# Supplementary material for: Electroacupuncture alleviates perioperative hypothalamus-pituitary-adrenal axis dysfunction via circRNA-miRNA-mRNA networks
Source: Front Mol Neurosci. 2023 Jan 25;16:1115569. doi: 10.3389/fnmol.2023.1115569 (PMC9905746; doi:10.3389/fnmol.2023.1115569)
Supplement: Supplementary file 1 [file Data_Sheet_1.ZIP]

Archive with 82 entries (53 files):
- Raw data/
- Raw data/Fig1/
- Raw data/Fig1/Fig1BCRH mRNA/
- Raw data/Fig1/Fig1BCRH mRNA/Rat CRH mRNA.pzfx
- Raw data/Fig1/Fig1BCRH mRNA/Rat CRH mRNA.xlsx
- Raw data/Fig1/Fig1C CRH protein/
- Raw data/Fig1/Fig1C CRH protein/CRH-β-tubulin ratio.pzfx
- Raw data/Fig1/Fig1C CRH protein/Entire Original Gels of CRH and β-tubulin.pdf
- Raw data/Fig1/Fig1DE Serum hormone/
- Raw data/Fig1/Fig1DE Serum hormone/Rat ACTH.xls
- Raw data/Fig1/Fig1DE Serum hormone/Rat CORT.xls
- Raw data/Fig1/Fig1DE Serum hormone/Rat serum hormone.pzfx
- Raw data/Fig2/
- Raw data/Fig2/Fig2C/
- Raw data/Fig2/Fig2C/CEA/
- Raw data/Fig2/Fig2C/CEA/EA VS HT/
- Raw data/Fig2/Fig2C/CEA/EA VS HT/CEAEAvsCEAHT_deg_all.xls
- Raw data/Fig2/Fig2C/CEA/EA VS HT/CEAEAvsCEAHT_deg_down.xls
- Raw data/Fig2/Fig2C/CEA/EA VS HT/CEAEAvsCEAHT_deg_up.xls
- Raw data/Fig2/Fig2C/CEA/EA VS HT/CEAEAvsCEAHT_volcano.pdf
- Raw data/Fig2/Fig2C/CEA/HT VS NC/
- Raw data/Fig2/Fig2C/CEA/HT VS NC/CEAHTvsCEANC_deg_all.xls
- Raw data/Fig2/Fig2C/CEA/HT VS NC/CEAHTvsCEANC_deg_down.xls
- Raw data/Fig2/Fig2C/CEA/HT VS NC/CEAHTvsCEANC_deg_up.xls
- Raw data/Fig2/Fig2C/CEA/HT VS NC/CEAHTvsCEANC_volcano.pdf
- Raw data/Fig2/Fig2C/PVN/
- Raw data/Fig2/Fig2C/PVN/EA VS HT/
- Raw data/Fig2/Fig2C/PVN/EA VS HT/EAvsHT_deg_down.xls
- Raw data/Fig2/Fig2C/PVN/EA VS HT/EAvsHT_deg_up.xls
- Raw data/Fig2/Fig2C/PVN/EA VS HT/EAvsHT_volcano.pdf
- Raw data/Fig2/Fig2C/PVN/EA VS HT/PVNEAvsPVNHT_deg_all.xls
- Raw data/Fig2/Fig2C/PVN/HT VS NC/
- Raw data/Fig2/Fig2C/PVN/HT VS NC/HTvsNC_deg_down.xls
- Raw data/Fig2/Fig2C/PVN/HT VS NC/HTvsNC_deg_up.xls
- Raw data/Fig2/Fig2C/PVN/HT VS NC/HTvsNC_volcano.pdf
- Raw data/Fig2/Fig2C/PVN/HT VS NC/PVNHTvsPVNNC_deg_all.xls
- Raw data/Fig2/Fig2D/
- Raw data/Fig2/Fig2D/CEADEmRNA.xlsx
- Raw data/Fig2/Fig2D/heatCluster_CEADEmRNACluster.detail.pdf
- Raw data/Fig2/Fig2D/heatCluster_CEADEmRNACluster.jpg
- Raw data/Fig2/Fig2D/heatCluster_CEADEmRNACluster.pdf
- Raw data/Fig2/Fig2E/
- Raw data/Fig2/Fig2E/heatCluster_PVNDEmRNACluster.detail.pdf
- Raw data/Fig2/Fig2E/heatCluster_PVNDEmRNACluster.jpg
- Raw data/Fig2/Fig2E/heatCluster_PVNDEmRNACluster.pdf
- Raw data/Fig2/Fig2E/PVNDEmRNA.xlsx
- Raw data/Fig3/
- Raw data/Fig3/Fig3AB/
- Raw data/Fig3/Fig3AB/CEA_PVN_DEG_Venn.xlsx
- Raw data/Fig3/Fig3C-F/
- Raw data/Fig3/Fig3C-F/CEA_nmRNA_GO&KEGG_Sourcedata.xlsx
- Raw data/Fig3/Fig3C-F/Original_data_statement.docx
- Raw data/Fig3/Fig3C-F/PVN_nmRNA_GO&KEGG_Sourcedata.xlsx
- Raw data/Fig4/
- Raw data/Fig4/Fig4A-D/
- Raw data/Fig4/Fig4A-D/CEA_nmRNA_PPInetwork_Sourcedata.xlsx
- Raw data/Fig4/Fig4A-D/PVN_nmRNA_PPInetwork_Sourcedata.xlsx
- Raw data/Fig4/Fig4A-D/Statement.docx
- Raw data/Fig4/Fig4E/
- Raw data/Fig4/Fig4E/Cytoscapelnput/
- Raw data/Fig4/Fig4E/Cytoscapelnput/CytoscapeInput-nodes-aliceblue.txt
- Raw data/Fig4/Fig4E/Cytoscapelnput/CytoscapeInput-nodes-blue3.txt
- Raw data/Fig4/Fig4E/Cytoscapelnput/CytoscapeInput-nodes-cadetblue1.txt
- Raw data/Fig4/Fig4E/Cytoscapelnput/CytoscapeInput-nodes-deepskyblue.txt
- Raw data/Fig4/Fig4E/Cytoscapelnput/CytoscapeInput-nodes-dodgerblue3.txt
- Raw data/Fig4/Fig4E/Cytoscapelnput/CytoscapeInput-nodes-lightsteelblue1.txt
- Raw data/Fig4/Fig4E/Statement.docx
- Raw data/Fig4/Fig4E/WGCNA_GSEA_Sourcedata.csv
- Raw data/Fig5/
- Raw data/Fig5/Fig5A/
- Raw data/Fig5/Fig5A/1_DEmRNA_Backtracing_Predicted_miRNA.xlsx
- Raw data/Fig5/Fig5A/2_DEmiRNA.xlsx
- Raw data/Fig5/Fig5A/3_intersected nmiRNA_35.xlsx
- Raw data/Fig5/Fig5C/
- Raw data/Fig5/Fig5C/PVNDEmiRNA_TargetmRNA.xlsx
- Raw data/Fig5/Fig5DE/
- Raw data/Fig5/Fig5DE/35miRNA_targetmRNA_GO&KEGG_Sourcedata.xlsx
- Raw data/Fig6/
- Raw data/Fig6/Fig6A/
- Raw data/Fig6/Fig6A/35miRNA_Backtracing_44nodecircRNA.xlsx
- Raw data/Fig6/Fig6BC/
- Raw data/Fig6/Fig6BC/44nodecircRNA_backtracked_nmRNA_GOKEGG_sourcedata.xlsx
