# Supplementary material for: Electroacupuncture alleviates perioperative hypothalamus-pituitary-adrenal axis dysfunction via circRNA-miRNA-mRNA networks
Source: Front Mol Neurosci. 2023 Jan 25;16:1115569. doi: 10.3389/fnmol.2023.1115569 (PMC9905746; doi:10.3389/fnmol.2023.1115569)
Supplement: Supplementary file 1 [file Data_Sheet_1.ZIP › Raw data/Fig1/Fig1BCRH mRNA/Rat CRH mRNA.xlsx]

## Sheet: Sheet1
组别		GAPDH	CRH	△Ct	Control组均值	△△ Ct	2^-(△△ Ct)
NC	NC1	20.409	25.5286	5.11958	4.30012	0.819462	0.566653
	NC2	20.4176	24.7035	4.28587	4.30012	-0.014245	1.00992
	NC3	23.6603	27.7169	4.05658	4.30012	-0.243542	1.1839
	NC4	22.9316	26.6701	3.73844	4.30012	-0.561674	1.47598
HT	HT1	23.848	26.2835	2.43548	4.30012	-1.86463	3.64176
	HT2	25.4187	27.4377	2.01898	4.30012	-2.28114	4.86061
	HT3	23.9075	26.3089	2.4014	4.30012	-1.89872	3.72881
	HT4	24.4475	27.4658	3.01826	4.30012	-1.28185	2.43151
EA	HT+EA1	23.2822	26.8762	3.59404	4.30012	-0.70608	1.63137
	HT+EA2	23.7093	27.8381	4.12875	4.30012	-0.171367	1.12612
	HT+EA3	22.9165	26.5145	3.59799	4.30012	-0.702128	1.6269
	HT+EA4	22.7755	26.267	3.49151	4.30012	-0.808609	1.75152
CRH	1	2	3	Average value		CRH GAPDH	1	2	3	Average value
NC1	25.5564	25.5404	25.489	25.5286		NC1	20.3472	20.4439	20.436	20.409
NC2	24.7044	24.7969	24.6091	24.7035		NC2	20.4206	20.4619	20.3703	20.4176
NC3	27.8397	27.6922	27.6189	27.7169		NC3	23.712	23.7824	23.4867	23.6603
NC4	26.749	26.621	26.6402	26.6701		NC4	22.9764	22.8114	23.0071	22.9316
HT1	26.3256	26.2184	26.3065	26.2835		HT1	23.8574	23.8673	23.8194	23.848
HT2	27.5356	27.3996	27.378	27.4377		HT2	25.4707	25.5304	25.2551	25.4187
HT3	26.3206	26.2979	26.3081	26.3089		HT3	23.8551	23.9224	23.945	23.9075
HT4	27.3344	27.5068	27.5562	27.4658		HT4	24.6055	24.2391	24.498	24.4475
HT+EA1	26.846	26.9388	26.8438	26.8762		HT+EA1	23.3463	23.2184	23.2818	23.2822
HT+EA2	27.7879	27.8009	27.9254	27.8381		HT+EA2	23.9131	23.682	23.5329	23.7093
HT+EA3	26.4904	26.5959	26.4572	26.5145		HT+EA3	22.8595	22.9649	22.925	22.9165
HT+EA4	26.2783	26.2765	26.246	26.267		HT+EA4	22.7228	22.8018	22.8018	22.7755
