# Supplementary material for: Electroacupuncture alleviates perioperative hypothalamus-pituitary-adrenal axis dysfunction via circRNA-miRNA-mRNA networks
Source: Front Mol Neurosci. 2023 Jan 25;16:1115569. doi: 10.3389/fnmol.2023.1115569 (PMC9905746; doi:10.3389/fnmol.2023.1115569)
Supplement: Supplementary file 1 [file Data_Sheet_1.ZIP › Raw data/Fig1/Fig1DE Serum hormone/Rat ACTH.xls]

## Sheet: 大鼠促肾上腺皮质激素(ACTH)
				大鼠促肾上腺皮质激素(ACTH)
检测样本原始数据
MULTISKAN MS PRIMARY EIA V. 1.5-0
ABSORBANCE MODE
CONTINUOUS MOVEMENT
FILTER 450
SINGLE WELL BLANK
BLANK WALL A11
ABSORBANCES
2021-01-11 11:01:33
	1	2	3	4	5	6	7	8	9	10	11	12
A	0.311	0.636	0.801	0.958	1.229	1.731	0.325	0.638	0.798	0.947	1.256	1.772
B	0.335	0.646	0.804	0.963	1.249	1.781	0.741	0.716	0.681	0.709	0.801	0.837
C	0.701	0.682	0.82	0.797	0.789	0.771	0.824	0.851	0.808	0.774	0.691	0.687
D	0.777	0.788	0.804	0.784	0.823	0.861	0.87	0.848	0.733	0.708	0.911	0.903
E	0.783	0.816	0.901	0.894	0.917	0.955	0.89	0.888	0.76	0.736	0.925	0.893
F	0.795	0.771	1.091	1.108	1.028	1.028	1.087	1.052	0.97	0.966	0.944	0.917
G	1.095	1.129	1.079	1.055	1.092	1.085	0.968	0.969	1.041	1.016	1.064	1.05
H
检测样本对应表
	1	2	3	4	5	6	7	8	9	10	11	12
A	S0	S1	S2	S3	S4	S5	S0	S1	S2	S3	S4	S5
B	S0	S1	S2	S3	S4	S5	1一1	1一1	1一2	1一2	1一3	1一3
C	1一4	1一4	1一5	1一5	1一6	1一6	1一7	1一7	1一8	1一8	1一9	1一9
D	1一10	1一10	1一11	1一11	2一1	2一1	2一2	2一2	2一3	2一3	2一4	2一4
E	2一5	2一5	2一6	2一6	2一7	2一7	2一8	2一8	2一9	2一9	2一10	2一10
F	2一11	2一11	3一1	3一1	3一2	3一2	3一3	3一3	3一4	3一4	3一5	3一5
G	3一6	3一6	3一7	3一7	3一8	3一8	3一9	3一9	3一10	3一10	3一11	3一11
H
标准曲线分析 （pg/mL）
	浓度	OD1	OD2	OD3	AV
S0	320	0.311	0.325	0.335	0.323667
S1	160	0.636	0.638	0.646	0.64
S2	80	0.801	0.798	0.804	0.801
S3	40	0.958	0.947	0.963	0.956
S4	20	1.229	1.256	1.249	1.24467
S5	0	1.731	1.772	1.781	1.76133
四参数Logistic曲线拟合
==================================================================
方程: y = (A - D) / [1 + (x/C)^B] + D
------------------------------------------------------------------
A = 1.76335
B = 0.52377
C = 236.91238
D = -0.86386
r^2 = 0.99190
==================================================================
==================================================================
X Y-反应值 Y-平均值 CV(%) Y-计算值 Y-残差
------------------------------------------------------------------
0.0000 1.7610 1.7634 0.0024
20.0000 1.2450 1.1984 -0.0466
40.0000 0.9560 1.0210 0.0650
80.0000 0.8010 0.8135 0.0125
160.0000 0.6400 0.5843 -0.0557
320.0000 0.3240 0.3465 0.0225
==================================================================
数据个数 6
残差平方和 0.01016
样本数据分析 （pg/mL）
	1	2	3	4	5	6	7	8	9	10	11	12
A
B							100.16	108.079	120.109	110.395	83.1974	74.2606
C	113.095	119.749	78.3729	84.2449	86.374	91.3357	77.3883	71.0124	81.3912	90.492	116.554	117.965
D	89.655	86.6434	82.4191	87.7282	77.6335	68.7661	66.7956	71.6982	102.636	110.729	58.4001	59.9661
E	88.0013	79.3682	60.3629	61.7687	57.2477	50.3687	62.5841	62.9951	94.4885	101.701	55.7399	61.9718
F	84.7729	91.3357	30.8763	28.9208	38.999	38.999	31.3503	35.7345	47.8432	48.5066	52.2875	57.2477
G	30.4076	26.6331	32.3146	35.3415	30.7586	31.5893	48.174	48.0084	37.2036	40.7147	34.1824	35.9982
H
1 HT组	2 HT+EA组	3 NC组
最终浓度 （pg/mL）
样本号	Y值	X值	平均值			1一1	104.12
1一1	0.741	100.16	104.12			1一2	115.252
1一1	0.716	108.079				1一3	78.729
1一2	0.681	120.109	115.252			1一4	116.422
1一2	0.709	110.395				1一5	81.3089
1一3	0.801	83.1974	78.729			1一6	88.8549
1一3	0.837	74.2606				1一7	74.2004
1一4	0.701	113.095	116.422			1一8	85.9416
1一4	0.682	119.749				1一9	117.259
1一5	0.82	78.3729	81.3089			1一10	88.1492
1一5	0.797	84.2449				1一11	85.0737
1一6	0.789	86.374	88.8549			2一1	73.1998
1一6	0.771	91.3357				2一2	69.2469
1一7	0.824	77.3883	74.2004			2一3	106.683
1一7	0.851	71.0124				2一4	59.1831
1一8	0.808	81.3912	85.9416			2一5	83.6847
1一8	0.774	90.492				2一6	61.0658
1一9	0.691	116.554	117.259			2一7	53.8082
1一9	0.687	117.965				2一8	62.7896
1一10	0.777	89.655	88.1492			2一9	98.0948
1一10	0.788	86.6434				2一10	58.8559
1一11	0.804	82.4191	85.0737			2一11	88.0543
1一11	0.784	87.7282				3一1	29.8985
2一1	0.823	77.6335	73.1998			3一2	38.999
2一1	0.861	68.7661				3一3	33.5424
2一2	0.87	66.7956	69.2469			3一4	48.1749
2一2	0.848	71.6982				3一5	54.7676
2一3	0.733	102.636	106.683			3一6	28.5204
2一3	0.708	110.729				3一7	33.8281
2一4	0.911	58.4001	59.1831			3一8	31.174
2一4	0.903	59.9661				3一9	48.0912
2一5	0.783	88.0013	83.6847			3一10	38.9592
2一5	0.816	79.3682				3一11	35.0903
2一6	0.901	60.3629	61.0658
2一6	0.894	61.7687
2一7	0.917	57.2477	53.8082
2一7	0.955	50.3687
2一8	0.89	62.5841	62.7896
2一8	0.888	62.9951
2一9	0.76	94.4885	98.0948
2一9	0.736	101.701
2一10	0.925	55.7399	58.8559
2一10	0.893	61.9718
2一11	0.795	84.7729	88.0543
2一11	0.771	91.3357
3一1	1.091	30.8763	29.8985
3一1	1.108	28.9208
3一2	1.028	38.999	38.999
3一2	1.028	38.999
3一3	1.087	31.3503	33.5424
3一3	1.052	35.7345
3一4	0.97	47.8432	48.1749
3一4	0.966	48.5066
3一5	0.944	52.2875	54.7676
3一5	0.917	57.2477
3一6	1.095	30.4076	28.5204
3一6	1.129	26.6331
3一7	1.079	32.3146	33.8281
3一7	1.055	35.3415
3一8	1.092	30.7586	31.174
3一8	1.085	31.5893
3一9	0.968	48.174	48.0912
3一9	0.969	48.0084
3一10	1.041	37.2036	38.9592
3一10	1.016	40.7147
3一11	1.064	34.1824	35.0903
3一11	1.05	35.9982
