# Supplementary material for: Electroacupuncture alleviates perioperative hypothalamus-pituitary-adrenal axis dysfunction via circRNA-miRNA-mRNA networks
Source: Front Mol Neurosci. 2023 Jan 25;16:1115569. doi: 10.3389/fnmol.2023.1115569 (PMC9905746; doi:10.3389/fnmol.2023.1115569)
Supplement: Supplementary file 1 [file Data_Sheet_1.ZIP › Raw data/Fig1/Fig1DE Serum hormone/Rat CORT.xls]

## Sheet: 大鼠皮质酮（CORT）
				大鼠皮质酮（CORT）
检测样本原始数据
MULTISKAN MS PRIMARY EIA V. 1.5-0
ABSORBANCE MODE
CONTINUOUS MOVEMENT
FILTER 450
SINGLE WELL BLANK
BLANK WALL A11
ABSORBANCES
2021-01-11 11:06:42
	1	2	3	4	5	6	7	8	9	10	11	12
A	0.231	0.459	0.678	0.998	1.132	1.488	0.244	0.453	0.672	0.978	1.161	1.468
B	0.226	0.447	0.663	0.972	1.146	1.4277	0.623	0.604	0.703	0.669	0.758	0.738
C	0.801	0.8	0.79	0.754	0.573	0.544	0.606	0.562	0.767	0.758	0.585	0.61
D	0.66	0.705	0.669	0.667	0.718	0.7	0.871	0.877	0.715	0.729	0.797	0.835
E	0.791	0.79	0.644	0.688	0.733	0.689	0.775	0.801	0.744	0.732	0.687	0.718
F	0.724	0.678	1.083	1.119	1.077	1.057	0.898	0.922	0.891	0.851	0.863	0.883
G	0.977	0.985	0.954	0.984	0.926	0.919	1.008	1.03	0.865	0.827	1.073	1.102
H
检测样本对应表
	1	2	3	4	5	6	7	8	9	10	11	12
A	S0	S1	S2	S3	S4	S5	S0	S1	S2	S3	S4	S5
B	S0	S1	S2	S3	S4	S5	1一1	1一1	1一2	1一2	1一3	1一3
C	1一4	1一4	1一5	1一5	1一6	1一6	1一7	1一7	1一8	1一8	1一9	1一9
D	1一10	1一10	1一11	1一11	2一1	2一1	2一2	2一2	2一3	2一3	2一4	2一4
E	2一5	2一5	2一6	2一6	2一7	2一7	2一8	2一8	2一9	2一9	2一10	2一10
F	2一11	2一11	3一1	3一1	3一2	3一2	3一3	3一3	3一4	3一4	3一5	3一5
G	3一6	3一6	3一7	3一7	3一8	3一8	3一9	3一9	3一10	3一10	3一11	3一11
H
标准曲线分析 （ng/ml）
	浓度	OD1	OD2	OD3	AV
S0	400	0.231	0.244	0.226	0.233667
S1	200	0.459	0.453	0.447	0.453
S2	100	0.678	0.672	0.663	0.671
S3	50	0.998	0.978	0.972	0.982667
S4	25	1.132	1.161	1.146	1.14633
S5	0	1.488	1.468	1.4277	1.46123
四参数Logistic曲线拟合
==================================================================
方程: y = (A - D) / [1 + (x/C)^B] + D
------------------------------------------------------------------
A = 1.45963
B = 1.01751
C = 99.17054
D = -0.05910
r^2 = 0.99823
==================================================================
==================================================================
X Y-反应值 Y-平均值 CV(%) Y-计算值 Y-残差
------------------------------------------------------------------
0.0000 1.4610 1.4596 -0.0014
25.0000 1.1460 1.1597 0.0137
50.0000 0.9830 0.9546 -0.0284
100.0000 0.6710 0.6971 0.0261
200.0000 0.4530 0.4402 -0.0128
400.0000 0.2340 0.2368 0.0028
==================================================================
数据个数 6
残差平方和 0.00184
样本数据分析 （ng/ml）
	1	2	3	4	5	6	7	8	9	10	11	12
A
B							121.212	127.405	98.4717	107.536	85.3803	89.9355
C	76.291	76.4922	78.5302	86.2737	138.297	149.485	126.737	142.42	83.4011	85.3803	133.959	125.412
D	110.076	97.9632	107.536	108.095	94.7209	99.2394	63.2584	62.2301	95.4596	92.0594	77.0987	69.7113
E	78.3243	78.5302	114.75	102.371	91.1096	102.106	81.677	76.291	88.5456	91.3462	102.636	94.7209
F	93.26	105.056	33.3341	29.2929	34.0316	36.4091	58.7304	54.9101	59.8802	66.7817	64.6498	61.2146
G	46.8068	45.6974	50.0911	45.8352	54.291	55.3776	42.5981	39.7526	64.2997	71.215	34.5006	31.1711
H
1 HT组	2 HT+EA组	3 NC组
最终浓度（ng/ml）
样本号	Y值	X值	平均值			1一1	124.309
1一1	0.623	121.212	124.309			1一2	103.004
1一1	0.604	127.405				1一3	87.6579
1一2	0.703	98.4717	103.004			1一4	76.3916
1一2	0.669	107.536				1一5	82.402
1一3	0.758	85.3803	87.6579			1一6	143.891
1一3	0.738	89.9355				1一7	134.578
1一4	0.801	76.291	76.3916			1一8	84.3907
1一4	0.8	76.4922				1一9	129.685
1一5	0.79	78.5302	82.402			1一10	104.02
1一5	0.754	86.2737				1一11	107.815
1一6	0.573	138.297	143.891			2一1	96.9801
1一6	0.544	149.485				2一2	62.7442
1一7	0.606	126.737	134.578			2一3	93.7595
1一7	0.562	142.42				2一4	73.405
1一8	0.767	83.4011	84.3907			2一5	78.4273
1一8	0.758	85.3803				2一6	108.56
1一9	0.585	133.959	129.685			2一7	96.6077
1一9	0.61	125.412				2一8	78.984
1一10	0.66	110.076	104.02			2一9	89.9459
1一10	0.705	97.9632				2一10	98.6784
1一11	0.669	107.536	107.815			2一11	99.1582
1一11	0.667	108.095				3一1	31.3135
2一1	0.718	94.7209	96.9801			3一2	35.2204
2一1	0.7	99.2394				3一3	56.8202
2一2	0.871	63.2584	62.7442			3一4	63.3309
2一2	0.877	62.2301				3一5	62.9322
2一3	0.715	95.4596	93.7595			3一6	46.2521
2一3	0.729	92.0594				3一7	47.9631
2一4	0.797	77.0987	73.405			3一8	54.8343
2一4	0.835	69.7113				3一9	41.1753
2一5	0.791	78.3243	78.4273			3一10	67.7573
2一5	0.79	78.5302				3一11	32.8359
2一6	0.644	114.75	108.56
2一6	0.688	102.371
2一7	0.733	91.1096	96.6077
2一7	0.689	102.106
2一8	0.775	81.677	78.984
2一8	0.801	76.291
2一9	0.744	88.5456	89.9459
2一9	0.732	91.3462
2一10	0.687	102.636	98.6784
2一10	0.718	94.7209
2一11	0.724	93.26	99.1582
2一11	0.678	105.056
3一1	1.083	33.3341	31.3135
3一1	1.119	29.2929
3一2	1.077	34.0316	35.2204
3一2	1.057	36.4091
3一3	0.898	58.7304	56.8202
3一3	0.922	54.9101
3一4	0.891	59.8802	63.3309
3一4	0.851	66.7817
3一5	0.863	64.6498	62.9322
3一5	0.883	61.2146
3一6	0.977	46.8068	46.2521
3一6	0.985	45.6974
3一7	0.954	50.0911	47.9631
3一7	0.984	45.8352
3一8	0.926	54.291	54.8343
3一8	0.919	55.3776
3一9	1.008	42.5981	41.1753
3一9	1.03	39.7526
3一10	0.865	64.2997	67.7573
3一10	0.827	71.215
3一11	1.073	34.5006	32.8359
3一11	1.102	31.1711
