# Supplementary material for: Electroacupuncture alleviates perioperative hypothalamus-pituitary-adrenal axis dysfunction via circRNA-miRNA-mRNA networks
Source: Front Mol Neurosci. 2023 Jan 25;16:1115569. doi: 10.3389/fnmol.2023.1115569 (PMC9905746; doi:10.3389/fnmol.2023.1115569)
Supplement: Supplementary file 1 [file Data_Sheet_1.ZIP › Raw data/Fig2/Fig2C/CEA/EA VS HT/CEAEAvsCEAHT_deg_all.xls]

gene_id	CEAEA1	CEAEA2	CEAEA3	CEAHT1	CEAHT2	CEAHT3	CEAEA	CEAHT	log2FoldChange	pvalue	padj	gene_name	gene_chr	gene_start	gene_end	gene_strand	gene_length	gene_biotype	gene_description	tf_family
ENSRNOG00000059714	2547.32143804561	1645.2215671454	2905.92917856772	926.908959098015	638.449062437724	619.539416432892	2366.15739458625	728.299145989544	1.6998964769941	3.60584406667939e-10	8.15317401916876e-06	LOC103692716	6	135107271	135112775	-	2758	protein_coding	heat shock protein HSP 90-alpha [Source:RGD Symbol;Acc:9292348]	-
ENSRNOG00000012995	485.097632343921	397.909967921445	580.151697215834	216.24491597796	224.104585099045	185.767526692968	487.719765827067	208.705675923324	1.22422120423465	1.93123828370993e-07	0.00218336144164826	Gpr165	X	65796429	65804591	+	6140	protein_coding	G protein-coupled receptor 165 [Source:RGD Symbol;Acc:1564566]	-
ENSRNOG00000002824	136.363850566724	19.3245459034697	123.062481227601	13.1980465150867	2.98806113465394	9.42982368999836	92.9169592325984	8.53864377991301	3.44169535392527	7.99443068308331e-07	0.00602540240583989	NEWGENE_1559832	X	73762691	73778674	-	2607	protein_coding	ring finger protein, LIM domain interacting [Source:RGD Symbol;Acc:11393862]	-
ENSRNOG00000031706	25.7079390412677	21.0813228037852	34.1265704244608	184.772651211214	37.8487743722832	293.267516758949	26.9719440898379	171.962980780816	-2.67519555258267	3.03661805799625e-06	0.0140384255209537	RGD1563601	17	27765008	27765754	-	747	processed_pseudogene	similar to Tpi1 protein [Source:RGD Symbol;Acc:1563601]	-
ENSRNOG00000037984	490.686314744197	87.8388450157715	586.356528202099	89.3406225636641	77.6895895010024	42.4342066049926	388.293895987356	69.8214728898864	2.47537299811146	3.10433539448802e-06	0.0140384255209537	LOC103689999	13	97941757	97963824	+	1869	protein_coding	saccharopine dehydrogenase-like oxidoreductase [Source:RGD Symbol;Acc:9250610]	-
ENSRNOG00000015267	124.068749286118	79.9333489643521	8.27310798168747	5.07617173657182	7.96816302574383	4.71491184499918	70.7584020773859	5.91974886910494	3.57978932652133	4.95170590878123e-06	0.0186605037172421	Aldh18a1	1	259057402	259089642	-	3475	protein_coding	aldehyde dehydrogenase 18 family, member A1 [Source:RGD Symbol;Acc:1311431]	-
ENSRNOG00000050441	53.6513510426457	6.14871915110401	73.4238333374763	4.06093738925746	0.996020378217979	1.88596473799967	44.407967843742	2.31430750182504	4.26437818732307	5.96262290303654e-06	0.0192601237800799	AABR07028989.1	10	1622573	1674701	+	2020	protein_coding		-
ENSRNOG00000026051	50.2981416024803	65.8791337618286	1.03413849771093	0	0.996020378217979	0.942982368999836	39.07047128734	0.646334249072605	5.90436430416904	2.47880556573738e-05	0.0700603408086097	AABR07044362.1	20	3135791	3140610	+	1131	unprocessed_pseudogene		-
ENSRNOG00000003645	115.126857445677	207.299674237221	99.2772957802496	311.67694462551	525.898759699093	311.184181769946	140.567942487716	382.919962031516	-1.44221209851744	2.89795086271655e-05	0.0728061855076487	LOC103689931	10	34955716	34961608	-	1733	protein_coding	heterogeneous nuclear ribonucleoprotein A/B [Source:RGD Symbol;Acc:9343685]	-
ENSRNOG00000007663	568.927868348055	672.84555282081	232.68116198496	191.879291642415	180.279688457454	161.249985098972	491.484861051275	177.802988399614	1.4675392613902	3.79024887654362e-05	0.0857013173475278	LOC100911372	5	105209846	105212173	-	780	protein_coding	40S ribosomal protein S6-like [Source:RGD Symbol;Acc:6493116]	-
ENSRNOG00000019206	80.4770265639685	3.51355380063086	25.8534624427733	1.01523434731436	2.98806113465394	0	36.6146809357909	1.33443182732277	4.78649058386371	4.22298147538498e-05	0.0858698568707807	Nupr1l1	1	194767474	194769524	-	640	protein_coding	nuclear protein, transcriptional regulator, 1-like 1 [Source:RGD Symbol;Acc:9125019]	-
ENSRNOG00000026055	3.35320944016535	10.5406614018926	5.17069248855467	11.167577820458	30.8766317247573	167.850861681971	6.35485444353753	69.9650237423954	-3.44399492531639	4.85509254496948e-05	0.0858698568707807	Neurod6	4	85911861	85915099	-	1945	protein_coding	neuronal differentiation 6 [Source:RGD Symbol;Acc:1562793]	bHLH
ENSRNOG00000010468	92.7721278445748	12.297438302208	16.5462159633749	4.06093738925746	0	3.77192947599934	40.5385940367193	2.61095562175227	3.94867791246294	4.93701357445557e-05	0.0858698568707807	Elovl6	2	234189105	234296145	-	1112	protein_coding	ELOVL fatty acid elongase 6 [Source:RGD Symbol;Acc:620585]	-
ENSRNOG00000052837	34.6498308817087	43.9194225078857	13.4438004702421	5.07617173657182	2.98806113465394	3.77192947599934	30.6710179532788	3.94538744907503	2.96366497384596	6.09797007333893e-05	0.0936423537693593	Dcun1d2	16	81008176	81028656	-	2696	protein_coding	defective in cullin neddylation 1 domain containing 2 [Source:RGD Symbol;Acc:1582994]	-
ENSRNOG00000024114	649.404894912024	578.857988653934	676.32657750295	419.291785440833	297.810093087176	312.127164138946	634.863153689636	343.076347555651	0.887925354818701	6.21217684551939e-05	0.0936423537693593	Zdbf2	9	70059683	70089778	+	10841	protein_coding	zinc finger, DBF-type containing 2 [Source:RGD Symbol;Acc:1560005]	-
ENSRNOG00000047618	69.2996617634173	60.6088030608823	69.2872793466325	23.3503899882304	15.9363260514877	2.82894710699951	66.3985813903107	14.0385543822392	2.24856273413563	6.7302130795884e-05	0.0951105299641083	Katnal1	12	7454884	7548614	+	2251	protein_coding	katanin catalytic subunit A1 like 1 [Source:RGD Symbol;Acc:1359252]	-
ENSRNOG00000045924	29.0611484814331	58.8520261605669	34.1265704244608	116.751949941152	99.6020378217979	115.98683138698	40.6799150221536	110.780273049977	-1.43460601476845	7.4926312665506e-05	0.0996564032752797	RT1-T24-3	20	3226313	3233694	+	1622	protein_coding	RT1 class I, locus T24, gene 3 [Source:RGD Symbol;Acc:1624211]	-
ENSRNOG00000046790	148.658951847331	162.501863279177	143.74525118182	32.4874991140597	88.6458136614001	40.5482418669929	151.635355436109	53.8938515474842	1.49324573706394	0.000122265106837898	0.153585351706206	AABR07040887.1	X	113002150	113018073	-	6299	processed_transcript		-
ENSRNOG00000001748	8.94189184044095	6.14871915110401	6.2048309862656	10.1523434731436	70.7174468534765	60.3508716159895	7.09848065927018	47.0735539808699	-2.7370012017393	0.000137446287441561	0.163568316070586	Polr2h	11	82856529	82860977	-	790	protein_coding	RNA polymerase II subunit H [Source:RGD Symbol;Acc:1561203]	-
ENSRNOG00000060878	5.58868240027559	10.5406614018926	9.3072464793984	14.2132808624011	176.295606944582	24.5175415939957	8.47886342718886	71.675476466993	-3.07210882782719	0.000150100450379435	0.16969606417647	AABR07066020.1	9	604106	605637	-	989	lincRNA		-
ENSRNOG00000046968	48.0626686423701	43.041034057728	57.9117558718123	19.2894525989729	14.9403056732697	7.54385895199869	49.6718195239701	13.9245390747471	1.83913607855038	0.000186451163735576	0.200754631582148	Nol8	17	14565794	14589154	-	4617	protein_coding	nucleolar protein 8 [Source:RGD Symbol;Acc:1309551]	-
ENSRNOG00000021063	511.923307865244	579.736377104092	655.643807548732	348.225381128827	353.587234267383	341.359617577941	582.434497506023	347.72407765805	0.744471619888157	0.000197392190197731	0.202874309661859	Grin2d	1	101820461	101856881	-	5256	protein_coding	glutamate ionotropic receptor NMDA type subunit 2D [Source:RGD Symbol;Acc:2740]	-
ENSRNOG00000014550	354.322464177473	234.52971619211	244.05668545978	171.574604696128	113.54632311685	108.442972434981	277.636288609788	131.187966749319	1.08107084153645	0.000251053830301653	0.241008529181985	Plcxd3	2	54191538	54360780	+	1882	protein_coding	phosphatidylinositol-specific phospholipase C, X domain containing 3 [Source:RGD Symbol;Acc:1308448]	-
ENSRNOG00000017412	30.1788849614882	20.2029343536274	20.6827699542187	4.06093738925746	3.98408151287192	3.77192947599934	23.6881964231114	3.93898279270957	2.58539608587992	0.000255813749960976	0.241008529181985	AABR07001512.1	1	48565160	48565711	-	534	protein_coding		-
ENSRNOG00000000231	2643.44677533035	2989.1558958867	2653.59938512626	4654.84948243636	3917.34814753131	4180.24084177627	2762.06735211444	4250.81282391465	-0.621844191065987	0.000326303185481214	0.293060715428815	Kctd17	7	119647375	119658148	+	1634	protein_coding	potassium channel tetramerization domain containing 17 [Source:RGD Symbol;Acc:1311154]	-
ENSRNOG00000005960	416.915707060559	364.531206815452	416.757814577506	164.467964264927	272.909583631726	122.587707969979	399.401576151172	186.655085288877	1.09774662166834	0.000341421312620243	0.293060715428815	RGD1311744	8	43315592	43336304	-	3591	protein_coding	similar to RIKEN cDNA 5830475I06 [Source:RGD Symbol;Acc:1311744]	-
ENSRNOG00000045989	15.6483107207717	0.878388450157715	67.2190023512107	2.03046869462873	0	0	27.9152338407133	0.676822898209577	5.3922735044597	0.00034994645599832	0.293060715428815	Hba-a3	10	15577249	15577977	-	429	protein_coding	hemoglobin alpha, adult chain 3 [Source:RGD Symbol;Acc:1359209]	-
ENSRNOG00000050104	285.022802414055	221.353889439744	380.562967157624	164.467964264927	124.502547277247	157.478055622973	295.646553003808	148.816189055049	0.989208955870695	0.000430067315652725	0.347294716936563	LOC108348122	1	90962707	90978907	-	3564	protein_coding	CAP-Gly domain-containing linker protein 3 [Source:RGD Symbol;Acc:11400992]	-
ENSRNOG00000031232	264.903545773063	260.002981246684	271.978424897976	137.056636887439	161.355301271313	165.021914574971	265.628317305907	154.477950911241	0.781361836021502	0.000470173998491842	0.366589802755139	Nrp2	9	69497121	69612087	+	6369	protein_coding	neuropilin 2 [Source:RGD Symbol;Acc:621442]	-
ENSRNOG00000021547	7.82415536038583	28.1084304050469	16.5462159633749	2.03046869462873	1.99204075643596	0.942982368999836	17.4929339096025	1.65516394002151	3.41842635846773	0.000623254751975197	0.469747106563706	Pgr15l	X	66314418	66320145	+	1863	protein_coding	G protein-coupled receptor 15-like [Source:RGD Symbol;Acc:1562685]	-
ENSRNOG00000017893	966.842055247677	908.253657463077	949.339140898637	322.844522445968	703.190387021893	297.039446234948	941.478284536464	441.02478523427	1.09419071100721	0.00067421710107652	0.491765253949716	Baiap3	10	14599197	14613878	-	5643	protein_coding	BAI1-associated protein 3 [Source:RGD Symbol;Acc:10059729]	-
ENSRNOG00000045653	385.619085619016	354.868933863717	101.345572775671	115.736715593838	111.554282360414	42.4342066049926	280.611197419468	89.9084015197479	1.64318081024563	0.000722722185038496	0.505989302974663	Fam131a	11	82875627	82884660	-	3612	protein_coding	family with sequence similarity 131, member A [Source:RGD Symbol;Acc:2322069]	-
ENSRNOG00000055076	30.1788849614882	20.2029343536274	27.9217394381952	9.13710912582928	2.98806113465394	0.942982368999836	26.1011862511036	4.35605087649435	2.5938120104662	0.000747309385068289	0.505989302974663	AABR07025023.1	16	26080258	26098379	-	1309	lincRNA		-
ENSRNOG00000047712	418.033443540614	436.559059728384	369.187443682803	251.778118133962	257.969277958457	254.605239629956	407.926648983934	254.784211907458	0.679391376427204	0.00076085251873595	0.505989302974663	Dcx	X	115098675	115175299	-	8827	protein_coding	doublecortin [Source:RGD Symbol;Acc:620670]	-
ENSRNOG00000008970	1171.38783109776	1047.91742103815	1172.7130564042	756.349588749202	496.018148352554	754.385895199869	1130.67276951337	668.917877433875	0.757031156105366	0.00084837645973676	0.548075432317368	Pcdh17	15	67555835	67645088	+	4661	protein_coding	protocadherin 17 [Source:RGD Symbol;Acc:1304753]	-
ENSRNOG00000013867	355.440200657528	433.923894377911	331.95845776521	159.391792528355	263.945400227764	183.881561954968	373.774184266883	202.406251570363	0.885702412905752	0.000876198883952942	0.55032591569611	Fgf1	18	32273770	32359824	+	4493	protein_coding	fibroblast growth factor 1 [Source:RGD Symbol;Acc:2605]	-
novel.1366	136.363850566724	101.014671768137	113.755234748203	72.0816386593199	46.812957776245	46.206136080992	117.044585694355	55.033577505519	1.0882283900228	0.000920012170892989	0.553009344153507	-	4	29795444	29803120	+	1226	-	PF16297:Domain of unknown function (DUF4939)	-
ENSRNOG00000028085	224.665032491079	200.272566635959	250.261516446046	146.193746013269	125.498567655465	101.842095851982	225.066371857695	124.511469840239	0.854290707002919	0.000929386364063211	0.553009344153507	Tmem255a	X	124328735	124465110	-	1711	protein_coding	transmembrane protein 255A [Source:RGD Symbol;Acc:727788]	-
ENSRNOG00000050492	50.2981416024803	33.3787611059932	12.4096619725312	9.13710912582928	4.98010189108989	5.65789421399901	32.0288548936682	6.5917017436394	2.28122433221327	0.00103665341250903	0.60101975154466	LOC100911807	8	118428289	118436894	-	1644	protein_coding	ATR-interacting protein-like [Source:RGD Symbol;Acc:6490448]	-
ENSRNOG00000045790	40.2385132819843	14.9326036526812	173.735267615437	9.13710912582928	21.9124483207955	11.315788427998	76.3021281833674	14.1217819582076	2.43263555185351	0.0010831289783699	0.612265733248045	Fam50a	4	104949597	104956714	+	1311	protein_coding	family with sequence similarity 50, member A [Source:RGD Symbol;Acc:1560964]	-
ENSRNOG00000001628	11092.416828067	15122.3355579152	10119.0452001015	15155.4183367088	23898.5129549622	25803.7695453115	12111.2658620279	21619.2336123275	-0.835935926929889	0.00125036203714424	0.672095587798229	Pcp4	11	36851038	36912229	+	652	protein_coding	Purkinje cell protein 4 [Source:RGD Symbol;Acc:3271]	-
ENSRNOG00000060523	65.946452323252	66.7575222119863	1.03413849771093	0	0	0	44.5793710109831	0	7.94393678604007	0.00126629496216369	0.672095587798229	AABR07044362.6	20	3134704	3135301	-	598	processed_pseudogene		-
ENSRNOG00000059883	87.1834454442992	135.271821324288	72.3896948397654	247.717180744705	386.455906748576	117.872796124979	98.2816538694509	250.681961206087	-1.34784711393277	0.00127814383597912	0.672095587798229	LOC100912578	3	74226407	74229066	-	2084	lincRNA	stress-70 protein, mitochondrial-like [Source:RGD Symbol;Acc:6486342]	-
ENSRNOG00000013969	1967.21620489701	2154.68686823687	1877.99551184306	1402.03863364114	1326.69914378635	871.315708955848	1999.96619499231	1200.01782879444	0.737191922818737	0.00131257188817265	0.673209441149118	Ahi1	1	16478127	16601769	+	3141	protein_coding	Abelson helper integration site 1 [Source:RGD Symbol;Acc:1303040]	-
ENSRNOG00000004812	2009.6901911391	2302.25612786337	2199.61258463116	1413.2062114616	1299.80659357446	1628.53055126272	2170.51963454454	1447.18111876626	0.584841764524122	0.00138887431705434	0.673209441149118	Sema6d	3	116899878	116958050	+	6178	protein_coding	semaphorin 6D [Source:RGD Symbol;Acc:1310910]	-
ENSRNOG00000016654	21.2369931210472	41.2842571574126	45.5020938992811	12.1828121677724	10.9562241603978	8.48684132099852	36.0077813925803	10.5419592163896	1.77851426940488	0.00140875139228854	0.673209441149118	Galr1	18	79243009	79258570	-	2251	protein_coding	galanin receptor 1 [Source:RGD Symbol;Acc:2656]	-
ENSRNOG00000028386	2.23547296011024	11.4190498520503	10.3413849771093	0	0	0	7.99863592975662	0	5.4717173202357	0.00141540514458652	0.673209441149118	RGD1564162	20	13662867	13664091	+	447	protein_coding	similar to Homo sapiens fetal lung specific expression unknown [Source:RGD Symbol;Acc:1564162]	-
ENSRNOG00000061514	5.58868240027559	59.7304146107246	5.17069248855467	2.03046869462873	2.98806113465394	0	23.4965964998516	1.67284327642756	3.83293652653039	0.00142912976759797	0.673209441149118	AABR07028795.1	17	86655353	86657473	-	225	protein_coding		-
novel.961	107.302702085291	11.4190498520503	109.618680757359	24.3656243355448	3.98408151287192	16.0307002729972	76.1134775649002	14.793468707138	2.36099643121745	0.0016697886800942	0.766620892240723	-	19	28356434	28372601	+	2846	-	PF00517:Retroviral envelope protein	-
ENSRNOG00000042502	364.382092497969	339.936330211036	434.338169038592	280.204679858765	184.263769970326	186.710509061967	379.552197249199	217.059652963686	0.806446310050206	0.0016952388046542	0.766620892240723	Smim17	1	71115043	71135764	-	2061	protein_coding	small integral membrane protein 17 [Source:RGD Symbol;Acc:1559613]	-
ENSRNOG00000013588	51.4158780825354	74.6630182634058	118.925927236757	31.4722647667453	31.8726521029753	36.7763123909936	81.6682745275662	33.3737430869047	1.29122277696438	0.00173792809086704	0.770515530639108	Glra1	10	40855559	40953651	-	2125	protein_coding	glycine receptor, alpha 1 [Source:RGD Symbol;Acc:2704]	-
ENSRNOG00000014791	13283.180328975	11973.3129640998	13169.7537683487	9562.492317354	8801.83208231228	8918.72724600045	12808.7490204745	9094.35054855558	0.494065477944266	0.00193847431374521	0.842900821309478	Peg3	1	70222964	70237443	+	8435	protein_coding	paternally expressed 3 [Source:RGD Symbol;Acc:2323590]	zf-C2H2
ENSRNOG00000003756	89.4189184044095	43.9194225078857	78.5945258260309	40.6093738925746	18.9243871861416	16.0307002729972	70.6442889127754	25.1881537839045	1.48755193055298	0.00211463410133962	0.899027951745238	Lancl3	X	14358224	14490340	+	1263	protein_coding	LanC like 3 [Source:RGD Symbol;Acc:1563642]	-
ENSRNOG00000048297	640.463003071583	215.20517028864	760.091795817536	309.646475930881	111.554282360414	201.798226965965	538.586656392586	207.666328419087	1.37440001862849	0.00214707484827044	0.899027951745238	LOC108348175	1	50828134	51052340	+	2489	protein_coding	protein quaking-like [Source:RGD Symbol;Acc:11514364]	-
novel.96	5.58868240027559	3.51355380063086	5.17069248855467	73.0968730066343	12.9482649168337	7.54385895199869	4.75764289648704	31.1963322918222	-2.71955720975794	0.00229673136279101	0.937191178915263	-	1	197946535	197962997	+	502	-	PF00131:Metallothionein	-
ENSRNOG00000027400	82.7124995240788	79.0549605141943	126.164896720734	37.5636708506315	36.8527539940652	57.52192450899	95.9774522530023	43.9794497845622	1.12295257380022	0.00232111388347507	0.937191178915263	Vwc2l	9	77834091	78021846	+	1369	protein_coding	von Willebrand factor C domain-containing protein 2-like [Source:RGD Symbol;Acc:1565501]	-
ENSRNOG00000005770	38.003040321874	8.78388450157715	1.03413849771093	1.01523434731436	0.996020378217979	0	15.9403544403874	0.670418241844115	4.58523185966054	0.00236560687620916	0.938398896104656	Sostdc1	6	55812747	55817066	+	1763	protein_coding	sclerostin domain containing 1 [Source:RGD Symbol;Acc:628877]	-
ENSRNOG00000005758	343.145099376921	385.612529619237	655.643807548732	165.483198612241	265.9374409842	279.122781223951	461.467145514963	236.847806940131	0.961785701912307	0.00250951995410346	0.978323373831607	Btbd11	7	24043126	24313885	-	3425	protein_coding	BTB (POZ) domain containing 11 [Source:MGI Symbol;Acc:MGI:1921257]	-
ENSRNOG00000019823	52.5336145625906	569.195715702199	100.311434277961	43.6550769345177	18.9243871861416	21.6885944869962	240.680254847583	28.0893528692185	3.10025258544923	0.00263970409847953	0.995694179702125	LOC100910944	3	151688454	151689711	+	240	protein_coding	reactive oxygen species modulator 1-like [Source:RGD Symbol;Acc:6496011]	-
ENSRNOG00000012703	33.5320944016536	43.041034057728	42.3996784061483	9.13710912582928	18.9243871861416	14.1447355349975	39.65760228851	14.0687439489895	1.4959515534043	0.00264214987316472	0.995694179702125	Crh	2	104459999	104461863	-	1196	protein_coding	corticotropin releasing hormone [Source:RGD Symbol;Acc:620505]	-
ENSRNOG00000058589	82.7124995240788	81.6901258646675	117.891788739046	50.7617173657182	37.8487743722832	50.9210479259911	94.0981380425976	46.5105132213309	1.01551629315739	0.00294021701313851	0.999995695334838	AABR07046778.1	5	6373583	6373849	+	267	protein_coding		-
ENSRNOG00000054495	88.3011819243544	1.75677690031543	2.06827699542187	1.01523434731436	2.98806113465394	2.82894710699951	30.7087452733639	2.2774141963226	3.74451439168886	0.00307643301829171	0.999995695334838	Cldn2	X	111122552	111137769	+	4565	protein_coding	claudin 2 [Source:RGD Symbol;Acc:1560247]	-
ENSRNOG00000019584	299.553376654772	288.989800101888	271.978424897976	110.660543857266	218.128462829737	66.9517481989883	286.840533884878	131.913584961997	1.12140966105939	0.0031352269746892	0.999995695334838	Dlk1	6	133552821	133583751	+	1608	protein_coding	delta like non-canonical Notch ligand 1 [Source:RGD Symbol;Acc:619931]	-
ENSRNOG00000005135	42.4739862420945	40.4058687072549	32.0582934290389	13.1980465150867	17.9283668079236	11.315788427998	38.3127161261294	14.1474005836695	1.43893644281548	0.00318231068924397	0.999995695334838	Bclaf3	X	38295365	38353461	-	2684	protein_coding	BCLAF1 and THRAP3 family member 3 [Source:RGD Symbol;Acc:1562161]	-
ENSRNOG00000010688	16906.8819973137	21019.8356122741	7696.05869996477	33005.26863119	28873.634744161	26081.0063617975	15207.5921031842	29319.9699123828	-0.947069356211852	0.00320772796833503	0.999995695334838	Nrgn	8	40015049	40023193	-	1373	protein_coding	neurogranin [Source:RGD Symbol;Acc:61833]	-
ENSRNOG00000003929	264.903545773063	275.813973349523	320.582934290389	181.726948169271	84.6617321485282	182.938579585968	287.100151137658	149.775753301256	0.938425747124155	0.00325291675675887	0.999995695334838	Pcdh19	X	104391607	104493757	-	4340	protein_coding	protocadherin 19 [Source:RGD Symbol;Acc:1565392]	-
ENSRNOG00000004171	169.895944968378	158.988309478546	158.223190149773	98.4777316894934	107.570200847542	79.2105189959862	162.369148198899	95.0861505110071	0.772464840682173	0.00331472366175953	0.999995695334838	Dnah9	10	52351192	52710862	-	13339	protein_coding	dynein, axonemal, heavy chain 9 [Source:RGD Symbol;Acc:621799]	-
ENSRNOG00000009922	89.4189184044095	99.2578948678218	140.642835688687	12.1828121677724	73.7055079881304	14.1447355349975	109.773216320306	33.3443518969668	1.72004654433596	0.00347667332195307	0.999995695334838	Prlhr	1	281754724	281756159	-	1210	protein_coding	prolactin releasing hormone receptor [Source:RGD Symbol;Acc:71037]	-
ENSRNOG00000037897	932.192224365969	1320.21784058705	456.055077490522	1248.73824719667	2479.09472138455	1955.74543330566	902.821714147845	1894.52613396229	-1.06896459230874	0.00348088409474065	0.999995695334838	Rps19	1	81750928	81756627	+	527	protein_coding	ribosomal protein S19 [Source:RGD Symbol;Acc:11394726]	-
ENSRNOG00000060629	40.2385132819843	112.433721620188	12.4096619725312	17.2589839043442	4.98010189108989	15.0877179039974	55.0272989582343	12.4422678998105	2.14899660441708	0.00358211494422018	0.999995695334838	LOC103694855	AABR07024041.1	23532	31048	-	683	protein_coding	hemoglobin subunit beta-2-like [Source:RGD Symbol;Acc:9285450]	-
ENSRNOG00000019358	29.0611484814331	39.5274802570972	55.8434788763904	16.2437495570298	17.9283668079236	11.315788427998	41.4773692049736	15.1626349309838	1.45539398551293	0.00368239507046525	0.999995695334838	Esr1	1	41192824	41594796	+	6207	protein_coding	estrogen receptor 1 [Source:RGD Symbol;Acc:2581]	ESR-like
ENSRNOG00000001781	212.369931210472	169.528970880439	243.022546962069	126.904293414296	127.490608411901	119.758760862979	208.307149684327	124.717887563059	0.73866318037261	0.00378768764908079	0.999995695334838	Lmln	11	70897052	70961358	-	4383	protein_coding	leishmanolysin like peptidase [Source:RGD Symbol;Acc:1311465]	-
ENSRNOG00000013250	15.6483107207717	2.63516535047314	10.3413849771093	7.10664043120055	250.001114932713	127.302619814978	9.54162034945138	128.136791726297	-3.7540523283665	0.00383238247747543	0.999995695334838	NEWGENE_1310561	1	91173473	91178801	-	657	protein_coding	programmed cell death 5 [Source:RGD Symbol;Acc:11480964]	-
ENSRNOG00000053168	174.366890888598	132.636655973815	287.49050236364	91.3710912582928	50.7970392891169	126.359637445978	198.164683075351	89.5092559977959	1.14469559404229	0.00405606317928772	0.999995695334838	LOC102553088	2	230476320	230479594	+	2216	lincRNA	collagen alpha-1(XXV) chain-like [Source:RGD Symbol;Acc:7687817]	-
ENSRNOG00000037919	125.186485766173	130.001490623342	211.998392030741	87.3101538690354	50.7970392891169	93.3552545309837	155.728789473419	77.154149229712	1.01228917387473	0.00406665396011007	0.999995695334838	Chic1	X	74200972	74244846	+	1771	protein_coding	cysteine-rich hydrophobic domain 1 [Source:RGD Symbol;Acc:1589722]	-
ENSRNOG00000056810	48.0626686423701	59.7304146107246	79.6286643237419	34.5179678086884	27.8885705901034	17.9166650109969	62.4739158589455	26.7744011365962	1.2261091965912	0.00408220535578284	0.999995695334838	AABR07037536.1	X	23243470	23246719	-	3189	protein_coding		-
ENSRNOG00000055012	108.420438565346	227.502608590848	371.255720678225	141.117574276697	89.6418340396181	42.4342066049926	235.726255944807	91.0645383071025	1.37386651358863	0.00413976522029149	0.999995695334838	LOC108348078	17	89800934	89838986	-	2980	protein_coding	ATP-dependent zinc metalloprotease YME1L1 [Source:RGD Symbol;Acc:11358998]	-
ENSRNOG00000027271	1169.15235813765	1233.25738402143	563.605481252459	2233.5155640916	1737.05953961216	1452.19284825975	988.671741137181	1807.58931732117	-0.870280732030767	0.00480499676910677	0.999995695334838	RGD1359290	10	95642640	95657977	+	663	protein_coding	Ribosomal_L22 domain containing protein RGD1359290 [Source:RGD Symbol;Acc:1359290]	-
ENSRNOG00000021552	106.184965605236	79.0549605141943	107.550403761937	57.8683577969188	31.8726521029753	55.6359597709903	97.5967766271226	48.4589898902948	1.00753105326701	0.00483668278311121	0.999995695334838	Uprt	X	75382598	75407217	+	1282	protein_coding	uracil phosphoribosyltransferase homolog [Source:RGD Symbol;Acc:1564806]	-
ENSRNOG00000011251	49.1804051224252	39.5274802570972	49.6386478901248	23.3503899882304	18.9243871861416	17.9166650109969	46.1155110898824	20.0638140617896	1.19964186123218	0.00523606575627222	0.999995695334838	Hcrtr2	8	83307684	83421612	-	3091	protein_coding	hypocretin receptor 2 [Source:RGD Symbol;Acc:2788]	-
ENSRNOG00000014248	414.680234100449	364.531206815452	386.767798143889	279.18944551145	120.518465764375	239.517521725958	388.659746353263	213.075144333928	0.866848331494103	0.00527264119776787	0.999995695334838	Erbb4	9	75021790	75528644	-	3796	protein_coding	erb-b2 receptor tyrosine kinase 4 [Source:RGD Symbol;Acc:620486]	-
ENSRNOG00000023312	4026.08680115854	3981.73484456492	5565.73339468024	3251.79561444791	2168.33636338054	3153.33304193545	4524.51834680123	2857.82167325463	0.662811572170071	0.00539443952818301	0.999995695334838	Lonrf2	9	45466688	45505767	-	6611	protein_coding	LON peptidase N-terminal domain and ring finger 2 [Source:RGD Symbol;Acc:1562137]	-
ENSRNOG00000021589	404.620605779953	366.287983715767	438.474723029436	277.158976816822	224.104585099045	291.381552020949	403.127770841719	264.215037978939	0.608773940092881	0.00541390825577292	0.999995695334838	Nexmif	X	74945082	74968405	-	7392	protein_coding	neurite extension and migration factor [Source:RGD Symbol;Acc:1561931]	-
ENSRNOG00000055766	3.35320944016535	36.892314906624	4.13655399084373	2.03046869462873	0.996020378217979	0.942982368999836	14.7940261125444	1.32315714728218	3.50111947827582	0.00550470687971039	0.999995695334838	AABR07044415.1	20	5260885	5261666	+	422	lincRNA		-
ENSRNOG00000045772	51.4158780825354	40.4058687072549	61.0141713649451	26.3960930301735	22.9084686990135	7.54385895199869	50.9453060515785	18.9494735603952	1.42985873715574	0.00554978604443001	0.999995695334838	LOC100911545	4	154423209	154472924	+	4419	protein_coding	alpha-2-macroglobulin-like [Source:RGD Symbol;Acc:6492449]	-
ENSRNOG00000018752	62.5932428830866	92.2307872665601	39.2972629130155	283.250382900708	76.6935691227844	129.188584552977	64.7070976875541	163.044178858823	-1.32978595054817	0.0055806916323509	0.999995695334838	Clcf1	1	219468675	219472654	+	2257	protein_coding	cardiotrophin-like cytokine factor 1 [Source:RGD Symbol;Acc:1303171]	-
ENSRNOG00000001426	286.14053889411	271.422031098734	261.637039920866	545.180844507814	304.782235734702	521.469250056909	273.066536637903	457.144110099808	-0.743638656849674	0.00559315068131497	0.999995695334838	Prkrip1	12	23514981	23535968	+	4077	protein_coding	PRKR interacting protein 1 [Source:RGD Symbol;Acc:1595708]	-
ENSRNOG00000023093	30.1788849614882	23.7164881542583	16.5462159633749	8.12187477851492	6.97214264752585	5.65789421399901	23.4805296930405	6.91730388001326	1.76400741698012	0.00582826691716089	0.999995695334838	Mis18bp1	6	86879719	86924146	-	3690	protein_coding	MIS18 binding protein 1 [Source:RGD Symbol;Acc:1594757]	MYB
ENSRNOG00000021555	1.11773648005512	2.63516535047314	7.23896948397654	2.03046869462873	35.8567336158472	37.7192947599934	3.66395710483493	25.2021656901565	-2.78182986165553	0.00589032261437529	0.999995695334838	Mis18a	11	30879887	30893310	-	1491	protein_coding	MIS18 kinetochore protein A [Source:RGD Symbol;Acc:1310778]	-
ENSRNOG00000011646	269.374491693284	361.896041464979	269.910147902554	503.556236267925	460.161414736706	420.570136573927	300.393560353605	461.429262526186	-0.617303514542136	0.00594051355168624	0.999995695334838	Rem2	15	33121273	33125752	+	1810	protein_coding	RRAD and GEM like GTPase 2 [Source:RGD Symbol;Acc:69081]	-
ENSRNOG00000062036	21.2369931210472	22.8380997041006	0	2.03046869462873	0	0	14.6916976083826	0.676822898209577	4.46680235158675	0.00622694366266623	0.999995695334838	AABR07044362.7	20	3126829	3127609	+	603	processed_pseudogene		-
ENSRNOG00000023126	35.7675673617638	26.3516535047315	17.5803544610859	9.13710912582928	9.96020378217979	5.65789421399901	26.5665251091937	8.25173570733603	1.68804314784423	0.00632759190095908	0.999995695334838	Rxfp3	2	61006337	61007767	-	1431	protein_coding	relaxin family peptide receptor 3 [Source:RGD Symbol;Acc:1311550]	-
ENSRNOG00000016411	885.247292203654	1437.04350445802	1326.79969256313	1570.56753529532	3200.21347521437	1743.5744002807	1216.36349640827	2171.45180359679	-0.835775437726806	0.00668512269271287	0.999995695334838	Rps12	1	22758212	22760370	+	543	protein_coding	ribosomal protein S12 [Source:RGD Symbol;Acc:62024]	-
ENSRNOG00000046068	13.4128377606614	151.082813427127	33.0924319267499	14.2132808624011	14.9403056732697	21.6885944869962	65.8626943715128	16.9473936742223	1.96258331389336	0.00676248764854065	0.999995695334838	AABR07027088.1	17	14087182	14091766	-	462	protein_coding		-
ENSRNOG00000010094	58.1222969628662	68.5142991123018	94.106603291695	13.1980465150867	33.8646928594113	44.3201713429923	73.581066455621	30.4609702391634	1.26936757200581	0.00679049061486499	0.999995695334838	Kcnmb2	2	118546829	118586699	+	2611	protein_coding	potassium calcium-activated channel subfamily M regulatory beta subunit 2 [Source:RGD Symbol;Acc:631398]	-
ENSRNOG00000002579	611.40185459015	548.992781348572	503.625448385225	369.545302422429	424.304681120859	336.644705732941	554.673361441315	376.831563092076	0.557647407468634	0.00693897709563589	0.999995695334838	Parm1	14	17969219	18076907	-	4895	protein_coding	prostate androgen-regulated mucin-like protein 1 [Source:RGD Symbol;Acc:708342]	-
ENSRNOG00000030463	5.58868240027559	7.90549605141944	38.2631244153045	3.04570304194309	1.99204075643596	2.82894710699951	17.2524342889999	2.62223030179285	2.71624083896281	0.00695124139388315	0.999995695334838	Faim	8	107225212	107241224	+	1180	protein_coding	Fas apoptotic inhibitory molecule [Source:RGD Symbol;Acc:620572]	-
ENSRNOG00000010357	10.0596283204961	39.5274802570972	40.3314014107264	3.04570304194309	2.98806113465394	14.1447355349975	29.9728366627732	6.72616657053152	2.15041047293643	0.00698895779223588	0.999995695334838	Lhx9	13	55861015	55878094	-	1298	protein_coding	LIM homeobox 9 [Source:RGD Symbol;Acc:727956]	Homeobox
ENSRNOG00000058276	33.5320944016536	33.3787611059932	18.6144929587968	35.5332021560028	225.100605477263	33.9473652839941	28.5084494888145	98.1937243057534	-1.78324023623723	0.00700743538010007	0.999995695334838	AABR07043200.1	19	26416818	26417597	+	315	protein_coding		-
ENSRNOG00000052600	200.074829929866	55.338472359936	180.974237099413	72.0816386593199	34.8607132376293	71.6666600439875	145.462513129739	59.5363373136456	1.28582512735154	0.00717075694794117	0.999995695334838	Mboat7l1	1	64031859	64046135	+	2287	protein_coding	membrane bound O-acyltransferase domain containing 7-like 1 [Source:RGD Symbol;Acc:9414715]	-
ENSRNOG00000050407	110.655911525457	22.8380997041006	36.1948474198827	22.335155640916	10.9562241603978	19.8026297489966	56.5629528831467	17.6980031834368	1.67045535535956	0.00720805273547131	0.999995695334838	Mfsd14a	1	69788609	69820981	+	2785	protein_coding	major facilitator superfamily domain containing 14A [Source:RGD Symbol;Acc:9294064]	-
ENSRNOG00000016388	985.843575408614	958.321799122067	1150.99614795227	769.547635264289	600.600288065441	758.157824675868	1031.72050749432	709.435249335199	0.540142934990477	0.00725187348655041	0.999995695334838	Sphkap	9	89050381	89195273	-	7279	protein_coding	SPHK1 interactor, AKAP domain containing [Source:RGD Symbol;Acc:1311951]	-
ENSRNOG00000002126	1429.5849579905	1214.81122656812	1309.21933810204	913.710912582928	597.612226930787	1016.53499378182	1317.87184088689	842.61937776518	0.644959860321399	0.00731330762823821	0.999995695334838	Ncam2	11	20471764	20705063	+	5006	protein_coding	neural cell adhesion molecule 2 [Source:RGD Symbol;Acc:1303131]	-
ENSRNOG00000006962	2180.70387258754	2209.14695214665	2351.63094379466	2892.40265549863	3178.30102689357	3026.97340448947	2247.16058950962	3032.55902896056	-0.432441336512529	0.0073716511952702	0.999995695334838	Stk32c	1	211440335	211520699	-	2175	protein_coding	serine/threonine kinase 32C [Source:RGD Symbol;Acc:1305864]	-
novel.1166	0	6.14871915110401	0	1.01523434731436	39.8408151287192	30.1754358079947	2.049573050368	23.6771617613428	-3.46862537320063	0.00741422655147647	0.999995695334838	-	2	199853607	199855003	-	1397	-	PF08333:Protein of unknown function (DUF1725)|PF12488:Protein of unknown function (DUF3704)	-
ENSRNOG00000058439	12.2951012806063	7.90549605141944	9.3072464793984	155.330855139098	15.9363260514877	2.82894710699951	9.83594793714138	58.0320427658617	-2.56319412683347	0.00747564145394162	0.999995695334838	LOC100910130	X	156392630	156399760	-	1324	protein_coding	protein FAM50A-like [Source:RGD Symbol;Acc:6500228]	-
ENSRNOG00000008697	74.8883441636929	79.0549605141943	57.9117558718123	57.8683577969188	102.590098956452	470.548202130918	70.6183535165665	210.33555296143	-1.57495299304409	0.0075372391623377	0.999995695334838	Nov	7	94375020	94383024	+	2435	protein_coding	nephroblastoma overexpressed [Source:RGD Symbol;Acc:621553]	-
ENSRNOG00000047057	129.657431686394	122.095994571922	209.93011503532	91.3710912582928	84.6617321485282	83.9254308409854	153.894513764545	86.6527514159355	0.827925311353066	0.00773570914993421	0.999995695334838	Gpr26	1	203971152	203988709	+	1172	protein_coding	G protein-coupled receptor 26 [Source:RGD Symbol;Acc:619843]	-
ENSRNOG00000002208	50.2981416024803	39.5274802570972	61.0141713649451	6.09140608388619	25.8965298336675	23.5745592249959	50.2799310748409	18.5208317141832	1.43603260920692	0.00776280660854332	0.999995695334838	Shroom3	14	16622760	16903242	-	7766	protein_coding	shroom family member 3 [Source:RGD Symbol;Acc:1310470]	-
ENSRNOG00000013825	6672.88678592906	6814.53759632355	7013.52729147555	10110.7188649038	9058.80533989252	8558.50798104251	6833.65055790939	9242.6773952796	-0.435633568119427	0.00790091907124553	0.999995695334838	Rap1gap	5	156026911	156074395	+	3331	protein_coding	Rap1 GTPase-activating protein [Source:RGD Symbol;Acc:1309908]	-
ENSRNOG00000052129	1753.72853720648	1369.40759379588	1474.68149773579	1030.46286252408	663.349571893174	1189.10076730879	1532.60587624605	960.971067242016	0.673106045502084	0.00793997994324109	0.999995695334838	Nwd1	16	18877257	18937562	-	4668	protein_coding	NACHT and WD repeat domain containing 1 [Source:MGI Symbol;Acc:MGI:2442268]	-
ENSRNOG00000016975	241.431079691906	219.597112539429	168.564575126882	282.235148553393	351.595193510947	347.960494160939	209.864255786072	327.263612075093	-0.641480002134274	0.00806098521673739	0.999995695334838	Pxmp4	3	150091630	150108898	-	1374	protein_coding	peroxisomal membrane protein 4 [Source:RGD Symbol;Acc:628782]	-
ENSRNOG00000050404	760.06080643748	1158.59436575803	724.931086895364	1368.53590017976	1749.01178415077	1149.4955078108	881.195419696957	1422.34773071378	-0.690001871744253	0.00806451570414861	0.999995695334838	Pmepa1	3	171294856	171342646	-	1657	protein_coding	prostate transmembrane protein, androgen induced 1 [Source:RGD Symbol;Acc:1308255]	-
ENSRNOG00000007970	420.268916500725	383.855752718921	439.508861527147	339.088272002998	177.2916273228	236.688574618959	414.544510248931	251.022824648252	0.72377217857025	0.00817504579225611	0.999995695334838	Plxnc1	7	35850398	36000906	-	4725	protein_coding	plexin C1 [Source:RGD Symbol;Acc:1307420]	-
ENSRNOG00000008943	11119.2425035883	10911.3413278591	7332.04194877052	16274.2065874493	17788.9239549731	11820.2839954129	9787.54192673932	15294.4715126118	-0.643974894456916	0.00824282167810887	0.999995695334838	Penk	5	17056419	17061837	-	1702	protein_coding	proenkephalin [Source:RGD Symbol;Acc:68946]	-
ENSRNOG00000014350	16.7660472008268	39.5274802570972	232.68116198496	16.2437495570298	24.9005094554495	33.9473652839941	96.3248964809613	25.0305414321578	1.94268865312314	0.00826957027171264	0.999995695334838	Cyr61	2	251529354	251532312	-	1984	protein_coding	cysteine-rich, angiogenic inducer, 61 [Source:RGD Symbol;Acc:620763]	-
ENSRNOG00000051591	73.7706076836378	41.2842571574126	201.657007053632	58.8835921442332	22.9084686990135	30.1754358079947	105.570623964894	37.3224988837471	1.49979795280779	0.00836440133432126	0.999995695334838	LOC100911422	AABR07024264.1	3630	7199	-	1237	protein_coding	nuclear migration protein nudC-like [Source:RGD Symbol;Acc:6493297]	-
novel.1368	441.505909621772	371.558314416713	319.548795792678	252.793352481277	271.913563253508	149.934196670974	377.537673277055	224.88037080192	0.747823857697861	0.00839869884346401	0.999995695334838	-	4	29806677	29808795	+	2119	-	-	-
ENSRNOG00000008939	546.573138746953	625.412576512293	754.921103328982	375.636708506315	465.141516627796	451.688554750921	642.302272862742	430.822259961678	0.576179683529095	0.00840123207137568	0.999995695334838	Nxph1	4	35279063	35281013	+	1951	protein_coding	neurexophilin 1 [Source:RGD Symbol;Acc:3218]	-
ENSRNOG00000008934	305.142059055047	337.301164860563	392.972629130155	213.199212936017	195.219994130724	264.978045688954	345.138617681922	224.465750918565	0.620339073707393	0.00848549753638669	0.999995695334838	Tmem65	7	98605722	98709649	-	2453	protein_coding	transmembrane protein 65 [Source:RGD Symbol;Acc:1563224]	-
ENSRNOG00000028417	4.47094592022047	3.51355380063086	4.13655399084373	2.03046869462873	7.96816302574383	73.5526247819872	4.04035123723169	27.8504188341199	-2.79152684634315	0.00861482592911241	0.999995695334838	Neurod2	10	86280892	86282693	-	1796	pseudogene	neuronal differentiation 2 [Source:RGD Symbol;Acc:3166]	-
ENSRNOG00000016952	5255.59692921917	6413.11407460148	4559.51663640751	6715.77520748452	9275.93778234404	8018.1790836056	5409.40921340938	8003.29735781139	-0.565046206906172	0.00864126664506154	0.999995695334838	Uqcr11	7	12171185	12175835	+	508	protein_coding	ubiquinol-cytochrome c reductase, complex III subunit XI [Source:RGD Symbol;Acc:1590985]	-
ENSRNOG00000047854	11.1773648005512	16.6893805529966	92.0383262962731	16.2437495570298	5.97612226930787	1.88596473799967	39.968357216607	8.03527885477913	2.31963207705615	0.00869866498905193	0.999995695334838	LOC108348072	20	3935529	3938915	+	1735	protein_coding	class II histocompatibility antigen, M alpha chain [Source:RGD Symbol;Acc:11505944]	-
ENSRNOG00000003745	5.58868240027559	19.3245459034697	132.369727706999	5.07617173657182	9.96020378217979	16.0307002729972	52.4276520035816	10.3556919305829	2.33652847244186	0.00875839095574267	0.999995695334838	Atf3	13	109817728	109849632	-	2909	protein_coding	activating transcription factor 3 [Source:RGD Symbol;Acc:2165]	TF_bZIP
ENSRNOG00000061153	3621.46619537858	3131.45482481225	3941.10181477637	4724.90065240105	5526.91707873157	4689.45132103618	3564.6742783224	4980.4230173896	-0.482601513209682	0.00880940004716902	0.999995695334838	Hrh3	3	175473078	175479395	-	3264	protein_coding	histamine receptor H3 [Source:RGD Symbol;Acc:620630]	-
ENSRNOG00000029410	1422.87853911017	1539.81495312647	775.6038732832	1995.95072682004	2005.98504173101	2055.70156441964	1246.09912183995	2019.21244432356	-0.696192053047537	0.00894633746856185	0.999995695334838	Rpl21	13	30799969	30800451	-	483	protein_coding	ribosomal protein L21 [Source:RGD Symbol;Acc:68390]	-
ENSRNOG00000039107	103.949492645126	21.9597112539429	25.8534624427733	10.1523434731436	24.9005094554495	7.54385895199869	50.5875554472807	14.1989039601973	1.82963005502838	0.00894708831346869	0.999995695334838	Mfrp	8	48437918	48443421	+	2763	protein_coding	membrane frizzled-related protein [Source:RGD Symbol;Acc:1307477]	-
ENSRNOG00000020781	106.184965605236	97.5011179675064	44.4679554015701	44.6703112818321	42.8288762633731	23.5745592249959	82.7180129914376	37.0245822567337	1.16193978505116	0.00904516180171609	0.999995695334838	LOC103690005	1	91042635	91048483	+	1083	protein_coding	tubulin-folding cofactor B [Source:RGD Symbol;Acc:9365423]	-
ENSRNOG00000049743	93.8898643246299	55.338472359936	67.2190023512107	534.013266687356	1084.66619187938	34.8903476529939	72.1491130119256	551.189935406576	-2.93389621927035	0.00904561141823744	0.999995695334838	Gstm3	2	210685197	210688272	+	958	protein_coding	glutathione S-transferase mu 3 [Source:RGD Symbol;Acc:11402080]	-
ENSRNOG00000050706	252.608444492457	226.62422014069	383.665382650756	194.924994684358	114.542343495068	182.938579585968	287.632682427968	164.135305921798	0.808669506832909	0.00910124217815479	0.999995695334838	Col25a1	2	235596123	235715057	+	1659	protein_coding	collagen type XXV alpha 1 chain [Source:RGD Symbol;Acc:1590105]	-
ENSRNOG00000037600	4.47094592022047	4.39194225078858	12.4096619725312	0	0.996020378217979	0	7.09085004784675	0.332006792739326	4.32782631301654	0.00930871523852389	0.999995695334838	Sim1	20	55594676	55673995	+	7672	protein_coding	SIM bHLH transcription factor 1 [Source:RGD Symbol;Acc:1309949]	bHLH
ENSRNOG00000035501	1.11773648005512	0	0	13.1980465150867	5.97612226930787	2.82894710699951	0.372578826685039	7.33437196379804	-4.34533008625717	0.00937459763230464	0.999995695334838	Mir24-2	19	25318863	25318970	+	108	miRNA	microRNA 24-2 [Source:RGD Symbol;Acc:2325349]	-
ENSRNOG00000016322	7913.57427879024	9149.29409684276	6400.28316233297	12093.4715452087	10213.1929582472	11353.507722758	7821.05051265532	11220.057408738	-0.520590638297496	0.0093885971825373	0.999995695334838	Camk2n1	5	156876706	156878486	+	409	protein_coding	calcium/calmodulin-dependent protein kinase II inhibitor 1 [Source:RGD Symbol;Acc:708430]	-
ENSRNOG00000005639	64.8287158431969	59.7304146107246	116.857650241335	23.3503899882304	42.8288762633731	45.2631537119921	80.4722602317523	37.1474733211985	1.11231706150912	0.00942728453678315	0.999995695334838	Ar	X	67656253	67829026	+	4164	protein_coding	androgen receptor [Source:RGD Symbol;Acc:2147]	ESR-like
ENSRNOG00000005723	179.955573288874	131.758267523657	200.622868555921	111.67577820458	79.6816302574383	110.328937172981	170.778903122817	100.562115211666	0.761921177541725	0.00947082854858389	0.999995695334838	Grin3a	5	64928620	65073012	-	3217	protein_coding	glutamate ionotropic receptor NMDA type subunit 3A [Source:RGD Symbol;Acc:621704]	-
ENSRNOG00000049849	55.8868240027559	55.338472359936	96.1748802871168	32.4874991140597	18.9243871861416	42.4342066049926	69.1333922166029	31.282030968398	1.14134176263771	0.00980114446266012	0.999995695334838	Fam199x	X	107695491	107723594	+	1161	protein_coding	family with sequence similarity 199, X-linked [Source:MGI Symbol;Acc:MGI:2384304]	-
ENSRNOG00000049598	86.0657089642441	194.123847484855	67.2190023512107	79.1882790905205	27.8885705901034	33.9473652839941	115.802852933437	47.0080716548727	1.30514937613887	0.0098205288910018	0.999995695334838	LOC100912571	11	82886878	82893845	-	1593	protein_coding	eukaryotic translation initiation factor 4 gamma 1-like [Source:RGD Symbol;Acc:6486329]	-
novel.1819	4.47094592022047	7.02710760126172	4.13655399084373	8.12187477851492	34.8607132376293	20.7456121179964	5.21153583744198	21.2427333780469	-2.01579049477599	0.00982298603696924	0.999995695334838	-	8	22267886	22268656	+	472	-	-	-
ENSRNOG00000040166	459.389693302654	561.29021965078	533.615464818842	387.819520674087	371.515601075306	251.776292522956	518.098459257425	337.037138090783	0.621372763017327	0.00993021284860547	0.999995695334838	Ankrd34b	2	22000106	22016030	+	3292	protein_coding	ankyrin repeat domain 34B [Source:RGD Symbol;Acc:1594383]	-
ENSRNOG00000008475	211.252194730417	216.083558738798	305.070856824725	165.483198612241	65.7373449623866	154.649108515973	244.135536764647	128.623217363534	0.924175374715641	0.0100185481719267	0.999995695334838	Fut9	5	40032855	40237591	-	2151	protein_coding	fucosyltransferase 9 [Source:RGD Symbol;Acc:619955]	-
ENSRNOG00000058115	12.2951012806063	4.39194225078858	17.5803544610859	3.04570304194309	0	0.942982368999836	11.4224659974936	1.32956180364764	3.10735900871619	0.0100189495243077	0.999995695334838	AABR07041709.1	X	137473483	137482303	-	1503	lincRNA		-
ENSRNOG00000010589	130.775168166449	74.6630182634058	186.144929587968	56.8531234496044	66.7333653406046	75.4385895199869	130.527705339274	66.3416927700653	0.973184248873914	0.0100570440580405	0.999995695334838	LOC103689968	2	78103387	78276927	+	5138	protein_coding	protein FAM134B [Source:RGD Symbol;Acc:9390936]	zf-C2H2
ENSRNOG00000001128	519.74746322563	840.617746800933	448.816108006545	993.914426020763	1052.7935397764	869.429744217849	603.060439344369	972.045903338339	-0.687539681267921	0.010071308859509	0.999995695334838	Tesc	12	44141422	44174583	-	645	protein_coding	tescalcin [Source:RGD Symbol;Acc:1566317]	-
ENSRNOG00000010378	163.189526088047	8.78388450157715	25.8534624427733	15.2285152097155	21.9124483207955	8.48684132099852	65.9422910107993	15.2092682838365	2.11361682515775	0.0101375702277257	0.999995695334838	Slc4a5	4	114918488	115002300	+	3742	protein_coding	solute carrier family 4 member 5 [Source:RGD Symbol;Acc:1303009]	-
ENSRNOG00000019698	2436.66552652016	2900.43866242078	2061.03802593789	3539.10693473788	3847.62672105605	3204.25408986144	2466.04740495961	3530.32924855179	-0.517389516265263	0.0101413935945832	0.999995695334838	Ssbp4	16	20578131	20589290	+	1471	protein_coding	single stranded DNA binding protein 4 [Source:RGD Symbol;Acc:1359619]	-
novel.955	32.4143579215984	39.5274802570972	20.6827699542187	70.0511699646912	83.6657117703102	45.2631537119921	30.8748693776381	66.3266784823312	-1.09759497391071	0.0101551809263352	0.999995695334838	-	19	26267277	26544823	+	2660	-	-	-
ENSRNOG00000046271	311.848477935378	263.516535047315	109.618680757359	151.26991774984	106.574180469324	48.0921008189916	228.32789791335	101.978733012719	1.16391242051488	0.0103441333274499	0.999995695334838	LOC100911685	10	4312863	4446200	+	5122	protein_coding	eukaryotic peptide chain release factor GTP-binding subunit ERF3B-like [Source:RGD Symbol;Acc:6491148]	-
ENSRNOG00000021855	51.4158780825354	71.1494644627749	114.789373245914	29.4417960721166	48.804998532681	33.9473652839941	79.1182385970747	37.3980532962639	1.08177840278798	0.0104008409657018	0.999995695334838	Kcp	4	56760220	56786754	-	4659	protein_coding	kielin/chordin-like protein [Source:RGD Symbol;Acc:1561119]	-
ENSRNOG00000012283	27.943412001378	35.1355380063086	27.9217394381952	3.04570304194309	16.9323464297056	9.42982368999836	30.3335631486273	9.8026243872157	1.62994031099677	0.0104315333112949	0.999995695334838	Chrna6	16	68860018	68866718	+	1755	protein_coding	cholinergic receptor nicotinic alpha 6 subunit [Source:RGD Symbol;Acc:69281]	-
ENSRNOG00000046159	221.311823050913	428.653563676965	556.366511768482	124.873824719667	282.869787413906	209.342085917964	402.11063283212	205.695232683845	0.967451560117112	0.0107162714585607	0.999995695334838	Gns	7	65616177	65653052	+	3926	protein_coding	glucosamine (N-acetyl)-6-sulfatase [Source:RGD Symbol;Acc:1305877]	-
ENSRNOG00000011263	29.0611484814331	21.0813228037852	8.27310798168747	28.4265617248022	113.54632311685	35.8333300219938	19.4718597556352	59.2687382878819	-1.60775842132031	0.0107353921536216	0.999995695334838	Plac9	16	3851270	3866008	+	948	protein_coding	placenta-specific 9 [Source:RGD Symbol;Acc:1306662]	-
ENSRNOG00000011984	1514.53293047469	1675.08677445076	1328.86796955855	1810.16284126151	2411.36533566573	2224.49540847061	1506.16255816133	2148.67452846595	-0.512421223613197	0.0107911463015269	0.999995695334838	Cxcl14	17	9109731	9117750	+	1612	protein_coding	C-X-C motif chemokine ligand 14 [Source:RGD Symbol;Acc:1307406]	-
ENSRNOG00000025587	51.4158780825354	61.4871915110401	89.9700493008512	13.1980465150867	32.8686724811933	41.4912242359928	67.6243729648089	29.1859810774243	1.20938582746804	0.011026129780229	0.999995695334838	Plagl1	1	7252349	7259035	+	4642	protein_coding	PLAG1 like zinc finger 1 [Source:RGD Symbol;Acc:3014]	zf-C2H2
ENSRNOG00000017487	8.94189184044095	6.14871915110401	1.03413849771093	0	0	0	5.37491649641863	0	4.89017113083594	0.0111158135428933	0.999995695334838	Otoa	1	191029861	191097290	+	3414	protein_coding	otoancorin [Source:RGD Symbol;Acc:1562741]	-
ENSRNOG00000001182	1102.08816933435	1375.55631294698	730.101779383919	1349.24644758079	2166.3443226241	1736.9735236977	1069.24875388842	1750.8547646342	-0.711147876996058	0.0111375967046924	0.999995695334838	Ndufv3	20	10265806	10275304	+	1562	protein_coding	NADH:ubiquinone oxidoreductase subunit V3 [Source:RGD Symbol;Acc:621020]	-
ENSRNOG00000020762	78.2415536038583	48.3113647586743	70.3214178443435	41.624608239889	31.8726521029753	16.0307002729972	65.6247787356254	29.8426535386205	1.13715162319895	0.0111467120132337	0.999995695334838	Zfp260	1	88457594	88465110	+	3660	protein_coding	zinc finger protein 260 [Source:RGD Symbol;Acc:621205]	zf-C2H2
ENSRNOG00000043006	4057.38342260008	3990.5187290665	5684.659321917	3229.46045880699	2742.0441012341	3437.1707350044	4577.52049119453	3136.2250983485	0.545483288817114	0.0113850133498159	0.999995695334838	Epm2aip1	8	119524039	119531387	+	7349	protein_coding	EPM2A interacting protein 1 [Source:RGD Symbol;Acc:1310977]	-
ENSRNOG00000015049	263.785809293008	197.637401285486	241.988408464358	101.523434731436	193.227953374288	57.52192450899	234.470539680951	117.424437538238	0.997901933080035	0.0113858040596214	0.999995695334838	Scn5a	8	128169191	128266639	-	8537	protein_coding	sodium voltage-gated channel alpha subunit 5 [Source:RGD Symbol;Acc:3637]	-
ENSRNOG00000018791	495.157260664417	564.803773451411	458.123354485944	689.344121826454	953.191501954606	635.570116705889	506.028129533924	759.368580162316	-0.584982072862819	0.0114997686805529	0.999995695334838	Dnlz	3	3796480	3798239	-	1575	protein_coding	DNL-type zinc finger [Source:RGD Symbol;Acc:1308635]	-
ENSRNOG00000018850	713.115874275166	864.334234955192	621.517237124271	843.659742618237	1348.61159210714	1177.78497888079	732.989115451543	1123.35210453539	-0.615560827963383	0.0116540906046694	0.999995695334838	Ttc9b	1	84470829	84473011	+	821	protein_coding	tetratricopeptide repeat domain 9B [Source:RGD Symbol;Acc:1306256]	-
ENSRNOG00000016000	89.4189184044095	55.338472359936	389.870213637022	87.3101538690354	60.7572430712967	41.4912242359928	178.209201467122	63.186207058775	1.49592331338067	0.0116543831850345	0.999995695334838	LOC100911417	2	208408890	208420163	-	2063	protein_coding	ATP synthase subunit b, mitochondrial-like [Source:RGD Symbol;Acc:6493308]	-
ENSRNOG00000011016	190.01520160937	210.813228037852	131.335589209289	127.91952776161	60.7572430712967	103.728060589982	177.388006285503	97.4682771409629	0.864823860781885	0.0117185652218717	0.999995695334838	Slc7a2	16	54460067	54513349	-	2637	protein_coding	solute carrier family 7 member 2 [Source:RGD Symbol;Acc:68387]	-
novel.992	0	0.878388450157715	2.06827699542187	1.01523434731436	43.8248966415911	0.942982368999836	0.982221815193194	15.2610377859684	-3.94371389566104	0.012000659096627	0.999995695334838	-	19	26613866	26616470	-	2605	-	PF04822:Takusan	-
ENSRNOG00000016768	324.143579215984	293.381742352677	462.259908476787	194.924994684358	246.017033419841	246.118398308957	359.928410015149	229.020142137719	0.651365606005016	0.0121149923422323	0.999995695334838	Oprl1	3	177225737	177231663	+	3042	protein_coding	opioid related nociceptin receptor 1 [Source:RGD Symbol;Acc:68438]	-
ENSRNOG00000048190	374.441720818465	398.788356371603	532.581326321131	322.844522445968	235.060809259443	296.096463865948	435.270467837066	284.667265190453	0.612612216358525	0.0121771874743774	0.999995695334838	Rgmb	1	57796709	57815038	-	1311	protein_coding	repulsive guidance molecule BMP co-receptor b [Source:RGD Symbol;Acc:1595392]	-
ENSRNOG00000028166	689.643408194008	837.104193000302	562.571342754748	862.94919521721	1450.20567068538	985.416575604828	696.439647983019	1099.52381383581	-0.658349937885974	0.0121987501079004	0.999995695334838	Asmtl	12	18531990	18534836	+	1075	protein_coding	acetylserotonin O-methyltransferase-like [Source:RGD Symbol;Acc:1306877]	-
ENSRNOG00000042717	84.947972484189	106.285002469084	96.1748802871168	132.995699498182	185.259790348544	147.105249563974	95.8026184134631	155.120246470233	-0.692918429479301	0.0122204449274276	0.999995695334838	Ciart	2	197987705	197991574	-	1737	protein_coding	circadian associated repressor of transcription [Source:RGD Symbol;Acc:1566380]	-
ENSRNOG00000057557	17.8837836808819	6.14871915110401	11.3755234748203	3.04570304194309	1.99204075643596	0.942982368999836	11.8026754356021	1.9935753891263	2.56657543610086	0.0122526883581481	0.999995695334838	Prlr	2	60131776	60325692	+	2972	protein_coding	prolactin receptor [Source:RGD Symbol;Acc:3407]	-
ENSRNOG00000026310	70.4173982434725	36.0139264564663	34.1265704244608	21.3199212936017	17.9283668079236	21.6885944869962	46.8526317081332	20.3122941961738	1.20015177424988	0.0123557023717648	0.999995695334838	March1	16	25001666	25192675	-	765	protein_coding	membrane associated ring-CH-type finger 1 [Source:RGD Symbol;Acc:1305148]	-
ENSRNOG00000013937	77.1238171238032	59.7304146107246	208.895976537609	54.8226547549757	36.8527539940652	58.4649068779898	115.250069424045	50.0467718756769	1.20177286062318	0.0123756491579483	0.999995695334838	Ankrd34c	8	97105071	97115027	-	2480	protein_coding	ankyrin repeat domain 34C [Source:RGD Symbol;Acc:1305403]	-
ENSRNOG00000046904	52.5336145625906	22.8380997041006	137.540420195554	37.5636708506315	20.9164279425776	12.2587707969979	70.9707114874151	23.5796231967356	1.59008287467011	0.0124973926029023	0.999995695334838	LOC108348085	1	220322940	220324430	+	1248	protein_coding	beta-1,4-glucuronyltransferase 1 [Source:RGD Symbol;Acc:11379422]	-
ENSRNOG00000028814	81.5947630440236	54.4600839097783	59.9800328672341	107.614840815323	103.58611933467	120.701743231979	65.3449599403454	110.634234460657	-0.764871438609989	0.0126666259234021	0.999995695334838	Oasl2	12	47469598	47482961	-	2786	protein_coding	2'-5' oligoadenylate synthetase-like 2 [Source:RGD Symbol;Acc:1307351]	-
ENSRNOG00000053206	14.5305742407165	57.9736377104092	13.4438004702421	14.2132808624011	2.98806113465394	2.82894710699951	28.6493374737893	6.67676303468485	2.11510495436238	0.012739610392951	0.999995695334838	LOC688442	10	1563390	1567731	+	1393	lincRNA	similar to limkain b1 [Source:RGD Symbol;Acc:1588846]	-
ENSRNOG00000006857	137.48158704678	144.934094276023	183.042514094835	81.2187477851492	112.550302738632	93.3552545309837	155.152731805879	95.7081016849215	0.696783551471845	0.0130360143518312	0.999995695334838	AABR07060833.1	4	96562725	96564611	+	1887	protein_coding		-
ENSRNOG00000028624	165.424999048158	161.62347482902	143.74525118182	88.3253882163497	113.54632311685	99.0131487449828	156.931241686332	100.294953359394	0.645750439621449	0.0131041503551042	0.999995695334838	Kif26b	13	96775357	97173469	-	7421	protein_coding	kinesin family member 26B [Source:RGD Symbol;Acc:1560022]	-
ENSRNOG00000002338	566.692395387945	496.289474339109	777.672150278622	407.10897327306	290.83795043965	463.947325547919	613.551340001892	387.298083086876	0.663150567967392	0.0131200613353009	0.999995695334838	Dgke	10	76386471	76407989	-	3048	protein_coding	diacylglycerol kinase epsilon [Source:RGD Symbol;Acc:1560914]	-
ENSRNOG00000005034	1273.10185078278	1222.71672261954	1079.64059161021	1549.24761400172	1686.26250032304	1582.32441518172	1191.81972167084	1605.94484316883	-0.430284813075313	0.0133874153694737	0.999995695334838	Arhgef25	7	70469312	70476340	-	2104	protein_coding	Rho guanine nucleotide exchange factor 25 [Source:RGD Symbol;Acc:735210]	-
ENSRNOG00000012440	105.067229125181	74.6630182634058	81.6969413191638	121.828121677724	141.434893706953	164.078932205971	87.1423962359169	142.447315863549	-0.713127370858262	0.0134584383895099	0.999995695334838	Msra	15	47488894	47800024	-	697	protein_coding	methionine sulfoxide reductase A [Source:RGD Symbol;Acc:70979]	-
ENSRNOG00000003800	3397.91889936756	3730.51574781982	2048.62836396536	7436.59159407772	4197.22987381056	3924.69261977732	3059.02100371758	5186.1713625552	-0.761514389130449	0.0135244940410518	0.999995695334838	Rgs9	10	97509971	97582188	-	2423	protein_coding	regulator of G-protein signaling 9 [Source:RGD Symbol;Acc:3572]	-
novel.631	12.2951012806063	38.6490918069395	51.7069248855467	12.1828121677724	9.96020378217979	13.2017531659977	34.2170393243641	11.7815897053166	1.5414358325206	0.0136642424400159	0.999995695334838	-	14	114699092	114762416	+	2555	-	PF00429:ENV polyprotein (coat polyprotein)	-
ENSRNOG00000015518	481.744422903756	531.425012345418	435.372307536303	847.720680007495	662.353551514956	598.793804314896	482.847247595159	702.956011945782	-0.541180794963272	0.013771137694693	0.999995695334838	Rbp4	1	256806472	256813711	-	941	protein_coding	retinol binding protein 4 [Source:RGD Symbol;Acc:3546]	-
ENSRNOG00000001260	34.6498308817087	38.6490918069395	33.0924319267499	49.7464830184039	81.6736710138743	70.7236776749877	35.4637848717993	67.3812772357553	-0.924553243896225	0.013825394033332	0.999995695334838	Nudt1	12	16391578	16395029	-	862	protein_coding	nudix hydrolase 1 [Source:RGD Symbol;Acc:621080]	-
ENSRNOG00000001582	107.302702085291	110.676944719872	87.9017723054293	62.9445295334906	46.812957776245	68.837712936988	101.960473036864	59.5317334155745	0.776134013394256	0.0140330723437343	0.999995695334838	Bach1	11	27364916	27398842	+	3606	protein_coding	BTB domain and CNC homolog 1 [Source:RGD Symbol;Acc:1306693]	TF_bZIP
ENSRNOG00000037467	2.23547296011024	0.878388450157715	0	6.09140608388619	19.9204075643596	3.77192947599934	1.03795380342265	9.92791437474837	-3.28780741963118	0.0141180322303268	0.999995695334838	Ffar3	1	89302039	89303968	-	1702	protein_coding	free fatty acid receptor 3 [Source:RGD Symbol;Acc:1311035]	-
ENSRNOG00000054165	70.4173982434725	136.150209774446	93.072464793984	50.7617173657182	56.7731615584248	57.52192450899	99.8800242706341	55.018934477711	0.864459784523886	0.0142554075510531	0.999995695334838	LOC103692570	6	26426869	26445787	-	1449	protein_coding	dihydropyrimidinase-related protein 5-like [Source:RGD Symbol;Acc:9135001]	-
ENSRNOG00000021285	124.068749286118	175.677690031543	149.950082168085	101.523434731436	101.594078578234	57.52192450899	149.898840495249	86.8798126062201	0.790236832723923	0.0142906707662488	0.999995695334838	Celsr1	7	126775516	126913585	-	8907	protein_coding	cadherin, EGF LAG seven-pass G-type receptor 1 [Source:RGD Symbol;Acc:1560078]	-
ENSRNOG00000032204	918.779386605307	1102.37750494793	614.278267640295	1003.05153514659	1865.54616840227	1470.10951327074	878.478386397845	1446.23573893987	-0.718945005525763	0.0142947583962861	0.999995695334838	Uqcrb	1	94718402	94718876	+	475	protein_coding	ubiquinol-cytochrome c reductase binding protein [Source:RGD Symbol;Acc:1311971]	-
ENSRNOG00000050169	459.389693302654	613.115138210085	313.343964806413	570.561703190673	1095.62241603978	709.122741487877	461.949598773051	791.768953572775	-0.776607288071708	0.014330780651031	0.999995695334838	Pet100	12	2170630	2173251	+	1197	protein_coding	PET100 homolog [Source:RGD Symbol;Acc:1585222]	-
novel.544	63.7109793631417	6.14871915110401	6.2048309862656	8.12187477851492	3.98408151287192	0.942982368999836	25.3548431668371	4.34964622012889	2.54392941193023	0.014455360551156	0.999995695334838	-	13	97628076	97659919	+	1057	-	-	-
ENSRNOG00000031100	98.3608102448504	68.5142991123018	102.379711273382	46.7007799764608	60.7572430712967	42.4342066049926	89.7516068768449	49.9640765509167	0.842788713849219	0.0145251765227008	0.999995695334838	Klhl1	15	80271731	80713153	-	2703	protein_coding	kelch-like family member 1 [Source:RGD Symbol;Acc:1307452]	-
ENSRNOG00000056558	460.507429782709	457.64038253217	597.73205167692	228.427728145732	247.013053798059	442.258731060923	505.293287997266	305.899837668238	0.723245739525616	0.0145298386165148	0.999995695334838	Gabra3	X	152414615	152642531	-	2514	protein_coding	gamma-aminobutyric acid type A receptor alpha3 subunit [Source:RGD Symbol;Acc:2648]	-
ENSRNOG00000006979	5208.65199705685	5223.77611308793	2712.54527949578	9569.5989577852	6558.79419056539	5676.75386137901	4381.65779654685	7268.38233657654	-0.730115633878252	0.0145852822689616	0.999995695334838	Hpca	5	147294820	147303346	-	1770	protein_coding	hippocalcin [Source:RGD Symbol;Acc:620060]	-
novel.216	7.82415536038583	7.90549605141944	10.3413849771093	25.3808586828591	25.8965298336675	19.8026297489966	8.69034546297153	23.693339421841	-1.4473350664058	0.014691251909733	0.999995695334838	-	1	198781753	198782495	-	743	-	-	-
ENSRNOG00000006010	201.192566409921	191.488682134382	174.769406113148	287.311320289965	233.068768503007	327.214882042943	189.15021821915	282.531656945305	-0.579426309021181	0.0147916784534224	0.999995695334838	Slc6a20	8	132665927	132753292	-	2977	protein_coding	solute carrier family 6 member 20 [Source:RGD Symbol;Acc:621651]	-
ENSRNOG00000004753	1207.15539845953	1107.64783564888	1719.77232169328	814.217946546121	601.596308443659	1105.17533646781	1344.85851860056	840.329863819196	0.678127700996314	0.0148728453258623	0.999995695334838	Napb	3	143020454	143063983	-	1174	protein_coding	NSF attachment protein beta [Source:RGD Symbol;Acc:1589649]	-
ENSRNOG00000008479	557.750503547504	537.573731496522	791.115950748864	345.179678086884	225.100605477263	528.070126639908	628.813395264297	366.116803401352	0.779755728799591	0.014879272026224	0.999995695334838	Slc8a1	6	4258991	4520604	-	3020	protein_coding	solute carrier family 8 member A1 [Source:RGD Symbol;Acc:3717]	-
ENSRNOG00000009955	213.487667690528	209.934839587694	280.251532879663	125.889059066981	193.227953374288	100.899113482982	234.558013385961	140.005375308084	0.744826901271072	0.0151008008841551	0.999995695334838	Plch1	2	154256380	154418920	-	6720	protein_coding	phospholipase C, eta 1 [Source:RGD Symbol;Acc:1561991]	-
ENSRNOG00000026672	15.6483107207717	14.0542152025234	17.5803544610859	18.2742182516586	30.8766317247573	82.9824484719855	15.760960128127	44.0444328161338	-1.48690065271229	0.0151445737151848	0.999995695334838	MGC94199	5	24146171	24165463	+	2017	protein_coding	similar to RIKEN cDNA 2610301B20; EST AI428449 [Source:RGD Symbol;Acc:1549749]	-
ENSRNOG00000047697	13.4128377606614	12.297438302208	26.8876009404843	31.4722647667453	46.812957776245	44.3201713429923	17.5326256677846	40.8684646286609	-1.22556220213606	0.0151703864174705	0.999995695334838	Ggt1	20	14019723	14025068	-	1487	protein_coding	gamma-glutamyltransferase 1 [Source:RGD Symbol;Acc:2683]	-
ENSRNOG00000011696	540.984456346677	569.195715702199	596.697913179209	362.438661991228	209.164279425776	469.605219761918	568.959361742695	347.069387059641	0.712762530715582	0.0152209860916207	0.999995695334838	Lifr	2	56426367	56489415	+	5388	protein_coding	LIF receptor alpha [Source:RGD Symbol;Acc:621431]	-
ENSRNOG00000061519	416.915707060559	454.126828731539	492.249924910404	313.707413320139	296.814072708958	356.447335481938	454.430820234167	322.322940503678	0.495493036149072	0.0152211989394606	0.999995695334838	Asap2	6	43234526	43343551	+	2928	protein_coding	ArfGAP with SH3 domain, ankyrin repeat and PH domain 2 [Source:RGD Symbol;Acc:1305263]	-
ENSRNOG00000013269	81.5947630440236	89.5956219160869	57.9117558718123	134.010933845496	121.514486142593	121.644725600979	76.3673802773076	125.723381863023	-0.716931838482865	0.0153040579273377	0.999995695334838	Tnfsf10	2	113007549	113026899	+	3845	protein_coding	TNF superfamily member 10 [Source:RGD Symbol;Acc:628734]	-
ENSRNOG00000017459	108.420438565346	270.543642648576	343.33398124003	31.4722647667453	75.6975487445664	182.938579585968	240.766020817984	96.7027976990933	1.31523268236893	0.0154971647220038	0.999995695334838	C1ql3	17	80314186	80320681	-	768	protein_coding	complement C1q like 3 [Source:RGD Symbol;Acc:1591795]	-
ENSRNOG00000060594	76.006080643748	221.353889439744	40.3314014107264	60.9140608388619	36.8527539940652	36.7763123909936	112.563790498073	44.8477090746402	1.33199495712475	0.0155819487315677	0.999995695334838	LOC100911672	4	157267901	157274755	-	3555	protein_coding	atrophin-1-like [Source:RGD Symbol;Acc:6491795]	-
ENSRNOG00000002120	22.3547296011024	50.9465301091475	35.1607089221717	6.09140608388619	20.9164279425776	13.2017531659977	36.1539895441405	13.4031957308205	1.43581331382804	0.0157308825899566	0.999995695334838	Spata18	14	37081427	37108341	-	2105	protein_coding	spermatogenesis associated 18 [Source:RGD Symbol;Acc:735208]	-
ENSRNOG00000005975	903.131075884536	1919.27876359461	643.234145576201	2530.97922785471	1821.72127176068	1927.45596223566	1155.21466168511	2093.38548728369	-0.857104731115327	0.0159980271092491	0.999995695334838	LOC100362027	7	73213581	73216251	-	348	protein_coding	ribosomal protein L30-like [Source:RGD Symbol;Acc:2318953]	-
ENSRNOG00000020009	19.001520160937	6.14871915110401	4.13655399084373	30.4570304194309	15.9363260514877	47.1491184499918	9.76226443429492	31.1808249736368	-1.69397683413766	0.0161289142174627	0.999995695334838	Npas4	1	220261008	220265772	-	2460	protein_coding	neuronal PAS domain protein 4 [Source:RGD Symbol;Acc:628866]	bHLH
ENSRNOG00000055562	1217.21502678002	1350.96143634257	1019.66055874298	1620.31401831373	2301.80309406175	1429.56127140375	1195.94567395519	1783.89279459308	-0.576638783442141	0.0161901905606871	0.999995695334838	Dkc1	X	155844857	155862475	-	1974	protein_coding	dyskerin pseudouridine synthase 1 [Source:RGD Symbol;Acc:621780]	-
ENSRNOG00000020949	24.5902025612126	36.892314906624	36.1948474198827	49.7464830184039	74.7015283663484	63.179818722989	32.5591216292398	62.5426100359138	-0.936964558678919	0.016278408574792	0.999995695334838	Hsd17b14	1	101541266	101551059	+	813	protein_coding	hydroxysteroid (17-beta) dehydrogenase 14 [Source:RGD Symbol;Acc:1588673]	-
ENSRNOG00000026787	5203.06331465658	4826.74453361664	6460.2631952002	3589.86865210359	4125.51640657887	4229.27592496426	5496.69034782447	3981.55366121558	0.465161204742179	0.0163219360592063	0.999995695334838	Disp2	3	110574417	110589921	+	6547	protein_coding	dispatched RND transporter family member 2 [Source:RGD Symbol;Acc:1309569]	-
ENSRNOG00000020444	311.848477935378	272.300419548892	335.060873258342	226.397259451103	219.124483207955	190.482438537967	306.403256914204	212.001393732342	0.530920018102913	0.016505762899747	0.999995695334838	Hcn3	2	188454853	188471988	-	6413	protein_coding	hyperpolarization-activated cyclic nucleotide-gated potassium channel 3 [Source:RGD Symbol;Acc:620691]	-
ENSRNOG00000002537	280.551856493835	223.989054790217	262.671178418577	187.818354253158	54.7811208019888	157.478055622973	255.73736323421	133.359176892706	0.938812656019906	0.0165350797056666	0.999995695334838	Wnk3	X	20316893	20454357	+	5682	protein_coding	WNK lysine deficient protein kinase 3 [Source:RGD Symbol;Acc:1563131]	-
ENSRNOG00000023387	49.1804051224252	47.4329763085166	307.139133820147	76.1425760485774	30.8766317247573	28.2894710699951	134.584171750363	45.1028929477766	1.57775111875391	0.016634132673277	0.999995695334838	LOC679739	1	31264755	31273159	+	639	protein_coding	NADH dehydrogenase (ubiquinone) Fe-S protein 6 [Source:RGD Symbol;Acc:1584802]	-
novel.1800	35.7675673617638	41.2842571574126	50.6727863878357	29.4417960721166	13.9442852950517	12.2587707969979	42.5748703023374	18.548284054722	1.20315154922755	0.0166675256570326	0.999995695334838	-	7	117164256	117166887	-	2632	-	PF00681:Plectin repeat	-
ENSRNOG00000001173	656.111313792355	899.4697729615	810.764582205372	1054.82848685963	1500.00668959628	974.10078717683	788.781889653075	1176.31198787758	-0.575981971106604	0.0168263472067586	0.999995695334838	Cabp1	12	47179664	47209784	+	1594	protein_coding	calcium binding protein 1 [Source:RGD Symbol;Acc:620385]	-
ENSRNOG00000051383	173.249154408543	205.542897336905	184.076652592546	110.660543857266	141.434893706953	120.701743231979	187.622901445998	124.265726932066	0.59561847528839	0.0168402454932496	0.999995695334838	Srsf12	5	48456757	48485912	+	2641	protein_coding	serine and arginine rich splicing factor 12 [Source:RGD Symbol;Acc:1561162]	-
novel.1284	62.5932428830866	67.6359106621441	37.2289859175936	120.812887330409	111.554282360414	74.495607150987	55.8193798209414	102.287592280603	-0.870831509891982	0.0168431836478231	0.999995695334838	-	3	164416577	164421876	+	5300	-	-	-
novel.598	2084.5785353028	1974.61723595454	1818.01547897582	1555.33902008561	1300.80261395268	1518.20161408974	1959.07041674439	1458.11441604267	0.426008145859151	0.0170058438668627	0.999995695334838	-	14	38631265	38643377	+	12113	-	-	-
ENSRNOG00000026953	6038.01246525775	6620.4137488387	5507.82163880843	13002.1062860551	6764.97040885651	8171.88520975258	6055.41595096829	9312.98730155472	-0.620979442416787	0.0171326621078895	0.999995695334838	Gpr88	2	219258347	219262901	-	4155	protein_coding	G-protein coupled receptor 88 [Source:RGD Symbol;Acc:61921]	-
ENSRNOG00000002941	1577.12617335777	1568.80177198168	2075.51596490584	1258.89059066981	568.727635962466	1303.20163395777	1740.4813034151	1043.60662019668	0.737816223392013	0.0172784275483206	0.999995695334838	Uhmk1	13	88521625	88536728	-	3243	protein_coding	U2AF homology motif kinase 1 [Source:RGD Symbol;Acc:2968]	-
ENSRNOG00000020464	637.109793631417	883.658780858661	512.932694864623	764.471463527717	1478.09424127548	1075.94288302881	677.900423118234	1106.16952927734	-0.705875694210878	0.017369864089246	0.999995695334838	Mrpl54	7	11321057	11323577	+	611	protein_coding	mitochondrial ribosomal protein L54 [Source:RGD Symbol;Acc:1305694]	-
ENSRNOG00000014083	3184.43123167703	3115.64383270942	2861.46122316615	2295.44485927778	2045.82585685973	2515.87696049156	3053.8454291842	2285.71589220969	0.417928221582893	0.0174057303575288	0.999995695334838	Iqsec3	4	153948055	154044493	-	7514	protein_coding	IQ motif and Sec7 domain 3 [Source:RGD Symbol;Acc:1593191]	-
ENSRNOG00000001170	9349.86565566107	11390.9414216452	8420.98978686013	10490.4165107993	18224.1848602544	14980.2179139314	9720.59895472215	14564.9397616617	-0.58335408051061	0.0174272256072355	0.999995695334838	Cox6a1	12	47024442	47027495	+	549	protein_coding	cytochrome c oxidase subunit 6A1 [Source:RGD Symbol;Acc:2384]	-
ENSRNOG00000019422	934.427697326079	1113.79655479998	797.32078173513	1563.46089486412	1211.16077991306	1278.68409236378	948.515011287064	1351.10192238032	-0.509898277019276	0.0174700874445481	0.999995695334838	Egr1	18	27657628	27661429	+	3130	protein_coding	early growth response 1 [Source:RGD Symbol;Acc:2544]	zf-C2H2
ENSRNOG00000037658	2071.16569754213	2067.72641167126	2672.21387808505	1637.57300221807	1820.72525138247	1401.27180033376	2270.36866243282	1619.85668464476	0.487085904952793	0.0175226981467447	0.999995695334838	Gprasp2	X	106360393	106363300	+	2908	protein_coding	G protein-coupled receptor associated sorting protein 2 [Source:RGD Symbol;Acc:1561019]	-
ENSRNOG00000042971	50.2981416024803	70.2710760126172	58.9458943695232	72.0816386593199	160.359280893095	100.899113482982	59.8383706615402	111.113344345132	-0.889878087764052	0.0176387607326144	0.999995695334838	LOC363337	19	27858879	27862827	-	1626	protein_coding	similar to RIKEN cDNA 1700081O22 [Source:RGD Symbol;Acc:1359598]	-
ENSRNOG00000018250	164.307262568102	273.178807999049	107.550403761937	359.392958949285	405.380293934717	225.372786190961	181.678824776363	330.048679691654	-0.8586116390019	0.0178852353916827	0.999995695334838	Tnni3	1	72882806	72886488	+	802	protein_coding	troponin I3, cardiac type [Source:RGD Symbol;Acc:62052]	-
ENSRNOG00000036649	366.617565458079	404.058687072549	310.24154931328	464.977331069979	533.866922724837	522.412232425909	360.305933947969	507.085495406908	-0.492361411766448	0.0179695183815943	0.999995695334838	Pwwp2b	1	211582077	211600689	+	2237	protein_coding	PWWP domain containing 2B [Source:RGD Symbol;Acc:1307108]	-
ENSRNOG00000059679	4.47094592022047	1.75677690031543	22.7510469496405	1.01523434731436	0.996020378217979	0.942982368999836	9.65958992339215	0.984745698177393	3.29041619440288	0.0179791446156529	0.999995695334838	Rtkn	4	113968995	113984632	+	2570	protein_coding	rhotekin [Source:RGD Symbol;Acc:727874]	-
ENSRNOG00000021447	706.409455394835	842.374523701249	674.258300507529	1088.331220321	1231.08118747742	858.11395578985	741.014093201204	1059.17545452942	-0.514749501980091	0.0180089807023266	0.999995695334838	Prr7	17	9694168	9695292	-	970	protein_coding	proline rich 7 (synaptic) [Source:RGD Symbol;Acc:1561898]	-
ENSRNOG00000046021	855.068407242166	613.993526660243	886.25669253827	608.125374041305	540.839065372363	286.66664017595	785.106208813559	478.543693196539	0.714250688137537	0.0180349510282958	0.999995695334838	LOC108348172	X	15425078	15428518	-	939	protein_coding	proSAAS [Source:RGD Symbol;Acc:11409911]	-
ENSRNOG00000049641	262.668072812953	231.894550841637	204.759422546765	310.661710278196	350.599173132729	336.644705732941	233.107348733785	332.635196381289	-0.513698393020161	0.0180523857308488	0.999995695334838	Rab29	13	48644604	48650220	+	1744	protein_coding	RAB29, member RAS oncogene family [Source:RGD Symbol;Acc:620892]	-
ENSRNOG00000032902	192.25067456948	290.746577002204	71.3555563420544	392.895692410659	395.420090152538	297.039446234948	184.784269304579	361.785076266048	-0.967329064493977	0.0180887387025427	0.999995695334838	Ybx1-ps3	10	40380388	40381886	-	1499	protein_coding	Y box protein 1 related, pseudogene 3 [Source:RGD Symbol;Acc:1590933]	CSD
ENSRNOG00000029889	0	0	0	1.01523434731436	3.98408151287192	9.42982368999836	0	4.80971318339488	-4.70466745023125	0.0182127609854281	0.999995695334838	Clca4	2	250843165	250862419	-	2899	protein_coding	chloride channel accessory 4 [Source:RGD Symbol;Acc:1303234]	-
ENSRNOG00000059138	3.35320944016535	2.63516535047314	7.23896948397654	0	0	0	4.40911475820501	0	4.60346063136744	0.0182276979900101	0.999995695334838	AC121204.3	5	59113414	59113773	-	360	protein_coding		-
ENSRNOG00000003878	130.775168166449	106.285002469084	138.574558693265	81.2187477851492	72.7094876099125	82.9824484719855	125.211576442932	78.9702279556824	0.662821903730391	0.0182531970387953	0.999995695334838	Thsd7b	13	46169963	46930858	+	5165	protein_coding	thrombospondin type 1 domain containing 7B [Source:RGD Symbol;Acc:1306938]	-
ENSRNOG00000049633	115.126857445677	84.3252912151406	88.9359108031403	62.9445295334906	58.7652023148608	49.9780655569913	96.1293531546527	57.2292658017809	0.746592641021311	0.0183225219677197	0.999995695334838	Flvcr1	13	109578074	109629482	-	1772	protein_coding	feline leukemia virus subgroup C cellular receptor 1 [Source:MGI Symbol;Acc:MGI:2444881]	-
ENSRNOG00000026982	88.3011819243544	89.5956219160869	43.4338169038592	64.9749982281193	219.124483207955	181.995597216968	73.7768735814335	155.365026217681	-1.07410955775347	0.0183454918286816	0.999995695334838	LOC691921	7	27221152	27224274	+	375	protein_coding	hypothetical protein LOC691921 [Source:RGD Symbol;Acc:1593359]	-
ENSRNOG00000004676	454.918747382433	406.693852423022	509.83027937149	389.849989368716	153.387138245569	265.921028057954	457.147626392315	269.719385224079	0.761180656682787	0.018404113098468	0.999995695334838	Pak3	X	114929029	115036669	+	2258	protein_coding	p21 (RAC1) activated kinase 3 [Source:RGD Symbol;Acc:3251]	-
ENSRNOG00000016038	27.943412001378	34.2571495561509	29.9900164336171	53.8074204076613	85.6577525267462	43.3771889739924	30.7301926637153	60.9474539694667	-0.984038235843951	0.0184696065877163	0.999995695334838	Mgmt	1	209237233	209464190	+	825	protein_coding	O-6-methylguanine-DNA methyltransferase [Source:RGD Symbol;Acc:3087]	-
ENSRNOG00000004059	105.067229125181	92.2307872665601	69.2872793466325	116.751949941152	159.363260514877	156.535073253973	88.8617652461246	144.216761236667	-0.699780115642699	0.0184877165408988	0.999995695334838	Ptrhd1	6	28663602	28666987	+	916	protein_coding	peptidyl-tRNA hydrolase domain containing 1 [Source:RGD Symbol;Acc:1561792]	-
ENSRNOG00000027276	159.836316647882	151.961201877285	209.93011503532	126.904293414296	67.7293857188226	115.98683138698	173.909211186829	103.540170173366	0.747499560305057	0.0185351761671677	0.999995695334838	Xkr4	5	15747614	16140896	-	1944	protein_coding	XK related 4 [Source:RGD Symbol;Acc:1549780]	-
ENSRNOG00000027233	146.423478887221	119.460829221449	96.1748802871168	89.3406225636641	50.7970392891169	69.7806953059878	120.686396131929	69.9727857195896	0.785858203314173	0.0185937555383596	0.999995695334838	Trpc5	X	115627653	115908693	-	3873	protein_coding	transient receptor potential cation channel, subfamily C, member 5 [Source:RGD Symbol;Acc:619787]	-
ENSRNOG00000057747	6.70641888033071	2.63516535047314	8.27310798168747	1.01523434731436	0	0	5.87156407083044	0.338411449104788	4.05084038163614	0.0186167859789013	0.999995695334838	RF00015	7	114975512	114975674	+	163	snRNA		-
ENSRNOG00000006305	2600.97278908826	3238.6182157315	3406.45221145982	2347.22181099081	1819.72923100425	2428.17960017458	3082.01440542652	2198.37688072321	0.487510118954657	0.0189215725630027	0.999995695334838	Slc38a2	7	138088649	138100841	-	4635	protein_coding	solute carrier family 38, member 2 [Source:RGD Symbol;Acc:69420]	-
ENSRNOG00000037118	0	0	0	1.01523434731436	0.996020378217979	14.1447355349975	0	5.38533008684329	-4.86852595019993	0.0189323217791681	0.999995695334838	AABR07012779.1	2	208397955	208400158	-	428	transcribed_unprocessed_pseudogene		-
ENSRNOG00000019578	9877.43727424708	11829.2572582739	5601.92824210013	11419.355938592	19213.2330958248	13901.4460837956	9102.87425820705	14844.6783727375	-0.70552082309609	0.0190230306202369	0.999995695334838	Rps16	1	85405512	85408444	-	1793	protein_coding	ribosomal protein S16 [Source:RGD Symbol;Acc:621031]	-
ENSRNOG00000057851	110.655911525457	151.961201877285	125.130758223023	171.574604696128	222.112544342609	198.969279858965	129.249290541921	197.552142965901	-0.609293223725956	0.0190519675147807	0.999995695334838	LOC680254	13	75059927	75066823	+	890	protein_coding	hypothetical protein LOC680254 [Source:RGD Symbol;Acc:1594177]	-
novel.1539	162.071789607992	137.028598224604	162.359744140617	94.4167943002359	120.518465764375	69.7806953059878	153.820043991071	94.9053184568664	0.696670676911156	0.0190797521066659	0.999995695334838	-	5	34122649	34133707	-	11059	-	-	-
ENSRNOG00000011300	103.949492645126	89.5956219160869	54.8093403786795	57.8683577969188	39.8408151287192	33.0043829149943	82.7848183132975	43.5711852802107	0.927351899198174	0.019109672010416	0.999995695334838	AABR07031193.1	18	3705916	3940838	+	10044	protein_coding		-
ENSRNOG00000009967	612.519591070205	524.397904744156	390.904352134733	1095.4378607522	551.79528953276	807.192907863859	509.273949316365	818.14201938294	-0.68402716874653	0.0191183263836382	0.999995695334838	Otof	6	27328406	27424864	+	7163	protein_coding	otoferlin [Source:RGD Symbol;Acc:620646]	-
novel.295	1213.86181733986	2134.48393388325	710.453147927411	1850.77221515409	3135.4721506302	2283.9032977176	1352.93296638351	2423.38255450063	-0.84055878397707	0.0191882531751883	0.999995695334838	-	10	103197828	103202092	+	934	-	PF01781:Ribosomal L38e protein family	-
ENSRNOG00000053055	2.23547296011024	1.75677690031543	2.06827699542187	11.167577820458	14.9403056732697	5.65789421399901	2.02017561861584	10.5885925692422	-2.39525834881109	0.0192149916405002	0.999995695334838	Otop3	10	103891369	103898331	+	2147	protein_coding	otopetrin 3 [Source:RGD Symbol;Acc:1306663]	-
ENSRNOG00000019682	1479.88309959298	1841.10219153057	987.602265313942	1709.65464087739	3202.2055159708	2094.36384154864	1436.19585214583	2335.40799946561	-0.701208083855391	0.0194019069767141	0.999995695334838	Timm13	7	11677340	11678442	+	805	protein_coding	translocase of inner mitochondrial membrane 13 [Source:RGD Symbol;Acc:628845]	-
ENSRNOG00000052572	330.849998096315	316.219842056777	380.562967157624	190.864057295101	252.989176067367	261.206116212954	342.544269103572	235.019783191807	0.542674890779398	0.0194097313094593	0.999995695334838	Aff2	X	153539668	154051181	-	8534	protein_coding	AF4/FMR2 family, member 2 [Source:RGD Symbol;Acc:1565592]	AF-4
ENSRNOG00000038258	7.82415536038583	19.3245459034697	9.3072464793984	30.4570304194309	45.816937398027	20.7456121179964	12.1519825810847	32.3398599784848	-1.39396348758508	0.0194543283800426	0.999995695334838	Upb1	20	14167586	14193690	-	1185	protein_coding	ureidopropionase, beta [Source:MGI Symbol;Acc:MGI:2143535]	-
ENSRNOG00000026679	12110.6747613972	12923.7292671705	9309.31475639382	24701.6669045058	13195.2779706318	15154.6696521964	11447.9062616538	17683.8715091113	-0.627330616758775	0.0196694521008727	0.999995695334838	Scn4b	8	49441106	49456279	+	4272	protein_coding	sodium voltage-gated channel beta subunit 4 [Source:RGD Symbol;Acc:631404]	-
novel.1952	6.70641888033071	1.75677690031543	17.5803544610859	0	1.99204075643596	0	8.68118341391067	0.664013585478653	3.71363968700596	0.0197713245932329	0.999995695334838	-	9	29675931	29678197	+	662	-	-	-
ENSRNOG00000018291	45.8271956822599	12.297438302208	16.5462159633749	4.06093738925746	2.98806113465394	13.2017531659977	24.8902833159476	6.75025056330303	1.86745357540506	0.0197895087754831	0.999995695334838	Vkorc1l1	8	16287804	16333603	+	531	protein_coding	vitamin K epoxide reductase complex, subunit 1-like 1 [Source:RGD Symbol;Acc:1303249]	-
ENSRNOG00000051507	468.331585143095	402.301910172233	422.962645563772	609.140608388619	634.464980924853	530.899073746908	431.198713626367	591.50155435346	-0.456553297485767	0.0198415364087832	0.999995695334838	Azin2	5	147120129	147148291	-	2023	protein_coding	antizyme inhibitor 2 [Source:RGD Symbol;Acc:1564776]	-
ENSRNOG00000018522	108.420438565346	20.2029343536274	418.826091572928	39.5941395452602	34.8607132376293	13.2017531659977	182.483154830634	29.2188686496291	2.64310904338677	0.0198495995282342	0.999995695334838	Echs1	1	212570195	212579057	-	1497	protein_coding	enoyl-CoA hydratase, short chain 1 [Source:RGD Symbol;Acc:69330]	-
ENSRNOG00000027193	301.788849614882	349.598603162771	385.733659646178	253.808586828591	241.036931528751	240.460504094958	345.70703747461	245.1020074841	0.496794082429547	0.0200088896293035	0.999995695334838	AABR07051376.1	3	7035169	7038421	+	3253	protein_coding		-
ENSRNOG00000026157	64.8287158431969	41.2842571574126	52.7410633832576	88.3253882163497	105.578160091106	78.2675366269864	52.951345461289	90.7236949781473	-0.782037397465127	0.0200161752153928	0.999995695334838	Pnpla4	X	45519228	45522665	-	1122	protein_coding	patatin like phospholipase domain containing 4 [Source:RGD Symbol;Acc:1562200]	-
ENSRNOG00000010478	1.11773648005512	0	0	1.01523434731436	0	26.4035063319954	0.372578826685039	9.13958022643659	-4.66883276869997	0.020053637562486	0.999995695334838	LOC500712	6	127941526	128080889	+	7022	protein_coding	Ab1-233 [Source:RGD Symbol;Acc:1562479]	-
ENSRNOG00000062002	202.310302889976	170.407359330597	196.486314565077	143.148042971325	66.7333653406046	128.245602183978	189.73465892855	112.709003498636	0.750516910139968	0.0200623946068158	0.999995695334838	Kcna3	2	209766512	209769711	+	3200	protein_coding	potassium voltage-gated channel subfamily A member 3 [Source:RGD Symbol;Acc:2951]	-
ENSRNOG00000017586	58.1222969628662	52.7033070094629	36.1948474198827	60.9140608388619	93.62591555249	115.04384901798	49.0068171307372	89.861275136444	-0.876161720634939	0.0201183828213175	0.999995695334838	LOC685273	10	14532859	14533338	-	480	processed_pseudogene	similar to U1 small nuclear ribonucleoprotein C (U1 snRNP protein C) (U1C protein) (U1-C) [Source:RGD Symbol;Acc:1596424]	-
ENSRNOG00000049740	16.7660472008268	2.63516535047314	1.03413849771093	0	0.996020378217979	0	6.81178368300362	0.332006792739326	4.26146332447829	0.0201730138689011	0.999995695334838	AABR07034273.1	11	61466962	61470348	-	515	protein_coding		-
ENSRNOG00000018932	1448.58647815143	1660.15417079808	1259.58069021192	1618.2835496191	2688.25900081033	2106.62261234563	1456.10711305381	2137.72172092502	-0.553800705532523	0.0204349716107683	0.999995695334838	Ccdc124	16	20317446	20323265	+	1607	protein_coding	coiled-coil domain containing 124 [Source:RGD Symbol;Acc:1310931]	-
ENSRNOG00000029875	793.592900839134	640.345180164974	725.965225393075	744.166776581429	1991.04473605774	966.556928224832	719.967768799061	1233.92281362133	-0.777441040069724	0.0205677869382165	0.999995695334838	Mrpl41	3	2181045	2181962	-	705	protein_coding	mitochondrial ribosomal protein L41 [Source:RGD Symbol;Acc:1310241]	-
ENSRNOG00000027341	845.008778921669	1087.44490129525	897.63221601309	728.938261371714	568.727635962466	723.267477022874	943.361965410004	673.644458119018	0.486296723999658	0.0205706086050589	0.999995695334838	Tenm2	10	20844899	21265026	-	9328	protein_coding	teneurin transmembrane protein 2 [Source:RGD Symbol;Acc:727907]	-
ENSRNOG00000007440	805.88800211974	760.684397836581	1349.55073951277	635.536701418792	407.372334691153	746.84203624787	972.041046489697	596.583690785939	0.70399985311655	0.0206484016761904	0.999995695334838	Dzank1	3	138624555	138683318	-	2529	protein_coding	double zinc ribbon and ankyrin repeat domains 1 [Source:RGD Symbol;Acc:1311344]	-
ENSRNOG00000015844	1038.3771899712	1276.29841807916	511.898556366912	1064.98083033277	2619.53359471328	1484.25424880574	942.191388139092	1722.92289128393	-0.87053330235749	0.0206901727253293	0.999995695334838	Snrpd2	1	80056755	80059996	+	929	protein_coding	small nuclear ribonucleoprotein D2 polypeptide [Source:RGD Symbol;Acc:1593018]	-
ENSRNOG00000033087	46.944932162315	74.6630182634058	111.686957752781	37.5636708506315	42.8288762633731	41.4912242359928	77.7649693928339	40.6279237833325	0.937844747589684	0.0207105787016862	0.999995695334838	Cdh23	20	29857637	29990111	-	8508	protein_coding	cadherin 23 (otocadherin) [Source:MGI Symbol;Acc:MGI:1890219]	-
ENSRNOG00000006853	946.722798606685	1071.63390919241	1632.90468788556	648.734747933879	803.788445221909	939.210439523836	1217.08713189489	797.244544226542	0.610181193279678	0.0208450303922421	0.999995695334838	Elavl2	5	109499408	109651730	-	5309	protein_coding	ELAV like RNA binding protein 2 [Source:RGD Symbol;Acc:628611]	-
ENSRNOG00000030877	2102.46231898368	1458.12482726181	2048.62836396536	1298.48473021507	1513.95097489133	1049.53937669682	1869.73850340361	1287.32502726774	0.538259781670471	0.0208665692694608	0.999995695334838	Htr2c	X	118084890	118318039	+	4397	protein_coding	5-hydroxytryptamine receptor 2C [Source:RGD Symbol;Acc:2848]	-
ENSRNOG00000024457	25.7079390412677	21.0813228037852	42.3996784061483	13.1980465150867	9.96020378217979	13.2017531659977	29.7296467504004	12.1200011544214	1.29119625721288	0.0208912420216462	0.999995695334838	Pde11a	3	62818502	63211845	-	4910	protein_coding	phosphodiesterase 11A [Source:RGD Symbol;Acc:621793]	-
ENSRNOG00000061097	1.11773648005512	0	0	8.12187477851492	3.98408151287192	4.71491184499918	0.372578826685039	5.606956045462	-3.95957404165295	0.0208960174552539	0.999995695334838	Lrit3	2	235213027	235232530	-	2109	protein_coding	leucine-rich repeat, Ig-like and transmembrane domains 3 [Source:RGD Symbol;Acc:1559637]	-
ENSRNOG00000016016	1425.11401207028	1618.86991364067	1288.53656814782	1750.26401476997	2275.90656422808	1918.02613854567	1444.17349795292	1981.3989058479	-0.456044895475989	0.0211071247466031	0.999995695334838	Zmat2	18	29639872	29644652	+	1954	protein_coding	zinc finger, matrin type 2 [Source:RGD Symbol;Acc:1583592]	-
ENSRNOG00000018141	429.210808341165	404.058687072549	546.025126791373	349.240615476141	225.100605477263	341.359617577941	459.764874068362	305.233612843782	0.590564959123933	0.0211208609190523	0.999995695334838	RGD1307443	17	42165817	42226377	-	4098	protein_coding	similar to mKIAA0319 protein [Source:RGD Symbol;Acc:1307443]	-
ENSRNOG00000028404	29275.7538856037	30177.0352051683	16978.4858554181	51237.8622746087	36864.7062386038	31122.1901064706	25477.09164873	39741.586206561	-0.641440218227299	0.0214503853768626	0.999995695334838	Ppp1r1b	10	86303727	86312762	+	1739	protein_coding	protein phosphatase 1, regulatory (inhibitor) subunit 1B [Source:RGD Symbol;Acc:621859]	-
ENSRNOG00000000070	178.837836808819	133.515044423973	171.666990620015	110.660543857266	95.617956308926	110.328937172981	161.339957284269	105.535812446391	0.610046714044577	0.0215073848914229	0.999995695334838	LOC100910207	14	1621026	1632378	-	3007	protein_coding	protein Dr1-like [Source:RGD Symbol;Acc:6499394]	-
ENSRNOG00000051880	19.001520160937	16.6893805529966	11.3755234748203	27.4113273774879	65.7373449623866	23.5745592249959	15.688808062918	38.9077438549568	-1.31026892625549	0.0215612163245366	0.999995695334838	AABR07021996.1	13	101936929	101974632	+	3623	lincRNA		-
ENSRNOG00000013399	38.003040321874	17.5677690031543	39.2972629130155	16.2437495570298	10.9562241603978	11.315788427998	31.6226907460146	12.8385873818085	1.29575794060843	0.0217998342098987	0.999995695334838	AF529169	8	96977537	96985558	-	2941	protein_coding	cDNA sequence AF529169 [Source:MGI Symbol;Acc:MGI:2667167]	-
ENSRNOG00000045728	178.837836808819	167.772193980124	178.905960103992	143.148042971325	60.7572430712967	105.614025327982	175.171996964311	103.173103790201	0.76376082783048	0.0218148650350032	0.999995695334838	AABR07033887.1	11	42936028	42944942	+	4782	protein_coding		-
ENSRNOG00000013869	1113.2655341349	1134.87787760377	989.670542309363	1725.89839043442	1457.1778133329	1260.76742735278	1079.27131801601	1481.28121037337	-0.456577376287879	0.0218197285202209	0.999995695334838	Kcnj4	7	120717375	120744602	-	2659	protein_coding	potassium voltage-gated channel subfamily J member 4 [Source:RGD Symbol;Acc:621436]	-
novel.1469	1.11773648005512	1.75677690031543	11.3755234748203	0	0	0	4.75001228506361	0	4.71178310015735	0.0219358744755423	0.999995695334838	-	5	25124211	25125291	+	484	-	-	-
ENSRNOG00000019662	494.039524184362	484.870424487059	619.448960128849	398.987098494545	346.615091619857	399.82452445593	532.786302933423	381.808904856777	0.480408877274663	0.0219455633131665	0.999995695334838	Tm6sf1	1	143661521	143703759	+	2870	protein_coding	transmembrane 6 superfamily member 1 [Source:RGD Symbol;Acc:1307978]	-
ENSRNOG00000015493	0	5.27033070094629	2.06827699542187	1.01523434731436	12.9482649168337	38.6622771289933	2.44620256545605	17.5419254643805	-2.80462931583765	0.0220006864276532	0.999995695334838	Emx1	4	116968000	116985551	+	2702	protein_coding	empty spiracles homeobox 1 [Source:RGD Symbol;Acc:1564002]	Homeobox
ENSRNOG00000020460	1005.96283204961	1283.32552568042	845.925291127544	1242.64684111278	1896.42280012703	1487.08319591274	1045.07121628586	1542.05094571752	-0.560852337342036	0.0220115104902133	0.999995695334838	Banf1	1	220744195	220746224	-	763	protein_coding	barrier to autointegration factor 1 [Source:RGD Symbol;Acc:620662]	-
ENSRNOG00000006604	10190.4034886625	11460.3341092077	8590.58850048472	10912.7539992821	17513.0263102067	15217.8494709193	10080.442032785	14547.8765934694	-0.529230951208602	0.0220275669659459	0.999995695334838	Thy1	8	48382121	48386935	+	1328	protein_coding	Thy-1 cell surface antigen [Source:RGD Symbol;Acc:3860]	-
ENSRNOG00000025909	898.660129964315	1221.83833416938	526.376495334865	974.62497342179	2034.86963269933	1539.89020857673	882.291653156187	1516.46160489928	-0.781032265683536	0.0220507875555282	0.999995695334838	Uqcc2	20	5712203	5723902	-	618	protein_coding	ubiquinol-cytochrome c reductase complex assembly factor 2 [Source:RGD Symbol;Acc:1306917]	-
ENSRNOG00000052723	5.58868240027559	2.63516535047314	4.13655399084373	0	0	0	4.12013391386416	0	4.50296687698925	0.0221860790916335	0.999995695334838	RF00560	18	1874158	1874266	-	109	snoRNA		-
ENSRNOG00000010853	253.726180972512	205.542897336905	310.24154931328	155.330855139098	117.530404629722	208.399103548964	256.503542540899	160.420121105928	0.675431174609593	0.0222264588498481	0.999995695334838	Chrna7	1	123899657	124039196	-	3008	protein_coding	cholinergic receptor nicotinic alpha 7 subunit [Source:RGD Symbol;Acc:2348]	-
ENSRNOG00000047230	183.308782729039	168.650582430281	222.339777007851	137.056636887439	112.550302738632	133.903496397977	191.433047389057	127.836812008016	0.581600710285241	0.0222593833581243	0.999995695334838	AABR07002134.1	1	66898946	66904539	+	4307	protein_coding	zinc finger protein 551 [Source:NCBI gene;Acc:682964]	zf-C2H2
ENSRNOG00000005284	1341.28377606614	1215.68961501828	1011.38745076129	1867.01596471112	1802.79688457454	1353.17969951476	1189.45361394857	1674.33084960014	-0.493265768190352	0.0224691323786033	0.999995695334838	Itpka	3	111545007	111553604	+	1813	protein_coding	inositol-trisphosphate 3-kinase A [Source:RGD Symbol;Acc:619950]	-
ENSRNOG00000018391	330.849998096315	366.287983715767	278.183255884241	475.129674543123	500.998250243643	402.65347156293	325.107079232108	459.593798783232	-0.498441128998388	0.02264002625076	0.999995695334838	Cdk2ap2	1	219345918	219347728	+	1049	protein_coding	cyclin-dependent kinase 2 associated protein 2 [Source:RGD Symbol;Acc:1588883]	-
ENSRNOG00000017851	715.351347235276	680.751048872229	774.569734785489	742.136307886801	1499.01066921806	1078.77183013581	723.557376964331	1106.63960241356	-0.613153389245325	0.0226588747817533	0.999995695334838	Etfb	1	98472745	98486976	-	908	protein_coding	electron transfer flavoprotein subunit beta [Source:RGD Symbol;Acc:1303312]	-
ENSRNOG00000018212	2263.41637211161	2398.87885738072	2446.77168558407	2882.25031202548	3551.80866872531	2965.67955050448	2369.68897169213	3133.24617708509	-0.402900839532789	0.0226980444212552	0.999995695334838	Abhd17a	7	11992543	11998973	+	1446	protein_coding	abhydrolase domain containing 17A [Source:RGD Symbol;Acc:1359682]	-
novel.1615	48.0626686423701	86.0820681154561	106.516265264226	32.4874991140597	26.8925502118854	59.4078892469897	80.2203340073508	39.5959795243116	1.01811985615916	0.0227260193824225	0.999995695334838	-	6	106308779	106427001	+	2000	-	-	-
ENSRNOG00000039278	115.126857445677	69.3926875624595	128.233173716156	78.1730447432061	52.7890800455529	37.7192947599934	104.250906241431	56.2271398495841	0.889932448756729	0.0227597707694148	0.999995695334838	Mcart1	5	61120419	61130026	-	4106	protein_coding	mitochondrial carrier triple repeat 1 [Source:RGD Symbol;Acc:1305190]	-
novel.816	4.47094592022047	38.6490918069395	6.2048309862656	6.09140608388619	0.996020378217979	1.88596473799967	16.4416229044752	2.99113040003461	2.47603278495489	0.0227917501874634	0.999995695334838	-	17	14858185	14861495	+	2358	-	-	-
ENSRNOG00000008765	500.745943064693	407.57224087318	563.605481252459	336.042568961055	315.738459895099	384.736806551933	490.641221730111	345.505945136029	0.50491251992482	0.0228041562376821	0.999995695334838	Zfhx4	2	98423569	98610368	-	13927	protein_coding	zinc finger homeobox 4 [Source:RGD Symbol;Acc:1563022]	Homeobox
ENSRNOG00000019346	60.3577699229764	25.4732650545737	31.024154931328	25.3808586828591	9.96020378217979	11.315788427998	38.951729969626	15.5522836310123	1.32218561550454	0.022819186386321	0.999995695334838	LOC103693999	16	81549204	81587080	-	3656	protein_coding	transmembrane and coiled-coil domain-containing protein 3 [Source:RGD Symbol;Acc:9333008]	-
ENSRNOG00000014276	211.252194730417	196.759012835328	179.940098601702	145.178511665954	98.6060174435799	143.333320087975	195.983768722483	129.039283065836	0.602382441262092	0.0229908457802396	0.999995695334838	Plce1	1	257157264	257466064	+	10333	protein_coding	phospholipase C, epsilon 1 [Source:RGD Symbol;Acc:69424]	-
ENSRNOG00000040242	95.0076008046851	115.947275420818	150.984220665796	83.2492164797779	52.7890800455529	79.2105189959862	120.646365630433	71.7496051737723	0.750133623056476	0.0229980763356151	0.999995695334838	Epm2a	1	5448958	5571512	+	1143	protein_coding	EPM2A, laforin glucan phosphatase [Source:RGD Symbol;Acc:71047]	-
ENSRNOG00000001701	209.016721770307	191.488682134382	189.247345081101	283.250382900708	431.276823768385	217.828927238962	196.58424966193	310.785377969352	-0.660772448698526	0.0233177237195374	0.999995695334838	Cbr3	11	33909439	33917674	+	1153	protein_coding	carbonyl reductase 3 [Source:RGD Symbol;Acc:1309728]	-
ENSRNOG00000057292	32.4143579215984	20.2029343536274	59.9800328672341	15.2285152097155	15.9363260514877	16.0307002729972	37.5324417141533	15.7318471780668	1.25030440969833	0.0235142311624763	0.999995695334838	AABR07043287.1	19	27099109	27101245	+	249	protein_coding		-
ENSRNOG00000009103	153.129897767551	192.36707058454	103.413849771093	184.772651211214	328.686724811933	232.916645142959	149.636939374395	248.792007055369	-0.731717102993966	0.0235806108360438	0.999995695334838	Chrac1	7	114323542	114326930	+	835	protein_coding	chromatin accessibility complex 1 [Source:RGD Symbol;Acc:1309321]	-
ENSRNOG00000046803	6.70641888033071	11.4190498520503	10.3413849771093	34.5179678086884	27.8885705901034	14.1447355349975	9.48895123649678	25.5170913112631	-1.41588589047648	0.0236694565374209	0.999995695334838	Arhgef16	5	171624796	171648563	-	4500	protein_coding	Rho guanine nucleotide exchange factor 16 [Source:RGD Symbol;Acc:1588981]	-
ENSRNOG00000026716	3793.59761330707	4378.76642403621	3525.37813869657	4244.69480612136	8080.71332848246	5249.58284822209	3899.24739201328	5858.33032760864	-0.587239542914625	0.0237676532719802	0.999995695334838	LOC100364457	14	44524416	44527613	+	1579	protein_coding	ribosomal protein L9-like [Source:RGD Symbol;Acc:2321003]	-
ENSRNOG00000011182	10.0596283204961	9.66227295173486	4.13655399084373	2.03046869462873	0.996020378217979	0	7.95281842102489	1.0088296909489	3.00053994963908	0.0238453247293899	0.999995695334838	Aanat	10	105568091	105572403	+	1311	protein_coding	aralkylamine N-acetyltransferase [Source:RGD Symbol;Acc:2006]	-
ENSRNOG00000048650	68.1819252833622	7.02710760126172	1.03413849771093	8.12187477851492	2.98806113465394	0.942982368999836	25.4143904607783	4.01763942738956	2.66243846986126	0.0239183662063358	0.999995695334838	Phf6	X	158268653	158288109	-	855	protein_coding	PHD finger protein 6 [Source:RGD Symbol;Acc:2323526]	-
ENSRNOG00000030069	78.2415536038583	77.2981836138789	64.1165868580779	49.7464830184039	11.9522445386157	41.4912242359928	73.2187746919384	34.3966505976708	1.08987321219832	0.0239530386546368	0.999995695334838	Faim	8	106816152	106827580	+	1155	protein_coding	Fas apoptotic inhibitory molecule [Source:RGD Symbol;Acc:620572]	-
ENSRNOG00000027658	361.028883057803	248.583931394633	254.39807043689	241.625774660819	168.327443918838	130.131566921977	288.003628296442	180.028261833878	0.677616722100269	0.024154716776156	0.999995695334838	Gpr101	X	140299770	140303686	-	2186	protein_coding	G protein-coupled receptor 101 [Source:RGD Symbol;Acc:1564196]	-
ENSRNOG00000014739	138.599323526835	120.339217671607	94.106603291695	192.894525989729	196.216014508942	151.820161408974	117.681714830046	180.310233969215	-0.615904725446539	0.0242844489336079	0.999995695334838	Wfdc2	3	161018511	161024209	+	731	protein_coding	WAP four-disulfide core domain 2 [Source:RGD Symbol;Acc:628757]	-
ENSRNOG00000036827	2167.29103482687	2072.99674237221	949.339140898637	3045.70304194309	3284.87520736289	2154.71471316462	1729.87563936591	2828.4309874902	-0.709262576144101	0.0244678761481306	0.999995695334838	Ppp1r1a	7	145146481	145154131	-	1549	protein_coding	protein phosphatase 1, regulatory (inhibitor) subunit 1A [Source:RGD Symbol;Acc:62018]	-
ENSRNOG00000054917	131.892904646504	133.515044423973	138.574558693265	106.599606468008	66.7333653406046	83.9254308409854	134.660835921247	85.7528008831994	0.651613137024462	0.0245720431474237	0.999995695334838	Mrgpre	1	216970254	216971183	-	930	protein_coding	MAS related GPR family member E [Source:RGD Symbol;Acc:738045]	-
ENSRNOG00000010235	1230.62786454069	1512.58491117159	881.086000049715	1668.0300326375	1871.52229067158	1688.88142287871	1208.09959192066	1742.81124872926	-0.528295323844109	0.024634228537357	0.999995695334838	Pkig	3	160047296	160115177	+	967	protein_coding	cAMP-dependent protein kinase inhibitor gamma [Source:RGD Symbol;Acc:628775]	-
ENSRNOG00000017712	290.611484814331	221.353889439744	213.032530528452	78.1730447432061	191.235912617852	156.535073253973	241.665968260842	141.981343538344	0.766029264858789	0.0246650835538376	0.999995695334838	Cartpt	2	30125249	30127269	-	840	protein_coding	CART prepropeptide [Source:RGD Symbol;Acc:2272]	-
ENSRNOG00000047295	20.1192566409921	20.2029343536274	13.4438004702421	55.8378891022901	38.8447947505012	24.5175415939957	17.9219971549539	39.7334084822623	-1.14524342097618	0.024674466385995	0.999995695334838	Prr22	9	10287086	10290035	-	2270	protein_coding	proline rich 22 [Source:RGD Symbol;Acc:1595447]	-
ENSRNOG00000018531	372.206247858354	410.207406223653	255.432208934601	388.834755021402	744.02722252883	516.75433821191	345.948621005536	549.872105254047	-0.66808039767934	0.0246824738300705	0.999995695334838	Mrps11	1	140477868	140487248	+	892	protein_coding	mitochondrial ribosomal protein S11 [Source:RGD Symbol;Acc:1559901]	-
ENSRNOG00000025278	121.833276326008	117.704052321134	157.189051652062	95.4320286475503	37.8487743722832	87.6973603169847	132.242126766401	73.6593877789394	0.843565332967129	0.0249322287051805	0.999995695334838	Scai	3	23362707	23474170	-	2095	protein_coding	suppressor of cancer cell invasion [Source:RGD Symbol;Acc:1594720]	-
ENSRNOG00000019734	326.379052176095	355.747322313875	245.090823957491	370.560536769743	704.186407400111	402.65347156293	309.072399482487	492.466805244261	-0.671554261638466	0.0249575464409147	0.999995695334838	Mrpl14	9	17687622	17698569	-	884	protein_coding	mitochondrial ribosomal protein L14 [Source:RGD Symbol;Acc:1306240]	-
ENSRNOG00000011138	3401.27210880773	3702.40731741477	1834.5616949392	3588.85341775628	6076.72032750789	4564.9776483282	2979.4137070539	4743.51713119746	-0.670868442413984	0.0249724990266214	0.999995695334838	Rpl29	8	115131367	115133401	+	630	protein_coding	ribosomal protein L29 [Source:RGD Symbol;Acc:62069]	-
ENSRNOG00000016751	685.172462273788	751.900513335004	631.85862210138	1042.64567469185	1041.83731561601	777.017472055865	689.643865903391	953.833487454574	-0.467373826594588	0.0250354940351252	0.999995695334838	Slc25a28	1	263420061	263431290	-	1509	protein_coding	solute carrier family 25 member 28 [Source:RGD Symbol;Acc:1584155]	-
ENSRNOG00000000473	1353.57887734675	1421.23251235518	814.901136196216	1501.53159967795	2526.90369953901	1591.75423887172	1196.57084196605	1873.39651269623	-0.646610601944283	0.0250810904376177	0.999995695334838	Pfdn6	20	5455974	5457444	+	991	protein_coding	prefoldin subunit 6 [Source:RGD Symbol;Acc:1303006]	-
ENSRNOG00000045948	140.834796486945	150.204424976969	168.564575126882	106.599606468008	107.570200847542	95.2412192689834	153.201265530265	103.137008861511	0.571564597023172	0.0251035949846522	0.999995695334838	Arl10	17	10568959	10575203	-	783	protein_coding	ADP-ribosylation factor like GTPase 10 [Source:RGD Symbol;Acc:1303298]	-
ENSRNOG00000015581	48.0626686423701	86.0820681154561	133.40386620471	23.3503899882304	71.7134672316945	14.1447355349975	89.1828676541789	36.4028642516408	1.29483869210976	0.0251114940688526	0.999995695334838	Dnah6	4	100936978	101156576	-	12429	protein_coding	dynein, axonemal, heavy chain 6 [Source:RGD Symbol;Acc:621797]	-
ENSRNOG00000016829	129.657431686394	120.339217671607	83.7652183145856	151.26991774984	226.096625855481	155.592090884973	111.253955890862	177.652878163431	-0.675088855794114	0.0251419677403013	0.999995695334838	Isoc2b	1	72524569	72545329	+	1044	protein_coding	isochorismatase domain containing 2b [Source:RGD Symbol;Acc:1309062]	-
ENSRNOG00000018282	960.135636367347	590.277038505984	767.330765301513	553.302719286329	532.870902346619	531.842056115907	772.581146724948	539.338559249618	0.517594030739435	0.0251925302331556	0.999995695334838	Gda	1	238982392	239057732	-	1679	protein_coding	guanine deaminase [Source:RGD Symbol;Acc:621617]	-
ENSRNOG00000019473	11.1773648005512	30.74359575552	13.4438004702421	10.1523434731436	1.99204075643596	2.82894710699951	18.4549203421044	4.99111044552637	1.90149205520081	0.0253073387644211	0.999995695334838	Dcun1d2	16	81587446	81614553	+	2725	protein_coding	defective in cullin neddylation 1 domain containing 2 [Source:RGD Symbol;Acc:1582994]	-
ENSRNOG00000030871	5683.69000108028	6782.03722366772	4745.66156599547	6919.83731129471	8201.23179424684	8543.42026313851	5737.12959691449	7888.16312289335	-0.459293749748577	0.0253156428016288	0.999995695334838	Calm2	15	65506874	65507968	-	1095	protein_coding	calmodulin 2 [Source:NCBI gene;Acc:50663]	-
ENSRNOG00000048659	14.5305742407165	7.02710760126172	5.17069248855467	15.2285152097155	36.8527539940652	22.6315768559961	8.90945811017764	24.9042820199256	-1.49601239533882	0.0253244775392424	0.999995695334838	LOC498316	13	109646455	109652229	+	435	protein_coding	hypothetical LOC498316 [Source:RGD Symbol;Acc:1593182]	-
ENSRNOG00000026870	224.665032491079	39.5274802570972	47.5703708947029	21.3199212936017	69.7214264752585	18.8596473799967	103.920961214293	36.633665049619	1.50210594563945	0.0253583654332655	0.999995695334838	Clic6	11	32655616	32699382	+	3644	protein_coding	chloride intracellular channel 6 [Source:RGD Symbol;Acc:727938]	-
ENSRNOG00000046261	71.5351347235276	57.0952492602515	41.3655399084373	105.584372120694	95.617956308926	83.9254308409854	56.6653079640721	95.0425864235351	-0.747585377128632	0.0255313211985572	0.999995695334838	Acp5	8	23142734	23148396	-	1549	protein_coding	acid phosphatase 5, tartrate resistant [Source:RGD Symbol;Acc:2022]	-
ENSRNOG00000029386	58.1222969628662	61.4871915110401	146.847666674953	136.041402540125	173.307545809928	174.45173826497	88.8190517162863	161.266895538341	-0.861701290508204	0.0256077634840198	0.999995695334838	RT1-N2	20	3146856	3150852	+	1995	protein_coding	RT1 class Ib, locus N2 [Source:RGD Symbol;Acc:1595850]	-
ENSRNOG00000050469	6.70641888033071	4.39194225078858	27.9217394381952	5.07617173657182	0	0	13.0067001897715	1.69205724552394	2.95745303488528	0.0256263556162283	0.999995695334838	Gng11	4	31387420	31392856	+	1802	protein_coding	G protein subunit gamma 11 [Source:RGD Symbol;Acc:621515]	-
ENSRNOG00000016490	2.23547296011024	1.75677690031543	1.03413849771093	5.07617173657182	5.97612226930787	17.9166650109969	1.67546278604553	9.65631967229219	-2.53531103021399	0.0256614410029672	0.999995695334838	Nox3	1	44550994	44615760	-	1707	protein_coding	NADPH oxidase 3 [Source:RGD Symbol;Acc:1303190]	-
ENSRNOG00000059734	1.11773648005512	8.78388450157715	10.3413849771093	23.3503899882304	41.8328558851551	8.48684132099852	6.74766865291387	24.5566957314613	-1.8473616356087	0.0257879908036749	0.999995695334838	AABR07043564.1	19	29241159	29373989	-	1440	protein_coding		-
ENSRNOG00000012748	192.25067456948	220.475500989586	186.144929587968	236.549602924247	376.495702966396	279.122781223951	199.623701715678	297.389362371531	-0.57412921638281	0.0258231336218991	0.999995695334838	Vamp8	4	100250301	100252755	-	300	protein_coding	vesicle-associated membrane protein 8 [Source:RGD Symbol;Acc:620421]	-
ENSRNOG00000018916	215.723140650638	251.219096745106	116.857650241335	230.458196840361	410.360395825807	340.416635208941	194.599962545693	327.078409291703	-0.748171410751121	0.0258775821205685	0.999995695334838	Bcl7c	1	199155296	199159125	-	986	protein_coding	BCL tumor suppressor 7C [Source:RGD Symbol;Acc:1308439]	-
ENSRNOG00000002327	230.253714891354	264.394923497472	278.183255884241	209.138275546759	133.466730681209	177.280685371969	257.610631424356	173.295230533312	0.572631393571605	0.0259500879846748	0.999995695334838	Gabrb1	14	38643385	39112600	-	1926	protein_coding	gamma-aminobutyric acid type A receptor beta 1 subunit [Source:RGD Symbol;Acc:2649]	-
ENSRNOG00000046156	33.5320944016536	2.63516535047314	8.27310798168747	5.07617173657182	0	1.88596473799967	14.8134559112714	2.3207121581905	2.67091761724328	0.025969408637642	0.999995695334838	Zbtb33	X	124321551	124323960	+	2410	protein_coding	zinc finger and BTB domain containing 33 [Source:RGD Symbol;Acc:1566309]	ZBTB
ENSRNOG00000039323	27.943412001378	40.4058687072549	36.1948474198827	22.335155640916	14.9403056732697	10.3728060589982	34.8480427095052	15.8827557910613	1.14079285111745	0.0260772976932135	0.999995695334838	Dgkk	X	16442899	16537888	-	5421	protein_coding	diacylglycerol kinase kappa [Source:RGD Symbol;Acc:1561510]	-
ENSRNOG00000013388	629.285638271032	486.627201387374	553.264096275349	448.733581512949	176.295606944582	383.793824182933	556.392311977918	336.274337546822	0.72609735124656	0.0261462078840209	0.999995695334838	Pgap1	9	61066175	61134963	-	3251	protein_coding	post-GPI attachment to proteins 1 [Source:RGD Symbol;Acc:1303213]	-
ENSRNOG00000048363	31.2966214415433	21.9597112539429	36.1948474198827	10.1523434731436	14.9403056732697	14.1447355349975	29.8170600384563	13.079128227137	1.18343855423123	0.0264807199371608	0.999995695334838	Dnah5	2	80948658	81143447	+	10410	protein_coding	dynein, axonemal, heavy chain 5 [Source:RGD Symbol;Acc:1560828]	-
ENSRNOG00000061832	143.070269447055	159.866697928704	201.657007053632	114.721481246523	101.594078578234	118.815778493979	168.197991476464	111.710446106245	0.590417829195559	0.0267071922172009	0.999995695334838	Slc35a3	2	219705620	219741886	-	1925	protein_coding	solute carrier family 35 member A3 [Source:RGD Symbol;Acc:1308615]	-
ENSRNOG00000051002	80.4770265639685	43.041034057728	11.3755234748203	116.751949941152	99.6020378217979	87.6973603169847	44.9645280321723	101.350449359978	-1.17593274061044	0.0267381577140398	0.999995695334838	RT1-DMb	20	5227045	5234290	-	2388	protein_coding	RT1 class II, locus DMb [Source:RGD Symbol;Acc:735096]	-
novel.1192	8.94189184044095	7.90549605141944	9.3072464793984	16.2437495570298	31.8726521029753	19.8026297489966	8.71821145708626	22.6396771363339	-1.37963336062006	0.0268597433683797	0.999995695334838	-	20	11922777	11924777	+	1369	-	-	-
ENSRNOG00000016818	3041.36096222998	2422.59534553498	2678.41870907132	2240.6222045228	1984.07259341021	1917.08315617667	2714.12500561209	2047.25931803656	0.406647314806187	0.0268804467793484	0.999995695334838	Fgfr3	14	82273070	82287706	-	3581	protein_coding	fibroblast growth factor receptor 3 [Source:RGD Symbol;Acc:620714]	-
ENSRNOG00000003148	3457.15893281048	3289.56474584064	4114.8370823918	2344.17610794887	3126.50796722624	2512.10503101556	3620.52025368098	2660.92970206356	0.444222571318932	0.0269014472683167	0.999995695334838	Timp2	10	107338465	107386072	-	1661	protein_coding	TIMP metallopeptidase inhibitor 2 [Source:RGD Symbol;Acc:61312]	-
ENSRNOG00000027156	1260.80674950217	1350.08304789241	1164.43994842251	1727.92885912905	1636.46148141214	1554.03494411173	1258.4432486057	1639.47509488431	-0.38134230721397	0.0269762788729029	0.999995695334838	Morn4	1	261323083	261333383	-	1695	protein_coding	MORN repeat containing 4 [Source:RGD Symbol;Acc:1307336]	-
ENSRNOG00000015956	1877.7972864926	1723.39813920944	1607.05122544279	1230.46402894501	1449.20965030716	1279.62707473278	1736.08221704828	1319.76691799498	0.395461070284936	0.0269823631467469	0.999995695334838	Usp29	1	69988673	70003582	-	6322	protein_coding	ubiquitin specific peptidase 29 [Source:RGD Symbol;Acc:1306648]	-
ENSRNOG00000028543	215.723140650638	170.407359330597	183.042514094835	150.254683402526	119.522445386157	113.15788427998	189.724338025357	127.645004356221	0.5710086567656	0.0270460786920563	0.999995695334838	AABR07052523.1	3	59408546	59410211	+	1666	protein_coding		-
novel.960	8.94189184044095	6.14871915110401	10.3413849771093	22.335155640916	24.9005094554495	17.9166650109969	8.47733198955143	21.7174433691208	-1.36521807775155	0.0270737810298532	0.999995695334838	-	19	28171756	28179073	+	1191	-	PF00552:Integrase DNA binding domain	-
ENSRNOG00000020876	542.102192826732	616.628692010716	451.918523499678	692.389824868397	933.271094390246	668.574499620884	536.883136112375	764.745139626509	-0.509771085678542	0.0271430011439401	0.999995695334838	Bax	1	101451802	101457207	-	1277	protein_coding	BCL2 associated X, apoptosis regulator [Source:RGD Symbol;Acc:2192]	-
novel.437	17.8837836808819	36.0139264564663	26.8876009404843	33.502733461374	117.530404629722	38.6622771289933	26.9284370259442	63.2318050733629	-1.22494939711678	0.0275042336163597	0.999995695334838	-	11	70963200	70967117	-	1067	-	PF01247:Ribosomal protein L35Ae	-
ENSRNOG00000024852	3929.9614638738	4052.8843090277	5632.95239703145	2950.27101329554	3639.4584620085	3236.31549040744	4538.59938997765	3275.34832190383	0.470575155340701	0.0275747061327835	0.999995695334838	Tmx4	3	127528434	127569093	-	4948	protein_coding	thioredoxin-related transmembrane protein 4 [Source:RGD Symbol;Acc:1305146]	-
novel.1976	11.1773648005512	48.3113647586743	31.024154931328	6.09140608388619	18.9243871861416	3.77192947599934	30.1709614968512	9.59590758200904	1.66170722623193	0.0277821510828251	0.999995695334838	-	9	100315101	100348601	+	3327	-	PF15035:Ciliary rootlet component, centrosome cohesion	-
ENSRNOG00000018854	16.7660472008268	9.66227295173486	6.2048309862656	20.3046869462873	29.8806113465394	30.1754358079947	10.8777170462757	26.7869113669405	-1.31065703310353	0.0280371479117863	0.999995695334838	Nppc	9	93731436	93735636	-	1020	protein_coding	natriuretic peptide C [Source:RGD Symbol;Acc:620850]	-
ENSRNOG00000061425	1397.1706000689	1547.72044917789	1311.28761509746	1552.29331704366	2310.76727746571	2018.92525202865	1418.72622144809	1960.66194884601	-0.46662646523459	0.0280856062897124	0.999995695334838	Cox14	7	141380322	141380495	+	174	protein_coding	COX14, cytochrome c oxidase assembly factor [Source:RGD Symbol;Acc:1598052]	-
ENSRNOG00000007576	262.668072812953	177.434466931858	288.52464086135	190.864057295101	107.570200847542	157.478055622973	242.875726868721	151.970771255205	0.675110192844621	0.0281952415390635	0.999995695334838	Zfp597	10	11912543	11917898	+	1260	protein_coding	zinc finger protein 597 [Source:RGD Symbol;Acc:628674]	zf-C2H2
ENSRNOG00000056422	15.6483107207717	22.8380997041006	24.8193239450624	31.4722647667453	60.7572430712967	38.6622771289933	21.1019114566449	43.6305949890118	-1.04351533755016	0.0282123896975473	0.999995695334838	RF00289	10	94696646	94696715	+	70	snoRNA		-
ENSRNOG00000046581	31.2966214415433	30.74359575552	62.048309862656	13.1980465150867	5.97612226930787	29.2324534389949	41.3628423532398	16.1355407411298	1.35242001598709	0.0282875544580369	0.999995695334838	AABR07048211.1	5	67708676	67710829	+	714	protein_coding		-
ENSRNOG00000002314	106.184965605236	74.6630182634058	87.9017723054293	79.1882790905205	24.9005094554495	28.2894710699951	89.5832520580238	44.126086538655	1.02242984246885	0.0283388333454934	0.999995695334838	LOC103689943	10	28243	72912	+	8478	protein_coding	meiosis arrest female protein 1-like [Source:RGD Symbol;Acc:9219913]	-
ENSRNOG00000017427	532.042564506236	352.233768513244	630.824483603669	343.149209392255	310.758358004009	364.934176802936	505.03360554105	339.613914733067	0.571359881405272	0.0284831263946498	0.999995695334838	Pfn2	2	147955196	148050438	-	1082	protein_coding	profilin 2 [Source:RGD Symbol;Acc:621826]	-
novel.447	174.366890888598	138.785375124919	135.472143200132	273.098039427564	215.140401695083	182.938579585968	149.541469737883	223.725673569539	-0.582129344499932	0.0285149073709192	0.999995695334838	-	12	8491053	8494209	+	3157	-	-	-
novel.329	64.8287158431969	46.5545878583589	48.6045093924139	89.3406225636641	129.482649168337	63.179818722989	53.3292710313232	94.0010301516635	-0.820119943848365	0.0285791459950598	0.999995695334838	-	10	13833605	13835955	-	2351	-	-	-
ENSRNOG00000008996	206.781248810197	201.150955086117	369.187443682803	202.031635115559	82.6696913920922	156.535073253973	259.039882526372	147.078799920541	0.816363260911219	0.0286293259841388	0.999995695334838	Dpysl5	6	26939697	27024129	-	4845	protein_coding	dihydropyrimidinase-like 5 [Source:RGD Symbol;Acc:620467]	-
ENSRNOG00000005956	11.1773648005512	12.297438302208	19.6486314565077	3.04570304194309	5.97612226930787	3.77192947599934	14.3744781864223	4.26458492908344	1.75277921289709	0.0286372212066861	0.999995695334838	Erich5	7	73222730	73242899	+	1101	protein_coding	glutamate-rich 5 [Source:RGD Symbol;Acc:1590540]	-
ENSRNOG00000001275	0	0	0	2.03046869462873	5.97612226930787	3.77192947599934	0	3.92617347997865	-4.40890703064502	0.0286750340798518	0.999995695334838	Tmem184a	12	16912249	16921426	+	2079	protein_coding	transmembrane protein 184A [Source:RGD Symbol;Acc:1306702]	-
novel.61	12.2951012806063	7.02710760126172	16.5462159633749	35.5332021560028	37.8487743722832	16.0307002729972	11.956141615081	29.8042256004277	-1.3254261236118	0.0286965187228375	0.999995695334838	-	1	91168406	91171371	+	1587	-	-	-
ENSRNOG00000019751	105.067229125181	99.2578948678218	83.7652183145856	152.285152097155	167.33142354062	119.758760862979	96.0301141025295	146.458445500251	-0.608499635053732	0.0289615629729941	0.999995695334838	Cyb5r2	1	171971701	171979933	-	1350	protein_coding	cytochrome b5 reductase 2 [Source:RGD Symbol;Acc:1308421]	-
ENSRNOG00000017941	980.254893008339	982.916675726483	1101.35750006214	736.044901802915	840.641199215974	759.100807044868	1021.50968959899	778.595636021252	0.391711880384547	0.0289938697136012	0.999995695334838	Optn	17	77167740	77218389	+	4807	protein_coding	optineurin [Source:RGD Symbol;Acc:628886]	-
ENSRNOG00000031045	162.071789607992	146.690871176338	189.247345081101	153.300386444469	67.7293857188226	53.7499950329906	166.003335288477	91.5932557320941	0.859075396839797	0.0291008735855809	0.999995695334838	LOC100911252	4	40004654	40005148	+	495	protein_coding	peptidyl-prolyl cis-trans isomerase A-like [Source:RGD Symbol;Acc:6493676]	-
ENSRNOG00000009726	399.031923379677	386.490918069395	555.332373270771	361.423427643914	300.79815422183	259.320151474955	446.951738239948	307.180577780233	0.541138074113328	0.0291533878971147	0.999995695334838	Grip2	4	123586231	123636040	+	5179	protein_coding	glutamate receptor interacting protein 2 [Source:RGD Symbol;Acc:621668]	-
novel.1895	364.382092497969	648.250676216394	511.898556366912	525.891391908841	897.414360774399	981.644646128829	508.177108360425	801.650132937356	-0.656856880083964	0.0294265701015821	0.999995695334838	-	8	62745911	62746536	-	626	-	-	-
ENSRNOG00000042726	11.1773648005512	12.297438302208	9.3072464793984	52.792186060347	45.816937398027	4.71491184499918	10.9273498607192	34.4413451011244	-1.65237379354831	0.0294969127212339	0.999995695334838	RGD1560775	8	96436121	96547568	-	1955	protein_coding	similar to RIKEN cDNA 4930579C12 gene [Source:RGD Symbol;Acc:1560775]	-
ENSRNOG00000046428	578.987496668551	678.994271971914	658.746223041865	495.43436148941	355.579275023818	516.75433821191	638.909330560777	455.922658241713	0.487034694579528	0.0295056058351873	0.999995695334838	Lrrc75b	20	14050465	14060264	+	5193	protein_coding	leucine rich repeat containing 75B [Source:RGD Symbol;Acc:2318441]	-
ENSRNOG00000015781	62.5932428830866	72.0278529129326	96.1748802871168	56.8531234496044	26.8925502118854	43.3771889739924	76.931992027712	42.3742875451608	0.861205039181931	0.0295389484715904	0.999995695334838	Ndst3	2	227738650	227890077	-	2776	protein_coding	N-deacetylase and N-sulfotransferase 3 [Source:RGD Symbol;Acc:1310960]	-
ENSRNOG00000053751	24.5902025612126	25.4732650545737	23.7851854473515	23.3503899882304	159.363260514877	23.5745592249959	24.6162176877126	68.7627365760343	-1.48121987575383	0.0296127924260858	0.999995695334838	AABR07043453.1	19	28665506	28666993	-	309	protein_coding		-
ENSRNOG00000011155	173.249154408543	324.125338108197	197.520453062788	241.625774660819	667.333653406046	334.758740994942	231.63164852651	414.572723020602	-0.838169299688436	0.0296773226709976	0.999995695334838	AABR07072207.1	10	105564535	105565162	+	624	pseudogene		-
ENSRNOG00000019974	4880.03747192065	5693.71393392231	2497.4444719719	5483.28070984488	8609.60014931621	6682.91604910184	4357.06529260495	6925.26563608764	-0.66845429809527	0.0297907384578304	0.999995695334838	Uba52	16	20668971	20671127	+	504	protein_coding	ubiquitin A-52 residue ribosomal protein fusion product 1 [Source:RGD Symbol;Acc:68344]	-
ENSRNOG00000006898	456.036483862488	448.856498030592	314.378103304124	527.92186060347	727.094876099125	518.64030294991	406.423695065735	591.219013217501	-0.540462605803614	0.0298255787347918	0.999995695334838	Mrps16	15	4351292	4353694	+	607	protein_coding	mitochondrial ribosomal protein S16 [Source:RGD Symbol;Acc:1582995]	-
ENSRNOG00000043128	957.900163407236	863.455846505034	1125.1426855095	673.100372269424	773.90783387537	745.89905387887	982.166231807255	730.969086674555	0.425795642617856	0.0298750345537671	0.999995695334838	Armcx4	X	105500173	105507288	+	7032	protein_coding	armadillo repeat containing, X-linked 4 [Source:RGD Symbol;Acc:2325053]	-
ENSRNOG00000048174	3342.0320753648	3983.49162146524	1350.58487801048	3477.1776395517	6956.20632147436	4742.25833370017	2892.03619161351	5058.54743157541	-0.806564359687748	0.0299694971458213	0.999995695334838	Uqcrq	10	38779132	38782419	-	1494	protein_coding	ubiquinol-cytochrome c reductase, complex III subunit VII [Source:RGD Symbol;Acc:1562350]	-
ENSRNOG00000011124	1052.90776421192	1092.7152319962	1619.46088741532	949.244114738931	595.620186174351	965.613945855832	1255.02796120781	836.826082256371	0.584608711966115	0.0300706373736549	0.999995695334838	AABR07067267.1	9	37057128	37059847	+	2715	pseudogene		-
ENSRNOG00000011951	1935.91958345547	1740.96590821259	1194.42996485613	2648.74641214318	2134.47167052113	2142.45594236763	1623.77181884139	2308.55800834398	-0.507643928136037	0.0301679897707204	0.999995695334838	Plk2	2	41911131	41916901	+	2782	protein_coding	polo-like kinase 2 [Source:RGD Symbol;Acc:620760]	-
ENSRNOG00000021693	390.090031539236	483.113647586743	373.323997673647	280.204679858765	222.112544342609	352.675406005939	415.509225599875	284.997543402437	0.544241827594966	0.0303233550772052	0.999995695334838	Fam149a	16	50049828	50107856	+	5460	protein_coding	family with sequence similarity 149, member A [Source:RGD Symbol;Acc:1586153]	-
ENSRNOG00000003143	15.6483107207717	21.9597112539429	36.1948474198827	11.167577820458	85.6577525267462	102.785078220982	24.6009564648657	66.5368028560621	-1.43573639080306	0.0304719397811286	0.999995695334838	RGD1310166	10	72486152	72497041	+	955	protein_coding	similar to Chromodomain-helicase-DNA-binding protein 1 (CHD-1) [Source:RGD Symbol;Acc:1310166]	-
ENSRNOG00000008733	219.076350090803	201.150955086117	192.349760574234	237.564837271561	423.308660742641	268.749975164953	204.192355250385	309.874491059719	-0.60202995763837	0.0305780425571586	0.999995695334838	Lsm3	4	123162086	123168330	+	709	protein_coding	LSM3 homolog, U6 small nuclear RNA and mRNA degradation associated [Source:RGD Symbol;Acc:1305971]	-
ENSRNOG00000037850	459.389693302654	541.087285297152	619.448960128849	727.9230270244	868.529769806078	651.600816978887	539.975312909552	749.351204603121	-0.472302688371771	0.0306722699825967	0.999995695334838	Marc2	13	102724348	102756174	-	1942	protein_coding	mitochondrial amidoxime reducing component 2 [Source:RGD Symbol;Acc:621257]	-
ENSRNOG00000025060	118.480066885843	115.068886970661	174.769406113148	91.3710912582928	66.7333653406046	97.1271840069831	136.106119989884	85.0772135352935	0.676706408281033	0.0307789445676336	0.999995695334838	Nanos1	1	282134981	282135772	+	792	protein_coding	nanos C2HC-type zinc finger 1 [Source:RGD Symbol;Acc:1308194]	-
ENSRNOG00000053859	461.625166262764	534.938566146048	844.891152629833	426.398425872033	353.587234267383	446.030660536922	613.818295012882	408.672106892113	0.586787476710499	0.0307987308740692	0.999995695334838	Ranbp6	1	247982180	247985497	-	3318	protein_coding	RAN binding protein 6 [Source:RGD Symbol;Acc:1305165]	-
ENSRNOG00000046972	160.954053127937	176.556078481701	197.520453062788	131.980465150867	79.6816302574383	133.903496397977	178.343528224142	115.188530602094	0.630562878475377	0.030833358091209	0.999995695334838	Chrm2	4	64088900	64091090	+	2191	protein_coding	cholinergic receptor, muscarinic 2 [Source:RGD Symbol;Acc:620023]	-
ENSRNOG00000016653	6049.1898300583	5224.65450153809	3619.48474198827	9378.7349004901	7876.52915094778	5227.89425373509	4964.44302452822	7494.38610172432	-0.594172203353753	0.0308673679337622	0.999995695334838	Ngef	9	94569286	94601852	-	2675	protein_coding	neuronal guanine nucleotide exchange factor [Source:RGD Symbol;Acc:1309055]	-
ENSRNOG00000007235	1716.84323336466	2100.2267843271	1898.67828179727	2011.17924202976	3586.66938196294	2644.12256267554	1905.24943316301	2747.32372888941	-0.527918927413329	0.0310432962776738	0.999995695334838	Atp5mc1	10	83895947	83898527	-	561	protein_coding	ATP synthase membrane subunit c locus 1 [Source:RGD Symbol;Acc:61933]	-
ENSRNOG00000004303	1223.92144566035	1211.29767276749	1163.4058099248	807.11130611492	808.768547112999	1064.62709460081	1199.54164278421	893.502315942911	0.424707568650321	0.0312759084144437	0.999995695334838	Timp3	7	23544215	23594133	-	1748	protein_coding	TIMP metallopeptidase inhibitor 3 [Source:RGD Symbol;Acc:3865]	-
ENSRNOG00000014272	5282.42260474049	6420.14118220274	2677.38457057361	5918.81624484275	11607.6214877523	6536.75378190686	4793.31611917228	8021.06383816731	-0.742714988570219	0.0313712226295708	0.999995695334838	Rpl35	3	23294814	23297774	-	446	protein_coding	ribosomal protein L35 [Source:RGD Symbol;Acc:1303007]	-
ENSRNOG00000012393	470.567058103205	690.413321823964	490.181647914982	635.536701418792	1226.10108558633	708.179759118877	550.38734261405	856.605848708	-0.637434984212545	0.0313984482172658	0.999995695334838	S100a13	2	189906022	189912516	+	484	protein_coding	S100 calcium binding protein A13 [Source:RGD Symbol;Acc:1304919]	-
ENSRNOG00000001712	254.843917452567	313.584676706304	187.179068085679	322.844522445968	418.328558851551	373.421018123935	251.869220748183	371.531366473818	-0.559437577349903	0.0314941364618794	0.999995695334838	Alg3	11	83986230	83991706	+	1421	protein_coding	ALG3, alpha-1,3- mannosyltransferase [Source:RGD Symbol;Acc:1306004]	-
ENSRNOG00000006639	240.31334321185	166.015417079808	197.520453062788	178.681245127328	74.7015283663484	105.614025327982	201.283071118149	119.665599607219	0.749712364351498	0.031497463352434	0.999995695334838	Scn9a	3	52583951	52664209	-	9302	protein_coding	sodium voltage-gated channel alpha subunit 9 [Source:RGD Symbol;Acc:69368]	-
ENSRNOG00000013178	1620.71789607992	1676.84355135108	1904.88311278354	1217.26598242992	1288.85036941406	1459.73670721175	1734.14818673818	1321.95101968524	0.391454577002018	0.0315062156077675	0.999995695334838	Cmip	19	49792273	50000535	+	4643	protein_coding	c-Maf-inducing protein [Source:RGD Symbol;Acc:1306101]	-
ENSRNOG00000049985	6533.16972592217	6297.16679918066	8831.54277045137	4970.58736445113	5950.22573947421	4973.28901410513	7220.6264318514	5298.03403934349	0.446646951428732	0.0315126579854366	0.999995695334838	Gprasp1	X	106306795	106313853	+	6370	protein_coding	G protein-coupled receptor associated sorting protein 1 [Source:RGD Symbol;Acc:621343]	-
ENSRNOG00000046246	1.11773648005512	0.878388450157715	4.13655399084373	26.3960930301735	0	16.0307002729972	2.04422630701886	14.1422644343902	-2.79931908813833	0.0315151417005485	0.999995695334838	AABR07015881.1	14	82867946	82869792	+	807	protein_coding		-
ENSRNOG00000008516	586.811652028937	823.049977797779	255.432208934601	645.689044891936	1619.52913498243	832.653431826855	555.097946253772	1032.62387056707	-0.895003136977248	0.0316829617601743	0.999995695334838	AABR07049516.1	5	125345343	125345726	-	384	protein_coding		-
novel.1114	198.957093449811	236.286493092425	319.548795792678	306.600772888938	414.344477338679	391.337683134932	251.597460778305	370.760977787516	-0.559242204735758	0.0317666130113302	0.999995695334838	-	2	30353826	30360066	-	5230	-	-	-
ENSRNOG00000001302	4362.52548165513	4702.89176214441	2703.23803301638	8127.9661845988	5194.24627240676	4678.13553260818	3922.88509227197	6000.11599653792	-0.61300542099689	0.0317951079802672	0.999995695334838	Adora2a	20	14265252	14282873	-	2485	protein_coding	adenosine A2a receptor [Source:RGD Symbol;Acc:2049]	-
ENSRNOG00000034071	1381.52228934813	1502.04424976969	1156.16684044082	1548.23237965441	2186.26473018846	1813.35509558668	1346.57779318621	1849.28406847652	-0.457513750928513	0.0318236977140118	0.999995695334838	Chmp4bl1	4	67059939	67060974	+	1036	protein_coding	chromatin modifying protein 4B-like 1 [Source:RGD Symbol;Acc:1583604]	-
ENSRNOG00000023389	311.848477935378	365.409595265609	297.831887340749	478.175377585066	496.018148352554	379.078912337934	325.029986847245	451.090812758518	-0.471587094302743	0.0318800671184965	0.999995695334838	Ephx4	14	3360712	3389943	-	1180	protein_coding	epoxide hydrolase 4 [Source:RGD Symbol;Acc:1308891]	-
ENSRNOG00000000490	1862.14897577183	2630.77340822236	1639.10951887183	2445.69954268031	4296.83191163236	2582.82870869055	2044.01063428867	3108.45338766774	-0.604567189751956	0.0318814182934514	0.999995695334838	Rps10	20	7215774	7219548	-	465	protein_coding	ribosomal protein S10 [Source:RGD Symbol;Acc:621024]	-
ENSRNOG00000024846	254.843917452567	312.706288256147	230.612884989538	461.931628028036	380.479784479268	312.127164138946	266.054363566084	384.846192215417	-0.53091008276231	0.0319054800419173	0.999995695334838	Ier5l	3	9036373	9037942	-	1570	protein_coding	immediate early response 5-like [Source:RGD Symbol;Acc:1561058]	-
novel.325	198.957093449811	229.259385491164	141.676974186398	225.382025103789	390.439988261448	272.521904640953	189.964484375791	296.114639335396	-0.639325347926716	0.0320836125956253	0.999995695334838	-	10	11514474	11515532	-	1059	-	-	-
ENSRNOG00000021584	156.483107207717	143.177317375708	189.247345081101	116.751949941152	119.522445386157	90.5263074239842	162.969256554842	108.933567583765	0.581083930370818	0.0321291768746836	0.999995695334838	AABR07028349.1	17	66238947	66241440	+	2322	protein_coding		-
ENSRNOG00000015071	83.8302360041339	79.0549605141943	56.8776173741013	55.8378891022901	37.8487743722832	31.1184181769946	73.2542712974765	41.601693883856	0.81841209889708	0.0322345880198746	0.999995695334838	Zim1	1	70253650	70266809	+	3080	protein_coding	zinc finger, imprinted 1 [Source:RGD Symbol;Acc:1310930]	zf-C2H2
ENSRNOG00000010984	609.166381630039	541.087285297152	594.629636183787	695.43552791034	844.625280728846	768.530630734866	581.62776770366	769.530479791351	-0.404399681189652	0.0322994250861712	0.999995695334838	Anxa11	16	3867208	3912148	-	2394	protein_coding	annexin A11 [Source:RGD Symbol;Acc:1309911]	-
ENSRNOG00000028505	3277.20335952161	3782.34066637912	1883.16620433161	3574.64013689388	6447.23990820498	4091.60049909029	2980.90341007745	4704.49351472971	-0.658207492616633	0.0324373936496216	0.999995695334838	Rps18l1	20	5441876	5445553	+	2490	protein_coding	ribosomal protein S18-like 1 [Source:RGD Symbol;Acc:2321678]	-
ENSRNOG00000047988	1812.9685706494	2007.99599706054	1619.46088741532	1958.38705596941	3679.29927713721	2363.11381671359	1813.47515170842	2666.9333832734	-0.556330747595829	0.0324538479360557	0.999995695334838	Bola2	1	198120099	198121158	+	722	protein_coding	bolA family member 2 [Source:RGD Symbol;Acc:1565363]	-
ENSRNOG00000060310	62.5932428830866	54.4600839097783	65.1507253557888	43.6550769345177	31.8726521029753	29.2324534389949	60.7346840495513	34.920060825496	0.798629140374194	0.0325977110448895	0.999995695334838	LOC688815	19	9112020	9112820	+	798	pseudogene	similar to prohibitin [Source:RGD Symbol;Acc:1584151]	-
ENSRNOG00000049580	886.365028683709	758.049232486108	448.816108006545	1458.89175709074	1097.61445679621	766.644665996866	697.743456392121	1107.71695996127	-0.666770314341392	0.0326271037552449	0.999995695334838	Gpr6	20	45813169	45815940	-	2237	protein_coding	G protein-coupled receptor 6 [Source:RGD Symbol;Acc:70939]	-
ENSRNOG00000007049	347.616045297142	298.652073053623	240.954269966648	408.124207620375	462.153455493142	377.192947599934	295.740796105804	415.823536904484	-0.492041330178642	0.0326531055760798	0.999995695334838	Bcl11a	14	108826831	108921669	+	3838	protein_coding	B-cell CLL/lymphoma 11A [Source:RGD Symbol;Acc:1309923]	zf-C2H2
ENSRNOG00000016384	272.727701133449	326.76050345867	450.884385001967	240.610540313504	226.096625855481	253.662257260956	350.124196531362	240.123141143314	0.544200943963578	0.0326568500638762	0.999995695334838	Pik3cb	8	107275725	107380933	-	4831	protein_coding	phosphatidylinositol-4,5-bisphosphate 3-kinase, catalytic subunit beta [Source:RGD Symbol;Acc:620917]	-
ENSRNOG00000025055	6.70641888033071	14.9326036526812	2.06827699542187	40.6093738925746	16.9323464297056	16.973682641997	7.90243317614458	24.8384676547591	-1.6307980946854	0.0326622333051568	0.999995695334838	Zdhhc19	11	71511715	71523267	-	1974	protein_coding	zinc finger, DHHC-type containing 19 [Source:RGD Symbol;Acc:1309014]	-
ENSRNOG00000003882	814.829893960181	699.197206325541	1036.20677470636	724.877323982456	283.865807792124	562.017491923902	850.077958330693	523.586874566161	0.699028524201078	0.0327149486261452	0.999995695334838	Cep350	13	73499229	73638073	-	10146	protein_coding	centrosomal protein 350 [Source:RGD Symbol;Acc:621162]	-
ENSRNOG00000010325	13.4128377606614	58.8520261605669	105.482126766515	6.09140608388619	8.96418340396181	41.4912242359928	59.2489968959145	18.8489379079469	1.6491859561792	0.0327798544484679	0.999995695334838	Ptger3	2	263895241	263979698	+	2040	protein_coding	prostaglandin E receptor 3 [Source:RGD Symbol;Acc:3435]	-
ENSRNOG00000004978	2592.03089724782	2448.06861058955	2816.99326776458	2290.36868754121	1535.86342321212	1943.48666250866	2619.03092520065	1923.23959108733	0.445464401988688	0.0328429203650724	0.999995695334838	Prkacb	2	252605307	252691886	-	1122	protein_coding	protein kinase cAMP-activated catalytic subunit beta [Source:RGD Symbol;Acc:1310574]	-
ENSRNOG00000054751	453.801010902378	375.071868217344	662.882777032708	340.103506350312	167.33142354062	392.280665503932	497.251885384144	299.905198464955	0.728849335268514	0.0329813428706887	0.999995695334838	Lmbrd2	2	58534476	58590758	+	3560	protein_coding	LMBR1 domain containing 2 [Source:RGD Symbol;Acc:1563920]	-
ENSRNOG00000003746	532.042564506236	613.993526660243	548.093403786795	731.983964413657	848.609362241718	680.833270417881	564.709831651091	753.808865691086	-0.416013916663265	0.0330822015020049	0.999995695334838	Gjb1	X	71272042	71279977	+	1694	protein_coding	gap junction protein, beta 1 [Source:RGD Symbol;Acc:61926]	-
ENSRNOG00000003998	91.6543913645197	115.068886970661	97.2090187848277	103.553903426065	209.164279425776	179.166650109969	101.310765706669	163.96161098727	-0.693272612253103	0.0331836089416359	0.999995695334838	Sgca	10	82770905	82785142	-	1693	protein_coding	sarcoglycan, alpha [Source:RGD Symbol;Acc:1308062]	-
ENSRNOG00000020117	312.966214415433	27.2300419548892	59.9800328672341	40.6093738925746	30.8766317247573	12.2587707969979	133.392096412519	27.9149254714433	2.25629178283935	0.0332332142097368	0.999995695334838	LOC108348098	1	220325352	220334615	+	1260	protein_coding	breast cancer metastasis-suppressor 1 homolog [Source:RGD Symbol;Acc:11501278]	-
ENSRNOG00000046349	369.970774898244	499.80302813974	476.73784744474	640.612873155364	1141.4393534378	429.056977894925	448.837216827575	737.036401496031	-0.714960932940209	0.0332418650390912	0.999995695334838	AABR07067829.1	9	66626525	66627007	-	483	protein_coding		-
ENSRNOG00000047960	951.193744526906	921.429484215443	940.031894419239	616.247248819819	849.605382619936	582.763104041898	937.551707720529	682.871911827218	0.457347105113415	0.0332832438684546	0.999995695334838	Rab9b	X	107531404	107542510	-	3846	protein_coding	RAB9B, member RAS oncogene family [Source:RGD Symbol;Acc:1562951]	-
ENSRNOG00000051624	788.004218438858	1018.05221373279	700.111762950302	920.817553014129	1470.12607824974	1223.99111496179	835.389398373984	1204.97824874188	-0.528033105463784	0.033320740778682	0.999995695334838	Hspe1	9	61692154	61694599	+	267	protein_coding	heat shock protein family E member 1 [Source:RGD Symbol;Acc:2844]	-
ENSRNOG00000061160	15.6483107207717	36.892314906624	26.8876009404843	16.2437495570298	4.98010189108989	9.42982368999836	26.4760755226267	10.217891712706	1.38204750922007	0.033339723247205	0.999995695334838	Htra4	16	71787966	71802763	+	2256	protein_coding	HtrA serine peptidase 4 [Source:RGD Symbol;Acc:1306242]	-
ENSRNOG00000004451	8.94189184044095	3.51355380063086	6.2048309862656	1.01523434731436	0	0.942982368999836	6.22009220911247	0.652738905438067	3.23993694626776	0.0335161750194186	0.999995695334838	Mc3r	3	170252901	170253998	+	1098	protein_coding	melanocortin 3 receptor [Source:RGD Symbol;Acc:3056]	-
ENSRNOG00000020474	1753.72853720648	2068.60480012142	1253.37585922565	1978.6917429157	2689.25502118854	2590.37256764255	1691.90306551785	2419.43977724893	-0.5158488676377	0.0335787905829508	0.999995695334838	Pin1	8	21669236	21680615	+	925	protein_coding	peptidylprolyl cis/trans isomerase, NIMA-interacting 1 [Source:RGD Symbol;Acc:1310299]	-
ENSRNOG00000013271	589.047124989047	524.397904744156	800.423197228263	499.495298878667	344.623050863421	474.320131606917	637.956075653822	439.479493783002	0.537270024681425	0.0336383130659297	0.999995695334838	Ireb2	8	59420123	59501118	+	3382	protein_coding	iron responsive element binding protein 2 [Source:RGD Symbol;Acc:621539]	-
ENSRNOG00000019270	60.3577699229764	66.7575222119863	47.5703708947029	90.3558569109785	109.562241603978	81.0964837339859	58.2285543432219	93.671527416314	-0.683263693199537	0.0337012651368963	0.999995695334838	P2ry6	1	165972440	165997751	-	2465	protein_coding	pyrimidinergic receptor P2Y6 [Source:RGD Symbol;Acc:620269]	-
ENSRNOG00000019552	551.044084667173	684.26460267286	342.299842742319	625.384357945649	1196.22047423979	716.666600439875	525.869510027451	846.090477541772	-0.685562882983412	0.0337501766104323	0.999995695334838	Lsm7	7	11724962	11727388	+	488	protein_coding	LSM7 homolog, U6 small nuclear RNA and mRNA degradation associated [Source:RGD Symbol;Acc:1305354]	-
ENSRNOG00000011663	355.440200657528	353.112156963401	252.329793441468	403.048035883803	583.667941635736	411.140312883928	320.294050354132	465.952096801156	-0.540481984499676	0.0339469805243369	0.999995695334838	Rnf7	8	104326719	104335729	-	1256	protein_coding	ring finger protein 7 [Source:RGD Symbol;Acc:1311048]	-
ENSRNOG00000011494	1353.57887734675	1545.96367227758	762.160072812958	1359.39879105393	2820.72971111332	1750.1752768637	1220.56754081243	1976.76792634365	-0.69542700655555	0.0340095782665515	0.999995695334838	LOC108348287	X	105402867	105405580	+	669	protein_coding	60S ribosomal protein L36a [Source:RGD Symbol;Acc:11421250]	-
ENSRNOG00000001575	160.954053127937	170.407359330597	173.735267615437	85.2796851744067	146.414995598043	98.0701663759829	168.365560024657	109.921615716144	0.61549111104472	0.0340739629633364	0.999995695334838	Grik1	11	27811957	27971359	-	3089	protein_coding	glutamate ionotropic receptor kainate type subunit 1 [Source:RGD Symbol;Acc:2732]	-
ENSRNOG00000032989	0	0	0	1.01523434731436	6.97214264752585	3.77192947599934	0	3.91976882361319	-4.40678893340749	0.0341093578513369	0.999995695334838	Lrrn4	3	125523781	125533600	-	2568	protein_coding	leucine rich repeat neuronal 4 [Source:RGD Symbol;Acc:1305256]	-
ENSRNOG00000059604	197.839356969756	226.62422014069	169.598713624593	241.625774660819	486.057944570374	232.916645142959	198.020763578347	320.200121458051	-0.692422947195829	0.0342112823294836	0.999995695334838	AABR07012274.1	2	191984773	191986170	-	1350	protein_coding	loricrin [Source:NCBI gene;Acc:502541]	-
ENSRNOG00000055023	472.802531063315	560.411831200622	249.227377948335	631.475764029535	732.074977990215	621.425381170892	427.480580070757	661.658707730214	-0.629504130591794	0.0342364957355271	0.999995695334838	AABR07006258.2	1	226258417	226258557	+	141	protein_coding		-
novel.1719	29.0611484814331	21.0813228037852	40.3314014107264	17.2589839043442	9.96020378217979	13.2017531659977	30.1579575653149	13.4736469508406	1.15972620619854	0.0343946438873539	0.999995695334838	-	7	66716529	66716800	+	272	-	-	-
ENSRNOG00000025787	27.943412001378	72.9062413630903	95.1407417894059	11.167577820458	50.7970392891169	18.8596473799967	65.3301317179581	26.9414214965239	1.28013537514376	0.0344129045076894	0.999995695334838	Spag6l	11	88424414	88508601	+	1650	protein_coding	sperm associated antigen 6-like [Source:RGD Symbol;Acc:1310892]	-
ENSRNOG00000031669	49.1804051224252	40.4058687072549	28.9558779359061	21.3199212936017	6.97214264752585	24.5175415939957	39.5140505885287	17.6032018450411	1.1635539417676	0.034553480373855	0.999995695334838	Lpp	11	79205730	79703736	-	2212	protein_coding	LIM domain containing preferred translocation partner in lipoma [Source:RGD Symbol;Acc:1310535]	-
ENSRNOG00000048320	1185.91840533848	1221.83833416938	710.453147927411	1166.50426506421	2474.11461949346	1356.95162899076	1039.40329581176	1665.85683784948	-0.680397181085961	0.0346401120855264	0.999995695334838	Ndufa11	9	10334090	10338216	-	577	protein_coding	NADH:ubiquinone oxidoreductase subunit A11 [Source:RGD Symbol;Acc:1303292]	-
ENSRNOG00000000130	1119.97195301523	1278.93358342963	1177.88374889275	1538.08003618126	1389.44842761408	1781.29369504069	1192.26309511254	1569.60738627868	-0.396533463584519	0.0347719833750511	0.999995695334838	Dnajb5	5	58393233	58401870	+	3077	protein_coding	DnaJ heat shock protein family (Hsp40) member B5 [Source:RGD Symbol;Acc:1307453]	-
ENSRNOG00000021010	1171.38783109776	1285.08230258074	872.812892068028	1310.66754238285	2152.40003732905	1405.04372980976	1109.76100858218	1622.70376984055	-0.547951903145948	0.0347879945421619	0.999995695334838	Arl2	1	221504170	221516110	-	1574	protein_coding	ADP-ribosylation factor like GTPase 2 [Source:RGD Symbol;Acc:69326]	-
ENSRNOG00000015335	4455.2976094997	4965.52990874156	3279.25317624137	4871.09439841432	9311.79451595989	5170.3723292261	4233.36023149421	6451.0870812001	-0.607689367554548	0.0348728520022706	0.999995695334838	Rpl13	19	55917736	55919996	+	636	protein_coding	ribosomal protein L13 [Source:RGD Symbol;Acc:621179]	-
ENSRNOG00000039417	1607.30505831926	1723.39813920944	1070.33334513082	1786.81245127328	2250.01003439441	2170.74541343762	1467.0121808865	2069.18929970177	-0.496057349990836	0.0349028869877945	0.999995695334838	Dda1	16	19881122	19885500	+	1768	protein_coding	DET1 and DDB1 associated 1 [Source:RGD Symbol;Acc:1584153]	-
ENSRNOG00000008962	29.0611484814331	20.2029343536274	45.5020938992811	16.2437495570298	10.9562241603978	15.0877179039974	31.5887255781139	14.0958972071417	1.16012616125742	0.0349042077193307	0.999995695334838	LOC500028	4	35889550	35890224	-	675	processed_pseudogene	hypothetical protein LOC500028 [Source:RGD Symbol;Acc:1560448]	-
novel.2110	383.383612658906	388.24769496971	294.729471847616	260.915227259792	246.017033419841	265.921028057954	355.453593158744	257.617762912529	0.464664890896463	0.0350294450368401	0.999995695334838	-	X	111775116	111780148	+	5033	-	-	-
ENSRNOG00000018774	4415.05909621772	5203.5731787343	3676.36235936237	4977.69400488233	8705.21810562514	5677.69684374801	4431.6648781048	6453.53631808516	-0.542175987160646	0.0350707964297626	0.999995695334838	Rps14	18	56044369	56047316	+	456	protein_coding	ribosomal protein S14 [Source:RGD Symbol;Acc:62025]	-
ENSRNOG00000010859	744.412495716709	706.224313926803	1149.96200945456	581.729281011131	271.913563253508	714.780635701876	866.86627303269	522.807826655505	0.729233721663732	0.0350994555196413	0.999995695334838	Zyg11b	5	127847129	127878792	-	2671	protein_coding	zyg-11 family member B, cell cycle regulator [Source:RGD Symbol;Acc:1307814]	-
ENSRNOG00000053402	15.6483107207717	39.5274802570972	27.9217394381952	7.10664043120055	14.9403056732697	12.2587707969979	27.6991768053547	11.435238967156	1.28210457253039	0.0352895746708869	0.999995695334838	Gabrq	X	152852506	152864975	+	1908	protein_coding	gamma-aminobutyric acid type A receptor theta subunit [Source:RGD Symbol;Acc:68331]	-
novel.556	52.5336145625906	54.4600839097783	66.1848638534997	44.6703112818321	17.9283668079236	29.2324534389949	57.7261874419562	30.6103771762502	0.916322018020586	0.0353340131157427	0.999995695334838	-	13	13305675	13325555	-	7380	-	PF02994:L1 transposable element RBD-like domain|PF00078:Reverse transcriptase (RNA-dependent DNA polymerase)|PF17490:L1 transposable element dsRBD-like domain|PF17489:L1 transposable element trimerization domain|PF12488:Protein of unknown function (DUF3704)	Transposase_22
ENSRNOG00000000456	19.001520160937	47.4329763085166	23.7851854473515	70.0511699646912	42.8288762633731	66.0087658299885	30.0732273056017	59.6296040193509	-0.975906433047497	0.0353854036101318	0.999995695334838	Psmb8	20	3990613	3993769	+	2066	protein_coding	proteasome subunit beta 8 [Source:RGD Symbol;Acc:3426]	-
ENSRNOG00000054953	43.5917227221496	36.892314906624	23.7851854473515	23.3503899882304	14.9403056732697	8.48684132099852	34.7564076920417	15.5925123274995	1.16009266291103	0.0354905445577476	0.999995695334838	Pcdhb6	18	30416038	30418372	+	2334	pseudogene	protocadherin beta 6 [Source:RGD Symbol;Acc:1306123]	-
ENSRNOG00000026392	121.833276326008	167.772193980124	286.456363865929	100.508200384122	96.613976687144	144.276302456975	192.020611390687	113.79949317608	0.754319641671368	0.0355449505169874	0.999995695334838	Cdh12	2	72006099	72540263	+	7014	protein_coding	cadherin 12 [Source:RGD Symbol;Acc:1566350]	-
ENSRNOG00000026898	73.7706076836378	65.0007453116709	81.6969413191638	36.5484365033171	32.8686724811933	58.4649068779898	73.4894314381575	42.6273386208334	0.78204748820686	0.03557955675426	0.999995695334838	Zbtb8b	5	147628899	147635789	-	2696	protein_coding	zinc finger and BTB domain containing 8b [Source:RGD Symbol;Acc:1562327]	ZBTB
ENSRNOG00000012684	762.296279397591	890.685888459923	547.059265289084	904.573803457099	1190.24435197048	1029.73674694782	733.347144382199	1041.5183007918	-0.505669043298133	0.0356119705056794	0.999995695334838	Bloc1s2	1	263913854	263920962	-	1014	protein_coding	biogenesis of lysosomal organelles complex-1, subunit 2 [Source:RGD Symbol;Acc:1306551]	-
ENSRNOG00000049819	570.04560482811	621.020634261504	473.635431951608	619.292951861763	1024.9049691863	745.89905387887	554.900557013741	796.698991642311	-0.521500540264318	0.0356244087799733	0.999995695334838	Dnajc19	2	120504130	120531782	+	2357	protein_coding	DnaJ heat shock protein family (Hsp40) member C19 [Source:RGD Symbol;Acc:1560220]	-
ENSRNOG00000010184	2206.4118116288	2453.3389412905	1460.20355876784	2312.70384318212	3406.38969350549	3147.67514772145	2039.98477056238	2955.58956146969	-0.534789957236422	0.0359712201520332	0.999995695334838	Brk1	4	145559206	145574438	+	1102	protein_coding	BRICK1, SCAR/WAVE actin-nucleating complex subunit [Source:RGD Symbol;Acc:1598136]	-
ENSRNOG00000000873	14.5305742407165	14.9326036526812	11.3755234748203	3.04570304194309	6.97214264752585	0	13.6129004560727	3.33928189648965	2.03751556510055	0.0360143478051153	0.999995695334838	Brs3	X	159505344	159511021	+	2679	protein_coding	bombesin receptor subtype 3 [Source:RGD Symbol;Acc:628645]	-
ENSRNOG00000042696	1387.1109717484	1885.90000248861	1116.86957752781	1609.14644049327	2657.38236908557	2213.17962004261	1463.29351725494	2159.90280987382	-0.561461208752045	0.0360645516582546	0.999995695334838	Minos1	5	157546856	157573183	-	505	protein_coding	mitochondrial inner membrane organizing system 1 [Source:RGD Symbol;Acc:1560187]	-
ENSRNOG00000015550	6312.97563935131	3987.88356371603	2608.09729122697	4946.22174011559	13612.6105091051	4867.67498877715	4302.9854980981	7808.83574599928	-0.85981026062535	0.0360838414862681	0.999995695334838	Ptgds	3	2686123	2689084	-	786	protein_coding	prostaglandin D2 synthase [Source:RGD Symbol;Acc:3433]	-
ENSRNOG00000006146	12.2951012806063	15.8109921028389	11.3755234748203	7.10664043120055	37.8487743722832	66.0087658299885	13.1605389527551	36.9880602111574	-1.48953049668709	0.0361154856126297	0.999995695334838	Trim54	6	26603369	26624092	-	1548	protein_coding	tripartite motif-containing 54 [Source:RGD Symbol;Acc:1306453]	-
ENSRNOG00000008758	78.2415536038583	78.1765720640366	42.3996784061483	27.4113273774879	45.816937398027	35.8333300219938	66.2726013580144	36.3538649325029	0.866736951872434	0.0361706743805245	0.999995695334838	Tspan18	3	82097068	82236664	-	3716	protein_coding	tetraspanin 18 [Source:RGD Symbol;Acc:1560411]	-
ENSRNOG00000023633	207.898985290252	252.097485195264	117.891788739046	315.737882014767	353.587234267383	244.232433570957	192.629419741521	304.519183284369	-0.659009705286255	0.0361954880013625	0.999995695334838	Crabp1	8	59344083	59352132	+	766	protein_coding	cellular retinoic acid binding protein 1 [Source:RGD Symbol;Acc:2400]	-
ENSRNOG00000004127	870.716717962937	835.347416099987	918.314985967309	724.877323982456	545.819167263452	694.978005952879	874.793040010078	655.224832399596	0.416792043402555	0.0362449287645085	0.999995695334838	AABR07021840.1	13	94807756	94859436	-	6023	protein_coding	centrosomal protein 170 [Source:NCBI gene;Acc:171457]	-
ENSRNOG00000002963	314.083950895488	367.166372165925	251.295654943757	392.895692410659	474.105700031758	435.657854477924	310.848659335057	434.219748973447	-0.48116676203857	0.03639806079206	0.999995695334838	C1ql1	10	91040005	91047177	-	1236	protein_coding	complement C1q like 1 [Source:RGD Symbol;Acc:1306039]	-
ENSRNOG00000004133	174.366890888598	142.29892892555	160.291467145195	63.959763880805	151.395097489133	47.1491184499918	158.985762319781	87.5013266066432	0.861755883234693	0.0366780667254782	0.999995695334838	Slc7a3	X	70972765	70978952	-	3042	protein_coding	solute carrier family 7 member 3 [Source:RGD Symbol;Acc:68342]	-
ENSRNOG00000008053	378.912666738685	346.08504936214	657.712084544154	329.951162877169	166.335403162402	343.24558231594	460.90326688166	279.844049451837	0.719373553239104	0.0369452791157829	0.999995695334838	Atp8a2	15	40000322	40428800	-	3789	protein_coding	ATPase phospholipid transporting 8A2 [Source:RGD Symbol;Acc:1594597]	-
ENSRNOG00000009265	266.021282253118	269.665254198418	479.840262937873	192.894525989729	106.574180469324	288.55260491395	338.508933129803	196.007103791001	0.787492666556276	0.0370080444038495	0.999995695334838	Kcnk9	7	113903557	113937941	-	1676	protein_coding	potassium two pore domain channel subfamily K member 9 [Source:RGD Symbol;Acc:621451]	-
ENSRNOG00000017127	3098.36552271279	3620.7171915501	2012.43351654548	3438.59873435375	6399.43093005051	3669.14439777836	2910.50541026946	4502.39135406088	-0.629331628250063	0.037099276183576	0.999995695334838	Rpl28	1	72619282	72621519	-	1531	protein_coding	ribosomal protein L28 [Source:RGD Symbol;Acc:621193]	-
ENSRNOG00000030330	177.720100328764	128.244713723026	130.301450711578	124.873824719667	37.8487743722832	79.2105189959862	145.422088254456	80.6443726959788	0.850114098304069	0.0371253954311118	0.999995695334838	AABR07040095.1	X	92596378	92691573	+	6110	protein_coding		-
ENSRNOG00000045885	378.912666738685	434.802282828069	124.096619725312	453.809753249521	741.039161394176	478.092061082917	312.603856430689	557.646991908871	-0.834413097697336	0.0371329177380696	0.999995695334838	LOC100365810	8	105087994	105088401	-	408	protein_coding	40S ribosomal protein S17-like [Source:RGD Symbol;Acc:2318277]	-
ENSRNOG00000024497	665.053205632795	739.603075032796	512.932694864623	764.471463527717	1205.18465764375	803.42097838786	639.196325176738	924.359033186444	-0.531816991020215	0.0373004313739619	0.999995695334838	U2af1l4	1	89017479	89019937	+	1200	protein_coding	U2 small nuclear RNA auxiliary factor 1-like 4 [Source:RGD Symbol;Acc:1305600]	-
ENSRNOG00000026646	1644.19036216108	2072.99674237221	1576.02707051146	1840.61987168094	3559.77683175106	2393.28925252158	1764.40472501492	2597.89531865119	-0.557993953001809	0.0373037766109414	0.999995695334838	Ndufs5	5	141390580	141405453	-	521	protein_coding	NADH:ubiquinone oxidoreductase subunit S5 [Source:RGD Symbol;Acc:1311081]	-
ENSRNOG00000004150	366.617565458079	323.246949658039	619.448960128849	291.372257679223	147.411015976261	344.18856468494	436.437825081656	260.990612780141	0.741153872425991	0.0374909000651489	0.999995695334838	Slc9a7	X	2435305	2614770	+	2564	protein_coding	solute carrier family 9 member A7 [Source:RGD Symbol;Acc:1561385]	-
ENSRNOG00000052028	4.47094592022047	0.878388450157715	1.03413849771093	12.1828121677724	14.9403056732697	3.77192947599934	2.12782428936304	10.2983491056805	-2.31200909981229	0.037517574307186	0.999995695334838	AABR07043456.1	19	28746366	28751584	-	315	protein_coding		-
ENSRNOG00000037298	111.773648005512	216.961947188956	77.56038732832	95.4320286475503	414.344477338679	316.842075983945	135.431994174262	275.539527323391	-1.0227140482471	0.0375852335828891	0.999995695334838	RGD1309036	1	100346096	100359511	-	1203	protein_coding	hypothetical LOC292874 [Source:RGD Symbol;Acc:1309036]	-
ENSRNOG00000049604	324.143579215984	355.747322313875	380.562967157624	405.078504578432	522.910698564439	511.096443997911	353.484622895827	479.695215713594	-0.440346861228123	0.0377524146224819	0.999995695334838	Mvk	12	47904719	47919400	-	1188	protein_coding	mevalonate kinase [Source:RGD Symbol;Acc:621295]	-
ENSRNOG00000005387	1368.10945158746	963.592129823013	1034.13849771093	1437.57183579714	2198.21697472708	1275.85514525678	1121.94669304047	1637.214651927	-0.545530856782477	0.0378066055955086	0.999995695334838	Rbm3	X	15098904	15102340	+	1824	protein_coding	RNA binding motif protein 3 [Source:RGD Symbol;Acc:620145]	-
ENSRNOG00000000443	217.958613610748	187.975128333751	168.564575126882	165.483198612241	58.7652023148608	115.98683138698	191.499439023794	113.411744104694	0.755716077384494	0.038017722416323	0.999995695334838	LOC103689965	20	4302347	4508214	-	5457	protein_coding	complement C4-like [Source:RGD Symbol;Acc:9245878]	-
ENSRNOG00000016921	912.072967724977	752.778901785162	1457.10114327471	831.476930450465	347.611111998075	715.723618070875	1040.65100426161	631.603886839805	0.720209852735287	0.0380746603598835	0.999995695334838	Klhl11	10	88378751	88389347	-	2480	protein_coding	kelch-like family member 11 [Source:RGD Symbol;Acc:1306673]	-
ENSRNOG00000016498	155.365370727661	114.190498520503	323.685349783522	132.995699498182	76.6935691227844	121.644725600979	197.747073010562	110.444664740648	0.839266466011015	0.0381805131438457	0.999995695334838	AABR07004112.1	1	125877299	125879830	+	2529	pseudogene		-
ENSRNOG00000001415	2771.98647053669	3192.94201632329	2602.92659873842	3210.17100620802	4229.10252591354	3886.97332501732	2855.95169519947	3775.41561904629	-0.402556053836634	0.0382496525978912	0.999995695334838	Ap1s1	12	22665112	22676075	+	1344	protein_coding	adaptor related protein complex 1 subunit sigma 1 [Source:RGD Symbol;Acc:1305911]	-
ENSRNOG00000034107	177.720100328764	151.082813427127	128.233173716156	170.559370348813	277.889685522816	233.859627511959	152.345362490682	227.43622779453	-0.579182612125173	0.0383627035064131	0.999995695334838	LOC681282	7	118023628	118025287	+	669	protein_coding	hypothetical protein LOC681282 [Source:RGD Symbol;Acc:1597990]	-
ENSRNOG00000046316	1966.09846841695	2255.70154000501	1753.89889211774	2035.5448663653	3778.90131495901	2798.77167119151	1991.89963351324	2871.07261750528	-0.52734844528304	0.0384153504309542	0.999995695334838	Tomm6	9	15313523	15314435	+	225	protein_coding	translocase of outer mitochondrial membrane 6 [Source:RGD Symbol;Acc:1583567]	-
ENSRNOG00000001141	119.597803365898	147.569259626496	211.998392030741	63.959763880805	79.6816302574383	138.618408242976	159.721818341045	94.0866007937397	0.762177688576179	0.0384293664877898	0.999995695334838	Srrm4	12	45727112	45882548	+	1806	protein_coding	serine/arginine repetitive matrix 4 [Source:RGD Symbol;Acc:1560213]	-
ENSRNOG00000039152	130.775168166449	125.609548372553	162.359744140617	12.1828121677724	127.490608411901	40.5482418669929	139.581486893206	60.0738874822222	1.21621264306141	0.0384670307184745	0.999995695334838	Frem3	19	30973329	31031817	-	6595	protein_coding	FRAS1 related extracellular matrix 3 [Source:RGD Symbol;Acc:1562701]	-
ENSRNOG00000060626	243.666552652016	219.597112539429	241.988408464358	200.00116642093	140.438873328735	155.592090884973	235.084024551934	165.344043544879	0.507531504684196	0.0385159311998637	0.999995695334838	Polk	2	27305728	27364906	-	3803	protein_coding	DNA polymerase kappa [Source:RGD Symbol;Acc:620058]	-
ENSRNOG00000031834	659.46452323252	827.441920048568	562.571342754748	718.78591789857	1384.46832572299	959.956051641833	683.159262011945	1021.07009842113	-0.579364615729806	0.0385219528763967	0.999995695334838	Nkain4	3	176444544	176465162	-	1411	protein_coding	Sodium/potassium transporting ATPase interacting 4 [Source:RGD Symbol;Acc:1305809]	-
ENSRNOG00000004402	1643.07262568102	1607.45086378862	2460.21548605431	1424.37378928205	1016.93680616056	1530.46038488673	1903.57965850798	1323.92366010978	0.523770836663013	0.0386326519248798	0.999995695334838	Lpgat1	13	110398800	110467834	+	3761	protein_coding	lysophosphatidylglycerol acyltransferase 1 [Source:RGD Symbol;Acc:1585897]	-
ENSRNOG00000018007	1068.55607493269	1178.79730011165	961.748802871168	1126.91012551895	1955.18800244189	1464.45161905674	1069.70072597184	1515.51658233919	-0.502457568588518	0.0386382847647218	0.999995695334838	Gtf2h5	1	46978458	46985032	+	1655	protein_coding	general transcription factor IIH subunit 5 [Source:RGD Symbol;Acc:1560991]	-
ENSRNOG00000008555	2403.1334321185	2723.00419548892	1876.96137334534	2568.54289870534	5194.24627240676	2874.2102607115	2334.36633365092	3545.66647727453	-0.60293701411807	0.038804037365691	0.999995695334838	Rps20	5	16706082	16706909	-	357	protein_coding	ribosomal protein S20 [Source:RGD Symbol;Acc:621037]	-
ENSRNOG00000001284	16.7660472008268	14.9326036526812	19.6486314565077	1.01523434731436	7.96816302574383	7.54385895199869	17.1157607700052	5.50908544168563	1.62808187036054	0.039038444130268	0.999995695334838	Uncx	12	17182163	17186679	-	2383	protein_coding	UNC homeobox [Source:RGD Symbol;Acc:69361]	Homeobox
ENSRNOG00000011268	2182.93934554765	1984.27950890628	1861.44929587968	1721.83745304516	1355.58373475467	1540.83319094573	2009.5560501112	1539.41812624852	0.384431344644184	0.0390758017522718	0.999995695334838	Chd5	5	169519212	169567107	+	7396	protein_coding	chromodomain helicase DNA binding protein 5 [Source:RGD Symbol;Acc:1582725]	-
ENSRNOG00000019802	565.57465890789	620.142245811347	452.952661997389	667.008966185538	1026.89700994274	659.144675930885	546.223188905542	784.350217353053	-0.521587097837083	0.0391930025046718	0.999995695334838	Zfp428	1	81372650	81382079	+	1420	protein_coding	zinc finger protein 428 [Source:RGD Symbol;Acc:1564862]	-
ENSRNOG00000013110	571.163341308166	570.952492602515	413.655399084373	580.714046663817	969.127828006094	702.521864904878	518.590410998351	750.787913191596	-0.533682238060127	0.0392613248278664	0.999995695334838	Nudt2	5	57845819	57860658	+	905	protein_coding	nudix hydrolase 2 [Source:RGD Symbol;Acc:1303023]	-
ENSRNOG00000053896	1.11773648005512	9.66227295173486	4.13655399084373	1.01523434731436	0	0	4.97218780754457	0.338411449104788	3.83039987518525	0.0393348465579328	0.999995695334838	AABR07066690.1	9	12406343	12409575	+	619	unprocessed_pseudogene		-
ENSRNOG00000014152	462.742902742819	487.505589837532	265.77359391171	645.689044891936	560.759472936722	572.3902979829	405.340695497354	592.946271937186	-0.548249857146	0.0394426466605678	0.999995695334838	Kcnip3	3	120023917	120087136	-	1875	protein_coding	potassium voltage-gated channel interacting protein 3 [Source:RGD Symbol;Acc:70888]	-
ENSRNOG00000015221	2331.59829739498	2358.47298867346	1942.11209870113	2432.50149616522	4568.74547488587	2693.15764586353	2210.72779492319	3231.46820563821	-0.547631867903192	0.0395010813486966	0.999995695334838	Eif3f	1	173532803	173541847	+	1327	protein_coding	eukaryotic translation initiation factor 3, subunit F [Source:RGD Symbol;Acc:1306112]	-
ENSRNOG00000011979	470.567058103205	489.262366737847	440.543000024858	539.089438423928	882.474055101129	570.504333244901	466.790808288637	664.022608923319	-0.508232838271338	0.0397077443455956	0.999995695334838	Mrps24	14	85947765	85951899	-	877	protein_coding	mitochondrial ribosomal protein S24 [Source:RGD Symbol;Acc:1306014]	-
ENSRNOG00000029418	263.785809293008	270.543642648576	162.359744140617	299.494132457738	386.455906748576	335.701723363942	232.2297320274	340.550587523418	-0.551782094332817	0.039768159097975	0.999995695334838	LOC498231	13	50242478	50261438	-	690	protein_coding	LRRGT00144 [Source:RGD Symbol;Acc:1561566]	-
ENSRNOG00000058321	27.943412001378	12.297438302208	50.6727863878357	10.1523434731436	16.9323464297056	8.48684132099852	30.3045455638072	11.8571770746159	1.35041655850922	0.0398684368293976	0.999995695334838	LOC108348143	13	97613991	97628059	-	2334	lincRNA	dimethyladenosine transferase 2, mitochondrial-like [Source:RGD Symbol;Acc:11397271]	-
ENSRNOG00000004752	1568.18428151733	1307.92040228484	1692.8847207528	1264.9819967537	803.788445221909	1198.53059099879	1522.99646818499	1089.1003443248	0.483556238262155	0.0398984350881774	0.999995695334838	Nalcn	15	109735595	110046704	-	5324	protein_coding	sodium leak channel, non-selective [Source:RGD Symbol;Acc:628710]	-
ENSRNOG00000007806	2517.14255308413	2820.50531345642	2670.14560108963	2922.85968591806	4077.70742842441	3565.41633718838	2669.26448921006	3521.99448384361	-0.399880829252401	0.0401106834563832	0.999995695334838	Arf5	4	55715744	55718670	+	1057	protein_coding	ADP-ribosylation factor 5 [Source:RGD Symbol;Acc:621278]	-
novel.939	72.6528712035827	86.9604565656138	59.9800328672341	125.889059066981	121.514486142593	93.3552545309837	73.1977868788102	113.586266580186	-0.630335679064238	0.0401226527626037	0.999995695334838	-	18	73952368	73955338	-	2971	-	-	-
ENSRNOG00000059865	149.776688327386	161.62347482902	268.876009404843	101.523434731436	151.395097489133	20.7456121179964	193.425390853749	91.2213814461886	1.08536154409132	0.0401668536959737	0.999995695334838	Dnah12	16	2379480	2534131	+	12267	protein_coding	dynein, axonemal, heavy chain 12 [Source:RGD Symbol;Acc:619990]	-
ENSRNOG00000016252	517.51199026552	548.114392898414	518.103387353178	411.169910662318	394.42406977432	414.912242359928	527.909923505704	406.835407598855	0.376095427994612	0.0402655186216416	0.999995695334838	Mblac2	2	9578345	9623513	+	4082	protein_coding	metallo-beta-lactamase domain containing 2 [Source:RGD Symbol;Acc:1306703]	-
ENSRNOG00000018385	582.340706108717	441.829390429331	405.382291102686	815.233180893435	579.683860122864	616.710469325893	476.517462546911	670.542503447397	-0.493370982444288	0.0403303569966759	0.999995695334838	Chrm1	1	224882439	224884205	+	1767	protein_coding	cholinergic receptor, muscarinic 1 [Source:RGD Symbol;Acc:2342]	-
ENSRNOG00000011341	628.167901790977	455.883605631854	656.677946046443	497.464830184039	234.064788881225	402.65347156293	580.243151156424	378.061030209398	0.617573441819428	0.0404104415125565	0.999995695334838	Rictor	2	56052643	56101803	+	5490	protein_coding	RPTOR independent companion of MTOR, complex 2 [Source:RGD Symbol;Acc:1307224]	-
ENSRNOG00000048411	64.8287158431969	51.8249185593052	44.4679554015701	29.4417960721166	27.8885705901034	34.8903476529939	53.7071966013574	30.7402381050713	0.801972302890159	0.0404225129319599	0.999995695334838	Uhrf1	9	10738222	10757954	-	3856	protein_coding	ubiquitin-like with PHD and ring finger domains 1 [Source:RGD Symbol;Acc:1595855]	-
ENSRNOG00000024845	632.638847711197	782.644109090524	574.981004727279	772.593338306232	1150.40353684177	859.05693815885	663.421320509667	927.351271102283	-0.482605693480537	0.0404584348141286	0.999995695334838	Mrps21	2	197974761	197982385	-	653	protein_coding	mitochondrial ribosomal protein S21 [Source:RGD Symbol;Acc:1592330]	-
ENSRNOG00000059592	25.7079390412677	0.878388450157715	4.13655399084373	2.03046869462873	1.99204075643596	0	10.2409604940897	1.34083648368823	2.93493324537705	0.040479044781044	0.999995695334838	LOC103689960	5	138903629	138915697	-	1700	lincRNA	protein SZT2-like [Source:RGD Symbol;Acc:9379445]	-
ENSRNOG00000043866	115596.3067673	126041.715490031	68548.9044592669	137015.012279199	141646.050027135	164642.835662633	103395.642238866	147767.965989656	-0.515156716901028	0.0405056976136723	0.999995695334838	AY172581.24	MT	1094	2664	+	1571	Mt_rRNA		-
ENSRNOG00000011856	57.004560482811	72.0278529129326	94.106603291695	41.624608239889	34.8607132376293	54.6929774019905	74.3796722291462	43.7260996265029	0.765871374652295	0.0406298330809126	0.999995695334838	LOC108348154	14	109533792	109563447	+	822	protein_coding	ankyrin repeat domain-containing protein 29-like [Source:RGD Symbol;Acc:11372421]	-
ENSRNOG00000008082	539.866719866622	726.42724828043	808.69630520995	484.266783668952	500.002229865425	532.785038484907	691.663424452334	505.684684006428	0.452252744993252	0.0407138697453748	0.999995695334838	Rgs6	6	106496992	106602139	+	5737	protein_coding	regulator of G-protein signaling 6 [Source:RGD Symbol;Acc:3569]	-
ENSRNOG00000049491	109.538175045402	6.14871915110401	16.5462159633749	10.1523434731436	0	1.88596473799967	44.0777033866269	4.01276940371444	3.45909645434589	0.0407203695666414	0.999995695334838	LOC108348139	20	3945601	3952846	+	1742	protein_coding	class II histocompatibility antigen, M beta 1 chain [Source:RGD Symbol;Acc:11469141]	-
ENSRNOG00000021233	1064.08512901247	1069.8771322921	1097.2209460713	1281.22574631073	1816.74116986959	1265.48233919778	1077.06106912529	1454.48308512603	-0.433359934104372	0.0408880761950721	0.999995695334838	Itpa	3	123209608	123221269	+	1190	protein_coding	inosine triphosphatase [Source:RGD Symbol;Acc:1589751]	-
ENSRNOG00000002916	136.363850566724	213.448393388325	252.329793441468	220.305853367217	306.774276491138	428.113995525925	200.714012465506	318.39804179476	-0.665043899215409	0.0408898640407263	0.999995695334838	Car4	10	72272248	72281067	+	1302	protein_coding	carbonic anhydrase 4 [Source:RGD Symbol;Acc:2242]	-
ENSRNOG00000061527	6.70641888033071	19.3245459034697	18.6144929587968	0	7.96816302574383	2.82894710699951	14.8818192475324	3.59903671091445	2.05142636937379	0.0408923457158207	0.999995695334838	Gck	14	86148928	86190659	-	2793	protein_coding	glucokinase [Source:RGD Symbol;Acc:2670]	-
ENSRNOG00000014179	4508.94896054235	5330.93950400717	4315.45995094773	4936.06939664244	7532.90212046258	6829.07831629681	4718.44947183241	6432.68327780061	-0.447054223398062	0.0410659849329411	0.999995695334838	Rps2	10	14088319	14089979	+	882	protein_coding	ribosomal protein S2 [Source:RGD Symbol;Acc:619887]	-
ENSRNOG00000053621	3.35320944016535	1.75677690031543	9.3072464793984	1.01523434731436	0	0	4.80574427329306	0.338411449104788	3.76364165637435	0.041162597732154	0.999995695334838	RF01299	11	81378396	81378464	-	69	snoRNA	small nucleolar RNA, C/D box 2 [Source:MGI Symbol;Acc:MGI:3819528]	-
ENSRNOG00000027002	116.244593925732	101.893060218295	120.994204232179	96.4472629948647	54.7811208019888	63.179818722989	113.043952792069	71.4694008399475	0.661553910772862	0.0411828731711396	0.999995695334838	NEWGENE_1310139	2	32859856	33025271	-	7675	protein_coding	microtubule associated serine/threonine kinase family member 4 [Source:RGD Symbol;Acc:9344213]	-
ENSRNOG00000020310	2340.54018923542	2694.89576508387	2358.86991327864	3162.45499188425	3481.09122187184	2868.5523664975	2464.76862253264	3170.69952675119	-0.363155725412011	0.0413182215189322	0.999995695334838	Grik5	1	81885521	81946714	-	3757	protein_coding	glutamate ionotropic receptor kainate type subunit 5 [Source:RGD Symbol;Acc:2735]	-
ENSRNOG00000022938	221.311823050913	230.137773941321	258.534624427733	194.924994684358	93.62591555249	171.62279115797	236.661407139989	153.391233798273	0.625588204637967	0.0413368712930494	0.999995695334838	Ap4e1	3	119484677	119548621	+	3628	protein_coding	adaptor related protein complex 4 subunit epsilon 1 [Source:RGD Symbol;Acc:1562199]	-
ENSRNOG00000003134	2642.3290388503	2831.04597485832	2891.45123959977	2134.02259805479	1131.47914965562	2395.17521725958	2788.27541776946	1886.89232165667	0.563327266021038	0.0414825549797334	0.999995695334838	Slc4a4	14	20479323	20920286	-	4620	protein_coding	solute carrier family 4 member 4 [Source:RGD Symbol;Acc:68936]	-
ENSRNOG00000020259	20.1192566409921	28.9868188552046	21.7169084519296	45.6855456291464	52.7890800455529	33.9473652839941	23.6076613160421	44.1406636528978	-0.895180010919786	0.0415031982973261	0.999995695334838	RGD1305347	5	137356801	137360580	+	1392	protein_coding	similar to RIKEN cDNA 2610528J11 [Source:RGD Symbol;Acc:1305347]	-
ENSRNOG00000027617	154.247634247606	173.04252468107	161.325605642906	116.751949941152	98.6060174435799	126.359637445978	162.871921523861	113.905868276903	0.516350324994626	0.0416334168243142	0.999995695334838	Ttc26	4	66090209	66148001	+	3252	protein_coding	tetratricopeptide repeat domain 26 [Source:RGD Symbol;Acc:1561363]	-
novel.1361	13.4128377606614	14.9326036526812	52.7410633832576	4.06093738925746	11.9522445386157	12.2587707969979	27.0288349322001	9.42398424162369	1.5155162589006	0.0416813230331326	0.999995695334838	-	4	6476437	6477371	+	877	-	-	-
ENSRNOG00000037540	404.620605779953	455.883605631854	371.255720678225	443.657409776377	851.597423376372	528.070126639908	410.586644030011	607.774986597552	-0.565439220034108	0.0417475213153977	0.999995695334838	Tmem256	10	56445647	56447138	+	951	protein_coding	transmembrane protein 256 [Source:RGD Symbol;Acc:1563438]	-
ENSRNOG00000056040	184.426519209095	280.205915600311	117.891788739046	218.275384672588	407.372334691153	334.758740994942	194.174741182817	320.135486786228	-0.719476108466586	0.0418676503825817	0.999995695334838	AABR07045680.1	20	56198049	56199332	+	795	lincRNA		-
novel.956	0	0	0	1.01523434731436	13.9442852950517	0	0	4.98650654745536	-4.75217104805109	0.0419784873481886	0.999995695334838	-	19	26541920	26613339	+	1601	-	-	-
ENSRNOG00000009508	10.0596283204961	1.75677690031543	6.2048309862656	32.4874991140597	21.9124483207955	5.65789421399901	6.00707873569237	20.0192805496181	-1.75710828630345	0.0420012326780012	0.999995695334838	LOC103689977	2	230186198	230198555	+	1907	protein_coding	caspase-6 [Source:RGD Symbol;Acc:9205219]	-
novel.1633	13.4128377606614	5.27033070094629	14.4779389679531	5.07617173657182	1.99204075643596	0	11.0537024765203	2.35607083100259	2.23893810471921	0.0421815942900581	0.999995695334838	-	6	10768320	10844061	-	1542	-	-	-
ENSRNOG00000061004	651.640367872134	672.84555282081	501.557171389803	968.533567337904	838.649158459538	696.863970690879	608.681030694249	834.682232162774	-0.455120231301036	0.0421937019523408	0.999995695334838	Asphd2	12	50269347	50279745	+	2897	protein_coding	aspartate beta-hydroxylase domain containing 2 [Source:RGD Symbol;Acc:1306020]	-
ENSRNOG00000010484	430.328544821221	334.665999510089	574.981004727279	339.088272002998	128.486628790119	332.872776256942	446.658516352863	266.81589235002	0.742772719585834	0.0422032612906839	0.999995695334838	Zdhhc21	5	100924622	100977902	-	3599	protein_coding	zinc finger, DHHC-type containing 21 [Source:RGD Symbol;Acc:1305750]	-
ENSRNOG00000004839	923.250332525528	988.187006427429	921.417401460442	1194.93082678901	1189.24833159227	1195.70164389179	944.284913471133	1193.29360075769	-0.337424378542364	0.0422479021117888	0.999995695334838	B4galnt1	7	70452579	70459880	+	2624	protein_coding	beta-1,4-N-acetyl-galactosaminyl transferase 1 [Source:RGD Symbol;Acc:620490]	-
ENSRNOG00000021183	82.7124995240788	81.6901258646675	54.8093403786795	42.6398425872033	55.7771411802068	26.4035063319954	73.0706552558086	41.6068300331352	0.814842821717045	0.0422727522358482	0.999995695334838	Rcor2	15	19603288	19609382	+	2502	protein_coding	REST corepressor 2 [Source:RGD Symbol;Acc:1359467]	MYB
ENSRNOG00000037340	476.15574050348	293.381742352677	449.850246504256	317.768350709396	260.95733909311	271.578922271953	406.462576453471	283.434870691486	0.518797926966913	0.0424825449765471	0.999995695334838	Epha10	5	142875773	142908395	+	3050	protein_coding	EPH receptor A10 [Source:RGD Symbol;Acc:1562679]	-
ENSRNOG00000009646	8.94189184044095	4.39194225078858	21.7169084519296	5.07617173657182	1.99204075643596	0.942982368999836	11.6835808477197	2.67039828733587	2.13436016840686	0.0426460815115277	0.999995695334838	Nyx	X	10197547	10218583	-	1971	protein_coding	nyctalopin [Source:RGD Symbol;Acc:1561300]	-
ENSRNOG00000021048	1847.61840153111	1885.02161403846	1610.15364093592	2308.64290579287	2665.35053211131	2021.75419913565	1780.93121883516	2331.91587901328	-0.388769648332559	0.0427010577428777	0.999995695334838	AC095693.1	1	101783621	101792496	+	2121	protein_coding		-
ENSRNOG00000011137	231.37145137141	251.219096745106	226.476330998694	192.894525989729	92.629895174272	175.394720633969	236.355626371737	153.639713932657	0.621641283663843	0.0427332295003121	0.999995695334838	Zbtb41	13	56513286	56537142	+	3098	protein_coding	zinc finger and BTB domain containing 41 [Source:RGD Symbol;Acc:1560834]	ZBTB
ENSRNOG00000024352	268.256755213228	231.894550841637	267.841870907132	327.92069418254	351.595193510947	344.18856468494	255.997725653999	341.234817459475	-0.41583586882943	0.0427469951533034	0.999995695334838	Tyw1	12	29824981	29919320	-	2706	protein_coding	tRNA-yW synthesizing protein 1 homolog [Source:RGD Symbol;Acc:1310420]	-
ENSRNOG00000001607	217.958613610748	219.597112539429	413.655399084373	186.803119905843	115.538363873286	220.657874345962	283.73704174485	174.33311937503	0.70198686721759	0.0428003851205863	0.999995695334838	Adamts1	11	25342126	25350974	-	4400	protein_coding	ADAM metallopeptidase with thrombospondin type 1 motif, 1 [Source:RGD Symbol;Acc:621241]	-
ENSRNOG00000015468	1.11773648005512	1.75677690031543	1.03413849771093	3.04570304194309	10.9562241603978	8.48684132099852	1.30288395936049	7.49625617444646	-2.50851991760696	0.042831007864639	0.999995695334838	Bpifb1	3	149668102	149702399	+	1696	protein_coding	BPI fold containing family B, member 1 [Source:RGD Symbol;Acc:1563047]	-
ENSRNOG00000009596	230.253714891354	78.1765720640366	98.2431572825387	84.2644508270923	26.8925502118854	88.6403426859846	135.557814745977	66.5991145749874	1.02239854118534	0.0429973794862944	0.999995695334838	LOC103689945	15	3760867	3773340	-	5446	protein_coding	zinc finger SWIM domain-containing protein 8-like [Source:RGD Symbol;Acc:9188719]	-
ENSRNOG00000058841	64.8287158431969	28.9868188552046	42.3996784061483	29.4417960721166	22.9084686990135	16.0307002729972	45.4050710348499	22.7936550147091	0.990631142782113	0.0430361508976573	0.999995695334838	Bag5l1	6	136182006	136185651	-	2004	protein_coding	BCL2-associated athanogene 5-like 1 [Source:RGD Symbol;Acc:9457021]	-
ENSRNOG00000031306	26.8256755213228	25.4732650545737	22.7510469496405	9.13710912582928	5.97612226930787	16.973682641997	25.0166625085124	10.6956380123781	1.22030792681467	0.0430435013251778	0.999995695334838	AABR07059563.1	4	24222500	24232017	+	3795	protein_coding	zinc finger protein 804B [Source:NCBI gene;Acc:499994]	-
ENSRNOG00000021098	1077.49796677313	1273.66325272869	910.041877985622	2431.4862618179	1164.34782213682	1343.74987582477	1087.06769916248	1646.52798659316	-0.598705897846216	0.0431752733467234	0.999995695334838	Rasgrp2	1	221773254	221788765	+	2226	protein_coding	RAS guanyl releasing protein 2 [Source:RGD Symbol;Acc:1311630]	-
ENSRNOG00000035452	22.3547296011024	19.3245459034697	23.7851854473515	45.6855456291464	40.8368355069371	33.9473652839941	21.8214869839745	40.1565821400259	-0.881897992236832	0.043177078990754	0.999995695334838	Mir2964	3	8407427	8407526	+	100	miRNA	microRNA 2964 [Source:RGD Symbol;Acc:4888575]	-
ENSRNOG00000003434	483.979895863866	426.018398326492	705.282455438857	432.489831955919	190.239892239634	391.337683134932	538.426916543072	338.022469110162	0.671303613678286	0.0431935828829026	0.999995695334838	Trove2	13	60546912	60567882	-	3717	protein_coding	TROVE domain family, member 2 [Source:RGD Symbol;Acc:1305083]	-
ENSRNOG00000049123	1.11773648005512	0	18.6144929587968	1.01523434731436	0	0	6.57740981295064	0.338411449104788	4.21835981292062	0.0432980028984069	0.999995695334838	AABR07066510.1	9	9931441	9936247	-	1857	protein_coding		-
ENSRNOG00000051196	430.328544821221	427.775175226807	495.352340403537	304.570304194309	386.455906748576	315.899093614945	451.152020150522	335.641768185943	0.426606599303078	0.0434285833250779	0.999995695334838	AABR07018038.1	15	36809361	36911165	+	5576	protein_coding		-
ENSRNOG00000033881	238.07787025174	196.759012835328	150.984220665796	139.087105582068	146.414995598043	111.271919541981	195.273701250955	132.258006907364	0.561983217551526	0.0434360957592448	0.999995695334838	Insyn2	1	207116717	207171760	-	4422	protein_coding	inhibitory synaptic factor 2A [Source:RGD Symbol;Acc:2302685]	-
ENSRNOG00000050483	291.729221294386	323.246949658039	201.657007053632	446.703112818321	403.388253178281	325.328917304943	272.211059335352	391.806761100515	-0.524274816622035	0.043529917064802	0.999995695334838	Pradc1	4	117230528	117234928	-	1112	protein_coding	protease-associated domain containing 1 [Source:RGD Symbol;Acc:1583112]	-
novel.2069	4.47094592022047	3.51355380063086	42.3996784061483	7.10664043120055	1.99204075643596	0	16.7947260423332	3.03289372921217	2.47771493986558	0.0435391741810685	0.999995695334838	-	KL568125.1	11858	12631	-	429	-	PF14721:Apoptosis-inducing factor, mitochondrion-associated, C-term	-
novel.113	119.597803365898	100.13628331798	163.393882638328	89.3406225636641	509.962433647605	175.394720633969	127.709323107402	258.232592281746	-1.01634231018841	0.0436810915483683	0.999995695334838	-	1	221200575	221204333	+	3759	-	-	-
ENSRNOG00000011205	5.58868240027559	2.63516535047314	2.06827699542187	0	0	0	3.43070824872353	0	4.23872552614383	0.0438156560183526	0.999995695334838	Ccl3	10	70869513	70871066	-	757	protein_coding	C-C motif chemokine ligand 3 [Source:RGD Symbol;Acc:3647]	-
ENSRNOG00000013959	20.1192566409921	9.66227295173486	12.4096619725312	3.04570304194309	4.98010189108989	5.65789421399901	14.0637305217527	4.56123304901067	1.61321817675135	0.0439148032000218	0.999995695334838	Skor1	8	68030621	68038533	-	2895	protein_coding	SKI family transcriptional corepressor 1 [Source:RGD Symbol;Acc:1307687]	-
ENSRNOG00000020013	12.2951012806063	16.6893805529966	17.5803544610859	34.5179678086884	33.8646928594113	25.4605239629956	15.5216120982296	31.2810615436984	-1.0053703421844	0.0440276370110474	0.999995695334838	Psrc1	2	211176556	211181123	+	1830	protein_coding	proline and serine rich coiled-coil 1 [Source:RGD Symbol;Acc:1585037]	-
ENSRNOG00000045941	628.167901790977	542.844062197468	713.555563420544	514.723814088383	402.392232800063	480.921008189916	628.189175802996	466.012351692788	0.430341645475329	0.0441062165647469	0.999995695334838	Susd6	6	104437159	104530403	+	3152	protein_coding	sushi domain containing 6 [Source:RGD Symbol;Acc:1595528]	-
ENSRNOG00000019979	200.074829929866	209.934839587694	294.729471847616	177.666010780014	157.371219758441	157.478055622973	234.913047121725	164.171762053809	0.516950887161276	0.0441266679294176	0.999995695334838	B3galt6	5	173423475	173425611	-	2137	protein_coding	Beta-1,3-galactosyltransferase 6 [Source:RGD Symbol;Acc:1309558]	-
ENSRNOG00000017310	224.665032491079	223.11066634006	290.592917856772	218.275384672588	131.474689924773	149.934196670974	246.122872229304	166.561423756112	0.563627962409661	0.044152589974585	0.999995695334838	Rnpc3	2	216481436	216509827	-	2239	protein_coding	RNA-binding region (RNP1, RRM) containing 3 [Source:RGD Symbol;Acc:1582776]	-
ENSRNOG00000009768	1.11773648005512	0	0	5.07617173657182	1.99204075643596	6.60087658299885	0.372578826685039	4.55636302533554	-3.66298282426172	0.0441758080431213	0.999995695334838	Npy	4	79557854	79565097	+	607	protein_coding	neuropeptide Y [Source:RGD Symbol;Acc:3197]	-
ENSRNOG00000048426	4.47094592022047	13.1758267523657	1.03413849771093	9.13710912582928	37.8487743722832	17.9166650109969	6.22697039009904	21.6341828363698	-1.77218617534779	0.0442066185270249	0.999995695334838	AABR07044509.1	20	8486265	8486624	+	360	protein_coding		-
ENSRNOG00000028884	2754.10268685581	3246.52371178291	2428.15719262527	3053.82491672161	4907.39240347998	3714.40755149035	2809.59453042133	3891.87495723065	-0.469996661645585	0.0443097789191772	0.999995695334838	Atp5mg	8	49220443	49227273	-	477	protein_coding	ATP synthase membrane subunit g [Source:RGD Symbol;Acc:1303259]	-
ENSRNOG00000014890	695.232090594284	796.698324293048	455.020938992811	738.075370497543	1153.39159797642	953.355175058834	648.983784626714	948.274047844266	-0.546755814339684	0.0444318616330598	0.999995695334838	Mrpl43	1	264755538	264756546	-	804	protein_coding	mitochondrial ribosomal protein L43 [Source:RGD Symbol;Acc:1307593]	-
ENSRNOG00000011478	38.003040321874	15.8109921028389	50.6727863878357	47.7160143237751	91.6338747960541	64.1228010919888	34.8289396041829	67.824230070606	-0.969117150924385	0.044452047558623	0.999995695334838	Ackr4	8	112644222	112648880	-	2016	protein_coding	atypical chemokine receptor 4 [Source:RGD Symbol;Acc:1596453]	-
ENSRNOG00000011599	160.954053127937	209.056451137536	156.154913154351	295.43319506848	211.156320182212	246.118398308957	175.388472473275	250.902637853216	-0.514285586491404	0.0445315270012176	0.999995695334838	Gldc	1	248297331	248377093	-	3787	protein_coding	glycine decarboxylase [Source:RGD Symbol;Acc:1308660]	-
ENSRNOG00000060602	10.0596283204961	19.3245459034697	19.6486314565077	8.12187477851492	0	5.65789421399901	16.3442685601578	4.59325633083798	1.83489762214303	0.0445837472460177	0.999995695334838	AABR07014275.1	14	7405019	7415385	-	1022	lincRNA		-
ENSRNOG00000001092	115.126857445677	13.1758267523657	13.4438004702421	19.2894525989729	9.96020378217979	17.9166650109969	47.2488282227617	15.7221071307165	1.58170350570029	0.044590292429015	0.999995695334838	Kl	12	943006	987551	+	3840	protein_coding	Klotho [Source:RGD Symbol;Acc:620396]	-
ENSRNOG00000021017	4031.67548355881	3970.31579471287	1992.78488508897	6861.96895349779	4475.11955933338	4036.9075216883	3331.59205445355	5124.66534483982	-0.621196559552686	0.0445910852110425	0.999995695334838	Car11	1	101682172	101687293	+	1332	protein_coding	carbonic anhydrase 11 [Source:RGD Symbol;Acc:735155]	-
ENSRNOG00000055809	862.892562602551	361.896041464979	813.866997698505	412.185145009632	142.430914085171	549.758721126904	679.551867255345	368.124926740569	0.88367865476984	0.044663063875963	0.999995695334838	Epb41l1	3	153843206	153893847	-	3312	protein_coding	erythrocyte membrane protein band 4.1-like 1 [Source:RGD Symbol;Acc:71087]	-
ENSRNOG00000009530	44.7094592022047	223.989054790217	270.944286400265	107.614840815323	44.8209170198091	101.842095851982	179.880933464229	84.7592845623713	1.08674430377272	0.044742415960242	0.999995695334838	Uchl3	15	86153628	86198127	+	914	protein_coding	ubiquitin C-terminal hydrolase L3 [Source:RGD Symbol;Acc:1561196]	-
ENSRNOG00000016885	201.192566409921	171.285747780754	292.661194852194	146.193746013269	145.418975219825	159.364020360972	221.713169680957	150.325580531355	0.559285716534348	0.0448079741765971	0.999995695334838	Klf6	17	67887939	67945037	-	2851	protein_coding	Kruppel-like factor 6 [Source:RGD Symbol;Acc:62389]	zf-C2H2
ENSRNOG00000002827	5032.04963320814	4556.20089096807	4727.04707303668	5937.09046309441	5736.08135815734	6167.10469325893	4771.76586573763	5946.75883817022	-0.317653957314209	0.0449300532717993	0.999995695334838	Rbfox1	10	8312961	8654892	-	4479	protein_coding	RNA binding fox-1 homolog 1 [Source:RGD Symbol;Acc:1311210]	-
ENSRNOG00000002899	447.094592022047	392.639637220499	570.844450736435	360.4081932966	229.084686990135	379.078912337934	470.192893326327	322.857264208223	0.541732822867714	0.0449726149469239	0.999995695334838	Akap10	10	48150902	48210074	-	3461	protein_coding	A-kinase anchoring protein 10 [Source:RGD Symbol;Acc:1308869]	-
ENSRNOG00000016108	364.382092497969	373.315091317029	436.406446034014	327.92069418254	138.446832572299	288.55260491395	391.367876616337	251.640043889596	0.63708673696131	0.0451088460184459	0.999995695334838	Phlpp2	19	41731646	41798383	-	4290	protein_coding	PH domain and leucine rich repeat protein phosphatase 2 [Source:RGD Symbol;Acc:1562857]	-
ENSRNOG00000042886	1500.00235623397	1896.44066389051	1225.45411978746	1542.14097357052	3655.39478805998	2003.83753412465	1540.63237997064	2400.45776525172	-0.63962039912259	0.0452958700114159	0.999995695334838	Rps28	7	18682071	18683440	-	339	protein_coding	ribosomal protein S28 [Source:RGD Symbol;Acc:621046]	-
ENSRNOG00000056209	5.58868240027559	1.75677690031543	6.2048309862656	1.01523434731436	0	0	4.51676342895221	0.338411449104788	3.67095250814301	0.0454462069519707	0.999995695334838	Exo1	13	93939022	93960342	+	2511	protein_coding	exonuclease 1 [Source:RGD Symbol;Acc:1309465]	-
ENSRNOG00000017786	204.545775850087	220.475500989586	119.960065734468	224.366790756475	263.945400227764	341.359617577941	181.660447524714	276.557269520727	-0.6058508417443	0.0455256144066565	0.999995695334838	Acta1	19	56674074	56677084	-	1436	protein_coding	actin, alpha 1, skeletal muscle [Source:RGD Symbol;Acc:2025]	-
ENSRNOG00000013874	5714.98662252182	6242.70671527088	3315.44802366125	6436.58576197307	10192.2765303046	6242.54328277891	5091.04712048465	7623.80185835219	-0.582503266848979	0.0455740184486041	0.999995695334838	LOC100360522	8	66862143	66863476	-	496	protein_coding	ribosomal protein P1-like [Source:RGD Symbol;Acc:2321935]	-
ENSRNOG00000046566	552.161821147228	612.236749759927	736.306610370185	457.870690638779	355.579275023818	549.758721126904	633.568393759114	454.4028955965	0.479349168492417	0.0456627633673865	0.999995695334838	Tub	1	173607101	173625550	+	1733	protein_coding	tubby bipartite transcription factor [Source:RGD Symbol;Acc:3918]	Tub
ENSRNOG00000020441	173.249154408543	150.204424976969	85.8334953100075	267.006633343678	217.132442451519	162.192967467972	136.429024898507	215.444014421056	-0.658931607768753	0.0456920610359446	0.999995695334838	Wnk4	10	89181165	89198213	+	4248	protein_coding	WNK lysine deficient protein kinase 4 [Source:RGD Symbol;Acc:631401]	-
ENSRNOG00000018426	88.3011819243544	137.906986674761	85.8334953100075	150.254683402526	176.295606944582	145.219284825975	104.013887969708	157.256525057694	-0.591654596627631	0.0458147080904183	0.999995695334838	NEWGENE_2134	1	80606638	80609921	-	467	protein_coding	apolipoprotein C1 [Source:RGD Symbol;Acc:11432420]	-
novel.118	5.58868240027559	7.02710760126172	10.3413849771093	21.3199212936017	12.9482649168337	23.5745592249959	7.65239165954888	19.2809151451438	-1.3326334060681	0.0459867909269347	0.999995695334838	-	1	229026093	229028591	+	1285	-	-	-
ENSRNOG00000000433	1719.07870632477	2109.88905727883	1265.78552119818	2288.33821884658	2408.37727453107	2268.8155798136	1698.25109493393	2321.84369106375	-0.450933754814022	0.0460208654606913	0.999995695334838	Prrt1	20	4392626	4396250	+	2275	protein_coding	proline-rich transmembrane protein 1 [Source:RGD Symbol;Acc:1359348]	-
novel.2008	44.7094592022047	40.4058687072549	58.9458943695232	28.4265617248022	18.9243871861416	32.0614005459944	48.0204074263276	26.4707831523127	0.856404363018893	0.046045624020734	0.999995695334838	-	9	30329312	30335784	-	586	-	-	-
novel.1008	22.3547296011024	21.9597112539429	42.3996784061483	12.1828121677724	14.9403056732697	13.2017531659977	28.9047064203978	13.4416236690133	1.10284929798988	0.0460574113123949	0.999995695334838	-	19	53799269	53800178	-	691	-	-	-
ENSRNOG00000010480	110.655911525457	113.312110070345	146.847666674953	117.767184288466	196.216014508942	283.837693068951	123.605229423585	199.27363062212	-0.690071916635913	0.0462774922148041	0.999995695334838	Vstm5	8	13796021	13816109	+	1849	protein_coding	V-set and transmembrane domain containing 5 [Source:RGD Symbol;Acc:1563328]	-
ENSRNOG00000047091	2.23547296011024	0.878388450157715	1.03413849771093	5.07617173657182	8.96418340396181	7.54385895199869	1.38266663599296	7.19473803084411	-2.40871474663651	0.0463232538260131	0.999995695334838	Psmb11	15	33271015	33271920	+	906	protein_coding	proteasome subunit beta 11 [Source:RGD Symbol;Acc:1308773]	-
ENSRNOG00000046920	15.6483107207717	7.90549605141944	24.8193239450624	8.12187477851492	0	4.71491184499918	16.1243769057512	4.2789288745047	1.91163903832038	0.0463332007340892	0.999995695334838	Snip1	15	19275256	19282873	-	2448	protein_coding	Smad nuclear interacting protein 1 [Source:RGD Symbol;Acc:1359268]	-
ENSRNOG00000009346	119.597803365898	130.001490623342	174.769406113148	102.538669078751	57.7691819366428	107.499990065981	141.456233367462	89.2692803604583	0.663592769412908	0.0463967562702956	0.999995695334838	Zbtb26	3	21687933	21697945	-	2219	protein_coding	zinc finger and BTB domain containing 26 [Source:RGD Symbol;Acc:1308561]	ZBTB
ENSRNOG00000057397	1.11773648005512	0.878388450157715	0	11.167577820458	4.98010189108989	1.88596473799967	0.665374976737611	6.01121481651586	-3.17151773128045	0.0463987336680121	0.999995695334838	AABR07071701.1	8	126975833	126976850	+	228	protein_coding		-
novel.1699	1372.58039750769	1944.75202864918	1406.42835688687	1469.04410056389	3994.0417166541	2074.56121179964	1574.58692768125	2512.54900967254	-0.674001090015352	0.0464861118678073	0.999995695334838	-	7	11012840	11013377	+	538	-	-	-
ENSRNOG00000056462	1009.31604148977	1068.12035539178	1516.04703764423	929.954662139958	641.437123572378	965.613945855832	1197.82781150859	845.66857718939	0.502153458595617	0.0466254173508512	0.999995695334838	Tmf1	4	129521991	129544506	-	3755	protein_coding	TATA element modulatory factor 1 [Source:RGD Symbol;Acc:620551]	-
ENSRNOG00000019985	1489.94272791347	1726.03330455991	1006.21675827274	2755.34601861119	1835.66555705574	1615.32879809672	1407.39759691537	2068.78012458788	-0.555491599519292	0.0466723751472344	0.999995695334838	Asic4	9	82647071	82668920	+	2628	protein_coding	acid sensing ion channel subunit family member 4 [Source:RGD Symbol;Acc:621068]	-
ENSRNOG00000024390	3.35320944016535	0.878388450157715	2.06827699542187	10.1523434731436	10.9562241603978	5.65789421399901	2.09995829524831	8.92215394918014	-2.11849734950101	0.0467779207363011	0.999995695334838	Osm	14	84465515	84470409	+	2764	protein_coding	oncostatin M [Source:RGD Symbol;Acc:1585012]	-
ENSRNOG00000015869	562.221449467724	585.006707805038	435.372307536303	601.018733610104	862.55364753677	710.065723856876	527.533488269689	724.54603500125	-0.457578872554447	0.0468566785759989	0.999995695334838	Pccb	8	109368624	109418872	-	2074	protein_coding	propionyl-CoA carboxylase subunit beta [Source:RGD Symbol;Acc:3265]	-
ENSRNOG00000013851	175.484627368654	281.962692500627	266.807732409421	204.062103810187	110.558261982196	157.478055622973	241.418350759567	157.366140471785	0.619065427790281	0.0469760218103897	0.999995695334838	Spry4	18	32594958	32609864	+	4756	protein_coding	sprouty RTK signaling antagonist 4 [Source:RGD Symbol;Acc:1305324]	-
ENSRNOG00000003313	150.894424807441	173.920913131228	177.871821606281	105.584372120694	130.478669546555	119.758760862979	167.562386514983	118.607267510076	0.499194012330098	0.0469800729123981	0.999995695334838	Glra2	X	30612903	30831483	-	3164	protein_coding	glycine receptor, alpha 2 [Source:RGD Symbol;Acc:2705]	-
ENSRNOG00000012337	211.252194730417	196.759012835328	169.598713624593	164.467964264927	101.594078578234	129.188584552977	192.53664039678	131.750209132046	0.547492016587634	0.047191392577785	0.999995695334838	Pde1c	4	86359820	86630543	-	3664	protein_coding	phosphodiesterase 1C [Source:RGD Symbol;Acc:68332]	-
ENSRNOG00000016930	1407.23022838939	1389.61052814951	1338.17521603795	1363.45972844319	2235.06972872114	2064.18840574064	1378.33865752562	1887.57262096833	-0.453676116105972	0.0473167297994898	0.999995695334838	Ube2s	1	72580424	72584482	+	946	protein_coding	ubiquitin-conjugating enzyme E2S [Source:RGD Symbol;Acc:1564746]	-
ENSRNOG00000020010	1237.33428342102	1174.40535786087	1006.21675827274	1377.67300930559	1686.26250032304	1391.84197664376	1139.31879985154	1485.2591620908	-0.38255654803056	0.0473764322257602	0.999995695334838	Kctd13	1	198360627	198378934	+	1698	protein_coding	potassium channel tetramerization domain containing 13 [Source:RGD Symbol;Acc:735189]	-
ENSRNOG00000018529	2307.00809483376	2766.9236179968	2165.4860142067	2981.74327806229	3170.33286386783	3122.21462375846	2413.13924234575	3091.43025522952	-0.357145985365592	0.0474745905473838	0.999995695334838	Csnk1g2	7	11944958	11963268	-	2376	protein_coding	casein kinase 1, gamma 2 [Source:RGD Symbol;Acc:621407]	-
ENSRNOG00000029986	780.180063078473	653.52100691734	786.97939675802	617.262483167134	523.906718942657	559.188544816903	740.226822251278	566.785915642231	0.384688843519936	0.0476429452848386	0.999995695334838	Insr	12	1680957	1816414	-	6969	protein_coding	insulin receptor [Source:RGD Symbol;Acc:2917]	-
ENSRNOG00000020689	461.625166262764	455.005217181696	724.931086895364	435.535534997862	256.973257580239	410.197330514929	547.187156779942	367.568707697677	0.573769469623409	0.047780224455534	0.999995695334838	Cpeb3	1	255665238	255815733	-	2667	protein_coding	cytoplasmic polyadenylation element binding protein 3 [Source:RGD Symbol;Acc:1564670]	-
ENSRNOG00000060530	542.102192826732	638.588403264659	464.328185472209	583.75974970576	993.032317083325	758.157824675868	548.339593854534	778.316630488318	-0.504837342809147	0.0477982196655534	0.999995695334838	Cdc34	7	12899958	12905339	-	1047	protein_coding	cell division cycle 34 [Source:RGD Symbol;Acc:1305411]	-
ENSRNOG00000008459	616.990536990425	776.49538993942	462.259908476787	771.578103958917	1202.1965965091	744.95607150987	618.581945135544	906.243590659296	-0.550315391348254	0.0478754068427124	0.999995695334838	Anapc13	8	111107358	111115774	+	616	protein_coding	anaphase promoting complex subunit 13 [Source:RGD Symbol;Acc:1583270]	-
ENSRNOG00000020602	1764.90590200703	2243.4041017028	1634.97296488099	1882.24447992083	3687.26744016296	2613.94712686754	1881.09432286361	2727.81968231711	-0.536019195644697	0.0478781540225034	0.999995695334838	Ndufa13	16	21275311	21282246	+	472	protein_coding	NADH:ubiquinone oxidoreductase subunit A13 [Source:RGD Symbol;Acc:6492821]	-
ENSRNOG00000047387	52.5336145625906	9.66227295173486	59.9800328672341	24.3656243355448	2.98806113465394	15.0877179039974	40.7253067938532	14.1471344580654	1.52197484328803	0.0478877061397598	0.999995695334838	Lnpep	1	59297294	59347472	-	2944	protein_coding	leucyl and cystinyl aminopeptidase [Source:RGD Symbol;Acc:621752]	-
ENSRNOG00000018397	164.307262568102	174.799301581385	160.291467145195	167.51366730687	375.499682588178	230.08769803596	166.466010431561	257.700349310336	-0.63014600677098	0.0479338572079501	0.999995695334838	Dnph1	9	16845525	16848503	-	773	protein_coding	2'-deoxynucleoside 5'-phosphate N-hydrolase 1 [Source:RGD Symbol;Acc:620382]	-
ENSRNOG00000012830	1805.14441528902	1540.69334157663	1965.89728414848	1282.24098065804	1087.65425301403	1581.38143281272	1770.57834700471	1317.0922221616	0.42656510346362	0.047978108584313	0.999995695334838	Paqr8	9	27034022	27051002	+	1599	protein_coding	progestin and adipoQ receptor family member 8 [Source:RGD Symbol;Acc:1311710]	-
ENSRNOG00000032429	61.4755064030315	86.9604565656138	39.2972629130155	120.812887330409	103.58611933467	86.7543779479849	62.5777419605536	103.717794871021	-0.723516088856662	0.0480990853253949	0.999995695334838	Tmprss9	7	11678591	11699448	-	3559	protein_coding	transmembrane serine protease 9 [Source:RGD Symbol;Acc:1309581]	-
ENSRNOG00000038951	973.548474128008	1094.47200889651	881.086000049715	1093.40739205757	1780.88443625375	1219.27620311679	983.035494358079	1364.5226771427	-0.472847107233422	0.048219151469197	0.999995695334838	Cox17	11	64962666	64968437	-	422	protein_coding	COX17 cytochrome c oxidase copper chaperone [Source:RGD Symbol;Acc:620548]	-
ENSRNOG00000009461	1.11773648005512	0	0	6.09140608388619	6.97214264752585	0.942982368999836	0.372578826685039	4.66884370013729	-3.69356164366989	0.0482204075588575	0.999995695334838	Scp2d1	3	138974871	138975621	+	751	protein_coding	SCP2 sterol-binding domain containing 1 [Source:RGD Symbol;Acc:1308385]	-
ENSRNOG00000047635	1872.20860409232	1803.33148817379	2213.0563851014	1498.485896636	1285.86230827941	1703.9691407827	1962.86549245584	1496.10578189937	0.391589321584325	0.0483307802649566	0.999995695334838	Tmem178b	4	68011932	68059249	+	9581	protein_coding	transmembrane protein 178B [Source:RGD Symbol;Acc:1585938]	-
novel.975	695.232090594284	603.45286525835	623.585514119693	878.177710426926	888.450177370437	731.754318343873	640.756823324109	832.794068713745	-0.378473705247378	0.0483612148929283	0.999995695334838	-	19	56615326	56617386	+	2061	-	-	-
ENSRNOG00000019106	2073.40117050224	2663.27378087819	1533.62739210531	2210.16517410337	4680.29975724628	2706.35939902953	2090.10078116192	3198.94144345973	-0.613874849139628	0.0485507236278415	0.999995695334838	Rps17	1	143167362	143169657	-	405	protein_coding	ribosomal protein S17 [Source:RGD Symbol;Acc:62027]	-
ENSRNOG00000032232	39.1207768019291	36.0139264564663	52.7410633832576	17.2589839043442	17.9283668079236	32.0614005459944	42.6252555472177	22.4162504194207	0.92230707425551	0.0485926514331934	0.999995695334838	LOC687679	1	91588228	91588609	-	382	protein_coding	similar to small nuclear ribonucleoprotein polypeptide G [Source:RGD Symbol;Acc:1583028]	-
ENSRNOG00000028384	259.314863372787	255.611038995895	178.905960103992	293.402726373851	366.535499184216	311.184181769946	231.277287490891	323.707469109338	-0.484750037923759	0.0486470209590682	0.999995695334838	Npepl1	3	172195844	172207685	+	1882	protein_coding	aminopeptidase-like 1 [Source:RGD Symbol;Acc:1311351]	-
ENSRNOG00000006831	175.484627368654	148.447648076654	197.520453062788	138.071871234754	66.7333653406046	128.245602183978	173.817576169365	111.016946253112	0.645730133433951	0.0487391699281061	0.999995695334838	Pgr	8	7128656	7187796	+	3058	protein_coding	progesterone receptor [Source:RGD Symbol;Acc:3317]	ESR-like
ENSRNOG00000038970	111.773648005512	121.217606121765	159.257328647484	109.645309509951	53.7851004237709	82.9824484719855	130.749527591587	82.1376194685693	0.671111708619211	0.0491418843186553	0.999995695334838	AABR07037410.1	X	20100942	20143871	+	4070	processed_transcript		-
ENSRNOG00000018827	2.23547296011024	6.14871915110401	12.4096619725312	2.03046869462873	0.996020378217979	0	6.93128469458181	1.0088296909489	2.80176131186881	0.0491621623669126	0.999995695334838	LOC103694905	1	254547620	254671778	-	3326	protein_coding	5-hydroxytryptamine receptor 7 [Source:RGD Symbol;Acc:9265298]	-
ENSRNOG00000028021	440.388173141717	452.370051831223	286.456363865929	484.266783668952	697.214264752585	507.324514521912	393.071529612956	562.935187647816	-0.517802318261029	0.0492836956038198	0.999995695334838	LOC684988	3	4341249	4341771	-	523	protein_coding	similar to ribosomal protein S13 [Source:RGD Symbol;Acc:1584372]	-
novel.1523	5.58868240027559	11.4190498520503	4.13655399084373	17.2589839043442	19.9204075643596	17.9166650109969	7.04809541438987	18.3653521599002	-1.36163408923334	0.0493256396703048	0.999995695334838	-	5	156960368	156961720	+	700	-	-	-
ENSRNOG00000019970	411.327024660284	481.356870686428	395.040906125577	477.160143237751	751.995385554574	556.359597709903	429.241600490763	595.171708834076	-0.470919884950542	0.0494337564412683	0.999995695334838	mrpl11	1	220243473	220246346	+	824	protein_coding	mitochondrial ribosomal protein L11 [Source:RGD Symbol;Acc:1359665]	-
ENSRNOG00000001551	3159.84102911582	3842.94946944	2298.88988041141	3217.27764663922	5575.72207726425	4641.35922021719	3100.56012632241	4478.11964804022	-0.530274265132365	0.0495112046501761	0.999995695334838	Atp5pf	11	24286787	24294179	-	909	protein_coding	ATP synthase peripheral stalk subunit F6 [Source:RGD Symbol;Acc:621376]	-
ENSRNOG00000019973	2121.46383914461	2486.71770239649	1417.80388036169	2271.07923494223	3666.35101222038	2763.88132353852	2008.66180730093	2900.43719023371	-0.529893645828494	0.049520382363185	0.999995695334838	Arl3	1	266287017	266333105	-	1357	protein_coding	ADP ribosylation factor like GTPase 3 [Source:RGD Symbol;Acc:69327]	-
ENSRNOG00000014568	1277.572796703	1442.31383515897	928.656370944418	1456.86128839611	2312.75931822215	1459.73670721175	1216.18100093546	1743.11910461	-0.519089228823977	0.0495361491016195	0.999995695334838	Ndufb10	10	14090128	14092289	-	683	protein_coding	NADH:ubiquinone oxidoreductase subunit B10 [Source:RGD Symbol;Acc:1310782]	-
ENSRNOG00000060098	8498.15045785906	10794.5156639882	7302.0519323369	10050.8200384122	15832.739932153	11188.4858081831	8864.90601806138	12357.3485929161	-0.479143823658371	0.0495562658423273	0.999995695334838	Ptms	4	157435373	157439507	-	1136	protein_coding	parathymosin [Source:RGD Symbol;Acc:621529]	-
ENSRNOG00000038300	1.11773648005512	1.75677690031543	6.2048309862656	0	14.9403056732697	33.9473652839941	3.02644812221205	16.2958903190879	-2.43322429652754	0.0496705586526491	0.999995695334838	Gstt4	20	13778178	13784827	+	946	protein_coding	glutathione S-transferase, theta 4 [Source:RGD Symbol;Acc:1591294]	-
ENSRNOG00000050315	153.129897767551	150.204424976969	146.847666674953	171.574604696128	292.829991196086	194.254368013966	150.060663139824	219.552987968727	-0.549031999873825	0.0496858512898251	0.999995695334838	Dcxr	10	109906815	109909715	-	1141	protein_coding	dicarbonyl and L-xylulose reductase [Source:RGD Symbol;Acc:620031]	-
ENSRNOG00000007515	1560.36012615695	1568.80177198168	1816.98134047811	1388.84058712605	1191.2403723487	1296.60075737477	1648.71441287224	1292.22723894984	0.351462371123303	0.0497660247085027	0.999995695334838	Kif3a	10	38918748	38952785	+	3872	protein_coding	kinesin family member 3a [Source:RGD Symbol;Acc:621536]	-
novel.932	14543.9870784772	16759.6516290092	8303.09799812109	21502.6634761182	14051.8554958992	23717.8925450839	13202.2455685358	19757.4705057005	-0.581599656879124	0.0498145960525141	0.999995695334838	-	18	56295870	56298871	-	2861	-	-	-
ENSRNOG00000051838	25.7079390412677	30.74359575552	32.0582934290389	10.1523434731436	6.97214264752585	22.6315768559961	29.5032760752756	13.2520209922219	1.15019125194545	0.0498534917707648	0.999995695334838	AABR07057491.1	7	74326051	74328603	-	2439	protein_coding	similar to similar to mKIAA0431 protein [Source:NCBI gene;Acc:680989]	-
ENSRNOG00000033473	2369.60133771685	2587.73237416463	651.507253557888	2538.08586828591	4587.66986207201	2784.62693565651	1869.61365514646	3303.46088867148	-0.821158173267036	0.0498969410450826	0.999995695334838	Rpl36	9	10441259	10441834	-	318	protein_coding	ribosomal protein L36 [Source:RGD Symbol;Acc:62085]	-
novel.1786	0	7.02710760126172	1.03413849771093	7.10664043120055	4.98010189108989	29.2324534389949	2.68708203299088	13.7730652537618	-2.31015431450947	0.0499375708294265	0.999995695334838	-	7	36057808	36058864	-	477	-	-	-
ENSRNOG00000025179	648.287158431969	810.752539495571	709.4190094297	716.755449203942	1474.11015976261	976.92973428383	722.81956911908	1055.93178108346	-0.54650113652183	0.0499442606855857	0.999995695334838	AABR07045322.1	20	43142648	43143257	+	606	pseudogene		-
