# Supplementary material for: Electroacupuncture alleviates perioperative hypothalamus-pituitary-adrenal axis dysfunction via circRNA-miRNA-mRNA networks
Source: Front Mol Neurosci. 2023 Jan 25;16:1115569. doi: 10.3389/fnmol.2023.1115569 (PMC9905746; doi:10.3389/fnmol.2023.1115569)
Supplement: Supplementary file 1 [file Data_Sheet_1.ZIP › Raw data/Fig2/Fig2C/CEA/EA VS HT/CEAEAvsCEAHT_deg_down.xls]

gene_id	CEAEA1	CEAEA2	CEAEA3	CEAHT1	CEAHT2	CEAHT3	CEAEA	CEAHT	log2FoldChange	pvalue	padj	gene_name	gene_chr	gene_start	gene_end	gene_strand	gene_length	gene_biotype	gene_description	tf_family
ENSRNOG00000031706	25.7079390412677	21.0813228037852	34.1265704244608	184.772651211214	37.8487743722832	293.267516758949	26.9719440898379	171.962980780816	-2.67519555258267	3.03661805799625e-06	0.0140384255209537	RGD1563601	17	27765008	27765754	-	747	processed_pseudogene	similar to Tpi1 protein [Source:RGD Symbol;Acc:1563601]	-
ENSRNOG00000003645	115.126857445677	207.299674237221	99.2772957802496	311.67694462551	525.898759699093	311.184181769946	140.567942487716	382.919962031516	-1.44221209851744	2.89795086271655e-05	0.0728061855076487	LOC103689931	10	34955716	34961608	-	1733	protein_coding	heterogeneous nuclear ribonucleoprotein A/B [Source:RGD Symbol;Acc:9343685]	-
ENSRNOG00000026055	3.35320944016535	10.5406614018926	5.17069248855467	11.167577820458	30.8766317247573	167.850861681971	6.35485444353753	69.9650237423954	-3.44399492531639	4.85509254496948e-05	0.0858698568707807	Neurod6	4	85911861	85915099	-	1945	protein_coding	neuronal differentiation 6 [Source:RGD Symbol;Acc:1562793]	bHLH
ENSRNOG00000045924	29.0611484814331	58.8520261605669	34.1265704244608	116.751949941152	99.6020378217979	115.98683138698	40.6799150221536	110.780273049977	-1.43460601476845	7.4926312665506e-05	0.0996564032752797	RT1-T24-3	20	3226313	3233694	+	1622	protein_coding	RT1 class I, locus T24, gene 3 [Source:RGD Symbol;Acc:1624211]	-
ENSRNOG00000001748	8.94189184044095	6.14871915110401	6.2048309862656	10.1523434731436	70.7174468534765	60.3508716159895	7.09848065927018	47.0735539808699	-2.7370012017393	0.000137446287441561	0.163568316070586	Polr2h	11	82856529	82860977	-	790	protein_coding	RNA polymerase II subunit H [Source:RGD Symbol;Acc:1561203]	-
ENSRNOG00000060878	5.58868240027559	10.5406614018926	9.3072464793984	14.2132808624011	176.295606944582	24.5175415939957	8.47886342718886	71.675476466993	-3.07210882782719	0.000150100450379435	0.16969606417647	AABR07066020.1	9	604106	605637	-	989	lincRNA		-
ENSRNOG00000000231	2643.44677533035	2989.1558958867	2653.59938512626	4654.84948243636	3917.34814753131	4180.24084177627	2762.06735211444	4250.81282391465	-0.621844191065987	0.000326303185481214	0.293060715428815	Kctd17	7	119647375	119658148	+	1634	protein_coding	potassium channel tetramerization domain containing 17 [Source:RGD Symbol;Acc:1311154]	-
ENSRNOG00000001628	11092.416828067	15122.3355579152	10119.0452001015	15155.4183367088	23898.5129549622	25803.7695453115	12111.2658620279	21619.2336123275	-0.835935926929889	0.00125036203714424	0.672095587798229	Pcp4	11	36851038	36912229	+	652	protein_coding	Purkinje cell protein 4 [Source:RGD Symbol;Acc:3271]	-
ENSRNOG00000059883	87.1834454442992	135.271821324288	72.3896948397654	247.717180744705	386.455906748576	117.872796124979	98.2816538694509	250.681961206087	-1.34784711393277	0.00127814383597912	0.672095587798229	LOC100912578	3	74226407	74229066	-	2084	lincRNA	stress-70 protein, mitochondrial-like [Source:RGD Symbol;Acc:6486342]	-
novel.96	5.58868240027559	3.51355380063086	5.17069248855467	73.0968730066343	12.9482649168337	7.54385895199869	4.75764289648704	31.1963322918222	-2.71955720975794	0.00229673136279101	0.937191178915263	-	1	197946535	197962997	+	502	-	PF00131:Metallothionein	-
ENSRNOG00000010688	16906.8819973137	21019.8356122741	7696.05869996477	33005.26863119	28873.634744161	26081.0063617975	15207.5921031842	29319.9699123828	-0.947069356211852	0.00320772796833503	0.999995695334838	Nrgn	8	40015049	40023193	-	1373	protein_coding	neurogranin [Source:RGD Symbol;Acc:61833]	-
ENSRNOG00000037897	932.192224365969	1320.21784058705	456.055077490522	1248.73824719667	2479.09472138455	1955.74543330566	902.821714147845	1894.52613396229	-1.06896459230874	0.00348088409474065	0.999995695334838	Rps19	1	81750928	81756627	+	527	protein_coding	ribosomal protein S19 [Source:RGD Symbol;Acc:11394726]	-
ENSRNOG00000013250	15.6483107207717	2.63516535047314	10.3413849771093	7.10664043120055	250.001114932713	127.302619814978	9.54162034945138	128.136791726297	-3.7540523283665	0.00383238247747543	0.999995695334838	NEWGENE_1310561	1	91173473	91178801	-	657	protein_coding	programmed cell death 5 [Source:RGD Symbol;Acc:11480964]	-
ENSRNOG00000027271	1169.15235813765	1233.25738402143	563.605481252459	2233.5155640916	1737.05953961216	1452.19284825975	988.671741137181	1807.58931732117	-0.870280732030767	0.00480499676910677	0.999995695334838	RGD1359290	10	95642640	95657977	+	663	protein_coding	Ribosomal_L22 domain containing protein RGD1359290 [Source:RGD Symbol;Acc:1359290]	-
ENSRNOG00000018752	62.5932428830866	92.2307872665601	39.2972629130155	283.250382900708	76.6935691227844	129.188584552977	64.7070976875541	163.044178858823	-1.32978595054817	0.0055806916323509	0.999995695334838	Clcf1	1	219468675	219472654	+	2257	protein_coding	cardiotrophin-like cytokine factor 1 [Source:RGD Symbol;Acc:1303171]	-
ENSRNOG00000001426	286.14053889411	271.422031098734	261.637039920866	545.180844507814	304.782235734702	521.469250056909	273.066536637903	457.144110099808	-0.743638656849674	0.00559315068131497	0.999995695334838	Prkrip1	12	23514981	23535968	+	4077	protein_coding	PRKR interacting protein 1 [Source:RGD Symbol;Acc:1595708]	-
ENSRNOG00000021555	1.11773648005512	2.63516535047314	7.23896948397654	2.03046869462873	35.8567336158472	37.7192947599934	3.66395710483493	25.2021656901565	-2.78182986165553	0.00589032261437529	0.999995695334838	Mis18a	11	30879887	30893310	-	1491	protein_coding	MIS18 kinetochore protein A [Source:RGD Symbol;Acc:1310778]	-
ENSRNOG00000011646	269.374491693284	361.896041464979	269.910147902554	503.556236267925	460.161414736706	420.570136573927	300.393560353605	461.429262526186	-0.617303514542136	0.00594051355168624	0.999995695334838	Rem2	15	33121273	33125752	+	1810	protein_coding	RRAD and GEM like GTPase 2 [Source:RGD Symbol;Acc:69081]	-
ENSRNOG00000016411	885.247292203654	1437.04350445802	1326.79969256313	1570.56753529532	3200.21347521437	1743.5744002807	1216.36349640827	2171.45180359679	-0.835775437726806	0.00668512269271287	0.999995695334838	Rps12	1	22758212	22760370	+	543	protein_coding	ribosomal protein S12 [Source:RGD Symbol;Acc:62024]	-
ENSRNOG00000058276	33.5320944016536	33.3787611059932	18.6144929587968	35.5332021560028	225.100605477263	33.9473652839941	28.5084494888145	98.1937243057534	-1.78324023623723	0.00700743538010007	0.999995695334838	AABR07043200.1	19	26416818	26417597	+	315	protein_coding		-
ENSRNOG00000006962	2180.70387258754	2209.14695214665	2351.63094379466	2892.40265549863	3178.30102689357	3026.97340448947	2247.16058950962	3032.55902896056	-0.432441336512529	0.0073716511952702	0.999995695334838	Stk32c	1	211440335	211520699	-	2175	protein_coding	serine/threonine kinase 32C [Source:RGD Symbol;Acc:1305864]	-
novel.1166	0	6.14871915110401	0	1.01523434731436	39.8408151287192	30.1754358079947	2.049573050368	23.6771617613428	-3.46862537320063	0.00741422655147647	0.999995695334838	-	2	199853607	199855003	-	1397	-	PF08333:Protein of unknown function (DUF1725)|PF12488:Protein of unknown function (DUF3704)	-
ENSRNOG00000058439	12.2951012806063	7.90549605141944	9.3072464793984	155.330855139098	15.9363260514877	2.82894710699951	9.83594793714138	58.0320427658617	-2.56319412683347	0.00747564145394162	0.999995695334838	LOC100910130	X	156392630	156399760	-	1324	protein_coding	protein FAM50A-like [Source:RGD Symbol;Acc:6500228]	-
ENSRNOG00000008697	74.8883441636929	79.0549605141943	57.9117558718123	57.8683577969188	102.590098956452	470.548202130918	70.6183535165665	210.33555296143	-1.57495299304409	0.0075372391623377	0.999995695334838	Nov	7	94375020	94383024	+	2435	protein_coding	nephroblastoma overexpressed [Source:RGD Symbol;Acc:621553]	-
ENSRNOG00000013825	6672.88678592906	6814.53759632355	7013.52729147555	10110.7188649038	9058.80533989252	8558.50798104251	6833.65055790939	9242.6773952796	-0.435633568119427	0.00790091907124553	0.999995695334838	Rap1gap	5	156026911	156074395	+	3331	protein_coding	Rap1 GTPase-activating protein [Source:RGD Symbol;Acc:1309908]	-
ENSRNOG00000016975	241.431079691906	219.597112539429	168.564575126882	282.235148553393	351.595193510947	347.960494160939	209.864255786072	327.263612075093	-0.641480002134274	0.00806098521673739	0.999995695334838	Pxmp4	3	150091630	150108898	-	1374	protein_coding	peroxisomal membrane protein 4 [Source:RGD Symbol;Acc:628782]	-
ENSRNOG00000050404	760.06080643748	1158.59436575803	724.931086895364	1368.53590017976	1749.01178415077	1149.4955078108	881.195419696957	1422.34773071378	-0.690001871744253	0.00806451570414861	0.999995695334838	Pmepa1	3	171294856	171342646	-	1657	protein_coding	prostate transmembrane protein, androgen induced 1 [Source:RGD Symbol;Acc:1308255]	-
ENSRNOG00000008943	11119.2425035883	10911.3413278591	7332.04194877052	16274.2065874493	17788.9239549731	11820.2839954129	9787.54192673932	15294.4715126118	-0.643974894456916	0.00824282167810887	0.999995695334838	Penk	5	17056419	17061837	-	1702	protein_coding	proenkephalin [Source:RGD Symbol;Acc:68946]	-
ENSRNOG00000028417	4.47094592022047	3.51355380063086	4.13655399084373	2.03046869462873	7.96816302574383	73.5526247819872	4.04035123723169	27.8504188341199	-2.79152684634315	0.00861482592911241	0.999995695334838	Neurod2	10	86280892	86282693	-	1796	pseudogene	neuronal differentiation 2 [Source:RGD Symbol;Acc:3166]	-
ENSRNOG00000016952	5255.59692921917	6413.11407460148	4559.51663640751	6715.77520748452	9275.93778234404	8018.1790836056	5409.40921340938	8003.29735781139	-0.565046206906172	0.00864126664506154	0.999995695334838	Uqcr11	7	12171185	12175835	+	508	protein_coding	ubiquinol-cytochrome c reductase, complex III subunit XI [Source:RGD Symbol;Acc:1590985]	-
ENSRNOG00000061153	3621.46619537858	3131.45482481225	3941.10181477637	4724.90065240105	5526.91707873157	4689.45132103618	3564.6742783224	4980.4230173896	-0.482601513209682	0.00880940004716902	0.999995695334838	Hrh3	3	175473078	175479395	-	3264	protein_coding	histamine receptor H3 [Source:RGD Symbol;Acc:620630]	-
ENSRNOG00000029410	1422.87853911017	1539.81495312647	775.6038732832	1995.95072682004	2005.98504173101	2055.70156441964	1246.09912183995	2019.21244432356	-0.696192053047537	0.00894633746856185	0.999995695334838	Rpl21	13	30799969	30800451	-	483	protein_coding	ribosomal protein L21 [Source:RGD Symbol;Acc:68390]	-
ENSRNOG00000049743	93.8898643246299	55.338472359936	67.2190023512107	534.013266687356	1084.66619187938	34.8903476529939	72.1491130119256	551.189935406576	-2.93389621927035	0.00904561141823744	0.999995695334838	Gstm3	2	210685197	210688272	+	958	protein_coding	glutathione S-transferase mu 3 [Source:RGD Symbol;Acc:11402080]	-
ENSRNOG00000035501	1.11773648005512	0	0	13.1980465150867	5.97612226930787	2.82894710699951	0.372578826685039	7.33437196379804	-4.34533008625717	0.00937459763230464	0.999995695334838	Mir24-2	19	25318863	25318970	+	108	miRNA	microRNA 24-2 [Source:RGD Symbol;Acc:2325349]	-
ENSRNOG00000016322	7913.57427879024	9149.29409684276	6400.28316233297	12093.4715452087	10213.1929582472	11353.507722758	7821.05051265532	11220.057408738	-0.520590638297496	0.0093885971825373	0.999995695334838	Camk2n1	5	156876706	156878486	+	409	protein_coding	calcium/calmodulin-dependent protein kinase II inhibitor 1 [Source:RGD Symbol;Acc:708430]	-
novel.1819	4.47094592022047	7.02710760126172	4.13655399084373	8.12187477851492	34.8607132376293	20.7456121179964	5.21153583744198	21.2427333780469	-2.01579049477599	0.00982298603696924	0.999995695334838	-	8	22267886	22268656	+	472	-	-	-
ENSRNOG00000001128	519.74746322563	840.617746800933	448.816108006545	993.914426020763	1052.7935397764	869.429744217849	603.060439344369	972.045903338339	-0.687539681267921	0.010071308859509	0.999995695334838	Tesc	12	44141422	44174583	-	645	protein_coding	tescalcin [Source:RGD Symbol;Acc:1566317]	-
ENSRNOG00000019698	2436.66552652016	2900.43866242078	2061.03802593789	3539.10693473788	3847.62672105605	3204.25408986144	2466.04740495961	3530.32924855179	-0.517389516265263	0.0101413935945832	0.999995695334838	Ssbp4	16	20578131	20589290	+	1471	protein_coding	single stranded DNA binding protein 4 [Source:RGD Symbol;Acc:1359619]	-
novel.955	32.4143579215984	39.5274802570972	20.6827699542187	70.0511699646912	83.6657117703102	45.2631537119921	30.8748693776381	66.3266784823312	-1.09759497391071	0.0101551809263352	0.999995695334838	-	19	26267277	26544823	+	2660	-	-	-
ENSRNOG00000011263	29.0611484814331	21.0813228037852	8.27310798168747	28.4265617248022	113.54632311685	35.8333300219938	19.4718597556352	59.2687382878819	-1.60775842132031	0.0107353921536216	0.999995695334838	Plac9	16	3851270	3866008	+	948	protein_coding	placenta-specific 9 [Source:RGD Symbol;Acc:1306662]	-
ENSRNOG00000011984	1514.53293047469	1675.08677445076	1328.86796955855	1810.16284126151	2411.36533566573	2224.49540847061	1506.16255816133	2148.67452846595	-0.512421223613197	0.0107911463015269	0.999995695334838	Cxcl14	17	9109731	9117750	+	1612	protein_coding	C-X-C motif chemokine ligand 14 [Source:RGD Symbol;Acc:1307406]	-
ENSRNOG00000001182	1102.08816933435	1375.55631294698	730.101779383919	1349.24644758079	2166.3443226241	1736.9735236977	1069.24875388842	1750.8547646342	-0.711147876996058	0.0111375967046924	0.999995695334838	Ndufv3	20	10265806	10275304	+	1562	protein_coding	NADH:ubiquinone oxidoreductase subunit V3 [Source:RGD Symbol;Acc:621020]	-
ENSRNOG00000018791	495.157260664417	564.803773451411	458.123354485944	689.344121826454	953.191501954606	635.570116705889	506.028129533924	759.368580162316	-0.584982072862819	0.0114997686805529	0.999995695334838	Dnlz	3	3796480	3798239	-	1575	protein_coding	DNL-type zinc finger [Source:RGD Symbol;Acc:1308635]	-
ENSRNOG00000018850	713.115874275166	864.334234955192	621.517237124271	843.659742618237	1348.61159210714	1177.78497888079	732.989115451543	1123.35210453539	-0.615560827963383	0.0116540906046694	0.999995695334838	Ttc9b	1	84470829	84473011	+	821	protein_coding	tetratricopeptide repeat domain 9B [Source:RGD Symbol;Acc:1306256]	-
novel.992	0	0.878388450157715	2.06827699542187	1.01523434731436	43.8248966415911	0.942982368999836	0.982221815193194	15.2610377859684	-3.94371389566104	0.012000659096627	0.999995695334838	-	19	26613866	26616470	-	2605	-	PF04822:Takusan	-
ENSRNOG00000028166	689.643408194008	837.104193000302	562.571342754748	862.94919521721	1450.20567068538	985.416575604828	696.439647983019	1099.52381383581	-0.658349937885974	0.0121987501079004	0.999995695334838	Asmtl	12	18531990	18534836	+	1075	protein_coding	acetylserotonin O-methyltransferase-like [Source:RGD Symbol;Acc:1306877]	-
ENSRNOG00000042717	84.947972484189	106.285002469084	96.1748802871168	132.995699498182	185.259790348544	147.105249563974	95.8026184134631	155.120246470233	-0.692918429479301	0.0122204449274276	0.999995695334838	Ciart	2	197987705	197991574	-	1737	protein_coding	circadian associated repressor of transcription [Source:RGD Symbol;Acc:1566380]	-
ENSRNOG00000028814	81.5947630440236	54.4600839097783	59.9800328672341	107.614840815323	103.58611933467	120.701743231979	65.3449599403454	110.634234460657	-0.764871438609989	0.0126666259234021	0.999995695334838	Oasl2	12	47469598	47482961	-	2786	protein_coding	2'-5' oligoadenylate synthetase-like 2 [Source:RGD Symbol;Acc:1307351]	-
ENSRNOG00000005034	1273.10185078278	1222.71672261954	1079.64059161021	1549.24761400172	1686.26250032304	1582.32441518172	1191.81972167084	1605.94484316883	-0.430284813075313	0.0133874153694737	0.999995695334838	Arhgef25	7	70469312	70476340	-	2104	protein_coding	Rho guanine nucleotide exchange factor 25 [Source:RGD Symbol;Acc:735210]	-
ENSRNOG00000012440	105.067229125181	74.6630182634058	81.6969413191638	121.828121677724	141.434893706953	164.078932205971	87.1423962359169	142.447315863549	-0.713127370858262	0.0134584383895099	0.999995695334838	Msra	15	47488894	47800024	-	697	protein_coding	methionine sulfoxide reductase A [Source:RGD Symbol;Acc:70979]	-
ENSRNOG00000003800	3397.91889936756	3730.51574781982	2048.62836396536	7436.59159407772	4197.22987381056	3924.69261977732	3059.02100371758	5186.1713625552	-0.761514389130449	0.0135244940410518	0.999995695334838	Rgs9	10	97509971	97582188	-	2423	protein_coding	regulator of G-protein signaling 9 [Source:RGD Symbol;Acc:3572]	-
ENSRNOG00000015518	481.744422903756	531.425012345418	435.372307536303	847.720680007495	662.353551514956	598.793804314896	482.847247595159	702.956011945782	-0.541180794963272	0.013771137694693	0.999995695334838	Rbp4	1	256806472	256813711	-	941	protein_coding	retinol binding protein 4 [Source:RGD Symbol;Acc:3546]	-
ENSRNOG00000001260	34.6498308817087	38.6490918069395	33.0924319267499	49.7464830184039	81.6736710138743	70.7236776749877	35.4637848717993	67.3812772357553	-0.924553243896225	0.013825394033332	0.999995695334838	Nudt1	12	16391578	16395029	-	862	protein_coding	nudix hydrolase 1 [Source:RGD Symbol;Acc:621080]	-
ENSRNOG00000037467	2.23547296011024	0.878388450157715	0	6.09140608388619	19.9204075643596	3.77192947599934	1.03795380342265	9.92791437474837	-3.28780741963118	0.0141180322303268	0.999995695334838	Ffar3	1	89302039	89303968	-	1702	protein_coding	free fatty acid receptor 3 [Source:RGD Symbol;Acc:1311035]	-
ENSRNOG00000032204	918.779386605307	1102.37750494793	614.278267640295	1003.05153514659	1865.54616840227	1470.10951327074	878.478386397845	1446.23573893987	-0.718945005525763	0.0142947583962861	0.999995695334838	Uqcrb	1	94718402	94718876	+	475	protein_coding	ubiquinol-cytochrome c reductase binding protein [Source:RGD Symbol;Acc:1311971]	-
ENSRNOG00000050169	459.389693302654	613.115138210085	313.343964806413	570.561703190673	1095.62241603978	709.122741487877	461.949598773051	791.768953572775	-0.776607288071708	0.014330780651031	0.999995695334838	Pet100	12	2170630	2173251	+	1197	protein_coding	PET100 homolog [Source:RGD Symbol;Acc:1585222]	-
ENSRNOG00000006979	5208.65199705685	5223.77611308793	2712.54527949578	9569.5989577852	6558.79419056539	5676.75386137901	4381.65779654685	7268.38233657654	-0.730115633878252	0.0145852822689616	0.999995695334838	Hpca	5	147294820	147303346	-	1770	protein_coding	hippocalcin [Source:RGD Symbol;Acc:620060]	-
novel.216	7.82415536038583	7.90549605141944	10.3413849771093	25.3808586828591	25.8965298336675	19.8026297489966	8.69034546297153	23.693339421841	-1.4473350664058	0.014691251909733	0.999995695334838	-	1	198781753	198782495	-	743	-	-	-
ENSRNOG00000006010	201.192566409921	191.488682134382	174.769406113148	287.311320289965	233.068768503007	327.214882042943	189.15021821915	282.531656945305	-0.579426309021181	0.0147916784534224	0.999995695334838	Slc6a20	8	132665927	132753292	-	2977	protein_coding	solute carrier family 6 member 20 [Source:RGD Symbol;Acc:621651]	-
ENSRNOG00000026672	15.6483107207717	14.0542152025234	17.5803544610859	18.2742182516586	30.8766317247573	82.9824484719855	15.760960128127	44.0444328161338	-1.48690065271229	0.0151445737151848	0.999995695334838	MGC94199	5	24146171	24165463	+	2017	protein_coding	similar to RIKEN cDNA 2610301B20; EST AI428449 [Source:RGD Symbol;Acc:1549749]	-
ENSRNOG00000047697	13.4128377606614	12.297438302208	26.8876009404843	31.4722647667453	46.812957776245	44.3201713429923	17.5326256677846	40.8684646286609	-1.22556220213606	0.0151703864174705	0.999995695334838	Ggt1	20	14019723	14025068	-	1487	protein_coding	gamma-glutamyltransferase 1 [Source:RGD Symbol;Acc:2683]	-
ENSRNOG00000013269	81.5947630440236	89.5956219160869	57.9117558718123	134.010933845496	121.514486142593	121.644725600979	76.3673802773076	125.723381863023	-0.716931838482865	0.0153040579273377	0.999995695334838	Tnfsf10	2	113007549	113026899	+	3845	protein_coding	TNF superfamily member 10 [Source:RGD Symbol;Acc:628734]	-
ENSRNOG00000005975	903.131075884536	1919.27876359461	643.234145576201	2530.97922785471	1821.72127176068	1927.45596223566	1155.21466168511	2093.38548728369	-0.857104731115327	0.0159980271092491	0.999995695334838	LOC100362027	7	73213581	73216251	-	348	protein_coding	ribosomal protein L30-like [Source:RGD Symbol;Acc:2318953]	-
ENSRNOG00000020009	19.001520160937	6.14871915110401	4.13655399084373	30.4570304194309	15.9363260514877	47.1491184499918	9.76226443429492	31.1808249736368	-1.69397683413766	0.0161289142174627	0.999995695334838	Npas4	1	220261008	220265772	-	2460	protein_coding	neuronal PAS domain protein 4 [Source:RGD Symbol;Acc:628866]	bHLH
ENSRNOG00000055562	1217.21502678002	1350.96143634257	1019.66055874298	1620.31401831373	2301.80309406175	1429.56127140375	1195.94567395519	1783.89279459308	-0.576638783442141	0.0161901905606871	0.999995695334838	Dkc1	X	155844857	155862475	-	1974	protein_coding	dyskerin pseudouridine synthase 1 [Source:RGD Symbol;Acc:621780]	-
ENSRNOG00000020949	24.5902025612126	36.892314906624	36.1948474198827	49.7464830184039	74.7015283663484	63.179818722989	32.5591216292398	62.5426100359138	-0.936964558678919	0.016278408574792	0.999995695334838	Hsd17b14	1	101541266	101551059	+	813	protein_coding	hydroxysteroid (17-beta) dehydrogenase 14 [Source:RGD Symbol;Acc:1588673]	-
ENSRNOG00000001173	656.111313792355	899.4697729615	810.764582205372	1054.82848685963	1500.00668959628	974.10078717683	788.781889653075	1176.31198787758	-0.575981971106604	0.0168263472067586	0.999995695334838	Cabp1	12	47179664	47209784	+	1594	protein_coding	calcium binding protein 1 [Source:RGD Symbol;Acc:620385]	-
novel.1284	62.5932428830866	67.6359106621441	37.2289859175936	120.812887330409	111.554282360414	74.495607150987	55.8193798209414	102.287592280603	-0.870831509891982	0.0168431836478231	0.999995695334838	-	3	164416577	164421876	+	5300	-	-	-
ENSRNOG00000026953	6038.01246525775	6620.4137488387	5507.82163880843	13002.1062860551	6764.97040885651	8171.88520975258	6055.41595096829	9312.98730155472	-0.620979442416787	0.0171326621078895	0.999995695334838	Gpr88	2	219258347	219262901	-	4155	protein_coding	G-protein coupled receptor 88 [Source:RGD Symbol;Acc:61921]	-
ENSRNOG00000020464	637.109793631417	883.658780858661	512.932694864623	764.471463527717	1478.09424127548	1075.94288302881	677.900423118234	1106.16952927734	-0.705875694210878	0.017369864089246	0.999995695334838	Mrpl54	7	11321057	11323577	+	611	protein_coding	mitochondrial ribosomal protein L54 [Source:RGD Symbol;Acc:1305694]	-
ENSRNOG00000001170	9349.86565566107	11390.9414216452	8420.98978686013	10490.4165107993	18224.1848602544	14980.2179139314	9720.59895472215	14564.9397616617	-0.58335408051061	0.0174272256072355	0.999995695334838	Cox6a1	12	47024442	47027495	+	549	protein_coding	cytochrome c oxidase subunit 6A1 [Source:RGD Symbol;Acc:2384]	-
ENSRNOG00000019422	934.427697326079	1113.79655479998	797.32078173513	1563.46089486412	1211.16077991306	1278.68409236378	948.515011287064	1351.10192238032	-0.509898277019276	0.0174700874445481	0.999995695334838	Egr1	18	27657628	27661429	+	3130	protein_coding	early growth response 1 [Source:RGD Symbol;Acc:2544]	zf-C2H2
ENSRNOG00000042971	50.2981416024803	70.2710760126172	58.9458943695232	72.0816386593199	160.359280893095	100.899113482982	59.8383706615402	111.113344345132	-0.889878087764052	0.0176387607326144	0.999995695334838	LOC363337	19	27858879	27862827	-	1626	protein_coding	similar to RIKEN cDNA 1700081O22 [Source:RGD Symbol;Acc:1359598]	-
ENSRNOG00000018250	164.307262568102	273.178807999049	107.550403761937	359.392958949285	405.380293934717	225.372786190961	181.678824776363	330.048679691654	-0.8586116390019	0.0178852353916827	0.999995695334838	Tnni3	1	72882806	72886488	+	802	protein_coding	troponin I3, cardiac type [Source:RGD Symbol;Acc:62052]	-
ENSRNOG00000036649	366.617565458079	404.058687072549	310.24154931328	464.977331069979	533.866922724837	522.412232425909	360.305933947969	507.085495406908	-0.492361411766448	0.0179695183815943	0.999995695334838	Pwwp2b	1	211582077	211600689	+	2237	protein_coding	PWWP domain containing 2B [Source:RGD Symbol;Acc:1307108]	-
ENSRNOG00000021447	706.409455394835	842.374523701249	674.258300507529	1088.331220321	1231.08118747742	858.11395578985	741.014093201204	1059.17545452942	-0.514749501980091	0.0180089807023266	0.999995695334838	Prr7	17	9694168	9695292	-	970	protein_coding	proline rich 7 (synaptic) [Source:RGD Symbol;Acc:1561898]	-
ENSRNOG00000049641	262.668072812953	231.894550841637	204.759422546765	310.661710278196	350.599173132729	336.644705732941	233.107348733785	332.635196381289	-0.513698393020161	0.0180523857308488	0.999995695334838	Rab29	13	48644604	48650220	+	1744	protein_coding	RAB29, member RAS oncogene family [Source:RGD Symbol;Acc:620892]	-
ENSRNOG00000032902	192.25067456948	290.746577002204	71.3555563420544	392.895692410659	395.420090152538	297.039446234948	184.784269304579	361.785076266048	-0.967329064493977	0.0180887387025427	0.999995695334838	Ybx1-ps3	10	40380388	40381886	-	1499	protein_coding	Y box protein 1 related, pseudogene 3 [Source:RGD Symbol;Acc:1590933]	CSD
ENSRNOG00000029889	0	0	0	1.01523434731436	3.98408151287192	9.42982368999836	0	4.80971318339488	-4.70466745023125	0.0182127609854281	0.999995695334838	Clca4	2	250843165	250862419	-	2899	protein_coding	chloride channel accessory 4 [Source:RGD Symbol;Acc:1303234]	-
ENSRNOG00000026982	88.3011819243544	89.5956219160869	43.4338169038592	64.9749982281193	219.124483207955	181.995597216968	73.7768735814335	155.365026217681	-1.07410955775347	0.0183454918286816	0.999995695334838	LOC691921	7	27221152	27224274	+	375	protein_coding	hypothetical protein LOC691921 [Source:RGD Symbol;Acc:1593359]	-
ENSRNOG00000016038	27.943412001378	34.2571495561509	29.9900164336171	53.8074204076613	85.6577525267462	43.3771889739924	30.7301926637153	60.9474539694667	-0.984038235843951	0.0184696065877163	0.999995695334838	Mgmt	1	209237233	209464190	+	825	protein_coding	O-6-methylguanine-DNA methyltransferase [Source:RGD Symbol;Acc:3087]	-
ENSRNOG00000004059	105.067229125181	92.2307872665601	69.2872793466325	116.751949941152	159.363260514877	156.535073253973	88.8617652461246	144.216761236667	-0.699780115642699	0.0184877165408988	0.999995695334838	Ptrhd1	6	28663602	28666987	+	916	protein_coding	peptidyl-tRNA hydrolase domain containing 1 [Source:RGD Symbol;Acc:1561792]	-
ENSRNOG00000037118	0	0	0	1.01523434731436	0.996020378217979	14.1447355349975	0	5.38533008684329	-4.86852595019993	0.0189323217791681	0.999995695334838	AABR07012779.1	2	208397955	208400158	-	428	transcribed_unprocessed_pseudogene		-
ENSRNOG00000019578	9877.43727424708	11829.2572582739	5601.92824210013	11419.355938592	19213.2330958248	13901.4460837956	9102.87425820705	14844.6783727375	-0.70552082309609	0.0190230306202369	0.999995695334838	Rps16	1	85405512	85408444	-	1793	protein_coding	ribosomal protein S16 [Source:RGD Symbol;Acc:621031]	-
ENSRNOG00000057851	110.655911525457	151.961201877285	125.130758223023	171.574604696128	222.112544342609	198.969279858965	129.249290541921	197.552142965901	-0.609293223725956	0.0190519675147807	0.999995695334838	LOC680254	13	75059927	75066823	+	890	protein_coding	hypothetical protein LOC680254 [Source:RGD Symbol;Acc:1594177]	-
ENSRNOG00000009967	612.519591070205	524.397904744156	390.904352134733	1095.4378607522	551.79528953276	807.192907863859	509.273949316365	818.14201938294	-0.68402716874653	0.0191183263836382	0.999995695334838	Otof	6	27328406	27424864	+	7163	protein_coding	otoferlin [Source:RGD Symbol;Acc:620646]	-
novel.295	1213.86181733986	2134.48393388325	710.453147927411	1850.77221515409	3135.4721506302	2283.9032977176	1352.93296638351	2423.38255450063	-0.84055878397707	0.0191882531751883	0.999995695334838	-	10	103197828	103202092	+	934	-	PF01781:Ribosomal L38e protein family	-
ENSRNOG00000053055	2.23547296011024	1.75677690031543	2.06827699542187	11.167577820458	14.9403056732697	5.65789421399901	2.02017561861584	10.5885925692422	-2.39525834881109	0.0192149916405002	0.999995695334838	Otop3	10	103891369	103898331	+	2147	protein_coding	otopetrin 3 [Source:RGD Symbol;Acc:1306663]	-
ENSRNOG00000019682	1479.88309959298	1841.10219153057	987.602265313942	1709.65464087739	3202.2055159708	2094.36384154864	1436.19585214583	2335.40799946561	-0.701208083855391	0.0194019069767141	0.999995695334838	Timm13	7	11677340	11678442	+	805	protein_coding	translocase of inner mitochondrial membrane 13 [Source:RGD Symbol;Acc:628845]	-
ENSRNOG00000038258	7.82415536038583	19.3245459034697	9.3072464793984	30.4570304194309	45.816937398027	20.7456121179964	12.1519825810847	32.3398599784848	-1.39396348758508	0.0194543283800426	0.999995695334838	Upb1	20	14167586	14193690	-	1185	protein_coding	ureidopropionase, beta [Source:MGI Symbol;Acc:MGI:2143535]	-
ENSRNOG00000026679	12110.6747613972	12923.7292671705	9309.31475639382	24701.6669045058	13195.2779706318	15154.6696521964	11447.9062616538	17683.8715091113	-0.627330616758775	0.0196694521008727	0.999995695334838	Scn4b	8	49441106	49456279	+	4272	protein_coding	sodium voltage-gated channel beta subunit 4 [Source:RGD Symbol;Acc:631404]	-
ENSRNOG00000051507	468.331585143095	402.301910172233	422.962645563772	609.140608388619	634.464980924853	530.899073746908	431.198713626367	591.50155435346	-0.456553297485767	0.0198415364087832	0.999995695334838	Azin2	5	147120129	147148291	-	2023	protein_coding	antizyme inhibitor 2 [Source:RGD Symbol;Acc:1564776]	-
ENSRNOG00000026157	64.8287158431969	41.2842571574126	52.7410633832576	88.3253882163497	105.578160091106	78.2675366269864	52.951345461289	90.7236949781473	-0.782037397465127	0.0200161752153928	0.999995695334838	Pnpla4	X	45519228	45522665	-	1122	protein_coding	patatin like phospholipase domain containing 4 [Source:RGD Symbol;Acc:1562200]	-
ENSRNOG00000010478	1.11773648005512	0	0	1.01523434731436	0	26.4035063319954	0.372578826685039	9.13958022643659	-4.66883276869997	0.020053637562486	0.999995695334838	LOC500712	6	127941526	128080889	+	7022	protein_coding	Ab1-233 [Source:RGD Symbol;Acc:1562479]	-
ENSRNOG00000017586	58.1222969628662	52.7033070094629	36.1948474198827	60.9140608388619	93.62591555249	115.04384901798	49.0068171307372	89.861275136444	-0.876161720634939	0.0201183828213175	0.999995695334838	LOC685273	10	14532859	14533338	-	480	processed_pseudogene	similar to U1 small nuclear ribonucleoprotein C (U1 snRNP protein C) (U1C protein) (U1-C) [Source:RGD Symbol;Acc:1596424]	-
ENSRNOG00000018932	1448.58647815143	1660.15417079808	1259.58069021192	1618.2835496191	2688.25900081033	2106.62261234563	1456.10711305381	2137.72172092502	-0.553800705532523	0.0204349716107683	0.999995695334838	Ccdc124	16	20317446	20323265	+	1607	protein_coding	coiled-coil domain containing 124 [Source:RGD Symbol;Acc:1310931]	-
ENSRNOG00000029875	793.592900839134	640.345180164974	725.965225393075	744.166776581429	1991.04473605774	966.556928224832	719.967768799061	1233.92281362133	-0.777441040069724	0.0205677869382165	0.999995695334838	Mrpl41	3	2181045	2181962	-	705	protein_coding	mitochondrial ribosomal protein L41 [Source:RGD Symbol;Acc:1310241]	-
ENSRNOG00000015844	1038.3771899712	1276.29841807916	511.898556366912	1064.98083033277	2619.53359471328	1484.25424880574	942.191388139092	1722.92289128393	-0.87053330235749	0.0206901727253293	0.999995695334838	Snrpd2	1	80056755	80059996	+	929	protein_coding	small nuclear ribonucleoprotein D2 polypeptide [Source:RGD Symbol;Acc:1593018]	-
ENSRNOG00000061097	1.11773648005512	0	0	8.12187477851492	3.98408151287192	4.71491184499918	0.372578826685039	5.606956045462	-3.95957404165295	0.0208960174552539	0.999995695334838	Lrit3	2	235213027	235232530	-	2109	protein_coding	leucine-rich repeat, Ig-like and transmembrane domains 3 [Source:RGD Symbol;Acc:1559637]	-
ENSRNOG00000016016	1425.11401207028	1618.86991364067	1288.53656814782	1750.26401476997	2275.90656422808	1918.02613854567	1444.17349795292	1981.3989058479	-0.456044895475989	0.0211071247466031	0.999995695334838	Zmat2	18	29639872	29644652	+	1954	protein_coding	zinc finger, matrin type 2 [Source:RGD Symbol;Acc:1583592]	-
ENSRNOG00000028404	29275.7538856037	30177.0352051683	16978.4858554181	51237.8622746087	36864.7062386038	31122.1901064706	25477.09164873	39741.586206561	-0.641440218227299	0.0214503853768626	0.999995695334838	Ppp1r1b	10	86303727	86312762	+	1739	protein_coding	protein phosphatase 1, regulatory (inhibitor) subunit 1B [Source:RGD Symbol;Acc:621859]	-
ENSRNOG00000051880	19.001520160937	16.6893805529966	11.3755234748203	27.4113273774879	65.7373449623866	23.5745592249959	15.688808062918	38.9077438549568	-1.31026892625549	0.0215612163245366	0.999995695334838	AABR07021996.1	13	101936929	101974632	+	3623	lincRNA		-
ENSRNOG00000013869	1113.2655341349	1134.87787760377	989.670542309363	1725.89839043442	1457.1778133329	1260.76742735278	1079.27131801601	1481.28121037337	-0.456577376287879	0.0218197285202209	0.999995695334838	Kcnj4	7	120717375	120744602	-	2659	protein_coding	potassium voltage-gated channel subfamily J member 4 [Source:RGD Symbol;Acc:621436]	-
ENSRNOG00000015493	0	5.27033070094629	2.06827699542187	1.01523434731436	12.9482649168337	38.6622771289933	2.44620256545605	17.5419254643805	-2.80462931583765	0.0220006864276532	0.999995695334838	Emx1	4	116968000	116985551	+	2702	protein_coding	empty spiracles homeobox 1 [Source:RGD Symbol;Acc:1564002]	Homeobox
ENSRNOG00000020460	1005.96283204961	1283.32552568042	845.925291127544	1242.64684111278	1896.42280012703	1487.08319591274	1045.07121628586	1542.05094571752	-0.560852337342036	0.0220115104902133	0.999995695334838	Banf1	1	220744195	220746224	-	763	protein_coding	barrier to autointegration factor 1 [Source:RGD Symbol;Acc:620662]	-
ENSRNOG00000006604	10190.4034886625	11460.3341092077	8590.58850048472	10912.7539992821	17513.0263102067	15217.8494709193	10080.442032785	14547.8765934694	-0.529230951208602	0.0220275669659459	0.999995695334838	Thy1	8	48382121	48386935	+	1328	protein_coding	Thy-1 cell surface antigen [Source:RGD Symbol;Acc:3860]	-
ENSRNOG00000025909	898.660129964315	1221.83833416938	526.376495334865	974.62497342179	2034.86963269933	1539.89020857673	882.291653156187	1516.46160489928	-0.781032265683536	0.0220507875555282	0.999995695334838	Uqcc2	20	5712203	5723902	-	618	protein_coding	ubiquinol-cytochrome c reductase complex assembly factor 2 [Source:RGD Symbol;Acc:1306917]	-
ENSRNOG00000005284	1341.28377606614	1215.68961501828	1011.38745076129	1867.01596471112	1802.79688457454	1353.17969951476	1189.45361394857	1674.33084960014	-0.493265768190352	0.0224691323786033	0.999995695334838	Itpka	3	111545007	111553604	+	1813	protein_coding	inositol-trisphosphate 3-kinase A [Source:RGD Symbol;Acc:619950]	-
ENSRNOG00000018391	330.849998096315	366.287983715767	278.183255884241	475.129674543123	500.998250243643	402.65347156293	325.107079232108	459.593798783232	-0.498441128998388	0.02264002625076	0.999995695334838	Cdk2ap2	1	219345918	219347728	+	1049	protein_coding	cyclin-dependent kinase 2 associated protein 2 [Source:RGD Symbol;Acc:1588883]	-
ENSRNOG00000017851	715.351347235276	680.751048872229	774.569734785489	742.136307886801	1499.01066921806	1078.77183013581	723.557376964331	1106.63960241356	-0.613153389245325	0.0226588747817533	0.999995695334838	Etfb	1	98472745	98486976	-	908	protein_coding	electron transfer flavoprotein subunit beta [Source:RGD Symbol;Acc:1303312]	-
ENSRNOG00000018212	2263.41637211161	2398.87885738072	2446.77168558407	2882.25031202548	3551.80866872531	2965.67955050448	2369.68897169213	3133.24617708509	-0.402900839532789	0.0226980444212552	0.999995695334838	Abhd17a	7	11992543	11998973	+	1446	protein_coding	abhydrolase domain containing 17A [Source:RGD Symbol;Acc:1359682]	-
ENSRNOG00000001701	209.016721770307	191.488682134382	189.247345081101	283.250382900708	431.276823768385	217.828927238962	196.58424966193	310.785377969352	-0.660772448698526	0.0233177237195374	0.999995695334838	Cbr3	11	33909439	33917674	+	1153	protein_coding	carbonyl reductase 3 [Source:RGD Symbol;Acc:1309728]	-
ENSRNOG00000009103	153.129897767551	192.36707058454	103.413849771093	184.772651211214	328.686724811933	232.916645142959	149.636939374395	248.792007055369	-0.731717102993966	0.0235806108360438	0.999995695334838	Chrac1	7	114323542	114326930	+	835	protein_coding	chromatin accessibility complex 1 [Source:RGD Symbol;Acc:1309321]	-
ENSRNOG00000046803	6.70641888033071	11.4190498520503	10.3413849771093	34.5179678086884	27.8885705901034	14.1447355349975	9.48895123649678	25.5170913112631	-1.41588589047648	0.0236694565374209	0.999995695334838	Arhgef16	5	171624796	171648563	-	4500	protein_coding	Rho guanine nucleotide exchange factor 16 [Source:RGD Symbol;Acc:1588981]	-
ENSRNOG00000026716	3793.59761330707	4378.76642403621	3525.37813869657	4244.69480612136	8080.71332848246	5249.58284822209	3899.24739201328	5858.33032760864	-0.587239542914625	0.0237676532719802	0.999995695334838	LOC100364457	14	44524416	44527613	+	1579	protein_coding	ribosomal protein L9-like [Source:RGD Symbol;Acc:2321003]	-
ENSRNOG00000014739	138.599323526835	120.339217671607	94.106603291695	192.894525989729	196.216014508942	151.820161408974	117.681714830046	180.310233969215	-0.615904725446539	0.0242844489336079	0.999995695334838	Wfdc2	3	161018511	161024209	+	731	protein_coding	WAP four-disulfide core domain 2 [Source:RGD Symbol;Acc:628757]	-
ENSRNOG00000036827	2167.29103482687	2072.99674237221	949.339140898637	3045.70304194309	3284.87520736289	2154.71471316462	1729.87563936591	2828.4309874902	-0.709262576144101	0.0244678761481306	0.999995695334838	Ppp1r1a	7	145146481	145154131	-	1549	protein_coding	protein phosphatase 1, regulatory (inhibitor) subunit 1A [Source:RGD Symbol;Acc:62018]	-
ENSRNOG00000010235	1230.62786454069	1512.58491117159	881.086000049715	1668.0300326375	1871.52229067158	1688.88142287871	1208.09959192066	1742.81124872926	-0.528295323844109	0.024634228537357	0.999995695334838	Pkig	3	160047296	160115177	+	967	protein_coding	cAMP-dependent protein kinase inhibitor gamma [Source:RGD Symbol;Acc:628775]	-
ENSRNOG00000047295	20.1192566409921	20.2029343536274	13.4438004702421	55.8378891022901	38.8447947505012	24.5175415939957	17.9219971549539	39.7334084822623	-1.14524342097618	0.024674466385995	0.999995695334838	Prr22	9	10287086	10290035	-	2270	protein_coding	proline rich 22 [Source:RGD Symbol;Acc:1595447]	-
ENSRNOG00000018531	372.206247858354	410.207406223653	255.432208934601	388.834755021402	744.02722252883	516.75433821191	345.948621005536	549.872105254047	-0.66808039767934	0.0246824738300705	0.999995695334838	Mrps11	1	140477868	140487248	+	892	protein_coding	mitochondrial ribosomal protein S11 [Source:RGD Symbol;Acc:1559901]	-
ENSRNOG00000019734	326.379052176095	355.747322313875	245.090823957491	370.560536769743	704.186407400111	402.65347156293	309.072399482487	492.466805244261	-0.671554261638466	0.0249575464409147	0.999995695334838	Mrpl14	9	17687622	17698569	-	884	protein_coding	mitochondrial ribosomal protein L14 [Source:RGD Symbol;Acc:1306240]	-
ENSRNOG00000011138	3401.27210880773	3702.40731741477	1834.5616949392	3588.85341775628	6076.72032750789	4564.9776483282	2979.4137070539	4743.51713119746	-0.670868442413984	0.0249724990266214	0.999995695334838	Rpl29	8	115131367	115133401	+	630	protein_coding	ribosomal protein L29 [Source:RGD Symbol;Acc:62069]	-
ENSRNOG00000016751	685.172462273788	751.900513335004	631.85862210138	1042.64567469185	1041.83731561601	777.017472055865	689.643865903391	953.833487454574	-0.467373826594588	0.0250354940351252	0.999995695334838	Slc25a28	1	263420061	263431290	-	1509	protein_coding	solute carrier family 25 member 28 [Source:RGD Symbol;Acc:1584155]	-
ENSRNOG00000000473	1353.57887734675	1421.23251235518	814.901136196216	1501.53159967795	2526.90369953901	1591.75423887172	1196.57084196605	1873.39651269623	-0.646610601944283	0.0250810904376177	0.999995695334838	Pfdn6	20	5455974	5457444	+	991	protein_coding	prefoldin subunit 6 [Source:RGD Symbol;Acc:1303006]	-
ENSRNOG00000016829	129.657431686394	120.339217671607	83.7652183145856	151.26991774984	226.096625855481	155.592090884973	111.253955890862	177.652878163431	-0.675088855794114	0.0251419677403013	0.999995695334838	Isoc2b	1	72524569	72545329	+	1044	protein_coding	isochorismatase domain containing 2b [Source:RGD Symbol;Acc:1309062]	-
ENSRNOG00000030871	5683.69000108028	6782.03722366772	4745.66156599547	6919.83731129471	8201.23179424684	8543.42026313851	5737.12959691449	7888.16312289335	-0.459293749748577	0.0253156428016288	0.999995695334838	Calm2	15	65506874	65507968	-	1095	protein_coding	calmodulin 2 [Source:NCBI gene;Acc:50663]	-
ENSRNOG00000048659	14.5305742407165	7.02710760126172	5.17069248855467	15.2285152097155	36.8527539940652	22.6315768559961	8.90945811017764	24.9042820199256	-1.49601239533882	0.0253244775392424	0.999995695334838	LOC498316	13	109646455	109652229	+	435	protein_coding	hypothetical LOC498316 [Source:RGD Symbol;Acc:1593182]	-
ENSRNOG00000046261	71.5351347235276	57.0952492602515	41.3655399084373	105.584372120694	95.617956308926	83.9254308409854	56.6653079640721	95.0425864235351	-0.747585377128632	0.0255313211985572	0.999995695334838	Acp5	8	23142734	23148396	-	1549	protein_coding	acid phosphatase 5, tartrate resistant [Source:RGD Symbol;Acc:2022]	-
ENSRNOG00000029386	58.1222969628662	61.4871915110401	146.847666674953	136.041402540125	173.307545809928	174.45173826497	88.8190517162863	161.266895538341	-0.861701290508204	0.0256077634840198	0.999995695334838	RT1-N2	20	3146856	3150852	+	1995	protein_coding	RT1 class Ib, locus N2 [Source:RGD Symbol;Acc:1595850]	-
ENSRNOG00000016490	2.23547296011024	1.75677690031543	1.03413849771093	5.07617173657182	5.97612226930787	17.9166650109969	1.67546278604553	9.65631967229219	-2.53531103021399	0.0256614410029672	0.999995695334838	Nox3	1	44550994	44615760	-	1707	protein_coding	NADPH oxidase 3 [Source:RGD Symbol;Acc:1303190]	-
ENSRNOG00000059734	1.11773648005512	8.78388450157715	10.3413849771093	23.3503899882304	41.8328558851551	8.48684132099852	6.74766865291387	24.5566957314613	-1.8473616356087	0.0257879908036749	0.999995695334838	AABR07043564.1	19	29241159	29373989	-	1440	protein_coding		-
ENSRNOG00000012748	192.25067456948	220.475500989586	186.144929587968	236.549602924247	376.495702966396	279.122781223951	199.623701715678	297.389362371531	-0.57412921638281	0.0258231336218991	0.999995695334838	Vamp8	4	100250301	100252755	-	300	protein_coding	vesicle-associated membrane protein 8 [Source:RGD Symbol;Acc:620421]	-
ENSRNOG00000018916	215.723140650638	251.219096745106	116.857650241335	230.458196840361	410.360395825807	340.416635208941	194.599962545693	327.078409291703	-0.748171410751121	0.0258775821205685	0.999995695334838	Bcl7c	1	199155296	199159125	-	986	protein_coding	BCL tumor suppressor 7C [Source:RGD Symbol;Acc:1308439]	-
ENSRNOG00000051002	80.4770265639685	43.041034057728	11.3755234748203	116.751949941152	99.6020378217979	87.6973603169847	44.9645280321723	101.350449359978	-1.17593274061044	0.0267381577140398	0.999995695334838	RT1-DMb	20	5227045	5234290	-	2388	protein_coding	RT1 class II, locus DMb [Source:RGD Symbol;Acc:735096]	-
novel.1192	8.94189184044095	7.90549605141944	9.3072464793984	16.2437495570298	31.8726521029753	19.8026297489966	8.71821145708626	22.6396771363339	-1.37963336062006	0.0268597433683797	0.999995695334838	-	20	11922777	11924777	+	1369	-	-	-
ENSRNOG00000027156	1260.80674950217	1350.08304789241	1164.43994842251	1727.92885912905	1636.46148141214	1554.03494411173	1258.4432486057	1639.47509488431	-0.38134230721397	0.0269762788729029	0.999995695334838	Morn4	1	261323083	261333383	-	1695	protein_coding	MORN repeat containing 4 [Source:RGD Symbol;Acc:1307336]	-
novel.960	8.94189184044095	6.14871915110401	10.3413849771093	22.335155640916	24.9005094554495	17.9166650109969	8.47733198955143	21.7174433691208	-1.36521807775155	0.0270737810298532	0.999995695334838	-	19	28171756	28179073	+	1191	-	PF00552:Integrase DNA binding domain	-
ENSRNOG00000020876	542.102192826732	616.628692010716	451.918523499678	692.389824868397	933.271094390246	668.574499620884	536.883136112375	764.745139626509	-0.509771085678542	0.0271430011439401	0.999995695334838	Bax	1	101451802	101457207	-	1277	protein_coding	BCL2 associated X, apoptosis regulator [Source:RGD Symbol;Acc:2192]	-
novel.437	17.8837836808819	36.0139264564663	26.8876009404843	33.502733461374	117.530404629722	38.6622771289933	26.9284370259442	63.2318050733629	-1.22494939711678	0.0275042336163597	0.999995695334838	-	11	70963200	70967117	-	1067	-	PF01247:Ribosomal protein L35Ae	-
ENSRNOG00000018854	16.7660472008268	9.66227295173486	6.2048309862656	20.3046869462873	29.8806113465394	30.1754358079947	10.8777170462757	26.7869113669405	-1.31065703310353	0.0280371479117863	0.999995695334838	Nppc	9	93731436	93735636	-	1020	protein_coding	natriuretic peptide C [Source:RGD Symbol;Acc:620850]	-
ENSRNOG00000061425	1397.1706000689	1547.72044917789	1311.28761509746	1552.29331704366	2310.76727746571	2018.92525202865	1418.72622144809	1960.66194884601	-0.46662646523459	0.0280856062897124	0.999995695334838	Cox14	7	141380322	141380495	+	174	protein_coding	COX14, cytochrome c oxidase assembly factor [Source:RGD Symbol;Acc:1598052]	-
ENSRNOG00000056422	15.6483107207717	22.8380997041006	24.8193239450624	31.4722647667453	60.7572430712967	38.6622771289933	21.1019114566449	43.6305949890118	-1.04351533755016	0.0282123896975473	0.999995695334838	RF00289	10	94696646	94696715	+	70	snoRNA		-
novel.447	174.366890888598	138.785375124919	135.472143200132	273.098039427564	215.140401695083	182.938579585968	149.541469737883	223.725673569539	-0.582129344499932	0.0285149073709192	0.999995695334838	-	12	8491053	8494209	+	3157	-	-	-
novel.329	64.8287158431969	46.5545878583589	48.6045093924139	89.3406225636641	129.482649168337	63.179818722989	53.3292710313232	94.0010301516635	-0.820119943848365	0.0285791459950598	0.999995695334838	-	10	13833605	13835955	-	2351	-	-	-
ENSRNOG00000001275	0	0	0	2.03046869462873	5.97612226930787	3.77192947599934	0	3.92617347997865	-4.40890703064502	0.0286750340798518	0.999995695334838	Tmem184a	12	16912249	16921426	+	2079	protein_coding	transmembrane protein 184A [Source:RGD Symbol;Acc:1306702]	-
novel.61	12.2951012806063	7.02710760126172	16.5462159633749	35.5332021560028	37.8487743722832	16.0307002729972	11.956141615081	29.8042256004277	-1.3254261236118	0.0286965187228375	0.999995695334838	-	1	91168406	91171371	+	1587	-	-	-
ENSRNOG00000019751	105.067229125181	99.2578948678218	83.7652183145856	152.285152097155	167.33142354062	119.758760862979	96.0301141025295	146.458445500251	-0.608499635053732	0.0289615629729941	0.999995695334838	Cyb5r2	1	171971701	171979933	-	1350	protein_coding	cytochrome b5 reductase 2 [Source:RGD Symbol;Acc:1308421]	-
novel.1895	364.382092497969	648.250676216394	511.898556366912	525.891391908841	897.414360774399	981.644646128829	508.177108360425	801.650132937356	-0.656856880083964	0.0294265701015821	0.999995695334838	-	8	62745911	62746536	-	626	-	-	-
ENSRNOG00000042726	11.1773648005512	12.297438302208	9.3072464793984	52.792186060347	45.816937398027	4.71491184499918	10.9273498607192	34.4413451011244	-1.65237379354831	0.0294969127212339	0.999995695334838	RGD1560775	8	96436121	96547568	-	1955	protein_coding	similar to RIKEN cDNA 4930579C12 gene [Source:RGD Symbol;Acc:1560775]	-
ENSRNOG00000053751	24.5902025612126	25.4732650545737	23.7851854473515	23.3503899882304	159.363260514877	23.5745592249959	24.6162176877126	68.7627365760343	-1.48121987575383	0.0296127924260858	0.999995695334838	AABR07043453.1	19	28665506	28666993	-	309	protein_coding		-
ENSRNOG00000011155	173.249154408543	324.125338108197	197.520453062788	241.625774660819	667.333653406046	334.758740994942	231.63164852651	414.572723020602	-0.838169299688436	0.0296773226709976	0.999995695334838	AABR07072207.1	10	105564535	105565162	+	624	pseudogene		-
ENSRNOG00000019974	4880.03747192065	5693.71393392231	2497.4444719719	5483.28070984488	8609.60014931621	6682.91604910184	4357.06529260495	6925.26563608764	-0.66845429809527	0.0297907384578304	0.999995695334838	Uba52	16	20668971	20671127	+	504	protein_coding	ubiquitin A-52 residue ribosomal protein fusion product 1 [Source:RGD Symbol;Acc:68344]	-
ENSRNOG00000006898	456.036483862488	448.856498030592	314.378103304124	527.92186060347	727.094876099125	518.64030294991	406.423695065735	591.219013217501	-0.540462605803614	0.0298255787347918	0.999995695334838	Mrps16	15	4351292	4353694	+	607	protein_coding	mitochondrial ribosomal protein S16 [Source:RGD Symbol;Acc:1582995]	-
ENSRNOG00000048174	3342.0320753648	3983.49162146524	1350.58487801048	3477.1776395517	6956.20632147436	4742.25833370017	2892.03619161351	5058.54743157541	-0.806564359687748	0.0299694971458213	0.999995695334838	Uqcrq	10	38779132	38782419	-	1494	protein_coding	ubiquinol-cytochrome c reductase, complex III subunit VII [Source:RGD Symbol;Acc:1562350]	-
ENSRNOG00000011951	1935.91958345547	1740.96590821259	1194.42996485613	2648.74641214318	2134.47167052113	2142.45594236763	1623.77181884139	2308.55800834398	-0.507643928136037	0.0301679897707204	0.999995695334838	Plk2	2	41911131	41916901	+	2782	protein_coding	polo-like kinase 2 [Source:RGD Symbol;Acc:620760]	-
ENSRNOG00000003143	15.6483107207717	21.9597112539429	36.1948474198827	11.167577820458	85.6577525267462	102.785078220982	24.6009564648657	66.5368028560621	-1.43573639080306	0.0304719397811286	0.999995695334838	RGD1310166	10	72486152	72497041	+	955	protein_coding	similar to Chromodomain-helicase-DNA-binding protein 1 (CHD-1) [Source:RGD Symbol;Acc:1310166]	-
ENSRNOG00000008733	219.076350090803	201.150955086117	192.349760574234	237.564837271561	423.308660742641	268.749975164953	204.192355250385	309.874491059719	-0.60202995763837	0.0305780425571586	0.999995695334838	Lsm3	4	123162086	123168330	+	709	protein_coding	LSM3 homolog, U6 small nuclear RNA and mRNA degradation associated [Source:RGD Symbol;Acc:1305971]	-
ENSRNOG00000037850	459.389693302654	541.087285297152	619.448960128849	727.9230270244	868.529769806078	651.600816978887	539.975312909552	749.351204603121	-0.472302688371771	0.0306722699825967	0.999995695334838	Marc2	13	102724348	102756174	-	1942	protein_coding	mitochondrial amidoxime reducing component 2 [Source:RGD Symbol;Acc:621257]	-
ENSRNOG00000016653	6049.1898300583	5224.65450153809	3619.48474198827	9378.7349004901	7876.52915094778	5227.89425373509	4964.44302452822	7494.38610172432	-0.594172203353753	0.0308673679337622	0.999995695334838	Ngef	9	94569286	94601852	-	2675	protein_coding	neuronal guanine nucleotide exchange factor [Source:RGD Symbol;Acc:1309055]	-
ENSRNOG00000007235	1716.84323336466	2100.2267843271	1898.67828179727	2011.17924202976	3586.66938196294	2644.12256267554	1905.24943316301	2747.32372888941	-0.527918927413329	0.0310432962776738	0.999995695334838	Atp5mc1	10	83895947	83898527	-	561	protein_coding	ATP synthase membrane subunit c locus 1 [Source:RGD Symbol;Acc:61933]	-
ENSRNOG00000014272	5282.42260474049	6420.14118220274	2677.38457057361	5918.81624484275	11607.6214877523	6536.75378190686	4793.31611917228	8021.06383816731	-0.742714988570219	0.0313712226295708	0.999995695334838	Rpl35	3	23294814	23297774	-	446	protein_coding	ribosomal protein L35 [Source:RGD Symbol;Acc:1303007]	-
ENSRNOG00000012393	470.567058103205	690.413321823964	490.181647914982	635.536701418792	1226.10108558633	708.179759118877	550.38734261405	856.605848708	-0.637434984212545	0.0313984482172658	0.999995695334838	S100a13	2	189906022	189912516	+	484	protein_coding	S100 calcium binding protein A13 [Source:RGD Symbol;Acc:1304919]	-
ENSRNOG00000001712	254.843917452567	313.584676706304	187.179068085679	322.844522445968	418.328558851551	373.421018123935	251.869220748183	371.531366473818	-0.559437577349903	0.0314941364618794	0.999995695334838	Alg3	11	83986230	83991706	+	1421	protein_coding	ALG3, alpha-1,3- mannosyltransferase [Source:RGD Symbol;Acc:1306004]	-
ENSRNOG00000046246	1.11773648005512	0.878388450157715	4.13655399084373	26.3960930301735	0	16.0307002729972	2.04422630701886	14.1422644343902	-2.79931908813833	0.0315151417005485	0.999995695334838	AABR07015881.1	14	82867946	82869792	+	807	protein_coding		-
ENSRNOG00000008516	586.811652028937	823.049977797779	255.432208934601	645.689044891936	1619.52913498243	832.653431826855	555.097946253772	1032.62387056707	-0.895003136977248	0.0316829617601743	0.999995695334838	AABR07049516.1	5	125345343	125345726	-	384	protein_coding		-
novel.1114	198.957093449811	236.286493092425	319.548795792678	306.600772888938	414.344477338679	391.337683134932	251.597460778305	370.760977787516	-0.559242204735758	0.0317666130113302	0.999995695334838	-	2	30353826	30360066	-	5230	-	-	-
ENSRNOG00000001302	4362.52548165513	4702.89176214441	2703.23803301638	8127.9661845988	5194.24627240676	4678.13553260818	3922.88509227197	6000.11599653792	-0.61300542099689	0.0317951079802672	0.999995695334838	Adora2a	20	14265252	14282873	-	2485	protein_coding	adenosine A2a receptor [Source:RGD Symbol;Acc:2049]	-
ENSRNOG00000034071	1381.52228934813	1502.04424976969	1156.16684044082	1548.23237965441	2186.26473018846	1813.35509558668	1346.57779318621	1849.28406847652	-0.457513750928513	0.0318236977140118	0.999995695334838	Chmp4bl1	4	67059939	67060974	+	1036	protein_coding	chromatin modifying protein 4B-like 1 [Source:RGD Symbol;Acc:1583604]	-
ENSRNOG00000023389	311.848477935378	365.409595265609	297.831887340749	478.175377585066	496.018148352554	379.078912337934	325.029986847245	451.090812758518	-0.471587094302743	0.0318800671184965	0.999995695334838	Ephx4	14	3360712	3389943	-	1180	protein_coding	epoxide hydrolase 4 [Source:RGD Symbol;Acc:1308891]	-
ENSRNOG00000000490	1862.14897577183	2630.77340822236	1639.10951887183	2445.69954268031	4296.83191163236	2582.82870869055	2044.01063428867	3108.45338766774	-0.604567189751956	0.0318814182934514	0.999995695334838	Rps10	20	7215774	7219548	-	465	protein_coding	ribosomal protein S10 [Source:RGD Symbol;Acc:621024]	-
ENSRNOG00000024846	254.843917452567	312.706288256147	230.612884989538	461.931628028036	380.479784479268	312.127164138946	266.054363566084	384.846192215417	-0.53091008276231	0.0319054800419173	0.999995695334838	Ier5l	3	9036373	9037942	-	1570	protein_coding	immediate early response 5-like [Source:RGD Symbol;Acc:1561058]	-
novel.325	198.957093449811	229.259385491164	141.676974186398	225.382025103789	390.439988261448	272.521904640953	189.964484375791	296.114639335396	-0.639325347926716	0.0320836125956253	0.999995695334838	-	10	11514474	11515532	-	1059	-	-	-
ENSRNOG00000010984	609.166381630039	541.087285297152	594.629636183787	695.43552791034	844.625280728846	768.530630734866	581.62776770366	769.530479791351	-0.404399681189652	0.0322994250861712	0.999995695334838	Anxa11	16	3867208	3912148	-	2394	protein_coding	annexin A11 [Source:RGD Symbol;Acc:1309911]	-
ENSRNOG00000028505	3277.20335952161	3782.34066637912	1883.16620433161	3574.64013689388	6447.23990820498	4091.60049909029	2980.90341007745	4704.49351472971	-0.658207492616633	0.0324373936496216	0.999995695334838	Rps18l1	20	5441876	5445553	+	2490	protein_coding	ribosomal protein S18-like 1 [Source:RGD Symbol;Acc:2321678]	-
ENSRNOG00000047988	1812.9685706494	2007.99599706054	1619.46088741532	1958.38705596941	3679.29927713721	2363.11381671359	1813.47515170842	2666.9333832734	-0.556330747595829	0.0324538479360557	0.999995695334838	Bola2	1	198120099	198121158	+	722	protein_coding	bolA family member 2 [Source:RGD Symbol;Acc:1565363]	-
ENSRNOG00000049580	886.365028683709	758.049232486108	448.816108006545	1458.89175709074	1097.61445679621	766.644665996866	697.743456392121	1107.71695996127	-0.666770314341392	0.0326271037552449	0.999995695334838	Gpr6	20	45813169	45815940	-	2237	protein_coding	G protein-coupled receptor 6 [Source:RGD Symbol;Acc:70939]	-
ENSRNOG00000007049	347.616045297142	298.652073053623	240.954269966648	408.124207620375	462.153455493142	377.192947599934	295.740796105804	415.823536904484	-0.492041330178642	0.0326531055760798	0.999995695334838	Bcl11a	14	108826831	108921669	+	3838	protein_coding	B-cell CLL/lymphoma 11A [Source:RGD Symbol;Acc:1309923]	zf-C2H2
ENSRNOG00000025055	6.70641888033071	14.9326036526812	2.06827699542187	40.6093738925746	16.9323464297056	16.973682641997	7.90243317614458	24.8384676547591	-1.6307980946854	0.0326622333051568	0.999995695334838	Zdhhc19	11	71511715	71523267	-	1974	protein_coding	zinc finger, DHHC-type containing 19 [Source:RGD Symbol;Acc:1309014]	-
ENSRNOG00000003746	532.042564506236	613.993526660243	548.093403786795	731.983964413657	848.609362241718	680.833270417881	564.709831651091	753.808865691086	-0.416013916663265	0.0330822015020049	0.999995695334838	Gjb1	X	71272042	71279977	+	1694	protein_coding	gap junction protein, beta 1 [Source:RGD Symbol;Acc:61926]	-
ENSRNOG00000003998	91.6543913645197	115.068886970661	97.2090187848277	103.553903426065	209.164279425776	179.166650109969	101.310765706669	163.96161098727	-0.693272612253103	0.0331836089416359	0.999995695334838	Sgca	10	82770905	82785142	-	1693	protein_coding	sarcoglycan, alpha [Source:RGD Symbol;Acc:1308062]	-
ENSRNOG00000046349	369.970774898244	499.80302813974	476.73784744474	640.612873155364	1141.4393534378	429.056977894925	448.837216827575	737.036401496031	-0.714960932940209	0.0332418650390912	0.999995695334838	AABR07067829.1	9	66626525	66627007	-	483	protein_coding		-
ENSRNOG00000051624	788.004218438858	1018.05221373279	700.111762950302	920.817553014129	1470.12607824974	1223.99111496179	835.389398373984	1204.97824874188	-0.528033105463784	0.033320740778682	0.999995695334838	Hspe1	9	61692154	61694599	+	267	protein_coding	heat shock protein family E member 1 [Source:RGD Symbol;Acc:2844]	-
ENSRNOG00000020474	1753.72853720648	2068.60480012142	1253.37585922565	1978.6917429157	2689.25502118854	2590.37256764255	1691.90306551785	2419.43977724893	-0.5158488676377	0.0335787905829508	0.999995695334838	Pin1	8	21669236	21680615	+	925	protein_coding	peptidylprolyl cis/trans isomerase, NIMA-interacting 1 [Source:RGD Symbol;Acc:1310299]	-
ENSRNOG00000019270	60.3577699229764	66.7575222119863	47.5703708947029	90.3558569109785	109.562241603978	81.0964837339859	58.2285543432219	93.671527416314	-0.683263693199537	0.0337012651368963	0.999995695334838	P2ry6	1	165972440	165997751	-	2465	protein_coding	pyrimidinergic receptor P2Y6 [Source:RGD Symbol;Acc:620269]	-
ENSRNOG00000019552	551.044084667173	684.26460267286	342.299842742319	625.384357945649	1196.22047423979	716.666600439875	525.869510027451	846.090477541772	-0.685562882983412	0.0337501766104323	0.999995695334838	Lsm7	7	11724962	11727388	+	488	protein_coding	LSM7 homolog, U6 small nuclear RNA and mRNA degradation associated [Source:RGD Symbol;Acc:1305354]	-
ENSRNOG00000011663	355.440200657528	353.112156963401	252.329793441468	403.048035883803	583.667941635736	411.140312883928	320.294050354132	465.952096801156	-0.540481984499676	0.0339469805243369	0.999995695334838	Rnf7	8	104326719	104335729	-	1256	protein_coding	ring finger protein 7 [Source:RGD Symbol;Acc:1311048]	-
ENSRNOG00000011494	1353.57887734675	1545.96367227758	762.160072812958	1359.39879105393	2820.72971111332	1750.1752768637	1220.56754081243	1976.76792634365	-0.69542700655555	0.0340095782665515	0.999995695334838	LOC108348287	X	105402867	105405580	+	669	protein_coding	60S ribosomal protein L36a [Source:RGD Symbol;Acc:11421250]	-
ENSRNOG00000032989	0	0	0	1.01523434731436	6.97214264752585	3.77192947599934	0	3.91976882361319	-4.40678893340749	0.0341093578513369	0.999995695334838	Lrrn4	3	125523781	125533600	-	2568	protein_coding	leucine rich repeat neuronal 4 [Source:RGD Symbol;Acc:1305256]	-
ENSRNOG00000059604	197.839356969756	226.62422014069	169.598713624593	241.625774660819	486.057944570374	232.916645142959	198.020763578347	320.200121458051	-0.692422947195829	0.0342112823294836	0.999995695334838	AABR07012274.1	2	191984773	191986170	-	1350	protein_coding	loricrin [Source:NCBI gene;Acc:502541]	-
ENSRNOG00000055023	472.802531063315	560.411831200622	249.227377948335	631.475764029535	732.074977990215	621.425381170892	427.480580070757	661.658707730214	-0.629504130591794	0.0342364957355271	0.999995695334838	AABR07006258.2	1	226258417	226258557	+	141	protein_coding		-
ENSRNOG00000048320	1185.91840533848	1221.83833416938	710.453147927411	1166.50426506421	2474.11461949346	1356.95162899076	1039.40329581176	1665.85683784948	-0.680397181085961	0.0346401120855264	0.999995695334838	Ndufa11	9	10334090	10338216	-	577	protein_coding	NADH:ubiquinone oxidoreductase subunit A11 [Source:RGD Symbol;Acc:1303292]	-
ENSRNOG00000000130	1119.97195301523	1278.93358342963	1177.88374889275	1538.08003618126	1389.44842761408	1781.29369504069	1192.26309511254	1569.60738627868	-0.396533463584519	0.0347719833750511	0.999995695334838	Dnajb5	5	58393233	58401870	+	3077	protein_coding	DnaJ heat shock protein family (Hsp40) member B5 [Source:RGD Symbol;Acc:1307453]	-
ENSRNOG00000021010	1171.38783109776	1285.08230258074	872.812892068028	1310.66754238285	2152.40003732905	1405.04372980976	1109.76100858218	1622.70376984055	-0.547951903145948	0.0347879945421619	0.999995695334838	Arl2	1	221504170	221516110	-	1574	protein_coding	ADP-ribosylation factor like GTPase 2 [Source:RGD Symbol;Acc:69326]	-
ENSRNOG00000015335	4455.2976094997	4965.52990874156	3279.25317624137	4871.09439841432	9311.79451595989	5170.3723292261	4233.36023149421	6451.0870812001	-0.607689367554548	0.0348728520022706	0.999995695334838	Rpl13	19	55917736	55919996	+	636	protein_coding	ribosomal protein L13 [Source:RGD Symbol;Acc:621179]	-
ENSRNOG00000039417	1607.30505831926	1723.39813920944	1070.33334513082	1786.81245127328	2250.01003439441	2170.74541343762	1467.0121808865	2069.18929970177	-0.496057349990836	0.0349028869877945	0.999995695334838	Dda1	16	19881122	19885500	+	1768	protein_coding	DET1 and DDB1 associated 1 [Source:RGD Symbol;Acc:1584153]	-
ENSRNOG00000018774	4415.05909621772	5203.5731787343	3676.36235936237	4977.69400488233	8705.21810562514	5677.69684374801	4431.6648781048	6453.53631808516	-0.542175987160646	0.0350707964297626	0.999995695334838	Rps14	18	56044369	56047316	+	456	protein_coding	ribosomal protein S14 [Source:RGD Symbol;Acc:62025]	-
ENSRNOG00000000456	19.001520160937	47.4329763085166	23.7851854473515	70.0511699646912	42.8288762633731	66.0087658299885	30.0732273056017	59.6296040193509	-0.975906433047497	0.0353854036101318	0.999995695334838	Psmb8	20	3990613	3993769	+	2066	protein_coding	proteasome subunit beta 8 [Source:RGD Symbol;Acc:3426]	-
ENSRNOG00000012684	762.296279397591	890.685888459923	547.059265289084	904.573803457099	1190.24435197048	1029.73674694782	733.347144382199	1041.5183007918	-0.505669043298133	0.0356119705056794	0.999995695334838	Bloc1s2	1	263913854	263920962	-	1014	protein_coding	biogenesis of lysosomal organelles complex-1, subunit 2 [Source:RGD Symbol;Acc:1306551]	-
ENSRNOG00000049819	570.04560482811	621.020634261504	473.635431951608	619.292951861763	1024.9049691863	745.89905387887	554.900557013741	796.698991642311	-0.521500540264318	0.0356244087799733	0.999995695334838	Dnajc19	2	120504130	120531782	+	2357	protein_coding	DnaJ heat shock protein family (Hsp40) member C19 [Source:RGD Symbol;Acc:1560220]	-
ENSRNOG00000010184	2206.4118116288	2453.3389412905	1460.20355876784	2312.70384318212	3406.38969350549	3147.67514772145	2039.98477056238	2955.58956146969	-0.534789957236422	0.0359712201520332	0.999995695334838	Brk1	4	145559206	145574438	+	1102	protein_coding	BRICK1, SCAR/WAVE actin-nucleating complex subunit [Source:RGD Symbol;Acc:1598136]	-
ENSRNOG00000042696	1387.1109717484	1885.90000248861	1116.86957752781	1609.14644049327	2657.38236908557	2213.17962004261	1463.29351725494	2159.90280987382	-0.561461208752045	0.0360645516582546	0.999995695334838	Minos1	5	157546856	157573183	-	505	protein_coding	mitochondrial inner membrane organizing system 1 [Source:RGD Symbol;Acc:1560187]	-
ENSRNOG00000015550	6312.97563935131	3987.88356371603	2608.09729122697	4946.22174011559	13612.6105091051	4867.67498877715	4302.9854980981	7808.83574599928	-0.85981026062535	0.0360838414862681	0.999995695334838	Ptgds	3	2686123	2689084	-	786	protein_coding	prostaglandin D2 synthase [Source:RGD Symbol;Acc:3433]	-
ENSRNOG00000006146	12.2951012806063	15.8109921028389	11.3755234748203	7.10664043120055	37.8487743722832	66.0087658299885	13.1605389527551	36.9880602111574	-1.48953049668709	0.0361154856126297	0.999995695334838	Trim54	6	26603369	26624092	-	1548	protein_coding	tripartite motif-containing 54 [Source:RGD Symbol;Acc:1306453]	-
ENSRNOG00000023633	207.898985290252	252.097485195264	117.891788739046	315.737882014767	353.587234267383	244.232433570957	192.629419741521	304.519183284369	-0.659009705286255	0.0361954880013625	0.999995695334838	Crabp1	8	59344083	59352132	+	766	protein_coding	cellular retinoic acid binding protein 1 [Source:RGD Symbol;Acc:2400]	-
ENSRNOG00000002963	314.083950895488	367.166372165925	251.295654943757	392.895692410659	474.105700031758	435.657854477924	310.848659335057	434.219748973447	-0.48116676203857	0.03639806079206	0.999995695334838	C1ql1	10	91040005	91047177	-	1236	protein_coding	complement C1q like 1 [Source:RGD Symbol;Acc:1306039]	-
ENSRNOG00000017127	3098.36552271279	3620.7171915501	2012.43351654548	3438.59873435375	6399.43093005051	3669.14439777836	2910.50541026946	4502.39135406088	-0.629331628250063	0.037099276183576	0.999995695334838	Rpl28	1	72619282	72621519	-	1531	protein_coding	ribosomal protein L28 [Source:RGD Symbol;Acc:621193]	-
ENSRNOG00000045885	378.912666738685	434.802282828069	124.096619725312	453.809753249521	741.039161394176	478.092061082917	312.603856430689	557.646991908871	-0.834413097697336	0.0371329177380696	0.999995695334838	LOC100365810	8	105087994	105088401	-	408	protein_coding	40S ribosomal protein S17-like [Source:RGD Symbol;Acc:2318277]	-
ENSRNOG00000024497	665.053205632795	739.603075032796	512.932694864623	764.471463527717	1205.18465764375	803.42097838786	639.196325176738	924.359033186444	-0.531816991020215	0.0373004313739619	0.999995695334838	U2af1l4	1	89017479	89019937	+	1200	protein_coding	U2 small nuclear RNA auxiliary factor 1-like 4 [Source:RGD Symbol;Acc:1305600]	-
ENSRNOG00000026646	1644.19036216108	2072.99674237221	1576.02707051146	1840.61987168094	3559.77683175106	2393.28925252158	1764.40472501492	2597.89531865119	-0.557993953001809	0.0373037766109414	0.999995695334838	Ndufs5	5	141390580	141405453	-	521	protein_coding	NADH:ubiquinone oxidoreductase subunit S5 [Source:RGD Symbol;Acc:1311081]	-
ENSRNOG00000052028	4.47094592022047	0.878388450157715	1.03413849771093	12.1828121677724	14.9403056732697	3.77192947599934	2.12782428936304	10.2983491056805	-2.31200909981229	0.037517574307186	0.999995695334838	AABR07043456.1	19	28746366	28751584	-	315	protein_coding		-
ENSRNOG00000037298	111.773648005512	216.961947188956	77.56038732832	95.4320286475503	414.344477338679	316.842075983945	135.431994174262	275.539527323391	-1.0227140482471	0.0375852335828891	0.999995695334838	RGD1309036	1	100346096	100359511	-	1203	protein_coding	hypothetical LOC292874 [Source:RGD Symbol;Acc:1309036]	-
ENSRNOG00000049604	324.143579215984	355.747322313875	380.562967157624	405.078504578432	522.910698564439	511.096443997911	353.484622895827	479.695215713594	-0.440346861228123	0.0377524146224819	0.999995695334838	Mvk	12	47904719	47919400	-	1188	protein_coding	mevalonate kinase [Source:RGD Symbol;Acc:621295]	-
ENSRNOG00000005387	1368.10945158746	963.592129823013	1034.13849771093	1437.57183579714	2198.21697472708	1275.85514525678	1121.94669304047	1637.214651927	-0.545530856782477	0.0378066055955086	0.999995695334838	Rbm3	X	15098904	15102340	+	1824	protein_coding	RNA binding motif protein 3 [Source:RGD Symbol;Acc:620145]	-
ENSRNOG00000001415	2771.98647053669	3192.94201632329	2602.92659873842	3210.17100620802	4229.10252591354	3886.97332501732	2855.95169519947	3775.41561904629	-0.402556053836634	0.0382496525978912	0.999995695334838	Ap1s1	12	22665112	22676075	+	1344	protein_coding	adaptor related protein complex 1 subunit sigma 1 [Source:RGD Symbol;Acc:1305911]	-
ENSRNOG00000034107	177.720100328764	151.082813427127	128.233173716156	170.559370348813	277.889685522816	233.859627511959	152.345362490682	227.43622779453	-0.579182612125173	0.0383627035064131	0.999995695334838	LOC681282	7	118023628	118025287	+	669	protein_coding	hypothetical protein LOC681282 [Source:RGD Symbol;Acc:1597990]	-
ENSRNOG00000046316	1966.09846841695	2255.70154000501	1753.89889211774	2035.5448663653	3778.90131495901	2798.77167119151	1991.89963351324	2871.07261750528	-0.52734844528304	0.0384153504309542	0.999995695334838	Tomm6	9	15313523	15314435	+	225	protein_coding	translocase of outer mitochondrial membrane 6 [Source:RGD Symbol;Acc:1583567]	-
ENSRNOG00000031834	659.46452323252	827.441920048568	562.571342754748	718.78591789857	1384.46832572299	959.956051641833	683.159262011945	1021.07009842113	-0.579364615729806	0.0385219528763967	0.999995695334838	Nkain4	3	176444544	176465162	-	1411	protein_coding	Sodium/potassium transporting ATPase interacting 4 [Source:RGD Symbol;Acc:1305809]	-
ENSRNOG00000018007	1068.55607493269	1178.79730011165	961.748802871168	1126.91012551895	1955.18800244189	1464.45161905674	1069.70072597184	1515.51658233919	-0.502457568588518	0.0386382847647218	0.999995695334838	Gtf2h5	1	46978458	46985032	+	1655	protein_coding	general transcription factor IIH subunit 5 [Source:RGD Symbol;Acc:1560991]	-
ENSRNOG00000008555	2403.1334321185	2723.00419548892	1876.96137334534	2568.54289870534	5194.24627240676	2874.2102607115	2334.36633365092	3545.66647727453	-0.60293701411807	0.038804037365691	0.999995695334838	Rps20	5	16706082	16706909	-	357	protein_coding	ribosomal protein S20 [Source:RGD Symbol;Acc:621037]	-
ENSRNOG00000019802	565.57465890789	620.142245811347	452.952661997389	667.008966185538	1026.89700994274	659.144675930885	546.223188905542	784.350217353053	-0.521587097837083	0.0391930025046718	0.999995695334838	Zfp428	1	81372650	81382079	+	1420	protein_coding	zinc finger protein 428 [Source:RGD Symbol;Acc:1564862]	-
ENSRNOG00000013110	571.163341308166	570.952492602515	413.655399084373	580.714046663817	969.127828006094	702.521864904878	518.590410998351	750.787913191596	-0.533682238060127	0.0392613248278664	0.999995695334838	Nudt2	5	57845819	57860658	+	905	protein_coding	nudix hydrolase 2 [Source:RGD Symbol;Acc:1303023]	-
ENSRNOG00000014152	462.742902742819	487.505589837532	265.77359391171	645.689044891936	560.759472936722	572.3902979829	405.340695497354	592.946271937186	-0.548249857146	0.0394426466605678	0.999995695334838	Kcnip3	3	120023917	120087136	-	1875	protein_coding	potassium voltage-gated channel interacting protein 3 [Source:RGD Symbol;Acc:70888]	-
ENSRNOG00000015221	2331.59829739498	2358.47298867346	1942.11209870113	2432.50149616522	4568.74547488587	2693.15764586353	2210.72779492319	3231.46820563821	-0.547631867903192	0.0395010813486966	0.999995695334838	Eif3f	1	173532803	173541847	+	1327	protein_coding	eukaryotic translation initiation factor 3, subunit F [Source:RGD Symbol;Acc:1306112]	-
ENSRNOG00000011979	470.567058103205	489.262366737847	440.543000024858	539.089438423928	882.474055101129	570.504333244901	466.790808288637	664.022608923319	-0.508232838271338	0.0397077443455956	0.999995695334838	Mrps24	14	85947765	85951899	-	877	protein_coding	mitochondrial ribosomal protein S24 [Source:RGD Symbol;Acc:1306014]	-
ENSRNOG00000029418	263.785809293008	270.543642648576	162.359744140617	299.494132457738	386.455906748576	335.701723363942	232.2297320274	340.550587523418	-0.551782094332817	0.039768159097975	0.999995695334838	LOC498231	13	50242478	50261438	-	690	protein_coding	LRRGT00144 [Source:RGD Symbol;Acc:1561566]	-
ENSRNOG00000007806	2517.14255308413	2820.50531345642	2670.14560108963	2922.85968591806	4077.70742842441	3565.41633718838	2669.26448921006	3521.99448384361	-0.399880829252401	0.0401106834563832	0.999995695334838	Arf5	4	55715744	55718670	+	1057	protein_coding	ADP-ribosylation factor 5 [Source:RGD Symbol;Acc:621278]	-
novel.939	72.6528712035827	86.9604565656138	59.9800328672341	125.889059066981	121.514486142593	93.3552545309837	73.1977868788102	113.586266580186	-0.630335679064238	0.0401226527626037	0.999995695334838	-	18	73952368	73955338	-	2971	-	-	-
ENSRNOG00000018385	582.340706108717	441.829390429331	405.382291102686	815.233180893435	579.683860122864	616.710469325893	476.517462546911	670.542503447397	-0.493370982444288	0.0403303569966759	0.999995695334838	Chrm1	1	224882439	224884205	+	1767	protein_coding	cholinergic receptor, muscarinic 1 [Source:RGD Symbol;Acc:2342]	-
ENSRNOG00000024845	632.638847711197	782.644109090524	574.981004727279	772.593338306232	1150.40353684177	859.05693815885	663.421320509667	927.351271102283	-0.482605693480537	0.0404584348141286	0.999995695334838	Mrps21	2	197974761	197982385	-	653	protein_coding	mitochondrial ribosomal protein S21 [Source:RGD Symbol;Acc:1592330]	-
ENSRNOG00000043866	115596.3067673	126041.715490031	68548.9044592669	137015.012279199	141646.050027135	164642.835662633	103395.642238866	147767.965989656	-0.515156716901028	0.0405056976136723	0.999995695334838	AY172581.24	MT	1094	2664	+	1571	Mt_rRNA		-
ENSRNOG00000021233	1064.08512901247	1069.8771322921	1097.2209460713	1281.22574631073	1816.74116986959	1265.48233919778	1077.06106912529	1454.48308512603	-0.433359934104372	0.0408880761950721	0.999995695334838	Itpa	3	123209608	123221269	+	1190	protein_coding	inosine triphosphatase [Source:RGD Symbol;Acc:1589751]	-
ENSRNOG00000002916	136.363850566724	213.448393388325	252.329793441468	220.305853367217	306.774276491138	428.113995525925	200.714012465506	318.39804179476	-0.665043899215409	0.0408898640407263	0.999995695334838	Car4	10	72272248	72281067	+	1302	protein_coding	carbonic anhydrase 4 [Source:RGD Symbol;Acc:2242]	-
ENSRNOG00000014179	4508.94896054235	5330.93950400717	4315.45995094773	4936.06939664244	7532.90212046258	6829.07831629681	4718.44947183241	6432.68327780061	-0.447054223398062	0.0410659849329411	0.999995695334838	Rps2	10	14088319	14089979	+	882	protein_coding	ribosomal protein S2 [Source:RGD Symbol;Acc:619887]	-
ENSRNOG00000020310	2340.54018923542	2694.89576508387	2358.86991327864	3162.45499188425	3481.09122187184	2868.5523664975	2464.76862253264	3170.69952675119	-0.363155725412011	0.0413182215189322	0.999995695334838	Grik5	1	81885521	81946714	-	3757	protein_coding	glutamate ionotropic receptor kainate type subunit 5 [Source:RGD Symbol;Acc:2735]	-
ENSRNOG00000020259	20.1192566409921	28.9868188552046	21.7169084519296	45.6855456291464	52.7890800455529	33.9473652839941	23.6076613160421	44.1406636528978	-0.895180010919786	0.0415031982973261	0.999995695334838	RGD1305347	5	137356801	137360580	+	1392	protein_coding	similar to RIKEN cDNA 2610528J11 [Source:RGD Symbol;Acc:1305347]	-
ENSRNOG00000037540	404.620605779953	455.883605631854	371.255720678225	443.657409776377	851.597423376372	528.070126639908	410.586644030011	607.774986597552	-0.565439220034108	0.0417475213153977	0.999995695334838	Tmem256	10	56445647	56447138	+	951	protein_coding	transmembrane protein 256 [Source:RGD Symbol;Acc:1563438]	-
ENSRNOG00000056040	184.426519209095	280.205915600311	117.891788739046	218.275384672588	407.372334691153	334.758740994942	194.174741182817	320.135486786228	-0.719476108466586	0.0418676503825817	0.999995695334838	AABR07045680.1	20	56198049	56199332	+	795	lincRNA		-
novel.956	0	0	0	1.01523434731436	13.9442852950517	0	0	4.98650654745536	-4.75217104805109	0.0419784873481886	0.999995695334838	-	19	26541920	26613339	+	1601	-	-	-
ENSRNOG00000009508	10.0596283204961	1.75677690031543	6.2048309862656	32.4874991140597	21.9124483207955	5.65789421399901	6.00707873569237	20.0192805496181	-1.75710828630345	0.0420012326780012	0.999995695334838	LOC103689977	2	230186198	230198555	+	1907	protein_coding	caspase-6 [Source:RGD Symbol;Acc:9205219]	-
ENSRNOG00000061004	651.640367872134	672.84555282081	501.557171389803	968.533567337904	838.649158459538	696.863970690879	608.681030694249	834.682232162774	-0.455120231301036	0.0421937019523408	0.999995695334838	Asphd2	12	50269347	50279745	+	2897	protein_coding	aspartate beta-hydroxylase domain containing 2 [Source:RGD Symbol;Acc:1306020]	-
ENSRNOG00000004839	923.250332525528	988.187006427429	921.417401460442	1194.93082678901	1189.24833159227	1195.70164389179	944.284913471133	1193.29360075769	-0.337424378542364	0.0422479021117888	0.999995695334838	B4galnt1	7	70452579	70459880	+	2624	protein_coding	beta-1,4-N-acetyl-galactosaminyl transferase 1 [Source:RGD Symbol;Acc:620490]	-
ENSRNOG00000021048	1847.61840153111	1885.02161403846	1610.15364093592	2308.64290579287	2665.35053211131	2021.75419913565	1780.93121883516	2331.91587901328	-0.388769648332559	0.0427010577428777	0.999995695334838	AC095693.1	1	101783621	101792496	+	2121	protein_coding		-
ENSRNOG00000024352	268.256755213228	231.894550841637	267.841870907132	327.92069418254	351.595193510947	344.18856468494	255.997725653999	341.234817459475	-0.41583586882943	0.0427469951533034	0.999995695334838	Tyw1	12	29824981	29919320	-	2706	protein_coding	tRNA-yW synthesizing protein 1 homolog [Source:RGD Symbol;Acc:1310420]	-
ENSRNOG00000015468	1.11773648005512	1.75677690031543	1.03413849771093	3.04570304194309	10.9562241603978	8.48684132099852	1.30288395936049	7.49625617444646	-2.50851991760696	0.042831007864639	0.999995695334838	Bpifb1	3	149668102	149702399	+	1696	protein_coding	BPI fold containing family B, member 1 [Source:RGD Symbol;Acc:1563047]	-
ENSRNOG00000021098	1077.49796677313	1273.66325272869	910.041877985622	2431.4862618179	1164.34782213682	1343.74987582477	1087.06769916248	1646.52798659316	-0.598705897846216	0.0431752733467234	0.999995695334838	Rasgrp2	1	221773254	221788765	+	2226	protein_coding	RAS guanyl releasing protein 2 [Source:RGD Symbol;Acc:1311630]	-
ENSRNOG00000035452	22.3547296011024	19.3245459034697	23.7851854473515	45.6855456291464	40.8368355069371	33.9473652839941	21.8214869839745	40.1565821400259	-0.881897992236832	0.043177078990754	0.999995695334838	Mir2964	3	8407427	8407526	+	100	miRNA	microRNA 2964 [Source:RGD Symbol;Acc:4888575]	-
ENSRNOG00000050483	291.729221294386	323.246949658039	201.657007053632	446.703112818321	403.388253178281	325.328917304943	272.211059335352	391.806761100515	-0.524274816622035	0.043529917064802	0.999995695334838	Pradc1	4	117230528	117234928	-	1112	protein_coding	protease-associated domain containing 1 [Source:RGD Symbol;Acc:1583112]	-
novel.113	119.597803365898	100.13628331798	163.393882638328	89.3406225636641	509.962433647605	175.394720633969	127.709323107402	258.232592281746	-1.01634231018841	0.0436810915483683	0.999995695334838	-	1	221200575	221204333	+	3759	-	-	-
ENSRNOG00000020013	12.2951012806063	16.6893805529966	17.5803544610859	34.5179678086884	33.8646928594113	25.4605239629956	15.5216120982296	31.2810615436984	-1.0053703421844	0.0440276370110474	0.999995695334838	Psrc1	2	211176556	211181123	+	1830	protein_coding	proline and serine rich coiled-coil 1 [Source:RGD Symbol;Acc:1585037]	-
ENSRNOG00000009768	1.11773648005512	0	0	5.07617173657182	1.99204075643596	6.60087658299885	0.372578826685039	4.55636302533554	-3.66298282426172	0.0441758080431213	0.999995695334838	Npy	4	79557854	79565097	+	607	protein_coding	neuropeptide Y [Source:RGD Symbol;Acc:3197]	-
ENSRNOG00000048426	4.47094592022047	13.1758267523657	1.03413849771093	9.13710912582928	37.8487743722832	17.9166650109969	6.22697039009904	21.6341828363698	-1.77218617534779	0.0442066185270249	0.999995695334838	AABR07044509.1	20	8486265	8486624	+	360	protein_coding		-
ENSRNOG00000028884	2754.10268685581	3246.52371178291	2428.15719262527	3053.82491672161	4907.39240347998	3714.40755149035	2809.59453042133	3891.87495723065	-0.469996661645585	0.0443097789191772	0.999995695334838	Atp5mg	8	49220443	49227273	-	477	protein_coding	ATP synthase membrane subunit g [Source:RGD Symbol;Acc:1303259]	-
ENSRNOG00000014890	695.232090594284	796.698324293048	455.020938992811	738.075370497543	1153.39159797642	953.355175058834	648.983784626714	948.274047844266	-0.546755814339684	0.0444318616330598	0.999995695334838	Mrpl43	1	264755538	264756546	-	804	protein_coding	mitochondrial ribosomal protein L43 [Source:RGD Symbol;Acc:1307593]	-
ENSRNOG00000011478	38.003040321874	15.8109921028389	50.6727863878357	47.7160143237751	91.6338747960541	64.1228010919888	34.8289396041829	67.824230070606	-0.969117150924385	0.044452047558623	0.999995695334838	Ackr4	8	112644222	112648880	-	2016	protein_coding	atypical chemokine receptor 4 [Source:RGD Symbol;Acc:1596453]	-
ENSRNOG00000011599	160.954053127937	209.056451137536	156.154913154351	295.43319506848	211.156320182212	246.118398308957	175.388472473275	250.902637853216	-0.514285586491404	0.0445315270012176	0.999995695334838	Gldc	1	248297331	248377093	-	3787	protein_coding	glycine decarboxylase [Source:RGD Symbol;Acc:1308660]	-
ENSRNOG00000021017	4031.67548355881	3970.31579471287	1992.78488508897	6861.96895349779	4475.11955933338	4036.9075216883	3331.59205445355	5124.66534483982	-0.621196559552686	0.0445910852110425	0.999995695334838	Car11	1	101682172	101687293	+	1332	protein_coding	carbonic anhydrase 11 [Source:RGD Symbol;Acc:735155]	-
ENSRNOG00000002827	5032.04963320814	4556.20089096807	4727.04707303668	5937.09046309441	5736.08135815734	6167.10469325893	4771.76586573763	5946.75883817022	-0.317653957314209	0.0449300532717993	0.999995695334838	Rbfox1	10	8312961	8654892	-	4479	protein_coding	RNA binding fox-1 homolog 1 [Source:RGD Symbol;Acc:1311210]	-
ENSRNOG00000042886	1500.00235623397	1896.44066389051	1225.45411978746	1542.14097357052	3655.39478805998	2003.83753412465	1540.63237997064	2400.45776525172	-0.63962039912259	0.0452958700114159	0.999995695334838	Rps28	7	18682071	18683440	-	339	protein_coding	ribosomal protein S28 [Source:RGD Symbol;Acc:621046]	-
ENSRNOG00000017786	204.545775850087	220.475500989586	119.960065734468	224.366790756475	263.945400227764	341.359617577941	181.660447524714	276.557269520727	-0.6058508417443	0.0455256144066565	0.999995695334838	Acta1	19	56674074	56677084	-	1436	protein_coding	actin, alpha 1, skeletal muscle [Source:RGD Symbol;Acc:2025]	-
ENSRNOG00000013874	5714.98662252182	6242.70671527088	3315.44802366125	6436.58576197307	10192.2765303046	6242.54328277891	5091.04712048465	7623.80185835219	-0.582503266848979	0.0455740184486041	0.999995695334838	LOC100360522	8	66862143	66863476	-	496	protein_coding	ribosomal protein P1-like [Source:RGD Symbol;Acc:2321935]	-
ENSRNOG00000020441	173.249154408543	150.204424976969	85.8334953100075	267.006633343678	217.132442451519	162.192967467972	136.429024898507	215.444014421056	-0.658931607768753	0.0456920610359446	0.999995695334838	Wnk4	10	89181165	89198213	+	4248	protein_coding	WNK lysine deficient protein kinase 4 [Source:RGD Symbol;Acc:631401]	-
ENSRNOG00000018426	88.3011819243544	137.906986674761	85.8334953100075	150.254683402526	176.295606944582	145.219284825975	104.013887969708	157.256525057694	-0.591654596627631	0.0458147080904183	0.999995695334838	NEWGENE_2134	1	80606638	80609921	-	467	protein_coding	apolipoprotein C1 [Source:RGD Symbol;Acc:11432420]	-
novel.118	5.58868240027559	7.02710760126172	10.3413849771093	21.3199212936017	12.9482649168337	23.5745592249959	7.65239165954888	19.2809151451438	-1.3326334060681	0.0459867909269347	0.999995695334838	-	1	229026093	229028591	+	1285	-	-	-
ENSRNOG00000000433	1719.07870632477	2109.88905727883	1265.78552119818	2288.33821884658	2408.37727453107	2268.8155798136	1698.25109493393	2321.84369106375	-0.450933754814022	0.0460208654606913	0.999995695334838	Prrt1	20	4392626	4396250	+	2275	protein_coding	proline-rich transmembrane protein 1 [Source:RGD Symbol;Acc:1359348]	-
ENSRNOG00000010480	110.655911525457	113.312110070345	146.847666674953	117.767184288466	196.216014508942	283.837693068951	123.605229423585	199.27363062212	-0.690071916635913	0.0462774922148041	0.999995695334838	Vstm5	8	13796021	13816109	+	1849	protein_coding	V-set and transmembrane domain containing 5 [Source:RGD Symbol;Acc:1563328]	-
ENSRNOG00000047091	2.23547296011024	0.878388450157715	1.03413849771093	5.07617173657182	8.96418340396181	7.54385895199869	1.38266663599296	7.19473803084411	-2.40871474663651	0.0463232538260131	0.999995695334838	Psmb11	15	33271015	33271920	+	906	protein_coding	proteasome subunit beta 11 [Source:RGD Symbol;Acc:1308773]	-
ENSRNOG00000057397	1.11773648005512	0.878388450157715	0	11.167577820458	4.98010189108989	1.88596473799967	0.665374976737611	6.01121481651586	-3.17151773128045	0.0463987336680121	0.999995695334838	AABR07071701.1	8	126975833	126976850	+	228	protein_coding		-
novel.1699	1372.58039750769	1944.75202864918	1406.42835688687	1469.04410056389	3994.0417166541	2074.56121179964	1574.58692768125	2512.54900967254	-0.674001090015352	0.0464861118678073	0.999995695334838	-	7	11012840	11013377	+	538	-	-	-
ENSRNOG00000019985	1489.94272791347	1726.03330455991	1006.21675827274	2755.34601861119	1835.66555705574	1615.32879809672	1407.39759691537	2068.78012458788	-0.555491599519292	0.0466723751472344	0.999995695334838	Asic4	9	82647071	82668920	+	2628	protein_coding	acid sensing ion channel subunit family member 4 [Source:RGD Symbol;Acc:621068]	-
ENSRNOG00000024390	3.35320944016535	0.878388450157715	2.06827699542187	10.1523434731436	10.9562241603978	5.65789421399901	2.09995829524831	8.92215394918014	-2.11849734950101	0.0467779207363011	0.999995695334838	Osm	14	84465515	84470409	+	2764	protein_coding	oncostatin M [Source:RGD Symbol;Acc:1585012]	-
ENSRNOG00000015869	562.221449467724	585.006707805038	435.372307536303	601.018733610104	862.55364753677	710.065723856876	527.533488269689	724.54603500125	-0.457578872554447	0.0468566785759989	0.999995695334838	Pccb	8	109368624	109418872	-	2074	protein_coding	propionyl-CoA carboxylase subunit beta [Source:RGD Symbol;Acc:3265]	-
ENSRNOG00000016930	1407.23022838939	1389.61052814951	1338.17521603795	1363.45972844319	2235.06972872114	2064.18840574064	1378.33865752562	1887.57262096833	-0.453676116105972	0.0473167297994898	0.999995695334838	Ube2s	1	72580424	72584482	+	946	protein_coding	ubiquitin-conjugating enzyme E2S [Source:RGD Symbol;Acc:1564746]	-
ENSRNOG00000020010	1237.33428342102	1174.40535786087	1006.21675827274	1377.67300930559	1686.26250032304	1391.84197664376	1139.31879985154	1485.2591620908	-0.38255654803056	0.0473764322257602	0.999995695334838	Kctd13	1	198360627	198378934	+	1698	protein_coding	potassium channel tetramerization domain containing 13 [Source:RGD Symbol;Acc:735189]	-
ENSRNOG00000018529	2307.00809483376	2766.9236179968	2165.4860142067	2981.74327806229	3170.33286386783	3122.21462375846	2413.13924234575	3091.43025522952	-0.357145985365592	0.0474745905473838	0.999995695334838	Csnk1g2	7	11944958	11963268	-	2376	protein_coding	casein kinase 1, gamma 2 [Source:RGD Symbol;Acc:621407]	-
ENSRNOG00000060530	542.102192826732	638.588403264659	464.328185472209	583.75974970576	993.032317083325	758.157824675868	548.339593854534	778.316630488318	-0.504837342809147	0.0477982196655534	0.999995695334838	Cdc34	7	12899958	12905339	-	1047	protein_coding	cell division cycle 34 [Source:RGD Symbol;Acc:1305411]	-
ENSRNOG00000008459	616.990536990425	776.49538993942	462.259908476787	771.578103958917	1202.1965965091	744.95607150987	618.581945135544	906.243590659296	-0.550315391348254	0.0478754068427124	0.999995695334838	Anapc13	8	111107358	111115774	+	616	protein_coding	anaphase promoting complex subunit 13 [Source:RGD Symbol;Acc:1583270]	-
ENSRNOG00000020602	1764.90590200703	2243.4041017028	1634.97296488099	1882.24447992083	3687.26744016296	2613.94712686754	1881.09432286361	2727.81968231711	-0.536019195644697	0.0478781540225034	0.999995695334838	Ndufa13	16	21275311	21282246	+	472	protein_coding	NADH:ubiquinone oxidoreductase subunit A13 [Source:RGD Symbol;Acc:6492821]	-
ENSRNOG00000018397	164.307262568102	174.799301581385	160.291467145195	167.51366730687	375.499682588178	230.08769803596	166.466010431561	257.700349310336	-0.63014600677098	0.0479338572079501	0.999995695334838	Dnph1	9	16845525	16848503	-	773	protein_coding	2'-deoxynucleoside 5'-phosphate N-hydrolase 1 [Source:RGD Symbol;Acc:620382]	-
ENSRNOG00000032429	61.4755064030315	86.9604565656138	39.2972629130155	120.812887330409	103.58611933467	86.7543779479849	62.5777419605536	103.717794871021	-0.723516088856662	0.0480990853253949	0.999995695334838	Tmprss9	7	11678591	11699448	-	3559	protein_coding	transmembrane serine protease 9 [Source:RGD Symbol;Acc:1309581]	-
ENSRNOG00000038951	973.548474128008	1094.47200889651	881.086000049715	1093.40739205757	1780.88443625375	1219.27620311679	983.035494358079	1364.5226771427	-0.472847107233422	0.048219151469197	0.999995695334838	Cox17	11	64962666	64968437	-	422	protein_coding	COX17 cytochrome c oxidase copper chaperone [Source:RGD Symbol;Acc:620548]	-
ENSRNOG00000009461	1.11773648005512	0	0	6.09140608388619	6.97214264752585	0.942982368999836	0.372578826685039	4.66884370013729	-3.69356164366989	0.0482204075588575	0.999995695334838	Scp2d1	3	138974871	138975621	+	751	protein_coding	SCP2 sterol-binding domain containing 1 [Source:RGD Symbol;Acc:1308385]	-
novel.975	695.232090594284	603.45286525835	623.585514119693	878.177710426926	888.450177370437	731.754318343873	640.756823324109	832.794068713745	-0.378473705247378	0.0483612148929283	0.999995695334838	-	19	56615326	56617386	+	2061	-	-	-
ENSRNOG00000019106	2073.40117050224	2663.27378087819	1533.62739210531	2210.16517410337	4680.29975724628	2706.35939902953	2090.10078116192	3198.94144345973	-0.613874849139628	0.0485507236278415	0.999995695334838	Rps17	1	143167362	143169657	-	405	protein_coding	ribosomal protein S17 [Source:RGD Symbol;Acc:62027]	-
ENSRNOG00000028384	259.314863372787	255.611038995895	178.905960103992	293.402726373851	366.535499184216	311.184181769946	231.277287490891	323.707469109338	-0.484750037923759	0.0486470209590682	0.999995695334838	Npepl1	3	172195844	172207685	+	1882	protein_coding	aminopeptidase-like 1 [Source:RGD Symbol;Acc:1311351]	-
ENSRNOG00000028021	440.388173141717	452.370051831223	286.456363865929	484.266783668952	697.214264752585	507.324514521912	393.071529612956	562.935187647816	-0.517802318261029	0.0492836956038198	0.999995695334838	LOC684988	3	4341249	4341771	-	523	protein_coding	similar to ribosomal protein S13 [Source:RGD Symbol;Acc:1584372]	-
novel.1523	5.58868240027559	11.4190498520503	4.13655399084373	17.2589839043442	19.9204075643596	17.9166650109969	7.04809541438987	18.3653521599002	-1.36163408923334	0.0493256396703048	0.999995695334838	-	5	156960368	156961720	+	700	-	-	-
ENSRNOG00000019970	411.327024660284	481.356870686428	395.040906125577	477.160143237751	751.995385554574	556.359597709903	429.241600490763	595.171708834076	-0.470919884950542	0.0494337564412683	0.999995695334838	mrpl11	1	220243473	220246346	+	824	protein_coding	mitochondrial ribosomal protein L11 [Source:RGD Symbol;Acc:1359665]	-
ENSRNOG00000001551	3159.84102911582	3842.94946944	2298.88988041141	3217.27764663922	5575.72207726425	4641.35922021719	3100.56012632241	4478.11964804022	-0.530274265132365	0.0495112046501761	0.999995695334838	Atp5pf	11	24286787	24294179	-	909	protein_coding	ATP synthase peripheral stalk subunit F6 [Source:RGD Symbol;Acc:621376]	-
ENSRNOG00000019973	2121.46383914461	2486.71770239649	1417.80388036169	2271.07923494223	3666.35101222038	2763.88132353852	2008.66180730093	2900.43719023371	-0.529893645828494	0.049520382363185	0.999995695334838	Arl3	1	266287017	266333105	-	1357	protein_coding	ADP ribosylation factor like GTPase 3 [Source:RGD Symbol;Acc:69327]	-
ENSRNOG00000014568	1277.572796703	1442.31383515897	928.656370944418	1456.86128839611	2312.75931822215	1459.73670721175	1216.18100093546	1743.11910461	-0.519089228823977	0.0495361491016195	0.999995695334838	Ndufb10	10	14090128	14092289	-	683	protein_coding	NADH:ubiquinone oxidoreductase subunit B10 [Source:RGD Symbol;Acc:1310782]	-
ENSRNOG00000060098	8498.15045785906	10794.5156639882	7302.0519323369	10050.8200384122	15832.739932153	11188.4858081831	8864.90601806138	12357.3485929161	-0.479143823658371	0.0495562658423273	0.999995695334838	Ptms	4	157435373	157439507	-	1136	protein_coding	parathymosin [Source:RGD Symbol;Acc:621529]	-
ENSRNOG00000038300	1.11773648005512	1.75677690031543	6.2048309862656	0	14.9403056732697	33.9473652839941	3.02644812221205	16.2958903190879	-2.43322429652754	0.0496705586526491	0.999995695334838	Gstt4	20	13778178	13784827	+	946	protein_coding	glutathione S-transferase, theta 4 [Source:RGD Symbol;Acc:1591294]	-
ENSRNOG00000050315	153.129897767551	150.204424976969	146.847666674953	171.574604696128	292.829991196086	194.254368013966	150.060663139824	219.552987968727	-0.549031999873825	0.0496858512898251	0.999995695334838	Dcxr	10	109906815	109909715	-	1141	protein_coding	dicarbonyl and L-xylulose reductase [Source:RGD Symbol;Acc:620031]	-
novel.932	14543.9870784772	16759.6516290092	8303.09799812109	21502.6634761182	14051.8554958992	23717.8925450839	13202.2455685358	19757.4705057005	-0.581599656879124	0.0498145960525141	0.999995695334838	-	18	56295870	56298871	-	2861	-	-	-
ENSRNOG00000033473	2369.60133771685	2587.73237416463	651.507253557888	2538.08586828591	4587.66986207201	2784.62693565651	1869.61365514646	3303.46088867148	-0.821158173267036	0.0498969410450826	0.999995695334838	Rpl36	9	10441259	10441834	-	318	protein_coding	ribosomal protein L36 [Source:RGD Symbol;Acc:62085]	-
novel.1786	0	7.02710760126172	1.03413849771093	7.10664043120055	4.98010189108989	29.2324534389949	2.68708203299088	13.7730652537618	-2.31015431450947	0.0499375708294265	0.999995695334838	-	7	36057808	36058864	-	477	-	-	-
ENSRNOG00000025179	648.287158431969	810.752539495571	709.4190094297	716.755449203942	1474.11015976261	976.92973428383	722.81956911908	1055.93178108346	-0.54650113652183	0.0499442606855857	0.999995695334838	AABR07045322.1	20	43142648	43143257	+	606	pseudogene		-
