# Supplementary material for: Electroacupuncture alleviates perioperative hypothalamus-pituitary-adrenal axis dysfunction via circRNA-miRNA-mRNA networks
Source: Front Mol Neurosci. 2023 Jan 25;16:1115569. doi: 10.3389/fnmol.2023.1115569 (PMC9905746; doi:10.3389/fnmol.2023.1115569)
Supplement: Supplementary file 1 [file Data_Sheet_1.ZIP › Raw data/Fig2/Fig2C/CEA/HT VS NC/CEAHTvsCEANC_deg_all.xls]

gene_id	CEAHT1	CEAHT2	CEAHT3	CEANC1	CEANC2	CEANC3	CEAHT	CEANC	log2FoldChange	pvalue	padj	gene_name	gene_chr	gene_start	gene_end	gene_strand	gene_length	gene_biotype	gene_description	tf_family
ENSRNOG00000047706	413.3005121	917.3567532	463.6574664	0	0	0	598.1049106	0	11.69511636	2.30E-21	4.49E-17	LOC103690108	20	3791407	3794027	-	1089	protein_coding	class I histocompatibility antigen, Non-RT1.A alpha-1 chain-like [Source:RGD Symbol;Acc:9113230]	-
ENSRNOG00000037984	91.84455824	79.85918164	43.55863463	258.6018497	318.4456749	360.7919102	71.75412484	312.6131449	-2.125219153	1.68E-11	1.64E-07	LOC103689999	13	97941757	97963824	+	1869	protein_coding	saccharopine dehydrogenase-like oxidoreductase [Source:RGD Symbol;Acc:9250610]	-
ENSRNOG00000048951	22.96113956	106.4789089	60.98208848	0.940370362	2.843264954	1.058040792	63.47404563	1.613892036	5.286375015	2.78E-09	1.80E-05	LOC100364500	20	2704148	2707120	-	1154	protein_coding	RT1 class I, locus CE11-like [Source:RGD Symbol;Acc:2320860]	-
ENSRNOG00000013552	206.650256	231.3868596	276.8393223	471.1255516	712.7117486	662.3335361	238.292146	615.3902787	-1.368025172	1.26E-08	6.15E-05	Scd	1	264160129	264172729	-	4475	protein_coding	stearoyl-CoA desaturase [Source:RGD Symbol;Acc:621176]	-
ENSRNOG00000054165	52.18440809	58.35863274	59.04614917	188.0740725	139.3199828	165.0543636	56.52973	164.149473	-1.537382088	1.58E-08	6.15E-05	LOC103692570	6	26426869	26445787	-	1449	protein_coding	dihydropyrimidinase-related protein 5-like [Source:RGD Symbol;Acc:9135001]	-
ENSRNOG00000019342	452.9606622	1462.037325	299.1026245	115.6655546	117.5216181	113.2103648	738.0335374	115.4658458	2.676065012	3.09E-08	0.000100379	Sult1a1	1	198100586	198104109	-	1223	protein_coding	sulfotransferase family 1A member 1 [Source:RGD Symbol;Acc:3767]	-
ENSRNOG00000012294	620.9944563	610.2060546	491.7285865	303.7396271	257.7893559	229.594852	574.3096991	263.707945	1.121778942	1.00E-07	0.000279235	Heph	X	65563122	65658516	+	4377	protein_coding	hephaestin [Source:RGD Symbol;Acc:71060]	-
ENSRNOG00000050210	45.92227912	95.21671657	62.9180278	4.701851812	16.11183474	4.23216317	68.01900783	8.348616575	3.016970472	3.41E-07	0.000831569	RT1-CE10	20	154074	157861	-	1778	protein_coding	RT1 class I, locus CE10 [Source:RGD Symbol;Acc:1359292]	-
ENSRNOG00000008873	133.5920847	316.3652196	70.66178507	7.522962899	28.43264954	32.79926457	173.5396964	22.91829234	2.924294516	1.22E-06	0.002483128	Ino80b	4	113954613	113957774	-	1142	protein_coding	INO80 complex subunit B [Source:RGD Symbol;Acc:1562258]	-
ENSRNOG00000008015	62.62128971	83.95452429	110.3485411	171.147406	364.8856692	300.4835851	85.64145169	278.8388867	-1.701523982	1.27E-06	0.002483128	Fos	6	109300433	109303299	+	1589	protein_coding	Fos proto-oncogene, AP-1 transcription factor subunit [Source:RGD Symbol;Acc:2626]	TF_bZIP
ENSRNOG00000007607	534.3683388	393.1528942	407.5152262	742.8925863	1346.759833	1077.085527	445.0121531	1055.579315	-1.246261622	2.50E-06	0.004432233	Nr4a1	7	142905758	142920216	+	2660	protein_coding	nuclear receptor subfamily 4, group A, member 1 [Source:RGD Symbol;Acc:620029]	NGFIB-like
ENSRNOG00000000640	97.06299904	65.52548237	58.07817951	146.6977765	344.0350595	239.1172191	73.55555364	243.2833517	-1.726855286	3.03E-06	0.004924562	Egr2	20	22454463	22459025	-	3233	protein_coding	early growth response 2 [Source:RGD Symbol;Acc:621608]	zf-C2H2
ENSRNOG00000046068	14.61163426	15.35753493	22.26330214	16.92666652	235.9909912	271.9164837	17.41082378	174.9447138	-3.327010932	3.90E-06	0.005847804	AABR07027088.1	17	14087182	14091766	-	462	protein_coding		-
ENSRNOG00000011861	303.7132551	294.8646707	201.337689	107.2022213	122.260393	123.7907727	266.6385382	117.751129	1.179002434	4.24E-06	0.005899991	Aadat	16	32832061	32868702	-	2066	protein_coding	aminoadipate aminotransferase [Source:RGD Symbol;Acc:2948]	-
ENSRNOG00000057009	42.79121463	14.33369927	17.42345385	160.803332	84.35019365	94.16563053	24.84945592	113.1063854	-2.190273444	5.63E-06	0.007239864	LOC103693189	9	3896337	3899315	+	522	protein_coding	protein tyrosine phosphatase type IVA 1 [Source:RGD Symbol;Acc:9374124]	-
novel.1184	27.13589221	61.43013972	34.8469077	7.522962899	2.843264954	0	41.13764654	3.455409285	3.545649182	5.94E-06	0.007239864	-	20	132242	135568	+	2471	-	-	-
ENSRNOG00000060629	17.74269875	5.11917831	15.48751454	52.6607403	64.44733897	62.42440675	12.78313053	59.84416201	-2.225856604	6.35E-06	0.007283313	LOC103694855	AABR07024041.1	23532	31048	-	683	protein_coding	hemoglobin subunit beta-2-like [Source:RGD Symbol;Acc:9285450]	-
ENSRNOG00000048168	390.3393725	246.7443946	172.2985992	122.2481471	61.60407401	79.35305943	269.7941221	87.73509352	1.619420126	1.82E-05	0.019724076	Gtpbp6	12	52637000	52640839	+	1542	protein_coding	GTP binding protein 6 (putative) [Source:RGD Symbol;Acc:1305954]	-
ENSRNOG00000021027	4024.461552	4654.35692	4434.269005	2844.620346	2958.891063	2728.687204	4371.029159	2844.066204	0.619986225	2.39E-05	0.024571313	Dbp	1	101687855	101692846	+	1702	protein_coding	D-box binding PAR bZIP transcription factor [Source:RGD Symbol;Acc:2491]	TF_bZIP
ENSRNOG00000020117	41.74752647	31.73890552	12.58360556	208.7622205	46.43999426	211.6081585	28.69001252	155.6034577	-2.441364263	3.00E-05	0.028240051	LOC108348098	1	220325352	220334615	+	1260	protein_coding	breast cancer metastasis-suppressor 1 homolog [Source:RGD Symbol;Acc:11501278]	-
ENSRNOG00000005695	360.0724158	377.7953593	457.8496485	207.8218501	217.9836465	238.0591783	398.5724745	221.288225	0.849957559	3.06E-05	0.028240051	Mgp	4	170856751	170860225	-	676	protein_coding	matrix Gla protein [Source:RGD Symbol;Acc:3088]	-
ENSRNOG00000049918	86.62611743	296.912342	98.73290516	20.68814797	44.54448429	42.3216317	160.7571215	35.85142132	2.166070813	3.27E-05	0.028240051	Lrg1	9	10952374	10954681	+	1365	protein_coding	leucine-rich alpha-2-glycoprotein 1 [Source:RGD Symbol;Acc:1359464]	-
novel.1284	124.1988913	114.6695941	76.46960302	43.25703667	36.96244441	40.20555011	105.1126961	40.14167706	1.387526223	3.33E-05	0.028240051	-	3	164416577	164421876	+	5300	-	-	-
ENSRNOG00000014288	1407.93533	1512.205273	1359.99737	884.888511	922.1656002	973.3975291	1426.712658	926.8172134	0.62247137	4.00E-05	0.032512571	Fn1	9	78900103	78969078	-	8406	protein_coding	fibronectin 1 [Source:RGD Symbol;Acc:2624]	-
ENSRNOG00000003645	320.4122657	540.5852296	319.4299873	53.60111066	184.812222	126.9648951	393.4758275	121.7927426	1.692050497	4.81E-05	0.037530627	LOC103689931	10	34955716	34961608	-	1733	protein_coding	heterogeneous nuclear ribonucleoprotein A/B [Source:RGD Symbol;Acc:9343685]	-
ENSRNOG00000011483	15.65532243	40.95342648	24.19924146	0.940370362	4.738774924	3.174122377	26.93599679	2.951089221	3.193911207	7.37E-05	0.055278208	S100a9	2	190097554	190100276	-	528	protein_coding	S100 calcium binding protein A9 [Source:RGD Symbol;Acc:620267]	-
ENSRNOG00000039668	11.48056978	6.143013972	7.743757268	25.38999979	101.4097834	31.74122377	8.45578034	52.84700231	-2.646936053	7.78E-05	0.056181684	Col8a1	11	44877859	45007891	+	4333	protein_coding	collagen type VIII alpha 1 chain [Source:RGD Symbol;Acc:1309361]	-
ENSRNOG00000015267	5.218440809	8.190685296	4.839848292	33.85333305	10.42530483	135.4292214	6.082991466	59.90261977	-3.298321308	8.95E-05	0.062128648	Aldh18a1	1	259057402	259089642	-	3475	protein_coding	aldehyde dehydrogenase 18 family, member A1 [Source:RGD Symbol;Acc:1311431]	-
ENSRNOG00000053047	8.349505294	13.30986361	4.839848292	31.03222196	75.82039879	32.79926457	8.833072398	46.55062844	-2.403376326	9.24E-05	0.062128648	Top2a	10	86901007	86932154	-	5589	protein_coding	DNA topoisomerase II alpha [Source:RGD Symbol;Acc:62048]	-
ENSRNOG00000043098	813.033078	2765.380123	913.7633576	409.0611076	477.6685124	587.2126398	1497.392186	491.3140866	1.607874489	0.00013592	0.088352602	Mt2A	19	11307967	11308740	-	382	protein_coding	metallothionein 2A [Source:RGD Symbol;Acc:1592345]	-
ENSRNOG00000049123	1.043688162	0	0	78.05074008	9.477549848	1.058040792	0.347896054	29.52877691	-6.350516004	0.00015878	0.099882899	AABR07066510.1	9	9931441	9936247	-	1857	protein_coding		-
ENSRNOG00000060878	14.61163426	181.2189122	25.16721112	3.76148145	6.634284894	12.69648951	73.66591919	7.697418618	3.266032618	0.000184269	0.112294899	AABR07066020.1	9	604106	605637	-	989	lincRNA		-
ENSRNOG00000056422	32.35433301	62.45397538	39.686756	15.98629616	10.42530483	10.58040792	44.83168813	12.33066964	1.859000318	0.000252548	0.14924082	RF00289	10	94696646	94696715	+	70	snoRNA		-
ENSRNOG00000053541	41.74752647	49.14411178	14.51954488	93.09666588	163.9616124	88.87542657	35.13706104	115.3112349	-1.718053729	0.000284834	0.163120914	Kansl2	7	140132469	140147984	-	1467	protein_coding	KAT8 regulatory NSL complex subunit 2 [Source:RGD Symbol;Acc:1303127]	-
ENSRNOG00000015003	254.6599115	906.0945609	395.8995903	108.1425917	111.8350882	253.9297902	518.8846876	157.9691567	1.717037107	0.000292766	0.163120914	Pex11a	1	141474180	141481315	-	2313	protein_coding	peroxisomal biogenesis factor 11 alpha [Source:RGD Symbol;Acc:619842]	-
ENSRNOG00000016043	7289.118122	7556.931022	9189.903937	11808.23064	14758.44062	11624.69419	8011.98436	12730.45515	-0.668042268	0.000312739	0.169408799	Aqp4	18	6765945	6782996	-	5419	protein_coding	aquaporin 4 [Source:RGD Symbol;Acc:2143]	-
ENSRNOG00000055012	145.0726545	92.14520958	43.55863463	305.6203678	162.0661024	388.3009708	93.59216623	285.329147	-1.609116725	0.000322834	0.170150924	LOC108348078	17	89800934	89838986	-	2980	protein_coding	ATP-dependent zinc metalloprotease YME1L1 [Source:RGD Symbol;Acc:11358998]	-
ENSRNOG00000020621	116.8930741	399.2959082	52.27036156	44.19740703	33.17142447	49.72791725	189.486448	42.36558292	2.161586028	0.000333091	0.170937112	Dcst1	2	188672405	188689392	-	2855	protein_coding	DC-STAMP domain containing 1 [Source:RGD Symbol;Acc:1307756]	-
ENSRNOG00000024365	5.218440809	3.071506986	1.935939317	18.80740725	29.38040453	17.98669347	3.408629037	22.05816842	-2.704691073	0.000353596	0.17311427	Ect2	2	112769385	112831476	-	4056	protein_coding	epithelial cell transforming 2 [Source:RGD Symbol;Acc:1308524]	-
ENSRNOG00000019422	1607.279769	1244.984165	1312.566857	2198.585907	2094.538516	2066.353668	1388.27693	2119.82603	-0.610784265	0.00036098	0.17311427	Egr1	18	27657628	27661429	+	3130	protein_coding	early growth response 1 [Source:RGD Symbol;Acc:2544]	zf-C2H2
ENSRNOG00000053812	63.66497787	5.11917831	66.78990643	6.582592537	3.791019939	6.348244755	45.1913542	5.57395241	3.021720252	0.000363965	0.17311427	Selenbp1	2	196105569	196113149	-	2011	protein_coding	selenium binding protein 1 [Source:RGD Symbol;Acc:620571]	-
ENSRNOG00000045989	2.087376324	0	0	115.6655546	2.843264954	176.6928123	0.695792108	98.40054396	-7.161418939	0.00050639	0.235121622	Hba-a3	10	15577249	15577977	-	429	protein_coding	hemoglobin alpha, adult chain 3 [Source:RGD Symbol;Acc:1359209]	-
ENSRNOG00000016552	4439.84944	4158.820459	5816.529678	6829.909942	8489.989154	7688.782439	4805.066526	7669.560512	-0.674537941	0.000622906	0.282495212	Hmgcs1	2	52431601	52445055	+	3220	protein_coding	3-hydroxy-3-methylglutaryl-CoA synthase 1 [Source:RGD Symbol;Acc:70970]	-
ENSRNOG00000046968	19.83007507	15.35753493	7.743757268	59.24333283	59.70856404	29.62514219	14.31045576	49.52567969	-1.798547946	0.000694885	0.307976105	Nol8	17	14565794	14589154	-	4617	protein_coding	nucleolar protein 8 [Source:RGD Symbol;Acc:1309551]	-
ENSRNOG00000016000	89.75718191	62.45397538	42.59066497	453.2585147	149.7452876	88.87542657	64.93394076	230.6264096	-1.830183829	0.000738119	0.316008003	LOC100911417	2	208408890	208420163	-	2063	protein_coding	ATP synthase subunit b, mitochondrial-like [Source:RGD Symbol;Acc:6493308]	-
ENSRNOG00000015904	557.3294784	1687.281171	793.7351199	455.1392554	435.019538	404.1715827	1012.781923	431.4434587	1.230978598	0.000745417	0.316008003	Wfdc1	19	52313795	52332697	+	1257	protein_coding	WAP four-disulfide core domain 1 [Source:RGD Symbol;Acc:68938]	-
ENSRNOG00000049951	177.4269875	121.8364438	209.0814462	48.89925885	95.72325347	82.52718181	169.4482925	75.71656471	1.163453783	0.000817924	0.339368807	NEWGENE_1310680	1	220373290	220467159	-	2485	protein_coding	transmembrane protein 151A [Source:RGD Symbol;Acc:11445883]	-
ENSRNOG00000004921	6.262128971	6.143013972	4.839848292	16.92666652	42.64897432	22.21885664	5.748330412	27.26483249	-2.249280445	0.000841068	0.341701452	Nusap1	3	111422267	111452971	+	4207	protein_coding	nucleolar and spindle associated protein 1 [Source:RGD Symbol;Acc:1305764]	-
ENSRNOG00000047261	106.4561925	133.0986361	71.62975473	252.9596275	208.5060967	170.3445676	103.7281944	210.6034306	-1.023674969	0.000880192	0.346624648	AABR07031445.1	18	14756684	14964991	+	1747	protein_coding		-
ENSRNOG00000031367	15.65532243	10.23835662	12.58360556	221.9274055	18.00734471	22.21885664	12.82576154	87.38453563	-2.769814657	0.000888736	0.346624648	LOC103689983	X	158623240	158655198	-	1223	protein_coding	hypoxanthine-guanine phosphoribosyltransferase [Source:RGD Symbol;Acc:9163824]	-
ENSRNOG00000002824	13.5679461	3.071506986	9.679696585	157.9822209	20.85060967	15.87061189	8.773049891	64.90114748	-2.888944623	0.000912477	0.348906092	NEWGENE_1559832	X	73762691	73778674	-	2607	protein_coding	ring finger protein, LIM domain interacting [Source:RGD Symbol;Acc:11393862]	-
ENSRNOG00000059539	92.8882464	95.21671657	140.3556005	152.3399987	1608.340209	666.5656992	109.4868545	809.0819691	-2.885394567	0.000961128	0.36044164	Tagln3	11	60072727	60086553	+	1400	protein_coding	transgelin 3 [Source:RGD Symbol;Acc:69301]	-
ENSRNOG00000020440	667.9604235	715.6611278	1029.919717	1230.944804	1429.214517	1327.841195	804.513756	1329.333505	-0.724186404	0.000999294	0.367683447	Fads2	1	226114413	226152524	-	1359	protein_coding	fatty acid desaturase 2 [Source:RGD Symbol;Acc:68339]	-
ENSRNOG00000002919	5819.60519	7198.58854	5076.032889	9139.459552	14628.59819	8626.206581	6031.408873	10798.08811	-0.84024297	0.001020936	0.368690161	Gfap	10	90990762	90999506	-	3661	protein_coding	glial fibrillary acidic protein [Source:RGD Symbol;Acc:2679]	-
ENSRNOG00000061153	4857.324705	5681.264089	4813.713112	3241.456639	3213.837154	3941.201952	5117.433968	3465.498582	0.562448956	0.00105499	0.374060918	Hrh3	3	175473078	175479395	-	3264	protein_coding	histamine receptor H3 [Source:RGD Symbol;Acc:620630]	-
ENSRNOG00000026143	2.087376324	4.095342648	3.871878634	17.86703689	21.79836465	15.87061189	3.351532535	18.51200447	-2.462669877	0.0012206	0.425052125	Ckap2l	3	121796238	121822436	-	2449	protein_coding	cytoskeleton associated protein 2-like [Source:RGD Symbol;Acc:1590645]	-
ENSRNOG00000011557	7.305817132	17.40520625	15.48751454	0.940370362	1.89550997	0	13.39951264	0.945293444	3.790881378	0.001336039	0.457089301	S100a8	2	190073815	190074354	+	377	protein_coding	S100 calcium binding protein A8 [Source:RGD Symbol;Acc:620265]	-
ENSRNOG00000010389	29323.46259	40003.30699	28104.03106	23425.5661	20308.49381	18012.08645	32476.93355	20582.04879	0.658014647	0.001502992	0.500249967	Ndrg2	15	28305821	28314459	-	2076	protein_coding	NDRG family member 2 [Source:RGD Symbol;Acc:621874]	-
ENSRNOG00000009540	78.27661213	76.78767465	73.56569404	110.0233324	160.1705924	149.1837517	76.20999361	139.7925589	-0.874910575	0.001522905	0.500249967	Gpr3	5	151394524	151397603	-	2102	protein_coding	G protein-coupled receptor 3 [Source:RGD Symbol;Acc:628686]	-
ENSRNOG00000025055	41.74752647	17.40520625	17.42345385	1.880740725	8.529794863	3.174122377	25.52539553	4.528219322	2.487768354	0.001539152	0.500249967	Zdhhc19	11	71511715	71523267	-	1974	protein_coding	zinc finger, DHHC-type containing 19 [Source:RGD Symbol;Acc:1309014]	-
ENSRNOG00000020369	311.0190722	380.8668663	447.2019822	616.8829577	1155.313327	522.6721515	379.6959736	764.9561452	-1.010590246	0.001617795	0.512354601	Igf2	1	215828102	215846911	-	5641	protein_coding	insulin-like growth factor 2 [Source:RGD Symbol;Acc:2870]	-
ENSRNOG00000056069	10.43688162	7.166849634	7.743757268	28.21111087	36.96244441	22.21885664	8.44916284	29.13080397	-1.78982168	0.00164194	0.512354601	Kif11	1	256035866	256088299	+	4731	protein_coding	kinesin family member 11 [Source:RGD Symbol;Acc:621258]	-
ENSRNOG00000016164	3.131064485	0	4.839848292	8.463333262	4.738774924	94.16563053	2.656970926	35.78924624	-3.742263509	0.001655515	0.512354601	Fcrl2	2	186595051	186606172	-	1530	protein_coding	Fc receptor-like 2 [Source:RGD Symbol;Acc:1306885]	-
ENSRNOG00000025587	13.5679461	33.78657685	42.59066497	76.16999936	96.67100845	66.65656992	29.98172931	79.83252591	-1.410161001	0.001681488	0.512354601	Plagl1	1	7252349	7259035	+	4642	protein_coding	PLAG1 like zinc finger 1 [Source:RGD Symbol;Acc:3014]	zf-C2H2
ENSRNOG00000024705	326.6743946	319.4367266	303.9424728	186.1933318	234.0954813	189.3893018	316.6845313	203.2260383	0.63929129	0.001792295	0.537716069	Rarres2	4	78205812	78208767	-	678	protein_coding	retinoic acid receptor responder 2 [Source:RGD Symbol;Acc:1309874]	-
ENSRNOG00000052837	5.218440809	3.071506986	3.871878634	12.22481471	33.17142447	17.98669347	4.053942143	21.12764422	-2.384499633	0.001879252	0.551125594	Dcun1d2	16	81008176	81028656	-	2696	protein_coding	defective in cullin neddylation 1 domain containing 2 [Source:RGD Symbol;Acc:1582994]	-
ENSRNOG00000058439	159.6842888	16.38137059	2.903908975	4.701851812	4.738774924	9.522367132	59.65652277	6.320997956	3.242597664	0.00191681	0.551125594	LOC100910130	X	156392630	156399760	-	1324	protein_coding	protein FAM50A-like [Source:RGD Symbol;Acc:6500228]	-
ENSRNOG00000015354	625.1692089	393.1528942	532.3833122	341.3544416	244.5207861	116.3844872	516.9018051	234.0865716	1.141604674	0.001940317	0.551125594	Aox1	9	64929721	65007870	+	4951	protein_coding	aldehyde oxidase 1 [Source:RGD Symbol;Acc:620528]	-
ENSRNOG00000020480	2290.895515	2223.771058	3105.246664	3483.131822	4136.950509	4032.19346	2539.971079	3884.09193	-0.612647393	0.001962143	0.551125594	Fads1	1	226234074	226249138	+	3416	protein_coding	fatty acid desaturase 1 [Source:RGD Symbol;Acc:621678]	-
ENSRNOG00000050315	176.3832993	301.0076846	199.4017496	132.5922211	112.7828432	124.8488135	225.5975779	123.4079593	0.870279487	0.001978298	0.551125594	Dcxr	10	109906815	109909715	-	1141	protein_coding	dicarbonyl and L-xylulose reductase [Source:RGD Symbol;Acc:620031]	-
ENSRNOG00000042233	6001.20693	10833.20514	6655.759372	4974.559217	4448.761899	4355.953943	7830.057147	4593.091686	0.769537008	0.002060107	0.565832917	Rpl41	7	2972900	2973977	-	443	protein_coding	ribosomal protein L41 [Source:RGD Symbol;Acc:621210]	-
ENSRNOG00000017427	352.7665987	319.4367266	374.6042578	536.9514769	461.5566776	564.9937832	348.935861	521.1673126	-0.578245144	0.002119738	0.566553136	Pfn2	2	147955196	148050438	-	1082	protein_coding	profilin 2 [Source:RGD Symbol;Acc:621826]	-
ENSRNOG00000012749	871.4796151	1776.354874	889.5641161	712.8007347	614.1452302	496.2211317	1179.132868	607.7223655	0.955948699	0.002120834	0.566553136	C1qb	5	155246447	155252003	-	1083	protein_coding	complement C1q B chain [Source:RGD Symbol;Acc:2229]	-
ENSRNOG00000013937	56.35916074	37.8819195	60.01411882	77.11036972	112.7828432	138.6033438	51.41839969	109.4988522	-1.088222987	0.002213284	0.583260196	Ankrd34c	8	97105071	97115027	-	2480	protein_coding	ankyrin repeat domain 34C [Source:RGD Symbol;Acc:1305403]	-
ENSRNOG00000018018	161.7716651	30.71506986	54.20630087	277.4092569	126.999168	413.6939498	82.23101194	272.7007916	-1.730071011	0.002296869	0.597216574	Kcnip2	1	262892545	262916361	+	2786	protein_coding	potassium voltage-gated channel interacting protein 2 [Source:RGD Symbol;Acc:70887]	-
ENSRNOG00000008934	219.174514	200.6717898	271.999474	323.4874047	407.5346435	371.3723182	230.6152593	367.4647888	-0.671399608	0.002349099	0.602760383	Tmem65	7	98605722	98709649	-	2453	protein_coding	transmembrane protein 65 [Source:RGD Symbol;Acc:1563224]	-
ENSRNOG00000050104	169.0774822	127.9794578	161.650933	145.7574062	396.1615837	574.5161503	152.9026243	372.1450467	-1.282574251	0.00251086	0.621563246	LOC108348122	1	90962707	90978907	-	3564	protein_coding	CAP-Gly domain-containing linker protein 3 [Source:RGD Symbol;Acc:11400992]	-
ENSRNOG00000007918	61.57760154	83.95452429	56.14224019	29.15148123	35.06693444	29.62514219	67.22478867	31.28118595	1.102302406	0.002512583	0.621563246	Tbxas1	4	66670618	66846805	+	1961	protein_coding	thromboxane A synthase 1 [Source:RGD Symbol;Acc:3826]	-
ENSRNOG00000059013	114.8056978	104.4312375	97.76493551	69.58740682	49.28325921	31.74122377	105.6672903	50.20396327	1.069022513	0.002517999	0.621563246	AABR07060519.1	4	77413672	77446624	-	2240	lincRNA		-
ENSRNOG00000019346	26.09220404	10.23835662	11.6156359	9.403703624	204.7150767	56.076162	15.98206552	90.06498078	-2.496521686	0.002570803	0.621908385	LOC103693999	16	81549204	81587080	-	3656	protein_coding	transmembrane and coiled-coil domain-containing protein 3 [Source:RGD Symbol;Acc:9333008]	-
ENSRNOG00000010997	1078.129871	596.896191	1169.307347	1673.859245	2017.770363	1422.006825	948.1111365	1704.545478	-0.846258055	0.002603294	0.621908385	Ednrb	15	88006977	88036354	-	1994	protein_coding	endothelin receptor type B [Source:RGD Symbol;Acc:2536]	-
ENSRNOG00000015476	393.470437	477.1074185	274.903383	249.198146	217.0358915	193.621465	381.8270795	219.9518342	0.794711784	0.00261507	0.621908385	Ubxn11	5	152333043	152356890	+	1805	protein_coding	UBX domain protein 11 [Source:RGD Symbol;Acc:620769]	-
novel.1114	315.1938249	425.9156354	401.7074083	215.344813	179.1256921	283.5549324	380.9389562	226.0084792	0.754653855	0.002794892	0.656664924	-	2	30353826	30360066	-	5230	-	-	-
ENSRNOG00000020583	534.3683388	697.2320858	633.0521566	364.8637006	476.7207574	359.7338694	621.5508604	400.4394425	0.633998759	0.002940867	0.682496893	Fcgrt	1	101086877	101095594	-	1550	protein_coding	Fc fragment of IgG receptor and transporter [Source:RGD Symbol;Acc:61811]	-
ENSRNOG00000020763	7158.657102	6709.195093	4983.107802	4691.507738	3707.617501	3985.639665	6283.653332	4128.254968	0.606015949	0.002974834	0.682496893	Snrnp70	1	101367471	101388129	-	2427	protein_coding	small nuclear ribonucleoprotein U1 subunit 70 [Source:RGD Symbol;Acc:1307120]	-
ENSRNOG00000047057	93.93193456	87.02603127	86.1492996	165.5051838	115.6261081	220.0724848	89.03575515	167.0679256	-0.906658829	0.003179244	0.720912081	Gpr26	1	203971152	203988709	+	1172	protein_coding	G protein-coupled receptor 26 [Source:RGD Symbol;Acc:619843]	-
ENSRNOG00000061989	28.17958037	28.66739854	28.0711201	66.76629573	52.12652417	58.19224358	28.306033	59.02835449	-1.06060657	0.003266778	0.732246405	Nkrf	X	123502096	123515720	-	1157	protein_coding	NFKB repressing factor [Source:RGD Symbol;Acc:6500424]	-
ENSRNOG00000013415	163.8590414	142.313157	107.4446321	84.63333262	80.55917371	61.36636596	137.8722768	75.5196241	0.865425359	0.003513801	0.773346968	Ptpn18	9	40972089	40988790	+	1377	protein_coding	protein tyrosine phosphatase, non-receptor type 18 [Source:RGD Symbol;Acc:1311586]	-
ENSRNOG00000047796	439.3927161	541.6090652	420.0988318	352.6388859	279.5877205	277.2066876	467.0335377	303.1444314	0.622875891	0.003560691	0.773346968	Pcbd2	17	8929810	8980571	-	384	protein_coding	pterin-4 alpha-carbinolamine dehydratase 2 [Source:RGD Symbol;Acc:1590239]	-
novel.1205	7.305817132	53.23945443	13.55157522	5.642222174	0	3.174122377	24.69894893	2.938781517	3.071114385	0.003569111	0.773346968	-	20	147571	153922	-	1512	-	-	-
ENSRNOG00000028668	57.4028489	80.8830173	83.24539063	46.07814776	25.58938459	30.68318298	73.84375228	34.11690511	1.113063647	0.003726169	0.79604715	Slc28a2	3	114355798	114647382	+	4158	protein_coding	solute carrier family 28 member 2 [Source:RGD Symbol;Acc:61840]	-
ENSRNOG00000003388	3.131064485	9.214520958	3.871878634	14.10555544	46.43999426	16.92865268	5.405821359	25.82473412	-2.259286707	0.003755517	0.79604715	Cenpf	13	108132499	108178609	-	10069	protein_coding	centromere protein F [Source:RGD Symbol;Acc:628667]	-
ENSRNOG00000011141	84.5387411	69.62082502	95.82899619	44.19740703	45.49223927	43.37967249	83.32952077	44.3564396	0.910053363	0.003874418	0.812419699	Serpina11	6	127647184	127656603	-	1585	protein_coding	serpin family A member 11 [Source:RGD Symbol;Acc:1359239]	-
ENSRNOG00000015695	104.3688162	425.9156354	65.82193678	65.82592537	62.551829	59.25028438	198.7021295	62.54267958	1.667212317	0.003933865	0.812687572	Sult5a1	19	55952853	55967836	-	1190	protein_coding	sulfotransferase family 5A, member 1 [Source:RGD Symbol;Acc:1310002]	-
novel.295	1902.643519	3223.034664	2344.422513	1736.864059	1532.51981	1416.716621	2490.033565	1562.033497	0.67265982	0.003959044	0.812687572	-	10	103197828	103202092	+	934	-	PF01781:Ribosomal L38e protein family	-
ENSRNOG00000021157	4225.893367	5550.213124	4558.169122	3712.582191	3211.941644	3046.099441	4778.091871	3323.541092	0.523651667	0.004184086	0.835905687	Ctss	2	197655786	197679458	+	990	protein_coding	cathepsin S [Source:RGD Symbol;Acc:621513]	-
ENSRNOG00000026051	0	1.023835662	0.967969658	1.880740725	66.34284894	0	0.663935107	22.74119655	-5.088727568	0.00421912	0.835905687	AABR07044362.1	20	3135791	3140610	+	1131	unprocessed_pseudogene		-
ENSRNOG00000017689	9267.950877	11050.2583	6291.80278	6507.362908	5132.093243	3851.268485	8870.003986	5163.574878	0.780494723	0.004232157	0.835905687	Itih3	16	6992062	7007287	-	3012	protein_coding	inter-alpha trypsin inhibitor, heavy chain 3 [Source:RGD Symbol;Acc:620633]	-
ENSRNOG00000058862	7.305817132	2.047671324	1.935939317	1.880740725	47.38774924	39.14750932	3.763142591	29.47199976	-2.974833277	0.004243611	0.835905687	AABR07051308.1	3	4730990	4772154	+	2788	lincRNA		-
ENSRNOG00000039473	769.1981752	2160.293247	735.6569404	606.5388838	568.6529909	533.2525594	1221.716121	569.481478	1.101074072	0.004367956	0.851795056	Ccdc152	2	53116101	53140637	-	1038	protein_coding	coiled-coil domain containing 152 [Source:RGD Symbol;Acc:1561503]	-
ENSRNOG00000023340	25.04851588	23.54822023	29.03908975	38.55518486	207.5583417	34.91534615	25.87860862	93.6762909	-1.856623334	0.004498553	0.868577024	Tmem72	4	148817514	148845267	-	5828	protein_coding	transmembrane protein 72 [Source:RGD Symbol;Acc:1308850]	-
ENSRNOG00000043400	242.1356535	159.7183633	360.0847129	110.9637028	141.2154927	147.0676702	253.9795766	133.0822886	0.933565525	0.004723609	0.895451979	LOC100910678	4	79015316	79015660	-	195	protein_coding	coiled-coil domain-containing protein 72-like [Source:RGD Symbol;Acc:6497475]	-
ENSRNOG00000057347	211.8686968	443.3208417	179.0743868	139.1748136	147.8497776	125.9068543	278.0879751	137.6438152	1.013963939	0.004752441	0.895451979	Cebpb	3	164424515	164425910	+	1396	protein_coding	CCAAT/enhancer binding protein beta [Source:RGD Symbol;Acc:2327]	TF_bZIP
ENSRNOG00000049397	41.74752647	39.92959082	181.0103261	15.98629616	34.11917945	27.5090606	87.56248114	25.87151207	1.761002914	0.004775499	0.895451979	LOC103689941	5	142303636	142330854	+	2283	protein_coding	type II inositol 1,4,5-trisphosphate 5-phosphatase-like [Source:RGD Symbol;Acc:9440607]	-
ENSRNOG00000004624	242.1356535	254.9350798	300.0705941	384.6114782	424.5942332	362.9079918	265.7137758	390.7045677	-0.555984643	0.004964682	0.922059737	Rnd3	3	36642587	36660758	-	2820	protein_coding	Rho family GTPase 3 [Source:RGD Symbol;Acc:1359690]	-
ENSRNOG00000061097	8.349505294	4.095342648	4.839848292	0	0	0	5.761565412	0	4.996291459	0.005023076	0.924103868	Lrit3	2	235213027	235232530	-	2109	protein_coding	leucine-rich repeat, Ig-like and transmembrane domains 3 [Source:RGD Symbol;Acc:1559637]	-
ENSRNOG00000011921	225.4366429	176.0997339	254.5760202	319.7259232	314.654655	399.9394195	218.7041323	344.7733326	-0.655551411	0.005231725	0.953494172	Dusp4	16	61078175	61091169	-	3976	protein_coding	dual specificity phosphatase 4 [Source:RGD Symbol;Acc:620625]	-
ENSRNOG00000023093	8.349505294	7.166849634	5.807817951	22.5688887	25.58938459	20.10277506	7.108057626	22.75368278	-1.682821627	0.005299367	0.95687922	Mis18bp1	6	86879719	86924146	-	3690	protein_coding	MIS18 binding protein 1 [Source:RGD Symbol;Acc:1594757]	MYB
ENSRNOG00000019996	1139.707473	1000.287442	1420.979459	1603.331468	1890.771195	1706.619798	1186.991458	1733.574154	-0.54628017	0.00535789	0.958570789	Slc16a1	2	207108552	207128554	+	2487	protein_coding	solute carrier family 16 member 1 [Source:RGD Symbol;Acc:3690]	-
ENSRNOG00000048411	30.26695669	28.66739854	35.81487736	58.30296247	67.29060392	60.30832517	31.58307753	61.96729719	-0.971269379	0.005413155	0.959653978	Uhrf1	9	10738222	10757954	-	3856	protein_coding	ubiquitin-like with PHD and ring finger domains 1 [Source:RGD Symbol;Acc:1595855]	-
ENSRNOG00000001701	291.1889971	443.3208417	223.6009911	199.3585168	172.4914072	173.51869	319.3702766	181.789538	0.812345048	0.005462983	0.959762431	Cbr3	11	33909439	33917674	+	1153	protein_coding	carbonyl reductase 3 [Source:RGD Symbol;Acc:1309728]	-
ENSRNOG00000004100	68.88341868	81.90685296	54.20630087	74.28925863	198.0807918	171.4026084	68.33219084	147.9242196	-1.114295675	0.005523094	0.961659406	Trib1	7	99954492	99961026	+	1972	protein_coding	tribbles pseudokinase 1 [Source:RGD Symbol;Acc:621596]	-
ENSRNOG00000019247	921.5766468	936.8096308	736.6249101	646.034439	598.0333954	588.2706806	865.0037292	610.779505	0.501679516	0.005655402	0.97598233	Plekhj1	7	11784341	11786475	+	825	protein_coding	pleckstrin homology domain containing J1 [Source:RGD Symbol;Acc:1307213]	-
ENSRNOG00000051612	22.96113956	86.00219561	17.42345385	17.86703689	1.89550997	4.23216317	42.12892967	7.998236675	2.390334844	0.005728916	0.976128785	AABR07044570.2	20	10727513	10729072	+	1471	lincRNA		-
ENSRNOG00000010947	142.9852782	117.7411011	94.86102653	195.5970354	269.1624157	160.8222005	118.5291353	208.5272172	-0.81687886	0.005756362	0.976128785	Mmp14	15	33074441	33083655	+	2437	protein_coding	matrix metallopeptidase 14 [Source:RGD Symbol;Acc:620198]	-
ENSRNOG00000010397	235.8735246	163.8137059	171.3306295	118.4866657	110.8873332	121.6746911	190.3392867	117.01623	0.701649736	0.005822792	0.978881656	Agbl3	4	62299044	62376533	+	4710	protein_coding	ATP/GTP binding protein-like 3 [Source:RGD Symbol;Acc:1561995]	-
ENSRNOG00000020264	450.8732859	399.2959082	352.3409557	301.8588863	263.4758858	247.5815454	400.8367166	270.9721059	0.563900604	0.005877638	0.979656502	Dhrs1	15	34424016	34431325	-	1598	protein_coding	dehydrogenase/reductase 1 [Source:RGD Symbol;Acc:1359172]	-
ENSRNOG00000008450	8.349505294	5.11917831	5.807817951	22.5688887	23.69387462	17.98669347	6.425500518	21.4164856	-1.741022591	0.00593404	0.980675543	LOC100359539	19	25391700	25394229	+	2530	protein_coding	ribonucleotide reductase M2 polypeptide [Source:RGD Symbol;Acc:2323655]	-
ENSRNOG00000000512	287.0142445	279.5071357	257.4799292	198.4181465	169.6481423	193.621465	274.6671031	187.2292513	0.552889076	0.006082132	0.990317206	Slc26a8	20	5881462	5931648	-	3675	protein_coding	solute carrier family 26 member 8 [Source:RGD Symbol;Acc:1308898]	-
ENSRNOG00000011263	29.22326853	116.7172655	36.78284702	17.86703689	18.9550997	23.27689743	60.90779367	20.03301134	1.605532036	0.006093947	0.990317206	Plac9	16	3851270	3866008	+	948	protein_coding	placenta-specific 9 [Source:RGD Symbol;Acc:1306662]	-
ENSRNOG00000000451	5.218440809	17.40520625	12.58360556	0	2.843264954	0	11.73575087	0.947754985	3.602399324	0.006278869	0.999783388	RT1-Ba	20	4066132	4070721	-	1361	protein_coding	RT1 class II, locus Ba [Source:RGD Symbol;Acc:1595867]	-
ENSRNOG00000032609	710.7516382	678.8030439	735.6569404	483.3503663	414.1689284	575.5741911	708.4038742	491.0311619	0.529489864	0.006390689	0.999783388	AY172581.18	MT	5081	5152	-	72	Mt_tRNA		-
ENSRNOG00000045636	4887.591662	4337.9917	4848.560019	5794.562173	6614.382039	6213.873574	4691.381127	6207.605929	-0.40401476	0.006589939	0.999783388	Fasn	10	109987735	110005901	-	9139	protein_coding	fatty acid synthase [Source:RGD Symbol;Acc:620665]	-
ENSRNOG00000020616	67.83973052	227.291517	93.89305687	47.95888848	49.28325921	65.59852913	129.6747681	54.28022561	1.25756734	0.006652177	0.999783388	Yif1b	1	87180624	87191185	+	1747	protein_coding	Yip1 interacting factor homolog B, membrane trafficking protein [Source:RGD Symbol;Acc:735199]	-
ENSRNOG00000038999	40.70383831	117.7411011	72.59772438	21.62851834	40.75346435	31.74122377	77.01422128	31.37440215	1.29609968	0.006683971	0.999783388	RT1-A1	20	5351605	5421098	+	2724	protein_coding	RT1 class Ia, locus A1 [Source:RGD Symbol;Acc:1595924]	-
ENSRNOG00000047396	114.8056978	67.57315369	125.8360556	40.43592558	38.85795438	69.8306923	102.7383024	49.70819075	1.051755757	0.006976171	0.999783388	LOC103689927	10	34979923	34990943	-	1854	protein_coding	protein RMD5 homolog B [Source:RGD Symbol;Acc:9131446]	-
novel.741	294.3200616	270.2926148	178.1064172	145.7574062	128.8946779	31.74122377	247.5730312	102.1311026	1.274928536	0.007011243	0.999783388	-	16	63305	64161	+	857	-	-	-
ENSRNOG00000007234	3242.739119	3411.420426	3868.974725	4133.868113	5516.881767	5123.033517	3507.711423	4924.594466	-0.489410531	0.007229594	0.999783388	Cyp51	4	27175243	27194018	+	3341	protein_coding	cytochrome P450, family 51 [Source:RGD Symbol;Acc:2481]	-
ENSRNOG00000033915	598.0333167	554.9189288	519.7997066	418.4648113	397.1093386	405.2296235	557.583984	406.9345911	0.454132033	0.0072505	0.999783388	Gpt	7	117759083	117761931	+	1740	protein_coding	glutamic--pyruvic transaminase [Source:RGD Symbol;Acc:621720]	-
ENSRNOG00000012367	893.3970665	486.3219395	934.0907204	1092.710361	1296.528819	1487.605354	771.2699088	1292.281512	-0.744396259	0.007320494	0.999783388	Pcdh7	14	55072200	55081551	-	3600	protein_coding	protocadherin 7 [Source:RGD Symbol;Acc:1303209]	-
ENSRNOG00000043866	140855.1106	145601.7172	169005.5664	120312.8649	106642.3386	114761.4526	151820.7981	113905.552	0.414532681	0.007366172	0.999783388	AY172581.24	MT	1094	2664	+	1571	Mt_rRNA		-
ENSRNOG00000043465	1192.935569	581.538656	605.9490062	1042.870732	1752.398967	1548.97172	793.4744104	1448.080473	-0.868028556	0.007426161	0.999783388	Arc	7	115907097	115910541	-	3026	protein_coding	activity-regulated cytoskeleton-associated protein [Source:RGD Symbol;Acc:62037]	-
novel.1216	35.4853975	238.5537093	39.686756	23.50925906	40.75346435	24.33493823	104.5752876	29.53255388	1.823017967	0.007485016	0.999783388	-	20	29471856	29475427	-	2434	-	-	-
ENSRNOG00000008765	345.4607815	324.5559049	394.9316207	555.7588842	446.3925979	524.7882331	354.982769	508.979905	-0.519431409	0.007705793	0.999783388	Zfhx4	2	98423569	98610368	-	13927	protein_coding	zinc finger homeobox 4 [Source:RGD Symbol;Acc:1563022]	Homeobox
ENSRNOG00000055562	1665.726306	2366.084215	1467.442002	1308.055174	1197.014546	1129.987566	1833.084174	1211.685762	0.597101837	0.007756575	0.999783388	Dkc1	X	155844857	155862475	-	1974	protein_coding	dyskerin pseudouridine synthase 1 [Source:RGD Symbol;Acc:621780]	-
novel.1859	35.4853975	20.47671324	0	0.940370362	1.89550997	2.116081585	18.65403691	1.650653972	3.502938007	0.007906627	0.999783388	-	8	118460624	118463127	+	613	-	PF01403:Sema domain	Sema
ENSRNOG00000034182	74.10185949	186.3380905	120.9962073	63.94518464	62.551829	64.54048834	127.1453858	63.67916733	0.997902618	0.00794125	0.999783388	LOC100361934	X	42328840	42329232	-	393	protein_coding	NADH dehydrogenase (ubiquinone) 1 beta subcomplex 4 [Source:RGD Symbol;Acc:2319146]	-
novel.1997	181.6017401	193.5049401	129.7079342	94.9774066	118.4693731	55.01812121	168.2715382	89.4883003	0.907882389	0.007981394	0.999783388	-	9	8567003	8605613	-	1941	-	-	-
ENSRNOG00000058645	85.58242927	142.313157	222.6330214	122.2481471	718.3982785	363.9660326	150.1762026	401.5374861	-1.418363657	0.007988527	0.999783388	Tnc	5	79789671	79874671	-	7213	protein_coding	tenascin C [Source:RGD Symbol;Acc:621057]	-
ENSRNOG00000051023	73.05817132	35.83424817	27.10315044	16.92666652	16.11183474	19.04473426	45.33185664	17.36107851	1.384012523	0.008021181	0.999783388	Sap25	12	22125571	22127021	-	1184	protein_coding	Sin3A-associated protein 25 [Source:RGD Symbol;Acc:1562406]	-
ENSRNOG00000014065	277.621051	304.0791916	302.9745031	200.2988872	218.9314015	203.1438322	294.8915819	207.4580403	0.507362539	0.00810674	0.999783388	Zfp653	8	23066576	23084879	-	2155	protein_coding	zinc finger protein 653 [Source:RGD Symbol;Acc:1308754]	zf-C2H2
ENSRNOG00000030478	119601.4449	121670.5824	143787.0529	103441.6802	89550.52525	94527.48048	128353.0267	95839.89532	0.421419934	0.008107423	0.999783388	AY172581.9	MT	68	1025	+	958	Mt_rRNA		-
ENSRNOG00000019265	42.79121463	15.35753493	30.00705941	92.15629552	54.96978912	58.19224358	29.38526966	68.43944274	-1.221442123	0.008193613	0.999783388	Pcdh12	18	31414250	31430973	-	5331	protein_coding	protocadherin 12 [Source:RGD Symbol;Acc:619917]	-
ENSRNOG00000048036	1245.119977	772.9959248	1455.826366	1612.735172	2088.851987	1888.602815	1157.980756	1863.396658	-0.686200969	0.008252355	0.999783388	Ncan	16	21050243	21076707	+	5201	protein_coding	neurocan [Source:RGD Symbol;Acc:619941]	-
ENSRNOG00000010589	58.44653706	68.59698936	77.43757268	122.2481471	185.759977	84.6432634	68.16036636	130.8837958	-0.942102154	0.008419331	0.999783388	LOC103689968	2	78103387	78276927	+	5138	protein_coding	protein FAM134B [Source:RGD Symbol;Acc:9390936]	zf-C2H2
novel.544	8.349505294	4.095342648	0.967969658	84.63333262	5.686529909	7.406285547	4.4709392	32.57538269	-2.873940053	0.008419584	0.999783388	-	13	97628076	97659919	+	1057	-	-	-
ENSRNOG00000028137	53.22809625	30.71506986	27.10315044	75.22962899	70.13386888	75.12089626	37.01543885	73.49479804	-0.992178119	0.008520411	0.999783388	Mki67	1	207993895	208020454	-	9880	protein_coding	marker of proliferation Ki-67 [Source:RGD Symbol;Acc:1305476]	-
novel.207	0	0	0.967969658	42.31666631	0	1.058040792	0.322656553	14.4582357	-5.320387271	0.008714774	0.999783388	-	1	189500826	189512436	-	2561	-	-	-
ENSRNOG00000048580	171.1648585	109.5504158	126.8040253	91.21592515	74.8726438	73.00481468	135.8397665	79.69779454	0.767805177	0.008834724	0.999783388	Trip6	12	22451596	22456003	+	1852	protein_coding	thyroid hormone receptor interactor 6 [Source:RGD Symbol;Acc:1583180]	-
novel.1623	482.1839307	63.47781105	80.34148165	74.28925863	66.34284894	57.13420279	208.6677411	65.92210345	1.661500089	0.008939931	0.999783388	-	6	130101800	130112817	+	7088	-	-	-
novel.849	5.218440809	46.07260479	2.903908975	0.940370362	3.791019939	1.058040792	18.06498486	1.929810365	3.217186519	0.008962973	0.999783388	-	17	6630171	6638473	-	1034	-	-	-
ENSRNOG00000016952	6903.99719	9534.981521	8230.646006	6175.41217	5928.20743	5812.876114	8223.208239	5972.165238	0.461444071	0.009076644	0.999783388	Uqcr11	7	12171185	12175835	+	508	protein_coding	ubiquinol-cytochrome c reductase, complex III subunit XI [Source:RGD Symbol;Acc:1590985]	-
novel.1379	316.237513	357.3186461	250.7041415	243.5559239	173.4391622	136.4872622	308.0867669	184.4941161	0.738087232	0.009095017	0.999783388	-	4	77446625	77449512	+	804	-	-	-
ENSRNOG00000025377	24.00482772	25.59589155	23.2312718	11.28444435	5.686529909	8.46432634	24.27733036	8.478433533	1.516983711	0.009153402	0.999783388	AABR07007758.1	2	27246319	27296777	-	1290	protein_coding	ankyrin repeat and death domain containing 1B [Source:NCBI gene;Acc:100359662]	-
ENSRNOG00000001582	64.70866603	48.12027612	70.66178507	88.39481407	117.5216181	113.2103648	61.16357574	106.375599	-0.796994659	0.009189434	0.999783388	Bach1	11	27364916	27398842	+	3606	protein_coding	BTB domain and CNC homolog 1 [Source:RGD Symbol;Acc:1306693]	TF_bZIP
ENSRNOG00000018791	708.6642618	979.8107286	652.4115498	572.6855507	497.571367	504.685458	780.2955134	524.9807919	0.571495023	0.00919028	0.999783388	Dnlz	3	3796480	3798239	-	1575	protein_coding	DNL-type zinc finger [Source:RGD Symbol;Acc:1308635]	-
ENSRNOG00000000841	6006.425371	5227.70489	3631.822159	3757.719968	3186.352259	2764.660591	4955.317473	3236.244273	0.614546601	0.009250584	0.999783388	Ddx39b	20	4806108	4818568	-	4938	protein_coding	DExD-box helicase 39B [Source:RGD Symbol;Acc:70923]	-
ENSRNOG00000061215	873.5669914	1655.542266	611.7568242	708.0988829	499.466877	432.7386841	1046.95536	546.768148	0.936864239	0.009317424	0.999783388	Crym	1	189944895	189960073	-	1204	protein_coding	crystallin, mu [Source:RGD Symbol;Acc:620943]	-
ENSRNOG00000008570	1092.741505	1008.478127	1511.000637	1367.298507	2074.635662	2373.185497	1204.073423	1938.373222	-0.686662824	0.009335988	0.999783388	Cadps	15	15275541	15667778	+	3447	protein_coding	calcium dependent secretion activator [Source:RGD Symbol;Acc:708573]	-
ENSRNOG00000011446	43.83490279	16.38137059	25.16721112	10.34407399	11.37305982	5.290203962	28.4611615	9.002445922	1.652040539	0.009402774	0.999783388	Vill	8	127735258	127753349	+	2784	protein_coding	villin-like [Source:RGD Symbol;Acc:1304843]	-
ENSRNOG00000046156	5.218440809	0	1.935939317	3.76148145	15.16407976	35.97338694	2.384793375	18.29964938	-2.942054615	0.009474717	0.999783388	Zbtb33	X	124321551	124323960	+	2410	protein_coding	zinc finger and BTB domain containing 33 [Source:RGD Symbol;Acc:1566309]	ZBTB
ENSRNOG00000006919	180.558052	124.9079508	185.8501744	263.3037015	235.0432362	260.2780349	163.7720591	252.8749909	-0.626224405	0.009599722	0.999783388	Clvs1	5	22380334	22578297	+	1619	protein_coding	clavesin 1 [Source:RGD Symbol;Acc:1564200]	-
ENSRNOG00000049105	92.8882464	508.846324	190.6900227	126.9499989	115.6261081	62.42440675	264.141531	101.6668379	1.376423391	0.009662673	0.999783388	AC095947.3	10	70109549	70109623	+	75	processed_pseudogene		-
ENSRNOG00000011984	1860.895992	2478.706138	2283.440424	1545.028505	1544.840625	1719.316288	2207.680852	1603.061806	0.461856395	0.00976915	0.999783388	Cxcl14	17	9109731	9117750	+	1612	protein_coding	C-X-C motif chemokine ligand 14 [Source:RGD Symbol;Acc:1307406]	-
ENSRNOG00000019108	625.1692089	519.0846807	643.6998229	425.9877742	459.6611676	394.6492156	595.9845708	426.7660525	0.481577249	0.009805666	0.999783388	Rmi1	17	6658388	6660536	-	2149	protein_coding	RecQ mediated genome instability 1 [Source:RGD Symbol;Acc:1310671]	-
ENSRNOG00000033527	10.43688162	8.190685296	12.58360556	22.5688887	39.80570936	23.27689743	10.40372416	28.5504985	-1.455916358	0.009848186	0.999783388	Pappa1	5	80920568	81150940	+	5159	protein_coding	pappalysin 1 [Source:RGD Symbol;Acc:1307742]	-
ENSRNOG00000060990	77.23292397	55.28712575	0.967969658	2.821111087	9.477549848	9.522367132	44.49600646	7.273676023	2.615019442	0.009853977	0.999783388	AABR07000382.1	1	11766992	11772215	+	1158	lincRNA		-
ENSRNOG00000027276	130.4610202	69.62082502	119.060268	141.9959247	214.1926266	212.6661993	106.3807044	189.6182502	-0.833203471	0.009919197	0.999783388	Xkr4	5	15747614	16140896	-	1944	protein_coding	XK related 4 [Source:RGD Symbol;Acc:1549780]	-
ENSRNOG00000046969	149.2474071	118.7649368	128.7399646	188.0740725	187.655487	226.4207296	132.2507695	200.716763	-0.601325528	0.009938929	0.999783388	AABR07034438.1	11	71634392	71695000	-	1693	protein_coding		-
ENSRNOG00000027341	749.3681002	584.610163	742.432728	818.1222153	1055.799053	1174.42528	692.1369971	1016.115516	-0.553618079	0.009972686	0.999783388	Tenm2	10	20844899	21265026	-	9328	protein_coding	teneurin transmembrane protein 2 [Source:RGD Symbol;Acc:727907]	-
ENSRNOG00000015502	110.6309451	92.14520958	123.9001163	115.6655546	629.3093099	134.3711806	108.8920903	293.1153484	-1.428838447	0.010014928	0.999783388	Hiatl3	2	219662064	219693629	-	1856	protein_coding	hippocampus abundant transcript-like 3 [Source:RGD Symbol;Acc:1305281]	-
ENSRNOG00000018170	2141.648108	2735.688889	2742.258042	1829.020355	1937.211189	1844.165101	2539.865013	1870.132215	0.441662502	0.010091618	0.999783388	Slc27a1	16	19999112	20016190	+	3186	protein_coding	solute carrier family 27 member 1 [Source:RGD Symbol;Acc:620927]	-
ENSRNOG00000007069	1112.57158	1468.180339	977.6493551	751.3559196	903.2105005	772.3697785	1186.133758	808.9787329	0.551908018	0.010163201	0.999783388	Adhfe1	5	9403196	9429859	-	1970	protein_coding	alcohol dehydrogenase, iron containing, 1 [Source:RGD Symbol;Acc:1308863]	-
ENSRNOG00000016411	1614.585586	3289.583982	1789.775899	1592.987394	1293.685554	798.8207983	2231.315156	1228.497916	0.860786878	0.010248396	0.999783388	Rps12	1	22758212	22760370	+	543	protein_coding	ribosomal protein S12 [Source:RGD Symbol;Acc:62024]	-
ENSRNOG00000059710	18.78638691	0	10.64766624	0	0.947754985	0	9.811351052	0.315918328	4.803153698	0.010257403	0.999783388	AABR07039236.1	X	72854945	72863197	-	4223	lincRNA		-
ENSRNOG00000005964	79.32030029	66.54931803	145.1954488	164.5648134	181.9689571	181.9830163	97.02168903	176.1722623	-0.858591635	0.010276772	0.999783388	Nr4a3	5	63781801	63821637	+	4394	protein_coding	nuclear receptor subfamily 4, group A, member 3 [Source:RGD Symbol;Acc:61882]	NGFIB-like
ENSRNOG00000047067	192.0386218	302.0315203	385.2519241	78.99111044	117.5216181	228.5368112	293.1073554	141.6831799	1.05105723	0.010282365	0.999783388	LOC100363537	4	6029211	6029932	+	721	pseudogene	ribosomal protein L10a-like [Source:RGD Symbol;Acc:2322811]	-
ENSRNOG00000051631	6.262128971	3.071506986	3.871878634	16.92666652	19.90285468	12.69648951	4.401838197	16.50867024	-1.912785896	0.010294681	0.999783388	AABR07024907.1	16	21767929	21768267	-	339	processed_pseudogene		-
ENSRNOG00000005387	1477.862437	2259.605306	1309.662948	997.7329545	1220.70842	1041.11214	1682.376897	1086.517838	0.63068275	0.010377087	0.999783388	Rbm3	X	15098904	15102340	+	1824	protein_coding	RNA binding motif protein 3 [Source:RGD Symbol;Acc:620145]	-
ENSRNOG00000019698	3638.296932	3955.077162	3289.160899	2967.808864	2599.691923	2623.941165	3627.511665	2730.480651	0.409740048	0.010411628	0.999783388	Ssbp4	16	20578131	20589290	+	1471	protein_coding	single stranded DNA binding protein 4 [Source:RGD Symbol;Acc:1359619]	-
ENSRNOG00000000439	75.14554765	62.45397538	73.56569404	47.95888848	30.32815951	34.91534615	70.38840569	37.73413138	0.898194691	0.0104506	0.999783388	Ager	20	4363152	4366079	+	1976	protein_coding	advanced glycosylation end product-specific receptor [Source:RGD Symbol;Acc:69258]	-
ENSRNOG00000042623	5.218440809	62.45397538	4.839848292	0.940370362	5.686529909	3.174122377	24.17075483	3.26700755	2.886796248	0.010465822	0.999783388	Sh2d4b	16	17611115	17708387	+	1296	protein_coding	SH2 domain containing 4B [Source:RGD Symbol;Acc:1311591]	-
ENSRNOG00000002889	16.69901059	28.66739854	15.48751454	9.403703624	2.843264954	4.23216317	20.28464122	5.493043916	1.878163779	0.010520051	0.999783388	Afp	14	19141755	19159923	-	1990	protein_coding	alpha-fetoprotein [Source:RGD Symbol;Acc:2065]	-
ENSRNOG00000060831	53.22809625	17.40520625	39.686756	88.39481407	94.77549848	60.30832517	36.77335283	81.15954591	-1.143725486	0.01063557	0.999783388	Clca1	2	250897969	250923744	-	3652	protein_coding	chloride channel accessory 1 [Source:RGD Symbol;Acc:1306258]	-
ENSRNOG00000049495	467.5722965	477.1074185	328.1417142	315.0240714	212.2971166	285.671014	424.2738097	270.9974007	0.646530507	0.010669279	0.999783388	Krt71	7	143345201	143353925	-	2093	protein_coding	keratin 71 [Source:RGD Symbol;Acc:1584538]	-
ENSRNOG00000021017	7054.288285	4600.09363	4143.878108	3988.110707	3120.00941	3105.349726	5266.086674	3404.489948	0.629218029	0.010731427	0.999783388	Car11	1	101682172	101687293	+	1332	protein_coding	carbonic anhydrase 11 [Source:RGD Symbol;Acc:735155]	-
ENSRNOG00000004160	340.2423407	382.9145376	332.0135929	518.1440697	438.810558	504.685458	351.7234904	487.2133619	-0.470106831	0.010783481	0.999783388	Prps2	X	28435507	28472880	+	3564	protein_coding	phosphoribosyl pyrophosphate synthetase 2 [Source:RGD Symbol;Acc:3415]	-
ENSRNOG00000049641	319.3685775	360.390153	345.5651681	273.6477755	232.1999713	193.621465	341.7746329	233.1564039	0.550634344	0.010879701	0.999783388	Rab29	13	48644604	48650220	+	1744	protein_coding	RAB29, member RAS oncogene family [Source:RGD Symbol;Acc:620892]	-
ENSRNOG00000003809	1604.148705	2270.867498	1695.882842	1304.293693	1344.864323	1313.028623	1856.966348	1320.72888	0.491584925	0.010933667	0.999783388	Sat1	X	43625169	43629765	+	1254	protein_coding	spermidine/spermine N1-acetyl transferase 1 [Source:RGD Symbol;Acc:1586174]	-
ENSRNOG00000007041	251.528847	708.4942781	474.3051326	240.7348128	118.4693731	319.5283193	478.1094193	226.2441684	1.080257899	0.010987729	0.999783388	Abcg2	4	88832178	88890621	+	2744	protein_coding	ATP binding cassette subfamily G member 2 [Source:RGD Symbol;Acc:631345]	-
ENSRNOG00000016038	55.31547257	88.04986694	44.52660429	37.6148145	26.53713958	24.33493823	62.63064793	29.49563077	1.083021241	0.011011743	0.999783388	Mgmt	1	209237233	209464190	+	825	protein_coding	O-6-methylguanine-DNA methyltransferase [Source:RGD Symbol;Acc:3087]	-
ENSRNOG00000005861	772.3292397	1084.241966	1225.449588	575.5066618	690.9133839	772.3697785	1027.340264	679.5966081	0.596634636	0.011138402	0.999783388	Hsd11b1	13	111926442	111972603	-	4499	protein_coding	hydroxysteroid 11-beta dehydrogenase 1 [Source:RGD Symbol;Acc:2834]	-
ENSRNOG00000049150	114.8056978	109.5504158	79.37351199	63.00481428	50.2310142	63.48244755	101.2432085	58.90609201	0.781163365	0.011208861	0.999783388	AABR07045621.1	20	53775355	53777159	-	1805	protein_coding		-
ENSRNOG00000037600	0	1.023835662	0	15.0459258	1.89550997	5.290203962	0.341278554	7.410546577	-4.356324731	0.011463029	0.999783388	Sim1	20	55594676	55673995	+	7672	protein_coding	SIM bHLH transcription factor 1 [Source:RGD Symbol;Acc:1309949]	bHLH
ENSRNOG00000027400	38.61646199	37.8819195	59.04614917	62.06444392	95.72325347	99.45583449	45.18151022	85.74784396	-0.921046883	0.011617457	0.999783388	Vwc2l	9	77834091	78021846	+	1369	protein_coding	von Willebrand factor C domain-containing protein 2-like [Source:RGD Symbol;Acc:1565501]	-
ENSRNOG00000005758	170.1211704	273.3641218	286.5190189	304.6799974	475.7730024	415.8100314	243.3347703	398.7543437	-0.711886383	0.01196635	0.999783388	Btbd11	7	24043126	24313885	-	3425	protein_coding	BTB (POZ) domain containing 11 [Source:MGI Symbol;Acc:MGI:1921257]	-
ENSRNOG00000008596	316.237513	211.933982	174.2345385	111.9040731	173.4391622	121.6746911	234.1353445	135.6726422	0.786089917	0.012114707	0.999783388	Ttll9	3	148438939	148485360	+	1758	protein_coding	tubulin tyrosine ligase like 9 [Source:RGD Symbol;Acc:1359622]	-
ENSRNOG00000021079	900.7028836	993.1205922	728.8811528	646.9748093	659.6374694	441.2030105	874.2348762	582.6050964	0.584787873	0.01222444	0.999783388	Fxyd1	1	89484199	89488223	-	533	protein_coding	FXYD domain-containing ion transport regulator 1 [Source:RGD Symbol;Acc:69306]	-
ENSRNOG00000006759	93.93193456	102.3835662	82.27742097	9.403703624	31.2759145	65.59852913	92.86430724	35.42604909	1.395961833	0.012309618	0.999783388	Ankrd24	7	10917367	10936415	-	3466	protein_coding	ankyrin repeat domain 24 [Source:RGD Symbol;Acc:1311385]	-
ENSRNOG00000016561	5.218440809	2.047671324	0	12.22481471	12.3208148	15.87061189	2.422037378	13.47208047	-2.492328013	0.012349176	0.999783388	Pclaf	8	71514281	71526182	+	333	protein_coding	PCNA clamp associated factor [Source:RGD Symbol;Acc:1303041]	-
ENSRNOG00000018471	344.4170934	330.6989188	222.6330214	146.6977765	211.3493616	204.2018729	299.2496779	187.416337	0.675112962	0.012507728	0.999783388	LOC100362339	17	54057964	54058460	+	497	protein_coding	ribosomal protein S19-like [Source:RGD Symbol;Acc:2318347]	-
ENSRNOG00000013867	163.8590414	271.3164504	188.7540834	406.2399966	211.3493616	551.2392529	207.9765251	389.609537	-0.905033117	0.012562953	0.999783388	Fgf1	18	32273770	32359824	+	4493	protein_coding	fibroblast growth factor 1 [Source:RGD Symbol;Acc:2605]	-
ENSRNOG00000045760	57.4028489	120.8126081	76.46960302	107.2022213	201.8718118	175.6347715	84.89502001	161.5696015	-0.927987472	0.0126507	0.999783388	LOC108348080	5	137670123	137674802	+	1298	protein_coding	probable rRNA-processing protein EBP2 [Source:RGD Symbol;Acc:11496438]	-
novel.1498	326.6743946	251.8635729	261.3518078	181.4914799	176.2824272	214.7822809	279.9632584	190.8520627	0.553409746	0.013155401	0.999783388	-	5	114014665	114031158	+	3748	-	-	-
ENSRNOG00000037220	116.8930741	255.9589155	120.9962073	105.3214806	79.61141873	74.06285547	164.6160656	86.33191826	0.929948944	0.013233337	0.999783388	AABR07031089.1	10	112564256	112565146	-	891	protein_coding		-
ENSRNOG00000012804	851.64954	1510.157602	786.9593323	717.5025865	678.5925691	522.6721515	1049.588825	639.5891024	0.71426557	0.01330577	0.999783388	C1qc	5	155255005	155258392	-	1090	protein_coding	complement C1q C chain [Source:RGD Symbol;Acc:1306828]	-
ENSRNOG00000050073	100.1940635	31.73890552	37.75081668	23.50925906	14.21632477	27.5090606	56.56126191	21.74488148	1.380413425	0.013338052	0.999783388	Mir3072	6	133898795	133898905	+	111	miRNA	microRNA 3072 [Source:RGD Symbol;Acc:7489041]	-
ENSRNOG00000046000	1289.998568	1025.883333	888.5961465	814.3607338	745.8831731	700.4230046	1068.159349	753.5556372	0.502957578	0.01341614	0.999783388	Clasrp	1	80491480	80515694	-	2339	protein_coding	CLK4-associating serine/arginine rich protein [Source:RGD Symbol;Acc:1563538]	-
ENSRNOG00000042731	436.2616516	765.8290752	745.336637	989.2696213	1095.604762	915.2052855	649.1424546	1000.026556	-0.623291895	0.01344947	0.999783388	Slc25a18	4	153330069	153350446	+	1964	protein_coding	solute carrier family 25 member 18 [Source:RGD Symbol;Acc:1590470]	-
novel.917	59.49022522	48.12027612	42.59066497	28.21111087	25.58938459	7.406285547	50.06705544	20.40226034	1.2863964	0.013479376	0.999783388	-	18	25140649	25142943	-	2295	-	-	-
ENSRNOG00000047295	57.4028489	39.92959082	25.16721112	19.74777761	18.9550997	12.69648951	40.83321695	17.13312227	1.246773057	0.013574479	0.999783388	Prr22	9	10287086	10290035	-	2270	protein_coding	proline rich 22 [Source:RGD Symbol;Acc:1595447]	-
ENSRNOG00000037540	456.0917267	875.379491	542.0630087	401.5381448	438.810558	290.9612179	624.5114088	377.1033069	0.72722791	0.013888922	0.999783388	Tmem256	10	56445647	56447138	+	951	protein_coding	transmembrane protein 256 [Source:RGD Symbol;Acc:1563438]	-
ENSRNOG00000018671	1225.289902	1354.534581	1076.38226	924.3840663	910.7925404	917.3213671	1218.735581	917.4993246	0.409472159	0.013967569	0.999783388	Commd4	8	61833326	61836945	-	998	protein_coding	COMM domain containing 4 [Source:RGD Symbol;Acc:1306104]	-
ENSRNOG00000048812	1396.45476	1793.76008	1522.616273	1233.765915	1169.529651	1112.000873	1570.943704	1171.76548	0.4228401	0.014314949	0.999783388	Gpx1	8	117117430	117118522	+	873	protein_coding	glutathione peroxidase 1 [Source:RGD Symbol;Acc:2729]	-
ENSRNOG00000013179	209.7813205	625.5635895	271.999474	160.803332	224.6179314	181.9830163	369.1147947	189.1347599	0.964513104	0.014328411	0.999783388	Tinagl1	5	148382706	148392697	-	2480	protein_coding	tubulointerstitial nephritis antigen-like 1 [Source:RGD Symbol;Acc:70956]	-
ENSRNOG00000047914	2.087376324	4.095342648	3.871878634	52.6607403	5.686529909	4.23216317	3.351532535	20.85981112	-2.638638885	0.014340303	0.999783388	LOC100912034	4	28989115	28993621	+	869	protein_coding	guanine nucleotide-binding protein G(I)/G(S)/G(O) subunit gamma-11-like [Source:RGD Symbol;Acc:6489513]	-
ENSRNOG00000011016	131.5047084	62.45397538	106.4766624	174.9088874	206.6105867	143.8935478	100.1451154	175.137674	-0.807259679	0.014461556	0.999783388	Slc7a2	16	54460067	54513349	-	2637	protein_coding	solute carrier family 7 member 2 [Source:RGD Symbol;Acc:68387]	-
ENSRNOG00000008053	339.1986526	170.9805556	352.3409557	417.5244409	464.3999426	553.3553345	287.5067213	478.4265726	-0.734190291	0.014804859	0.999783388	Atp8a2	15	40000322	40428800	-	3789	protein_coding	ATPase phospholipid transporting 8A2 [Source:RGD Symbol;Acc:1594597]	-
ENSRNOG00000021795	149.2474071	156.6468563	83.24539063	94.03703624	54.02203414	61.36636596	129.713218	69.80847878	0.891845493	0.014929592	0.999783388	Fam227a	7	120846330	120882392	-	2304	protein_coding	family with sequence similarity 227, member A [Source:RGD Symbol;Acc:1305939]	-
ENSRNOG00000002323	176.3832993	147.4323353	198.43378	284.9322198	234.0954813	246.5235046	174.0831382	255.1837352	-0.551449711	0.015143406	0.999783388	RGD1566265	X	78870964	78911601	-	1227	protein_coding	similar to RIKEN cDNA 2610002M06 [Source:RGD Symbol;Acc:1566265]	-
novel.1927	160.7279769	84.97835995	111.3165107	84.63333262	49.28325921	60.30832517	119.0076159	64.741639	0.87707265	0.01527876	0.999783388	-	8	129279243	129286501	-	3913	-	-	-
ENSRNOG00000003253	3205.166345	3732.904824	4669.485632	4749.810701	8802.748299	4997.126663	3869.1856	6183.228554	-0.676324708	0.015674724	0.999783388	Qdpr	14	70164650	70178284	+	1330	protein_coding	quinoid dihydropteridine reductase [Source:RGD Symbol;Acc:619915]	-
ENSRNOG00000014948	55.31547257	30.71506986	51.3023919	20.68814797	18.00734471	26.45101981	45.77764478	21.71550417	1.079569677	0.015769695	0.999783388	Osgin1	19	52077109	52085496	+	2206	protein_coding	oxidative stress induced growth inhibitor 1 [Source:RGD Symbol;Acc:620679]	-
ENSRNOG00000046832	35.4853975	54.26329009	62.9180278	28.21111087	22.74611964	25.39297902	50.88890513	25.45006984	1.001112039	0.015851912	0.999783388	AABR07039307.1	X	73600508	73602289	-	1782	processed_pseudogene		-
ENSRNOG00000021255	1669.901059	3180.033566	1783.000111	1392.688507	1507.878181	1321.49295	2210.978245	1407.353212	0.651632163	0.015887311	0.999783388	Smox	3	124068865	124102240	+	2603	protein_coding	spermine oxidase [Source:RGD Symbol;Acc:1306049]	-
ENSRNOG00000008816	209.7813205	195.5526114	152.939206	101.5599991	140.2677378	119.5586095	186.091046	120.4621155	0.626773792	0.015887778	0.999783388	Gpnmb	4	78694447	78715683	+	2306	protein_coding	glycoprotein nmb [Source:RGD Symbol;Acc:71008]	-
ENSRNOG00000057367	5358.295023	7408.474851	7687.615028	9178.014737	10138.13507	8989.114573	6818.1283	9435.088128	-0.468640416	0.01591768	0.999783388	Glud1	16	10662021	10695557	+	2867	protein_coding	glutamate dehydrogenase 1 [Source:RGD Symbol;Acc:2708]	-
novel.1299	103.325128	122.8602794	126.8040253	157.9822209	206.6105867	168.228486	117.6631442	177.6070979	-0.593735125	0.015948649	0.999783388	-	3	12992850	13000112	-	4470	-	-	-
novel.1429	5.218440809	0	0	2.821111087	26.53713958	17.98669347	1.73948027	15.78164804	-3.198403849	0.016027477	0.999783388	-	4	106660555	106661365	-	811	-	-	-
ENSRNOG00000014183	767.1107989	495.5364604	801.4788772	1053.214806	921.2178453	1061.214915	688.0420455	1011.882522	-0.556285086	0.016066815	0.999783388	Gnaq	1	233382708	233622786	+	1348	protein_coding	G protein subunit alpha q [Source:RGD Symbol;Acc:620770]	-
ENSRNOG00000008305	2632.181544	2645.591351	2800.336222	3142.717751	3620.424042	3567.713552	2692.703039	3443.618448	-0.354798681	0.016217085	0.999783388	Sc5d	8	46525400	46537050	-	4877	protein_coding	sterol-C5-desaturase [Source:RGD Symbol;Acc:620775]	-
ENSRNOG00000004473	294.3200616	174.0520625	301.0385638	350.7581452	418.9077033	425.3323986	256.4702293	398.332749	-0.634730361	0.016386565	0.999783388	Ppargc1a	14	63095720	63187009	+	2737	protein_coding	PPARG coactivator 1 alpha [Source:RGD Symbol;Acc:620925]	-
ENSRNOG00000009143	240.0482772	315.3413839	207.1455069	182.4318503	172.4914072	147.0676702	254.1783893	167.3303092	0.601881239	0.016405716	0.999783388	Lrrc57	3	112365938	112385528	-	1813	protein_coding	leucine rich repeat containing 57 [Source:RGD Symbol;Acc:1307128]	-
ENSRNOG00000033261	7574.04499	6621.145226	7156.199685	5142.885512	5245.823841	6079.502393	7117.129967	5489.403915	0.374703499	0.016449197	0.999783388	Fam107a	15	18399515	18415965	+	3085	protein_coding	family with sequence similarity 107, member A [Source:RGD Symbol;Acc:1306327]	-
ENSRNOG00000004812	1452.813921	1336.105539	1671.6836	1753.790726	2837.578425	1960.549588	1486.867687	2183.972913	-0.55467329	0.016454525	0.999783388	Sema6d	3	116899878	116958050	+	6178	protein_coding	semaphorin 6D [Source:RGD Symbol;Acc:1310910]	-
ENSRNOG00000009329	930.9698403	1119.052379	1254.488677	740.0714752	800.8529622	872.8836538	1101.503632	804.6026971	0.453538949	0.016516236	0.999783388	Nr1d1	10	86683875	86690815	-	2549	protein_coding	nuclear receptor subfamily 1, group D, member 1 [Source:RGD Symbol;Acc:628827]	THR-like
ENSRNOG00000013851	209.7813205	113.6457585	161.650933	240.7348128	217.9836465	355.5017063	161.6926707	271.4067219	-0.746546949	0.016651362	0.999783388	Spry4	18	32594958	32609864	+	4756	protein_coding	sprouty RTK signaling antagonist 4 [Source:RGD Symbol;Acc:1305324]	-
ENSRNOG00000008475	170.1211704	67.57315369	158.747024	220.0466648	221.7746665	267.6843205	132.147116	236.5018839	-0.839129728	0.016678831	0.999783388	Fut9	5	40032855	40237591	-	2151	protein_coding	fucosyltransferase 9 [Source:RGD Symbol;Acc:619955]	-
ENSRNOG00000037567	257.790976	475.0597472	347.5011074	201.2392576	264.4236408	215.8403217	360.1172768	227.16774	0.664624002	0.01688557	0.999783388	RGD1309730	3	91086186	91195981	-	1049	protein_coding	similar to RIKEN cDNA B230118H07 [Source:RGD Symbol;Acc:1309730]	-
novel.961	25.04851588	4.095342648	16.45548419	182.4318503	10.42530483	20.10277506	15.19978091	70.9866434	-2.224917985	0.016899563	0.999783388	-	19	28356434	28372601	+	2846	-	PF00517:Retroviral envelope protein	-
novel.197	18.78638691	26.61972721	26.13518078	12.22481471	7.582039879	7.406285547	23.8470983	9.071046712	1.391093071	0.016999056	0.999783388	-	1	146736450	146736796	-	278	-	-	-
ENSRNOG00000007906	3.131064485	4.095342648	1.935939317	7.522962899	20.85060967	11.63844872	3.054115483	13.33734043	-2.132274706	0.017044019	0.999783388	Bub1b	3	110367939	110420458	+	4081	protein_coding	BUB1 mitotic checkpoint serine/threonine kinase B [Source:RGD Symbol;Acc:619791]	-
ENSRNOG00000048470	34.44170934	39.92959082	21.29533249	26.33037015	193.3420169	57.13420279	31.88887755	92.26886328	-1.534439086	0.017159523	0.999783388	LOC100911238	12	8746855	8759599	-	704	protein_coding	proteasome maturation protein-like [Source:RGD Symbol;Acc:6494524]	-
novel.382	48.00965544	35.83424817	25.16721112	56.42222174	60.65631903	97.33975291	36.33703824	71.47276456	-0.975955295	0.017282918	0.999783388	-	10	105067198	105069766	-	2130	-	PF00018:SH3 domain	SH3_1
ENSRNOG00000050034	22.96113956	20.47671324	4.839848292	2.821111087	5.686529909	0	16.09256703	2.835880332	2.482796968	0.017341989	0.999783388	LOC501297	19	340946	345698	-	612	protein_coding	hypothetical LOC501297 [Source:RGD Symbol;Acc:1589596]	-
ENSRNOG00000003244	79.32030029	169.9567199	123.9001163	53.60111066	92.87998851	44.43771328	124.3923788	63.63960415	0.965164708	0.017342837	0.999783388	Ltc4s	10	35737664	35739625	-	506	protein_coding	leukotriene C4 synthase [Source:RGD Symbol;Acc:620677]	-
ENSRNOG00000049598	81.40767662	28.66739854	34.8469077	37.6148145	663.4284894	181.9830163	48.30732762	294.3421067	-2.607580122	0.017386661	0.999783388	LOC100912571	11	82886878	82893845	-	1593	protein_coding	eukaryotic translation initiation factor 4 gamma 1-like [Source:RGD Symbol;Acc:6486329]	-
ENSRNOG00000013064	971.6736786	1019.740319	1095.741653	1262.917397	1286.103514	1496.069681	1029.051884	1348.363531	-0.389548461	0.017534633	0.999783388	Lrp8	5	127404450	127476641	+	7406	protein_coding	LDL receptor related protein 8 [Source:RGD Symbol;Acc:1305729]	-
ENSRNOG00000056151	101.2377517	90.09753826	119.060268	151.3996283	129.8424329	239.1172191	103.465186	173.4530935	-0.743106963	0.017547844	0.999783388	AABR07007642.1	2	21559368	21698937	-	2547	protein_coding		-
ENSRNOG00000014964	67.83973052	43.00109781	37.75081668	29.15148123	19.90285468	23.27689743	49.53054833	24.11041112	1.036361863	0.01760453	0.999783388	Hp	19	42097995	42100804	+	1180	protein_coding	haptoglobin [Source:RGD Symbol;Acc:2825]	-
ENSRNOG00000042886	1585.362318	3757.47688	2056.935524	1750.029244	1262.40964	1378.627153	2466.591574	1463.688679	0.752868074	0.017632013	0.999783388	Rps28	7	18682071	18683440	-	339	protein_coding	ribosomal protein S28 [Source:RGD Symbol;Acc:621046]	-
ENSRNOG00000021552	59.49022522	32.76274119	57.11020985	77.11036972	89.08896857	98.3977937	49.78772542	88.199044	-0.823600315	0.017652026	0.999783388	Uprt	X	75382598	75407217	+	1282	protein_coding	uracil phosphoribosyltransferase homolog [Source:RGD Symbol;Acc:1564806]	-
ENSRNOG00000007637	781.7224332	2404.98997	812.1265435	715.6218458	696.5999138	671.8559032	1332.946316	694.6925543	0.940104154	0.017670919	0.999783388	Acer2	5	105230580	105279731	+	5157	protein_coding	alkaline ceramidase 2 [Source:RGD Symbol;Acc:1304629]	-
ENSRNOG00000024799	273.4462984	119.7887725	166.4907813	326.3085158	329.8187347	283.5549324	186.575284	313.2273943	-0.74822581	0.017698937	0.999783388	Cd93	3	142778770	142783774	-	4757	processed_transcript	CD93 molecule [Source:RGD Symbol;Acc:621251]	-
ENSRNOG00000055171	17.74269875	19.45287758	33.87893805	8.463333262	11.37305982	5.290203962	23.69150479	8.375532347	1.495420676	0.017797461	0.999783388	AABR07048040.1	5	58022385	58031868	-	264	lincRNA		-
ENSRNOG00000042195	3533.928116	3776.929757	3199.139721	3040.217382	2363.700932	2450.422475	3503.332531	2618.113596	0.420102885	0.017886812	0.999783388	Pabpn1	15	33555640	33560242	+	1779	protein_coding	poly(A) binding protein, nuclear 1 [Source:RGD Symbol;Acc:619928]	-
ENSRNOG00000015347	122.1115149	211.933982	159.7149936	108.1425917	69.18611389	113.2103648	164.5868302	96.84635679	0.766347956	0.017932903	0.999783388	Trim45	2	203301838	203310532	+	2314	protein_coding	tripartite motif-containing 45 [Source:RGD Symbol;Acc:1309168]	-
ENSRNOG00000060509	42.79121463	4.095342648	2.903908975	0.940370362	2.843264954	3.174122377	16.59682209	2.319252565	2.844162853	0.017948965	0.999783388	LOC102556339	X	72705039	72713249	+	6113	lincRNA	transcription initiation factor TFIID subunit 1-like [Source:RGD Symbol;Acc:7527757]	-
ENSRNOG00000029875	765.0234226	2046.647488	992.1688999	682.7088831	721.2415435	776.6019417	1267.946604	726.8507894	0.802805981	0.018070011	0.999783388	Mrpl41	3	2181045	2181962	-	705	protein_coding	mitochondrial ribosomal protein L41 [Source:RGD Symbol;Acc:1310241]	-
novel.1238	59.49022522	57.33479707	39.686756	32.91296268	24.64162961	23.27689743	52.17059276	26.94382991	0.949539395	0.018078715	0.999783388	-	3	13867691	13870005	+	2315	-	-	-
ENSRNOG00000005533	130.4610202	176.0997339	98.73290516	92.15629552	77.71590876	73.00481468	135.0978864	80.95900632	0.737016319	0.018083152	0.999783388	LOC686013	19	25123724	25127145	+	1459	protein_coding	hypothetical protein LOC686013 [Source:RGD Symbol;Acc:1586683]	-
ENSRNOG00000042838	809.9020135	850.8074352	685.3225182	884.888511	1342.968814	1118.349118	782.0106556	1115.402147	-0.512418255	0.018090118	0.999783388	Junb	19	26092974	26094756	-	1783	protein_coding	JunB proto-oncogene, AP-1 transcription factor subunit [Source:RGD Symbol;Acc:2944]	TF_bZIP
ENSRNOG00000022199	97.06299904	76.78767465	76.46960302	55.48185138	52.12652417	41.26359091	83.44009224	49.62398882	0.746579944	0.018220176	0.999783388	Zmynd12	5	138470069	138505556	+	1869	protein_coding	zinc finger, MYND-type containing 12 [Source:RGD Symbol;Acc:1307175]	-
ENSRNOG00000019689	2799.17165	1690.352678	3030.713001	1404.913321	1728.705092	1828.294489	2506.745776	1653.970968	0.599998935	0.018470744	0.999783388	Vwf	4	158088505	158219523	+	8829	protein_coding	von Willebrand factor [Source:RGD Symbol;Acc:621759]	-
ENSRNOG00000018291	4.174752647	3.071506986	13.55157522	38.55518486	3.791019939	51.84399883	6.932611617	31.39673454	-2.170884307	0.018583869	0.999783388	Vkorc1l1	8	16287804	16333603	+	531	protein_coding	vitamin K epoxide reductase complex, subunit 1-like 1 [Source:RGD Symbol;Acc:1303249]	-
ENSRNOG00000031851	172.2085467	105.4550732	109.3805714	70.52777718	83.40243866	80.41110023	129.0147304	78.11377202	0.723372449	0.01867107	0.999783388	Ndufa4l2	7	70821957	70824085	+	943	protein_coding	NDUFA4, mitochondrial complex associated like 2 [Source:RGD Symbol;Acc:2324558]	-
ENSRNOG00000025670	24.00482772	8.190685296	27.10315044	51.72036993	36.01468942	49.72791725	19.76622115	45.8209922	-1.210504107	0.018726555	0.999783388	Shisa3	14	42216654	42221225	-	2194	protein_coding	shisa family member 3 [Source:RGD Symbol;Acc:1565710]	-
ENSRNOG00000050786	81.40767662	130.0271291	62.9180278	160.803332	147.8497776	153.4159149	91.4509445	154.0230082	-0.753165872	0.018828265	0.999783388	AC103024.2	10	34316837	34317161	+	324	pseudogene		-
novel.1183	11.48056978	5.11917831	6.775787609	14.10555544	16.11183474	45.49575408	7.791845233	25.23771475	-1.6926761	0.018910205	0.999783388	-	20	114287	131999	+	4868	-	PF05162:Ribosomal protein L41	-
ENSRNOG00000029980	85.58242927	365.5093313	129.7079342	85.57370298	62.551829	110.0362424	193.5998983	86.0539248	1.170599774	0.019038435	0.999783388	Zbtb16	8	52985313	53146953	-	2625	protein_coding	zinc finger and BTB domain containing 16 [Source:RGD Symbol;Acc:727921]	ZBTB
ENSRNOG00000018391	488.4460597	514.989338	413.3230442	358.2811081	355.4081193	333.2828496	472.252814	348.9906923	0.435773567	0.019198404	0.999783388	Cdk2ap2	1	219345918	219347728	+	1049	protein_coding	cyclin-dependent kinase 2 associated protein 2 [Source:RGD Symbol;Acc:1588883]	-
ENSRNOG00000062091	51.14071993	27.64356288	39.686756	14.10555544	20.85060967	20.10277506	39.49034627	18.35298005	1.10684492	0.019249264	0.999783388	AC116220.2	19	37481847	37483705	+	545	antisense		-
ENSRNOG00000047697	32.35433301	48.12027612	45.49457395	15.0459258	20.85060967	25.39297902	41.98972769	20.42983816	1.044476329	0.019305286	0.999783388	Ggt1	20	14019723	14025068	-	1487	protein_coding	gamma-glutamyltransferase 1 [Source:RGD Symbol;Acc:2683]	-
ENSRNOG00000013040	201.4318152	152.5515136	143.2595095	100.6196288	121.3126381	103.6879977	165.7476128	108.5400882	0.609652524	0.019306882	0.999783388	Ddx31	3	7422820	7488617	+	4151	protein_coding	DEAD-box helicase 31 [Source:RGD Symbol;Acc:1304895]	-
novel.552	32.35433301	15.35753493	16.45548419	9.403703624	7.582039879	4.23216317	21.38911738	7.072635558	1.586505688	0.019407361	0.999783388	-	13	113746073	113748416	+	713	-	-	-
ENSRNOG00000003756	41.74752647	19.45287758	16.45548419	57.36259211	63.49958398	44.43771328	25.88529608	55.09996312	-1.094787535	0.019417874	0.999783388	Lancl3	X	14358224	14490340	+	1263	protein_coding	LanC like 3 [Source:RGD Symbol;Acc:1563642]	-
ENSRNOG00000016961	2586.259265	3955.077162	2648.364986	2507.027386	1907.830784	1839.932938	3063.233804	2084.93037	0.55495673	0.019436591	0.999783388	Rps27	2	189572176	189573280	-	342	protein_coding	ribosomal protein S27 [Source:RGD Symbol;Acc:621045]	-
novel.1382	25.04851588	43.00109781	30.97502907	44.19740703	115.6261081	53.96008041	33.00821425	71.26119853	-1.111222469	0.019471848	0.999783388	-	4	96528147	96561724	+	1037	-	-	-
ENSRNOG00000046834	158.6406006	157.670692	184.8822048	224.7485166	516.5264667	186.2151795	167.0644991	309.1633876	-0.888405435	0.019665957	0.999783388	C3	9	9721105	9747167	+	5188	protein_coding	complement C3 [Source:RGD Symbol;Acc:2232]	-
ENSRNOG00000037919	89.75718191	52.21561876	95.82899619	129.77111	115.6261081	153.4159149	79.26726562	132.937711	-0.744357154	0.019899957	0.999783388	Chic1	X	74200972	74244846	+	1771	protein_coding	cysteine-rich hydrophobic domain 1 [Source:RGD Symbol;Acc:1589722]	-
ENSRNOG00000030069	51.14071993	12.28602794	42.59066497	96.85814733	50.2310142	99.45583449	35.33913761	82.18166534	-1.216696838	0.020058086	0.999783388	Faim	8	106816152	106827580	+	1155	protein_coding	Fas apoptotic inhibitory molecule [Source:RGD Symbol;Acc:620572]	-
ENSRNOG00000000001	0	0	0.967969658	1.880740725	8.529794863	7.406285547	0.322656553	5.938940378	-4.032767188	0.02012058	0.999783388	AABR07013255.1	2	230660664	230662084	+	1416	pseudogene		-
ENSRNOG00000015150	1009.246452	1596.159797	1177.051105	771.1036972	937.32968	923.6696118	1260.819118	877.367663	0.523210185	0.020250105	0.999783388	Spg7	19	55880561	55915502	+	4494	protein_coding	SPG7, paraplegin matrix AAA peptidase subunit [Source:RGD Symbol;Acc:727940]	-
ENSRNOG00000019189	244.2230299	285.6501497	336.8534411	398.7170337	413.2211734	391.4750932	288.9088736	401.1377668	-0.47291475	0.020333443	0.999783388	Acat2	1	47972399	47992653	+	2042	protein_coding	acetyl-CoA acetyltransferase 2 [Source:RGD Symbol;Acc:1359366]	-
ENSRNOG00000008099	15.65532243	12.28602794	23.2312718	8.463333262	3.791019939	1.058040792	17.05754072	4.437464664	1.927559325	0.020366325	0.999783388	Galnt12	5	62718787	62750145	+	1740	protein_coding	polypeptide N-acetylgalactosaminyltransferase 12 [Source:RGD Symbol;Acc:1562001]	-
ENSRNOG00000012358	338.1549644	266.1972721	401.7074083	447.6162925	502.310142	479.292479	335.3532149	476.4063045	-0.506028769	0.020471778	0.999783388	Pcyt1b	X	62727755	62818522	+	2316	protein_coding	phosphate cytidylyltransferase 1, choline, beta [Source:RGD Symbol;Acc:708434]	-
ENSRNOG00000002070	74.10185949	91.12137392	104.5407231	60.18370319	51.17876918	53.96008041	89.92131884	55.1075176	0.707099211	0.020614889	0.999783388	Mrpl1	14	14951495	15008150	-	1110	protein_coding	mitochondrial ribosomal protein L1 [Source:RGD Symbol;Acc:1306850]	-
novel.1380	208.7376324	184.2904192	124.8680859	128.8307397	106.1485583	65.59852913	172.6320458	100.192609	0.781972005	0.020750921	0.999783388	-	4	77447503	77448536	+	692	-	-	-
ENSRNOG00000000156	37.57277382	39.92959082	57.11020985	7.522962899	18.00734471	30.68318298	44.87085816	18.7378302	1.269036294	0.021000979	0.999783388	LOC100911486	5	171472273	171620947	+	9258	protein_coding	multiple epidermal growth factor-like domains protein 6-like [Source:RGD Symbol;Acc:6492904]	-
ENSRNOG00000014354	402.8636304	295.8885063	279.7432313	232.2714795	222.7224214	226.4207296	326.1651227	227.1382102	0.521488849	0.021088634	0.999783388	Cep95	10	94988362	95016344	+	2951	protein_coding	centrosomal protein 95 [Source:RGD Symbol;Acc:1309655]	-
ENSRNOG00000038607	44.87859096	36.85808383	26.13518078	22.5688887	11.37305982	13.7545303	35.95728519	15.89882627	1.173123626	0.021208532	0.999783388	Tmem86b	1	72784966	72787367	+	1576	protein_coding	transmembrane protein 86B [Source:RGD Symbol;Acc:1593455]	-
ENSRNOG00000016122	1455.944986	1113.9332	1478.089668	1679.501467	1852.860995	1896.0091	1349.322618	1809.457188	-0.423203261	0.021312485	0.999783388	Hmgcr	2	27480226	27500654	-	4305	protein_coding	3-hydroxy-3-methylglutaryl-CoA reductase [Source:RGD Symbol;Acc:2803]	-
novel.858	396.6015015	421.8202928	375.5722275	314.083701	284.3264954	298.3675035	397.9980072	298.9259	0.412769721	0.021392201	0.999783388	-	17	19123843	19125081	-	1239	-	-	-
ENSRNOG00000010378	15.65532243	22.52438456	8.711726926	15.0459258	294.7518003	28.5671014	15.63047797	112.7882758	-2.852153879	0.021437948	0.999783388	Slc4a5	4	114918488	115002300	+	3742	protein_coding	solute carrier family 4 member 5 [Source:RGD Symbol;Acc:1303009]	-
ENSRNOG00000042971	74.10185949	164.8375416	103.5727535	42.31666631	88.14121359	40.20555011	114.1707182	56.88781	1.003255194	0.021695748	0.999783388	LOC363337	19	27858879	27862827	-	1626	protein_coding	similar to RIKEN cDNA 1700081O22 [Source:RGD Symbol;Acc:1359598]	-
ENSRNOG00000026592	30.26695669	51.1917831	21.29533249	11.28444435	18.00734471	13.7545303	34.25135743	14.34877312	1.253457153	0.021735947	0.999783388	Rhbdl2	5	141491223	141507892	+	973	protein_coding	rhomboid like 2 [Source:RGD Symbol;Acc:1308295]	-
ENSRNOG00000019974	5636.959762	8850.035463	6860.00097	5295.225511	5111.242633	4993.95254	7115.665398	5133.473561	0.47105779	0.021751899	0.999783388	Uba52	16	20668971	20671127	+	504	protein_coding	ubiquitin A-52 residue ribosomal protein fusion product 1 [Source:RGD Symbol;Acc:68344]	-
ENSRNOG00000004150	299.5385024	151.527678	353.3089253	390.2537004	401.8481136	564.9937832	268.1250352	452.365199	-0.753839835	0.022020511	0.999783388	Slc9a7	X	2435305	2614770	+	2564	protein_coding	solute carrier family 9 member A7 [Source:RGD Symbol;Acc:1561385]	-
ENSRNOG00000022071	116.8930741	136.1701431	84.21336029	81.81222153	54.02203414	65.59852913	112.4255258	67.1442616	0.742382729	0.022044585	0.999783388	Itga2b	10	90398132	90415070	-	3305	protein_coding	integrin subunit alpha 2b [Source:RGD Symbol;Acc:1596428]	-
ENSRNOG00000025764	136.7231492	508.846324	143.2595095	148.5785173	112.7828432	106.86212	262.9429942	122.7411602	1.098585492	0.022275869	0.999783388	AC128848.1	19	11302125	11302938	-	348	protein_coding		-
ENSRNOG00000059626	81.40767662	66.54931803	59.04614917	105.3214806	105.2008033	111.0942832	69.00104794	107.2055224	-0.636728675	0.022294285	0.999783388	AABR07059142.1	4	4689872	4690366	-	492	pseudogene		-
ENSRNOG00000046379	267.1841694	278.4833001	20.32736283	18.80740725	47.38774924	46.55379487	188.6649441	37.58298379	2.327973771	0.022335645	0.999783388	Srm	3	14588870	14591974	+	1196	protein_coding	spermidine synthase [Source:RGD Symbol;Acc:620796]	-
ENSRNOG00000018691	2534.074857	2559.589155	2048.223797	1948.447391	1741.973662	1765.870083	2380.62927	1818.763712	0.388249034	0.022360219	0.999783388	Aurkaip1	5	173256637	173276169	+	3157	protein_coding	aurora kinase A interacting protein 1 [Source:RGD Symbol;Acc:1303211]	-
ENSRNOG00000026813	25.04851588	26.61972721	29.03908975	55.48185138	51.17876918	41.26359091	26.90244428	49.30807049	-0.875061469	0.022486218	0.999783388	AABR07044933.1	20	27129291	27129806	+	516	protein_coding		-
ENSRNOG00000032487	566.7226718	630.6827678	372.6683185	362.9829599	381.9452589	312.1220338	523.3579194	352.3500842	0.57003864	0.022581061	0.999783388	Sts	X	45420596	45428750	+	2582	protein_coding	steroid sulfatase [Source:RGD Symbol;Acc:3783]	-
ENSRNOG00000039107	10.43688162	25.59589155	7.743757268	12.22481471	344.0350595	25.39297902	14.59217681	127.2176177	-3.124753341	0.022613674	0.999783388	Mfrp	8	48437918	48443421	+	2763	protein_coding	membrane frizzled-related protein [Source:RGD Symbol;Acc:1307477]	-
ENSRNOG00000022615	168.033794	220.1246673	137.4516915	104.3811102	134.5812078	92.04954894	175.2033843	110.337289	0.665364064	0.022618187	0.999783388	Tp53i13	10	62650719	62655362	+	1418	protein_coding	tumor protein p53 inducible protein 13 [Source:RGD Symbol;Acc:1559818]	-
ENSRNOG00000015719	476.9654899	276.4356288	271.999474	455.1392554	642.5778797	505.7434988	341.8001976	534.486878	-0.645540548	0.022817552	0.999783388	Egr4	4	117293620	117296082	-	2148	protein_coding	early growth response 4 [Source:RGD Symbol;Acc:2546]	zf-C2H2
ENSRNOG00000019751	156.5532243	172.0043912	122.9321466	92.15629552	113.7305982	89.93346736	150.4965874	98.60678702	0.608426357	0.022940278	0.999783388	Cyb5r2	1	171971701	171979933	-	1350	protein_coding	cytochrome b5 reductase 2 [Source:RGD Symbol;Acc:1308421]	-
ENSRNOG00000038864	67.83973052	138.2178144	108.4126017	68.64703646	60.65631903	49.72791725	104.8233822	59.67709091	0.811535056	0.023005257	0.999783388	AC135409.1	8	50604768	50605053	+	255	protein_coding		-
ENSRNOG00000038911	108.5435688	124.9079508	88.08523892	73.34888827	64.44733897	66.65656992	107.1789195	68.15093239	0.652066442	0.023023822	0.999783388	AABR07067499.1	9	49430683	49448168	-	201	protein_coding		-
ENSRNOG00000046005	73802.32098	60641.78626	80701.56637	86678.63816	114340.9524	91274.00504	71715.22454	97431.19853	-0.442104214	0.023108413	0.999783388	Scd2	1	264059374	264072433	+	5046	protein_coding	stearoyl-Coenzyme A desaturase 2 [Source:RGD Symbol;Acc:621177]	-
ENSRNOG00000062110	10.43688162	5.11917831	4.839848292	16.92666652	30.32815951	13.7545303	6.798636073	20.33645211	-1.588137787	0.023146736	0.999783388	AABR07058133.1	7	101938141	101938885	+	745	processed_pseudogene		-
ENSRNOG00000011452	21009.4427	36117.85065	23031.87005	18198.98762	18709.63116	18569.67395	26719.72113	18492.76424	0.530942425	0.02321158	0.999783388	Aldoc	10	65586504	65590126	+	1684	protein_coding	aldolase, fructose-bisphosphate C [Source:RGD Symbol;Acc:2091]	-
ENSRNOG00000014960	7.305817132	1.023835662	11.6156359	13.16518507	29.38040453	26.45101981	6.648429565	22.9988698	-1.783672909	0.023612014	0.999783388	Bard1	9	78294834	78369031	-	3471	protein_coding	BRCA1 associated RING domain 1 [Source:RGD Symbol;Acc:621072]	-
ENSRNOG00000010362	203.5191915	282.5786427	275.8713527	167.3859245	197.1330368	159.7641597	253.989729	174.7610403	0.539200185	0.023626133	0.999783388	Anxa2	8	75687100	75723594	+	1376	protein_coding	annexin A2 [Source:RGD Symbol;Acc:621170]	-
ENSRNOG00000001765	11.48056978	11.26219228	4.839848292	2.821111087	0.947754985	1.058040792	9.194203451	1.608968955	2.500792854	0.023661476	0.999783388	Slc51a	11	71533078	71547476	+	1603	protein_coding	solute carrier family 51, alpha subunit [Source:RGD Symbol;Acc:1311100]	-
ENSRNOG00000024114	431.0432108	306.1268629	320.397957	707.1585125	409.4301534	496.2211317	352.5226769	537.6032659	-0.609258012	0.023807542	0.999783388	Zdbf2	9	70059683	70089778	+	10841	protein_coding	zinc finger, DBF-type containing 2 [Source:RGD Symbol;Acc:1560005]	-
ENSRNOG00000025463	4289.558345	3382.753027	4450.72449	4702.792182	5537.732376	6142.984841	4041.011954	5461.1698	-0.434424977	0.024018974	0.999783388	LOC100125362	8	57248620	57255263	-	5599	protein_coding	hypothetical protein LOC100125362 [Source:RGD Symbol;Acc:1642426]	-
ENSRNOG00000052873	17.74269875	18.42904192	16.45548419	40.43592558	24.64162961	45.49575408	17.54240829	36.85776975	-1.069475808	0.024206953	0.999783388	Npnt	2	238002990	238068694	-	1842	protein_coding	nephronectin [Source:MGI Symbol;Acc:MGI:2148811]	-
ENSRNOG00000010529	46.96596728	40.95342648	36.78284702	66.76629573	100.4620284	55.01812121	41.56741359	74.08214844	-0.836563336	0.024356527	0.999783388	Thbs2	1	56653938	56683731	-	5879	protein_coding	thrombospondin 2 [Source:RGD Symbol;Acc:1310979]	-
ENSRNOG00000005639	24.00482772	44.02493347	46.46254361	59.24333283	80.55917371	68.77265151	38.1641016	69.52505268	-0.863132854	0.024368645	0.999783388	Ar	X	67656253	67829026	+	4164	protein_coding	androgen receptor [Source:RGD Symbol;Acc:2147]	ESR-like
ENSRNOG00000051382	363.2034803	471.9882402	358.1487736	320.6662936	265.3713958	265.5682389	397.7801647	283.8686427	0.486207715	0.024449736	0.999783388	Ntan1	10	3218466	3235229	+	1442	protein_coding	N-terminal Asn amidase [Source:MGI Symbol;Acc:MGI:108471]	-
ENSRNOG00000060395	42.79121463	29.6912342	29.03908975	47.95888848	76.76815377	60.30832517	33.84051286	61.67845581	-0.867715499	0.024596661	0.999783388	AABR07025301.1	16	32509708	32510086	-	216	pseudogene		-
ENSRNOG00000056183	0	0	0	7.522962899	1.89550997	3.174122377	0	4.197531749	-4.497840042	0.024603292	0.999783388	RF00413	10	104084070	104084201	-	132	snoRNA		-
ENSRNOG00000008190	632.475026	802.687159	477.2090416	478.6485145	400.9003586	436.9708473	637.4570756	438.8399068	0.538347496	0.024637984	0.999783388	Pnpla7	3	2182957	2261878	+	4537	protein_coding	patatin-like phospholipase domain containing 7 [Source:RGD Symbol;Acc:708466]	-
ENSRNOG00000048277	730.5817132	765.8290752	573.0380378	553.8781435	463.4521876	502.5693764	689.8162754	506.6332358	0.44495364	0.024792518	0.999783388	AABR07035787.1	12	22466601	22470972	+	1470	protein_coding		-
ENSRNOG00000031669	21.9174514	7.166849634	25.16721112	35.73407377	38.85795438	49.72791725	18.08383738	41.4399818	-1.192737597	0.024818709	0.999783388	Lpp	11	79205730	79703736	-	2212	protein_coding	LIM domain containing preferred translocation partner in lipoma [Source:RGD Symbol;Acc:1310535]	-
novel.1516	62.62128971	79.85918164	60.01411882	44.19740703	35.06693444	40.20555011	67.49819672	39.8232972	0.760826767	0.024887539	0.999783388	-	5	152264705	152269367	+	1691	-	-	-
ENSRNOG00000014248	287.0142445	123.8841151	245.8642933	368.6251821	356.3558743	341.747176	218.9208843	355.5760774	-0.699815317	0.024907091	0.999783388	Erbb4	9	75021790	75528644	-	3796	protein_coding	erb-b2 receptor tyrosine kinase 4 [Source:RGD Symbol;Acc:620486]	-
ENSRNOG00000016057	0	2.047671324	1.935939317	0.940370362	54.96978912	0	1.327870214	18.63671983	-3.805769228	0.024954145	0.999783388	Kcnj13	9	94487224	94495333	-	1257	protein_coding	potassium voltage-gated channel subfamily J member 13 [Source:RGD Symbol;Acc:621661]	-
ENSRNOG00000057153	68.88341868	164.8375416	82.27742097	53.60111066	66.34284894	48.66987645	105.3327937	56.20461202	0.904965269	0.024979526	0.999783388	Pla1a	11	64882288	64919579	+	1728	protein_coding	phospholipase A1 member A [Source:RGD Symbol;Acc:621261]	-
novel.388	932.0135285	1166.148819	728.8811528	663.9014759	732.6146033	586.154599	942.3478334	660.8902261	0.511437845	0.025019687	0.999783388	-	10	109371561	109373778	-	2218	-	-	-
ENSRNOG00000001344	1540.483727	2517.611893	1146.076076	1143.490361	1207.439851	956.4688764	1734.723898	1102.466363	0.653790135	0.025251995	0.999783388	Aldh2	12	40466495	40498752	+	1876	protein_coding	aldehyde dehydrogenase 2 family (mitochondrial) [Source:RGD Symbol;Acc:69219]	-
ENSRNOG00000023509	1173.105494	1191.744711	1118.972925	1252.573323	1660.466733	1787.030898	1161.274377	1566.690318	-0.431850693	0.025263051	0.999783388	Irs2	16	83824430	83848684	+	6501	protein_coding	insulin receptor substrate 2 [Source:RGD Symbol;Acc:69316]	-
ENSRNOG00000011502	399.732566	411.5819361	261.3518078	218.1659241	287.1697604	206.3179545	357.5554366	237.2178797	0.590938365	0.025406727	0.999783388	Col9a2	5	139963002	139979864	+	2954	protein_coding	collagen type IX alpha 2 chain [Source:RGD Symbol;Acc:1307029]	-
ENSRNOG00000061519	322.499642	305.1030273	365.8925309	414.7033298	491.8848371	428.5065209	331.1650667	445.0315626	-0.426158364	0.02541755	0.999783388	Asap2	6	43234526	43343551	+	2928	protein_coding	ArfGAP with SH3 domain, ankyrin repeat and PH domain 2 [Source:RGD Symbol;Acc:1305263]	-
ENSRNOG00000012807	1456.988674	2364.036544	1808.167322	1564.776283	1227.342705	1035.821936	1876.397513	1275.980308	0.556184268	0.02547924	0.999783388	C1qa	5	155261250	155264143	-	1048	protein_coding	complement C1q A chain [Source:RGD Symbol;Acc:1306716]	-
novel.764	9.393193456	7.166849634	8.711726926	2.821111087	0	1.058040792	8.423923339	1.293050627	2.695950945	0.02556598	0.999783388	-	16	76513747	76514441	+	695	-	-	-
ENSRNOG00000019578	11739.40444	19749.78992	14269.80871	11351.21064	11086.83781	9874.694716	15253.00102	10770.91439	0.501941124	0.025581745	0.999783388	Rps16	1	85405512	85408444	-	1793	protein_coding	ribosomal protein S16 [Source:RGD Symbol;Acc:621031]	-
ENSRNOG00000005826	242.1356535	819.0685296	327.1737446	285.8725902	225.5656864	223.2466072	462.7926426	244.8949613	0.917967175	0.025655342	0.999783388	RGD1562420	6	146394456	146395025	+	570	protein_coding	similar to hypothetical protein [Source:RGD Symbol;Acc:1562420]	-
ENSRNOG00000018570	2.087376324	3.071506986	7.743757268	4.701851812	47.38774924	9.522367132	4.300880192	20.53732273	-2.250072026	0.025671508	0.999783388	C1qtnf3	2	60920257	60942500	+	1920	protein_coding	C1q and TNF related 3 [Source:RGD Symbol;Acc:1305010]	-
ENSRNOG00000014465	16.69901059	5.11917831	12.58360556	15.98629616	39.80570936	35.97338694	11.46726482	30.58846416	-1.414547473	0.025682467	0.999783388	Oca2	1	114679537	114987433	+	2649	protein_coding	OCA2 melanosomal transmembrane protein [Source:RGD Symbol;Acc:2318412]	-
novel.1013	87.66980559	133.0986361	95.82899619	84.63333262	30.32815951	51.84399883	105.5324793	55.60183032	0.92364928	0.025856663	0.999783388	-	19	55377005	55381559	-	4036	-	-	-
novel.1663	5.218440809	3.071506986	1.935939317	12.22481471	16.11183474	9.522367132	3.408629037	12.6196722	-1.898673668	0.02588308	0.999783388	-	6	93809521	93810022	-	502	-	-	-
ENSRNOG00000050535	151.3347835	132.0748004	64.85396712	254.8403682	192.3942619	157.6480781	116.0878503	201.6275694	-0.79850506	0.02598463	0.999783388	LOC108348096	X	19336372	19369746	-	3947	protein_coding	ras-related GTP-binding protein B [Source:RGD Symbol;Acc:11422614]	-
ENSRNOG00000061899	133.5920847	74.74000333	132.6118432	173.968517	179.1256921	180.9249755	113.6479771	178.0063949	-0.646868548	0.0260513	0.999783388	Mosmo	1	190666149	190671228	+	399	protein_coding	modulator of smoothened [Source:RGD Symbol;Acc:7606925]	-
ENSRNOG00000059373	58.44653706	69.62082502	48.39848292	175.8492578	69.18611389	87.81738577	58.82194833	110.9509191	-0.917127478	0.026101966	0.999783388	M6pr	4	155088317	155092827	+	1036	protein_coding	mannose-6-phosphate receptor, cation dependent [Source:RGD Symbol;Acc:1359355]	-
ENSRNOG00000043103	357.9850395	191.4572688	494.6324955	455.1392554	584.7648256	739.5705139	348.0249346	593.1581983	-0.768585996	0.026161981	0.999783388	Frrs1l	5	74000227	74029238	-	882	protein_coding	ferric-chelate reductase 1-like [Source:RGD Symbol;Acc:1309978]	-
ENSRNOG00000020093	357.9850395	763.7814039	344.5971984	337.5929601	259.6848658	279.3227692	488.7878806	292.2001984	0.74199044	0.026192838	0.999783388	LOC100360573	19	38619764	38620298	+	399	protein_coding	ribosomal protein S12-like [Source:RGD Symbol;Acc:2321884]	-
novel.1022	323.5433301	517.0370093	308.7823211	283.9918494	234.0954813	246.5235046	383.1208868	254.8702784	0.587676465	0.026457427	0.999783388	-	19	59859414	59860492	-	1079	-	-	-
ENSRNOG00000019353	77.23292397	49.14411178	25.16721112	30.0918516	13.26856979	22.21885664	50.51474896	21.85975934	1.206491826	0.026485418	0.999783388	Ctrl	19	37905864	37907714	-	798	protein_coding	chymotrypsin-like [Source:RGD Symbol;Acc:621501]	-
ENSRNOG00000048199	802.5961964	889.7131903	363.9565916	482.4099959	399.9526036	355.5017063	685.4219928	412.6214353	0.731662588	0.026509984	0.999783388	Rps19l2	9	16802319	16807966	-	474	protein_coding	ribosomal protein S19-like2 [Source:RGD Symbol;Acc:68440]	-
novel.1768	147.1600308	138.2178144	131.6438736	104.3811102	95.72325347	85.70130419	139.0072396	95.26855596	0.54342873	0.026513545	0.999783388	-	7	11452575	11454608	-	2034	-	-	-
ENSRNOG00000032677	486.3586834	928.6189455	595.30134	463.6025887	422.6987232	447.5512552	670.0929896	444.6175224	0.591793384	0.026548483	0.999783388	Tssc4	1	216254979	216256608	+	1381	protein_coding	tumor suppressing subtransferable candidate 4 [Source:RGD Symbol;Acc:1307043]	-
novel.1710	1.043688162	0	5.807817951	7.522962899	9.477549848	22.21885664	2.283835371	13.07312313	-2.494541634	0.026619907	0.999783388	-	7	22400259	22404155	+	972	-	-	-
ENSRNOG00000023622	21.9174514	28.66739854	0	0.940370362	1.89550997	4.23216317	16.86161664	2.356014501	2.851319761	0.026696223	0.999783388	LOC100910021	8	106863494	106870994	-	714	protein_coding	phosphatidylinositol 4,5-bisphosphate 3-kinase catalytic subunit beta isoform-like [Source:RGD Symbol;Acc:6500836]	-
ENSRNOG00000048152	222.3055785	123.8841151	229.4088091	247.3174053	308.0203701	352.3275839	191.8661675	302.5551198	-0.656296054	0.026756197	0.999783388	Myo1b	9	54558202	54766054	+	3609	protein_coding	myosin Ib [Source:RGD Symbol;Acc:70994]	-
ENSRNOG00000025476	32.35433301	207.8386394	63.88599746	24.44962942	51.17876918	42.3216317	101.3596566	39.31667677	1.366627151	0.026819982	0.999783388	Tmem252	1	242572533	242577817	+	2077	protein_coding	transmembrane protein 252 [Source:RGD Symbol;Acc:1359349]	-
ENSRNOG00000013874	6616.982946	10476.91033	6407.959139	5719.332544	5813.529077	4828.898177	7833.950805	5453.919933	0.522406783	0.02685417	0.999783388	LOC100360522	8	66862143	66863476	-	496	protein_coding	ribosomal protein P1-like [Source:RGD Symbol;Acc:2321935]	-
novel.1909	7.305817132	15.35753493	5.807817951	2.821111087	1.89550997	0	9.490390005	1.572207019	2.5646991	0.026901943	0.999783388	-	8	85048437	85055212	-	1180	-	PF00828:Ribosomal proteins 50S-L15, 50S-L18e, 60S-L27A	-
ENSRNOG00000055078	84.5387411	315.3413839	160.6829633	93.09666588	89.08896857	105.8040792	186.8543628	95.99657123	0.961331502	0.026903862	0.999783388	Cyp4b1	5	134508730	134526089	-	1970	protein_coding	cytochrome P450, family 4, subfamily b, polypeptide 1 [Source:RGD Symbol;Acc:2480]	-
ENSRNOG00000018669	152.3784716	126.9556221	151.9712364	77.11036972	86.24570362	118.5005688	143.7684434	93.95221403	0.616535648	0.026938347	0.999783388	Jak3	16	20109200	20120668	+	3959	protein_coding	Janus kinase 3 [Source:RGD Symbol;Acc:2940]	-
ENSRNOG00000012404	127.3299557	243.6728876	390.0917724	351.6985155	435.019538	579.8063543	253.6982052	455.5081359	-0.843325375	0.026992551	0.999783388	Thrsp	1	162381253	162385575	-	1232	protein_coding	thyroid hormone responsive [Source:RGD Symbol;Acc:3859]	-
novel.1759	3803.199661	5749.861078	4251.32274	3648.637006	3146.54655	3262.997804	4601.46116	3352.72712	0.456737189	0.027106676	0.999783388	-	7	3051670	3053928	-	1143	-	PF01283:Ribosomal protein S26e	-
ENSRNOG00000020030	783.8098095	1193.792382	354.276895	571.7451803	399.9526036	192.5634242	777.2930288	388.0870694	1.001456951	0.027133994	0.999783388	Crlf1	16	20675042	20686317	-	1668	protein_coding	cytokine receptor-like factor 1 [Source:RGD Symbol;Acc:1311371]	-
novel.955	72.01448316	86.00219561	46.46254361	28.21111087	51.17876918	12.69648951	68.15974079	30.69545652	1.145264372	0.027136035	0.999783388	-	19	26267277	26544823	+	2660	-	-	-
novel.1619	282.8394918	437.1778277	373.6362882	229.4503684	285.2742504	243.3493823	364.5512026	252.6913337	0.528780262	0.027162677	0.999783388	-	6	125083653	125108214	+	787	-	PF07650:KH domain|PF00189:Ribosomal protein S3, C-terminal domain	-
ENSRNOG00000045658	0	0	0	1.880740725	3.791019939	6.348244755	0	4.006668473	-4.424774815	0.027307395	0.999783388	AABR07044301.1	20	1897515	1898025	+	511	processed_pseudogene		-
ENSRNOG00000052173	68.88341868	53.23945443	91.95711755	34.79370341	42.64897432	45.49575408	71.35999689	40.97947727	0.803010855	0.027346623	0.999783388	AABR07008439.1	2	58448917	58458517	+	2076	protein_coding		-
ENSRNOG00000051253	4.174752647	5.11917831	2.903908975	1.880740725	66.34284894	4.23216317	4.065946644	24.15191761	-2.574189068	0.02734934	0.999783388	LOC102553828	1	133713281	133717580	-	628	unprocessed_pseudogene	spermatogenesis-associated protein 13-like [Source:RGD Symbol;Acc:7698364]	-
ENSRNOG00000000525	270.3152339	455.6068696	206.1775373	249.198146	152.5885526	134.3711806	310.6998803	178.7192931	0.796701981	0.027472443	0.999783388	Pi16	20	6923489	6932786	+	2090	protein_coding	peptidase inhibitor 16 [Source:RGD Symbol;Acc:1304760]	-
ENSRNOG00000030371	27622.25089	47492.66485	34893.37025	29078.13235	22306.36132	25221.57641	36669.42866	25535.35669	0.522080725	0.02750761	0.999783388	Mt-co2	MT	7006	7689	+	684	protein_coding	mitochondrially encoded cytochrome c oxidase II [Source:RGD Symbol;Acc:621872]	-
ENSRNOG00000004089	2765.773629	1858.261727	2452.835115	2598.243311	6200.213111	2967.804423	2358.956823	3922.086948	-0.733513515	0.027549207	0.999783388	Enpp2	7	94480396	94563001	-	2652	protein_coding	ectonucleotide pyrophosphatase/phosphodiesterase 2 [Source:RGD Symbol;Acc:69298]	-
ENSRNOG00000001746	64.70866603	162.7898703	22.26330214	236.9733313	328.8709797	82.52718181	83.25394615	216.123831	-1.377559592	0.027568475	0.999783388	Ncbp2	11	72071839	72080928	-	1839	protein_coding	nuclear cap binding protein subunit 2 [Source:RGD Symbol;Acc:1596188]	-
ENSRNOG00000001813	1996.575453	1523.467465	2201.163003	2470.352942	2443.312351	2811.214386	1907.068641	2574.959893	-0.433054089	0.027687758	0.999783388	Dnm1l	11	88830957	88880198	+	2639	protein_coding	dynamin 1-like [Source:RGD Symbol;Acc:620416]	-
ENSRNOG00000035642	10.43688162	14.33369927	13.55157522	1.880740725	3.791019939	5.290203962	12.77405203	3.653988209	1.81815912	0.027711764	0.999783388	Mirlet7i	7	66802732	66802821	+	90	miRNA	microRNA let-7i [Source:RGD Symbol;Acc:2325604]	-
ENSRNOG00000057214	9.393193456	37.8819195	13.55157522	0.940370362	10.42530483	3.174122377	20.27556272	4.846599191	2.059954727	0.02776867	0.999783388	AABR07043510.1	19	28986730	28990676	-	3824	lincRNA		-
ENSRNOG00000031934	709.70795	614.3013972	784.0554234	838.8103633	954.3892697	990.3261817	702.6882569	927.8419382	-0.400639354	0.028032228	0.999783388	Enah	13	100300054	100414226	-	2237	protein_coding	ENAH, actin regulator [Source:RGD Symbol;Acc:1307666]	-
ENSRNOG00000037134	91.84455824	41.97726214	86.1492996	122.2481471	132.6856979	117.442528	73.32370666	124.1254577	-0.759361655	0.028037563	0.999783388	Shc4	3	117897738	117990289	-	1869	protein_coding	SHC adaptor protein 4 [Source:RGD Symbol;Acc:1583644]	-
ENSRNOG00000012343	74.10185949	98.28822356	103.5727535	109.082962	154.4840625	169.2865268	91.98761217	144.2845171	-0.6473769	0.028098947	0.999783388	Pdp2	19	597427	601469	-	2116	protein_coding	pyruvate dehyrogenase phosphatase catalytic subunit 2 [Source:RGD Symbol;Acc:628812]	-
ENSRNOG00000061379	176.3832993	98.28822356	191.6579924	84.63333262	72.02937885	118.5005688	155.4431718	91.72109341	0.763354413	0.028286292	0.999783388	C7	2	54709138	54777729	-	2538	protein_coding	complement C7 [Source:RGD Symbol;Acc:620318]	-
ENSRNOG00000025768	3151.938249	2082.481737	2130.501218	1953.149243	1568.5345	1728.838655	2454.973734	1750.174132	0.488120326	0.02830545	0.999783388	Clk1	9	65296778	65307995	-	1774	protein_coding	CDC-like kinase 1 [Source:RGD Symbol;Acc:1311469]	-
ENSRNOG00000033146	88.71349375	96.24055223	57.11020985	41.37629595	56.86529909	42.3216317	80.68808528	46.85440891	0.781879997	0.028314531	0.999783388	LOC103690015	1	77541359	77541814	+	456	protein_coding	40S ribosomal protein S19-like [Source:RGD Symbol;Acc:9313957]	-
ENSRNOG00000048130	6.262128971	1.023835662	5.807817951	31.97259232	2.843264954	24.33493823	4.364594194	19.71693183	-2.173289244	0.02846225	0.999783388	LOC100911725	8	118392773	118414603	+	1146	protein_coding	6-phosphofructo-2-kinase/fructose-2,6-bisphosphatase 4-like [Source:RGD Symbol;Acc:6491338]	-
ENSRNOG00000020468	481.1402426	371.6523453	571.1020985	563.2818471	673.8537942	823.1557365	474.6315621	686.7637926	-0.532358975	0.028467204	0.999783388	Stard4	18	25984638	25997555	-	2677	protein_coding	StAR-related lipid transfer domain containing 4 [Source:RGD Symbol;Acc:1309475]	-
novel.688	11.48056978	51.1917831	10.64766624	3.76148145	6.634284894	10.58040792	24.44000637	6.992058089	1.812103245	0.02848787	0.999783388	-	15	31676811	31677886	+	917	-	PF07686:Immunoglobulin V-set domain	V-set
ENSRNOG00000049814	36.52908566	20.47671324	93.89305687	136.3537025	50.2310142	183.0410571	50.29961859	123.2085913	-1.289633727	0.028649722	0.999783388	LOC100910882	3	152226710	152259156	-	1977	protein_coding	RNA-binding protein 39-like [Source:RGD Symbol;Acc:6496028]	-
ENSRNOG00000036827	3131.064485	3376.610013	2211.81067	2445.903313	1924.890374	1811.365837	2906.495056	2060.719841	0.495972656	0.028741397	0.999783388	Ppp1r1a	7	145146481	145154131	-	1549	protein_coding	protein phosphatase 1, regulatory (inhibitor) subunit 1A [Source:RGD Symbol;Acc:62018]	-
ENSRNOG00000004753	837.0379057	618.3967399	1134.46044	1164.178509	1141.097002	1561.66821	863.2983618	1288.98124	-0.5779214	0.028765199	0.999783388	Napb	3	143020454	143063983	-	1174	protein_coding	NSF attachment protein beta [Source:RGD Symbol;Acc:1589649]	-
ENSRNOG00000007081	189.9512454	190.4334331	241.9924146	142.9362951	164.9093674	120.6166503	207.4590311	142.8207709	0.537934464	0.028830797	0.999783388	Xdh	6	25149235	25211494	-	4756	protein_coding	xanthine dehydrogenase [Source:RGD Symbol;Acc:62043]	-
ENSRNOG00000011820	0	3.071506986	1.935939317	3.76148145	11.37305982	14.81257109	1.669148768	9.982370787	-2.569986746	0.028851975	0.999783388	Acpp	8	112834707	112884077	-	5658	protein_coding	acid phosphatase, prostate [Source:RGD Symbol;Acc:2023]	-
ENSRNOG00000015529	2.087376324	3.071506986	7.743757268	19.74777761	10.42530483	14.81257109	4.300880192	14.99521785	-1.791333282	0.028908312	0.999783388	Cdca3	4	157348020	157351604	+	1492	protein_coding	cell division cycle associated 3 [Source:RGD Symbol;Acc:1359093]	-
ENSRNOG00000042536	205.6065679	211.933982	331.0456232	254.8403682	471.9819824	489.8728869	249.5287244	405.5650792	-0.699751365	0.028947592	0.999783388	Pde4d	2	40554146	41464264	+	3007	protein_coding	phosphodiesterase 4D [Source:RGD Symbol;Acc:3281]	-
ENSRNOG00000032297	1837.934853	2091.696258	2235.041941	2505.146645	2785.4519	2557.284595	2054.891017	2615.961047	-0.348212005	0.02901069	0.999783388	Msmo1	16	26859397	26875973	+	1849	protein_coding	methylsterol monooxygenase 1 [Source:RGD Symbol;Acc:620281]	-
ENSRNOG00000011138	3689.437652	6246.421374	4685.941117	3801.917375	3549.342418	2827.084997	4873.933381	3392.781597	0.52255789	0.029041977	0.999783388	Rpl29	8	115131367	115133401	+	630	protein_coding	ribosomal protein L29 [Source:RGD Symbol;Acc:62069]	-
ENSRNOG00000015068	534.3683388	899.9515469	467.529345	472.0659219	421.7509682	324.8185233	633.9497436	406.2118045	0.641554972	0.02908181	0.999783388	Il11ra1	5	58151985	58159072	+	1713	protein_coding	interleukin 11 receptor subunit alpha 1 [Source:RGD Symbol;Acc:621332]	-
ENSRNOG00000023312	3342.933182	2228.890236	3236.890538	4384.947	3581.566088	4186.667416	2936.237985	4051.060168	-0.464304721	0.029120254	0.999783388	Lonrf2	9	45466688	45505767	-	6611	protein_coding	LON peptidase N-terminal domain and ring finger 2 [Source:RGD Symbol;Acc:1562137]	-
ENSRNOG00000025130	656.4798538	267.2211078	372.6683185	314.083701	150.6930426	265.5682389	432.1230934	243.4483275	0.827779849	0.029235359	0.999783388	Ltk	3	111553680	111560556	-	2235	protein_coding	leukocyte receptor tyrosine kinase [Source:RGD Symbol;Acc:1309323]	-
novel.901	87.66980559	71.66849634	73.56569404	48.89925885	51.17876918	46.55379487	77.63466532	48.8772743	0.666286871	0.029429143	0.999783388	-	18	56967881	56969901	+	2021	-	-	-
ENSRNOG00000050817	21.9174514	55.28712575	32.91096839	9.403703624	21.79836465	15.87061189	36.70518185	15.69089339	1.226717246	0.029798604	0.999783388	AABR07065113.1	6	110209946	110211779	-	1833	pseudogene		-
ENSRNOG00000043225	792.1593148	1407.774035	1019.27205	754.1770307	721.2415435	766.0215337	1073.068467	747.1467026	0.522345898	0.029819696	0.999783388	Zfp771	1	198690794	198700969	+	954	protein_coding	zinc finger protein 771 [Source:RGD Symbol;Acc:1305903]	zf-C2H2
ENSRNOG00000009821	464.441232	294.8646707	460.7535574	573.6259211	510.8399368	687.7265151	406.6864867	590.730791	-0.538121864	0.029918037	0.999783388	Slitrk3	2	170452702	170460754	-	3322	protein_coding	SLIT and NTRK-like family, member 3 [Source:RGD Symbol;Acc:1310506]	-
ENSRNOG00000017309	8497.709013	6315.018363	6314.066082	5616.832175	5058.168354	5326.177349	7042.264486	5333.725959	0.400866014	0.03000137	0.999783388	Rsrp1	5	153260930	153264669	+	2889	protein_coding	arginine and serine rich protein 1 [Source:RGD Symbol;Acc:1359529]	-
ENSRNOG00000061832	117.9367623	104.4312375	121.964177	166.4455541	154.4840625	165.0543636	114.7773923	161.9946601	-0.496637046	0.030073889	0.999783388	Slc35a3	2	219705620	219741886	-	1925	protein_coding	solute carrier family 35 member A3 [Source:RGD Symbol;Acc:1308615]	-
ENSRNOG00000023387	78.27661213	31.73890552	29.03908975	456.0796258	59.70856404	85.70130419	46.3515358	200.496498	-2.113663299	0.030107024	0.999783388	LOC679739	1	31264755	31273159	+	639	protein_coding	NADH dehydrogenase (ubiquinone) Fe-S protein 6 [Source:RGD Symbol;Acc:1584802]	-
ENSRNOG00000014214	4439.84944	7047.060862	4712.076297	4136.689224	3847.885238	3625.905796	5399.6622	3870.160086	0.480440338	0.030110087	0.999783388	Rpl27a	1	174132798	174135816	+	1057	protein_coding	ribosomal protein L27a [Source:RGD Symbol;Acc:1309771]	-
ENSRNOG00000047708	464.441232	749.4477046	420.0988318	354.5196266	375.310974	373.4883997	544.6625895	367.7730001	0.566420264	0.030144668	0.999783388	Gstz1	6	111176798	111187244	+	1878	protein_coding	glutathione S-transferase zeta 1 [Source:RGD Symbol;Acc:1589363]	-
ENSRNOG00000024998	228.5677074	112.6219228	221.6650518	268.9459236	324.1322048	293.0772995	187.6182273	295.3851427	-0.654578152	0.030213774	0.999783388	Trps1	7	90090828	90318221	-	4577	protein_coding	transcriptional repressor GATA binding 1 [Source:RGD Symbol;Acc:1311883]	zf-GATA
ENSRNOG00000040242	85.58242927	54.26329009	81.30945131	119.427036	103.3052933	122.7327319	73.71839022	115.1550204	-0.642745308	0.030258255	0.999783388	Epm2a	1	5448958	5571512	+	1143	protein_coding	EPM2A, laforin glucan phosphatase [Source:RGD Symbol;Acc:71047]	-
ENSRNOG00000010549	91.84455824	106.4789089	69.69381541	59.24333283	61.60407401	39.14750932	89.33909417	53.33163872	0.740372692	0.030266094	0.999783388	Tspo	7	124460358	124470609	+	839	protein_coding	translocator protein [Source:RGD Symbol;Acc:2228]	-
novel.298	8.349505294	11.26219228	3.871878634	0.940370362	1.89550997	1.058040792	7.827858737	1.297973708	2.584892948	0.030273103	0.999783388	-	10	104638319	104638882	+	436	-	-	-
novel.1967	4.174752647	1.023835662	3.871878634	12.22481471	5.686529909	20.10277506	3.023488981	12.67137323	-2.060871402	0.030340217	0.999783388	-	9	70827498	70883516	+	444	-	-	-
novel.1626	55.31547257	72.692332	68.72584575	139.1748136	76.76815377	107.9201608	65.57788344	107.9543761	-0.718755639	0.030343626	0.999783388	-	6	136902773	136909275	+	2032	-	-	-
ENSRNOG00000004950	189.9512454	143.3369927	229.4088091	233.2118499	310.863635	285.671014	187.5656824	276.5821663	-0.559496231	0.030373772	0.999783388	Ubxn2a	6	28973025	28994519	-	777	protein_coding	UBX domain protein 2A [Source:RGD Symbol;Acc:1589027]	-
novel.1307	3.131064485	9.214520958	2.903908975	0.940370362	0	0	5.083164806	0.313456787	3.853721689	0.030403484	0.999783388	-	3	56778683	56785214	-	318	-	-	-
ENSRNOG00000016288	1211.721956	1709.805556	1511.000637	1188.628138	986.6129392	1121.52324	1477.509383	1098.921439	0.427160893	0.030420813	0.999783388	Tcea2	3	177188044	177195894	+	1194	protein_coding	transcription elongation factor A2 [Source:RGD Symbol;Acc:61825]	-
ENSRNOG00000025179	736.8438422	1515.27678	1002.816566	666.722587	803.6962271	676.0880664	1084.979063	715.5022935	0.600588594	0.030680484	0.999783388	AABR07045322.1	20	43142648	43143257	+	606	pseudogene		-
ENSRNOG00000012424	1328.61503	807.8063373	1477.121699	1550.670728	1716.384278	2062.121504	1204.514355	1776.39217	-0.560307093	0.030711175	0.999783388	Adam23	9	70133969	70290117	+	2876	protein_coding	ADAM metallopeptidase domain 23 [Source:RGD Symbol;Acc:1305739]	-
ENSRNOG00000032656	588.6401232	228.3153526	466.5613754	784.2688823	617.9362501	689.8425967	427.8389504	697.349243	-0.704867801	0.030735757	0.999783388	Ptprt	3	157544583	158328881	-	3807	protein_coding	protein tyrosine phosphatase, receptor type, T [Source:RGD Symbol;Acc:1309653]	-
ENSRNOG00000023807	932.0135285	672.66003	710.4897293	634.7499946	551.5934012	501.5113356	771.7210959	562.6182438	0.455413941	0.030820507	0.999783388	Ccnyl1	9	71398710	71434493	+	3097	protein_coding	cyclin Y-like 1 [Source:RGD Symbol;Acc:1310683]	-
ENSRNOG00000022523	1490.386695	2584.161211	1056.054897	1288.307397	856.7705063	1003.022671	1710.200934	1049.366858	0.704538018	0.030938785	0.999783388	Fkbp5	20	7976713	8019020	-	3387	protein_coding	FK506 binding protein 5 [Source:RGD Symbol;Acc:1309155]	-
ENSRNOG00000016829	155.5095361	232.4106953	159.7149936	106.261851	126.999168	132.2550991	182.545075	121.838706	0.583825708	0.030972437	0.999783388	Isoc2b	1	72524569	72545329	+	1044	protein_coding	isochorismatase domain containing 2b [Source:RGD Symbol;Acc:1309062]	-
ENSRNOG00000033498	355.8976632	511.917831	449.1379215	337.5929601	311.81139	310.0059522	438.9844719	319.8034341	0.456983391	0.031039658	0.999783388	Cib1	1	142014958	142020525	-	879	protein_coding	calcium and integrin binding 1 [Source:RGD Symbol;Acc:620133]	-
ENSRNOG00000055652	60.53391338	65.52548237	50.33442224	43.25703667	32.22366948	21.16081585	58.79793933	32.21384067	0.862564898	0.031199683	0.999783388	RF00287	13	78854049	78854109	+	61	snoRNA	predicted gene, 23212 [Source:MGI Symbol;Acc:MGI:5452989]	-
ENSRNOG00000017178	142.9852782	194.5287758	78.40554234	172.0877763	267.2669057	272.9745245	138.6398654	237.4430688	-0.776741533	0.031281144	0.999783388	Hydin	19	41036510	41379588	-	16438	protein_coding	Hydin, axonemal central pair apparatus protein [Source:RGD Symbol;Acc:1562254]	-
ENSRNOG00000011407	410.1694476	295.8885063	384.2839544	443.8548111	575.2872758	490.9309277	363.4473028	503.3576715	-0.469864264	0.031353907	0.999783388	Prag1	16	59666775	59721227	-	4759	protein_coding	PEAK1 related kinase activating pseudokinase 1 [Source:RGD Symbol;Acc:1311793]	-
ENSRNOG00000003186	705.5331974	827.2592149	722.1053652	623.4655503	528.8472815	585.0965582	751.6325925	579.1364633	0.376116352	0.03140232	0.999783388	Anks3	10	10808823	10831535	+	4437	protein_coding	ankyrin repeat and sterile alpha motif domain containing 3 [Source:RGD Symbol;Acc:1305833]	-
ENSRNOG00000046972	135.679461	81.90685296	137.4516915	153.2803691	173.4391622	235.9430967	118.3460018	187.5542093	-0.662797529	0.031484896	0.999783388	Chrm2	4	64088900	64091090	+	2191	protein_coding	cholinergic receptor, muscarinic 2 [Source:RGD Symbol;Acc:620023]	-
ENSRNOG00000015308	2.087376324	3.071506986	7.743757268	15.0459258	14.21632477	13.7545303	4.300880192	14.33892696	-1.726482228	0.031599194	0.999783388	Pbk	15	42489377	42500395	+	1830	protein_coding	PDZ binding kinase [Source:RGD Symbol;Acc:1309565]	-
ENSRNOG00000009265	198.3007507	109.5504158	296.1987155	280.230368	344.9828145	394.6492156	201.3499607	339.9541327	-0.754621224	0.031637982	0.999783388	Kcnk9	7	113903557	113937941	-	1676	protein_coding	potassium two pore domain channel subfamily K member 9 [Source:RGD Symbol;Acc:621451]	-
ENSRNOG00000043388	779.6350568	600.9915336	566.2622502	537.8918473	453.9746377	426.3904394	648.9629469	472.7523081	0.45642972	0.031677669	0.999783388	Irf3	1	100992405	100997198	+	1444	protein_coding	interferon regulatory factor 3 [Source:RGD Symbol;Acc:1549774]	IRF
ENSRNOG00000017851	762.9360463	1540.872671	1107.357289	835.0488818	778.1068425	654.9272505	1137.055336	756.0276583	0.588649356	0.031717096	0.999783388	Etfb	1	98472745	98486976	-	908	protein_coding	electron transfer flavoprotein subunit beta [Source:RGD Symbol;Acc:1303312]	-
ENSRNOG00000008936	25.04851588	88.04986694	15.48751454	15.98629616	11.37305982	19.04473426	42.86196578	15.46803008	1.471613546	0.031799124	0.999783388	Map3k6	5	151436464	151448328	+	4339	protein_coding	mitogen-activated protein kinase kinase kinase 6 [Source:RGD Symbol;Acc:1304625]	-
ENSRNOG00000013756	346.5044697	275.4117931	246.8322629	207.8218501	211.3493616	206.3179545	289.5828419	208.4963887	0.473294226	0.031839728	0.999783388	Snrnp48	17	27243781	27279260	-	1200	protein_coding	small nuclear ribonucleoprotein U11/U12 subunit 48 [Source:RGD Symbol;Acc:1309020]	-
ENSRNOG00000002134	2.087376324	3.071506986	3.871878634	6.582592537	18.00734471	10.58040792	3.010253981	11.72344839	-1.957213981	0.031854313	0.999783388	Gbp6	14	5928737	5945321	+	1703	protein_coding	guanylate binding protein family member 6 [Source:RGD Symbol;Acc:1561523]	-
ENSRNOG00000016838	4.174752647	3.071506986	2.903908975	5.642222174	41.70121933	3.174122377	3.383389536	16.83918796	-2.320459123	0.031873633	0.999783388	Pla2g5	5	157247781	157268903	-	1673	protein_coding	phospholipase A2, group V [Source:RGD Symbol;Acc:62051]	-
ENSRNOG00000013598	3.131064485	3.071506986	2.903908975	7.522962899	12.3208148	13.7545303	3.035493482	11.199436	-1.88140895	0.031994747	0.999783388	Melk	5	59783890	59844356	+	2842	protein_coding	maternal embryonic leucine zipper kinase [Source:RGD Symbol;Acc:1308974]	-
ENSRNOG00000013271	513.4945756	354.2471391	486.8887382	583.9699951	649.2121646	615.7797412	451.5434843	616.3206336	-0.448753348	0.032005833	0.999783388	Ireb2	8	59420123	59501118	+	3382	protein_coding	iron responsive element binding protein 2 [Source:RGD Symbol;Acc:621539]	-
ENSRNOG00000021689	758.7612936	499.6318031	498.5043741	435.3914778	436.915048	356.5597471	585.6324903	409.622091	0.515007162	0.03200945	0.999783388	Rps6kb2	1	219406202	219412888	-	1781	protein_coding	ribosomal protein S6 kinase B2 [Source:RGD Symbol;Acc:1305144]	-
ENSRNOG00000026716	4363.660204	8306.378726	5388.687089	4596.530331	3882.004418	3836.455913	6019.57534	4104.996888	0.552259644	0.032020456	0.999783388	LOC100364457	14	44524416	44527613	+	1579	protein_coding	ribosomal protein L9-like [Source:RGD Symbol;Acc:2321003]	-
ENSRNOG00000029308	132.5483965	137.1939787	101.6368141	95.91777697	68.23835891	78.29501864	123.7930631	80.81705151	0.61395339	0.032183515	0.999783388	Lrmp	4	179398621	179440792	+	1718	protein_coding	lymphoid-restricted membrane protein [Source:MGI Symbol;Acc:MGI:108424]	-
ENSRNOG00000000394	623.0818326	581.538656	715.3295776	479.5888848	515.5787117	483.5246422	639.9833554	492.8974129	0.376906727	0.032211748	0.999783388	Srgn	20	32120320	32139789	-	1572	protein_coding	serglycin [Source:RGD Symbol;Acc:619969]	-
ENSRNOG00000050806	120.0241386	73.71616767	98.73290516	150.459258	138.3722278	151.2998333	97.49107048	146.7104397	-0.58976356	0.032267615	0.999783388	Spty2d1	1	103115216	103128743	-	4493	protein_coding	SPT2 chromatin protein domain containing 1 [Source:RGD Symbol;Acc:2319415]	-
ENSRNOG00000001893	60.53391338	36.85808383	33.87893805	50.77999957	95.72325347	94.16563053	43.75697842	80.22296119	-0.875133555	0.032327881	0.999783388	LOC100362453	11	86421106	86422907	+	1802	protein_coding	serine/threonine-protein phosphatase 2A catalytic subunit alpha-like [Source:RGD Symbol;Acc:2318135]	-
ENSRNOG00000012582	126.2862676	156.6468563	122.9321466	96.85814733	95.72325347	84.6432634	135.2884235	92.4082214	0.548637181	0.03250732	0.999783388	Eif4ebp1	16	68954875	68968248	-	831	protein_coding	eukaryotic translation initiation factor 4E binding protein 1 [Source:RGD Symbol;Acc:620259]	-
ENSRNOG00000000700	718.0574553	933.7381238	701.7780024	568.9240693	661.5329794	389.3590116	784.5245272	539.9386868	0.538363411	0.032524222	0.999783388	Tmem119	12	48598647	48605704	+	2167	protein_coding	transmembrane protein 119 [Source:RGD Symbol;Acc:1307573]	-
ENSRNOG00000046246	27.13589221	0	16.45548419	0	3.791019939	0	14.5304588	1.263673313	3.506634338	0.032527813	0.999783388	AABR07015881.1	14	82867946	82869792	+	807	protein_coding		-
ENSRNOG00000006787	2873.273509	2667.0919	2992.962184	3284.713676	3880.108908	3545.494696	2844.442531	3570.10576	-0.327795361	0.032745949	0.999783388	Dhcr24	5	126164674	126191206	+	3865	protein_coding	24-dehydrocholesterol reductase [Source:RGD Symbol;Acc:1306529]	-
ENSRNOG00000048297	318.3248893	114.6695941	207.1455069	226.6292573	436.915048	497.2791725	213.3799968	386.9411593	-0.85853651	0.032804607	0.999783388	LOC108348175	1	50828134	51052340	+	2489	protein_coding	protein quaking-like [Source:RGD Symbol;Acc:11514364]	-
ENSRNOG00000027156	1776.357251	1682.161993	1595.213997	1495.188876	1193.223526	1243.197931	1684.577747	1310.536778	0.36205495	0.032809671	0.999783388	Morn4	1	261323083	261333383	-	1695	protein_coding	MORN repeat containing 4 [Source:RGD Symbol;Acc:1307336]	-
novel.1964	38.61646199	57.33479707	39.686756	20.68814797	31.2759145	19.04473426	45.21267169	23.66959891	0.930546164	0.032830042	0.999783388	-	9	65311988	65315349	+	1147	-	-	-
ENSRNOG00000054669	502.0140058	428.9871424	537.2231604	568.9240693	667.2195093	721.5838205	489.4081029	652.5757997	-0.414585805	0.032867933	0.999783388	RGD1305110	14	108305418	108372157	-	2543	protein_coding	similar to KIAA1841 protein [Source:RGD Symbol;Acc:1305110]	-
ENSRNOG00000045737	0	0	0.967969658	14.10555544	0	6.348244755	0.322656553	6.817933397	-4.234547366	0.032982576	0.999783388	LOC689479	16	66380173	66383490	+	606	protein_coding	similar to Discs large homolog 5 (Placenta and prostate DLG) (Discs large protein P-dlg) [Source:RGD Symbol;Acc:1592283]	-
ENSRNOG00000010357	3.131064485	3.071506986	14.51954488	11.28444435	15.16407976	48.66987645	6.907372116	25.03946685	-1.845251347	0.033000105	0.999783388	Lhx9	13	55861015	55878094	-	1298	protein_coding	LIM homeobox 9 [Source:RGD Symbol;Acc:727956]	Homeobox
ENSRNOG00000017967	355.8976632	265.1734365	436.554316	401.5381448	581.9215607	576.6322319	352.5418052	520.0306458	-0.560189086	0.033016316	0.999783388	Asb13	17	70215401	70234103	-	1907	protein_coding	ankyrin repeat and SOCS box-containing 13 [Source:RGD Symbol;Acc:1310387]	-
ENSRNOG00000026392	103.325128	99.31205922	148.0993577	133.5325915	194.2897719	221.1305256	116.9121817	182.9842963	-0.644222043	0.033018719	0.999783388	Cdh12	2	72006099	72540263	+	7014	protein_coding	cadherin 12 [Source:RGD Symbol;Acc:1566350]	-
ENSRNOG00000056609	5.218440809	4.095342648	2.903908975	20.68814797	13.26856979	7.406285547	4.072564144	13.78766777	-1.768415988	0.033026584	0.999783388	RF00003	3	177005319	177005498	+	180	snRNA		-
ENSRNOG00000037897	1283.736439	2548.326963	2007.569072	1605.212209	790.4276573	1238.965768	1946.544158	1211.535211	0.684106967	0.033094037	0.999783388	Rps19	1	81750928	81756627	+	527	protein_coding	ribosomal protein S19 [Source:RGD Symbol;Acc:11394726]	-
ENSRNOG00000020097	188.9075573	200.6717898	160.6829633	145.7574062	105.2008033	130.1390175	183.4207701	127.032409	0.529635081	0.033102684	0.999783388	Inha	9	82700468	82703400	+	1430	protein_coding	inhibin subunit alpha [Source:RGD Symbol;Acc:2912]	-
novel.178	231.6987719	247.7682302	270.0635347	210.6429612	146.9020226	174.5767308	249.8435123	177.3739049	0.49431821	0.03311914	0.999783388	-	1	100427902	100436195	-	3716	-	-	-
ENSRNOG00000056608	2.087376324	6.143013972	2.903908975	0	0	0	3.71143309	0	4.362675877	0.033244763	0.999783388	RF00019	4	77459794	77459895	+	102	misc_RNA	RNA, Y3 small cytoplasmic (associated with Ro protein) [Source:MGI Symbol;Acc:MGI:107304]	-
ENSRNOG00000009749	474.8781136	549.7997505	444.2980732	370.5059228	361.0946492	389.3590116	489.6586458	373.6531945	0.390133638	0.033364188	0.999783388	Wdr45	X	15621209	15627235	-	1932	protein_coding	WD repeat domain 45 [Source:RGD Symbol;Acc:1359718]	-
ENSRNOG00000020533	2685.40964	7911.178161	2951.339489	2365.971832	2477.43153	2927.598873	4515.975763	2590.334078	0.801913995	0.033365468	0.999783388	Htra1	1	201499028	201548513	+	2056	protein_coding	HtrA serine peptidase 1 [Source:RGD Symbol;Acc:69235]	-
ENSRNOG00000012593	112.7183215	149.4800067	83.24539063	84.63333262	66.34284894	61.36636596	115.1479063	70.78084917	0.699873229	0.033549968	0.999783388	Mmel1	5	172273459	172304225	+	3124	protein_coding	membrane metallo-endopeptidase-like 1 [Source:RGD Symbol;Acc:1309299]	-
ENSRNOG00000046460	190.9949336	126.9556221	192.625962	99.67925842	84.35019365	140.7194254	170.1921726	108.2496258	0.655136801	0.03370365	0.999783388	AABR07022144.1	13	109655300	109663364	-	935	protein_coding		-
ENSRNOG00000045952	250.4851588	165.8613773	190.6900227	149.5188876	145.9542677	116.3844872	202.3455196	137.2858808	0.55805589	0.033705706	0.999783388	Ephb4	12	22393330	22417980	-	4045	protein_coding	EPH receptor B4 [Source:RGD Symbol;Acc:1583193]	-
ENSRNOG00000027867	634.5624024	415.6772788	710.4897293	396.8362929	373.415464	451.7834184	586.9098035	407.3450584	0.527397282	0.033736232	0.999783388	Rexo4	3	5500589	5510908	-	2349	protein_coding	REX4 homolog, 3'-5' exonuclease [Source:RGD Symbol;Acc:1306220]	-
ENSRNOG00000045593	4.174752647	1.023835662	0	15.98629616	15.16407976	2.116081585	1.73286277	11.08881917	-2.698995303	0.033742912	0.999783388	LOC100909830	18	78584312	78607983	-	1302	protein_coding	mRNA-decapping enzyme 2-like [Source:RGD Symbol;Acc:6501731]	-
ENSRNOG00000009243	691.9652513	832.3783932	692.0983058	623.4655503	513.6832018	552.2972937	738.8139834	563.1486819	0.39153338	0.033798996	0.999783388	Oaf	8	47511719	47529689	-	1693	protein_coding	out at first homolog [Source:RGD Symbol;Acc:1305890]	-
novel.793	467.5722965	182.2427478	281.6791706	84.63333262	123.208148	268.7423613	310.4980716	158.8612806	0.968248663	0.033935882	0.999783388	-	16	62938713	62971292	-	8435	-	-	-
ENSRNOG00000061070	57.4028489	21.5005489	39.686756	21.62851834	18.00734471	15.87061189	39.53005127	18.50215831	1.092535798	0.033965606	0.999783388	Irf4	17	34886739	34905117	-	4812	protein_coding	interferon regulatory factor 4 [Source:RGD Symbol;Acc:1308050]	IRF
ENSRNOG00000047988	2013.274464	3782.048936	2425.731964	2018.034798	1901.1965	1729.896696	2740.351788	1883.042664	0.541239172	0.03400259	0.999783388	Bola2	1	198120099	198121158	+	722	protein_coding	bolA family member 2 [Source:RGD Symbol;Acc:1565363]	-
ENSRNOG00000017412	4.174752647	4.095342648	3.871878634	32.91296268	6.634284894	7.406285547	4.047324643	15.65117771	-1.955625446	0.034159567	0.999783388	AABR07001512.1	1	48565160	48565711	-	534	protein_coding		-
ENSRNOG00000046192	4.174752647	2.047671324	3.871878634	0.940370362	46.43999426	8.46432634	3.364767535	18.61489699	-2.468984669	0.034185863	0.999783388	LOC103690007	5	134886497	134905588	-	1539	protein_coding	5-methylcytosine rRNA methyltransferase NSUN4 [Source:RGD Symbol;Acc:9205239]	-
ENSRNOG00000005277	511.4071993	173.0282269	210.0494159	176.7896281	152.5885526	171.4026084	298.161614	166.9269297	0.836495299	0.034229037	0.999783388	Ptprv	13	51935243	51955735	-	5744	protein_coding	protein tyrosine phosphatase, receptor type, V [Source:RGD Symbol;Acc:621123]	-
ENSRNOG00000032895	117.9367623	163.8137059	83.24539063	68.64703646	63.49958398	88.87542657	121.6652863	73.67401567	0.724602467	0.034277962	0.999783388	Cyp4f4	7	14891001	14907305	+	2217	protein_coding	cytochrome P450, family 4, subfamily f, polypeptide 4 [Source:RGD Symbol;Acc:708363]	-
ENSRNOG00000020431	2029.973475	1840.85652	1652.324207	1540.326654	1321.170449	1457.980212	1841.051401	1439.825771	0.354549211	0.034316746	0.999783388	Matk	7	11325254	11330278	-	1630	protein_coding	megakaryocyte-associated tyrosine kinase [Source:RGD Symbol;Acc:69058]	-
ENSRNOG00000003120	658.5672301	614.3013972	471.4012237	396.8362929	485.2505522	389.3590116	581.4232837	423.8152856	0.455537608	0.034338475	0.999783388	Prelp	13	50749514	50761355	-	3632	protein_coding	proline and arginine rich end leucine rich repeat protein [Source:RGD Symbol;Acc:620226]	-
ENSRNOG00000015550	5084.848724	13992.76199	4996.659377	3745.495153	5928.20743	3936.969789	8024.756698	4536.890791	0.822732136	0.034561822	0.999783388	Ptgds	3	2686123	2689084	-	786	protein_coding	prostaglandin D2 synthase [Source:RGD Symbol;Acc:3433]	-
novel.1696	27.13589221	38.90575516	29.03908975	13.16518507	17.05958973	16.92865268	31.69357904	15.71780916	1.013226107	0.034564753	0.999783388	-	7	2868977	2871141	+	1031	-	-	-
ENSRNOG00000018755	976.8921194	1177.411011	1256.424617	1254.454063	1724.914072	1609.280045	1136.909249	1529.549394	-0.427790516	0.034570779	0.999783388	Acss2	3	151032952	151075856	+	2867	protein_coding	acyl-CoA synthetase short-chain family member 2 [Source:RGD Symbol;Acc:1305489]	-
ENSRNOG00000020624	516.6256401	420.7964571	441.3941643	759.8192528	498.519122	655.9852913	459.6054205	638.1078887	-0.473503598	0.034579161	0.999783388	Acadsb	1	201981357	202021008	+	2040	protein_coding	acyl-CoA dehydrogenase, short/branched chain [Source:RGD Symbol;Acc:2013]	-
ENSRNOG00000009625	5551.377332	4422.97006	5257.043215	6134.035874	6529.08409	6597.942382	5077.130203	6420.354115	-0.338625425	0.034609085	0.999783388	Dpysl2	15	43477629	43542939	-	2427	protein_coding	dihydropyrimidinase-like 2 [Source:RGD Symbol;Acc:2517]	-
ENSRNOG00000034180	1069.780366	1719.020077	1226.417557	981.7466584	981.8741643	945.8884685	1338.406	969.8364304	0.464655282	0.034883313	0.999783388	LOC100360781	10	64336200	64336546	+	347	protein_coding	ribosomal protein L37-like [Source:RGD Symbol;Acc:2321477]	-
ENSRNOG00000015858	126.2862676	71.66849634	151.9712364	173.968517	220.8269115	167.1704452	116.6420001	187.3219579	-0.683007357	0.034887638	0.999783388	Hyal1	8	116332796	116335435	+	1676	protein_coding	hyaluronoglucosaminidase 1 [Source:RGD Symbol;Acc:1303060]	-
ENSRNOG00000007237	436.2616516	555.9427645	462.6894967	666.722587	751.569703	552.2972937	484.9646376	656.8631945	-0.438150842	0.034925273	0.999783388	Id2	6	44348501	44363915	-	1490	protein_coding	inhibitor of DNA binding 2 [Source:RGD Symbol;Acc:2859]	bHLH
ENSRNOG00000020687	1985.094884	1881.809947	1553.591302	1537.505543	1297.476574	1337.363562	1806.832044	1390.781893	0.377377921	0.034974956	0.999783388	Dpf1	1	87248489	87258070	+	2349	protein_coding	double PHD fingers 1 [Source:RGD Symbol;Acc:61868]	-
ENSRNOG00000062084	149.2474071	148.456171	133.5798129	186.1933318	181.9689571	239.1172191	143.7611303	202.4265026	-0.492843199	0.034980164	0.999783388	LOC680491	13	6343913	6347515	-	2201	processed_pseudogene	similar to heat shock protein 1, alpha [Source:RGD Symbol;Acc:1591709]	-
ENSRNOG00000004402	1464.294491	1045.336211	1571.014756	1630.602208	1924.890374	2028.264199	1360.215153	1861.252261	-0.452278542	0.034993172	0.999783388	Lpgat1	13	110398800	110467834	+	3761	protein_coding	lysophosphatidylglycerol acyltransferase 1 [Source:RGD Symbol;Acc:1585897]	-
ENSRNOG00000011068	176.3832993	232.4106953	178.1064172	283.0514791	251.155071	275.090606	195.6334706	269.7657187	-0.463672868	0.034998519	0.999783388	Papss2	1	251145253	251230715	+	3615	protein_coding	3'-phosphoadenosine 5'-phosphosulfate synthase 2 [Source:RGD Symbol;Acc:1307012]	-
ENSRNOG00000014233	0	0	0	7.522962899	1.89550997	2.116081585	0	3.844851485	-4.372519589	0.035051872	0.999783388	Krt19	10	88055841	88060561	-	1383	protein_coding	keratin 19 [Source:RGD Symbol;Acc:619936]	-
ENSRNOG00000020762	42.79121463	32.76274119	16.45548419	44.19740703	71.08162386	62.42440675	30.66981334	59.23447922	-0.952584931	0.035142007	0.999783388	Zfp260	1	88457594	88465110	+	3660	protein_coding	zinc finger protein 260 [Source:RGD Symbol;Acc:621205]	zf-C2H2
ENSRNOG00000006747	1111.527892	1313.581154	1033.791595	921.5629552	882.3598909	890.8703472	1152.966881	898.2643978	0.360010075	0.03515556	0.999783388	Cc2d1a	19	25246913	25261946	-	3399	protein_coding	coiled-coil and C2 domain containing 1A [Source:RGD Symbol;Acc:1306108]	-
ENSRNOG00000007955	784.8534977	1373.987458	976.6813854	757.9385121	781.8978625	654.9272505	1045.174114	731.587875	0.514473926	0.035187426	0.999783388	Timp4	4	147156948	147163467	-	1701	protein_coding	TIMP metallopeptidase inhibitor 4 [Source:RGD Symbol;Acc:69077]	-
ENSRNOG00000013190	589.6838114	919.4044245	674.674852	565.1625878	536.4293214	463.4218671	727.9210293	521.6712588	0.480319788	0.035225837	0.999783388	Rnaset2	1	53174879	53192048	+	1185	protein_coding	ribonuclease T2 [Source:RGD Symbol;Acc:1309918]	-
ENSRNOG00000014081	5.218440809	9.214520958	14.51954488	0.940370362	0	4.23216317	9.650835548	1.724177844	2.523498463	0.035543145	0.999783388	Nmur2	10	41392666	41408518	-	3302	protein_coding	neuromedin U receptor 2 [Source:RGD Symbol;Acc:621155]	-
ENSRNOG00000020694	2429.706041	2650.710529	1892.380682	1921.17665	1151.522307	1788.088939	2324.265751	1620.262632	0.520561353	0.035646183	0.999783388	Icam5	8	22050222	22057209	+	3117	protein_coding	intercellular adhesion molecule 5 [Source:RGD Symbol;Acc:1305039]	-
ENSRNOG00000016733	249.4414707	309.1983699	307.8143514	223.8081463	219.8791565	195.7375466	288.818064	213.1416164	0.438034228	0.035680139	0.999783388	Rab13	2	189581644	189586338	+	1066	protein_coding	RAB13, member RAS oncogene family [Source:RGD Symbol;Acc:620880]	-
ENSRNOG00000006857	83.49505294	115.6934298	95.82899619	114.7251842	247.364051	132.2550991	98.33915965	164.7814448	-0.745275075	0.035694875	0.999783388	AABR07060833.1	4	96562725	96564611	+	1887	protein_coding		-
novel.2014	78.27661213	145.384664	104.5407231	84.63333262	54.96978912	56.076162	109.4006664	65.22642791	0.744866294	0.035810674	0.999783388	-	9	61570996	61571591	-	596	-	PF00673:ribosomal L5P family C-terminus|PF00281:Ribosomal protein L5	-
ENSRNOG00000014783	161.7716651	137.1939787	146.1634184	101.5599991	119.4171281	84.6432634	148.3763541	101.8734635	0.540535148	0.03605277	0.999783388	Pgghg	1	213737788	213742637	+	2317	protein_coding	protein-glucosylgalactosylhydroxylysine glucosidase [Source:RGD Symbol;Acc:1306015]	-
novel.33	129.4173321	104.4312375	111.3165107	160.803332	163.9616124	158.7061189	115.0550268	161.1570211	-0.486718465	0.036283462	0.999783388	-	1	64405427	64406202	+	776	-	-	-
ENSRNOG00000000277	88.71349375	36.85808383	71.62975473	112.8444435	112.7828432	106.86212	65.73377744	110.8298022	-0.753975069	0.036385138	0.999783388	Tet1	20	27366213	27437427	+	6102	protein_coding	tet methylcytosine dioxygenase 1 [Source:RGD Symbol;Acc:1310993]	-
ENSRNOG00000037247	306.8443196	371.6523453	409.4511655	293.3955531	260.6326208	248.6395862	362.6492768	267.55592	0.438695956	0.036441391	0.999783388	Rras	1	101012822	101016720	+	950	protein_coding	RAS related [Source:RGD Symbol;Acc:1311443]	-
ENSRNOG00000053037	12.52425794	2.047671324	18.39142351	2.821111087	1.89550997	2.116081585	10.98778426	2.277567547	2.270614985	0.03645909	0.999783388	AABR07024139.1	KL568432.1	4535	39528	+	4531	protein_coding	neuroendocrine convertase 1-like [Source:NCBI gene;Acc:100911216]	-
ENSRNOG00000047187	49.0533436	8.190685296	22.26330214	200.2988872	19.90285468	37.03142774	26.50244368	85.74438987	-1.695761346	0.036474159	0.999783388	Surf2	3	4872497	4876317	+	1158	protein_coding	surfeit 2 [Source:RGD Symbol;Acc:1565817]	-
novel.359	982.1105602	898.9277113	815.9984221	708.0988829	674.8015492	737.4544323	899.0122312	706.7849548	0.347041432	0.036585468	0.999783388	-	10	75078226	75079615	-	1390	-	-	-
ENSRNOG00000001183	0	0	0	1.880740725	4.738774924	4.23216317	0	3.617226273	-4.27994663	0.036603609	0.999783388	Hnf1a	12	47407811	47433342	+	3538	protein_coding	HNF1 homeobox A [Source:RGD Symbol;Acc:3828]	Homeobox
ENSRNOG00000013042	353.8102868	217.0531604	341.6932894	614.0618467	294.7518003	550.1812121	304.1855789	486.3316197	-0.67674772	0.036630006	0.999783388	Htr1b	8	89129453	89130991	-	1539	protein_coding	5-hydroxytryptamine receptor 1B [Source:RGD Symbol;Acc:2846]	-
ENSRNOG00000008479	354.853975	231.3868596	542.0630087	390.2537004	707.0252187	807.2851246	376.1012811	634.8546812	-0.754691265	0.036664586	0.999783388	Slc8a1	6	4258991	4520604	-	3020	protein_coding	solute carrier family 8 member A1 [Source:RGD Symbol;Acc:3717]	-
ENSRNOG00000060991	21.9174514	8.190685296	37.75081668	31.97259232	52.12652417	74.06285547	22.61965112	52.72065732	-1.215769239	0.036698952	0.999783388	AABR07001432.2	1	43532902	43533277	-	376	TEC		-
ENSRNOG00000005291	1467.425555	844.6644212	1167.371408	1432.184062	1791.256921	1699.213513	1159.820462	1640.884832	-0.500587129	0.036733155	0.999783388	Slc38a1	7	137975549	138039984	-	2281	protein_coding	solute carrier family 38, member 1 [Source:RGD Symbol;Acc:69645]	-
ENSRNOG00000005818	646.0429721	474.0359115	574.9739771	689.2914756	816.0170419	744.8607179	565.0176203	750.0564118	-0.408763815	0.036762717	0.999783388	RGD1563349	4	21584369	21668570	-	2874	protein_coding	similar to RIKEN cDNA 9330182L06 [Source:RGD Symbol;Acc:1563349]	-
ENSRNOG00000003109	514.5382638	890.737026	773.4077571	417.5244409	592.3468655	483.5246422	726.2276823	497.7986495	0.54494859	0.036765216	0.999783388	Btbd17	10	103334052	103340922	-	2749	protein_coding	BTB domain containing 17 [Source:RGD Symbol;Acc:1563331]	-
ENSRNOG00000056454	494.7081887	440.2493347	545.9348874	415.6437002	338.3485296	363.9660326	493.6308036	372.6527541	0.405653108	0.036784742	0.999783388	AC096600.1	1	266065344	266065402	-	59	miRNA		-
ENSRNOG00000017410	65.75235419	23.54822023	20.32736283	15.0459258	11.37305982	19.04473426	36.54264575	15.15457329	1.270798144	0.036886367	0.999783388	Loxhd1	18	73645907	73812271	+	7038	protein_coding	lipoxygenase homology domains 1 [Source:RGD Symbol;Acc:1304815]	-
ENSRNOG00000047165	19.83007507	2.047671324	7.743757268	15.0459258	60.65631903	21.16081585	9.873834555	32.28768689	-1.713410491	0.037056401	0.999783388	Fgd1	X	20216587	20225955	+	1191	protein_coding	FYVE, RhoGEF and PH domain containing 1 [Source:RGD Symbol;Acc:1565188]	-
ENSRNOG00000061468	1.043688162	0	0	9.403703624	0.947754985	5.290203962	0.347896054	5.213887524	-3.847266016	0.037118751	0.999783388	AABR07042825.1	19	11064146	11068377	+	732	lincRNA		-
ENSRNOG00000047635	1540.483727	1321.77184	1749.121173	1939.043687	1862.338545	2186.970318	1537.12558	1996.117517	-0.376750009	0.03717582	0.999783388	Tmem178b	4	68011932	68059249	+	9581	protein_coding	transmembrane protein 178B [Source:RGD Symbol;Acc:1585938]	-
ENSRNOG00000010240	58.44653706	27.64356288	56.14224019	102.5003695	87.1934586	62.42440675	47.41078004	84.03941162	-0.826926755	0.037287808	0.999783388	Tent5a	8	92937739	92942076	-	3123	protein_coding	terminal nucleotidyltransferase 5A [Source:RGD Symbol;Acc:1311381]	-
ENSRNOG00000024650	8.349505294	14.33369927	5.807817951	27.27074051	26.53713958	15.87061189	9.497007504	23.22616399	-1.296403497	0.037299736	0.999783388	Ckap2	16	74752655	74779184	+	2549	protein_coding	cytoskeleton associated protein 2 [Source:RGD Symbol;Acc:1311631]	-
ENSRNOG00000047211	437.3053398	199.6479541	345.5651681	523.7862919	424.5942332	571.3420279	327.506154	506.5741843	-0.629129182	0.037306148	0.999783388	Fzd3	15	48601266	48670257	-	2748	protein_coding	frizzled class receptor 3 [Source:RGD Symbol;Acc:628814]	-
ENSRNOG00000046602	59.49022522	10.23835662	23.2312718	16.92666652	5.686529909	8.46432634	30.98661788	10.35917426	1.576846535	0.037344959	0.999783388	AABR07006030.1	1	214664537	214693043	+	7176	protein_coding		-
ENSRNOG00000004499	41.74752647	40.95342648	75.50163336	98.73888805	65.39509395	113.2103648	52.73419544	92.4481156	-0.806399218	0.037358013	0.999783388	Gpr135	6	94816976	94818349	-	1374	protein_coding	G protein-coupled receptor 135 [Source:RGD Symbol;Acc:727844]	-
ENSRNOG00000053168	93.93193456	52.21561876	129.7079342	125.0692582	157.3273275	185.1571387	91.95182919	155.8512415	-0.759288301	0.037425027	0.999783388	LOC102553088	2	230476320	230479594	+	2216	lincRNA	collagen alpha-1(XXV) chain-like [Source:RGD Symbol;Acc:7687817]	-
ENSRNOG00000043348	833.9068413	1604.350482	1183.826892	922.5033255	769.5770477	796.7047167	1207.361405	829.59503	0.541357869	0.037437868	0.999783388	LOC103694404	X	123705235	123708211	-	2126	protein_coding	60S ribosomal protein L39 [Source:RGD Symbol;Acc:9200697]	-
ENSRNOG00000022710	1.043688162	0	0	3.76148145	5.686529909	4.23216317	0.347896054	4.560058176	-3.654218286	0.037660367	0.999783388	Prrg4	3	94784008	94808861	-	1869	protein_coding	proline rich and Gla domain 4 [Source:RGD Symbol;Acc:1560542]	-
ENSRNOG00000000778	113.7620096	180.1950765	98.73290516	88.39481407	65.39509395	89.93346736	130.8966638	81.24112513	0.688417712	0.037841072	0.999783388	Znrd1as1	20	2077072	2088389	-	3135	protein_coding	ZNRD1 antisense RNA 1 [Source:RGD Symbol;Acc:1564067]	-
novel.883	70.970795	29.6912342	88.08523892	86.51407334	110.8873332	153.4159149	62.91575604	116.9391072	-0.891998791	0.037847393	0.999783388	-	18	14984474	15006921	+	1513	-	PF12736:Cell-cycle sustaining, positive selection,	-
ENSRNOG00000001191	691.9652513	631.7066035	615.6287028	520.9651808	539.2725864	432.7386841	646.4335192	497.6588171	0.376623827	0.037932952	0.999783388	Tchp	12	47638274	47653638	-	2784	protein_coding	trichoplein, keratin filament binding [Source:RGD Symbol;Acc:1310813]	-
novel.495	8.349505294	17.40520625	33.87893805	10.34407399	4.738774924	4.23216317	19.8778832	6.43833736	1.6232276	0.038072315	0.999783388	-	12	22432925	22434714	-	1703	-	-	-
ENSRNOG00000027002	99.15037537	56.31096141	64.85396712	84.63333262	143.1110027	137.545303	73.43843463	121.7632128	-0.729674635	0.038102328	0.999783388	NEWGENE_1310139	2	32859856	33025271	-	7675	protein_coding	microtubule associated serine/threonine kinase family member 4 [Source:RGD Symbol;Acc:9344213]	-
ENSRNOG00000014452	432.086899	238.5537093	521.7356459	503.0981439	603.7199253	756.4991666	397.4587514	621.1057453	-0.643475699	0.038131916	0.999783388	Zfhx3	19	42758127	42920344	-	11200	protein_coding	zinc finger homeobox 3 [Source:RGD Symbol;Acc:1560268]	Homeobox
ENSRNOG00000050792	66.79604235	107.5027445	68.72584575	56.42222174	52.12652417	32.79926457	81.00821087	47.11600349	0.778204512	0.03820687	0.999783388	Tnfaip6	3	37545238	37564699	+	1363	protein_coding	TNF alpha induced protein 6 [Source:RGD Symbol;Acc:621359]	-
novel.970	128.3736439	75.76383899	83.24539063	68.64703646	44.54448429	60.30832517	95.79429117	57.83328197	0.727510717	0.038249623	0.999783388	-	19	43643076	43646549	+	3474	-	-	-
ENSRNOG00000028711	531.2372743	535.4660512	484.9527989	423.1666631	414.1689284	372.4303589	517.2187082	403.2553168	0.358426294	0.038275178	0.999783388	Dgat1	7	117566368	117576737	-	1747	protein_coding	diacylglycerol O-acyltransferase 1 [Source:RGD Symbol;Acc:628673]	-
ENSRNOG00000000386	261.9657286	394.1767299	179.0743868	169.2666652	200.9240568	159.7641597	278.4056151	176.6516272	0.655444902	0.038302559	0.999783388	Pbld1	20	27103317	27117663	-	2027	protein_coding	phenazine biosynthesis-like protein domain containing 1 [Source:RGD Symbol;Acc:621263]	-
novel.193	421.6500174	285.6501497	339.7573501	412.8225891	531.6905465	506.8015396	349.0191724	483.7715584	-0.471053897	0.038430826	0.999783388	-	1	137409305	137427306	-	13394	-	-	-
ENSRNOG00000034102	754.586541	223.1961743	254.5760202	277.4092569	180.0734471	197.8536282	410.7862452	218.4454441	0.910599565	0.038431099	0.999783388	Plk5	7	12212911	12221330	-	2094	protein_coding	polo-like kinase 5 [Source:RGD Symbol;Acc:1305038]	-
ENSRNOG00000061508	183.6891165	155.6230206	287.4869886	196.5374057	419.8554583	436.9708473	208.9330419	351.1212371	-0.747918012	0.038477443	0.999783388	Reps2	X	33884499	34057399	+	1785	protein_coding	RALBP1 associated Eps domain containing protein 2 [Source:MGI Symbol;Acc:MGI:2663511]	-
ENSRNOG00000019848	1317.13446	1295.152112	671.770943	137.2940729	174.3869172	736.3963915	1094.685839	349.3591272	1.648086038	0.038484689	0.999783388	Rbm39	3	151691514	151724654	-	2671	protein_coding	RNA binding motif protein 39 [Source:RGD Symbol;Acc:1310071]	-
ENSRNOG00000045663	2.087376324	3.071506986	0	29.15148123	2.843264954	3.174122377	1.71962777	11.72295619	-2.78370686	0.038691789	0.999783388	Prrg3	16	69959803	69965224	-	1168	protein_coding	proline rich and Gla domain 3 [Source:RGD Symbol;Acc:1560309]	-
novel.1699	1510.21677	4105.581005	2129.533249	1718.997022	1557.16144	1534.159149	2581.777008	1603.439204	0.687170497	0.038717006	0.999783388	-	7	11012840	11013377	+	538	-	-	-
ENSRNOG00000002126	939.3193456	614.3013972	1043.471292	1099.292954	1282.312494	1261.184625	865.6973449	1214.263358	-0.487963134	0.038817425	0.999783388	Ncam2	11	20471764	20705063	+	5006	protein_coding	neural cell adhesion molecule 2 [Source:RGD Symbol;Acc:1303131]	-
ENSRNOG00000052600	74.10185949	35.83424817	73.56569404	88.39481407	60.65631903	239.1172191	61.16726723	129.3894507	-1.078754654	0.038932498	0.999783388	Mboat7l1	1	64031859	64046135	+	2287	protein_coding	membrane bound O-acyltransferase domain containing 7-like 1 [Source:RGD Symbol;Acc:9414715]	-
ENSRNOG00000028505	3674.826018	6627.28824	4200.020348	3702.238117	3384.433051	3053.505727	4834.044869	3380.058965	0.51614054	0.039011482	0.999783388	Rps18l1	20	5441876	5445553	+	2490	protein_coding	ribosomal protein S18-like 1 [Source:RGD Symbol;Acc:2321678]	-
ENSRNOG00000015155	75.14554765	124.9079508	130.6759039	156.1014802	160.1705924	185.1571387	110.2431341	167.1430704	-0.598626624	0.039053436	0.999783388	Tnnc2	3	161243587	161246351	-	752	protein_coding	troponin C2, fast skeletal type [Source:RGD Symbol;Acc:1311973]	-
ENSRNOG00000012772	336.0675881	451.511527	335.8854715	268.9459236	277.6922106	283.5549324	374.4881955	276.7310222	0.436439682	0.039056354	0.999783388	Nqo1	19	38422164	38437180	+	1579	protein_coding	NAD(P)H quinone dehydrogenase 1 [Source:RGD Symbol;Acc:2503]	-
novel.1835	176.3832993	1615.612675	346.5331377	215.344813	178.1779371	201.0277506	712.8430373	198.1835002	1.84673013	0.039107971	0.999783388	-	8	52980226	52985290	+	5065	-	-	-
ENSRNOG00000000466	475.9218018	666.517016	513.9918886	440.0933296	420.8032133	357.6177878	552.1435688	406.1714436	0.442437403	0.039129861	0.999783388	Hsd17b8	20	3817179	3819235	-	1634	protein_coding	hydroxysteroid (17-beta) dehydrogenase 8 [Source:RGD Symbol;Acc:1303158]	-
ENSRNOG00000021241	111.6746333	148.456171	117.1243287	91.21592515	60.65631903	94.16563053	125.751711	82.0126249	0.617914805	0.039137757	0.999783388	Gfra4	3	123578997	123581518	-	1008	protein_coding	GDNF family receptor alpha 4 [Source:RGD Symbol;Acc:620503]	-
ENSRNOG00000059538	589.6838114	580.5148204	812.1265435	450.4374036	546.8546262	457.0736223	660.7750584	484.7885507	0.446959273	0.039194463	0.999783388	Clec2g	4	162934195	162943981	+	2013	protein_coding	C-type lectin domain family 2, member G [Source:RGD Symbol;Acc:1563148]	-
ENSRNOG00000048328	6.262128971	13.30986361	16.45548419	5.642222174	0	2.116081585	12.00915892	2.586101253	2.211613628	0.03921607	0.999783388	AABR07017849.1	15	31852416	31852848	+	339	protein_coding		-
ENSRNOG00000039265	312.0627604	479.1550898	308.7823211	277.4092569	273.9011906	198.911669	366.6667238	250.0740388	0.551103758	0.039374902	0.999783388	Psmg4	17	31404578	31411957	-	576	protein_coding	proteasome assembly chaperone 4 [Source:RGD Symbol;Acc:1589955]	-
ENSRNOG00000021555	2.087376324	36.85808383	38.71878634	5.642222174	9.477549848	6.348244755	25.88808217	7.156005592	1.855509476	0.039559807	0.999783388	Mis18a	11	30879887	30893310	-	1491	protein_coding	MIS18 kinetochore protein A [Source:RGD Symbol;Acc:1310778]	-
ENSRNOG00000023385	6205.76981	11733.15669	7150.391867	6497.959204	5451.486673	5320.887145	8363.106121	5756.777674	0.5387577	0.0396145	0.999783388	Rpl37a	9	80002045	80005027	+	1269	protein_coding	ribosomal protein L37a [Source:RGD Symbol;Acc:2319947]	-
ENSRNOG00000019973	2334.730418	3768.739072	2837.119069	2217.393315	2138.135246	2237.756276	2980.196186	2197.761612	0.439392929	0.039738038	0.999783388	Arl3	1	266287017	266333105	-	1357	protein_coding	ADP ribosylation factor like GTPase 3 [Source:RGD Symbol;Acc:69327]	-
ENSRNOG00000047085	1048.906603	657.302495	1254.488677	1415.257395	1244.402295	1663.240126	986.8992583	1440.966605	-0.5458165	0.039775312	0.999783388	Lrrtm2	18	28012877	28017925	-	4715	protein_coding	leucine rich repeat transmembrane neuronal 2 [Source:RGD Symbol;Acc:1593785]	-
ENSRNOG00000028730	81.40767662	50.16794744	47.43051326	36.67444413	31.2759145	34.91534615	59.66871244	34.28856826	0.79795758	0.039780872	0.999783388	Lcn12	3	2716534	2719513	-	920	protein_coding	lipocalin 12 [Source:RGD Symbol;Acc:1589474]	-
ENSRNOG00000013604	25.04851588	19.45287758	24.19924146	9.403703624	14.21632477	5.290203962	22.90021164	9.63674412	1.240561581	0.039799599	0.999783388	Gpx4	7	12516352	12519154	-	1762	protein_coding	glutathione peroxidase 4 [Source:RGD Symbol;Acc:69226]	-
ENSRNOG00000017810	113.7620096	96.24055223	125.8360556	157.0418505	155.4318175	159.7641597	111.9462058	157.4126092	-0.490945985	0.039830923	0.999783388	Uros	1	205756640	205777167	-	1575	protein_coding	uroporphyrinogen III synthase [Source:RGD Symbol;Acc:1310396]	-
novel.1726	5.218440809	5.11917831	3.871878634	15.0459258	14.21632477	11.63844872	4.736499251	13.63356643	-1.529735811	0.039856722	0.999783388	-	7	101937445	101937978	+	534	-	-	-
ENSRNOG00000016921	854.7806045	357.3186461	734.6889708	967.6411029	977.1353894	1066.505119	648.9294071	1003.760537	-0.629219111	0.039864998	0.999783388	Klhl11	10	88378751	88389347	-	2480	protein_coding	kelch-like family member 11 [Source:RGD Symbol;Acc:1306673]	-
ENSRNOG00000024929	228.5677074	203.7432967	246.8322629	308.4414789	280.5354755	312.1220338	226.381089	300.3663294	-0.407374968	0.039892907	0.999783388	Nudcd1	7	83301941	83348487	-	3739	protein_coding	NudC domain containing 1 [Source:RGD Symbol;Acc:1310624]	-
ENSRNOG00000005108	2420.312847	4819.194461	2252.465395	2278.517388	1348.655343	2279.019867	3163.990901	1968.730866	0.684506542	0.03992966	0.999783388	Wfs1	14	78640620	78665966	+	3571	protein_coding	wolframin ER transmembrane glycoprotein [Source:RGD Symbol;Acc:68954]	-
ENSRNOG00000035636	26.09220404	8.190685296	23.2312718	5.642222174	2.843264954	10.58040792	19.17138705	6.355298351	1.60462905	0.040009505	0.999783388	Mirlet7b	7	126590627	126590711	+	85	miRNA	microRNA let-7b [Source:RGD Symbol;Acc:2325607]	-
ENSRNOG00000013727	8.349505294	13.30986361	9.679696585	12.22481471	36.01468942	28.5671014	10.44635516	25.60220184	-1.292081043	0.04007955	0.999783388	Ndc80	9	119839016	119871382	-	3427	protein_coding	NDC80 kinetochore complex component [Source:RGD Symbol;Acc:1310154]	-
ENSRNOG00000011716	137.7668374	210.9101464	164.5548419	94.03703624	109.9395782	138.6033438	171.0772752	114.1933194	0.584997557	0.040088425	0.999783388	Degs2	6	132591969	132608600	-	1284	protein_coding	delta(4)-desaturase, sphingolipid 2 [Source:RGD Symbol;Acc:1305023]	-
ENSRNOG00000043197	728.4943369	1069.908267	732.7530315	583.9699951	674.8015492	590.3867622	843.7185451	616.3861021	0.452757185	0.040142188	0.999783388	LOC688613	7	123482255	123490023	+	823	protein_coding	hypothetical protein LOC688613 [Source:RGD Symbol;Acc:1586487]	-
ENSRNOG00000013463	362.1597921	258.0065868	276.8393223	192.7759243	231.2522163	223.2466072	299.0019004	215.7582493	0.470646306	0.040241149	0.999783388	Kcnj8	4	176782498	176789304	-	2527	protein_coding	potassium voltage-gated channel subfamily J member 8 [Source:RGD Symbol;Acc:2960]	-
ENSRNOG00000016751	1071.867742	1070.932102	797.6069986	779.5670304	780.9501075	645.4048834	980.1356144	735.3073404	0.414120124	0.0403015	0.999783388	Slc25a28	1	263420061	263431290	-	1509	protein_coding	solute carrier family 25 member 28 [Source:RGD Symbol;Acc:1584155]	-
ENSRNOG00000043006	3319.972043	2818.619578	3528.249405	4076.505521	3792.915449	4372.882595	3222.280342	4080.767855	-0.340676666	0.040317982	0.999783388	Epm2aip1	8	119524039	119531387	+	7349	protein_coding	EPM2A interacting protein 1 [Source:RGD Symbol;Acc:1310977]	-
ENSRNOG00000014762	275.5336747	394.1767299	277.807292	232.2714795	221.7746665	229.594852	315.8392322	227.8803326	0.470779624	0.040493908	0.999783388	Ppie	5	140822141	140834959	-	1248	protein_coding	peptidylprolyl isomerase E [Source:RGD Symbol;Acc:1311411]	-
ENSRNOG00000021265	757.7176054	542.6329009	797.6069986	875.4848074	912.6880504	1051.692548	699.3191683	946.6218018	-0.436508128	0.040563887	0.999783388	Cds2	3	124896618	124935226	+	1560	protein_coding	CDP-diacylglycerol synthase 2 [Source:RGD Symbol;Acc:621186]	-
ENSRNOG00000002941	1294.173321	584.610163	1337.734068	1516.817395	1593.176129	1867.441999	1072.172517	1659.145174	-0.629777878	0.040578171	0.999783388	Uhmk1	13	88521625	88536728	-	3243	protein_coding	U2AF homology motif kinase 1 [Source:RGD Symbol;Acc:2968]	-
ENSRNOG00000014945	494.7081887	313.2937126	474.3051326	578.3277729	560.123196	642.230761	427.435678	593.5605766	-0.473405026	0.040594735	0.999783388	Kpna3	15	41698281	41770112	-	2075	protein_coding	karyopherin subunit alpha 3 [Source:RGD Symbol;Acc:1311339]	-
ENSRNOG00000006984	608.4701983	428.9871424	492.6965562	400.5977744	320.3411849	399.9394195	510.051299	373.6261263	0.449154583	0.040719718	0.999783388	Mapk11	7	130121687	130128604	-	2382	protein_coding	mitogen-activated protein kinase 11 [Source:RGD Symbol;Acc:1309340]	-
ENSRNOG00000058643	392.4267488	291.7931637	352.3409557	462.6622183	443.5493329	461.3057855	345.5202894	455.8391122	-0.399786123	0.040786444	0.999783388	Zfp281	13	53506925	53534353	+	3053	protein_coding	zinc finger protein 281 [Source:RGD Symbol;Acc:1305139]	zf-C2H2
ENSRNOG00000008733	244.2230299	435.1301564	275.8713527	236.032961	217.0358915	191.5053834	318.4081796	214.8580786	0.566908011	0.040819546	0.999783388	Lsm3	4	123162086	123168330	+	709	protein_coding	LSM3 homolog, U6 small nuclear RNA and mRNA degradation associated [Source:RGD Symbol;Acc:1305971]	-
ENSRNOG00000013481	665.8730472	481.2027612	643.6998229	798.3744377	797.0619422	763.9054521	596.9252104	786.4472774	-0.397812349	0.041119597	0.999783388	Cdh11	19	2393059	2551245	+	5173	protein_coding	cadherin 11 [Source:RGD Symbol;Acc:619742]	-
ENSRNOG00000005034	1592.668135	1733.353776	1624.253087	1450.991469	1218.81291	1291.867808	1650.091666	1320.557396	0.321332546	0.041259509	0.999783388	Arhgef25	7	70469312	70476340	-	2104	protein_coding	Rho guanine nucleotide exchange factor 25 [Source:RGD Symbol;Acc:735210]	-
ENSRNOG00000050378	42.79121463	38.90575516	59.04614917	82.75259189	63.49958398	81.46914102	46.91437299	75.90710563	-0.691700024	0.041326827	0.999783388	Pcdha4	18	29966245	29968614	+	2370	protein_coding	protocadherin alpha 4 [Source:RGD Symbol;Acc:620337]	-
ENSRNOG00000009401	198.3007507	197.6002828	250.7041415	290.574442	374.363219	249.697627	215.5350584	304.8784293	-0.500492065	0.041370693	0.999783388	Lmo2	3	93909156	93931871	+	1833	protein_coding	LIM domain only 2 [Source:RGD Symbol;Acc:1307101]	-
ENSRNOG00000007713	1212.765644	1253.17485	894.4039644	1382.344433	1523.042261	1514.056374	1120.11482	1473.147689	-0.395416603	0.041524463	0.999783388	Tmcc3	7	35309265	35543759	+	5971	protein_coding	transmembrane and coiled-coil domain family 3 [Source:RGD Symbol;Acc:1307241]	-
ENSRNOG00000015888	546.8925968	380.8668663	590.4614917	600.8966616	744.9354181	761.7893706	506.0736516	702.5404834	-0.472862423	0.041638728	0.999783388	Larp4b	17	63265407	63314019	+	2477	protein_coding	La ribonucleoprotein domain family, member 4B [Source:RGD Symbol;Acc:1310713]	-
ENSRNOG00000002210	927.8387758	1342.248553	766.6319695	682.7088831	799.9052072	658.1013729	1012.239766	713.5718211	0.50416641	0.041749113	0.999783388	Hsd17b11	14	7073445	7104566	+	1594	protein_coding	hydroxysteroid (17-beta) dehydrogenase 11 [Source:RGD Symbol;Acc:1303235]	-
novel.1707	49.0533436	47.09644045	42.59066497	33.85333305	17.05958973	25.39297902	46.24681634	25.4353006	0.861667468	0.041775396	0.999783388	-	7	20809612	20811187	+	1283	-	-	-
ENSRNOG00000059964	181.6017401	215.005489	187.7861137	158.9225912	127.946923	136.4872622	194.797781	141.1189255	0.464617366	0.041784082	0.999783388	AABR07061825.2	4	147918410	147918653	-	243	pseudogene		-
ENSRNOG00000056462	956.0183562	659.3501664	991.2009303	976.1044362	1266.20066	1397.671887	868.8564843	1213.325661	-0.481517662	0.041940954	0.999783388	Tmf1	4	129521991	129544506	-	3755	protein_coding	TATA element modulatory factor 1 [Source:RGD Symbol;Acc:620551]	-
novel.1531	6.262128971	20.47671324	8.711726926	3.76148145	2.843264954	3.174122377	11.81685638	3.259622927	1.856776894	0.041950226	0.999783388	-	5	108297	108953	-	657	-	-	-
ENSRNOG00000049849	33.39802118	19.45287758	43.55863463	41.37629595	67.29060392	70.88873309	32.13651113	59.85187765	-0.893851721	0.04199857	0.999783388	Fam199x	X	107695491	107723594	+	1161	protein_coding	family with sequence similarity 199, X-linked [Source:MGI Symbol;Acc:MGI:2384304]	-
ENSRNOG00000016690	398.6888778	468.9167332	648.5396712	660.1399944	750.621948	687.7265151	505.3817607	699.4961525	-0.468474745	0.042054018	0.999783388	Idi1	17	57976268	57984036	-	2811	protein_coding	isopentenyl-diphosphate delta isomerase 1 [Source:RGD Symbol;Acc:621835]	-
ENSRNOG00000005956	3.131064485	6.143013972	3.871878634	15.98629616	8.529794863	15.87061189	4.381985697	13.4622343	-1.617752173	0.042162182	0.999783388	Erich5	7	73222730	73242899	+	1101	protein_coding	glutamate-rich 5 [Source:RGD Symbol;Acc:1590540]	-
ENSRNOG00000008845	1099.003634	2006.717898	1483.897486	1105.875546	1133.514962	1015.719161	1529.873006	1085.036556	0.495622625	0.042170162	0.999783388	Pdrg1	3	148487059	148493225	-	1192	protein_coding	p53 and DNA damage regulated 1 [Source:RGD Symbol;Acc:1305096]	-
ENSRNOG00000042985	11.48056978	18.42904192	22.26330214	15.98629616	49.28325921	53.96008041	17.39097128	39.74321193	-1.187711075	0.042280435	0.999783388	Slc9b1	2	240527130	240576179	+	2254	protein_coding	solute carrier family 9 member B1 [Source:RGD Symbol;Acc:1305087]	-
ENSRNOG00000049402	1414.197459	1830.618164	1537.135818	1197.091471	1088.022723	1380.743234	1593.983814	1221.952476	0.383671948	0.042325025	0.999783388	Nbl1	5	157524513	157535664	-	1795	protein_coding	NBL1, DAN family BMP antagonist [Source:RGD Symbol;Acc:3151]	-
ENSRNOG00000013110	596.9896285	996.1920992	721.1373956	492.7540699	624.570535	526.9043146	771.4397078	548.0763065	0.493116758	0.042349912	0.999783388	Nudt2	5	57845819	57860658	+	905	protein_coding	nudix hydrolase 2 [Source:RGD Symbol;Acc:1303023]	-
ENSRNOG00000033473	2609.220404	4715.787059	2858.414401	2718.610718	2294.514818	2014.509669	3394.473955	2342.545068	0.535030799	0.042497884	0.999783388	Rpl36	9	10441259	10441834	-	318	protein_coding	ribosomal protein L36 [Source:RGD Symbol;Acc:62085]	-
ENSRNOG00000047594	54.27178441	31.73890552	53.23833122	79.93148081	56.86529909	102.6299569	46.41634038	79.80891225	-0.779597194	0.042532203	0.999783388	Heatr1	17	66446162	66619250	+	13406	protein_coding	HEAT repeat containing 1 [Source:RGD Symbol;Acc:1564769]	-
ENSRNOG00000059660	3324.146795	1845.975699	2049.191767	2014.273316	1292.737799	1574.364699	2406.438087	1627.125272	0.564488433	0.042545137	0.999783388	AABR07065531.5	6	133667975	133676907	+	583	lincRNA		-
ENSRNOG00000008526	44.87859096	37.8819195	24.19924146	16.92666652	15.16407976	22.21885664	35.65325064	18.10320097	0.979488819	0.042554783	0.999783388	Pdzd3	8	48577952	48582353	-	2074	protein_coding	PDZ domain containing 3 [Source:RGD Symbol;Acc:1559807]	-
ENSRNOG00000003086	213.9560732	283.6024784	275.8713527	208.7622205	164.9093674	186.2151795	257.8099681	186.6289224	0.466422805	0.042679454	0.999783388	Cenpv	10	48846728	48860902	-	753	protein_coding	centromere protein V [Source:RGD Symbol;Acc:1565681]	-
ENSRNOG00000008758	28.17958037	47.09644045	36.78284702	89.33518443	57.81305407	49.72791725	37.35295595	65.62538525	-0.814553503	0.042713778	0.999783388	Tspan18	3	82097068	82236664	-	3716	protein_coding	tetraspanin 18 [Source:RGD Symbol;Acc:1560411]	-
ENSRNOG00000010746	3082.011142	5911.627113	3142.029511	2927.372938	2718.161296	2603.83839	4045.222589	2749.790875	0.556859438	0.042748106	0.999783388	Rpl32	4	147715473	147719072	-	541	protein_coding	ribosomal protein L32 [Source:RGD Symbol;Acc:621203]	-
ENSRNOG00000017428	12949.03902	13371.29375	20198.62286	16872.12504	22971.68532	26535.66307	15506.31854	22126.49115	-0.512894187	0.042818255	0.999783388	Map1b	2	29675391	29768750	-	11866	protein_coding	microtubule-associated protein 1B [Source:RGD Symbol;Acc:3043]	-
ENSRNOG00000013399	16.69901059	11.26219228	11.6156359	32.91296268	25.58938459	23.27689743	13.19227959	27.25974824	-1.050884051	0.043031213	0.999783388	AF529169	8	96977537	96985558	-	2941	protein_coding	cDNA sequence AF529169 [Source:MGI Symbol;Acc:MGI:2667167]	-
novel.325	231.6987719	401.3435795	279.7432313	221.9274055	182.9167121	222.1885664	304.2618609	209.0108947	0.542025435	0.043084443	0.999783388	-	10	11514474	11515532	-	1059	-	-	-
ENSRNOG00000050828	305.8006314	353.2233034	257.4799292	225.688887	232.1999713	222.1885664	305.501288	226.6924749	0.429870664	0.043201499	0.999783388	Vkorc1	1	199337138	199341302	-	2385	protein_coding	vitamin K epoxide reductase complex, subunit 1 [Source:RGD Symbol;Acc:1303107]	-
novel.1193	20.87376324	45.04876913	62.9180278	14.10555544	23.69387462	23.27689743	42.94685339	20.35877583	1.080934362	0.043298945	0.999783388	-	20	13715149	13722000	+	304	-	-	-
novel.1438	263.0094168	173.0282269	194.5619014	158.9225912	139.3199828	143.8935478	210.1998483	147.3787073	0.511551397	0.043322079	0.999783388	-	4	145010451	145017579	-	2919	-	-	-
ENSRNOG00000005965	78.27661213	97.26438789	160.6829633	64.88555501	77.71590876	62.42440675	112.0746544	68.34195684	0.714408731	0.043355117	0.999783388	Irak4	7	135803698	135832652	+	3994	protein_coding	interleukin-1 receptor-associated kinase 4 [Source:RGD Symbol;Acc:1305303]	-
ENSRNOG00000010478	1.043688162	0	27.10315044	0.940370362	0	1.058040792	9.382279533	0.666137052	3.832817983	0.043373093	0.999783388	LOC500712	6	127941526	128080889	+	7022	protein_coding	Ab1-233 [Source:RGD Symbol;Acc:1562479]	-
ENSRNOG00000013407	148.203719	148.456171	131.6438736	129.77111	289.0652704	258.1619534	142.7679212	225.6661112	-0.660202768	0.043393133	0.999783388	Slc5a11	1	193187972	193226649	+	2178	protein_coding	solute carrier family 5 member 11 [Source:RGD Symbol;Acc:621410]	-
ENSRNOG00000061515	168.033794	109.5504158	157.7790543	213.4640723	199.9763018	204.2018729	145.1210881	205.880749	-0.504486046	0.043415306	0.999783388	Fbxo45	11	71796282	71808498	+	849	protein_coding	F-box protein 45 [Source:MGI Symbol;Acc:MGI:2447775]	-
ENSRNOG00000001767	556.2857902	302.0315203	515.927828	586.7911061	763.8905178	650.6950874	458.0817128	667.1255704	-0.542322625	0.043440463	0.999783388	RGD1562339	11	83048636	83094372	+	741	protein_coding	RGD1562339 [Source:RGD Symbol;Acc:1562339]	-
ENSRNOG00000033722	159.6842888	109.5504158	113.25245	40.43592558	98.56651842	85.70130419	127.4957182	74.9012494	0.768126871	0.04344482	0.999783388	Rnf207	5	169486257	169499268	-	2481	protein_coding	ring finger protein 207 [Source:RGD Symbol;Acc:1586262]	-
ENSRNOG00000017512	424.7810818	535.4660512	463.6574664	366.7444413	362.9901592	370.3142774	474.6348665	366.6829593	0.372374721	0.043608008	0.999783388	Aldh3b1	1	219145459	219186860	-	2207	protein_coding	aldehyde dehydrogenase 3 family, member B1 [Source:RGD Symbol;Acc:1359546]	-
ENSRNOG00000018958	7535.428528	16303.55908	11105.51589	7191.952532	8175.334499	8393.437607	11648.16783	7920.241546	0.556497519	0.04366008	0.999783388	Mt3	19	11324698	11326139	-	413	protein_coding	metallothionein 3 [Source:RGD Symbol;Acc:621252]	-
ENSRNOG00000037087	237.9609009	443.3208417	286.5190189	261.4229608	206.6105867	160.8222005	322.6002538	209.6185826	0.621048074	0.04380147	0.999783388	LOC108351584	7	127081426	127081704	-	279	protein_coding	uncharacterized LOC108351584 [Source:RGD Symbol;Acc:11406985]	-
ENSRNOG00000002797	11.48056978	14.33369927	9.679696585	6.582592537	1.89550997	1.058040792	11.83132188	3.178714433	1.87908426	0.043844439	0.999783388	Gpr156	11	65285468	65350442	-	2379	protein_coding	G protein-coupled receptor 156 [Source:RGD Symbol;Acc:708438]	-
ENSRNOG00000021232	2119.730657	2976.29027	2278.600576	2007.690724	1892.666705	1721.432369	2458.207167	1873.929933	0.391440117	0.043899881	0.999783388	Ddrgk1	3	123195580	123206828	-	1573	protein_coding	DDRGK domain containing 1 [Source:RGD Symbol;Acc:1309979]	-
ENSRNOG00000053991	257.790976	255.9589155	172.2985992	141.9959247	191.4465069	133.3131398	228.6828302	155.5851905	0.55416295	0.043915641	0.999783388	P3h1	5	138279506	138294262	+	2586	protein_coding	prolyl 3-hydroxylase 1 [Source:RGD Symbol;Acc:628823]	-
ENSRNOG00000032238	323.5433301	391.1052229	270.0635347	266.1248126	227.4611964	222.1885664	328.2373626	238.5915251	0.459369019	0.044063419	0.999783388	Plcd1	8	127753539	127782070	-	2745	protein_coding	phospholipase C, delta 1 [Source:RGD Symbol;Acc:3346]	-
ENSRNOG00000011747	437.3053398	582.5624917	406.5472566	313.1433307	396.1615837	331.166768	475.471696	346.8238941	0.454816476	0.044102616	0.999783388	Tmem205	8	22932175	22937909	-	1443	protein_coding	transmembrane protein 205 [Source:RGD Symbol;Acc:1563250]	-
ENSRNOG00000011424	34.44170934	20.47671324	27.10315044	15.98629616	10.42530483	12.69648951	27.34052434	13.03603017	1.067242388	0.04410824	0.999783388	Cldn23	16	59988603	59990326	+	1724	protein_coding	claudin 23 [Source:RGD Symbol;Acc:1309001]	-
novel.2089	94.97562272	198.6241184	112.2844804	115.6655546	52.12652417	57.13420279	135.2947405	74.97542718	0.850042092	0.044159687	0.999783388	-	X	15930553	15939701	+	903	-	PF08333:Protein of unknown function (DUF1725)	-
ENSRNOG00000009542	45.92227912	43.00109781	161.650933	81.81222153	204.7150767	258.1619534	83.52476996	181.5630839	-1.118027088	0.044288631	0.999783388	Kcnh5	6	97872831	98157087	-	3505	protein_coding	potassium voltage-gated channel subfamily H member 5 [Source:RGD Symbol;Acc:621417]	-
ENSRNOG00000012663	2163.565559	2342.535995	2043.383949	2682.876644	2618.647023	2707.526388	2183.161834	2669.683352	-0.290281076	0.044295189	0.999783388	Mfsd6	9	53626592	53710817	+	4973	protein_coding	major facilitator superfamily domain containing 6 [Source:RGD Symbol;Acc:1562317]	-
ENSRNOG00000019566	11.48056978	38.90575516	15.48751454	10.34407399	8.529794863	5.290203962	21.95794649	8.054690937	1.44062241	0.0444583	0.999783388	LOC100911109	3	152143811	152148029	+	1335	protein_coding	sperm-associated antigen 4 protein-like [Source:RGD Symbol;Acc:6495088]	-
ENSRNOG00000011799	109.587257	93.16904525	89.05320858	73.34888827	62.551829	60.30832517	97.26983694	65.40301415	0.570850637	0.044509659	0.999783388	Ccdc159	8	22937916	22946358	+	1754	protein_coding	coiled-coil domain containing 159 [Source:RGD Symbol;Acc:1308031]	-
ENSRNOG00000037467	6.262128971	20.47671324	3.871878634	1.880740725	2.843264954	2.116081585	10.20357362	2.280029088	2.158657587	0.044532362	0.999783388	Ffar3	1	89302039	89303968	-	1702	protein_coding	free fatty acid receptor 3 [Source:RGD Symbol;Acc:1311035]	-
ENSRNOG00000008169	7162.831854	4402.493347	9518.045652	7241.792161	11677.28917	14277.20245	7027.790284	11065.42793	-0.65487986	0.044581401	0.999783388	Slc24a2	5	105336262	105582375	-	8901	protein_coding	solute carrier family 24 member 2 [Source:RGD Symbol;Acc:628650]	-
novel.1528	43.83490279	33.78657685	44.52660429	24.44962942	19.90285468	24.33493823	40.71602798	22.89580744	0.83190182	0.04459929	0.999783388	-	5	169168046	169169435	+	1390	-	-	-
ENSRNOG00000042603	380.946179	179.1712409	367.8284702	410.001478	453.0268827	569.2259463	309.3152967	477.4181024	-0.625721356	0.044827613	0.999783388	Ttc39b	5	101304982	101405656	-	2676	protein_coding	tetratricopeptide repeat domain 39B [Source:RGD Symbol;Acc:1305797]	-
ENSRNOG00000010325	6.262128971	9.214520958	42.59066497	23.50925906	48.33550423	92.04954894	19.35577163	54.63143741	-1.490317572	0.044889006	0.999783388	Ptger3	2	263895241	263979698	+	2040	protein_coding	prostaglandin E receptor 3 [Source:RGD Symbol;Acc:3435]	-
ENSRNOG00000060449	3046.525744	4227.417449	3209.787387	2644.321459	2563.677234	2857.76818	3494.57686	2688.588958	0.378306688	0.044947886	0.999783388	Rps21	3	175629374	175630048	+	246	protein_coding	ribosomal protein S21 [Source:RGD Symbol;Acc:621038]	-
ENSRNOG00000019052	660.6546064	612.2537259	560.4544323	512.5018475	435.019538	484.5826829	611.1209215	477.3680228	0.356186645	0.045005367	0.999783388	Ankzf1	9	82393672	82400530	+	2666	protein_coding	ankyrin repeat and zinc finger domain containing 1 [Source:RGD Symbol;Acc:1359242]	-
ENSRNOG00000051958	11.48056978	22.52438456	23.2312718	31.03222196	44.54448429	35.97338694	19.07874205	37.1833644	-0.960065212	0.045079339	0.999783388	AABR07037943.1	X	35971697	35984183	-	2496	lincRNA		-
ENSRNOG00000036760	48.00965544	58.35863274	42.59066497	26.33037015	36.01468942	23.27689743	49.65298438	28.54065233	0.795479946	0.045253155	0.999783388	Tmc5	1	188278469	188337308	+	3939	protein_coding	transmembrane channel-like 5 [Source:RGD Symbol;Acc:1307037]	-
ENSRNOG00000028323	667.9604235	900.9753826	625.3083994	547.2955509	588.5558456	498.3372132	731.4147352	544.7295366	0.424764671	0.045289172	0.999783388	Dhrsx	12	18516946	18521892	+	1645	protein_coding	dehydrogenase/reductase X-linked [Source:RGD Symbol;Acc:1305017]	-
ENSRNOG00000014272	6084.701983	11931.78081	6709.965672	6081.375134	5640.089915	5248.940371	8242.149487	5656.801807	0.543014145	0.045302712	0.999783388	Rpl35	3	23294814	23297774	-	446	protein_coding	ribosomal protein L35 [Source:RGD Symbol;Acc:1303007]	-
ENSRNOG00000002338	418.5189529	298.9600133	476.241072	528.4881437	506.1011619	616.837782	397.9066794	550.4756959	-0.467640603	0.045321341	0.999783388	Dgke	10	76386471	76407989	-	3048	protein_coding	diacylglycerol kinase epsilon [Source:RGD Symbol;Acc:1560914]	-
ENSRNOG00000017941	756.6739173	864.1172988	779.2155751	1022.182584	966.7100845	990.3261817	800.0022637	993.0729501	-0.311923323	0.045355214	0.999783388	Optn	17	77167740	77218389	+	4807	protein_coding	optineurin [Source:RGD Symbol;Acc:628886]	-
ENSRNOG00000003680	903.8339481	495.5364604	1260.296495	933.7877699	1611.183474	1821.946245	886.5556346	1455.639163	-0.715124602	0.045366461	0.999783388	Gabrb2	10	27973681	28187565	+	2098	protein_coding	gamma-aminobutyric acid type A receptor beta 2 subunit [Source:RGD Symbol;Acc:2650]	-
ENSRNOG00000018241	667.9604235	658.3263307	987.3290516	793.6725859	1283.260249	1279.171318	771.2052686	1118.701384	-0.536268858	0.045367773	0.999783388	Ank1	16	73681422	73827488	-	5124	protein_coding	ankyrin 1 [Source:RGD Symbol;Acc:1309620]	-
ENSRNOG00000012775	327.7180828	265.1734365	374.6042578	422.2262927	423.6464782	441.2030105	322.4985924	429.0252605	-0.411227283	0.0454314	0.999783388	Ccdc127	1	31539215	31545559	-	1255	protein_coding	coiled-coil domain containing 127 [Source:RGD Symbol;Acc:735106]	-
ENSRNOG00000013023	1788.881509	3678.641534	1765.576657	1563.835913	1720.175297	1491.837517	2411.033233	1591.949576	0.598794123	0.045433817	0.999783388	Nop53	1	77836196	77844189	-	1705	protein_coding	NOP53 ribosome biogenesis factor [Source:RGD Symbol;Acc:1303085]	-
ENSRNOG00000047809	9.393193456	3.071506986	3.871878634	11.28444435	22.74611964	13.7545303	5.445526359	15.92836476	-1.554926289	0.045445228	0.999783388	AABR07025358.1	16	35116440	35116607	+	168	protein_coding		-
ENSRNOG00000048232	0	1.023835662	3.871878634	1.880740725	11.37305982	16.92865268	1.631904765	10.06081774	-2.601058487	0.045539634	0.999783388	AABR07044302.1	20	1904641	1905580	+	940	unprocessed_pseudogene		-
ENSRNOG00000020464	785.8971858	1519.372122	1104.45338	816.2414746	842.5541815	718.4096981	1136.57423	792.4017847	0.520296795	0.045567462	0.999783388	Mrpl54	7	11321057	11323577	+	611	protein_coding	mitochondrial ribosomal protein L54 [Source:RGD Symbol;Acc:1305694]	-
ENSRNOG00000006839	790.0719385	591.7770127	836.3257849	972.3429547	909.8447854	1042.170181	739.3915787	974.7859736	-0.398479865	0.045605846	0.999783388	Arl5a	3	37924793	37947283	-	2843	protein_coding	ADP-ribosylation factor like GTPase 5A [Source:RGD Symbol;Acc:621327]	-
ENSRNOG00000007706	115.849386	70.64466068	132.6118432	142.9362951	147.8497776	207.3759953	106.3686299	166.0540227	-0.640721689	0.045615778	0.999783388	Prkaa2	5	124574079	124642569	-	2652	protein_coding	protein kinase AMP-activated catalytic subunit alpha 2 [Source:RGD Symbol;Acc:620893]	-
ENSRNOG00000049912	2496.502083	4465.971158	2999.737972	2465.65109	2331.477263	2355.198804	3320.737071	2384.109052	0.478043476	0.045735777	0.999783388	Atp5f1e	3	172563105	172566010	-	375	protein_coding	ATP synthase F1 subunit epsilon [Source:RGD Symbol;Acc:621374]	-
ENSRNOG00000018454	53617.39193	91960.91916	60537.79041	53668.81732	49550.52612	45709.47832	68705.36717	49642.94059	0.468831083	0.04591703	0.999783388	Apoe	1	80612895	80617057	-	1555	protein_coding	apolipoprotein E [Source:RGD Symbol;Acc:2138]	-
novel.1819	8.349505294	35.83424817	21.29533249	11.28444435	4.738774924	7.406285547	21.82636198	7.80983494	1.482107554	0.046026226	0.999783388	-	8	22267886	22268656	+	472	-	-	-
ENSRNOG00000019627	94.97562272	77.81151031	60.01411882	60.18370319	40.75346435	41.26359091	77.60041729	47.40025282	0.708217498	0.046071443	0.999783388	Mybpc2	1	100506704	100530183	-	3658	protein_coding	myosin binding protein C, fast-type [Source:RGD Symbol;Acc:1311596]	-
ENSRNOG00000019750	771.2855515	518.060845	1164.467499	715.6218458	1660.466733	1764.812042	817.9379652	1380.300207	-0.754662641	0.046240187	0.999783388	Kcna1	4	159190804	159192526	-	1723	protein_coding	potassium voltage-gated channel subfamily A member 1 [Source:RGD Symbol;Acc:2949]	-
ENSRNOG00000031834	738.9312185	1423.13157	985.3931123	764.5211046	785.6888824	628.4762307	1049.151967	726.2287393	0.53055307	0.04627416	0.999783388	Nkain4	3	176444544	176465162	-	1411	protein_coding	Sodium/potassium transporting ATPase interacting 4 [Source:RGD Symbol;Acc:1305809]	-
ENSRNOG00000049388	2.087376324	9.214520958	4.839848292	1.880740725	64.44733897	8.46432634	5.380581858	24.93080201	-2.213057102	0.046303751	0.999783388	Prr32	X	131617798	131619728	+	1101	protein_coding	proline rich 32 [Source:RGD Symbol;Acc:1583341]	-
novel.1192	16.69901059	32.76274119	20.32736283	9.403703624	14.21632477	5.290203962	23.2630382	9.63674412	1.263709096	0.046335229	0.999783388	-	20	11922777	11924777	+	1369	-	-	-
ENSRNOG00000012475	301.6258788	666.517016	315.5581087	282.1111087	275.7967006	259.2199942	427.9003345	272.3759345	0.651418311	0.046344234	0.999783388	Prr5	7	125576327	125613114	+	5666	protein_coding	proline rich 5 [Source:RGD Symbol;Acc:1307954]	-
ENSRNOG00000033316	1223.202526	1380.130472	1199.314407	1063.55888	1055.799053	888.7542657	1267.549135	1002.704066	0.337804766	0.046437787	0.999783388	Foxo4	X	71155601	71162158	+	3310	protein_coding	forkhead box O4 [Source:RGD Symbol;Acc:1561201]	Fork_head
ENSRNOG00000014844	2189.657763	1602.302811	2030.800343	2663.128866	2233.858499	2685.307531	1940.920306	2527.431632	-0.380884008	0.046476718	0.999783388	Kif21a	7	132071116	132143470	-	5016	protein_coding	kinesin family member 21A [Source:RGD Symbol;Acc:1305126]	-
ENSRNOG00000004676	400.7762541	157.670692	272.9674437	500.2770328	367.7289341	446.4932144	277.1381299	438.1663938	-0.661068997	0.046522614	0.999783388	Pak3	X	114929029	115036669	+	2258	protein_coding	p21 (RAC1) activated kinase 3 [Source:RGD Symbol;Acc:3251]	-
ENSRNOG00000008459	793.2030029	1235.769644	764.6960302	716.5622162	676.6970592	616.837782	931.2228924	670.0323524	0.47464495	0.046637686	0.999783388	Anapc13	8	111107358	111115774	+	616	protein_coding	anaphase promoting complex subunit 13 [Source:RGD Symbol;Acc:1583270]	-
ENSRNOG00000061778	7.305817132	6.143013972	0	0	0	0	4.482943702	0	4.632915342	0.046675188	0.999783388	AABR07035780.6	12	22361578	22363364	+	1385	lincRNA		-
ENSRNOG00000000903	247.3540943	365.5093313	235.216627	223.8081463	203.7673217	154.4739557	282.6933509	194.0164746	0.541761042	0.046778678	0.999783388	Asl	12	30165694	30178341	+	1789	protein_coding	argininosuccinate lyase [Source:RGD Symbol;Acc:619974]	-
ENSRNOG00000059714	952.8872917	656.2786594	635.9560656	713.7411051	1183.745976	1507.708129	748.3740056	1135.06507	-0.600826919	0.046842791	0.999783388	LOC103692716	6	135107271	135112775	-	2758	protein_coding	heat shock protein HSP 90-alpha [Source:RGD Symbol;Acc:9292348]	-
ENSRNOG00000008372	480.0965544	446.3923486	539.1590998	562.3414767	634.9958398	699.3649638	488.5493343	632.2340935	-0.371334756	0.046856368	0.999783388	Vamp7	12	18996591	19030381	+	989	protein_coding	vesicle-associated membrane protein 7 [Source:RGD Symbol;Acc:621558]	-
ENSRNOG00000050453	69.92710684	118.7649368	74.5336637	53.60111066	62.551829	46.55379487	87.74190245	54.23557817	0.692235145	0.046966037	0.999783388	AABR07002848.1	1	86873253	86888958	+	705	protein_coding		-
ENSRNOG00000021177	7472.807238	8203.99516	8299.371852	6746.21698	6556.568985	6565.143117	7992.058083	6622.643027	0.271169334	0.047127292	0.999783388	Cox8a	1	222466575	222468896	-	495	protein_coding	cytochrome c oxidase subunit 8A [Source:RGD Symbol;Acc:620638]	-
novel.1282	14.61163426	28.66739854	13.55157522	9.403703624	7.582039879	5.290203962	18.94353601	7.425315822	1.344405722	0.047457059	0.999783388	-	3	162167608	162172709	+	3469	-	-	-
ENSRNOG00000013578	280.7521155	262.1019295	251.6721112	202.1796279	210.4016066	195.7375466	264.8420521	202.7729271	0.384672612	0.047553277	0.999783388	Trem2	9	14611561	14618013	-	1157	protein_coding	triggering receptor expressed on myeloid cells 2 [Source:RGD Symbol;Acc:1309841]	-
ENSRNOG00000030151	273.4462984	131.0509647	218.7611428	301.8588863	339.2962846	290.9612179	207.752802	310.7054629	-0.580972866	0.047568891	0.999783388	Thsd7a	4	38664066	39102807	-	4932	protein_coding	thrombospondin type 1 domain containing 7A [Source:RGD Symbol;Acc:1566201]	-
ENSRNOG00000061536	7.305817132	9.214520958	1.935939317	1.880740725	0	0	6.152092469	0.626913575	3.257529729	0.04759618	0.999783388	RF00045	5	150529715	150529928	-	214	snoRNA		-
ENSRNOG00000019394	429.9995226	774.0197605	622.4044904	379.9096264	448.2881078	459.1897039	608.8079245	429.1291461	0.504898087	0.047765281	0.999783388	Mpv17l2	16	20432899	20435974	+	1694	protein_coding	MPV17 mitochondrial inner membrane protein like 2 [Source:RGD Symbol;Acc:1308064]	-
ENSRNOG00000003219	94.97562272	89.0737026	143.2595095	122.2481471	186.707732	195.7375466	109.1029449	168.2311419	-0.622720705	0.047769998	0.999783388	Trim16	10	49231730	49254621	+	4014	protein_coding	tripartite motif-containing 16 [Source:RGD Symbol;Acc:1309749]	-
ENSRNOG00000018690	410.1694476	294.8646707	506.2481314	594.314069	491.8848371	617.8958228	403.7607499	568.0315763	-0.491923551	0.047793131	0.999783388	Rgs17	1	42492761	42587721	-	2494	protein_coding	regulator of G-protein signaling 17 [Source:RGD Symbol;Acc:1305515]	-
ENSRNOG00000019007	3646.646437	6863.794278	4374.254887	3602.558858	3587.252618	3356.105394	4961.565201	3515.305623	0.497126381	0.048173646	0.999783388	Rpl14	8	129240528	129243402	+	718	protein_coding	ribosomal protein L14 [Source:RGD Symbol;Acc:621180]	-
ENSRNOG00000025448	1411.066395	1404.702528	1308.694978	1255.394434	974.2921244	1011.486998	1374.8213	1080.391185	0.347476257	0.048292757	0.999783388	Limd2	10	94350817	94352880	-	1145	protein_coding	LIM domain containing 2 [Source:RGD Symbol;Acc:1309967]	-
ENSRNOG00000038202	9.393193456	17.40520625	7.743757268	21.62851834	58.76080906	11.63844872	11.51405233	30.67592537	-1.418256146	0.048386814	0.999783388	Calml4	8	67753279	67765358	+	896	protein_coding	calmodulin-like 4 [Source:RGD Symbol;Acc:1583918]	-
ENSRNOG00000015825	187.8638691	189.4095975	162.6189026	139.1748136	133.6334529	124.8488135	179.9641231	132.55236	0.440002015	0.048449146	0.999783388	Aurkc	1	69958452	69963592	-	1108	protein_coding	aurora kinase C [Source:RGD Symbol;Acc:1309573]	-
ENSRNOG00000010859	598.0333167	279.5071357	733.7210011	654.4977722	885.2031558	1046.402344	537.0871512	862.0344239	-0.682236559	0.048538505	0.999783388	Zyg11b	5	127847129	127878792	-	2671	protein_coding	zyg-11 family member B, cell cycle regulator [Source:RGD Symbol;Acc:1307814]	-
ENSRNOG00000000480	797.3777556	742.280855	595.30134	562.3414767	564.861971	519.4980291	711.6533168	548.9004923	0.374123125	0.048539503	0.999783388	Phf1	20	5526961	5531941	+	3489	protein_coding	PHD finger protein 1 [Source:RGD Symbol;Acc:1303205]	-
ENSRNOG00000020009	31.31064485	16.38137059	48.39848292	50.77999957	72.02937885	57.13420279	32.03016612	59.98119374	-0.902551815	0.048590205	0.999783388	Npas4	1	220261008	220265772	-	2460	protein_coding	neuronal PAS domain protein 4 [Source:RGD Symbol;Acc:628866]	bHLH
ENSRNOG00000059043	790.0719385	595.8723553	758.8882122	811.5396228	982.8219193	1025.241528	714.9441687	939.86769	-0.394399004	0.048605584	0.999783388	Itch	3	150686638	150749827	+	2884	protein_coding	itchy E3 ubiquitin protein ligase [Source:RGD Symbol;Acc:1359556]	-
ENSRNOG00000050220	1877.595003	1369.892116	2840.022978	2480.697016	3025.233912	3446.038861	2029.170032	2983.98993	-0.55620348	0.048632721	0.999783388	Nrxn1	6	13886740	15191660	-	6503	protein_coding	neurexin 1 [Source:RGD Symbol;Acc:628659]	-
ENSRNOG00000038047	27.13589221	148.456171	27.10315044	32.91296268	30.32815951	16.92865268	67.56507121	26.72325829	1.335492022	0.048671508	0.999783388	Mt1	17	78793336	78793724	+	389	protein_coding	metallothionein 1 [Source:RGD Symbol;Acc:3117]	-
ENSRNOG00000003313	108.5435688	134.1224717	122.9321466	163.6244431	140.2677378	234.8850559	121.8660624	179.5924122	-0.557611942	0.048844344	0.999783388	Glra2	X	30612903	30831483	-	3164	protein_coding	glycine receptor, alpha 2 [Source:RGD Symbol;Acc:2705]	-
ENSRNOG00000029686	193.0823099	97.26438789	186.8181441	106.261851	97.61876344	103.6879977	159.0549473	102.5228707	0.633868347	0.048972644	0.999783388	LOC102555727	4	9809606	9810649	+	1041	pseudogene	quinone oxidoreductase-like protein 1-like [Source:RGD Symbol;Acc:7532340]	-
ENSRNOG00000007102	1228.420966	1112.909365	833.4218759	853.8562891	823.5990818	702.5390862	1058.250736	793.3314857	0.415224965	0.049424797	0.999783388	Acss1	3	146420346	146470293	-	3595	protein_coding	acyl-CoA synthetase short-chain family member 1 [Source:RGD Symbol;Acc:1306246]	-
ENSRNOG00000018714	278.6647392	177.1235695	311.68623	344.1755526	370.5721991	373.4883997	255.8248463	362.7453838	-0.503287408	0.049454917	0.999783388	Arl5b	17	82065937	82091362	+	5292	protein_coding	ADP-ribosylation factor like GTPase 5B [Source:RGD Symbol;Acc:1305569]	-
ENSRNOG00000057256	88.71349375	136.1701431	122.9321466	64.88555501	71.08162386	93.10758974	115.9385945	76.3582562	0.605252067	0.049644099	0.999783388	Slc19a3	9	88764073	88816898	-	1488	protein_coding	solute carrier family 19 member 3 [Source:RGD Symbol;Acc:1311413]	-
ENSRNOG00000001781	130.4610202	131.0509647	122.9321466	166.4455541	186.707732	166.1124044	128.1480439	173.0885635	-0.434307297	0.04965069	0.999783388	Lmln	11	70897052	70961358	-	4383	protein_coding	leishmanolysin like peptidase [Source:RGD Symbol;Acc:1311465]	-
ENSRNOG00000010551	348.591846	308.1745343	392.9956813	262.3633311	253.9983359	284.6129732	349.9206872	266.9915467	0.391031177	0.049686945	0.999783388	Lhx2	3	22640545	22658446	+	1903	protein_coding	LIM homeobox 2 [Source:RGD Symbol;Acc:71076]	Homeobox
ENSRNOG00000004131	976.8921194	938.8573021	815.0304524	743.8329567	729.7713383	711.0034125	910.259958	728.2025692	0.321644788	0.049786446	0.999783388	Pkn1	19	24803524	24831500	-	3087	protein_coding	protein kinase N1 [Source:RGD Symbol;Acc:69308]	-
ENSRNOG00000055821	4.174752647	1.023835662	5.807817951	13.16518507	12.3208148	10.58040792	3.668802087	12.02213593	-1.707395337	0.049811742	0.999783388	AABR07003349.1	1	106861356	106862934	-	165	lincRNA		-
ENSRNOG00000003759	173.2522349	124.9079508	160.6829633	175.8492578	218.9314015	259.2199942	152.9477163	218.0002178	-0.510250398	0.049886685	0.999783388	Galc	6	122178602	122239614	-	2451	protein_coding	galactosylceramidase [Source:RGD Symbol;Acc:1359384]	-
ENSRNOG00000005975	2601.914587	1872.595426	1978.529982	1010.89814	785.6888824	2183.796196	2151.013332	1326.794406	0.697339418	0.049907447	0.999783388	LOC100362027	7	73213581	73216251	-	348	protein_coding	ribosomal protein L30-like [Source:RGD Symbol;Acc:2318953]	-
