# Supplementary material for: Electroacupuncture alleviates perioperative hypothalamus-pituitary-adrenal axis dysfunction via circRNA-miRNA-mRNA networks
Source: Front Mol Neurosci. 2023 Jan 25;16:1115569. doi: 10.3389/fnmol.2023.1115569 (PMC9905746; doi:10.3389/fnmol.2023.1115569)
Supplement: Supplementary file 1 [file Data_Sheet_1.ZIP › Raw data/Fig2/Fig2C/CEA/HT VS NC/CEAHTvsCEANC_deg_down.xls]

gene_id	CEAHT1	CEAHT2	CEAHT3	CEANC1	CEANC2	CEANC3	CEAHT	CEANC	log2FoldChange	pvalue	padj	gene_name	gene_chr	gene_start	gene_end	gene_strand	gene_length	gene_biotype	gene_description	tf_family
ENSRNOG00000037984	91.844558235695	79.8591816389924	43.5586346309579	258.601849663406	318.445674902715	360.791910225766	71.7541248352151	312.613144930629	-2.12521915319698	1.68139739311739e-11	1.63944652815912e-07	LOC103689999	13	97941757	97963824	+	1869	protein_coding	saccharopine dehydrogenase-like oxidoreductase [Source:RGD Symbol;Acc:9250610]	-
ENSRNOG00000013552	206.650256030314	231.38685962067	276.839322321199	471.125551568605	712.71174859179	662.333536074279	238.292145990728	615.390278744891	-1.3680251715506	1.26217203383865e-08	6.14747807141634e-05	Scd	1	264160129	264172729	-	4475	protein_coding	stearoyl-CoA desaturase [Source:RGD Symbol;Acc:621176]	-
ENSRNOG00000054165	52.1844080884631	58.3586327361867	59.0461491664095	188.074072482477	139.319982769938	165.054363622344	56.5297299970198	164.149472958253	-1.53738208753552	1.5761955980248e-08	6.14747807141634e-05	LOC103692570	6	26426869	26445787	-	1449	protein_coding	dihydropyrimidinase-related protein 5-like [Source:RGD Symbol;Acc:9135001]	-
ENSRNOG00000008015	62.6212897061557	83.9545242871458	110.348541065093	171.147405959054	364.88566915936	300.483585056063	85.6414516861316	278.838886724826	-1.70152398170817	1.27333380975134e-06	0.00248312826239609	Fos	6	109300433	109303299	+	1589	protein_coding	Fos proto-oncogene, AP-1 transcription factor subunit [Source:RGD Symbol;Acc:2626]	TF_bZIP
ENSRNOG00000007607	534.368338825862	393.152894222732	407.515226214072	742.892586305785	1346.75983344273	1077.08552671504	445.012153087555	1055.57931548785	-1.2462616217838	2.50010565931958e-06	0.00443223276930829	Nr4a1	7	142905758	142920216	+	2660	protein_coding	nuclear receptor subfamily 4, group A, member 1 [Source:RGD Symbol;Acc:620029]	NGFIB-like
ENSRNOG00000000640	97.0629990445413	65.5254823704553	58.0781795079438	146.697776536332	344.035059493111	239.117219093909	73.5555536409801	243.283351707784	-1.72685528632204	3.03034408770655e-06	0.00492456167119711	Egr2	20	22454463	22459025	-	3233	protein_coding	early growth response 2 [Source:RGD Symbol;Acc:621608]	zf-C2H2
ENSRNOG00000046068	14.6116342647697	15.3575349305755	22.2633021447118	16.926666523423	235.990991222547	271.916483659888	17.410823780019	174.944713801953	-3.3270109321352	3.89833634432615e-06	0.00584780438851571	AABR07027088.1	17	14087182	14091766	-	462	protein_coding		-
ENSRNOG00000057009	42.7912146325397	14.3336992685371	17.4234538523831	160.803331972518	84.3501936498262	94.1656305281324	24.84945591782	113.106385383492	-2.19027344388738	5.63222617482769e-06	0.00723986420618709	LOC103693189	9	3896337	3899315	+	522	protein_coding	protein tyrosine phosphatase type IVA 1 [Source:RGD Symbol;Acc:9374124]	-
ENSRNOG00000060629	17.7426987500774	5.11917831019182	15.4875145354517	52.6607402950936	64.4473389684065	62.4244067546046	12.783130531907	59.8441620060349	-2.22585660431232	6.34922930544253e-06	0.00728331298149616	LOC103694855	AABR07024041.1	23532	31048	-	683	protein_coding	hemoglobin subunit beta-2-like [Source:RGD Symbol;Acc:9285450]	-
ENSRNOG00000020117	41.7475264707705	31.7389055231893	12.5836055600545	208.76222045555	46.4399942566459	211.608158490185	28.6900125180047	155.603457734127	-2.44136426308921	3.00481704867972e-05	0.0282400514584895	LOC108348098	1	220325352	220334615	+	1260	protein_coding	breast cancer metastasis-suppressor 1 homolog [Source:RGD Symbol;Acc:11501278]	-
ENSRNOG00000039668	11.4805697794619	6.14301397223018	7.74375726772584	25.3899997851344	101.409783376757	31.7412237735278	8.45578033980597	52.8470023118065	-2.64693605299823	7.77860347894265e-05	0.0561816838677261	Col8a1	11	44877859	45007891	+	4333	protein_coding	collagen type VIII alpha 1 chain [Source:RGD Symbol;Acc:1309361]	-
ENSRNOG00000015267	5.21844080884631	8.19068529630691	4.83984829232865	33.8533330468459	10.4253048331246	135.429221433718	6.08299146582729	59.9026197712296	-3.2983213077157	8.9452070025473e-05	0.0621286483155204	Aldh18a1	1	259057402	259089642	-	3475	protein_coding	aldehyde dehydrogenase 18 family, member A1 [Source:RGD Symbol;Acc:1311431]	-
ENSRNOG00000053047	8.34950529415409	13.3098636064987	4.83984829232865	31.0322219596087	75.8203987863606	32.7992645659787	8.83307239766049	46.550628437316	-2.40337632619518	9.23917133044506e-05	0.0621286483155204	Top2a	10	86901007	86932154	-	5589	protein_coding	DNA topoisomerase II alpha [Source:RGD Symbol;Acc:62048]	-
ENSRNOG00000049123	1.04368816176926	0	0	78.0507400802281	9.47754984829507	1.05804079245093	0.347896053923087	29.5287769069914	-6.35051600399354	0.000158780056167623	0.0998828992040263	AABR07066510.1	9	9931441	9936247	-	1857	protein_coding		-
ENSRNOG00000053541	41.7475264707705	49.1441117778415	14.519544876986	93.0966658788262	163.961612375505	88.8754265658777	35.137061041866	115.31123494007	-1.71805372939366	0.000284834290363824	0.163120913939813	Kansl2	7	140132469	140147984	-	1467	protein_coding	KAT8 regulatory NSL complex subunit 2 [Source:RGD Symbol;Acc:1303127]	-
ENSRNOG00000016043	7289.11812179652	7556.93102150516	9189.90393747364	11808.2306408123	14758.4406237651	11624.6941866583	8011.98436025844	12730.4551504119	-0.668042268344072	0.000312738668562481	0.169408799323248	Aqp4	18	6765945	6782996	-	5419	protein_coding	aquaporin 4 [Source:RGD Symbol;Acc:2143]	-
ENSRNOG00000055012	145.072654485927	92.1452095834527	43.5586346309579	305.620367784026	162.066102405846	388.30097082949	93.592166233446	285.329147006454	-1.60911672515659	0.000322833916414642	0.170150924432484	LOC108348078	17	89800934	89838986	-	2980	protein_coding	ATP-dependent zinc metalloprotease YME1L1 [Source:RGD Symbol;Acc:11358998]	-
ENSRNOG00000024365	5.21844080884631	3.07150698611509	1.93593931693146	18.8074072482477	29.3804045297147	17.9866934716657	3.40862903729762	22.0581684165427	-2.70469107344658	0.000353596151931922	0.173114269968814	Ect2	2	112769385	112831476	-	4056	protein_coding	epithelial cell transforming 2 [Source:RGD Symbol;Acc:1308524]	-
ENSRNOG00000019422	1607.27976912466	1244.98416503865	1312.56685687953	2198.58590732016	2094.53851647321	2066.35366765666	1388.27693034761	2119.82603048334	-0.610784264869869	0.000360979664607812	0.173114269968814	Egr1	18	27657628	27661429	+	3130	protein_coding	early growth response 1 [Source:RGD Symbol;Acc:2544]	zf-C2H2
ENSRNOG00000045989	2.08737632353852	0	0	115.665554576724	2.84326495448852	176.692812339305	0.695792107846174	98.4005439568389	-7.16141893901314	0.000506389833513367	0.235121622460575	Hba-a3	10	15577249	15577977	-	429	protein_coding	hemoglobin alpha, adult chain 3 [Source:RGD Symbol;Acc:1359209]	-
ENSRNOG00000016552	4439.84944016644	4158.82045919983	5816.52967772057	6829.90994220116	8489.98915410273	7688.78243874088	4805.06652569562	7669.56051168159	-0.674537940664438	0.000622906214835303	0.282495211523331	Hmgcs1	2	52431601	52445055	+	3220	protein_coding	3-hydroxy-3-methylglutaryl-CoA synthase 1 [Source:RGD Symbol;Acc:70970]	-
ENSRNOG00000046968	19.830075073616	15.3575349305755	7.74375726772584	59.2433328319803	59.708564044259	29.6251421886259	14.3104557573058	49.5256796882884	-1.79854794603492	0.000694884807305037	0.307976105164899	Nol8	17	14565794	14589154	-	4617	protein_coding	nucleolar protein 8 [Source:RGD Symbol;Acc:1309551]	-
ENSRNOG00000016000	89.7571819121565	62.4539753843402	42.5906649724921	453.25851468277	149.745287603062	88.8754265658777	64.9339407563296	230.626409617237	-1.83018382920611	0.000738119285858674	0.316008002567352	LOC100911417	2	208408890	208420163	-	2063	protein_coding	ATP synthase subunit b, mitochondrial-like [Source:RGD Symbol;Acc:6493308]	-
ENSRNOG00000004921	6.26212897061557	6.14301397223018	4.83984829232865	16.926666523423	42.6489743173278	22.2188566414694	5.7483304117248	27.2648324940734	-2.2492804445486	0.0008410681335927	0.341701451524818	Nusap1	3	111422267	111452971	+	4207	protein_coding	nucleolar and spindle associated protein 1 [Source:RGD Symbol;Acc:1305764]	-
ENSRNOG00000047261	106.456192500465	133.098636064987	71.629754726464	252.959627488932	208.506096662492	170.344567584599	103.728194430639	210.603430578674	-1.02367496908264	0.000880192006102236	0.346624647541309	AABR07031445.1	18	14756684	14964991	+	1747	protein_coding		-
ENSRNOG00000031367	15.6553224265389	10.2383566203836	12.5836055600545	221.927405529323	18.0073447117606	22.2188566414694	12.825761535659	87.3845356275177	-2.76981465703597	0.000888735571358671	0.346624647541309	LOC103689983	X	158623240	158655198	-	1223	protein_coding	hypoxanthine-guanine phosphoribosyltransferase [Source:RGD Symbol;Acc:9163824]	-
ENSRNOG00000002824	13.5679461030004	3.07150698611509	9.6796965846573	157.982220885281	20.8506096662492	15.8706118867639	8.7730498912576	64.9011474794313	-2.88894462295405	0.000912476832492347	0.348906092361436	NEWGENE_1559832	X	73762691	73778674	-	2607	protein_coding	ring finger protein, LIM domain interacting [Source:RGD Symbol;Acc:11393862]	-
ENSRNOG00000059539	92.8882463974643	95.2167165695678	140.355600477531	152.339998710807	1608.34020925567	666.565699244083	109.486854481521	809.081969070188	-2.8853945668903	0.00096112841894087	0.360441640341652	Tagln3	11	60072727	60086553	+	1400	protein_coding	transgelin 3 [Source:RGD Symbol;Acc:69301]	-
ENSRNOG00000020440	667.960423532327	715.661127764816	1029.91971660754	1230.94480439781	1429.2145171229	1327.84119452591	804.513755968227	1329.33350534887	-0.724186403737174	0.000999293507090613	0.367683446825925	Fads2	1	226114413	226152524	-	1359	protein_coding	fatty acid desaturase 2 [Source:RGD Symbol;Acc:68339]	-
ENSRNOG00000002919	5819.6051900254	7198.58853979174	5076.03288899429	9139.45955228598	14628.5981908434	8626.20658085239	6031.40887293714	10798.0881079939	-0.840242970014225	0.00102093578281429	0.368690161123361	Gfap	10	90990762	90999506	-	3661	protein_coding	glial fibrillary acidic protein [Source:RGD Symbol;Acc:2679]	-
ENSRNOG00000026143	2.08737632353852	4.09534264815345	3.87187863386292	17.8670368858353	21.7983646510787	15.8706118867639	3.35153253518497	18.5120044745593	-2.46266987657644	0.0012205999193715	0.425052125493992	Ckap2l	3	121796238	121822436	-	2449	protein_coding	cytoskeleton associated protein 2-like [Source:RGD Symbol;Acc:1590645]	-
ENSRNOG00000009540	78.2766121326946	76.7876746528773	73.5656940433955	110.023332402249	160.170592436187	149.183751735581	76.2099936096558	139.792558858005	-0.874910575430143	0.00152290487629376	0.500249966765835	Gpr3	5	151394524	151397603	-	2102	protein_coding	G protein-coupled receptor 3 [Source:RGD Symbol;Acc:628686]	-
ENSRNOG00000020369	311.01907220724	380.866866278271	447.201982211167	616.882957742525	1155.31332650717	522.672151470757	379.69597356556	764.956145240151	-1.01059024614174	0.00161779456795462	0.512354601466317	Igf2	1	215828102	215846911	-	5641	protein_coding	insulin-like growth factor 2 [Source:RGD Symbol;Acc:2870]	-
ENSRNOG00000056069	10.4368816176926	7.16684963426855	7.74375726772584	28.2111108723716	36.9624444083508	22.2188566414694	8.44916283989567	29.1308039740639	-1.78982167989133	0.00164193963237564	0.512354601466317	Kif11	1	256035866	256088299	+	4731	protein_coding	kinesin family member 11 [Source:RGD Symbol;Acc:621258]	-
ENSRNOG00000016164	3.13106448530778	0	4.83984829232865	8.46333326171148	4.73877492414754	94.1656305281324	2.65697092587881	35.7892462379971	-3.74226350865392	0.00165551522738189	0.512354601466317	Fcrl2	2	186595051	186606172	-	1530	protein_coding	Fc receptor-like 2 [Source:RGD Symbol;Acc:1306885]	-
ENSRNOG00000025587	13.5679461030004	33.786576847266	42.5906649724921	76.1699993554033	96.6710084526098	66.6565699244083	29.9817293075862	79.8325259108071	-1.41016100090894	0.00168148784646143	0.512354601466317	Plagl1	1	7252349	7259035	+	4642	protein_coding	PLAG1 like zinc finger 1 [Source:RGD Symbol;Acc:3014]	zf-C2H2
ENSRNOG00000052837	5.21844080884631	3.07150698611509	3.87187863386292	12.224814711361	33.1714244690328	17.9866934716657	4.05394214294144	21.1276442173532	-2.3844996329283	0.00187925153816662	0.551125593778935	Dcun1d2	16	81008176	81028656	-	2696	protein_coding	defective in cullin neddylation 1 domain containing 2 [Source:RGD Symbol;Acc:1582994]	-
ENSRNOG00000020480	2290.89551508353	2223.77105794733	3105.24666435806	3483.13182237548	4136.9505087808	4032.19346003048	2539.97107912964	3884.09193039559	-0.612647392524276	0.00196214307352289	0.551125593778935	Fads1	1	226234074	226249138	+	3416	protein_coding	fatty acid desaturase 1 [Source:RGD Symbol;Acc:621678]	-
ENSRNOG00000017427	352.76659867801	319.436726555969	374.604257826238	536.951476937473	461.55667761197	564.993783168794	348.935861020072	521.167312572746	-0.578245143898415	0.00211973824069584	0.566553136126543	Pfn2	2	147955196	148050438	-	1082	protein_coding	profilin 2 [Source:RGD Symbol;Acc:621826]	-
ENSRNOG00000013937	56.3591607355401	37.8819194954195	60.0141188248753	77.1103697178157	112.782843194711	138.603343811071	51.4183996852783	109.498852241199	-1.08822298650077	0.00221328416517385	0.58326019601426	Ankrd34c	8	97105071	97115027	-	2480	protein_coding	ankyrin repeat domain 34C [Source:RGD Symbol;Acc:1305403]	-
ENSRNOG00000018018	161.771665074236	30.7150698611509	54.2063008740809	277.409256911654	126.999167967154	413.693949848312	82.2310119364891	272.700791575707	-1.73007101079607	0.00229686903358892	0.597216573653567	Kcnip2	1	262892545	262916361	+	2786	protein_coding	potassium voltage-gated channel interacting protein 2 [Source:RGD Symbol;Acc:70887]	-
ENSRNOG00000008934	219.174513971545	200.671789759519	271.99947402887	323.487404669861	407.534643476688	371.372318150275	230.615259253311	367.464788765608	-0.671399607701294	0.00234909948743985	0.602760382954797	Tmem65	7	98605722	98709649	-	2453	protein_coding	transmembrane protein 65 [Source:RGD Symbol;Acc:1563224]	-
ENSRNOG00000050104	169.07748220662	127.979457754795	161.650932963777	145.75740617392	396.161583658734	574.516150300853	152.902624308398	372.145046711169	-1.28257425149887	0.00251085957396056	0.621563245557732	LOC108348122	1	90962707	90978907	-	3564	protein_coding	CAP-Gly domain-containing linker protein 3 [Source:RGD Symbol;Acc:11400992]	-
ENSRNOG00000019346	26.0922040442315	10.2383566203836	11.6156359015888	9.40370362412386	204.715076723174	56.076161999899	15.982065522068	90.0649807823988	-2.4965216864644	0.00257080349232088	0.621908385211201	LOC103693999	16	81549204	81587080	-	3656	protein_coding	transmembrane and coiled-coil domain-containing protein 3 [Source:RGD Symbol;Acc:9333008]	-
ENSRNOG00000010997	1078.12987110765	596.896190968366	1169.3073474266	1673.85924509405	2017.77036270202	1422.00682505404	948.111136500872	1704.5454776167	-0.846258054833743	0.00260329385236778	0.621908385211201	Ednrb	15	88006977	88036354	-	1994	protein_coding	endothelin receptor type B [Source:RGD Symbol;Acc:2536]	-
ENSRNOG00000047057	93.9319345592335	87.0260312732609	86.14929960345	165.50518378458	115.6261081492	220.072484829793	89.0357551453148	167.067925587857	-0.906658828936631	0.0031792440870128	0.720912080707402	Gpr26	1	203971152	203988709	+	1172	protein_coding	G protein-coupled receptor 26 [Source:RGD Symbol;Acc:619843]	-
ENSRNOG00000061989	28.1795803677701	28.6673985370742	28.0711200955062	66.7662957312794	52.1265241656229	58.1922435848009	28.3060330001168	59.0283544939011	-1.06060657034343	0.00326677797034525	0.732246404594283	Nkrf	X	123502096	123515720	-	1157	protein_coding	NFKB repressing factor [Source:RGD Symbol;Acc:6500424]	-
ENSRNOG00000003388	3.13106448530778	9.21452095834527	3.87187863386292	14.1055554361858	46.4399942566459	16.9286526792148	5.40582135917199	25.8247341240155	-2.25928670687785	0.0037555170397654	0.796047149918099	Cenpf	13	108132499	108178609	-	10069	protein_coding	centromere protein F [Source:RGD Symbol;Acc:628667]	-
ENSRNOG00000026051	0	1.02383566203836	0.96796965846573	1.88074072482477	66.3428489380655	0	0.663935106834698	22.7411965542968	-5.08872756814463	0.00421911960978159	0.835905687481368	AABR07044362.1	20	3135791	3140610	+	1131	unprocessed_pseudogene		-
ENSRNOG00000058862	7.30581713238483	2.04767132407673	1.93593931693146	1.88074072482477	47.3877492414754	39.1475093206842	3.76314259113101	29.4719997623281	-2.97483327701026	0.00424361125381547	0.835905687481368	AABR07051308.1	3	4730990	4772154	+	2788	lincRNA		-
ENSRNOG00000023340	25.0485158824623	23.5482202268824	29.0390897539719	38.5551848589078	207.558341677662	34.9153461508805	25.8786086211055	93.6762908958168	-1.85662333432995	0.00449855286732513	0.868577024412944	Tmem72	4	148817514	148845267	-	5828	protein_coding	transmembrane protein 72 [Source:RGD Symbol;Acc:1308850]	-
ENSRNOG00000004624	242.135653530469	254.935079847553	300.070594124376	384.611478226666	424.594233203619	362.907991810667	265.713775834133	390.704567746984	-0.555984642512292	0.00496468244488496	0.922059736740015	Rnd3	3	36642587	36660758	-	2820	protein_coding	Rho family GTPase 3 [Source:RGD Symbol;Acc:1359690]	-
ENSRNOG00000011921	225.43664294216	176.099733870599	254.576020176487	319.725923220211	314.654654963396	399.93941954645	218.704132329749	344.773332576686	-0.655551411363372	0.00523172536760853	0.953494171904056	Dusp4	16	61078175	61091169	-	3976	protein_coding	dual specificity phosphatase 4 [Source:RGD Symbol;Acc:620625]	-
ENSRNOG00000023093	8.34950529415409	7.16684963426855	5.80781795079438	22.5688886978973	25.5893845903967	20.1027750565676	7.10805762640567	22.7536827816205	-1.6828216269799	0.0052993669920052	0.956879219547161	Mis18bp1	6	86879719	86924146	-	3690	protein_coding	MIS18 binding protein 1 [Source:RGD Symbol;Acc:1594757]	MYB
ENSRNOG00000019996	1139.70747265203	1000.28744181148	1420.97945862769	1603.33146791312	1890.77119473487	1706.61979822334	1186.99145769707	1733.57415362378	-0.546280170329929	0.00535789015977972	0.958570789044627	Slc16a1	2	207108552	207128554	+	2487	protein_coding	solute carrier family 16 member 1 [Source:RGD Symbol;Acc:3690]	-
ENSRNOG00000048411	30.2669566913086	28.6673985370742	35.814877363232	58.3029624695679	67.290603922895	60.3083251697028	31.5830775305383	61.9672971873886	-0.971269378655623	0.00541315509965953	0.959653978167822	Uhrf1	9	10738222	10757954	-	3856	protein_coding	ubiquitin-like with PHD and ring finger domains 1 [Source:RGD Symbol;Acc:1595855]	-
ENSRNOG00000004100	68.8834186767713	81.9068529630691	54.2063008740809	74.2892586305785	198.080791829367	171.40260837705	68.3321908379738	147.924219612332	-1.11429567453146	0.00552309386793476	0.961659406416034	Trib1	7	99954492	99961026	+	1972	protein_coding	tribbles pseudokinase 1 [Source:RGD Symbol;Acc:621596]	-
ENSRNOG00000010947	142.985278162389	117.741101134412	94.8610265296416	195.597035381776	269.16241569158	160.822200452541	118.529135275481	208.527217175299	-0.81687885950194	0.0057563617420658	0.976128785495871	Mmp14	15	33074441	33083655	+	2437	protein_coding	matrix metallopeptidase 14 [Source:RGD Symbol;Acc:620198]	-
ENSRNOG00000008450	8.34950529415409	5.11917831019182	5.80781795079438	22.5688886978973	23.6938746207377	17.9866934716657	6.4255005183801	21.4164855967669	-1.74102259122599	0.00593404000051981	0.98067554279777	LOC100359539	19	25391700	25394229	+	2530	protein_coding	ribonucleotide reductase M2 polypeptide [Source:RGD Symbol;Acc:2323655]	-
ENSRNOG00000045636	4887.59166156545	4337.99170005655	4848.56001925484	5794.56217318512	6614.38203912513	6213.87357406429	4691.38112695895	6207.60592879151	-0.404014760068923	0.00658993928744326	0.999783387607002	Fasn	10	109987735	110005901	-	9139	protein_coding	fatty acid synthase [Source:RGD Symbol;Acc:620665]	-
ENSRNOG00000007234	3242.7391186171	3411.42042591183	3868.97472488752	4133.86811316485	5516.88176669256	5123.03351704738	3507.71142313882	4924.59446563493	-0.489410531381759	0.00722959444854239	0.999783387607002	Cyp51	4	27175243	27194018	+	3341	protein_coding	cytochrome P450, family 51 [Source:RGD Symbol;Acc:2481]	-
ENSRNOG00000012367	893.397066474488	486.321939468223	934.09072041943	1092.71036112319	1296.52881924677	1487.605354186	771.26990878738	1292.28151151865	-0.744396258622849	0.00732049426427046	0.999783387607002	Pcdh7	14	55072200	55081551	-	3600	protein_coding	protocadherin 7 [Source:RGD Symbol;Acc:1303209]	-
ENSRNOG00000043465	1192.93556890227	581.538656037791	605.949006199547	1042.87073191534	1752.39896694976	1548.97172014815	793.474410379868	1448.08047300442	-0.868028555886796	0.00742616082109043	0.999783387607002	Arc	7	115907097	115910541	-	3026	protein_coding	activity-regulated cytoskeleton-associated protein [Source:RGD Symbol;Acc:62037]	-
ENSRNOG00000008765	345.460781545626	324.555904866161	394.931620654018	555.75888418572	446.392597854698	524.788233055659	354.982769021935	508.979905032026	-0.519431408784165	0.00770579296318465	0.999783387607002	Zfhx4	2	98423569	98610368	-	13927	protein_coding	zinc finger homeobox 4 [Source:RGD Symbol;Acc:1563022]	Homeobox
ENSRNOG00000058645	85.5824292650794	142.313157023333	222.633021447118	122.24814711361	718.398278500767	363.966032603118	150.17620257851	401.537486072498	-1.41836365740881	0.00798852672467055	0.999783387607002	Tnc	5	79789671	79874671	-	7213	protein_coding	tenascin C [Source:RGD Symbol;Acc:621057]	-
ENSRNOG00000019265	42.7912146325397	15.3575349305755	30.0070594124376	92.1562955164138	54.9697891201114	58.1922435848009	29.3852696585176	68.4394427404421	-1.22144212310973	0.00819361291078567	0.999783387607002	Pcdh12	18	31414250	31430973	-	5331	protein_coding	protocadherin 12 [Source:RGD Symbol;Acc:619917]	-
ENSRNOG00000048036	1245.11997699073	772.995924838965	1455.82636633246	1612.73517153724	2088.85198656423	1888.6028145249	1157.98075605405	1863.39665754213	-0.686200969415564	0.00825235495661021	0.999783387607002	Ncan	16	21050243	21076707	+	5201	protein_coding	neurocan [Source:RGD Symbol;Acc:619941]	-
ENSRNOG00000010589	58.4465370590786	68.5969893565704	77.4375726772584	122.24814711361	185.759977026583	84.643263396074	68.1603663643025	130.883795845423	-0.942102153847445	0.00841933127820716	0.999783387607002	LOC103689968	2	78103387	78276927	+	5138	protein_coding	protein FAM134B [Source:RGD Symbol;Acc:9390936]	zf-C2H2
novel.544	8.34950529415409	4.09534264815345	0.96796965846573	84.6333326171148	5.68652990897704	7.40628554715648	4.47093920025776	32.5753826910828	-2.87394005348476	0.00841958422429105	0.999783387607002	-	13	97628076	97659919	+	1057	-	-	-
ENSRNOG00000028137	53.2280962502323	30.7150698611509	27.1031504370404	75.2296289929909	70.1338688773835	75.1208962640157	37.0154388494746	73.4947980447967	-0.992178118833764	0.00852041071099251	0.999783387607002	Mki67	1	207993895	208020454	-	9880	protein_coding	marker of proliferation Ki-67 [Source:RGD Symbol;Acc:1305476]	-
novel.207	0	0	0.96796965846573	42.3166663085574	0	1.05804079245093	0.32265655282191	14.4582357003361	-5.32038727140603	0.00871477383818755	0.999783387607002	-	1	189500826	189512436	-	2561	-	-	-
ENSRNOG00000001582	64.7086660296942	48.1202761158031	70.6617850679983	88.3948140667643	117.521618118859	113.210364792249	61.1635757378319	106.375598992624	-0.796994659284265	0.00918943378577728	0.999783387607002	Bach1	11	27364916	27398842	+	3606	protein_coding	BTB domain and CNC homolog 1 [Source:RGD Symbol;Acc:1306693]	TF_bZIP
ENSRNOG00000008570	1092.74150537242	1008.47812710779	1511.000636865	1367.29850694761	2074.63566179179	2373.18549746743	1204.07342311507	1938.37322206894	-0.686662824456518	0.00933598805609111	0.999783387607002	Cadps	15	15275541	15667778	+	3447	protein_coding	calcium dependent secretion activator [Source:RGD Symbol;Acc:708573]	-
ENSRNOG00000046156	5.21844080884631	0	1.93593931693146	3.76148144964954	15.1640797572721	35.9733869433315	2.38479337525926	18.2996493834177	-2.94205461511026	0.00947471715823344	0.999783387607002	Zbtb33	X	124321551	124323960	+	2410	protein_coding	zinc finger and BTB domain containing 33 [Source:RGD Symbol;Acc:1566309]	ZBTB
ENSRNOG00000006919	180.558051986082	124.90795076868	185.85017442542	263.303701475468	235.043236237718	260.278034942928	163.772059060061	252.874990885371	-0.626224404926234	0.00959972166264472	0.999783387607002	Clvs1	5	22380334	22578297	+	1619	protein_coding	clavesin 1 [Source:RGD Symbol;Acc:1564200]	-
ENSRNOG00000033527	10.4368816176926	8.19068529630691	12.5836055600545	22.5688886978973	39.8057093628393	23.2768974339204	10.403724158018	28.550498498219	-1.45591635836362	0.00984818607314559	0.999783387607002	Pappa1	5	80920568	81150940	+	5159	protein_coding	pappalysin 1 [Source:RGD Symbol;Acc:1307742]	-
ENSRNOG00000027276	130.461020221158	69.6208250186087	119.060267991285	141.99592472427	214.192626571469	212.666199282636	106.38070441035	189.618250192792	-0.833203471204666	0.00991919727465831	0.999783387607002	Xkr4	5	15747614	16140896	-	1944	protein_coding	XK related 4 [Source:RGD Symbol;Acc:1549780]	-
ENSRNOG00000046969	149.247407133004	118.76493679645	128.739964575942	188.074072482477	187.655486996242	226.420729584498	132.250769501799	200.716763021073	-0.601325528012504	0.00993892881804079	0.999783387607002	AABR07034438.1	11	71634392	71695000	-	1693	protein_coding		-
ENSRNOG00000027341	749.36810015033	584.610163023906	742.432728043215	818.122215298776	1055.79905310007	1174.42527962053	692.136997072483	1016.11551600646	-0.553618079372132	0.00997268640403191	0.999783387607002	Tenm2	10	20844899	21265026	-	9328	protein_coding	teneurin transmembrane protein 2 [Source:RGD Symbol;Acc:727907]	-
ENSRNOG00000015502	110.630945147542	92.1452095834527	123.900116283613	115.665554576724	629.309309926793	134.371180641268	108.892090338203	293.115348381595	-1.42883844666601	0.0100149284250685	0.999783387607002	Hiatl3	2	219662064	219693629	-	1856	protein_coding	hippocampus abundant transcript-like 3 [Source:RGD Symbol;Acc:1305281]	-
ENSRNOG00000005964	79.3203002944639	66.5493180324936	145.19544876986	164.564813422168	181.968957087265	181.983016301559	97.0216890322723	176.172262270331	-0.858591634528252	0.0102767718977509	0.999783387607002	Nr4a3	5	63781801	63821637	+	4394	protein_coding	nuclear receptor subfamily 4, group A, member 3 [Source:RGD Symbol;Acc:61882]	NGFIB-like
ENSRNOG00000051631	6.26212897061557	3.07150698611509	3.87187863386292	16.926666523423	19.9028546814197	12.6964895094111	4.40183819686453	16.5086702380846	-1.9127858957466	0.0102946811722304	0.999783387607002	AABR07024907.1	16	21767929	21768267	-	339	processed_pseudogene		-
ENSRNOG00000060831	53.2280962502323	17.4052062546522	39.6867559970949	88.3948140667643	94.7754984829508	60.3083251697028	36.7733528339932	81.1595459064726	-1.14372548607353	0.010635570093592	0.999783387607002	Clca1	2	250897969	250923744	-	3652	protein_coding	chloride channel accessory 1 [Source:RGD Symbol;Acc:1306258]	-
ENSRNOG00000004160	340.242340736779	382.914537602348	332.013592853745	518.144069689225	438.810557976062	504.685457999091	351.723490397624	487.213361888126	-0.4701068311848	0.0107834806640965	0.999783387607002	Prps2	X	28435507	28472880	+	3564	protein_coding	phosphoribosyl pyrophosphate synthetase 2 [Source:RGD Symbol;Acc:3415]	-
ENSRNOG00000037600	0	1.02383566203836	0	15.0459257985982	1.89550996965901	5.29020396225463	0.341278554012788	7.41054657683727	-4.35632473148078	0.0114630293177185	0.999783387607002	Sim1	20	55594676	55673995	+	7672	protein_coding	SIM bHLH transcription factor 1 [Source:RGD Symbol;Acc:1309949]	bHLH
ENSRNOG00000027400	38.6164619854627	37.8819194954195	59.0461491664095	62.0644439192175	95.7232534677803	99.455834490387	45.1815102157639	85.7478439591282	-0.921046883432069	0.0116174566993433	0.999783387607002	Vwc2l	9	77834091	78021846	+	1369	protein_coding	von Willebrand factor C domain-containing protein 2-like [Source:RGD Symbol;Acc:1565501]	-
ENSRNOG00000005758	170.12117036839	273.364121764243	286.519018905856	304.679997421613	475.773002384413	415.810031433214	243.334770346163	398.754343746413	-0.711886382799896	0.0119663504589462	0.999783387607002	Btbd11	7	24043126	24313885	-	3425	protein_coding	BTB (POZ) domain containing 11 [Source:MGI Symbol;Acc:MGI:1921257]	-
ENSRNOG00000016561	5.21844080884631	2.04767132407673	0	12.224814711361	12.3208148027836	15.8706118867639	2.42203737764101	13.4720804669695	-2.49232801290669	0.0123491760743849	0.999783387607002	Pclaf	8	71514281	71526182	+	333	protein_coding	PCNA clamp associated factor [Source:RGD Symbol;Acc:1303041]	-
ENSRNOG00000013867	163.859041397774	271.316450440166	188.754083400817	406.239996562151	211.34936161698	551.239252866932	207.976525079586	389.609537015354	-0.905033116818817	0.0125629531826047	0.999783387607002	Fgf1	18	32273770	32359824	+	4493	protein_coding	fibroblast growth factor 1 [Source:RGD Symbol;Acc:2605]	-
ENSRNOG00000045760	57.4028488973094	120.812608120527	76.4696030187927	107.202221315012	201.871811768685	175.634771546854	84.8950200122097	161.569601543517	-0.927987472092191	0.0126506999415673	0.999783387607002	LOC108348080	5	137670123	137674802	+	1298	protein_coding	probable rRNA-processing protein EBP2 [Source:RGD Symbol;Acc:11496438]	-
ENSRNOG00000042731	436.261651619551	765.829075204696	745.336637018612	989.26962125783	1095.60476246291	915.205285470051	649.142454614287	1000.02655639693	-0.623291895270667	0.0134494697832359	0.999783387607002	Slc25a18	4	153330069	153350446	+	1964	protein_coding	solute carrier family 25 member 18 [Source:RGD Symbol;Acc:1590470]	-
ENSRNOG00000047914	2.08737632353852	4.09534264815345	3.87187863386292	52.6607402950936	5.68652990897704	4.2321631698037	3.35153253518497	20.8598111246248	-2.63863888464273	0.014340303030402	0.999783387607002	LOC100912034	4	28989115	28993621	+	869	protein_coding	guanine nucleotide-binding protein G(I)/G(S)/G(O) subunit gamma-11-like [Source:RGD Symbol;Acc:6489513]	-
ENSRNOG00000011016	131.504708382927	62.4539753843402	106.47666243123	174.908887408704	206.610586692833	143.893547773326	100.145115399499	175.137673958287	-0.807259678787078	0.0144615561582686	0.999783387607002	Slc7a2	16	54460067	54513349	-	2637	protein_coding	solute carrier family 7 member 2 [Source:RGD Symbol;Acc:68387]	-
ENSRNOG00000008053	339.19865257501	170.980555560407	352.340955681526	417.524440911099	464.399942566459	553.355334451834	287.506721272314	478.426572643131	-0.73419029088075	0.0148048586613793	0.999783387607002	Atp8a2	15	40000322	40428800	-	3789	protein_coding	ATPase phospholipid transporting 8A2 [Source:RGD Symbol;Acc:1594597]	-
ENSRNOG00000002323	176.383299339005	147.432335333524	198.433779985475	284.932219810953	234.095481252888	246.523504641066	174.083138219335	255.183735234969	-0.551449710845404	0.0151434060863507	0.999783387607002	RGD1566265	X	78870964	78911601	-	1227	protein_coding	similar to RIKEN cDNA 2610002M06 [Source:RGD Symbol;Acc:1566265]	-
ENSRNOG00000003253	3205.1663447934	3732.90482379187	4669.48563243868	4749.81070054496	8802.74829909647	4997.12666274572	3869.18560034132	6183.22855412905	-0.676324707687975	0.0156747235646853	0.999783387607002	Qdpr	14	70164650	70178284	+	1330	protein_coding	quinoid dihydropteridine reductase [Source:RGD Symbol;Acc:619915]	-
ENSRNOG00000057367	5358.29502252339	7408.4748505096	7687.61502753483	9178.01473714489	10138.1350727212	8989.11457266306	6818.12830018927	9435.08812750973	-0.468640415959779	0.0159176800680041	0.999783387607002	Glud1	16	10662021	10695557	+	2867	protein_coding	glutamate dehydrogenase 1 [Source:RGD Symbol;Acc:2708]	-
novel.1299	103.325128015157	122.860279444604	126.804025259011	157.982220885281	206.610586692833	168.228485999697	117.66314423959	177.60709785927	-0.593735124565211	0.0159486491695126	0.999783387607002	-	3	12992850	13000112	-	4470	-	-	-
novel.1429	5.21844080884631	0	0	2.82111108723716	26.5371395752262	17.9866934716657	1.73948026961544	15.7816480447097	-3.19840384862123	0.0160274768078858	0.999783387607002	-	4	106660555	106661365	-	811	-	-	-
ENSRNOG00000014183	767.110798900407	495.536460426568	801.478877209625	1053.21480590187	921.217845254281	1061.21491482828	688.0420455122	1011.88252199481	-0.556285085648283	0.0160668145500668	0.999783387607002	Gnaq	1	233382708	233622786	+	1348	protein_coding	G protein subunit alpha q [Source:RGD Symbol;Acc:620770]	-
ENSRNOG00000008305	2632.18154398208	2645.59135070713	2800.33622194136	3142.71775118219	3620.42404204872	3567.71355214452	2692.70303887686	3443.61844845848	-0.354798680966603	0.0162170851028334	0.999783387607002	Sc5d	8	46525400	46537050	-	4877	protein_coding	sterol-C5-desaturase [Source:RGD Symbol;Acc:620775]	-
ENSRNOG00000004473	294.320061618932	174.052062546522	301.038563782842	350.75814517982	418.907703294642	425.332398565272	256.470229316099	398.332749013245	-0.634730361124292	0.0163865645216045	0.999783387607002	Ppargc1a	14	63095720	63187009	+	2737	protein_coding	PPARG coactivator 1 alpha [Source:RGD Symbol;Acc:620925]	-
ENSRNOG00000004812	1452.81392118281	1336.10553896006	1671.68360017032	1753.7907258991	2837.57842457955	1960.54958841156	1486.86768677106	2183.9729129634	-0.554673289954547	0.0164545246623139	0.999783387607002	Sema6d	3	116899878	116958050	+	6178	protein_coding	semaphorin 6D [Source:RGD Symbol;Acc:1310910]	-
ENSRNOG00000013851	209.781320515622	113.645758486258	161.650932963777	240.734812777571	217.983646510787	355.501706263511	161.692670655219	271.406721850623	-0.746546948708931	0.0166513620166242	0.999783387607002	Spry4	18	32594958	32609864	+	4756	protein_coding	sprouty RTK signaling antagonist 4 [Source:RGD Symbol;Acc:1305324]	-
ENSRNOG00000008475	170.12117036839	67.573153694532	158.74702398838	220.046664804498	221.774666450105	267.684320490084	132.1471160171	236.501883914896	-0.839129727661504	0.0166788308303016	0.999783387607002	Fut9	5	40032855	40237591	-	2151	protein_coding	fucosyltransferase 9 [Source:RGD Symbol;Acc:619955]	-
novel.961	25.0485158824623	4.09534264815345	16.4554841939174	182.431850308003	10.4253048331246	20.1027750565676	15.1997809081777	70.9866433992317	-2.22491798516035	0.0168995625206327	0.999783387607002	-	19	28356434	28372601	+	2846	-	PF00517:Retroviral envelope protein	-
ENSRNOG00000007906	3.13106448530778	4.09534264815345	1.93593931693146	7.52296289929909	20.8506096662492	11.6384487169602	3.05411548346423	13.3373404275028	-2.13227470551867	0.0170440186366782	0.999783387607002	Bub1b	3	110367939	110420458	+	4081	protein_coding	BUB1 mitotic checkpoint serine/threonine kinase B [Source:RGD Symbol;Acc:619791]	-
ENSRNOG00000048470	34.4417093383856	39.9295908194962	21.2953324862461	26.3303701475468	193.34201690522	57.13420279235	31.8888775480426	92.2688632817054	-1.53443908587414	0.0171595225889891	0.999783387607002	LOC100911238	12	8746855	8759599	-	704	protein_coding	proteasome maturation protein-like [Source:RGD Symbol;Acc:6494524]	-
novel.382	48.009655441386	35.8342481713427	25.167211120109	56.4222217447432	60.6563190290885	97.3397529054851	36.3370382442792	71.4727645597723	-0.975955295389656	0.0172829178763071	0.999783387607002	-	10	105067198	105069766	-	2130	-	PF00018:SH3 domain	SH3_1
ENSRNOG00000049598	81.4076766180024	28.6673985370742	34.8469077047663	37.6148144964954	663.428489380655	181.983016301559	48.3073276199476	294.342106726237	-2.60758012177562	0.0173866611967755	0.999783387607002	LOC100912571	11	82886878	82893845	-	1593	protein_coding	eukaryotic translation initiation factor 4 gamma 1-like [Source:RGD Symbol;Acc:6486329]	-
ENSRNOG00000013064	971.673678607182	1019.74031939021	1095.74165338321	1262.91739671983	1286.10351441364	1496.06968052561	1029.05188379353	1348.36353055303	-0.389548461361648	0.0175346328667068	0.999783387607002	Lrp8	5	127404450	127476641	+	7406	protein_coding	LDL receptor related protein 8 [Source:RGD Symbol;Acc:1305729]	-
ENSRNOG00000056151	101.237751691618	90.097538259376	119.060267991285	151.399628348394	129.842432921643	239.117219093909	103.46518598076	173.453093454649	-0.743106963144258	0.0175478439039577	0.999783387607002	AABR07007642.1	2	21559368	21698937	-	2547	protein_coding		-
ENSRNOG00000021552	59.4902252208479	32.7627411852276	57.1102098494781	77.1103697178157	89.0889685739737	98.3977936979361	49.7877254185179	88.1990439965751	-0.823600314524012	0.0176520258715746	0.999783387607002	Uprt	X	75382598	75407217	+	1282	protein_coding	uracil phosphoribosyltransferase homolog [Source:RGD Symbol;Acc:1564806]	-
ENSRNOG00000024799	273.446298383546	119.788772458489	166.490781256106	326.308515757098	329.818734720669	283.554932376848	186.575284032714	313.227394284872	-0.748225810308951	0.0176989368119812	0.999783387607002	Cd93	3	142778770	142783774	-	4757	processed_transcript	CD93 molecule [Source:RGD Symbol;Acc:621251]	-
ENSRNOG00000042838	809.902013532947	850.80743515388	685.322518193737	884.888511030055	1342.96881350341	1118.34911762063	782.010655626855	1115.4021473847	-0.512418255437585	0.0180901182100504	0.999783387607002	Junb	19	26092974	26094756	-	1783	protein_coding	JunB proto-oncogene, AP-1 transcription factor subunit [Source:RGD Symbol;Acc:2944]	TF_bZIP
ENSRNOG00000018291	4.17475264707705	3.07150698611509	13.5515752185202	38.5551848589078	3.79101993931803	51.8439988300954	6.93261161723745	31.3967345427737	-2.17088430723762	0.0185838688274809	0.999783387607002	Vkorc1l1	8	16287804	16333603	+	531	protein_coding	vitamin K epoxide reductase complex, subunit 1-like 1 [Source:RGD Symbol;Acc:1303249]	-
ENSRNOG00000025670	24.004827720693	8.19068529630691	27.1031504370404	51.7203699326812	36.0146894235213	49.7279172451935	19.7662211513468	45.8209922004653	-1.21050410722131	0.0187265545489334	0.999783387607002	Shisa3	14	42216654	42221225	-	2194	protein_coding	shisa family member 3 [Source:RGD Symbol;Acc:1565710]	-
ENSRNOG00000050786	81.4076766180024	130.027129078872	62.9180278002725	160.803331972518	147.849777633403	153.415914905384	91.450944499049	154.023008170435	-0.753165872348917	0.0188282648968567	0.999783387607002	AC103024.2	10	34316837	34317161	+	324	pseudogene		-
novel.1183	11.4805697794619	5.11917831019182	6.77578760926011	14.1055554361858	16.1118347421016	45.4957540753898	7.79184523297127	25.2377147512257	-1.6926760998126	0.0189102052487666	0.999783387607002	-	20	114287	131999	+	4868	-	PF05162:Ribosomal protein L41	-
ENSRNOG00000003756	41.7475264707705	19.4528775787289	16.4554841939174	57.3625921071556	63.499583983577	44.4377132829389	25.8852960811389	55.0999631245571	-1.09478753500626	0.0194178740350549	0.999783387607002	Lancl3	X	14358224	14490340	+	1263	protein_coding	LanC like 3 [Source:RGD Symbol;Acc:1563642]	-
novel.1382	25.0485158824623	43.0010978056113	30.9750290709034	44.1974070333821	115.6261081492	53.9600804149972	33.0082142529923	71.2611985325264	-1.11122246924867	0.0194718479555754	0.999783387607002	-	4	96528147	96561724	+	1037	-	-	-
ENSRNOG00000046834	158.640600588928	157.670691953908	184.882204766954	224.74851661656	516.526466732082	186.215179471363	167.064499103263	309.163387606668	-0.888405435099903	0.0196659574144786	0.999783387607002	C3	9	9721105	9747167	+	5188	protein_coding	complement C3 [Source:RGD Symbol;Acc:2232]	-
ENSRNOG00000037919	89.7571819121565	52.2156187639565	95.8289961881073	129.771110012909	115.6261081492	153.415914905384	79.2672656214068	132.937711022498	-0.744357153617999	0.0198999569815503	0.999783387607002	Chic1	X	74200972	74244846	+	1771	protein_coding	cysteine-rich hydrophobic domain 1 [Source:RGD Symbol;Acc:1589722]	-
ENSRNOG00000030069	51.1407199266938	12.2860279444604	42.5906649724921	96.8581473284758	50.2310141959639	99.455834490387	35.3391376145488	82.1816653382756	-1.21669683807852	0.0200580864590789	0.999783387607002	Faim	8	106816152	106827580	+	1155	protein_coding	Fas apoptotic inhibitory molecule [Source:RGD Symbol;Acc:620572]	-
ENSRNOG00000000001	0	0	0.96796965846573	1.88074072482477	8.52979486346557	7.40628554715648	0.32265655282191	5.93894037848227	-4.03276718803953	0.020120579636941	0.999783387607002	AABR07013255.1	2	230660664	230662084	+	1416	pseudogene		-
ENSRNOG00000019189	244.223029854007	285.650149708704	336.853441146074	398.717033662852	413.221173385665	391.475093206842	288.908873569595	401.137766751787	-0.472914750276011	0.0203334425373377	0.999783387607002	Acat2	1	47972399	47992653	+	2042	protein_coding	acetyl-CoA acetyltransferase 2 [Source:RGD Symbol;Acc:1359366]	-
ENSRNOG00000012358	338.154964413241	266.197272129975	401.707408263278	447.616292508296	502.310141959639	479.292478980269	335.353214935498	476.406304482735	-0.506028768978855	0.0204717784324154	0.999783387607002	Pcyt1b	X	62727755	62818522	+	2316	protein_coding	phosphate cytidylyltransferase 1, choline, beta [Source:RGD Symbol;Acc:708434]	-
ENSRNOG00000016122	1455.94498566812	1113.93320029774	1478.08966847717	1679.50146726852	1852.86099534169	1896.00910007206	1349.32261814768	1809.45718756076	-0.423203261078685	0.0213124846009558	0.999783387607002	Hmgcr	2	27480226	27500654	-	4305	protein_coding	3-hydroxy-3-methylglutaryl-CoA reductase [Source:RGD Symbol;Acc:2803]	-
ENSRNOG00000010378	15.6553224265389	22.524384564844	8.71172692619157	15.0459257985982	294.751800281977	28.567101396175	15.6304779725248	112.788275825583	-2.8521538788622	0.0214379478155981	0.999783387607002	Slc4a5	4	114918488	115002300	+	3742	protein_coding	solute carrier family 4 member 5 [Source:RGD Symbol;Acc:1303009]	-
ENSRNOG00000004150	299.538502427778	151.527677981678	353.308925339992	390.25370040114	401.848113567711	564.993783168794	268.125035249816	452.365199045882	-0.753839835410499	0.0220205109349757	0.999783387607002	Slc9a7	X	2435305	2614770	+	2564	protein_coding	solute carrier family 9 member A7 [Source:RGD Symbol;Acc:1561385]	-
ENSRNOG00000059626	81.4076766180024	66.5493180324936	59.0461491664095	105.321480590187	105.200803316075	111.094283207347	69.0010479389685	107.205522371203	-0.636728674927875	0.0222942852412225	0.999783387607002	AABR07059142.1	4	4689872	4690366	-	492	pseudogene		-
ENSRNOG00000026813	25.0485158824623	26.6197272129975	29.0390897539719	55.4818513823308	51.1787691807934	41.2635909055861	26.9024442831439	49.3080704895701	-0.875061469324928	0.0224862183867334	0.999783387607002	AABR07044933.1	20	27129291	27129806	+	516	protein_coding		-
ENSRNOG00000039107	10.4368816176926	25.5958915509591	7.74375726772584	12.224814711361	344.035059493111	25.3929790188222	14.5921768121259	127.217617741098	-3.12475334063084	0.0226136741820597	0.999783387607002	Mfrp	8	48437918	48443421	+	2763	protein_coding	membrane frizzled-related protein [Source:RGD Symbol;Acc:1307477]	-
ENSRNOG00000015719	476.965489928552	276.435628750358	271.99947402887	455.139255407595	642.577879714406	505.743498791542	341.80019756926	534.486877971181	-0.645540547731266	0.0228175519588309	0.999783387607002	Egr4	4	117293620	117296082	-	2148	protein_coding	early growth response 4 [Source:RGD Symbol;Acc:2546]	zf-C2H2
ENSRNOG00000046005	73802.3209831898	60641.7862625323	80701.5663656049	86678.6381553617	114340.952389771	91274.005042364	71715.224537109	97431.1985291656	-0.442104213627484	0.0231084134719535	0.999783387607002	Scd2	1	264059374	264072433	+	5046	protein_coding	stearoyl-Coenzyme A desaturase 2 [Source:RGD Symbol;Acc:621177]	-
ENSRNOG00000062110	10.4368816176926	5.11917831019182	4.83984829232865	16.926666523423	30.3281595145442	13.754530301862	6.79863607340436	20.3364521132764	-1.58813778746126	0.0231467362445248	0.999783387607002	AABR07058133.1	7	101938141	101938885	+	745	processed_pseudogene		-
ENSRNOG00000014960	7.30581713238483	1.02383566203836	11.6156359015888	13.1651850737734	29.3804045297147	26.4510198112731	6.64842956533732	22.9988698049204	-1.78367290937508	0.0236120137953513	0.999783387607002	Bard1	9	78294834	78369031	-	3471	protein_coding	BRCA1 associated RING domain 1 [Source:RGD Symbol;Acc:621072]	-
ENSRNOG00000024114	431.043210810705	306.126862949471	320.397956952157	707.158512534114	409.430153446347	496.221131659484	352.522676904111	537.603265879982	-0.609258012217391	0.0238075417882475	0.999783387607002	Zdbf2	9	70059683	70089778	+	10841	protein_coding	zinc finger, DBF-type containing 2 [Source:RGD Symbol;Acc:1560005]	-
ENSRNOG00000025463	4289.55834487166	3382.75302737475	4450.72448962543	4702.79218242434	5537.73237635881	6142.98484097007	4041.01195395728	5461.16979991774	-0.43442497733394	0.024018973834152	0.999783387607002	LOC100125362	8	57248620	57255263	-	5599	protein_coding	hypothetical protein LOC100125362 [Source:RGD Symbol;Acc:1642426]	-
ENSRNOG00000052873	17.7426987500774	18.4290419166905	16.4554841939174	40.4359255837326	24.6416296055672	45.4957540753898	17.5424082868951	36.8577697548965	-1.06947580802605	0.0242069533072143	0.999783387607002	Npnt	2	238002990	238068694	-	1842	protein_coding	nephronectin [Source:MGI Symbol;Acc:MGI:2148811]	-
ENSRNOG00000010529	46.9659672796168	40.9534264815345	36.7828470216977	66.7662957312794	100.462028391928	55.0181212074481	41.567413594283	74.0821484435518	-0.836563336123532	0.0243565273486526	0.999783387607002	Thbs2	1	56653938	56683731	-	5879	protein_coding	thrombospondin 2 [Source:RGD Symbol;Acc:1310979]	-
ENSRNOG00000005639	24.004827720693	44.0249334676496	46.4625436063551	59.2433328319803	80.5591737105081	68.7726515093102	38.1641015982326	69.5250526839329	-0.863132853609482	0.0243686449311848	0.999783387607002	Ar	X	67656253	67829026	+	4164	protein_coding	androgen receptor [Source:RGD Symbol;Acc:2147]	ESR-like
ENSRNOG00000060395	42.7912146325397	29.6912341991126	29.0390897539719	47.9588884830317	76.7681537711901	60.3083251697028	33.8405128618747	61.6784558079748	-0.867715499037478	0.0245966606001484	0.999783387607002	AABR07025301.1	16	32509708	32510086	-	216	pseudogene		-
ENSRNOG00000056183	0	0	0	7.52296289929909	1.89550996965901	3.17412237735278	0	4.19753174877029	-4.49784004185689	0.0246032920384766	0.999783387607002	RF00413	10	104084070	104084201	-	132	snoRNA		-
ENSRNOG00000031669	21.9174513971545	7.16684963426855	25.167211120109	35.7340737716707	38.8579543780098	49.7279172451935	18.083837383844	41.4399817982913	-1.19273759743309	0.0248187088813534	0.999783387607002	Lpp	11	79205730	79703736	-	2212	protein_coding	LIM domain containing preferred translocation partner in lipoma [Source:RGD Symbol;Acc:1310535]	-
ENSRNOG00000014248	287.014244486547	123.884115106642	245.864293250296	368.625182065655	356.355874295895	341.747175961649	218.920884281161	355.576077441066	-0.699815316691127	0.0249070914559225	0.999783387607002	Erbb4	9	75021790	75528644	-	3796	protein_coding	erb-b2 receptor tyrosine kinase 4 [Source:RGD Symbol;Acc:620486]	-
ENSRNOG00000016057	0	2.04767132407673	1.93593931693146	0.940370362412386	54.9697891201114	0	1.3278702136694	18.6367198275079	-3.80576922840974	0.0249541447753191	0.999783387607002	Kcnj13	9	94487224	94495333	-	1257	protein_coding	potassium voltage-gated channel subfamily J member 13 [Source:RGD Symbol;Acc:621661]	-
ENSRNOG00000023509	1173.10549382865	1191.74471061266	1118.97292518638	1252.5733227333	1660.4667334213	1787.03089844961	1161.27437654256	1566.6903182014	-0.431850692985092	0.0252630509196987	0.999783387607002	Irs2	16	83824430	83848684	+	6501	protein_coding	insulin receptor substrate 2 [Source:RGD Symbol;Acc:69316]	-
ENSRNOG00000061519	322.499641986702	305.103027287432	365.892530900046	414.703329823862	491.884837126514	428.506520942625	331.165066724727	445.031562631	-0.426158364216646	0.0254175500025641	0.999783387607002	Asap2	6	43234526	43343551	+	2928	protein_coding	ArfGAP with SH3 domain, ankyrin repeat and PH domain 2 [Source:RGD Symbol;Acc:1305263]	-
ENSRNOG00000018570	2.08737632353852	3.07150698611509	7.74375726772584	4.70185181206193	47.3877492414754	9.52236713205833	4.30088019245982	20.5373227285319	-2.25007202566774	0.0256715083157632	0.999783387607002	C1qtnf3	2	60920257	60942500	+	1920	protein_coding	C1q and TNF related 3 [Source:RGD Symbol;Acc:1305010]	-
ENSRNOG00000014465	16.6990105883082	5.11917831019182	12.5836055600545	15.9862961610106	39.8057093628393	35.9733869433315	11.4672648195182	30.5884641557271	-1.41454747339508	0.0256824673834843	0.999783387607002	Oca2	1	114679537	114987433	+	2649	protein_coding	OCA2 melanosomal transmembrane protein [Source:RGD Symbol;Acc:2318412]	-
novel.1663	5.21844080884631	3.07150698611509	1.93593931693146	12.224814711361	16.1118347421016	9.52236713205833	3.40862903729762	12.6196721951737	-1.89867366830173	0.0258830799308448	0.999783387607002	-	6	93809521	93810022	-	502	-	-	-
ENSRNOG00000050535	151.334783456543	132.074800402949	64.8539671172039	254.840368213757	192.39426192039	157.648078075188	116.087850325565	201.627569403112	-0.798505059892846	0.0259846296374404	0.999783387607002	LOC108348096	X	19336372	19369746	-	3947	protein_coding	ras-related GTP-binding protein B [Source:RGD Symbol;Acc:11422614]	-
ENSRNOG00000061899	133.592084706465	74.7400033288006	132.611843209805	173.968517046291	179.125692132777	180.924975509108	113.64797708169	178.006394896059	-0.646868547582551	0.0260512995584062	0.999783387607002	Mosmo	1	190666149	190671228	+	399	protein_coding	modulator of smoothened [Source:RGD Symbol;Acc:7606925]	-
ENSRNOG00000059373	58.4465370590786	69.6208250186087	48.3984829232865	175.849257771116	69.186113892554	87.8173857734268	58.821948333658	110.950919145699	-0.91712747762489	0.0261019662574354	0.999783387607002	M6pr	4	155088317	155092827	+	1036	protein_coding	mannose-6-phosphate receptor, cation dependent [Source:RGD Symbol;Acc:1359355]	-
ENSRNOG00000043103	357.985039486857	191.457268801174	494.632495475988	455.139255407595	584.764825639806	739.570513923197	348.024934588006	593.158198323533	-0.768585996161916	0.0261619805323453	0.999783387607002	Frrs1l	5	74000227	74029238	-	882	protein_coding	ferric-chelate reductase 1-like [Source:RGD Symbol;Acc:1309978]	-
novel.1710	1.04368816176926	0	5.80781795079438	7.52296289929909	9.47754984829507	22.2188566414694	2.28383537085455	13.0731231296879	-2.49454163399608	0.0266199067343555	0.999783387607002	-	7	22400259	22404155	+	972	-	-	-
ENSRNOG00000048152	222.305578456853	123.884115106642	229.408809056378	247.317405314458	308.02037006959	352.327583886158	191.866167539958	302.555119756735	-0.656296053570296	0.026756196830628	0.999783387607002	Myo1b	9	54558202	54766054	+	3609	protein_coding	myosin Ib [Source:RGD Symbol;Acc:70994]	-
ENSRNOG00000012404	127.32995573585	243.672887565131	390.091772361689	351.698515542232	435.019538036744	579.806354263107	253.69820522089	455.508135947361	-0.843325374505449	0.0269925511645301	0.999783387607002	Thrsp	1	162381253	162385575	-	1232	protein_coding	thyroid hormone responsive [Source:RGD Symbol;Acc:3859]	-
ENSRNOG00000045658	0	0	0	1.88074072482477	3.79101993931803	6.34824475470555	0	4.00666847294945	-4.42477481481842	0.0273073952840863	0.999783387607002	AABR07044301.1	20	1897515	1898025	+	511	processed_pseudogene		-
ENSRNOG00000051253	4.17475264707705	5.11917831019182	2.90390897539719	1.88074072482477	66.3428489380655	4.2321631698037	4.06594664422202	24.151917610898	-2.5741890677254	0.0273493402660078	0.999783387607002	LOC102553828	1	133713281	133717580	-	628	unprocessed_pseudogene	spermatogenesis-associated protein 13-like [Source:RGD Symbol;Acc:7698364]	-
ENSRNOG00000004089	2765.77362868854	1858.26172659963	2452.83511455216	2598.24331134542	6200.21311075464	2967.80442282485	2358.95682328011	3922.0869483083	-0.733513515010634	0.027549207267623	0.999783387607002	Enpp2	7	94480396	94563001	-	2652	protein_coding	ectonucleotide pyrophosphatase/phosphodiesterase 2 [Source:RGD Symbol;Acc:69298]	-
ENSRNOG00000001746	64.7086660296942	162.7898702641	22.2633021447118	236.973331327921	328.870979735839	82.5271818111722	83.2539461461686	216.123830958311	-1.37755959242358	0.0275684750795147	0.999783387607002	Ncbp2	11	72071839	72080928	-	1839	protein_coding	nuclear cap binding protein subunit 2 [Source:RGD Symbol;Acc:1596188]	-
ENSRNOG00000001813	1996.5754534646	1523.46746511309	2201.16300335107	2470.35294205734	2443.31235089047	2811.21438554211	1907.06864064292	2574.95989282997	-0.433054088956506	0.0276877583016852	0.999783387607002	Dnm1l	11	88830957	88880198	+	2639	protein_coding	dynamin 1-like [Source:RGD Symbol;Acc:620416]	-
ENSRNOG00000031934	709.707950003098	614.301397223018	784.055423357242	838.810363271848	954.389269723314	990.326181734066	702.688256861119	927.841938243076	-0.400639354344018	0.0280322282053244	0.999783387607002	Enah	13	100300054	100414226	-	2237	protein_coding	ENAH, actin regulator [Source:RGD Symbol;Acc:1307666]	-
ENSRNOG00000037134	91.844558235695	41.9772621435729	86.14929960345	122.24814711361	132.685697876131	117.442527962053	73.323706660906	124.125457650598	-0.759361654666103	0.0280375628385881	0.999783387607002	Shc4	3	117897738	117990289	-	1869	protein_coding	SHC adaptor protein 4 [Source:RGD Symbol;Acc:1583644]	-
ENSRNOG00000012343	74.1018594856176	98.2882235556829	103.572753455833	109.082962039837	154.48406252721	169.286526792148	91.9876121657112	144.284517119732	-0.647376900099284	0.0280989474376739	0.999783387607002	Pdp2	19	597427	601469	-	2116	protein_coding	pyruvate dehyrogenase phosphatase catalytic subunit 2 [Source:RGD Symbol;Acc:628812]	-
ENSRNOG00000048130	6.26212897061557	1.02383566203836	5.80781795079438	31.9725923220211	2.84326495448852	24.3349382263713	4.36459419448277	19.7169318342936	-2.17328924393972	0.0284622503928839	0.999783387607002	LOC100911725	8	118392773	118414603	+	1146	protein_coding	6-phosphofructo-2-kinase/fructose-2,6-bisphosphatase 4-like [Source:RGD Symbol;Acc:6491338]	-
ENSRNOG00000020468	481.14024257563	371.652345319926	571.102098494781	563.281847085019	673.85379421378	823.15573652682	474.631562130112	686.76379260854	-0.532358974905313	0.0284672036975354	0.999783387607002	Stard4	18	25984638	25997555	-	2677	protein_coding	StAR-related lipid transfer domain containing 4 [Source:RGD Symbol;Acc:1309475]	-
ENSRNOG00000049814	36.5290856619241	20.4767132407673	93.8930568711758	136.353702549796	50.2310141959639	183.04105709401	50.2996185912891	123.208591279923	-1.28963372664607	0.0286497223029521	0.999783387607002	LOC100910882	3	152226710	152259156	-	1977	protein_coding	RNA-binding protein 39-like [Source:RGD Symbol;Acc:6496028]	-
ENSRNOG00000004753	837.037905738948	618.396739871172	1134.46043972184	1164.17850866653	1141.09700173473	1561.66820965757	863.298361777318	1288.98124001961	-0.577921399992257	0.0287651988914071	0.999783387607002	Napb	3	143020454	143063983	-	1174	protein_coding	NSF attachment protein beta [Source:RGD Symbol;Acc:1589649]	-
ENSRNOG00000011820	0	3.07150698611509	1.93593931693146	3.76148144964954	11.3730598179541	14.812571094313	1.66914876768218	9.98237078730553	-2.56998674601502	0.0288519751737465	0.999783387607002	Acpp	8	112834707	112884077	-	5658	protein_coding	acid phosphatase, prostate [Source:RGD Symbol;Acc:2023]	-
ENSRNOG00000015529	2.08737632353852	3.07150698611509	7.74375726772584	19.7477776106601	10.4253048331246	14.812571094313	4.30088019245982	14.9952178460325	-1.79133328206179	0.0289083121881102	0.999783387607002	Cdca3	4	157348020	157351604	+	1492	protein_coding	cell division cycle associated 3 [Source:RGD Symbol;Acc:1359093]	-
ENSRNOG00000042536	205.606567868545	211.933982041941	331.04562319528	254.840368213757	471.981982445095	489.872886904779	249.528724368589	405.565079187877	-0.699751364901856	0.028947592227513	0.999783387607002	Pde4d	2	40554146	41464264	+	3007	protein_coding	phosphodiesterase 4D [Source:RGD Symbol;Acc:3281]	-
ENSRNOG00000032297	1837.93485287567	2091.69625754438	2235.04194139737	2505.1466454666	2785.45190041392	2557.28459535389	2054.89101727247	2615.96104707814	-0.348212005331484	0.0290106899021919	0.999783387607002	Msmo1	16	26859397	26875973	+	1849	protein_coding	methylsterol monooxygenase 1 [Source:RGD Symbol;Acc:620281]	-
ENSRNOG00000023312	3342.93318214694	2228.89023625752	3236.8905379094	4384.94699992896	3581.56608767071	4186.66741572831	2936.23798543795	4051.06016777599	-0.464304721295939	0.0291202543827659	0.999783387607002	Lonrf2	9	45466688	45505767	-	6611	protein_coding	LON peptidase N-terminal domain and ring finger 2 [Source:RGD Symbol;Acc:1562137]	-
ENSRNOG00000009821	464.441231987321	294.864670667049	460.753557429688	573.625921071556	510.839936823105	687.726515093102	406.686486694686	590.730790995921	-0.538121863860545	0.0299180365259316	0.999783387607002	Slitrk3	2	170452702	170460754	-	3322	protein_coding	SLIT and NTRK-like family, member 3 [Source:RGD Symbol;Acc:1310506]	-
ENSRNOG00000061832	117.936762279927	104.431237527913	121.964176966682	166.445554146992	154.48406252721	165.054363622344	114.777392258174	161.994660098849	-0.496637045696573	0.0300738891816806	0.999783387607002	Slc35a3	2	219705620	219741886	-	1925	protein_coding	solute carrier family 35 member A3 [Source:RGD Symbol;Acc:1308615]	-
ENSRNOG00000023387	78.2766121326946	31.7389055231893	29.0390897539719	456.079625770007	59.708564044259	85.701304188525	46.3515358032853	200.49649800093	-2.11366329947541	0.0301070242830786	0.999783387607002	LOC679739	1	31264755	31273159	+	639	protein_coding	NADH dehydrogenase (ubiquinone) Fe-S protein 6 [Source:RGD Symbol;Acc:1584802]	-
ENSRNOG00000024998	228.567707427468	112.62192282422	221.665051788652	268.945923649942	324.132204811692	293.077299508906	187.61822734678	295.385142656847	-0.654578151995122	0.0302137741613661	0.999783387607002	Trps1	7	90090828	90318221	-	4577	protein_coding	transcriptional repressor GATA binding 1 [Source:RGD Symbol;Acc:1311883]	zf-GATA
ENSRNOG00000040242	85.5824292650794	54.2632900880333	81.3094513111214	119.427036026373	103.305293346416	122.732731924307	73.7183902214114	115.155020432366	-0.642745308370879	0.0302582547255405	0.999783387607002	Epm2a	1	5448958	5571512	+	1143	protein_coding	EPM2A, laforin glucan phosphatase [Source:RGD Symbol;Acc:71047]	-
novel.1967	4.17475264707705	1.02383566203836	3.87187863386292	12.224814711361	5.68652990897704	20.1027750565676	3.02348898099278	12.6713732256352	-2.06087140173158	0.0303402166331438	0.999783387607002	-	9	70827498	70883516	+	444	-	-	-
novel.1626	55.3154725737709	72.6923320047238	68.7258457510669	139.174813637033	76.7681537711901	107.920160829994	65.5778834431872	107.954376079406	-0.718755639370429	0.0303436260103614	0.999783387607002	-	6	136902773	136909275	+	2032	-	-	-
ENSRNOG00000004950	189.951245442006	143.336992685371	229.408809056378	233.211849878272	310.863635024078	285.67101396175	187.565682394585	276.582166288033	-0.559496231194512	0.0303737716695426	0.999783387607002	Ubxn2a	6	28973025	28994519	-	777	protein_coding	UBX domain protein 2A [Source:RGD Symbol;Acc:1589027]	-
ENSRNOG00000012424	1328.61502993227	807.806337348269	1477.1216988187	1550.67072761802	1716.38427752624	2062.12150448685	1204.51435536641	1776.39216987704	-0.560307092595276	0.0307111746973439	0.999783387607002	Adam23	9	70133969	70290117	+	2876	protein_coding	ADAM metallopeptidase domain 23 [Source:RGD Symbol;Acc:1305739]	-
ENSRNOG00000032656	588.640123237863	228.315352634555	466.561375380482	784.26888225193	617.936250108839	689.842596678003	427.838950417634	697.349243012924	-0.704867800870367	0.0307357573175362	0.999783387607002	Ptprt	3	157544583	158328881	-	3807	protein_coding	protein tyrosine phosphatase, receptor type, T [Source:RGD Symbol;Acc:1309653]	-
ENSRNOG00000017178	142.985278162389	194.528775787289	78.4055423357241	172.087776321467	267.266905721921	272.974524452339	138.639865428467	237.443068831909	-0.776741533215604	0.0312811444804894	0.999783387607002	Hydin	19	41036510	41379588	-	16438	protein_coding	Hydin, axonemal central pair apparatus protein [Source:RGD Symbol;Acc:1562254]	-
ENSRNOG00000011407	410.16944757532	295.888506329087	384.283954410895	443.854811058646	575.287275791511	490.930927697229	363.447302771767	503.357671515796	-0.46986426361351	0.0313539069447871	0.999783387607002	Prag1	16	59666775	59721227	-	4759	protein_coding	PEAK1 related kinase activating pseudokinase 1 [Source:RGD Symbol;Acc:1311793]	-
ENSRNOG00000046972	135.679461030004	81.9068529630691	137.451691502134	153.280369073219	173.4391622238	235.943096716556	118.346001831736	187.554209337858	-0.662797529398979	0.0314848958325226	0.999783387607002	Chrm2	4	64088900	64091090	+	2191	protein_coding	cholinergic receptor, muscarinic 2 [Source:RGD Symbol;Acc:620023]	-
ENSRNOG00000015308	2.08737632353852	3.07150698611509	7.74375726772584	15.0459257985982	14.2163247724426	13.754530301862	4.30088019245982	14.3389269576343	-1.72648222833642	0.0315991936538349	0.999783387607002	Pbk	15	42489377	42500395	+	1830	protein_coding	PDZ binding kinase [Source:RGD Symbol;Acc:1309565]	-
ENSRNOG00000009265	198.30075073616	109.550415838105	296.198715490513	280.230367998891	344.982814477941	394.649215584195	201.349960688259	339.954132687009	-0.754621223812409	0.0316379819131239	0.999783387607002	Kcnk9	7	113903557	113937941	-	1676	protein_coding	potassium two pore domain channel subfamily K member 9 [Source:RGD Symbol;Acc:621451]	-
ENSRNOG00000002134	2.08737632353852	3.07150698611509	3.87187863386292	6.5825925368867	18.0073447117606	10.5804079245093	3.01025398117218	11.7234483910522	-1.95721398086451	0.0318543127222567	0.999783387607002	Gbp6	14	5928737	5945321	+	1703	protein_coding	guanylate binding protein family member 6 [Source:RGD Symbol;Acc:1561523]	-
ENSRNOG00000016838	4.17475264707705	3.07150698611509	2.90390897539719	5.64222217447432	41.7012193324983	3.17412237735278	3.38338953619644	16.8391879614418	-2.32045912338455	0.0318736329954942	0.999783387607002	Pla2g5	5	157247781	157268903	-	1673	protein_coding	phospholipase A2, group V [Source:RGD Symbol;Acc:62051]	-
ENSRNOG00000013598	3.13106448530778	3.07150698611509	2.90390897539719	7.52296289929909	12.3208148027836	13.754530301862	3.03549348227336	11.1994360013149	-1.88140895038256	0.0319947469578639	0.999783387607002	Melk	5	59783890	59844356	+	2842	protein_coding	maternal embryonic leucine zipper kinase [Source:RGD Symbol;Acc:1308974]	-
ENSRNOG00000013271	513.494575590477	354.247139065274	486.888738208262	583.969995058092	649.212164608213	615.779741206439	451.543484288004	616.320633624248	-0.44875334775687	0.0320058329261091	0.999783387607002	Ireb2	8	59420123	59501118	+	3382	protein_coding	iron responsive element binding protein 2 [Source:RGD Symbol;Acc:621539]	-
ENSRNOG00000050806	120.024138603465	73.7161676667622	98.7329051635045	150.459257985982	138.372227785108	151.299833320482	97.4910704779106	146.710439697191	-0.589763560453624	0.0322676152809894	0.999783387607002	Spty2d1	1	103115216	103128743	-	4493	protein_coding	SPT2 chromatin protein domain containing 1 [Source:RGD Symbol;Acc:2319415]	-
ENSRNOG00000001893	60.5339133826172	36.8580838333811	33.8789380463006	50.7799995702689	95.7232534677803	94.1656305281324	43.7569784207663	80.2229611887272	-0.875133555193329	0.0323278813719473	0.999783387607002	LOC100362453	11	86421106	86422907	+	1802	protein_coding	serine/threonine-protein phosphatase 2A catalytic subunit alpha-like [Source:RGD Symbol;Acc:2318135]	-
ENSRNOG00000006787	2873.27350935078	2667.09189960994	2992.96218397604	3284.71367590647	3880.108907892	3545.49469550305	2844.44253097892	3570.10575976717	-0.327795360802866	0.032745949375919	0.999783387607002	Dhcr24	5	126164674	126191206	+	3865	protein_coding	24-dehydrocholesterol reductase [Source:RGD Symbol;Acc:1306529]	-
ENSRNOG00000048297	318.324889339625	114.669594148297	207.145506911666	226.629257341385	436.915048006403	497.279172451935	213.379996799863	386.941159266574	-0.858536510316306	0.0328046070301578	0.999783387607002	LOC108348175	1	50828134	51052340	+	2489	protein_coding	protein quaking-like [Source:RGD Symbol;Acc:11514364]	-
ENSRNOG00000054669	502.014005811015	428.987142394074	537.22316044848	568.924069259494	667.219509319973	721.583820451531	489.408102884523	652.575799676999	-0.414585805114282	0.0328679333838482	0.999783387607002	RGD1305110	14	108305418	108372157	-	2543	protein_coding	similar to KIAA1841 protein [Source:RGD Symbol;Acc:1305110]	-
ENSRNOG00000045737	0	0	0.96796965846573	14.1055554361858	0	6.34824475470555	0.32265655282191	6.81793339696378	-4.23454736550851	0.0329825760754736	0.999783387607002	LOC689479	16	66380173	66383490	+	606	protein_coding	similar to Discs large homolog 5 (Placenta and prostate DLG) (Discs large protein P-dlg) [Source:RGD Symbol;Acc:1592283]	-
ENSRNOG00000010357	3.13106448530778	3.07150698611509	14.519544876986	11.2844443489486	15.1640797572721	48.6698764527426	6.90737211613628	25.0394668529878	-1.84525134653603	0.0330001051606798	0.999783387607002	Lhx9	13	55861015	55878094	-	1298	protein_coding	LIM homeobox 9 [Source:RGD Symbol;Acc:727956]	Homeobox
ENSRNOG00000017967	355.897663163318	265.173436467936	436.554315968044	401.538144750089	581.921560685318	576.632231885754	352.541805199766	520.03064577372	-0.560189085857923	0.0330163163535995	0.999783387607002	Asb13	17	70215401	70234103	-	1907	protein_coding	ankyrin repeat and SOCS box-containing 13 [Source:RGD Symbol;Acc:1310387]	-
ENSRNOG00000026392	103.325128015157	99.3120592177213	148.099357745257	133.532591462559	194.289771890049	221.130525622243	116.912181659378	182.98429632495	-0.6442220427418	0.0330187192432598	0.999783387607002	Cdh12	2	72006099	72540263	+	7014	protein_coding	cadherin 12 [Source:RGD Symbol;Acc:1566350]	-
ENSRNOG00000056609	5.21844080884631	4.09534264815345	2.90390897539719	20.6881479730725	13.2685697876131	7.40628554715648	4.07256414413232	13.7876677692807	-1.76841598779221	0.0330265838382853	0.999783387607002	RF00003	3	177005319	177005498	+	180	snRNA		-
ENSRNOG00000045593	4.17475264707705	1.02383566203836	0	15.9862961610106	15.1640797572721	2.11608158490185	1.73286276970514	11.0888191677282	-2.69899530339699	0.0337429119880847	0.999783387607002	LOC100909830	18	78584312	78607983	-	1302	protein_coding	mRNA-decapping enzyme 2-like [Source:RGD Symbol;Acc:6501731]	-
ENSRNOG00000017412	4.17475264707705	4.09534264815345	3.87187863386292	32.9129626844335	6.63428489380655	7.40628554715648	4.04732464303114	15.6511777084655	-1.95562544555551	0.0341595665997375	0.999783387607002	AABR07001512.1	1	48565160	48565711	-	534	protein_coding		-
ENSRNOG00000046192	4.17475264707705	2.04767132407673	3.87187863386292	0.940370362412386	46.4399942566459	8.4643263396074	3.36476753500556	18.6148969862219	-2.46898466857614	0.0341858631232778	0.999783387607002	LOC103690007	5	134886497	134905588	-	1539	protein_coding	5-methylcytosine rRNA methyltransferase NSUN4 [Source:RGD Symbol;Acc:9205239]	-
ENSRNOG00000018755	976.892119416029	1177.41101134412	1256.42461668852	1254.45406345812	1724.9140723897	1609.28004531786	1136.90924914956	1529.54939372189	-0.427790515683031	0.0345707792099751	0.999783387607002	Acss2	3	151032952	151075856	+	2867	protein_coding	acyl-CoA synthetase short-chain family member 2 [Source:RGD Symbol;Acc:1305489]	-
ENSRNOG00000020624	516.625640075784	420.796457097768	441.394164260373	759.819252829208	498.519122020321	655.985291319574	459.605420477975	638.107888723034	-0.473503598182825	0.0345791609551486	0.999783387607002	Acadsb	1	201981357	202021008	+	2040	protein_coding	acyl-CoA dehydrogenase, short/branched chain [Source:RGD Symbol;Acc:2013]	-
ENSRNOG00000009625	5551.3773324507	4422.97006000573	5257.04321512738	6134.035874016	6529.08409049048	6597.94238172397	5077.13020252794	6420.35411541015	-0.338625424538281	0.0346090852127903	0.999783387607002	Dpysl2	15	43477629	43542939	-	2427	protein_coding	dihydropyrimidinase-like 2 [Source:RGD Symbol;Acc:2517]	-
ENSRNOG00000015858	126.286267574081	71.6684963426855	151.97123637912	173.968517046291	220.826911465275	167.170445207246	116.642000098629	187.321957906271	-0.683007357481745	0.0348876383324057	0.999783387607002	Hyal1	8	116332796	116335435	+	1676	protein_coding	hyaluronoglucosaminidase 1 [Source:RGD Symbol;Acc:1303060]	-
ENSRNOG00000007237	436.261651619551	555.942764486831	462.689496746619	666.722586950382	751.569702969799	552.297293659383	484.964637617667	656.863194526521	-0.438150841856272	0.0349252727102389	0.999783387607002	Id2	6	44348501	44363915	-	1490	protein_coding	inhibitor of DNA binding 2 [Source:RGD Symbol;Acc:2859]	bHLH
ENSRNOG00000062084	149.247407133004	148.456170995563	133.579812868271	186.193331757652	181.968957087265	239.117219093909	143.761130332279	202.426502646276	-0.492843199073884	0.0349801636409223	0.999783387607002	LOC680491	13	6343913	6347515	-	2201	processed_pseudogene	similar to heat shock protein 1, alpha [Source:RGD Symbol;Acc:1591709]	-
ENSRNOG00000004402	1464.29449096227	1045.33621094117	1571.01475568988	1630.60220842308	1924.89037418873	2028.26419912842	1360.21515253111	1861.25226058008	-0.452278542358794	0.0349931716174551	0.999783387607002	Lpgat1	13	110398800	110467834	+	3761	protein_coding	lysophosphatidylglycerol acyltransferase 1 [Source:RGD Symbol;Acc:1585897]	-
ENSRNOG00000011068	176.383299339005	232.410695282709	178.106417157694	283.051479086128	251.155070979819	275.090606037241	195.633470593136	269.765718701063	-0.463672867762669	0.0349985185756141	0.999783387607002	Papss2	1	251145253	251230715	+	3615	protein_coding	3'-phosphoadenosine 5'-phosphosulfate synthase 2 [Source:RGD Symbol;Acc:1307012]	-
ENSRNOG00000014233	0	0	0	7.52296289929909	1.89550996965901	2.11608158490185	0	3.84485148461998	-4.37251958941969	0.0350518717430883	0.999783387607002	Krt19	10	88055841	88060561	-	1383	protein_coding	keratin 19 [Source:RGD Symbol;Acc:619936]	-
ENSRNOG00000020762	42.7912146325397	32.7627411852276	16.4554841939174	44.1974070333821	71.0816238622131	62.4244067546046	30.6698133372283	59.2344792167333	-0.952584931441988	0.0351420074438159	0.999783387607002	Zfp260	1	88457594	88465110	+	3660	protein_coding	zinc finger protein 260 [Source:RGD Symbol;Acc:621205]	zf-C2H2
ENSRNOG00000006857	83.4950529415409	115.693429810335	95.8289961881073	114.725184214311	247.364051040501	132.255099056366	98.3391596466611	164.781444770393	-0.745275074726562	0.0356948746457426	0.999783387607002	AABR07060833.1	4	96562725	96564611	+	1887	protein_coding		-
novel.33	129.417332059388	104.431237527913	111.316510723559	160.803331972518	163.961612375505	158.706118867639	115.055026770287	161.157021071887	-0.486718464918795	0.0362834622527744	0.999783387607002	-	1	64405427	64406202	+	776	-	-	-
ENSRNOG00000000277	88.7134937503872	36.8580838333811	71.629754726464	112.844443489486	112.782843194711	106.862120037543	65.7337774367441	110.82980224058	-0.753975068935836	0.0363851381715175	0.999783387607002	Tet1	20	27366213	27437427	+	6102	protein_coding	tet methylcytosine dioxygenase 1 [Source:RGD Symbol;Acc:1310993]	-
ENSRNOG00000047187	49.0533436031553	8.19068529630691	22.2633021447118	200.298887193838	19.9028546814197	37.0314277357824	26.5024436813913	85.7443898703468	-1.69576134638713	0.0364741593608179	0.999783387607002	Surf2	3	4872497	4876317	+	1158	protein_coding	surfeit 2 [Source:RGD Symbol;Acc:1565817]	-
ENSRNOG00000001183	0	0	0	1.88074072482477	4.73877492414754	4.2321631698037	0	3.61722627292534	-4.27994662956326	0.0366036092794564	0.999783387607002	Hnf1a	12	47407811	47433342	+	3538	protein_coding	HNF1 homeobox A [Source:RGD Symbol;Acc:3828]	Homeobox
ENSRNOG00000013042	353.81028683978	217.053160352133	341.693289438403	614.061846655288	294.751800281977	550.181212074481	304.185578876772	486.331619670582	-0.676747720291386	0.0366300059392912	0.999783387607002	Htr1b	8	89129453	89130991	-	1539	protein_coding	5-hydroxytryptamine receptor 1B [Source:RGD Symbol;Acc:2846]	-
ENSRNOG00000008479	354.853975001549	231.38685962067	542.063008740809	390.25370040114	707.025218682813	807.285124640056	376.101281121009	634.854681241336	-0.754691265396208	0.0366645857922689	0.999783387607002	Slc8a1	6	4258991	4520604	-	3020	protein_coding	solute carrier family 8 member A1 [Source:RGD Symbol;Acc:3717]	-
ENSRNOG00000060991	21.9174513971545	8.19068529630691	37.7508166801635	31.9725923220211	52.1265241656229	74.0628554715648	22.6196511245416	52.7206573197363	-1.21576923881572	0.0366989517307295	0.999783387607002	AABR07001432.2	1	43532902	43533277	-	376	TEC		-
ENSRNOG00000005291	1467.42555544758	844.66442118165	1167.37140810967	1432.18406195406	1791.25692132777	1699.21351267619	1159.82046157963	1640.88483198601	-0.500587128895472	0.0367331548183504	0.999783387607002	Slc38a1	7	137975549	138039984	-	2281	protein_coding	solute carrier family 38, member 1 [Source:RGD Symbol;Acc:69645]	-
ENSRNOG00000005818	646.042972135173	474.035911523762	574.973977128644	689.291475648279	816.017041938206	744.860717885452	565.017620262526	750.056411823979	-0.408763815484339	0.0367627173759209	0.999783387607002	RGD1563349	4	21584369	21668570	-	2874	protein_coding	similar to RIKEN cDNA 9330182L06 [Source:RGD Symbol;Acc:1563349]	-
ENSRNOG00000047165	19.830075073616	2.04767132407673	7.74375726772584	15.0459257985982	60.6563190290885	21.1608158490185	9.87383455513951	32.2876868922351	-1.71341049091922	0.037056400961748	0.999783387607002	Fgd1	X	20216587	20225955	+	1191	protein_coding	FYVE, RhoGEF and PH domain containing 1 [Source:RGD Symbol;Acc:1565188]	-
ENSRNOG00000061468	1.04368816176926	0	0	9.40370362412386	0.947754984829507	5.29020396225463	0.347896053923087	5.213887523736	-3.84726601611017	0.0371187514313229	0.999783387607002	AABR07042825.1	19	11064146	11068377	+	732	lincRNA		-
ENSRNOG00000047635	1540.48372677143	1321.77183969153	1749.12117284757	1939.04368729434	1862.33854518998	2186.97031799606	1537.12557977018	1996.1175168268	-0.376750008717803	0.0371758203348675	0.999783387607002	Tmem178b	4	68011932	68059249	+	9581	protein_coding	transmembrane protein 178B [Source:RGD Symbol;Acc:1585938]	-
ENSRNOG00000010240	58.4465370590786	27.6435628750358	56.1422401910124	102.50036950295	87.1934586043147	62.4244067546046	47.4107800417089	84.0394116206231	-0.826926755456928	0.0372878079753716	0.999783387607002	Tent5a	8	92937739	92942076	-	3123	protein_coding	terminal nucleotidyltransferase 5A [Source:RGD Symbol;Acc:1311381]	-
ENSRNOG00000024650	8.34950529415409	14.3336992685371	5.80781795079438	27.2707405099592	26.5371395752262	15.8706118867639	9.49700750449519	23.2261639906498	-1.29640349662218	0.0372997359594201	0.999783387607002	Ckap2	16	74752655	74779184	+	2549	protein_coding	cytoskeleton associated protein 2 [Source:RGD Symbol;Acc:1311631]	-
ENSRNOG00000047211	437.305339781321	199.647954097481	345.565168072266	523.786291863699	424.594233203619	571.3420279235	327.506153983689	506.574184330273	-0.629129181635301	0.0373061475538244	0.999783387607002	Fzd3	15	48601266	48670257	-	2748	protein_coding	frizzled class receptor 3 [Source:RGD Symbol;Acc:628814]	-
ENSRNOG00000004499	41.7475264707705	40.9534264815345	75.501633360327	98.7388880533006	65.395093953236	113.210364792249	52.734195437544	92.4481155995952	-0.806399217537438	0.037358012513562	0.999783387607002	Gpr135	6	94816976	94818349	-	1374	protein_coding	G protein-coupled receptor 135 [Source:RGD Symbol;Acc:727844]	-
ENSRNOG00000053168	93.9319345592335	52.2156187639565	129.707934234408	125.069258200847	157.327327481698	185.157138678912	91.951829185866	155.851241453819	-0.759288300765559	0.0374250265240355	0.999783387607002	LOC102553088	2	230476320	230479594	+	2216	lincRNA	collagen alpha-1(XXV) chain-like [Source:RGD Symbol;Acc:7687817]	-
ENSRNOG00000022710	1.04368816176926	0	0	3.76148144964954	5.68652990897704	4.2321631698037	0.347896053923087	4.56005817614343	-3.65421828577224	0.0376603671320538	0.999783387607002	Prrg4	3	94784008	94808861	-	1869	protein_coding	proline rich and Gla domain 4 [Source:RGD Symbol;Acc:1560542]	-
novel.883	70.9707950003098	29.6912341991126	88.0852389203815	86.5140733419395	110.887333225052	153.415914905384	62.9157560399346	116.939107157459	-0.891998790777836	0.0378473931690189	0.999783387607002	-	18	14984474	15006921	+	1513	-	PF12736:Cell-cycle sustaining, positive selection,	-
ENSRNOG00000027002	99.1503753680798	56.31096141211	64.8539671172039	84.6333326171148	143.111002709256	137.54530301862	73.4384346324646	121.763212781664	-0.729674634862356	0.038102327709728	0.999783387607002	NEWGENE_1310139	2	32859856	33025271	-	7675	protein_coding	microtubule associated serine/threonine kinase family member 4 [Source:RGD Symbol;Acc:9344213]	-
ENSRNOG00000014452	432.086898972474	238.553709254939	521.735645913029	503.098143890627	603.719925336396	756.499166602412	397.458751380147	621.105745276478	-0.643475698878172	0.0381319157323905	0.999783387607002	Zfhx3	19	42758127	42920344	-	11200	protein_coding	zinc finger homeobox 3 [Source:RGD Symbol;Acc:1560268]	Homeobox
novel.193	421.650017354782	285.650149708704	339.757350121471	412.822589099038	531.690546489354	506.801539583993	349.019172394986	483.771558390795	-0.47105389748787	0.0384308264863932	0.999783387607002	-	1	137409305	137427306	-	13394	-	-	-
ENSRNOG00000061508	183.68911647139	155.623020629831	287.486988564322	196.537405744189	419.855458279472	436.970847282232	208.933041888514	351.121237101964	-0.747918011550419	0.0384774432229932	0.999783387607002	Reps2	X	33884499	34057399	+	1785	protein_coding	RALBP1 associated Eps domain containing protein 2 [Source:MGI Symbol;Acc:MGI:2663511]	-
ENSRNOG00000045663	2.08737632353852	3.07150698611509	0	29.151481234784	2.84326495448852	3.17412237735278	1.71962776988454	11.7229561888751	-2.7837068601521	0.0386917891507736	0.999783387607002	Prrg3	16	69959803	69965224	-	1168	protein_coding	proline rich and Gla domain 3 [Source:RGD Symbol;Acc:1560309]	-
ENSRNOG00000002126	939.319345592335	614.301397223018	1043.47129182606	1099.29295366008	1282.31249447432	1261.1846246015	865.69734488047	1214.26335757864	-0.487963133917096	0.0388174251799808	0.999783387607002	Ncam2	11	20471764	20705063	+	5006	protein_coding	neural cell adhesion molecule 2 [Source:RGD Symbol;Acc:1303131]	-
ENSRNOG00000052600	74.1018594856176	35.8342481713427	73.5656940433955	88.3948140667643	60.6563190290885	239.117219093909	61.1672672334519	129.389450729921	-1.0787546540887	0.0389324983797507	0.999783387607002	Mboat7l1	1	64031859	64046135	+	2287	protein_coding	membrane bound O-acyltransferase domain containing 7-like 1 [Source:RGD Symbol;Acc:9414715]	-
ENSRNOG00000015155	75.1455476473868	124.90795076868	130.675903892874	156.101480160456	160.170592436187	185.157138678912	110.24313410298	167.143070425185	-0.598626624497018	0.0390534360807741	0.999783387607002	Tnnc2	3	161243587	161246351	-	752	protein_coding	troponin C2, fast skeletal type [Source:RGD Symbol;Acc:1311973]	-
ENSRNOG00000047085	1048.90660257811	657.30249502863	1254.48867737159	1415.25739543064	1244.40229508114	1663.24012573285	986.899258326108	1440.96660541488	-0.545816499653497	0.0397753122189276	0.999783387607002	Lrrtm2	18	28012877	28017925	-	4715	protein_coding	leucine rich repeat transmembrane neuronal 2 [Source:RGD Symbol;Acc:1593785]	-
ENSRNOG00000017810	113.762009632849	96.2405522316062	125.836055600545	157.041850522868	155.431817512039	159.76415966009	111.946205821667	157.412609231666	-0.49094598539391	0.0398309231034194	0.999783387607002	Uros	1	205756640	205777167	-	1575	protein_coding	uroporphyrinogen III synthase [Source:RGD Symbol;Acc:1310396]	-
novel.1726	5.21844080884631	5.11917831019182	3.87187863386292	15.0459257985982	14.2163247724426	11.6384487169602	4.73649925096702	13.6335664293337	-1.52973581117574	0.0398567222944029	0.999783387607002	-	7	101937445	101937978	+	534	-	-	-
ENSRNOG00000016921	854.780604489025	357.318646051389	734.688970775489	967.641102922345	977.135389359222	1066.50511879053	648.929407105301	1003.76053702403	-0.629219111108969	0.0398649981326339	0.999783387607002	Klhl11	10	88378751	88389347	-	2480	protein_coding	kelch-like family member 11 [Source:RGD Symbol;Acc:1306673]	-
ENSRNOG00000024929	228.567707427468	203.743296745634	246.832262908761	308.441478871263	280.535475509534	312.122033773023	226.381089027288	300.366329384607	-0.407374968393997	0.0398929067222596	0.999783387607002	Nudcd1	7	83301941	83348487	-	3739	protein_coding	NudC domain containing 1 [Source:RGD Symbol;Acc:1310624]	-
ENSRNOG00000013727	8.34950529415409	13.3098636064987	9.6796965846573	12.224814711361	36.0146894235213	28.567101396175	10.44635516177	25.6022018436858	-1.29208104311466	0.0400795502859791	0.999783387607002	Ndc80	9	119839016	119871382	-	3427	protein_coding	NDC80 kinetochore complex component [Source:RGD Symbol;Acc:1310154]	-
ENSRNOG00000043006	3319.97204258802	2818.61957759162	3528.24940510759	4076.50552105769	3792.91544928769	4372.88259519968	3222.28034176241	4080.76785518169	-0.340676665506542	0.040317981586986	0.999783387607002	Epm2aip1	8	119524039	119531387	+	7349	protein_coding	EPM2A interacting protein 1 [Source:RGD Symbol;Acc:1310977]	-
ENSRNOG00000021265	757.717605444484	542.632900880333	797.606998575762	875.484807405932	912.688050390816	1051.69254769622	699.319168300193	946.621801830989	-0.436508128288925	0.0405638873067034	0.999783387607002	Cds2	3	124896618	124935226	+	1560	protein_coding	CDP-diacylglycerol synthase 2 [Source:RGD Symbol;Acc:621186]	-
ENSRNOG00000002941	1294.17332059388	584.610163023906	1337.73406799964	1516.81739457118	1593.1761294984	1867.44199867588	1072.17251720581	1659.14517424849	-0.629777877857353	0.0405781709217232	0.999783387607002	Uhmk1	13	88521625	88536728	-	3243	protein_coding	U2AF homology motif kinase 1 [Source:RGD Symbol;Acc:2968]	-
ENSRNOG00000014945	494.70818867863	313.293712583739	474.305132648208	578.327772883618	560.123196034239	642.230761017712	427.435677970192	593.560576645189	-0.473405026198716	0.040594734503711	0.999783387607002	Kpna3	15	41698281	41770112	-	2075	protein_coding	karyopherin subunit alpha 3 [Source:RGD Symbol;Acc:1311339]	-
ENSRNOG00000058643	392.426748825242	291.793163680934	352.340955681526	462.662218306894	443.549332900209	461.305785508603	345.520289395901	455.839112238569	-0.39978612330672	0.0407864444445356	0.999783387607002	Zfp281	13	53506925	53534353	+	3053	protein_coding	zinc finger protein 281 [Source:RGD Symbol;Acc:1305139]	zf-C2H2
ENSRNOG00000013481	665.873047208789	481.202761158031	643.699822879711	798.374437688116	797.061942241616	763.905452149568	596.92521041551	786.447277359767	-0.3978123489001	0.0411195971358959	0.999783387607002	Cdh11	19	2393059	2551245	+	5173	protein_coding	cadherin 11 [Source:RGD Symbol;Acc:619742]	-
ENSRNOG00000050378	42.7912146325397	38.9057551574578	59.0461491664095	82.75259189229	63.499583983577	81.4691410187213	46.914372985469	75.9071056315294	-0.691700023946121	0.0413268272730242	0.999783387607002	Pcdha4	18	29966245	29968614	+	2370	protein_coding	protocadherin alpha 4 [Source:RGD Symbol;Acc:620337]	-
ENSRNOG00000009401	198.30075073616	197.600282773404	250.704141542624	290.574441985427	374.363219007655	249.697627018418	215.535058350729	304.878429337167	-0.500492065223622	0.041370692944534	0.999783387607002	Lmo2	3	93909156	93931871	+	1833	protein_coding	LIM domain only 2 [Source:RGD Symbol;Acc:1307101]	-
ENSRNOG00000007713	1212.76564397588	1253.17485033496	894.403964422335	1382.34443274621	1523.04226062102	1514.05637399727	1120.11481957772	1473.1476891215	-0.395416602873579	0.0415244627831966	0.999783387607002	Tmcc3	7	35309265	35543759	+	5971	protein_coding	transmembrane and coiled-coil domain family 3 [Source:RGD Symbol;Acc:1307241]	-
ENSRNOG00000015888	546.892596767093	380.866866278271	590.461491664095	600.896661581515	744.935418075993	761.789370564666	506.07365156982	702.540483407391	-0.472862422507464	0.0416387280875581	0.999783387607002	Larp4b	17	63265407	63314019	+	2477	protein_coding	La ribonucleoprotein domain family, member 4B [Source:RGD Symbol;Acc:1310713]	-
ENSRNOG00000056462	956.018356180644	659.350166352706	991.200930268908	976.104436184057	1266.20065973222	1397.67188682767	868.856484267419	1213.32566091465	-0.481517662205204	0.0419409535201275	0.999783387607002	Tmf1	4	129521991	129544506	-	3755	protein_coding	TATA element modulatory factor 1 [Source:RGD Symbol;Acc:620551]	-
ENSRNOG00000049849	33.3980211766164	19.4528775787289	43.5586346309579	41.376295946145	67.290603922895	70.888733094212	32.1365111287677	59.8518776544173	-0.893851720629697	0.0419985704091252	0.999783387607002	Fam199x	X	107695491	107723594	+	1161	protein_coding	family with sequence similarity 199, X-linked [Source:MGI Symbol;Acc:MGI:2384304]	-
ENSRNOG00000016690	398.688877795858	468.916733213571	648.539671172039	660.139994413495	750.62194798497	687.726515093102	505.381760727156	699.496152497189	-0.468474745110464	0.042054018408337	0.999783387607002	Idi1	17	57976268	57984036	-	2811	protein_coding	isopentenyl-diphosphate delta isomerase 1 [Source:RGD Symbol;Acc:621835]	-
ENSRNOG00000005956	3.13106448530778	6.14301397223018	3.87187863386292	15.9862961610106	8.52979486346557	15.8706118867639	4.38198569713363	13.4622343037467	-1.6177521732472	0.0421621819849748	0.999783387607002	Erich5	7	73222730	73242899	+	1101	protein_coding	glutamate-rich 5 [Source:RGD Symbol;Acc:1590540]	-
ENSRNOG00000042985	11.4805697794619	18.4290419166905	22.2633021447118	15.9862961610106	49.2832592111344	53.9600804149972	17.3909712802881	39.7432119290474	-1.18771107454022	0.0422804353087979	0.999783387607002	Slc9b1	2	240527130	240576179	+	2254	protein_coding	solute carrier family 9 member B1 [Source:RGD Symbol;Acc:1305087]	-
ENSRNOG00000047594	54.2717844120016	31.7389055231893	53.2383312156152	79.9314808050528	56.8652990897705	102.62995686774	46.416340383602	79.8089122541877	-0.779597194148686	0.0425322031943699	0.999783387607002	Heatr1	17	66446162	66619250	+	13406	protein_coding	HEAT repeat containing 1 [Source:RGD Symbol;Acc:1564769]	-
ENSRNOG00000008758	28.1795803677701	47.0964404537647	36.7828470216977	89.3351844291767	57.8130540746	49.7279172451935	37.3529559477442	65.6253852496567	-0.814553503372241	0.0427137775714044	0.999783387607002	Tspan18	3	82097068	82236664	-	3716	protein_coding	tetraspanin 18 [Source:RGD Symbol;Acc:1560411]	-
ENSRNOG00000017428	12949.0390230712	13371.293746221	20198.6228632044	16872.125042403	22971.6853222976	26535.6630746692	15506.3185441655	22126.4911464566	-0.512894187233916	0.0428182550446793	0.999783387607002	Map1b	2	29675391	29768750	-	11866	protein_coding	microtubule-associated protein 1B [Source:RGD Symbol;Acc:3043]	-
ENSRNOG00000013399	16.6990105883082	11.262192282422	11.6156359015888	32.9129626844335	25.5893845903967	23.2768974339204	13.192279590773	27.2597482362502	-1.05088405136152	0.0430312129562546	0.999783387607002	AF529169	8	96977537	96985558	-	2941	protein_coding	cDNA sequence AF529169 [Source:MGI Symbol;Acc:MGI:2667167]	-
ENSRNOG00000013407	148.203718971235	148.456170995563	131.643873551339	129.771110012909	289.065270373	258.161953358026	142.767921172712	225.666111247978	-0.660202767802955	0.0433931326978157	0.999783387607002	Slc5a11	1	193187972	193226649	+	2178	protein_coding	solute carrier family 5 member 11 [Source:RGD Symbol;Acc:621410]	-
ENSRNOG00000061515	168.033794044851	109.550415838105	157.779054329914	213.464072267612	199.976301799026	204.201872943029	145.121088070957	205.880749003222	-0.504486045702384	0.043415306272397	0.999783387607002	Fbxo45	11	71796282	71808498	+	849	protein_coding	F-box protein 45 [Source:MGI Symbol;Acc:MGI:2447775]	-
ENSRNOG00000001767	556.285790223016	302.031520301317	515.927827962234	586.791106145329	763.890517772583	650.695087357319	458.081712828856	667.125570425077	-0.542322624699551	0.0434404633650948	0.999783387607002	RGD1562339	11	83048636	83094372	+	741	protein_coding	RGD1562339 [Source:RGD Symbol;Acc:1562339]	-
ENSRNOG00000009542	45.9222791178475	43.0010978056113	161.650932963777	81.8122215298776	204.715076723174	258.161953358026	83.5247699624119	181.563083870359	-1.11802708828589	0.0442886309516299	0.999783387607002	Kcnh5	6	97872831	98157087	-	3505	protein_coding	potassium voltage-gated channel subfamily H member 5 [Source:RGD Symbol;Acc:621417]	-
ENSRNOG00000012663	2163.56555934768	2342.53599474378	2043.38394902116	2682.87664396254	2618.64702308393	2707.52638788192	2183.16183437087	2669.6833516428	-0.290281075509529	0.0442951894660933	0.999783387607002	Mfsd6	9	53626592	53710817	+	4973	protein_coding	major facilitator superfamily domain containing 6 [Source:RGD Symbol;Acc:1562317]	-
ENSRNOG00000008169	7162.83185422244	4402.49334676496	9518.04565169353	7241.79216093779	11677.2891680844	14277.2024533328	7027.79028422698	11065.4279274516	-0.654879860138872	0.0445814010542135	0.999783387607002	Slc24a2	5	105336262	105582375	-	8901	protein_coding	solute carrier family 24 member 2 [Source:RGD Symbol;Acc:628650]	-
ENSRNOG00000042603	380.94617904578	179.171240856714	367.828470216978	410.0014780118	453.026882748505	569.225946338598	309.315296706491	477.418102366301	-0.625721356389757	0.0448276130149403	0.999783387607002	Ttc39b	5	101304982	101405656	-	2676	protein_coding	tetratricopeptide repeat domain 39B [Source:RGD Symbol;Acc:1305797]	-
ENSRNOG00000010325	6.26212897061557	9.21452095834527	42.5906649724921	23.5092590603097	48.3355042263049	92.0495489432305	19.3557716338177	54.6314374099484	-1.49031757248021	0.0448890063497025	0.999783387607002	Ptger3	2	263895241	263979698	+	2040	protein_coding	prostaglandin E receptor 3 [Source:RGD Symbol;Acc:3435]	-
ENSRNOG00000051958	11.4805697794619	22.524384564844	23.2312718031775	31.0322219596087	44.5444842869869	35.9733869433315	19.0787420491611	37.1833643966424	-0.960065211907994	0.0450793390804265	0.999783387607002	AABR07037943.1	X	35971697	35984183	-	2496	lincRNA		-
ENSRNOG00000002338	418.518952869474	298.960013315202	476.241071965139	528.488143675761	506.101161898957	616.83778199889	397.906679383272	550.475695857869	-0.467640602931702	0.0453213410795228	0.999783387607002	Dgke	10	76386471	76407989	-	3048	protein_coding	diacylglycerol kinase epsilon [Source:RGD Symbol;Acc:1560914]	-
ENSRNOG00000017941	756.673917282715	864.117298760379	779.215575064913	1022.18258394226	966.710084526098	990.326181734066	800.002263702669	993.072950067476	-0.31192332265796	0.0453552139467934	0.999783387607002	Optn	17	77167740	77218389	+	4807	protein_coding	optineurin [Source:RGD Symbol;Acc:628886]	-
ENSRNOG00000003680	903.83394809218	495.536460426568	1260.29649532238	933.7877698755	1611.18347421016	1821.94624460049	886.55563461371	1455.63916289539	-0.715124602409957	0.0453664605534063	0.999783387607002	Gabrb2	10	27973681	28187565	+	2098	protein_coding	gamma-aminobutyric acid type A receptor beta 2 subunit [Source:RGD Symbol;Acc:2650]	-
ENSRNOG00000018241	667.960423532327	658.326330690668	987.329051635045	793.672585876054	1283.26024945915	1279.17131807317	771.205268619347	1118.70138446946	-0.536268858139972	0.0453677725562099	0.999783387607002	Ank1	16	73681422	73827488	-	5124	protein_coding	ankyrin 1 [Source:RGD Symbol;Acc:1309620]	-
ENSRNOG00000012775	327.718082795548	265.173436467936	374.604257826238	422.226292723161	423.64647821879	441.203010452036	322.498592363241	429.025260464662	-0.411227283484062	0.0454313996599829	0.999783387607002	Ccdc127	1	31539215	31545559	-	1255	protein_coding	coiled-coil domain containing 127 [Source:RGD Symbol;Acc:735106]	-
ENSRNOG00000047809	9.39319345592335	3.07150698611509	3.87187863386292	11.2844443489486	22.7461196359082	13.754530301862	5.44552635863379	15.9283647622396	-1.55492628907679	0.0454452284230126	0.999783387607002	AABR07025358.1	16	35116440	35116607	+	168	protein_coding		-
ENSRNOG00000048232	0	1.02383566203836	3.87187863386292	1.88074072482477	11.3730598179541	16.9286526792148	1.63190476530043	10.0608177406646	-2.60105848722724	0.0455396342092309	0.999783387607002	AABR07044302.1	20	1904641	1905580	+	940	unprocessed_pseudogene		-
ENSRNOG00000006839	790.071938459331	591.777012658174	836.325784914391	972.342954734407	909.844785436327	1042.17018056416	739.391578677299	974.785973578299	-0.398479864868012	0.0456058458426964	0.999783387607002	Arl5a	3	37924793	37947283	-	2843	protein_coding	ADP-ribosylation factor like GTPase 5A [Source:RGD Symbol;Acc:621327]	-
ENSRNOG00000007706	115.849385956388	70.6446606806471	132.611843209805	142.936295086683	147.849777633403	207.375995320381	106.368629948947	166.054022680156	-0.640721689220416	0.0456157779059617	0.999783387607002	Prkaa2	5	124574079	124642569	-	2652	protein_coding	protein kinase AMP-activated catalytic subunit alpha 2 [Source:RGD Symbol;Acc:620893]	-
ENSRNOG00000019750	771.285551547484	518.060844991412	1164.46749913427	715.621845795826	1660.4667334213	1764.81204180814	817.93796522439	1380.30020700842	-0.754662641283375	0.0462401870764752	0.999783387607002	Kcna1	4	159190804	159192526	-	1723	protein_coding	potassium voltage-gated channel subfamily A member 1 [Source:RGD Symbol;Acc:2949]	-
ENSRNOG00000049388	2.08737632353852	9.21452095834527	4.83984829232865	1.88074072482477	64.4473389684065	8.4643263396074	5.38058185807082	24.9308020109462	-2.21305710152428	0.0463037512376225	0.999783387607002	Prr32	X	131617798	131619728	+	1101	protein_coding	proline rich 32 [Source:RGD Symbol;Acc:1583341]	-
ENSRNOG00000014844	2189.65776339191	1602.30281109004	2030.8003434611	2663.12886635188	2233.85849924315	2685.30753124045	1940.92030598102	2527.43163227849	-0.380884007653913	0.0464767182982499	0.999783387607002	Kif21a	7	132071116	132143470	-	5016	protein_coding	kinesin family member 21A [Source:RGD Symbol;Acc:1305126]	-
ENSRNOG00000004676	400.776254119396	157.670691953908	272.967443687336	500.277032803389	367.728934113849	446.493214414291	277.138129920213	438.166393777176	-0.661068997399358	0.0465226141184963	0.999783387607002	Pak3	X	114929029	115036669	+	2258	protein_coding	p21 (RAC1) activated kinase 3 [Source:RGD Symbol;Acc:3251]	-
ENSRNOG00000059714	952.887291695336	656.278659366591	635.956065611985	713.741105071001	1183.74597605205	1507.70812924257	748.374005557971	1135.06507012187	-0.600826918869051	0.0468427909959446	0.999783387607002	LOC103692716	6	135107271	135112775	-	2758	protein_coding	heat shock protein HSP 90-alpha [Source:RGD Symbol;Acc:9292348]	-
ENSRNOG00000008372	480.09655441386	446.392348648727	539.159099765412	562.341476722607	634.99583983577	699.364963810062	488.549334276	632.234093456146	-0.371334755889079	0.0468563681659665	0.999783387607002	Vamp7	12	18996591	19030381	+	989	protein_coding	vesicle-associated membrane protein 7 [Source:RGD Symbol;Acc:621558]	-
ENSRNOG00000030151	273.446298383546	131.050964740911	218.761142813255	301.858886334376	339.296284568964	290.961217924005	207.752801979237	310.705462942448	-0.58097286596089	0.0475688914881243	0.999783387607002	Thsd7a	4	38664066	39102807	-	4932	protein_coding	thrombospondin type 1 domain containing 7A [Source:RGD Symbol;Acc:1566201]	-
ENSRNOG00000003219	94.9756227210028	89.0737025973376	143.259509452928	122.24814711361	186.707732011413	195.737546603421	109.102944923756	168.231141909481	-0.622720705242729	0.0477699981864067	0.999783387607002	Trim16	10	49231730	49254621	+	4014	protein_coding	tripartite motif-containing 16 [Source:RGD Symbol;Acc:1309749]	-
ENSRNOG00000018690	410.16944757532	294.864670667049	506.248131377577	594.314069044628	491.884837126514	617.89582279134	403.760749873315	568.031576320828	-0.491923550730358	0.0477931307560773	0.999783387607002	Rgs17	1	42492761	42587721	-	2494	protein_coding	regulator of G-protein signaling 17 [Source:RGD Symbol;Acc:1305515]	-
ENSRNOG00000038202	9.39319345592335	17.4052062546522	7.74375726772584	21.6285183354849	58.7608090594295	11.6384487169602	11.5140523261005	30.6759253706248	-1.41825614584953	0.0483868137753945	0.999783387607002	Calml4	8	67753279	67765358	+	896	protein_coding	calmodulin-like 4 [Source:RGD Symbol;Acc:1583918]	-
ENSRNOG00000010859	598.033316693787	279.507135736473	733.721001117024	654.497772239021	885.20315583076	1046.40234373397	537.087151182428	862.034423934582	-0.682236558527845	0.0485385048011993	0.999783387607002	Zyg11b	5	127847129	127878792	-	2671	protein_coding	zyg-11 family member B, cell cycle regulator [Source:RGD Symbol;Acc:1307814]	-
ENSRNOG00000020009	31.3106448530778	16.3813705926138	48.3984829232865	50.7799995702689	72.0293788470426	57.13420279235	32.0301661229927	59.9811937365538	-0.902551815290651	0.0485902049138865	0.999783387607002	Npas4	1	220261008	220265772	-	2460	protein_coding	neuronal PAS domain protein 4 [Source:RGD Symbol;Acc:628866]	bHLH
ENSRNOG00000059043	790.071938459331	595.872355306328	758.888212237133	811.539622761889	982.821919268199	1025.24152788495	714.944168667597	939.867689971678	-0.39439900425874	0.0486055837485964	0.999783387607002	Itch	3	150686638	150749827	+	2884	protein_coding	itchy E3 ubiquitin protein ligase [Source:RGD Symbol;Acc:1359556]	-
ENSRNOG00000050220	1877.5950030229	1369.89211580733	2840.02297793845	2480.69701604387	3025.23391157579	3446.03886101266	2029.17003225623	2983.98992954411	-0.556203480265753	0.0486327210858286	0.999783387607002	Nrxn1	6	13886740	15191660	-	6503	protein_coding	neurexin 1 [Source:RGD Symbol;Acc:628659]	-
ENSRNOG00000003313	108.543568824003	134.122471727026	122.932146625148	163.624443059755	140.267737754767	234.885055924105	121.866062392059	179.592412246209	-0.55761194233527	0.0488443444951533	0.999783387607002	Glra2	X	30612903	30831483	-	3164	protein_coding	glycine receptor, alpha 2 [Source:RGD Symbol;Acc:2705]	-
ENSRNOG00000018714	278.664739192393	177.123569532637	311.686230025965	344.175552642933	370.572199068337	373.488399735177	255.824846250332	362.745383815483	-0.503287408177979	0.0494549173809823	0.999783387607002	Arl5b	17	82065937	82091362	+	5292	protein_coding	ADP-ribosylation factor like GTPase 5B [Source:RGD Symbol;Acc:1305569]	-
ENSRNOG00000001781	130.461020221158	131.050964740911	122.932146625148	166.445554146992	186.707732011413	166.112404414795	128.148043862405	173.0885635244	-0.434307297163037	0.0496506902529749	0.999783387607002	Lmln	11	70897052	70961358	-	4383	protein_coding	leishmanolysin like peptidase [Source:RGD Symbol;Acc:1311465]	-
ENSRNOG00000055821	4.17475264707705	1.02383566203836	5.80781795079438	13.1651850737734	12.3208148027836	10.5804079245093	3.6688020866366	12.0221359336888	-1.7073953371764	0.0498117423637853	0.999783387607002	AABR07003349.1	1	106861356	106862934	-	165	lincRNA		-
ENSRNOG00000003759	173.252234853697	124.90795076868	160.682963305311	175.849257771116	218.931401495616	259.219994150477	152.94771630923	218.000217805736	-0.510250398061474	0.0498866848342964	0.999783387607002	Galc	6	122178602	122239614	-	2451	protein_coding	galactosylceramidase [Source:RGD Symbol;Acc:1359384]	-
