# Supplementary material for: Electroacupuncture alleviates perioperative hypothalamus-pituitary-adrenal axis dysfunction via circRNA-miRNA-mRNA networks
Source: Front Mol Neurosci. 2023 Jan 25;16:1115569. doi: 10.3389/fnmol.2023.1115569 (PMC9905746; doi:10.3389/fnmol.2023.1115569)
Supplement: Supplementary file 1 [file Data_Sheet_1.ZIP › Raw data/Fig2/Fig2C/CEA/HT VS NC/CEAHTvsCEANC_deg_up.xls]

gene_id	CEAHT1	CEAHT2	CEAHT3	CEANC1	CEANC2	CEANC3	CEAHT	CEANC	log2FoldChange	pvalue	padj	gene_name	gene_chr	gene_start	gene_end	gene_strand	gene_length	gene_biotype	gene_description	tf_family
ENSRNOG00000047706	413.300512060628	917.356753186374	463.657466405085	0	0	0	598.104910550695	0	11.6951163556343	2.30324455505272e-21	4.49155720680831e-17	LOC103690108	20	3791407	3794027	-	1089	protein_coding	class I histocompatibility antigen, Non-RT1.A alpha-1 chain-like [Source:RGD Symbol;Acc:9113230]	-
ENSRNOG00000048951	22.9611395589238	106.47890885199	60.982088483341	0.940370362412386	2.84326495448852	1.05804079245093	63.4740456314182	1.61389203645061	5.28637501547151	2.77610332795721e-09	1.80455969994979e-05	LOC100364500	20	2704148	2707120	-	1154	protein_coding	RT1 class I, locus CE11-like [Source:RGD Symbol;Acc:2320860]	-
ENSRNOG00000019342	452.960662207859	1462.03732539078	299.102624465911	115.665554576724	117.521618118859	113.210364792249	738.033537354851	115.465845829277	2.67606501246638	3.08843222745906e-08	0.000100379194779465	Sult1a1	1	198100586	198104109	-	1223	protein_coding	sulfotransferase family 1A member 1 [Source:RGD Symbol;Acc:3767]	-
ENSRNOG00000012294	620.994456252711	610.206054574865	491.728586500591	303.739627059201	257.789355873626	229.594851961851	574.309699109389	263.707944964893	1.12177894191171	1.00232937560681e-07	0.000279234645052976	Heph	X	65563122	65658516	+	4377	protein_coding	hephaestin [Source:RGD Symbol;Acc:71060]	-
ENSRNOG00000050210	45.9222791178475	95.2167165695678	62.9180278002725	4.70185181206193	16.1118347421016	4.2321631698037	68.0190078292293	8.34861657465575	3.01697047224135	3.41139023446394e-07	0.000831569012028517	RT1-CE10	20	154074	157861	-	1778	protein_coding	RT1 class I, locus CE10 [Source:RGD Symbol;Acc:1359292]	-
ENSRNOG00000008873	133.592084706465	316.365219569854	70.6617850679983	7.52296289929909	28.4326495448852	32.7992645659787	173.539696448106	22.918292336721	2.92429451592463	1.21609499419966e-06	0.00248312826239609	Ino80b	4	113954613	113957774	-	1142	protein_coding	INO80 complex subunit B [Source:RGD Symbol;Acc:1562258]	-
ENSRNOG00000011861	303.713255074855	294.864670667049	201.337688960872	107.202221315012	122.260393043006	123.790772716758	266.638538234259	117.751129024926	1.1790024336697	4.23567381495156e-06	0.00589999107609789	Aadat	16	32832061	32868702	-	2066	protein_coding	aminoadipate aminotransferase [Source:RGD Symbol;Acc:2948]	-
novel.1184	27.1358922060008	61.4301397223018	34.8469077047663	7.52296289929909	2.84326495448852	0	41.1376465443563	3.45540928459587	3.54564918155434	5.94009677960071e-06	0.00723986420618709	-	20	132242	135568	+	2471	-	-	-
ENSRNOG00000048168	390.339372501704	246.744394551246	172.2985992069	122.24814711361	61.604074013918	79.3530594338194	269.794122086616	87.7350935204492	1.61942012625954	1.82059058459333e-05	0.0197240761056415	Gtpbp6	12	52637000	52640839	+	1542	protein_coding	GTP binding protein 6 (putative) [Source:RGD Symbol;Acc:1305954]	-
ENSRNOG00000021027	4024.46155178227	4654.3569196264	4434.26900543151	2844.62034629747	2958.89106263772	2728.68720373094	4371.02915894673	2844.06620422204	0.619986225379491	2.39400518705478e-05	0.0245713132382923	Dbp	1	101687855	101692846	+	1702	protein_coding	D-box binding PAR bZIP transcription factor [Source:RGD Symbol;Acc:2491]	TF_bZIP
ENSRNOG00000005695	360.072415810395	377.795359292156	457.84964845429	207.821850093137	217.983646510787	238.059178301458	398.572474518947	221.288224968461	0.849957558695003	3.05796241514823e-05	0.0282400514584895	Mgp	4	170856751	170860225	-	676	protein_coding	matrix Gla protein [Source:RGD Symbol;Acc:3088]	-
ENSRNOG00000049918	86.6261174268487	296.912341991126	98.7329051635045	20.6881479730725	44.5444842869869	42.321631698037	160.75712152716	35.8514213193655	2.16607081320446	3.2708702048964e-05	0.0282400514584895	Lrg1	9	10952374	10954681	+	1365	protein_coding	leucine-rich alpha-2-glycoprotein 1 [Source:RGD Symbol;Acc:1359464]	-
novel.1284	124.198891250542	114.669594148297	76.4696030187927	43.2570366709698	36.9624444083508	40.2055501131352	105.112696139211	40.1416770641519	1.38752622252695	3.33070705884446e-05	0.0282400514584895	-	3	164416577	164421876	+	5300	-	-	-
ENSRNOG00000014288	1407.93533022673	1512.20527283066	1359.99737014435	884.888511030055	922.165600239111	973.397529054851	1426.71265773392	926.817213441339	0.622471370408625	4.00134203192959e-05	0.0325125712352746	Fn1	9	78900103	78969078	-	8406	protein_coding	fibronectin 1 [Source:RGD Symbol;Acc:2624]	-
ENSRNOG00000003645	320.412265663163	540.585229556256	319.429987293691	53.601110657506	184.812222041754	126.964895094111	393.47582750437	121.79274259779	1.69205049741122	4.81137214548738e-05	0.0375306272836598	LOC103689931	10	34955716	34961608	-	1733	protein_coding	heterogeneous nuclear ribonucleoprotein A/B [Source:RGD Symbol;Acc:9343685]	-
ENSRNOG00000011483	15.6553224265389	40.9534264815345	24.1992414616433	0.940370362412386	4.73877492414754	3.17412237735278	26.9359967899056	2.95108922130423	3.19391120720546	7.37004974235482e-05	0.0552782077021775	S100a9	2	190097554	190100276	-	528	protein_coding	S100 calcium binding protein A9 [Source:RGD Symbol;Acc:620267]	-
ENSRNOG00000043098	813.033078018255	2765.38012316562	913.763357591649	409.061107649388	477.668512354072	587.212639810264	1497.39218625851	491.314086604574	1.60787448924775	0.000135920109998913	0.0883526021696267	Mt2A	19	11307967	11308740	-	382	protein_coding	metallothionein 2A [Source:RGD Symbol;Acc:1592345]	-
ENSRNOG00000060878	14.6116342647697	181.21891218079	25.167211120109	3.76148144964954	6.63428489380655	12.6964895094111	73.6659191885563	7.6974186176224	3.26603261794213	0.000184269359246257	0.112294899208164	AABR07066020.1	9	604106	605637	-	989	lincRNA		-
ENSRNOG00000056422	32.3543330148471	62.4539753843402	39.6867559970949	15.9862961610106	10.4253048331246	10.5804079245093	44.8316881320941	12.3306696395481	1.85900031769098	0.000252548436619818	0.149240820076457	RF00289	10	94696646	94696715	+	70	snoRNA		-
ENSRNOG00000015003	254.6599114717	906.094560903952	395.899590312484	108.142591677424	111.835088209882	253.929790188222	518.884687562712	157.969156691843	1.71703710710307	0.000292766113937412	0.163120913939813	Pex11a	1	141474180	141481315	-	2313	protein_coding	peroxisomal biogenesis factor 11 alpha [Source:RGD Symbol;Acc:619842]	-
ENSRNOG00000020621	116.893074118157	399.295908194962	52.2703615571494	44.1974070333821	33.1714244690328	49.7279172451935	189.486447956756	42.3655829158695	2.16158602788827	0.000333091137539758	0.170937112451653	Dcst1	2	188672405	188689392	-	2855	protein_coding	DC-STAMP domain containing 1 [Source:RGD Symbol;Acc:1307756]	-
ENSRNOG00000053812	63.6649778679249	5.11917831019182	66.7899064341354	6.5825925368867	3.79101993931803	6.34824475470555	45.191354204084	5.57395241030343	3.02172025234824	0.000363965184796748	0.173114269968814	Selenbp1	2	196105569	196113149	-	2011	protein_coding	selenium binding protein 1 [Source:RGD Symbol;Acc:620571]	-
ENSRNOG00000015904	557.329478384786	1687.28117103922	793.735119941899	455.139255407595	435.019538036744	404.171582716254	1012.78192312197	431.443458720197	1.23097859823536	0.000745416548797405	0.316008002567352	Wfdc1	19	52313795	52332697	+	1257	protein_coding	WAP four-disulfide core domain 1 [Source:RGD Symbol;Acc:68938]	-
ENSRNOG00000049951	177.426987500774	121.836443782565	209.081446228598	48.8992588454441	95.7232534677803	82.5271818111722	169.448292503979	75.7165647081322	1.16345378262229	0.0008179238983961	0.339368807289837	NEWGENE_1310680	1	220373290	220467159	-	2485	protein_coding	transmembrane protein 151A [Source:RGD Symbol;Acc:11445883]	-
ENSRNOG00000061153	4857.32470487414	5681.26408865088	4813.71311155008	3241.4566392355	3213.83715355686	3941.2019518797	5117.43396835837	3465.49858155735	0.562448955825251	0.0010549895115818	0.374060917551941	Hrh3	3	175473078	175479395	-	3264	protein_coding	histamine receptor H3 [Source:RGD Symbol;Acc:620630]	-
ENSRNOG00000011557	7.30581713238483	17.4052062546522	15.4875145354517	0.940370362412386	1.89550996965901	0	13.3995126408296	0.9452934440238	3.79088137823706	0.0013360386714398	0.457089300556973	S100a8	2	190073815	190074354	+	377	protein_coding	S100 calcium binding protein A8 [Source:RGD Symbol;Acc:620265]	-
ENSRNOG00000010389	29323.4625930692	40003.3069871629	28104.031063894	23425.566098055	20308.4938149267	18012.0864506846	32476.933548042	20582.0487878887	0.658014646590564	0.00150299155622445	0.500249966765835	Ndrg2	15	28305821	28314459	-	2076	protein_coding	NDRG family member 2 [Source:RGD Symbol;Acc:621874]	-
ENSRNOG00000025055	41.7475264707705	17.4052062546522	17.4234538523831	1.88074072482477	8.52979486346557	3.17412237735278	25.5253955259353	4.52821932188104	2.48776835430969	0.00153915173611354	0.500249966765835	Zdhhc19	11	71511715	71523267	-	1974	protein_coding	zinc finger, DHHC-type containing 19 [Source:RGD Symbol;Acc:1309014]	-
ENSRNOG00000024705	326.674394633779	319.436726555969	303.942472758239	186.193331757652	234.095481252888	189.389301848716	316.684531315996	203.226038286419	0.639291290200174	0.00179229498278092	0.537716068603243	Rarres2	4	78205812	78208767	-	678	protein_coding	retinoic acid receptor responder 2 [Source:RGD Symbol;Acc:1309874]	-
ENSRNOG00000058439	159.684288750697	16.3813705926138	2.90390897539719	4.70185181206193	4.73877492414754	9.52236713205833	59.6565227729027	6.32099795608927	3.24259766423472	0.00191681004756418	0.551125593778935	LOC100910130	X	156392630	156399760	-	1324	protein_coding	protein FAM50A-like [Source:RGD Symbol;Acc:6500228]	-
ENSRNOG00000015354	625.169208899788	393.152894222732	532.383312156152	341.354441555696	244.520786086013	116.384487169602	516.90180509289	234.08657160377	1.14160467362807	0.00194031721261471	0.551125593778935	Aox1	9	64929721	65007870	+	4951	protein_coding	aldehyde oxidase 1 [Source:RGD Symbol;Acc:620528]	-
ENSRNOG00000050315	176.383299339005	301.007684639279	199.40174964394	132.592221100146	112.782843194711	124.848813509209	225.597577874075	123.407959268022	0.87027948678685	0.00197829811622611	0.551125593778935	Dcxr	10	109906815	109909715	-	1141	protein_coding	dicarbonyl and L-xylulose reductase [Source:RGD Symbol;Acc:620031]	-
ENSRNOG00000042233	6001.20693017325	10833.2051400279	6655.75937161036	4974.55921716152	4448.76189878971	4355.95394252046	7830.05714727051	4593.09168615723	0.769537008034366	0.00206010651188922	0.565832916737346	Rpl41	7	2972900	2973977	-	443	protein_coding	ribosomal protein L41 [Source:RGD Symbol;Acc:621210]	-
ENSRNOG00000012749	871.479615077333	1776.35487363656	889.564116130006	712.800734708589	614.145230169521	496.221131659484	1179.1328682813	607.722365512531	0.955948698591268	0.00212083374889686	0.566553136126543	C1qb	5	155246447	155252003	-	1083	protein_coding	complement C1q B chain [Source:RGD Symbol;Acc:2229]	-
ENSRNOG00000007918	61.5776015443864	83.9545242871458	56.1422401910124	29.151481234784	35.0669344386918	29.6251421886259	67.2247886741815	31.2811859540339	1.10230240559348	0.00251258253172232	0.621563245557732	Tbxas1	4	66670618	66846805	+	1961	protein_coding	thromboxane A synthase 1 [Source:RGD Symbol;Acc:3826]	-
ENSRNOG00000059013	114.805697794619	104.431237527913	97.7649355050388	69.5874068185166	49.2832592111344	31.7412237735278	105.667290275857	50.2039632677262	1.06902251317312	0.00251799889231633	0.621563245557732	AABR07060519.1	4	77413672	77446624	-	2240	lincRNA		-
ENSRNOG00000015476	393.470436987012	477.107418509878	274.903383004267	249.198146039282	217.035891525957	193.621465018519	381.827079500385	219.951834194586	0.794711783734228	0.00261507038548374	0.621908385211201	Ubxn11	5	152333043	152356890	+	1805	protein_coding	UBX domain protein 11 [Source:RGD Symbol;Acc:620769]	-
novel.1114	315.193824854317	425.915635407959	401.707408263278	215.344812992436	179.125692132777	283.554932376848	380.938956175185	226.008479167354	0.754653854748381	0.00279489199059783	0.656664924200583	-	2	30353826	30360066	-	5230	-	-	-
ENSRNOG00000020583	534.368338825862	697.232085848126	633.052156636588	364.863700616006	476.720757369242	359.733869433315	621.550860436858	400.439442472854	0.633998759061776	0.00294086723848694	0.68249689324722	Fcgrt	1	101086877	101095594	-	1550	protein_coding	Fc fragment of IgG receptor and transporter [Source:RGD Symbol;Acc:61811]	-
ENSRNOG00000020763	7158.65710157536	6709.1950933374	4983.10780178158	4691.50773807539	3707.61750065303	3985.63966516264	6283.65333223145	4128.25496796369	0.606015948768821	0.00297483390215957	0.68249689324722	Snrnp70	1	101367471	101388129	-	2427	protein_coding	small nuclear ribonucleoprotein U1 subunit 70 [Source:RGD Symbol;Acc:1307120]	-
ENSRNOG00000013415	163.859041397774	142.313157023333	107.444632089696	84.6333326171148	80.5591737105081	61.3663659621537	137.872276836934	75.5196240965922	0.865425358878632	0.00351380104834015	0.773346968274533	Ptpn18	9	40972089	40988790	+	1377	protein_coding	protein tyrosine phosphatase, non-receptor type 18 [Source:RGD Symbol;Acc:1311586]	-
ENSRNOG00000047796	439.392716104859	541.609065218294	420.098831774127	352.638885904645	279.587720524705	277.206687622142	467.033537699093	303.144431350497	0.622875891347928	0.00356069057493652	0.773346968274533	Pcbd2	17	8929810	8980571	-	384	protein_coding	pterin-4 alpha-carbinolamine dehydratase 2 [Source:RGD Symbol;Acc:1590239]	-
novel.1205	7.30581713238483	53.2394544259949	13.5515752185202	5.64222217447432	0	3.17412237735278	24.6989489256333	2.9387815172757	3.07111438504089	0.00356911066841229	0.773346968274533	-	20	147571	153922	-	1512	-	-	-
ENSRNOG00000028668	57.4028488973094	80.8830173010307	83.2453906280528	46.0781477582069	25.5893845903967	30.6831829810768	73.8437522754643	34.1169051098935	1.11306364664004	0.0037261693549764	0.796047149918099	Slc28a2	3	114355798	114647382	+	4158	protein_coding	solute carrier family 28 member 2 [Source:RGD Symbol;Acc:61840]	-
ENSRNOG00000011141	84.5387411033102	69.6208250186087	95.8289961881073	44.1974070333821	45.4922392718164	43.3796724904879	83.3295207700087	44.3564395985622	0.910053363392235	0.00387441833797895	0.812419699020725	Serpina11	6	127647184	127656603	-	1585	protein_coding	serpin family A member 11 [Source:RGD Symbol;Acc:1359239]	-
ENSRNOG00000015695	104.368816176926	425.915635407959	65.8219367756697	65.825925368867	62.5518289987475	59.2502843772518	198.702129453518	62.5426795816221	1.66721231740174	0.00393386542090048	0.812687572224366	Sult5a1	19	55952853	55967836	-	1190	protein_coding	sulfotransferase family 5A, member 1 [Source:RGD Symbol;Acc:1310002]	-
novel.295	1902.64351890536	3223.03466409677	2344.422512804	1736.86405937568	1532.51981046931	1416.71662109179	2490.03356526871	1562.03349697893	0.672659819808015	0.00395904411883056	0.812687572224366	-	10	103197828	103202092	+	934	-	PF01781:Ribosomal L38e protein family	-
ENSRNOG00000021157	4225.89336700374	5550.21312390997	4558.16912171512	3712.5821908041	3211.9416435872	3046.09944146621	4778.09187087628	3323.54109195251	0.523651667163492	0.00418408571426419	0.835905687481368	Ctss	2	197655786	197679458	+	990	protein_coding	cathepsin S [Source:RGD Symbol;Acc:621513]	-
ENSRNOG00000017689	9267.95087651104	11050.2583003801	6291.80278002725	6507.36290789371	5132.09324285178	3851.26848452137	8870.00398563945	5163.57487842229	0.780494723341064	0.00423215651531828	0.835905687481368	Itih3	16	6992062	7007287	-	3012	protein_coding	inter-alpha trypsin inhibitor, heavy chain 3 [Source:RGD Symbol;Acc:620633]	-
ENSRNOG00000039473	769.198175223946	2160.29324690095	735.656940433955	606.538883755989	568.652990897705	533.252559395266	1221.71612085295	569.48147801632	1.10107407219956	0.00436795577615267	0.851795055907532	Ccdc152	2	53116101	53140637	-	1038	protein_coding	coiled-coil domain containing 152 [Source:RGD Symbol;Acc:1561503]	-
ENSRNOG00000043400	242.135653530469	159.718363277985	360.084712949252	110.963702764662	141.215492739597	147.067670150679	253.979576585902	133.082288551646	0.933565524706399	0.00472360938768295	0.895451979067635	LOC100910678	4	79015316	79015660	-	195	protein_coding	coiled-coil domain-containing protein 72-like [Source:RGD Symbol;Acc:6497475]	-
ENSRNOG00000057347	211.86869683916	443.320841662611	179.07438681616	139.174813637033	147.849777633403	125.90685430166	278.087975105977	137.643815190699	1.01396393866689	0.00475244136922184	0.895451979067635	Cebpb	3	164424515	164425910	+	1396	protein_coding	CCAAT/enhancer binding protein beta [Source:RGD Symbol;Acc:2327]	TF_bZIP
ENSRNOG00000049397	41.7475264707705	39.9295908194962	181.010326133092	15.9862961610106	34.1191794538623	27.5090606037241	87.5624811411194	25.8715120728656	1.76100291356483	0.00477549899097657	0.895451979067635	LOC103689941	5	142303636	142330854	+	2283	protein_coding	type II inositol 1,4,5-trisphosphate 5-phosphatase-like [Source:RGD Symbol;Acc:9440607]	-
ENSRNOG00000061097	8.34950529415409	4.09534264815345	4.83984829232865	0	0	0	5.7615654115454	0	4.9962914589868	0.00502307625362918	0.924103868132288	Lrit3	2	235213027	235232530	-	2109	protein_coding	leucine-rich repeat, Ig-like and transmembrane domains 3 [Source:RGD Symbol;Acc:1559637]	-
ENSRNOG00000001701	291.188997133624	443.320841662611	223.600991105584	199.358516831426	172.49140723897	173.518689961952	319.37027663394	181.789538010783	0.812345048046281	0.00546298291827901	0.959762431435666	Cbr3	11	33909439	33917674	+	1153	protein_coding	carbonyl reductase 3 [Source:RGD Symbol;Acc:1309728]	-
ENSRNOG00000019247	921.576646842258	936.809630765103	736.624910092421	646.034438977309	598.033395427419	588.270680602715	865.003729233261	610.779505002481	0.501679516037389	0.00565540245429998	0.975982329746052	Plekhj1	7	11784341	11786475	+	825	protein_coding	pleckstrin homology domain containing J1 [Source:RGD Symbol;Acc:1307213]	-
ENSRNOG00000051612	22.9611395589238	86.0021956112226	17.4234538523831	17.8670368858353	1.89550996965901	4.2321631698037	42.1289296741765	7.99823667509935	2.390334844334	0.00572891601343438	0.976128785495871	AABR07044570.2	20	10727513	10729072	+	1471	lincRNA		-
ENSRNOG00000010397	235.873524559853	163.813705926138	171.330629548434	118.486665663961	110.887333225052	121.674691131856	190.339286678142	117.016230006956	0.701649736303068	0.00582279227279653	0.97888165613625	Agbl3	4	62299044	62376533	+	4710	protein_coding	ATP/GTP binding protein-like 3 [Source:RGD Symbol;Acc:1561995]	-
ENSRNOG00000020264	450.873285884321	399.295908194962	352.340955681526	301.858886334376	263.475885782603	247.581545433517	400.836716586936	270.972105850165	0.563900604476567	0.00587763759394185	0.979656501875727	Dhrs1	15	34424016	34431325	-	1598	protein_coding	dehydrogenase/reductase 1 [Source:RGD Symbol;Acc:1359172]	-
ENSRNOG00000000512	287.014244486547	279.507135736473	257.479929151884	198.418146469013	169.648142284482	193.621465018519	274.667103124968	187.229251257338	0.552889076105378	0.00608213227572046	0.9903172060921	Slc26a8	20	5881462	5931648	-	3675	protein_coding	solute carrier family 26 member 8 [Source:RGD Symbol;Acc:1308898]	-
ENSRNOG00000011263	29.2232685295393	116.717265472373	36.7828470216977	17.8670368858353	18.9550996965901	23.2768974339204	60.9077936745368	20.033011338782	1.60553203616423	0.00609394721968371	0.9903172060921	Plac9	16	3851270	3866008	+	948	protein_coding	placenta-specific 9 [Source:RGD Symbol;Acc:1306662]	-
ENSRNOG00000000451	5.21844080884631	17.4052062546522	12.5836055600545	0	2.84326495448852	0	11.7357508745177	0.947754984829507	3.60239932402678	0.0062788689227955	0.999783387607002	RT1-Ba	20	4066132	4070721	-	1361	protein_coding	RT1 class II, locus Ba [Source:RGD Symbol;Acc:1595867]	-
ENSRNOG00000032609	710.751638164867	678.803043931435	735.656940433955	483.350366279967	414.168928370495	575.574191093304	708.403874176752	491.031161914588	0.529489864425613	0.00639068932306227	0.999783387607002	AY172581.18	MT	5081	5152	-	72	Mt_tRNA		-
ENSRNOG00000020616	67.839730515002	227.291516972517	93.8930568711758	47.9588884830317	49.2832592111344	65.5985291319574	129.674768119565	54.2802256087078	1.25756733989475	0.00665217656838493	0.999783387607002	Yif1b	1	87180624	87191185	+	1747	protein_coding	Yip1 interacting factor homolog B, membrane trafficking protein [Source:RGD Symbol;Acc:735199]	-
ENSRNOG00000038999	40.7038383090012	117.741101134412	72.5977243849298	21.6285183354849	40.7534643476688	31.7412237735278	77.0142212761143	31.3744021522272	1.29609968027861	0.00668397050154657	0.999783387607002	RT1-A1	20	5351605	5421098	+	2724	protein_coding	RT1 class Ia, locus A1 [Source:RGD Symbol;Acc:1595924]	-
ENSRNOG00000047396	114.805697794619	67.573153694532	125.836055600545	40.4359255837326	38.8579543780098	69.8306923017611	102.738302363232	49.7081907545012	1.05175575746565	0.00697617115184162	0.999783387607002	LOC103689927	10	34979923	34990943	-	1854	protein_coding	protein RMD5 homolog B [Source:RGD Symbol;Acc:9131446]	-
novel.741	294.320061618932	270.292614778128	178.106417157694	145.75740617392	128.894677936813	31.7412237735278	247.573031184918	102.131102628087	1.27492853581345	0.00701124331048238	0.999783387607002	-	16	63305	64161	+	857	-	-	-
ENSRNOG00000033915	598.033316693787	554.918928824793	519.799706596097	418.464811273512	397.109338643564	405.229623508704	557.583984038226	406.934591141927	0.454132032932589	0.00725050047299622	0.999783387607002	Gpt	7	117759083	117761931	+	1740	protein_coding	glutamic--pyruvic transaminase [Source:RGD Symbol;Acc:621720]	-
ENSRNOG00000043866	140855.110624218	145601.7171698	169005.5664288	120312.864907766	106642.338648001	114761.452593982	151820.798074272	113905.552049916	0.414532681381439	0.00736617174473669	0.999783387607002	AY172581.24	MT	1094	2664	+	1571	Mt_rRNA		-
novel.1216	35.4853975001549	238.553709254939	39.6867559970949	23.5092590603097	40.7534643476688	24.3349382263713	104.575287584063	29.5325538781166	1.82301796724285	0.00748501618937491	0.999783387607002	-	20	29471856	29475427	-	2434	-	-	-
ENSRNOG00000055562	1665.72630618374	2366.08421497066	1467.44200223405	1308.05517411563	1197.01454583967	1129.98756633759	1833.08417446282	1211.68576209763	0.5971018370911	0.00775657467678429	0.999783387607002	Dkc1	X	155844857	155862475	-	1974	protein_coding	dyskerin pseudouridine synthase 1 [Source:RGD Symbol;Acc:621780]	-
novel.1859	35.4853975001549	20.4767132407673	0	0.940370362412386	1.89550996965901	2.11608158490185	18.6540369136407	1.65065397232442	3.50293800748832	0.00790662717941182	0.999783387607002	-	8	118460624	118463127	+	613	-	PF01403:Sema domain	Sema
ENSRNOG00000034182	74.1018594856176	186.338090490982	120.996207308216	63.9451846440423	62.5518289987475	64.5404883395065	127.145385761605	63.6791673274321	0.997902618148769	0.00794124968193303	0.999783387607002	LOC100361934	X	42328840	42329232	-	393	protein_coding	NADH dehydrogenase (ubiquinone) 1 beta subcomplex 4 [Source:RGD Symbol;Acc:2319146]	-
novel.1997	181.601740147852	193.504940125251	129.707934234408	94.977406603651	118.469373103688	55.0181212074481	168.27153816917	89.4883003049292	0.907882389092572	0.00798139395177213	0.999783387607002	-	9	8567003	8605613	-	1941	-	-	-
ENSRNOG00000051023	73.0581713238483	35.8342481713427	27.1031504370404	16.926666523423	16.1118347421016	19.0447342641167	45.3318566440772	17.3610785098804	1.38401252312151	0.00802118075888983	0.999783387607002	Sap25	12	22125571	22127021	-	1184	protein_coding	Sin3A-associated protein 25 [Source:RGD Symbol;Acc:1562406]	-
ENSRNOG00000014065	277.621051030624	304.079191625394	302.974503099774	200.298887193838	218.931401495616	203.143832150578	294.891581918597	207.458040280011	0.507362539188652	0.00810674031756094	0.999783387607002	Zfp653	8	23066576	23084879	-	2155	protein_coding	zinc finger protein 653 [Source:RGD Symbol;Acc:1308754]	zf-C2H2
ENSRNOG00000030478	119601.444897949	121670.582405315	143787.052916792	103441.680235725	89550.5252515857	94527.4804791506	128353.026740018	95839.8953221537	0.421419934281537	0.00810742287758937	0.999783387607002	AY172581.9	MT	68	1025	+	958	Mt_rRNA		-
ENSRNOG00000048580	171.164858530159	109.550415838105	126.804025259011	91.2159251540015	74.8726438015311	73.0048146791139	135.839766542425	79.6977945448821	0.767805177121759	0.00883472363917484	0.999783387607002	Trip6	12	22451596	22456003	+	1852	protein_coding	thyroid hormone receptor interactor 6 [Source:RGD Symbol;Acc:1583180]	-
novel.1623	482.183930737399	63.4778110463786	80.3414816526556	74.2892586305785	66.3428489380655	57.13420279235	208.667741145478	65.9221034536647	1.66150008920317	0.00893993054246665	0.999783387607002	-	6	130101800	130112817	+	7088	-	-	-
novel.849	5.21844080884631	46.0726047917264	2.90390897539719	0.940370362412386	3.79101993931803	1.05804079245093	18.0649848586566	1.92981036472711	3.21718651935107	0.00896297320121361	0.999783387607002	-	17	6630171	6638473	-	1034	-	-	-
ENSRNOG00000016952	6903.99719010366	9534.98152056328	8230.6460059341	6175.41216996214	5928.20743010857	5812.87611372539	8223.20823886702	5972.16523793203	0.461444070852143	0.00907664387943822	0.999783387607002	Uqcr11	7	12171185	12175835	+	508	protein_coding	ubiquinol-cytochrome c reductase, complex III subunit XI [Source:RGD Symbol;Acc:1590985]	-
novel.1379	316.237513016086	357.318646051389	250.704141542624	243.555923864808	173.4391622238	136.487262226169	308.086766870033	184.494116104926	0.738087231743687	0.00909501748191924	0.999783387607002	-	4	77446625	77449512	+	804	-	-	-
ENSRNOG00000025377	24.004827720693	25.5958915509591	23.2312718031775	11.2844443489486	5.68652990897704	8.4643263396074	24.2773303582765	8.47843353251103	1.51698371092088	0.00915340221818295	0.999783387607002	AABR07007758.1	2	27246319	27296777	-	1290	protein_coding	ankyrin repeat and death domain containing 1B [Source:NCBI gene;Acc:100359662]	-
ENSRNOG00000018791	708.664261841329	979.810728570714	652.411549805902	572.685550709143	497.571367035491	504.685457999091	780.295513405982	524.980791914575	0.571495023329401	0.00919028020584711	0.999783387607002	Dnlz	3	3796480	3798239	-	1575	protein_coding	DNL-type zinc finger [Source:RGD Symbol;Acc:1308635]	-
ENSRNOG00000000841	6006.4253709821	5227.70489036789	3631.82215856342	3757.71996819989	3186.3522589968	2764.66059067427	4955.31747330447	3236.24427262366	0.614546600774591	0.00925058353330487	0.999783387607002	Ddx39b	20	4806108	4818568	-	4938	protein_coding	DExD-box helicase 39B [Source:RGD Symbol;Acc:70923]	-
ENSRNOG00000061215	873.566991400872	1655.54226551603	611.756824150342	708.098882896527	499.46687700515	432.738684112429	1046.95536035575	546.768148004702	0.936864239171431	0.00931742355926228	0.999783387607002	Crym	1	189944895	189960073	-	1204	protein_coding	crystallin, mu [Source:RGD Symbol;Acc:620943]	-
ENSRNOG00000011446	43.834902794309	16.3813705926138	25.167211120109	10.3440739865362	11.3730598179541	5.29020396225463	28.4611615023439	9.00244592224832	1.65204053860117	0.00940277436696428	0.999783387607002	Vill	8	127735258	127753349	+	2784	protein_coding	villin-like [Source:RGD Symbol;Acc:1304843]	-
ENSRNOG00000049105	92.8882463974643	508.846324033067	190.690022717749	126.949998925672	115.6261081492	62.4244067546046	264.141531049427	101.666837943159	1.37642339061724	0.00966267328270478	0.999783387607002	AC095947.3	10	70109549	70109623	+	75	processed_pseudogene		-
ENSRNOG00000011984	1860.89599243459	2478.70613779488	2283.44042432066	1545.02850544355	1544.8406252721	1719.31628773275	2207.68085151671	1603.06180614947	0.461856394576831	0.00976915003542801	0.999783387607002	Cxcl14	17	9109731	9117750	+	1612	protein_coding	C-X-C motif chemokine ligand 14 [Source:RGD Symbol;Acc:1307406]	-
ENSRNOG00000019108	625.169208899788	519.08468065345	643.699822879711	425.987774172811	459.661167642311	394.649215584195	595.984570810983	426.766052466439	0.481577248670076	0.00980566588295399	0.999783387607002	Rmi1	17	6658388	6660536	-	2149	protein_coding	RecQ mediated genome instability 1 [Source:RGD Symbol;Acc:1310671]	-
ENSRNOG00000060990	77.2329239709253	55.2871257500716	0.96796965846573	2.82111108723716	9.47754984829507	9.52236713205833	44.4960064598209	7.27367602253019	2.61501944234663	0.00985397731684466	0.999783387607002	AABR07000382.1	1	11766992	11772215	+	1158	lincRNA		-
ENSRNOG00000018170	2141.64810795052	2735.68888896651	2742.25804243341	1829.02035489209	1937.21118899151	1844.16510124196	2539.86501311682	1870.13221504186	0.441662501545643	0.010091618467067	0.999783387607002	Slc27a1	16	19999112	20016190	+	3186	protein_coding	solute carrier family 27 member 1 [Source:RGD Symbol;Acc:620927]	-
ENSRNOG00000007069	1112.57158044603	1468.18033936301	977.649355050388	751.355919567497	903.210500542521	772.369778489176	1186.13375828648	808.978732866398	0.551908017987665	0.0101632011931458	0.999783387607002	Adhfe1	5	9403196	9429859	-	1970	protein_coding	alcohol dehydrogenase, iron containing, 1 [Source:RGD Symbol;Acc:1308863]	-
ENSRNOG00000016411	1614.58558625705	3289.58398212926	1789.77589850314	1592.98739392658	1293.68555429228	798.820798300449	2231.31515562982	1228.49791550644	0.860786878268863	0.0102483957821995	0.999783387607002	Rps12	1	22758212	22760370	+	543	protein_coding	ribosomal protein S12 [Source:RGD Symbol;Acc:62024]	-
ENSRNOG00000059710	18.7863869118467	0	10.647666243123	0	0.947754984829507	0	9.81135105165658	0.315918328276503	4.80315369754233	0.0102574031604695	0.999783387607002	AABR07039236.1	X	72854945	72863197	-	4223	lincRNA		-
ENSRNOG00000047067	192.038621765544	302.031520301317	385.251924069361	78.9911104426404	117.521618118859	228.5368111694	293.107355378741	141.6831799103	1.05105723006745	0.0102823654599418	0.999783387607002	LOC100363537	4	6029211	6029932	+	721	pseudogene	ribosomal protein L10a-like [Source:RGD Symbol;Acc:2322811]	-
ENSRNOG00000005387	1477.86243706527	2259.60530611867	1309.66294790413	997.732954519542	1220.70842046041	1041.11213977171	1682.37689702936	1086.51783825055	0.630682749700872	0.0103770872676917	0.999783387607002	Rbm3	X	15098904	15102340	+	1824	protein_coding	RNA binding motif protein 3 [Source:RGD Symbol;Acc:620145]	-
ENSRNOG00000019698	3638.29693192765	3955.0771624542	3289.16089946655	2967.80886377349	2599.69192338734	2623.9411652783	3627.51166461613	2730.48065081304	0.409740048469402	0.0104116277856414	0.999783387607002	Ssbp4	16	20578131	20589290	+	1471	protein_coding	single stranded DNA binding protein 4 [Source:RGD Symbol;Acc:1359619]	-
ENSRNOG00000000439	75.1455476473868	62.4539753843402	73.5656940433955	47.9588884830317	30.3281595145442	34.9153461508805	70.3884056917075	37.7341313828188	0.898194690542882	0.0104506002866657	0.999783387607002	Ager	20	4363152	4366079	+	1976	protein_coding	advanced glycosylation end product-specific receptor [Source:RGD Symbol;Acc:69258]	-
ENSRNOG00000042623	5.21844080884631	62.4539753843402	4.83984829232865	0.940370362412386	5.68652990897704	3.17412237735278	24.170754828505	3.26700754958074	2.88679624823135	0.010465821894859	0.999783387607002	Sh2d4b	16	17611115	17708387	+	1296	protein_coding	SH2 domain containing 4B [Source:RGD Symbol;Acc:1311591]	-
ENSRNOG00000002889	16.6990105883082	28.6673985370742	15.4875145354517	9.40370362412386	2.84326495448852	4.2321631698037	20.284641220278	5.4930439161387	1.87816377870424	0.0105200511477959	0.999783387607002	Afp	14	19141755	19159923	-	1990	protein_coding	alpha-fetoprotein [Source:RGD Symbol;Acc:2065]	-
ENSRNOG00000049495	467.572296472629	477.107418509878	328.141714219883	315.024071408149	212.29711660181	285.67101396175	424.27380973413	270.997400657236	0.64653050694889	0.0106692794782533	0.999783387607002	Krt71	7	143345201	143353925	-	2093	protein_coding	keratin 71 [Source:RGD Symbol;Acc:1584538]	-
ENSRNOG00000021017	7054.28828539844	4600.09362953837	4143.87810789179	3988.11070699093	3120.00941005874	3105.34972584347	5266.0866742762	3404.48994763104	0.62921802874313	0.0107314270131364	0.999783387607002	Car11	1	101682172	101687293	+	1332	protein_coding	carbonic anhydrase 11 [Source:RGD Symbol;Acc:735155]	-
ENSRNOG00000049641	319.368577501394	360.390153037504	345.565168072266	273.647775462004	232.199971283229	193.621465018519	341.774632870388	233.156403921251	0.550634343978218	0.01087970119246	0.999783387607002	Rab29	13	48644604	48650220	+	1744	protein_coding	RAB29, member RAS oncogene family [Source:RGD Symbol;Acc:620892]	-
ENSRNOG00000003809	1604.14870463935	2270.86749840109	1695.88284163196	1304.29369266598	1344.86432347307	1313.0286234316	1856.96634822414	1320.72887985688	0.491584925208939	0.0109336670637295	0.999783387607002	Sat1	X	43625169	43629765	+	1254	protein_coding	spermidine/spermine N1-acetyl transferase 1 [Source:RGD Symbol;Acc:1586174]	-
ENSRNOG00000007041	251.528846986392	708.494278130548	474.305132648208	240.734812777571	118.469373103688	319.528319320179	478.109419255049	226.24416840048	1.08025789932072	0.0109877292269552	0.999783387607002	Abcg2	4	88832178	88890621	+	2744	protein_coding	ATP binding cassette subfamily G member 2 [Source:RGD Symbol;Acc:631345]	-
ENSRNOG00000016038	55.3154725737709	88.0498669352993	44.5266042894236	37.6148144964954	26.5371395752262	24.3349382263713	62.6306479328312	29.495630766031	1.08302124125377	0.01101174280669	0.999783387607002	Mgmt	1	209237233	209464190	+	825	protein_coding	O-6-methylguanine-DNA methyltransferase [Source:RGD Symbol;Acc:3087]	-
ENSRNOG00000005861	772.329239709253	1084.24196609863	1225.44958761761	575.50666179638	690.913383940711	772.369778489176	1027.34026447516	679.596608075422	0.596634635558724	0.0111384020087195	0.999783387607002	Hsd11b1	13	111926442	111972603	-	4499	protein_coding	hydroxysteroid 11-beta dehydrogenase 1 [Source:RGD Symbol;Acc:2834]	-
ENSRNOG00000049150	114.805697794619	109.550415838105	79.3735119941899	63.0048142816299	50.2310141959639	63.4824475470555	101.243208542305	58.9060920082164	0.781163365091636	0.0112088605044191	0.999783387607002	AABR07045621.1	20	53775355	53777159	-	1805	protein_coding		-
ENSRNOG00000008596	316.237513016086	211.933982041941	174.234538523831	111.904073127074	173.4391622238	121.674691131856	234.135344527286	135.67264216091	0.786089917176854	0.0121147071118193	0.999783387607002	Ttll9	3	148438939	148485360	+	1758	protein_coding	tubulin tyrosine ligase like 9 [Source:RGD Symbol;Acc:1359622]	-
ENSRNOG00000021079	900.702883606873	993.120592177213	728.881152824695	646.974809339722	659.637469441337	441.203010452036	874.234876202927	582.605096411032	0.584787872742319	0.0122244403317869	0.999783387607002	Fxyd1	1	89484199	89488223	-	533	protein_coding	FXYD domain-containing ion transport regulator 1 [Source:RGD Symbol;Acc:69306]	-
ENSRNOG00000006759	93.9319345592335	102.383566203836	82.2774209695871	9.40370362412386	31.2759144993737	65.5985291319574	92.864307244219	35.4260490851517	1.39596183265729	0.0123096177761557	0.999783387607002	Ankrd24	7	10917367	10936415	-	3466	protein_coding	ankyrin repeat domain 24 [Source:RGD Symbol;Acc:1311385]	-
ENSRNOG00000018471	344.417093383856	330.698918838391	222.633021447118	146.697776536332	211.34936161698	204.201872943029	299.249677889789	187.416337032114	0.675112962144417	0.0125077276547021	0.999783387607002	LOC100362339	17	54057964	54058460	+	497	protein_coding	ribosomal protein S19-like [Source:RGD Symbol;Acc:2318347]	-
novel.1498	326.674394633779	251.863572861437	261.351807785747	181.491479945591	176.282427178288	214.782280867538	279.963258426988	190.852062663806	0.553409745908468	0.0131554008315519	0.999783387607002	-	5	114014665	114031158	+	3748	-	-	-
ENSRNOG00000037220	116.893074118157	255.958915509591	120.996207308216	105.321480590187	79.6114187256786	74.0628554715648	164.616065645321	86.3319182624769	0.929948943704969	0.0132333368410874	0.999783387607002	AABR07031089.1	10	112564256	112565146	-	891	protein_coding		-
ENSRNOG00000012804	851.649540003717	1510.15760150659	786.959332332639	717.502586520651	678.592569137927	522.672151470757	1049.58882461431	639.589102376445	0.714265569507893	0.0133057702755249	0.999783387607002	C1qc	5	155255005	155258392	-	1090	protein_coding	complement C1q C chain [Source:RGD Symbol;Acc:1306828]	-
ENSRNOG00000050073	100.194063529849	31.7389055231893	37.7508166801635	23.5092590603097	14.2163247724426	27.5090606037241	56.5612619110673	21.7448814788254	1.38041342484736	0.0133380521844213	0.999783387607002	Mir3072	6	133898795	133898905	+	111	miRNA	microRNA 3072 [Source:RGD Symbol;Acc:7489041]	-
ENSRNOG00000046000	1289.99856794681	1025.88333336244	888.59614647154	814.360733849126	745.883173060822	700.423004602513	1068.15934926026	753.555637170821	0.502957578188591	0.0134161399671541	0.999783387607002	Clasrp	1	80491480	80515694	-	2339	protein_coding	CLK4-associating serine/arginine rich protein [Source:RGD Symbol;Acc:1563538]	-
novel.917	59.4902252208479	48.1202761158031	42.5906649724921	28.2111108723716	25.5893845903967	7.40628554715648	50.067055436381	20.4022603366416	1.28639640009116	0.0134793760981617	0.999783387607002	-	18	25140649	25142943	-	2295	-	-	-
ENSRNOG00000047295	57.4028488973094	39.9295908194962	25.167211120109	19.7477776106601	18.9550996965901	12.6964895094111	40.8332169456382	17.1331222722205	1.24677305734695	0.0135744793905466	0.999783387607002	Prr22	9	10287086	10290035	-	2270	protein_coding	proline rich 22 [Source:RGD Symbol;Acc:1595447]	-
ENSRNOG00000037540	456.091726693167	875.379491042801	542.063008740809	401.538144750089	438.810557976062	290.961217924005	624.511408825592	377.103306883385	0.72722790981546	0.0138889222712153	0.999783387607002	Tmem256	10	56445647	56447138	+	951	protein_coding	transmembrane protein 256 [Source:RGD Symbol;Acc:1563438]	-
ENSRNOG00000018671	1225.28990191711	1354.53458087676	1076.38226021389	924.384066251376	910.792540421157	917.321367054952	1218.73558100259	917.499324575828	0.409472158545552	0.0139675689947897	0.999783387607002	Commd4	8	61833326	61836945	-	998	protein_coding	COMM domain containing 4 [Source:RGD Symbol;Acc:1306104]	-
ENSRNOG00000048812	1396.45476044727	1793.76007989121	1522.61627276659	1233.76591548505	1169.52965127961	1112.00087286592	1570.94370436836	1171.76547987686	0.422840099940415	0.0143149487015376	0.999783387607002	Gpx1	8	117117430	117118522	+	873	protein_coding	glutathione peroxidase 1 [Source:RGD Symbol;Acc:2729]	-
ENSRNOG00000013179	209.781320515622	625.56358950544	271.99947402887	160.803331972518	224.617931404593	181.983016301559	369.114794683311	189.13475989289	0.964513104376767	0.0143284109628492	0.999783387607002	Tinagl1	5	148382706	148392697	-	2480	protein_coding	tubulointerstitial nephritis antigen-like 1 [Source:RGD Symbol;Acc:70956]	-
ENSRNOG00000021795	149.247407133004	156.64685629187	83.2453906280528	94.0370362412386	54.0220341352819	61.3663659621537	129.713218017642	69.8084787795581	0.891845492705256	0.0149295923633879	0.999783387607002	Fam227a	7	120846330	120882392	-	2304	protein_coding	family with sequence similarity 227, member A [Source:RGD Symbol;Acc:1305939]	-
novel.1927	160.727976912466	84.9783599491842	111.316510723559	84.6333326171148	49.2832592111344	60.3083251697028	119.007615861736	64.7416389993173	0.877072649555632	0.015278760120332	0.999783387607002	-	8	129279243	129286501	-	3913	-	-	-
ENSRNOG00000014948	55.3154725737709	30.7150698611509	51.3023918986837	20.6881479730725	18.0073447117606	26.4510198112731	45.7776447778685	21.7155041653688	1.07956967661757	0.0157696947813486	0.999783387607002	Osgin1	19	52077109	52085496	+	2206	protein_coding	oxidative stress induced growth inhibitor 1 [Source:RGD Symbol;Acc:620679]	-
ENSRNOG00000046832	35.4853975001549	54.2632900880333	62.9180278002725	28.2111108723716	22.7461196359082	25.3929790188222	50.8889051294869	25.4500698423673	1.00111203880454	0.0158519123473452	0.999783387607002	AABR07039307.1	X	73600508	73602289	-	1782	processed_pseudogene		-
ENSRNOG00000021255	1669.90105883082	3180.03356629116	1783.00011089388	1392.68850673274	1507.87818086375	1321.49294977121	2210.97824533862	1407.3532124559	0.651632163057124	0.0158873108237159	0.999783387607002	Smox	3	124068865	124102240	+	2603	protein_coding	spermine oxidase [Source:RGD Symbol;Acc:1306049]	-
ENSRNOG00000008816	209.781320515622	195.552611449327	152.939206037585	101.559999140538	140.267737754767	119.558609546955	186.091046000845	120.462115480753	0.626773792035019	0.0158877778577334	0.999783387607002	Gpnmb	4	78694447	78715683	+	2306	protein_coding	glycoprotein nmb [Source:RGD Symbol;Acc:71008]	-
ENSRNOG00000009143	240.04827720693	315.341383907816	207.145506911666	182.431850308003	172.49140723897	147.067670150679	254.178389342137	167.330309232551	0.601881238938005	0.0164057164293016	0.999783387607002	Lrrc57	3	112365938	112385528	-	1813	protein_coding	leucine rich repeat containing 57 [Source:RGD Symbol;Acc:1307128]	-
ENSRNOG00000033261	7574.04498995953	6621.1452264021	7156.19968503714	5142.88551203334	5245.82384103132	6079.50239342302	7117.12996713292	5489.40391549589	0.374703498760157	0.0164491972089318	0.999783387607002	Fam107a	15	18399515	18415965	+	3085	protein_coding	family with sequence similarity 107, member A [Source:RGD Symbol;Acc:1306327]	-
ENSRNOG00000009329	930.969840298181	1119.05237860793	1254.48867737159	740.071475218548	800.852962180934	872.883653772014	1101.50363209257	804.602697057165	0.45353894853798	0.0165162361862195	0.999783387607002	Nr1d1	10	86683875	86690815	-	2549	protein_coding	nuclear receptor subfamily 1, group D, member 1 [Source:RGD Symbol;Acc:628827]	THR-like
ENSRNOG00000037567	257.790975957008	475.059747185801	347.501107389197	201.239257556251	264.423640767433	215.840321659989	360.117276844002	227.167739994557	0.664624002311504	0.0168855697885723	0.999783387607002	RGD1309730	3	91086186	91195981	-	1049	protein_coding	similar to RIKEN cDNA B230118H07 [Source:RGD Symbol;Acc:1309730]	-
novel.197	18.7863869118467	26.6197272129975	26.1351807785747	12.224814711361	7.58203987863606	7.40628554715648	23.8470983011396	9.07104671238452	1.39109307101392	0.0169990564520761	0.999783387607002	-	1	146736450	146736796	-	278	-	-	-
ENSRNOG00000050034	22.9611395589238	20.4767132407673	4.83984829232865	2.82111108723716	5.68652990897704	0	16.0925670306732	2.8358803320714	2.48279696818882	0.017341988936735	0.999783387607002	LOC501297	19	340946	345698	-	612	protein_coding	hypothetical LOC501297 [Source:RGD Symbol;Acc:1589596]	-
ENSRNOG00000003244	79.3203002944639	169.956719898368	123.900116283613	53.601110657506	92.8799885132917	44.4377132829389	124.392378825482	63.6396041512455	0.965164708484549	0.017342836889658	0.999783387607002	Ltc4s	10	35737664	35739625	-	506	protein_coding	leukotriene C4 synthase [Source:RGD Symbol;Acc:620677]	-
ENSRNOG00000014964	67.839730515002	43.0010978056113	37.7508166801635	29.151481234784	19.9028546814197	23.2768974339204	49.5305483335923	24.110411116708	1.03636186314473	0.0176045297532065	0.999783387607002	Hp	19	42097995	42100804	+	1180	protein_coding	haptoglobin [Source:RGD Symbol;Acc:2825]	-
ENSRNOG00000042886	1585.36231772751	3757.47687968079	2056.93552423968	1750.02924444945	1262.4096397929	1378.62715256356	2466.59157388266	1463.6886789353	0.752868074353119	0.0176320126720367	0.999783387607002	Rps28	7	18682071	18683440	-	339	protein_coding	ribosomal protein S28 [Source:RGD Symbol;Acc:621046]	-
ENSRNOG00000007637	781.722433165177	2404.98997012812	812.126543452748	715.621845795826	696.599913849688	671.855903206338	1332.94631558201	694.692554283951	0.940104154185595	0.0176709190591497	0.999783387607002	Acer2	5	105230580	105279731	+	5157	protein_coding	alkaline ceramidase 2 [Source:RGD Symbol;Acc:1304629]	-
ENSRNOG00000055171	17.7426987500774	19.4528775787289	33.8789380463006	8.46333326171148	11.3730598179541	5.29020396225463	23.6915047917023	8.37553234730673	1.49542067627774	0.0177974605838016	0.999783387607002	AABR07048040.1	5	58022385	58031868	-	264	lincRNA		-
ENSRNOG00000042195	3533.92811575072	3776.92975725952	3199.13972122924	3040.21738167924	2363.70093216479	2450.42247531634	3503.33253141316	2618.11359638679	0.420102884784916	0.0178868118301137	0.999783387607002	Pabpn1	15	33555640	33560242	+	1779	protein_coding	poly(A) binding protein, nuclear 1 [Source:RGD Symbol;Acc:619928]	-
ENSRNOG00000015347	122.111514927004	211.933982041941	159.714993646845	108.142591677424	69.186113892554	113.210364792249	164.586830205263	96.8463567874092	0.766347955694038	0.0179329025342315	0.999783387607002	Trim45	2	203301838	203310532	+	2314	protein_coding	tripartite motif-containing 45 [Source:RGD Symbol;Acc:1309168]	-
ENSRNOG00000060509	42.7912146325397	4.09534264815345	2.90390897539719	0.940370362412386	2.84326495448852	3.17412237735278	16.5968220853635	2.31925256475123	2.84416285334198	0.0179489649868674	0.999783387607002	LOC102556339	X	72705039	72713249	+	6113	lincRNA	transcription initiation factor TFIID subunit 1-like [Source:RGD Symbol;Acc:7527757]	-
ENSRNOG00000029875	765.023422576869	2046.64748841469	992.168899927374	682.708883111392	721.241543455255	776.601941658979	1267.94660363964	726.850789408542	0.80280598127084	0.0180700110651701	0.999783387607002	Mrpl41	3	2181045	2181962	-	705	protein_coding	mitochondrial ribosomal protein L41 [Source:RGD Symbol;Acc:1310241]	-
novel.1238	59.4902252208479	57.3347970741484	39.6867559970949	32.9129626844335	24.6416296055672	23.2768974339204	52.1705927640304	26.9438299079737	0.94953939538367	0.0180787148149448	0.999783387607002	-	3	13867691	13870005	+	2315	-	-	-
ENSRNOG00000005533	130.461020221158	176.099733870599	98.7329051635045	92.1562955164138	77.7159087560196	73.0048146791139	135.09788641842	80.9590063171824	0.737016319375431	0.0180831519768485	0.999783387607002	LOC686013	19	25123724	25127145	+	1459	protein_coding	hypothetical protein LOC686013 [Source:RGD Symbol;Acc:1586683]	-
ENSRNOG00000022199	97.0629990445413	76.7876746528773	76.4696030187927	55.4818513823308	52.1265241656229	41.2635909055861	83.4400922387371	49.6239888178466	0.746579943704359	0.0182201757421341	0.999783387607002	Zmynd12	5	138470069	138505556	+	1869	protein_coding	zinc finger, MYND-type containing 12 [Source:RGD Symbol;Acc:1307175]	-
ENSRNOG00000019689	2799.17164986516	1690.35267802534	3030.7130006562	1404.9133214441	1728.70509232902	1828.2944893552	2506.74577618223	1653.97096770944	0.599998934623369	0.0184707443929003	0.999783387607002	Vwf	4	158088505	158219523	+	8829	protein_coding	von Willebrand factor [Source:RGD Symbol;Acc:621759]	-
ENSRNOG00000031851	172.208546691928	105.455073189951	109.380571406628	70.527777180929	83.4024386649967	80.4111002262703	129.014730429502	78.1137720240653	0.723372449261086	0.0186710699565063	0.999783387607002	Ndufa4l2	7	70821957	70824085	+	943	protein_coding	NDUFA4, mitochondrial complex associated like 2 [Source:RGD Symbol;Acc:2324558]	-
ENSRNOG00000029980	85.5824292650794	365.509331347696	129.707934234408	85.5737029795271	62.5518289987475	110.036242414896	193.599898282394	86.0539247977236	1.1705997737496	0.0190384349595585	0.999783387607002	Zbtb16	8	52985313	53146953	-	2625	protein_coding	zinc finger and BTB domain containing 16 [Source:RGD Symbol;Acc:727921]	ZBTB
ENSRNOG00000018391	488.446059708014	514.989338005297	413.323044164867	358.281108079119	355.408119311065	333.282849622042	472.252813959393	348.990692337409	0.435773566828214	0.0191984038960911	0.999783387607002	Cdk2ap2	1	219345918	219347728	+	1049	protein_coding	cyclin-dependent kinase 2 associated protein 2 [Source:RGD Symbol;Acc:1588883]	-
ENSRNOG00000062091	51.1407199266938	27.6435628750358	39.6867559970949	14.1055554361858	20.8506096662492	20.1027750565676	39.4903462662749	18.3529800530008	1.10684492019478	0.0192492644006298	0.999783387607002	AC116220.2	19	37481847	37483705	+	545	antisense		-
ENSRNOG00000047697	32.3543330148471	48.1202761158031	45.4945739478893	15.0459257985982	20.8506096662492	25.3929790188222	41.9897276928465	20.4298381612232	1.04447632913456	0.0193052863264025	0.999783387607002	Ggt1	20	14019723	14025068	-	1487	protein_coding	gamma-glutamyltransferase 1 [Source:RGD Symbol;Acc:2683]	-
ENSRNOG00000013040	201.431815221467	152.551513643716	143.259509452928	100.619628778125	121.312638058177	103.687997660191	165.747612772704	108.540088165498	0.60965252409721	0.0193068824031339	0.999783387607002	Ddx31	3	7422820	7488617	+	4151	protein_coding	DEAD-box helicase 31 [Source:RGD Symbol;Acc:1304895]	-
novel.552	32.3543330148471	15.3575349305755	16.4554841939174	9.40370362412386	7.58203987863606	4.2321631698037	21.38911737978	7.07263555752121	1.5865056878505	0.01940736137658	0.999783387607002	-	13	113746073	113748416	+	713	-	-	-
ENSRNOG00000016961	2586.25926486423	3955.0771624542	2648.36498556224	2507.02738619142	1907.8307844618	1839.93293807216	3063.23380429356	2084.93036957513	0.554956730454271	0.01943659052366	0.999783387607002	Rps27	2	189572176	189573280	-	342	protein_coding	ribosomal protein S27 [Source:RGD Symbol;Acc:621045]	-
ENSRNOG00000015150	1009.24645243088	1596.15979711781	1177.05110469433	771.103697178157	937.329679996383	923.669611809658	1260.819118081	877.367662994733	0.523210185273573	0.0202501046376417	0.999783387607002	Spg7	19	55880561	55915502	+	4494	protein_coding	SPG7, paraplegin matrix AAA peptidase subunit [Source:RGD Symbol;Acc:727940]	-
ENSRNOG00000008099	15.6553224265389	12.2860279444604	23.2312718031775	8.46333326171148	3.79101993931803	1.05804079245093	17.0575407247256	4.43746466449348	1.92755932474671	0.0203663247915105	0.999783387607002	Galnt12	5	62718787	62750145	+	1740	protein_coding	polypeptide N-acetylgalactosaminyltransferase 12 [Source:RGD Symbol;Acc:1562001]	-
ENSRNOG00000002070	74.1018594856176	91.1213739214144	104.540723114299	60.1837031943927	51.1787691807934	53.9600804149972	89.9213188404436	55.1075175967278	0.70709921070701	0.0206148888792376	0.999783387607002	Mrpl1	14	14951495	15008150	-	1110	protein_coding	mitochondrial ribosomal protein L1 [Source:RGD Symbol;Acc:1306850]	-
novel.1380	208.737632353852	184.290419166905	124.868085942079	128.830739650497	106.148558300905	65.5985291319574	172.632045820946	100.192609027786	0.781972004644579	0.0207509211339866	0.999783387607002	-	4	77447503	77448536	+	692	-	-	-
ENSRNOG00000000156	37.5727738236934	39.9295908194962	57.1102098494781	7.52296289929909	18.0073447117606	30.6831829810768	44.8708581642226	18.7378301973789	1.26903629433561	0.0210009791018834	0.999783387607002	LOC100911486	5	171472273	171620947	+	9258	protein_coding	multiple epidermal growth factor-like domains protein 6-like [Source:RGD Symbol;Acc:6492904]	-
ENSRNOG00000014354	402.863630442935	295.888506329087	279.743231296596	232.271479515859	222.722421434934	226.420729584498	326.165122689539	227.138210178431	0.521488848827518	0.021088634304564	0.999783387607002	Cep95	10	94988362	95016344	+	2951	protein_coding	centrosomal protein 95 [Source:RGD Symbol;Acc:1309655]	-
ENSRNOG00000038607	44.8785909560782	36.8580838333811	26.1351807785747	22.5688886978973	11.3730598179541	13.754530301862	35.9572851893447	15.8988262725711	1.1731236261818	0.0212085317429476	0.999783387607002	Tmem86b	1	72784966	72787367	+	1576	protein_coding	transmembrane protein 86B [Source:RGD Symbol;Acc:1593455]	-
novel.858	396.601501472319	421.820292759806	375.572227484703	314.083701045737	284.326495448852	298.367503471161	397.998007238943	298.925899988583	0.412769721239425	0.0213922005728768	0.999783387607002	-	17	19123843	19125081	-	1239	-	-	-
ENSRNOG00000042971	74.1018594856176	164.837541588177	103.572753455833	42.3166663085574	88.1412135891442	40.2055501131352	114.170718176542	56.8878100036123	1.00325519393005	0.0216957483555452	0.999783387607002	LOC363337	19	27858879	27862827	-	1626	protein_coding	similar to RIKEN cDNA 1700081O22 [Source:RGD Symbol;Acc:1359598]	-
ENSRNOG00000026592	30.2669566913086	51.1917831019182	21.2953324862461	11.2844443489486	18.0073447117606	13.754530301862	34.2513574264909	14.3487731208571	1.25345715260129	0.0217359471132914	0.999783387607002	Rhbdl2	5	141491223	141507892	+	973	protein_coding	rhomboid like 2 [Source:RGD Symbol;Acc:1308295]	-
ENSRNOG00000019974	5636.95976171578	8850.03546265962	6860.00096954663	5295.22551074415	5111.24263318553	4993.95254036837	7115.66539797401	5133.47356143268	0.471057789699068	0.0217518985983239	0.999783387607002	Uba52	16	20668971	20671127	+	504	protein_coding	ubiquitin A-52 residue ribosomal protein fusion product 1 [Source:RGD Symbol;Acc:68344]	-
ENSRNOG00000022071	116.893074118157	136.170143051102	84.2133602865185	81.8122215298776	54.0220341352819	65.5985291319574	112.425525818593	67.144261599039	0.742382728997385	0.0220445850219569	0.999783387607002	Itga2b	10	90398132	90415070	-	3305	protein_coding	integrin subunit alpha 2b [Source:RGD Symbol;Acc:1596428]	-
ENSRNOG00000025764	136.723149191773	508.846324033067	143.259509452928	148.578517261157	112.782843194711	106.862120037543	262.942994225923	122.741160164471	1.09858549179777	0.0222758685128143	0.999783387607002	AC128848.1	19	11302125	11302938	-	348	protein_coding		-
ENSRNOG00000046379	267.184169412931	278.483300074435	20.3273628277803	18.8074072482477	47.3877492414754	46.5537948678407	188.664944105049	37.5829837858546	2.32797377066081	0.0223356450651999	0.999783387607002	Srm	3	14588870	14591974	+	1196	protein_coding	spermidine synthase [Source:RGD Symbol;Acc:620796]	-
ENSRNOG00000018691	2534.07485677577	2559.58915509591	2048.22379731349	1948.44739091846	1741.97366211663	1765.87008260059	2380.62926972839	1818.76371187856	0.388249034496363	0.0223602187760364	0.999783387607002	Aurkaip1	5	173256637	173276169	+	3157	protein_coding	aurora kinase A interacting protein 1 [Source:RGD Symbol;Acc:1303211]	-
ENSRNOG00000032487	566.722671840709	630.682767815632	372.668318509306	362.982959891181	381.945258886292	312.122033773023	523.357919388549	352.350084183499	0.570038640159615	0.0225810608586495	0.999783387607002	Sts	X	45420596	45428750	+	2582	protein_coding	steroid sulfatase [Source:RGD Symbol;Acc:3783]	-
ENSRNOG00000022615	168.033794044851	220.124667338248	137.451691502134	104.381110227775	134.58120784579	92.0495489432305	175.203384295078	110.337289005598	0.665364063819637	0.0226181869280509	0.999783387607002	Tp53i13	10	62650719	62655362	+	1418	protein_coding	tumor protein p53 inducible protein 13 [Source:RGD Symbol;Acc:1559818]	-
ENSRNOG00000019751	156.553224265389	172.004391222445	122.932146625148	92.1562955164138	113.730598179541	89.9334673583287	150.496587370994	98.6067870180945	0.60842635682228	0.022940277812686	0.999783387607002	Cyb5r2	1	171971701	171979933	-	1350	protein_coding	cytochrome b5 reductase 2 [Source:RGD Symbol;Acc:1308421]	-
ENSRNOG00000038864	67.839730515002	138.217814375179	108.412601748162	68.6470364561042	60.6563190290885	49.7279172451935	104.823382212781	59.6770909101287	0.811535055595908	0.0230052567404913	0.999783387607002	AC135409.1	8	50604768	50605053	+	255	protein_coding		-
ENSRNOG00000038911	108.543568824003	124.90795076868	88.0852389203815	73.3488882681661	64.4473389684065	66.6565699244083	107.178919504355	68.1509323869936	0.652066442432315	0.0230238216640942	0.999783387607002	AABR07067499.1	9	49430683	49448168	-	201	protein_coding		-
ENSRNOG00000011452	21009.4426964152	36117.8506497274	23031.8700535336	18198.9876237669	18709.6311555193	18569.6739483062	26719.7211332254	18492.7642425308	0.530942425358506	0.0232115795153614	0.999783387607002	Aldoc	10	65586504	65590126	+	1684	protein_coding	aldolase, fructose-bisphosphate C [Source:RGD Symbol;Acc:2091]	-
ENSRNOG00000010362	203.519191545006	282.578642722588	275.871352662733	167.385924509405	197.133036844538	159.76415966009	253.989728976776	174.761040338011	0.539200185478659	0.0236261326297935	0.999783387607002	Anxa2	8	75687100	75723594	+	1376	protein_coding	annexin A2 [Source:RGD Symbol;Acc:621170]	-
ENSRNOG00000001765	11.4805697794619	11.262192282422	4.83984829232865	2.82111108723716	0.947754984829507	1.05804079245093	9.19420345140418	1.6089689548392	2.50079285359865	0.0236614760600582	0.999783387607002	Slc51a	11	71533078	71547476	+	1603	protein_coding	solute carrier family 51, alpha subunit [Source:RGD Symbol;Acc:1311100]	-
ENSRNOG00000051382	363.203480295703	471.988240199686	358.14877363232	320.666293582624	265.371395752262	265.568238905182	397.780164709236	283.868642746689	0.486207715495159	0.0244497360679712	0.999783387607002	Ntan1	10	3218466	3235229	+	1442	protein_coding	N-terminal Asn amidase [Source:MGI Symbol;Acc:MGI:108471]	-
ENSRNOG00000008190	632.475026032172	802.687159038077	477.209041623605	478.648514467905	400.900358582882	436.970847282232	637.457075564618	438.839906777673	0.538347496190982	0.0246379839279201	0.999783387607002	Pnpla7	3	2182957	2261878	+	4537	protein_coding	patatin-like phospholipase domain containing 7 [Source:RGD Symbol;Acc:708466]	-
ENSRNOG00000048277	730.581713238483	765.829075204696	573.038037811712	553.878143460895	463.452187581629	502.56937641419	689.816275418297	506.633235818905	0.444953639671049	0.0247925179479467	0.999783387607002	AABR07035787.1	12	22466601	22470972	+	1470	protein_coding		-
novel.1516	62.6212897061557	79.8591816389924	60.0141188248753	44.1974070333821	35.0669344386918	40.2055501131352	67.4981967233411	39.8232971950697	0.760826766744978	0.0248875386906021	0.999783387607002	-	5	152264705	152269367	+	1691	-	-	-
ENSRNOG00000057153	68.8834186767713	164.837541588177	82.2774209695871	53.601110657506	66.3428489380655	48.6698764527426	105.332793744845	56.2046120161047	0.904965269333989	0.0249795258023777	0.999783387607002	Pla1a	11	64882288	64919579	+	1728	protein_coding	phospholipase A1 member A [Source:RGD Symbol;Acc:621261]	-
novel.388	932.013528459951	1166.1488190617	728.881152824695	663.901475863145	732.614603273209	586.154599017813	942.347833448781	660.890226051389	0.511437844526999	0.0250196870943423	0.999783387607002	-	10	109371561	109373778	-	2218	-	-	-
ENSRNOG00000001344	1540.48372677143	2517.61189295234	1146.07607562342	1143.49036069346	1207.43985067279	956.468876375637	1734.72389844906	1102.46636258063	0.653790135313429	0.0252519947544616	0.999783387607002	Aldh2	12	40466495	40498752	+	1876	protein_coding	aldehyde dehydrogenase 2 family (mitochondrial) [Source:RGD Symbol;Acc:69219]	-
ENSRNOG00000011502	399.732565957627	411.581936139422	261.351807785747	218.165924079674	287.169760403341	206.31795452793	357.555436627599	237.217879670315	0.590938364595641	0.0254067271863329	0.999783387607002	Col9a2	5	139963002	139979864	+	2954	protein_coding	collagen type IX alpha 2 chain [Source:RGD Symbol;Acc:1307029]	-
ENSRNOG00000012807	1456.98867382989	2364.03654364658	1808.16732201398	1564.77628305421	1227.34270535421	1035.82193580946	1876.39751316348	1275.98030807263	0.556184268473537	0.025479240340074	0.999783387607002	C1qa	5	155261250	155264143	-	1048	protein_coding	complement C1q A chain [Source:RGD Symbol;Acc:1306716]	-
novel.764	9.39319345592335	7.16684963426855	8.71172692619157	2.82111108723716	0	1.05804079245093	8.42392333879449	1.29305062656269	2.69595094505212	0.0255659800983087	0.999783387607002	-	16	76513747	76514441	+	695	-	-	-
ENSRNOG00000019578	11739.4044435807	19749.78992072	14269.8087051018	11351.2106446799	11086.8378125356	9874.69471594449	15253.0010231342	10770.9143910533	0.501941124144183	0.0255817445701815	0.999783387607002	Rps16	1	85405512	85408444	-	1793	protein_coding	ribosomal protein S16 [Source:RGD Symbol;Acc:621031]	-
ENSRNOG00000005826	242.135653530469	819.068529630691	327.173744561417	285.872590173365	225.565686389423	223.246607207145	462.792642574192	244.894961256644	0.917967175321083	0.0256553417814536	0.999783387607002	RGD1562420	6	146394456	146395025	+	570	protein_coding	similar to hypothetical protein [Source:RGD Symbol;Acc:1562420]	-
novel.1013	87.669805588618	133.098636064987	95.8289961881073	84.6333326171148	30.3281595145442	51.8439988300954	105.532479280571	55.6018303205848	0.923649279736823	0.0258566625732856	0.999783387607002	-	19	55377005	55381559	-	4036	-	-	-
ENSRNOG00000020093	357.985039486857	763.781403880619	344.5971984138	337.592960106047	259.684865843285	279.322769207044	488.787880593759	292.200198385459	0.741990439510666	0.0261928382284078	0.999783387607002	LOC100360573	19	38619764	38620298	+	399	protein_coding	ribosomal protein S12-like [Source:RGD Symbol;Acc:2321884]	-
novel.1022	323.543330148471	517.037009329374	308.782321050568	283.991849448541	234.095481252888	246.523504641066	383.120886842804	254.870278447498	0.587676464500685	0.0264574273004855	0.999783387607002	-	19	59859414	59860492	-	1079	-	-	-
ENSRNOG00000019353	77.2329239709253	49.1441117778415	25.167211120109	30.0918515971964	13.2685697876131	22.2188566414694	50.5147489562919	21.859759342093	1.20649182637605	0.0264854181940534	0.999783387607002	Ctrl	19	37905864	37907714	-	798	protein_coding	chymotrypsin-like [Source:RGD Symbol;Acc:621501]	-
ENSRNOG00000048199	802.596196400562	889.713190311338	363.956591583115	482.409995917554	399.952603598052	355.501706263511	685.421992765005	412.621435259706	0.731662588034935	0.0265099841947783	0.999783387607002	Rps19l2	9	16802319	16807966	-	474	protein_coding	ribosomal protein S19-like2 [Source:RGD Symbol;Acc:68440]	-
novel.1768	147.160030809466	138.217814375179	131.643873551339	104.381110227775	95.7232534677803	85.701304188525	139.007239578661	95.26855596136	0.543428730200195	0.0265135445095642	0.999783387607002	-	7	11452575	11454608	-	2034	-	-	-
ENSRNOG00000032677	486.358683384476	928.618945468796	595.301339956424	463.602588669306	422.69872323396	447.551255206741	670.092989603232	444.617522370003	0.591793383817681	0.0265484827225597	0.999783387607002	Tssc4	1	216254979	216256608	+	1381	protein_coding	tumor suppressing subtransferable candidate 4 [Source:RGD Symbol;Acc:1307043]	-
ENSRNOG00000023622	21.9174513971545	28.6673985370742	0	0.940370362412386	1.89550996965901	4.2321631698037	16.8616166447429	2.35601450062503	2.85131976128747	0.0266962227563397	0.999783387607002	LOC100910021	8	106863494	106870994	-	714	protein_coding	phosphatidylinositol 4,5-bisphosphate 3-kinase catalytic subunit beta isoform-like [Source:RGD Symbol;Acc:6500836]	-
ENSRNOG00000025476	32.3543330148471	207.838639393788	63.8859974587382	24.449629422722	51.1787691807934	42.321631698037	101.359656622458	39.3166767671842	1.36662715144154	0.026819982105041	0.999783387607002	Tmem252	1	242572533	242577817	+	2077	protein_coding	transmembrane protein 252 [Source:RGD Symbol;Acc:1359349]	-
ENSRNOG00000013874	6616.98294561712	10476.9103296386	6407.95913904313	5719.33254419213	5813.5290769442	4828.89817674602	7833.95080476628	5453.91993262745	0.522406782806415	0.0268541697908199	0.999783387607002	LOC100360522	8	66862143	66863476	-	496	protein_coding	ribosomal protein P1-like [Source:RGD Symbol;Acc:2321935]	-
novel.1909	7.30581713238483	15.3575349305755	5.80781795079438	2.82111108723716	1.89550996965901	0	9.49039000458489	1.57220701896539	2.56469909950909	0.0269019426752931	0.999783387607002	-	8	85048437	85055212	-	1180	-	PF00828:Ribosomal proteins 50S-L15, 50S-L18e, 60S-L27A	-
ENSRNOG00000055078	84.5387411033102	315.341383907816	160.682963305311	93.0966658788262	89.0889685739737	105.804079245093	186.854362772146	95.9965712326308	0.961331502037024	0.0269038616068613	0.999783387607002	Cyp4b1	5	134508730	134526089	-	1970	protein_coding	cytochrome P450, family 4, subfamily b, polypeptide 1 [Source:RGD Symbol;Acc:2480]	-
ENSRNOG00000018669	152.378471618312	126.955622092757	151.97123637912	77.1103697178157	86.2457036194852	118.500568754504	143.768443363396	93.9522140306015	0.616535648353369	0.0269383467484319	0.999783387607002	Jak3	16	20109200	20120668	+	3959	protein_coding	Janus kinase 3 [Source:RGD Symbol;Acc:2940]	-
novel.1759	3803.19966148719	5749.86107800745	4251.32273998149	3648.63700616006	3146.54654963396	3262.99780391865	4601.46115982538	3352.72711990423	0.456737188727542	0.0271066760268975	0.999783387607002	-	7	3051670	3053928	-	1143	-	PF01283:Ribosomal protein S26e	-
ENSRNOG00000020030	783.809809488715	1193.79238193673	354.276894998457	571.745180346731	399.952603598052	192.563424226068	777.293028807968	388.087069390284	1.00145695146708	0.0271339935084499	0.999783387607002	Crlf1	16	20675042	20686317	-	1668	protein_coding	cytokine receptor-like factor 1 [Source:RGD Symbol;Acc:1311371]	-
novel.955	72.014483162079	86.0021956112226	46.4625436063551	28.2111108723716	51.1787691807934	12.6964895094111	68.1597407932189	30.6954565208587	1.14526437174105	0.0271360352618665	0.999783387607002	-	19	26267277	26544823	+	2660	-	-	-
novel.1619	282.83949183947	437.177827690381	373.636288167772	229.450368428622	285.274250433682	243.349382263713	364.551202565874	252.691333708672	0.528780261507374	0.0271626769662393	0.999783387607002	-	6	125083653	125108214	+	787	-	PF07650:KH domain|PF00189:Ribosomal protein S3, C-terminal domain	-
ENSRNOG00000052173	68.8834186767713	53.2394544259949	91.9571175542444	34.7937034092583	42.6489743173278	45.4957540753898	71.3599968856702	40.9794772673253	0.803010855147796	0.0273466225709624	0.999783387607002	AABR07008439.1	2	58448917	58458517	+	2076	protein_coding		-
ENSRNOG00000000525	270.315233898239	455.606869607072	206.177537253201	249.198146039282	152.588552557551	134.371180641268	310.699880252837	178.719293079367	0.796701980796434	0.0274724426529551	0.999783387607002	Pi16	20	6923489	6932786	+	2090	protein_coding	peptidase inhibitor 16 [Source:RGD Symbol;Acc:1304760]	-
ENSRNOG00000030371	27622.2508893853	47492.6648549736	34893.3702483726	29078.1323465158	22306.3613229473	25221.5764104452	36669.4286642438	25535.3566933028	0.52208072461739	0.0275076096736554	0.999783387607002	Mt-co2	MT	7006	7689	+	684	protein_coding	mitochondrially encoded cytochrome c oxidase II [Source:RGD Symbol;Acc:621872]	-
ENSRNOG00000035642	10.4368816176926	14.3336992685371	13.5515752185202	1.88074072482477	3.79101993931803	5.29020396225463	12.7740520349166	3.65398820879914	1.81815912000976	0.0277117644415012	0.999783387607002	Mirlet7i	7	66802732	66802821	+	90	miRNA	microRNA let-7i [Source:RGD Symbol;Acc:2325604]	-
ENSRNOG00000057214	9.39319345592335	37.8819194954195	13.5515752185202	0.940370362412386	10.4253048331246	3.17412237735278	20.2755627232877	4.84659919096325	2.05995472679123	0.0277686695222052	0.999783387607002	AABR07043510.1	19	28986730	28990676	-	3824	lincRNA		-
ENSRNOG00000061379	176.383299339005	98.2882235556829	191.657992376215	84.6333326171148	72.0293788470426	118.500568754504	155.443171756968	91.7210934062203	0.763354412571287	0.0282862919629598	0.999783387607002	C7	2	54709138	54777729	-	2538	protein_coding	complement C7 [Source:RGD Symbol;Acc:620318]	-
ENSRNOG00000025768	3151.93824854317	2082.48173658603	2130.50121828307	1953.14924273053	1568.53449989283	1728.83865486481	2454.97373447076	1750.17413249606	0.488120326274843	0.0283054498584242	0.999783387607002	Clk1	9	65296778	65307995	-	1774	protein_coding	CDC-like kinase 1 [Source:RGD Symbol;Acc:1311469]	-
ENSRNOG00000033146	88.7134937503872	96.2405522316062	57.1102098494781	41.376295946145	56.8652990897705	42.321631698037	80.6880852771572	46.8544089113175	0.781879996970858	0.0283145313503687	0.999783387607002	LOC103690015	1	77541359	77541814	+	456	protein_coding	40S ribosomal protein S19-like [Source:RGD Symbol;Acc:9313957]	-
novel.688	11.4805697794619	51.1917831019182	10.647666243123	3.76148144964954	6.63428489380655	10.5804079245093	24.4400063748344	6.99205808932178	1.81210324548238	0.0284878697751961	0.999783387607002	-	15	31676811	31677886	+	917	-	PF07686:Immunoglobulin V-set domain	V-set
ENSRNOG00000036827	3131.06448530778	3376.61001340252	2211.81066959419	2445.90331263462	1924.89037418873	1811.36583667598	2906.4950561015	2060.71984116644	0.495972656463966	0.0287413973435723	0.999783387607002	Ppp1r1a	7	145146481	145154131	-	1549	protein_coding	protein phosphatase 1, regulatory (inhibitor) subunit 1A [Source:RGD Symbol;Acc:62018]	-
ENSRNOG00000007081	189.951245442006	190.433433139136	241.992414616433	142.936295086683	164.909367360334	120.616650339406	207.459031065858	142.820770928807	0.537934463623188	0.0288307967110879	0.999783387607002	Xdh	6	25149235	25211494	-	4756	protein_coding	xanthine dehydrogenase [Source:RGD Symbol;Acc:62043]	-
ENSRNOG00000011138	3689.43765185434	6246.42137409606	4685.9411166326	3801.91737523328	3549.34241818651	2827.08499742887	4873.933380861	3392.78159694955	0.522557889533332	0.0290419768055471	0.999783387607002	Rpl29	8	115131367	115133401	+	630	protein_coding	ribosomal protein L29 [Source:RGD Symbol;Acc:62069]	-
ENSRNOG00000015068	534.368338825862	899.951546931722	467.529345038948	472.065921931018	421.750968249131	324.818523282434	633.949743598844	406.211804487528	0.641554972402792	0.0290818098028417	0.999783387607002	Il11ra1	5	58151985	58159072	+	1713	protein_coding	interleukin 11 receptor subunit alpha 1 [Source:RGD Symbol;Acc:621332]	-
ENSRNOG00000025130	656.479853752865	267.221107792013	372.668318509306	314.083701045737	150.693042587892	265.568238905182	432.123093351395	243.448327512937	0.827779849043888	0.0292353586669426	0.999783387607002	Ltk	3	111553680	111560556	-	2235	protein_coding	leukocyte receptor tyrosine kinase [Source:RGD Symbol;Acc:1309323]	-
novel.901	87.669805588618	71.6684963426855	73.5656940433955	48.8992588454441	51.1787691807934	46.5537948678407	77.6346653248996	48.8772742980261	0.66628687076513	0.029429143326096	0.999783387607002	-	18	56967881	56969901	+	2021	-	-	-
ENSRNOG00000050817	21.9174513971545	55.2871257500716	32.9109683878348	9.40370362412386	21.7983646510787	15.8706118867639	36.7051818450203	15.6908933873221	1.22671724551774	0.0297986042358177	0.999783387607002	AABR07065113.1	6	110209946	110211779	-	1833	pseudogene		-
ENSRNOG00000043225	792.159314782869	1407.77403530275	1019.27205036441	754.177030654734	721.241543455255	766.02153373447	1073.06846681668	747.14670261482	0.522345898243312	0.0298196961734519	0.999783387607002	Zfp771	1	198690794	198700969	+	954	protein_coding	zinc finger protein 771 [Source:RGD Symbol;Acc:1305903]	zf-C2H2
ENSRNOG00000017309	8497.70901312533	6315.01836345263	6314.06608217196	5616.83217468918	5058.16835403508	5326.17734919796	7042.26448624997	5333.72595930741	0.400866014294237	0.0300013695431406	0.999783387607002	Rsrp1	5	153260930	153264669	+	2889	protein_coding	arginine and serine rich protein 1 [Source:RGD Symbol;Acc:1359529]	-
ENSRNOG00000014214	4439.84944016644	7047.06086181006	4712.07629741117	4136.68922425209	3847.8852384078	3625.90579572932	5399.66219979589	3870.16008612974	0.480440337676659	0.0301100868799474	0.999783387607002	Rpl27a	1	174132798	174135816	+	1057	protein_coding	ribosomal protein L27a [Source:RGD Symbol;Acc:1309771]	-
ENSRNOG00000047708	464.441231987321	749.447704612082	420.098831774127	354.51962662947	375.310973992485	373.488399735177	544.662589457844	367.773000119044	0.56642026438508	0.0301446682250503	0.999783387607002	Gstz1	6	111176798	111187244	+	1878	protein_coding	glutathione S-transferase zeta 1 [Source:RGD Symbol;Acc:1589363]	-
ENSRNOG00000010549	91.844558235695	106.47890885199	69.6938154095326	59.2433328319803	61.604074013918	39.1475093206842	89.3390941657391	53.3316387221942	0.740372691703901	0.030266094273657	0.999783387607002	Tspo	7	124460358	124470609	+	839	protein_coding	translocator protein [Source:RGD Symbol;Acc:2228]	-
novel.298	8.34950529415409	11.262192282422	3.87187863386292	0.940370362412386	1.89550996965901	1.05804079245093	7.827858736813	1.29797370817411	2.58489294818671	0.0302731026684489	0.999783387607002	-	10	104638319	104638882	+	436	-	-	-
novel.1307	3.13106448530778	9.21452095834527	2.90390897539719	0.940370362412386	0	0	5.08316480635008	0.313456787470795	3.85372168894218	0.0304034842847825	0.999783387607002	-	3	56778683	56785214	-	318	-	-	-
ENSRNOG00000016288	1211.72195581411	1709.80555560407	1511.000636865	1188.62813808926	986.612939207517	1121.52323999798	1477.50938276106	1098.92143909825	0.42716089314668	0.0304208129849831	0.999783387607002	Tcea2	3	177188044	177195894	+	1194	protein_coding	transcription elongation factor A2 [Source:RGD Symbol;Acc:61825]	-
ENSRNOG00000025179	736.843842209099	1515.27677981678	1002.8165661705	666.722586950382	803.696227135422	676.088066376141	1084.97906273212	715.502293487315	0.600588593592938	0.0306804835716898	0.999783387607002	AABR07045322.1	20	43142648	43143257	+	606	pseudogene		-
ENSRNOG00000023807	932.013528459951	672.660029959205	710.489729313846	634.749994628361	551.593401170773	501.511335621739	771.721095911	562.618243806958	0.455413941091834	0.0308205072084398	0.999783387607002	Ccnyl1	9	71398710	71434493	+	3097	protein_coding	cyclin Y-like 1 [Source:RGD Symbol;Acc:1310683]	-
ENSRNOG00000022523	1490.38669500651	2584.16121098483	1056.05489738611	1288.30739650497	856.770506285875	1003.02267124348	1710.20093445915	1049.36685801144	0.704538017630376	0.0309387847725159	0.999783387607002	Fkbp5	20	7976713	8019020	-	3387	protein_coding	FK506 binding protein 5 [Source:RGD Symbol;Acc:1309155]	-
ENSRNOG00000016829	155.50953610362	232.410695282709	159.714993646845	106.2618509526	126.999167967154	132.255099056366	182.545075011058	121.83870599204	0.583825708083636	0.0309724370996412	0.999783387607002	Isoc2b	1	72524569	72545329	+	1044	protein_coding	isochorismatase domain containing 2b [Source:RGD Symbol;Acc:1309062]	-
ENSRNOG00000033498	355.897663163318	511.917831019182	449.137921528099	337.592960106047	311.811390008908	310.005952188121	438.984471903533	319.803434101025	0.456983390544803	0.0310396582800301	0.999783387607002	Cib1	1	142014958	142020525	-	879	protein_coding	calcium and integrin binding 1 [Source:RGD Symbol;Acc:620133]	-
ENSRNOG00000055652	60.5339133826172	65.5254823704553	50.334422240218	43.2570366709698	32.2236694842033	21.1608158490185	58.7979393310968	32.2138406680638	0.862564898023667	0.031199682782352	0.999783387607002	RF00287	13	78854049	78854109	+	61	snoRNA	predicted gene, 23212 [Source:MGI Symbol;Acc:MGI:5452989]	-
ENSRNOG00000003186	705.533197356021	827.259214926998	722.105365215435	623.465550279412	528.847281534865	585.096558225362	751.632592499485	579.136463346546	0.376116351721471	0.0314023198633603	0.999783387607002	Anks3	10	10808823	10831535	+	4437	protein_coding	ankyrin repeat and sterile alpha motif domain containing 3 [Source:RGD Symbol;Acc:1305833]	-
ENSRNOG00000043388	779.635056841638	600.99153361652	566.262250202452	537.891847299885	453.974637733334	426.390439357723	648.96294688687	472.752308130314	0.456429720478604	0.0316776688973053	0.999783387607002	Irf3	1	100992405	100997198	+	1444	protein_coding	interferon regulatory factor 3 [Source:RGD Symbol;Acc:1549774]	IRF
ENSRNOG00000017851	762.93604625333	1540.87267136774	1107.3572892848	835.048881822199	778.106842545026	654.927250527123	1137.05533563529	756.027658298116	0.588649356091682	0.0317170957458756	0.999783387607002	Etfb	1	98472745	98486976	-	908	protein_coding	electron transfer flavoprotein subunit beta [Source:RGD Symbol;Acc:1303312]	-
ENSRNOG00000008936	25.0485158824623	88.0498669352993	15.4875145354517	15.9862961610106	11.3730598179541	19.0447342641167	42.8619657844044	15.4680300810271	1.47161354585842	0.0317991240200802	0.999783387607002	Map3k6	5	151436464	151448328	+	4339	protein_coding	mitogen-activated protein kinase kinase kinase 6 [Source:RGD Symbol;Acc:1304625]	-
ENSRNOG00000013756	346.504469707395	275.41179308832	246.832262908761	207.821850093137	211.34936161698	206.31795452793	289.582841901492	208.496388746016	0.473294226471418	0.0318397278112963	0.999783387607002	Snrnp48	17	27243781	27279260	-	1200	protein_coding	small nuclear ribonucleoprotein U11/U12 subunit 48 [Source:RGD Symbol;Acc:1309020]	-
ENSRNOG00000021689	758.761293606253	499.631803074722	498.504374109851	435.391477796935	436.915048006403	356.559747055962	585.632490263609	409.6220909531	0.515007161558554	0.0320094504677231	0.999783387607002	Rps6kb2	1	219406202	219412888	-	1781	protein_coding	ribosomal protein S6 kinase B2 [Source:RGD Symbol;Acc:1305144]	-
ENSRNOG00000026716	4363.66020435728	8306.37872611725	5388.68708867872	4596.53033147174	3882.00441786166	3836.45591342706	6019.57533971775	4104.99688758682	0.552259644367084	0.0320204558713922	0.999783387607002	LOC100364457	14	44524416	44527613	+	1579	protein_coding	ribosomal protein L9-like [Source:RGD Symbol;Acc:2321003]	-
ENSRNOG00000029308	132.548396544696	137.193978713141	101.636814138902	95.9177769660634	68.2383589077245	78.2950186413685	123.793063132246	80.8170515050521	0.61395339036199	0.0321835151446093	0.999783387607002	Lrmp	4	179398621	179440792	+	1718	protein_coding	lymphoid-restricted membrane protein [Source:MGI Symbol;Acc:MGI:108424]	-
ENSRNOG00000000394	623.081832576249	581.538656037791	715.329577606175	479.588884830317	515.578711747252	483.524642150073	639.983355406738	492.897412909214	0.376906726905229	0.0322117482091989	0.999783387607002	Srgn	20	32120320	32139789	-	1572	protein_coding	serglycin [Source:RGD Symbol;Acc:619969]	-
ENSRNOG00000012582	126.286267574081	156.64685629187	122.932146625148	96.8581473284758	95.7232534677803	84.643263396074	135.288423497033	92.4082213974434	0.548637181358537	0.0325073200499119	0.999783387607002	Eif4ebp1	16	68954875	68968248	-	831	protein_coding	eukaryotic translation initiation factor 4E binding protein 1 [Source:RGD Symbol;Acc:620259]	-
ENSRNOG00000000700	718.057455297252	933.738123778988	701.778002387655	568.924069259494	661.532979410996	389.359011621941	784.524527154631	539.938686764143	0.538363411438343	0.0325242217930097	0.999783387607002	Tmem119	12	48598647	48605704	+	2167	protein_coding	transmembrane protein 119 [Source:RGD Symbol;Acc:1307573]	-
ENSRNOG00000046246	27.1358922060008	0	16.4554841939174	0	3.79101993931803	0	14.5304587999727	1.26367331310601	3.50663433789133	0.0325278126992263	0.999783387607002	AABR07015881.1	14	82867946	82869792	+	807	protein_coding		-
ENSRNOG00000027156	1776.35725133128	1682.16199272903	1595.21399715152	1495.18887623569	1193.22352590035	1243.19793112984	1684.57774707061	1310.53677775529	0.36205495049174	0.0328096711550594	0.999783387607002	Morn4	1	261323083	261333383	-	1695	protein_coding	MORN repeat containing 4 [Source:RGD Symbol;Acc:1307336]	-
novel.1964	38.6164619854627	57.3347970741484	39.6867559970949	20.6881479730725	31.2759144993737	19.0447342641167	45.2126716855687	23.6695989121876	0.930546163711455	0.0328300424364888	0.999783387607002	-	9	65311988	65315349	+	1147	-	-	-
ENSRNOG00000037897	1283.73643897619	2548.32696281349	2007.56907165792	1605.21220863794	790.427657347809	1238.96576796003	1946.54415781587	1211.53521131526	0.684106967126164	0.0330940370759288	0.999783387607002	Rps19	1	81750928	81756627	+	527	protein_coding	ribosomal protein S19 [Source:RGD Symbol;Acc:11394726]	-
ENSRNOG00000020097	188.907557280236	200.671789759519	160.682963305311	145.75740617392	105.200803316075	130.139017471464	183.420770115022	127.032408987153	0.529635081478346	0.0331026840389345	0.999783387607002	Inha	9	82700468	82703400	+	1430	protein_coding	inhibin subunit alpha [Source:RGD Symbol;Acc:2912]	-
novel.178	231.698771912776	247.768230213284	270.063534711939	210.642961180374	146.902022648574	174.576730754403	249.843512279333	177.373904861117	0.494318209763872	0.0331191395715995	0.999783387607002	-	1	100427902	100436195	-	3716	-	-	-
ENSRNOG00000056608	2.08737632353852	6.14301397223018	2.90390897539719	0	0	0	3.71143309038863	0	4.36267587730102	0.0332447625102908	0.999783387607002	RF00019	4	77459794	77459895	+	102	misc_RNA	RNA, Y3 small cytoplasmic (associated with Ro protein) [Source:MGI Symbol;Acc:MGI:107304]	-
ENSRNOG00000009749	474.878113605014	549.799750514601	444.29807323577	370.50592279048	361.094649220042	389.359011621941	489.658645785128	373.653194544154	0.390133638210552	0.0333641881985753	0.999783387607002	Wdr45	X	15621209	15627235	-	1932	protein_coding	WD repeat domain 45 [Source:RGD Symbol;Acc:1359718]	-
ENSRNOG00000020533	2685.40964023231	7911.17816057044	2951.33948866201	2365.97183182956	2477.43153034433	2927.59887271171	4515.97576315492	2590.3340782952	0.801913995309538	0.0333654683869097	0.999783387607002	Htra1	1	201499028	201548513	+	2056	protein_coding	HtrA serine peptidase 1 [Source:RGD Symbol;Acc:69235]	-
ENSRNOG00000012593	112.71832147108	149.480006657601	83.2453906280528	84.6333326171148	66.3428489380655	61.3663659621537	115.147906252245	70.7808491724447	0.699873228942147	0.0335499677109872	0.999783387607002	Mmel1	5	172273459	172304225	+	3124	protein_coding	membrane metallo-endopeptidase-like 1 [Source:RGD Symbol;Acc:1309299]	-
ENSRNOG00000046460	190.994933603775	126.955622092757	192.62596203468	99.6792584157129	84.3501936498262	140.719425395973	170.192172577071	108.249625820504	0.655136800684318	0.0337036496694771	0.999783387607002	AABR07022144.1	13	109655300	109663364	-	935	protein_coding		-
ENSRNOG00000045952	250.485158824623	165.861377250215	190.690022717749	149.518887623569	145.954267663744	116.384487169602	202.345519597529	137.285880818972	0.558055889634227	0.0337057056345985	0.999783387607002	Ephb4	12	22393330	22417980	-	4045	protein_coding	EPH receptor B4 [Source:RGD Symbol;Acc:1583193]	-
ENSRNOG00000027867	634.562402355711	415.677278787576	710.489729313846	396.836292938027	373.415464022826	451.783418376545	586.909803485711	407.345058445799	0.527397281620344	0.0337362319268511	0.999783387607002	Rexo4	3	5500589	5510908	-	2349	protein_coding	REX4 homolog, 3'-5' exonuclease [Source:RGD Symbol;Acc:1306220]	-
ENSRNOG00000009243	691.96525125302	832.37839323719	692.098305802997	623.465550279412	513.683201777593	552.297293659383	738.813983431069	563.148681905463	0.391533380345173	0.0337989960544379	0.999783387607002	Oaf	8	47511719	47529689	-	1693	protein_coding	out at first homolog [Source:RGD Symbol;Acc:1305890]	-
novel.793	467.572296472629	182.242747842829	281.679170613528	84.6333326171148	123.208148027836	268.742361282535	310.498071642995	158.861280642495	0.968248662698783	0.0339358820473899	0.999783387607002	-	16	62938713	62971292	-	8435	-	-	-
ENSRNOG00000061070	57.4028488973094	21.5005489028056	39.6867559970949	21.6285183354849	18.0073447117606	15.8706118867639	39.5300512657367	18.5021583113365	1.09253579787464	0.0339656056055438	0.999783387607002	Irf4	17	34886739	34905117	-	4812	protein_coding	interferon regulatory factor 4 [Source:RGD Symbol;Acc:1308050]	IRF
ENSRNOG00000047988	2013.27446405291	3782.04893556972	2425.73196411512	2018.03479773698	1901.19649956799	1729.89669565726	2740.35178791258	1883.04266432075	0.541239171914076	0.034002589842992	0.999783387607002	Bola2	1	198120099	198121158	+	722	protein_coding	bolA family member 2 [Source:RGD Symbol;Acc:1565363]	-
ENSRNOG00000005277	511.407199266938	173.028226884483	210.049415887063	176.789628133529	152.588552557551	171.40260837705	298.161614012828	166.926929689376	0.836495299422623	0.0342290367590222	0.999783387607002	Ptprv	13	51935243	51955735	-	5744	protein_coding	protein tyrosine phosphatase, receptor type, V [Source:RGD Symbol;Acc:621123]	-
ENSRNOG00000032895	117.936762279927	163.813705926138	83.2453906280528	68.6470364561042	63.499583983577	88.8754265658777	121.665286278039	73.6740156685196	0.724602466675488	0.0342779622918844	0.999783387607002	Cyp4f4	7	14891001	14907305	+	2217	protein_coding	cytochrome P450, family 4, subfamily f, polypeptide 4 [Source:RGD Symbol;Acc:708363]	-
ENSRNOG00000020431	2029.97347464121	1840.85652034498	1652.324207001	1540.32665363149	1321.17044885233	1457.98021199738	1841.0514006624	1439.82577149373	0.354549210594424	0.0343167457684814	0.999783387607002	Matk	7	11325254	11330278	-	1630	protein_coding	megakaryocyte-associated tyrosine kinase [Source:RGD Symbol;Acc:69058]	-
ENSRNOG00000003120	658.567230076404	614.301397223018	471.401223672811	396.836292938027	485.250552232708	389.359011621941	581.423283657411	423.815285597558	0.455537607925306	0.0343384748340045	0.999783387607002	Prelp	13	50749514	50761355	-	3632	protein_coding	proline and arginine rich end leucine rich repeat protein [Source:RGD Symbol;Acc:620226]	-
ENSRNOG00000015550	5084.84872413984	13992.7619930783	4996.6593770001	3745.49515348853	5928.20743010857	3936.96978870989	8024.75669807275	4536.890790769	0.822732136312425	0.0345618217575005	0.999783387607002	Ptgds	3	2686123	2689084	-	786	protein_coding	prostaglandin D2 synthase [Source:RGD Symbol;Acc:3433]	-
novel.1696	27.1358922060008	38.9057551574578	29.0390897539719	13.1651850737734	17.0595897269311	16.9286526792148	31.6935790391435	15.7178091599731	1.01322610744645	0.0345647534706745	0.999783387607002	-	7	2868977	2871141	+	1031	-	-	-
ENSRNOG00000034180	1069.78036581349	1719.02007656241	1226.41755727608	981.746658358531	981.87416428337	945.888468451127	1338.405999884	969.836430364343	0.464655281689107	0.0348833131270451	0.999783387607002	LOC100360781	10	64336200	64336546	+	347	protein_coding	ribosomal protein L37-like [Source:RGD Symbol;Acc:2321477]	-
ENSRNOG00000020687	1985.09488368514	1881.80994682651	1553.5913018375	1537.50554254425	1297.4765742316	1337.36356165797	1806.83204411638	1390.78189281127	0.377377920825623	0.0349749558821064	0.999783387607002	Dpf1	1	87248489	87258070	+	2349	protein_coding	double PHD fingers 1 [Source:RGD Symbol;Acc:61868]	-
ENSRNOG00000006747	1111.52789228426	1313.58115439522	1033.7915952414	921.562955164138	882.359890876271	890.870347243679	1152.96688064029	898.264397761363	0.360010075120376	0.035155559927655	0.999783387607002	Cc2d1a	19	25246913	25261946	-	3399	protein_coding	coiled-coil and C2 domain containing 1A [Source:RGD Symbol;Acc:1306108]	-
ENSRNOG00000007955	784.853497650485	1373.98745845548	976.681385391922	757.938512104383	781.897862484344	654.927250527123	1045.17411383263	731.587875038617	0.514473926442112	0.0351874259469879	0.999783387607002	Timp4	4	147156948	147163467	-	1701	protein_coding	TIMP metallopeptidase inhibitor 4 [Source:RGD Symbol;Acc:69077]	-
ENSRNOG00000013190	589.683811399633	919.404424510451	674.674851950614	565.162587809844	536.429321413501	463.421867093505	727.921029286899	521.671258772284	0.480319787892584	0.035225836943162	0.999783387607002	Rnaset2	1	53174879	53192048	+	1185	protein_coding	ribonuclease T2 [Source:RGD Symbol;Acc:1309918]	-
ENSRNOG00000014081	5.21844080884631	9.21452095834527	14.519544876986	0.940370362412386	0	4.2321631698037	9.65083554805918	1.72417784407203	2.52349846319121	0.0355431450421195	0.999783387607002	Nmur2	10	41392666	41408518	-	3302	protein_coding	neuromedin U receptor 2 [Source:RGD Symbol;Acc:621155]	-
ENSRNOG00000020694	2429.70604059884	2650.71052901732	1892.3806823005	1921.1766504085	1151.52230656785	1788.08893924206	2324.26575063889	1620.26263207281	0.520561353112197	0.0356461832526939	0.999783387607002	Icam5	8	22050222	22057209	+	3117	protein_coding	intercellular adhesion molecule 5 [Source:RGD Symbol;Acc:1305039]	-
ENSRNOG00000016733	249.441470662853	309.198369935586	307.814351392102	223.808146254148	219.879156480446	195.737546603421	288.818063996847	213.141616446005	0.43803422752333	0.0356801393773636	0.999783387607002	Rab13	2	189581644	189586338	+	1066	protein_coding	RAB13, member RAS oncogene family [Source:RGD Symbol;Acc:620880]	-
novel.2014	78.2766121326946	145.384664009448	104.540723114299	84.6333326171148	54.9697891201114	56.076161999899	109.400666418814	65.2264279123751	0.744866294403326	0.0358106738223398	0.999783387607002	-	9	61570996	61571591	-	596	-	PF00673:ribosomal L5P family C-terminus|PF00281:Ribosomal protein L5	-
ENSRNOG00000014783	161.771665074236	137.193978713141	146.163418428325	101.559999140538	119.417128088518	84.643263396074	148.376354071901	101.87346354171	0.540535147692675	0.0360527697893422	0.999783387607002	Pgghg	1	213737788	213742637	+	2317	protein_coding	protein-glucosylgalactosylhydroxylysine glucosidase [Source:RGD Symbol;Acc:1306015]	-
ENSRNOG00000037247	306.844319560163	371.652345319926	409.451165531004	293.395553072664	260.632620828115	248.639586225967	362.649276803698	267.555920042249	0.438695956417973	0.0364413909461168	0.999783387607002	Rras	1	101012822	101016720	+	950	protein_coding	RAS related [Source:RGD Symbol;Acc:1311443]	-
ENSRNOG00000053037	12.5242579412311	2.04767132407673	18.3914235108489	2.82111108723716	1.89550996965901	2.11608158490185	10.9877842587189	2.27756754726601	2.27061498510143	0.0364590895325977	0.999783387607002	AABR07024139.1	KL568432.1	4535	39528	+	4531	protein_coding	neuroendocrine convertase 1-like [Source:NCBI gene;Acc:100911216]	-
novel.359	982.110560224875	898.927711269683	815.998422086611	708.098882896527	674.801549198609	737.454432338295	899.012231193723	706.784954811144	0.347041431910894	0.0365854676276614	0.999783387607002	-	10	75078226	75079615	-	1390	-	-	-
ENSRNOG00000003109	514.538263752246	890.737025973376	773.407757114118	417.524440911099	592.346865518442	483.524642150073	726.227682279914	497.798649526538	0.544948589938859	0.036765216121992	0.999783387607002	Btbd17	10	103334052	103340922	-	2749	protein_coding	BTB domain containing 17 [Source:RGD Symbol;Acc:1563331]	-
ENSRNOG00000056454	494.70818867863	440.249334676496	545.934887374672	415.643700186275	338.348529584134	363.966032603118	493.630803576599	372.652754124509	0.405653107612594	0.036784741662676	0.999783387607002	AC096600.1	1	266065344	266065402	-	59	miRNA		-
ENSRNOG00000017410	65.7523541914635	23.5482202268824	20.3273628277803	15.0459257985982	11.3730598179541	19.0447342641167	36.5426457487087	15.1545732935563	1.27079814376635	0.0368863667552594	0.999783387607002	Loxhd1	18	73645907	73812271	+	7038	protein_coding	lipoxygenase homology domains 1 [Source:RGD Symbol;Acc:1304815]	-
ENSRNOG00000046602	59.4902252208479	10.2383566203836	23.2312718031775	16.926666523423	5.68652990897704	8.4643263396074	30.9866178814697	10.3591742573358	1.57684653478708	0.0373449590926465	0.999783387607002	AABR07006030.1	1	214664537	214693043	+	7176	protein_coding		-
ENSRNOG00000043348	833.90684125364	1604.35048241412	1183.82689230359	922.503325526551	769.57704768156	796.704716715547	1207.36140532378	829.595029974553	0.541357869491421	0.0374378675437617	0.999783387607002	LOC103694404	X	123705235	123708211	-	2126	protein_coding	60S ribosomal protein L39 [Source:RGD Symbol;Acc:9200697]	-
ENSRNOG00000000778	113.762009632849	180.195076518752	98.7329051635045	88.3948140667643	65.395093953236	89.9334673583287	130.896663771702	81.2411251261097	0.688417712157308	0.0378410720221918	0.999783387607002	Znrd1as1	20	2077072	2088389	-	3135	protein_coding	ZNRD1 antisense RNA 1 [Source:RGD Symbol;Acc:1564067]	-
ENSRNOG00000001191	691.96525125302	631.70660347767	615.628702784205	520.965180776462	539.27258636799	432.738684112429	646.433519171632	497.658817085627	0.376623826507171	0.0379329519449617	0.999783387607002	Tchp	12	47638274	47653638	-	2784	protein_coding	trichoplein, keratin filament binding [Source:RGD Symbol;Acc:1310813]	-
novel.495	8.34950529415409	17.4052062546522	33.8789380463006	10.3440739865362	4.73877492414754	4.2321631698037	19.8778831983689	6.4383373601625	1.62322759952244	0.0380723154407681	0.999783387607002	-	12	22432925	22434714	-	1703	-	-	-
ENSRNOG00000050792	66.7960423532327	107.502744514028	68.7258457510669	56.4222217447432	52.1265241656229	32.7992645659787	81.0082108727759	47.1160034921149	0.77820451248436	0.0382068696020452	0.999783387607002	Tnfaip6	3	37545238	37564699	+	1363	protein_coding	TNF alpha induced protein 6 [Source:RGD Symbol;Acc:621359]	-
novel.970	128.373643897619	75.7638389908389	83.2453906280528	68.6470364561042	44.5444842869869	60.3083251697028	95.7942911721703	57.8332819709313	0.727510716847917	0.0382496233405454	0.999783387607002	-	19	43643076	43646549	+	3474	-	-	-
ENSRNOG00000028711	531.237274340554	535.466051246064	484.952798891331	423.166663085574	414.168928370495	372.430358942726	517.218708159316	403.255316799598	0.358426294452055	0.0382751781832741	0.999783387607002	Dgat1	7	117566368	117576737	-	1747	protein_coding	diacylglycerol O-acyltransferase 1 [Source:RGD Symbol;Acc:628673]	-
ENSRNOG00000000386	261.965728604085	394.17672988477	179.07438681616	169.26666523423	200.924056783856	159.76415966009	278.405615101672	176.651627226058	0.655444901672027	0.0383025593877956	0.999783387607002	Pbld1	20	27103317	27117663	-	2027	protein_coding	phenazine biosynthesis-like protein domain containing 1 [Source:RGD Symbol;Acc:621263]	-
ENSRNOG00000034102	754.586540959176	223.196174324363	254.576020176487	277.409256911654	180.073447117606	197.853628188323	410.786245153342	218.445444072528	0.910599565430677	0.0384310986027325	0.999783387607002	Plk5	7	12212911	12221330	-	2094	protein_coding	polo-like kinase 5 [Source:RGD Symbol;Acc:1305038]	-
ENSRNOG00000019848	1317.13446015281	1295.15211247853	671.770942975217	137.294072912208	174.386917208629	736.396391545844	1094.68583853552	349.359127222227	1.64808603787026	0.0384846892749936	0.999783387607002	Rbm39	3	151691514	151724654	-	2671	protein_coding	RNA binding motif protein 39 [Source:RGD Symbol;Acc:1310071]	-
novel.1699	1510.21677008012	4105.58100477384	2129.53324862461	1718.99702248984	1557.16144007488	1534.15914905384	2581.77700782619	1603.43920387285	0.687170496894128	0.0387170061685706	0.999783387607002	-	7	11012840	11013377	+	538	-	-	-
ENSRNOG00000028505	3674.82601758957	6627.28824037433	4200.0203480828	3702.23811681756	3384.43305082617	3053.50572701337	4834.04486868223	3380.0589648857	0.516140539539692	0.039011481917476	0.999783387607002	Rps18l1	20	5441876	5445553	+	2490	protein_coding	ribosomal protein S18-like 1 [Source:RGD Symbol;Acc:2321678]	-
ENSRNOG00000012772	336.067588089702	451.511526958918	335.885471487608	268.945923649942	277.692210555046	283.554932376848	374.488195512076	276.731022193945	0.436439681563488	0.0390563544602959	0.999783387607002	Nqo1	19	38422164	38437180	+	1579	protein_coding	NAD(P)H quinone dehydrogenase 1 [Source:RGD Symbol;Acc:2503]	-
novel.1835	176.383299339005	1615.61267469654	346.533137730731	215.344812992436	178.177937147947	201.027750565676	712.843037255425	198.183500235353	1.84673012963966	0.0391079713581646	0.999783387607002	-	8	52980226	52985290	+	5065	-	-	-
ENSRNOG00000000466	475.921801766783	666.517015986975	513.991888645303	440.093329608997	420.803213264301	357.617787848413	552.143568799687	406.171443573904	0.442437403217096	0.0391298607887071	0.999783387607002	Hsd17b8	20	3817179	3819235	-	1634	protein_coding	hydroxysteroid (17-beta) dehydrogenase 8 [Source:RGD Symbol;Acc:1303158]	-
ENSRNOG00000021241	111.674633309311	148.456170995563	117.124328674353	91.2159251540015	60.6563190290885	94.1656305281324	125.751710993076	82.0126249037408	0.617914804967723	0.0391377574169168	0.999783387607002	Gfra4	3	123578997	123581518	-	1008	protein_coding	GDNF family receptor alpha 4 [Source:RGD Symbol;Acc:620503]	-
ENSRNOG00000059538	589.683811399633	580.514820375752	812.126543452748	450.437403595533	546.854626246626	457.0736223388	660.775058409378	484.788550726986	0.446959273494401	0.0391944626023195	0.999783387607002	Clec2g	4	162934195	162943981	+	2013	protein_coding	C-type lectin domain family 2, member G [Source:RGD Symbol;Acc:1563148]	-
ENSRNOG00000048328	6.26212897061557	13.3098636064987	16.4554841939174	5.64222217447432	0	2.11608158490185	12.0091589236772	2.58610125312539	2.21161362817307	0.0392160704480215	0.999783387607002	AABR07017849.1	15	31852416	31852848	+	339	protein_coding		-
ENSRNOG00000039265	312.062760369009	479.155089833954	308.782321050568	277.409256911654	273.901190615728	198.911668980774	366.666723751177	250.074038836052	0.551103758294402	0.0393749021642474	0.999783387607002	Psmg4	17	31404578	31411957	-	576	protein_coding	proteasome assembly chaperone 4 [Source:RGD Symbol;Acc:1589955]	-
ENSRNOG00000021555	2.08737632353852	36.8580838333811	38.7187863386292	5.64222217447432	9.47754984829507	6.34824475470555	25.8880821651829	7.15600559249165	1.85550947609948	0.0395598073105	0.999783387607002	Mis18a	11	30879887	30893310	-	1491	protein_coding	MIS18 kinetochore protein A [Source:RGD Symbol;Acc:1310778]	-
ENSRNOG00000023385	6205.76980988003	11733.1566869596	7150.39186708635	6497.95920426959	5451.48667273933	5320.8871452357	8363.10612130868	5756.77767408154	0.538757699959803	0.0396145000741734	0.999783387607002	Rpl37a	9	80002045	80005027	+	1269	protein_coding	ribosomal protein L37a [Source:RGD Symbol;Acc:2319947]	-
ENSRNOG00000019973	2334.73041787784	3768.73907196322	2837.11906896306	2217.39331456841	2138.13524577537	2237.75627603371	2980.19618626804	2197.76161212583	0.439392928637408	0.0397380380607722	0.999783387607002	Arl3	1	266287017	266333105	-	1357	protein_coding	ADP ribosylation factor like GTPase 3 [Source:RGD Symbol;Acc:69327]	-
ENSRNOG00000028730	81.4076766180024	50.1679474398798	47.4305132648208	36.6744441340831	31.2759144993737	34.9153461508805	59.668712440901	34.2885682614458	0.797957580075691	0.0397808717255707	0.999783387607002	Lcn12	3	2716534	2719513	-	920	protein_coding	lipocalin 12 [Source:RGD Symbol;Acc:1589474]	-
ENSRNOG00000013604	25.0485158824623	19.4528775787289	24.1992414616433	9.40370362412386	14.2163247724426	5.29020396225463	22.9002116409448	9.63674411960703	1.24056158132196	0.0397995990797637	0.999783387607002	Gpx4	7	12516352	12519154	-	1762	protein_coding	glutathione peroxidase 4 [Source:RGD Symbol;Acc:69226]	-
ENSRNOG00000005108	2420.31284714292	4819.19446121458	2252.46539524975	2278.51738812521	1348.65534341239	2279.01986693929	3163.99090120242	1968.73086615896	0.684506541762179	0.0399296597381051	0.999783387607002	Wfs1	14	78640620	78665966	+	3571	protein_coding	wolframin ER transmembrane glycoprotein [Source:RGD Symbol;Acc:68954]	-
ENSRNOG00000035636	26.0922040442315	8.19068529630691	23.2312718031775	5.64222217447432	2.84326495448852	10.5804079245093	19.1713870479053	6.35529835115736	1.60462904953102	0.0400095050930119	0.999783387607002	Mirlet7b	7	126590627	126590711	+	85	miRNA	microRNA let-7b [Source:RGD Symbol;Acc:2325607]	-
ENSRNOG00000011716	137.766837353543	210.910146379903	164.554841939174	94.0370362412386	109.939578240223	138.603343811071	171.077275224207	114.193319430844	0.584997557334338	0.0400884247069082	0.999783387607002	Degs2	6	132591969	132608600	-	1284	protein_coding	delta(4)-desaturase, sphingolipid 2 [Source:RGD Symbol;Acc:1305023]	-
ENSRNOG00000043197	728.494336914944	1069.90826683009	732.753031458558	583.969995058092	674.801549198609	590.386762187616	843.718545067864	616.386102148106	0.45275718516836	0.0401421880059379	0.999783387607002	LOC688613	7	123482255	123490023	+	823	protein_coding	hypothetical protein LOC688613 [Source:RGD Symbol;Acc:1586487]	-
ENSRNOG00000013463	362.159792133934	258.006586833668	276.839322321199	192.775924294539	231.2522162984	223.246607207145	299.0019004296	215.758249266695	0.470646306458601	0.04024114942281	0.999783387607002	Kcnj8	4	176782498	176789304	-	2527	protein_coding	potassium voltage-gated channel subfamily J member 8 [Source:RGD Symbol;Acc:2960]	-
ENSRNOG00000016751	1071.86774213703	1070.93210249213	797.606998575762	779.567030439868	780.950107499514	645.404883395065	980.135614401641	735.307340444816	0.414120124052439	0.0403015004067751	0.999783387607002	Slc25a28	1	263420061	263431290	-	1509	protein_coding	solute carrier family 25 member 28 [Source:RGD Symbol;Acc:1584155]	-
ENSRNOG00000014762	275.533674707085	394.17672988477	277.807291979665	232.271479515859	221.774666450105	229.594851961851	315.839232190507	227.880332642605	0.470779624362746	0.0404939077430414	0.999783387607002	Ppie	5	140822141	140834959	-	1248	protein_coding	peptidylprolyl isomerase E [Source:RGD Symbol;Acc:1311411]	-
ENSRNOG00000006984	608.470198311479	428.987142394074	492.696556159057	400.597774387677	320.341184872374	399.93941954645	510.05129895487	373.626126268833	0.449154582793958	0.0407197182761189	0.999783387607002	Mapk11	7	130121687	130128604	-	2382	protein_coding	mitogen-activated protein kinase 11 [Source:RGD Symbol;Acc:1309340]	-
ENSRNOG00000008733	244.223029854007	435.130156366305	275.871352662733	236.032960965509	217.035891525957	191.505383433618	318.408179627682	214.858078641695	0.566908010671901	0.0408195462823898	0.999783387607002	Lsm3	4	123162086	123168330	+	709	protein_coding	LSM3 homolog, U6 small nuclear RNA and mRNA degradation associated [Source:RGD Symbol;Acc:1305971]	-
ENSRNOG00000005034	1592.66813485989	1733.35377583095	1624.2530869055	1450.99146920231	1218.81291049075	1291.86780758258	1650.09166586545	1320.55739575855	0.321332546005646	0.0412595089390733	0.999783387607002	Arhgef25	7	70469312	70476340	-	2104	protein_coding	Rho guanine nucleotide exchange factor 25 [Source:RGD Symbol;Acc:735210]	-
ENSRNOG00000002210	927.838775812873	1342.24855293229	766.631969504858	682.708883111392	799.905207196104	658.101372904476	1012.23976608334	713.571821070658	0.504166409672372	0.0417491126375074	0.999783387607002	Hsd17b11	14	7073445	7104566	+	1594	protein_coding	hydroxysteroid (17-beta) dehydrogenase 11 [Source:RGD Symbol;Acc:1303235]	-
novel.1707	49.0533436031553	47.0964404537647	42.5906649724921	33.8533330468459	17.0595897269311	25.3929790188222	46.2468163431374	25.4353005975331	0.861667467833189	0.0417753956872585	0.999783387607002	-	7	20809612	20811187	+	1283	-	-	-
ENSRNOG00000059964	181.601740147852	215.005489028056	187.786113742352	158.922591247693	127.946922951984	136.487262226169	194.797780972753	141.118925475282	0.464617366149304	0.0417840816435572	0.999783387607002	AABR07061825.2	4	147918410	147918653	-	243	pseudogene		-
novel.1531	6.26212897061557	20.4767132407673	8.71172692619157	3.76148144964954	2.84326495448852	3.17412237735278	11.8168563791915	3.25962292716361	1.85677689397859	0.0419502259120646	0.999783387607002	-	5	108297	108953	-	657	-	-	-
ENSRNOG00000008845	1099.00363434303	2006.71789759519	1483.89748642796	1105.87554619697	1133.51496185609	1015.71916075289	1529.87300612206	1085.03655626865	0.495622625244648	0.0421701615325898	0.999783387607002	Pdrg1	3	148487059	148493225	-	1192	protein_coding	p53 and DNA damage regulated 1 [Source:RGD Symbol;Acc:1305096]	-
ENSRNOG00000049402	1414.19745919735	1830.61816372459	1537.13581764358	1197.09147135097	1088.02272258427	1380.74323414846	1593.98381352184	1221.9524760279	0.383671948074802	0.0423250251353603	0.999783387607002	Nbl1	5	157524513	157535664	-	1795	protein_coding	NBL1, DAN family BMP antagonist [Source:RGD Symbol;Acc:3151]	-
ENSRNOG00000013110	596.989628532017	996.192099163328	721.137395556969	492.75406990409	624.570535002645	526.904314640561	771.439707750772	548.076306515766	0.493116757615236	0.0423499121821468	0.999783387607002	Nudt2	5	57845819	57860658	+	905	protein_coding	nudix hydrolase 2 [Source:RGD Symbol;Acc:1303023]	-
ENSRNOG00000033473	2609.22040442315	4715.7870593487	2858.4144014493	2718.61071773421	2294.51481827224	2014.50966882656	3394.47395507372	2342.54506827767	0.535030798615096	0.0424978843140418	0.999783387607002	Rpl36	9	10441259	10441834	-	318	protein_coding	ribosomal protein L36 [Source:RGD Symbol;Acc:62085]	-
ENSRNOG00000059660	3324.1467952351	1845.97569865517	2049.19176697195	2014.27331628733	1292.73779930745	1574.36469916698	2406.43808695407	1627.12527158725	0.564488432946987	0.0425451371025219	0.999783387607002	AABR07065531.5	6	133667975	133676907	+	583	lincRNA		-
ENSRNOG00000008526	44.8785909560782	37.8819194954195	24.1992414616433	16.926666523423	15.1640797572721	22.2188566414694	35.6532506377137	18.1032009740548	0.979488819143416	0.0425547834238825	0.999783387607002	Pdzd3	8	48577952	48582353	-	2074	protein_coding	PDZ domain containing 3 [Source:RGD Symbol;Acc:1559807]	-
ENSRNOG00000003086	213.956073162699	283.602478384627	275.871352662733	208.76222045555	164.909367360334	186.215179471363	257.80996807002	186.628922429082	0.466422804760772	0.0426794538187536	0.999783387607002	Cenpv	10	48846728	48860902	-	753	protein_coding	centromere protein V [Source:RGD Symbol;Acc:1565681]	-
ENSRNOG00000010746	3082.01114170463	5911.62711260951	3142.02951137976	2927.37293818976	2718.16129649103	2603.83839022173	4045.22258856463	2749.7908749675	0.556859437666269	0.0427481064993743	0.999783387607002	Rpl32	4	147715473	147719072	-	541	protein_coding	ribosomal protein L32 [Source:RGD Symbol;Acc:621203]	-
novel.325	231.698771912776	401.343579519039	279.743231296596	221.927405529323	182.916712072095	222.188566414694	304.26186090947	209.010894672037	0.542025434830184	0.0430844432159502	0.999783387607002	-	10	11514474	11515532	-	1059	-	-	-
ENSRNOG00000050828	305.800631398394	353.223303403235	257.479929151884	225.688886978973	232.199971283229	222.188566414694	305.501287984504	226.692474892299	0.429870663731888	0.043201498596749	0.999783387607002	Vkorc1	1	199337138	199341302	-	2385	protein_coding	vitamin K epoxide reductase complex, subunit 1 [Source:RGD Symbol;Acc:1303107]	-
novel.1193	20.8737632353852	45.048769129688	62.9180278002725	14.1055554361858	23.6938746207377	23.2768974339204	42.9468533884486	20.3587758302813	1.08093436204415	0.043298945422918	0.999783387607002	-	20	13715149	13722000	+	304	-	-	-
novel.1438	263.009416765854	173.028226884483	194.561901351612	158.922591247693	139.319982769938	143.893547773326	210.199848333983	147.378707263652	0.511551396755046	0.0433220785290244	0.999783387607002	-	4	145010451	145017579	-	2919	-	-	-
ENSRNOG00000005965	78.2766121326946	97.2643878936446	160.682963305311	64.8855550064547	77.7159087560196	62.4244067546046	112.074654443883	68.3419568390263	0.714408731304117	0.0433551165520629	0.999783387607002	Irak4	7	135803698	135832652	+	3994	protein_coding	interleukin-1 receptor-associated kinase 4 [Source:RGD Symbol;Acc:1305303]	-
ENSRNOG00000010478	1.04368816176926	0	27.1031504370404	0.940370362412386	0	1.05804079245093	9.38227953293657	0.666137051621104	3.83281798323389	0.0433730931667687	0.999783387607002	LOC500712	6	127941526	128080889	+	7022	protein_coding	Ab1-233 [Source:RGD Symbol;Acc:1562479]	-
ENSRNOG00000033722	159.684288750697	109.550415838105	113.25245004049	40.4359255837326	98.5665184222688	85.701304188525	127.495718209764	74.9012493981755	0.768126871121902	0.0434448195277259	0.999783387607002	Rnf207	5	169486257	169499268	-	2481	protein_coding	ring finger protein 207 [Source:RGD Symbol;Acc:1586262]	-
ENSRNOG00000017512	424.781081840089	535.466051246064	463.657466405085	366.744441340831	362.990159189701	370.314277357824	474.634866497079	366.682959296119	0.372374721069413	0.0436080083232795	0.999783387607002	Aldh3b1	1	219145459	219186860	-	2207	protein_coding	aldehyde dehydrogenase 3 family, member B1 [Source:RGD Symbol;Acc:1359546]	-
ENSRNOG00000018958	7535.42852797407	16303.5590822989	11105.5158915773	7191.95253172993	8175.33449913933	8393.43760651319	11648.1678339501	7920.24154579415	0.556497519347065	0.0436600800532937	0.999783387607002	Mt3	19	11324698	11326139	-	413	protein_coding	metallothionein 3 [Source:RGD Symbol;Acc:621252]	-
ENSRNOG00000037087	237.960900883392	443.320841662611	286.519018905856	261.422960750643	206.610586692833	160.822200452541	322.600253817286	209.618582632006	0.621048073586348	0.0438014699232299	0.999783387607002	LOC108351584	7	127081426	127081704	-	279	protein_coding	uncharacterized LOC108351584 [Source:RGD Symbol;Acc:11406985]	-
ENSRNOG00000002797	11.4805697794619	14.3336992685371	9.6796965846573	6.5825925368867	1.89550996965901	1.05804079245093	11.8313218775521	3.17871443299888	1.8790842603196	0.0438444389399215	0.999783387607002	Gpr156	11	65285468	65350442	-	2379	protein_coding	G protein-coupled receptor 156 [Source:RGD Symbol;Acc:708438]	-
ENSRNOG00000021232	2119.73065655337	2976.29026954552	2278.60057602833	2007.69072375044	1892.66670470453	1721.43236931766	2458.20716737574	1873.92993259088	0.391440117221597	0.0438998811445575	0.999783387607002	Ddrgk1	3	123195580	123206828	-	1573	protein_coding	DDRGK domain containing 1 [Source:RGD Symbol;Acc:1309979]	-
ENSRNOG00000053991	257.790975957008	255.958915509591	172.2985992069	141.99592472427	191.446506935561	133.313139848817	228.682830224499	155.585190502882	0.554162949812413	0.0439156412102729	0.999783387607002	P3h1	5	138279506	138294262	+	2586	protein_coding	prolyl 3-hydroxylase 1 [Source:RGD Symbol;Acc:628823]	-
ENSRNOG00000032238	323.543330148471	391.105222898655	270.063534711939	266.124812562705	227.461196359082	222.188566414694	328.237362586355	238.59152511216	0.459369018981236	0.0440634192193459	0.999783387607002	Plcd1	8	127753539	127782070	-	2745	protein_coding	phospholipase C, delta 1 [Source:RGD Symbol;Acc:3346]	-
ENSRNOG00000011747	437.305339781321	582.562491699829	406.547256555607	313.143330683325	396.161583658734	331.16676803714	475.471696012252	346.823894126399	0.454816475866796	0.0441026155099094	0.999783387607002	Tmem205	8	22932175	22937909	-	1443	protein_coding	transmembrane protein 205 [Source:RGD Symbol;Acc:1563250]	-
ENSRNOG00000011424	34.4417093383856	20.4767132407673	27.1031504370404	15.9862961610106	10.4253048331246	12.6964895094111	27.3405243387311	13.0360301678488	1.0672423878945	0.0441082404675624	0.999783387607002	Cldn23	16	59988603	59990326	+	1724	protein_coding	claudin 23 [Source:RGD Symbol;Acc:1309001]	-
novel.2089	94.9756227210028	198.624118435443	112.284480382025	115.665554576724	52.1265241656229	57.13420279235	135.294740512823	74.9754271782321	0.850042092100166	0.0441596872645709	0.999783387607002	-	X	15930553	15939701	+	903	-	PF08333:Protein of unknown function (DUF1725)	-
ENSRNOG00000019566	11.4805697794619	38.9057551574578	15.4875145354517	10.3440739865362	8.52979486346557	5.29020396225463	21.9579464907905	8.05469093741882	1.44062241044202	0.0444582996488843	0.999783387607002	LOC100911109	3	152143811	152148029	+	1335	protein_coding	sperm-associated antigen 4 protein-like [Source:RGD Symbol;Acc:6495088]	-
ENSRNOG00000011799	109.587256985772	93.1690452454911	89.0532085788472	73.3488882681661	62.5518289987475	60.3083251697028	97.2698369367036	65.4030141455388	0.57085063715585	0.0445096591420943	0.999783387607002	Ccdc159	8	22937916	22946358	+	1754	protein_coding	coiled-coil domain containing 159 [Source:RGD Symbol;Acc:1308031]	-
ENSRNOG00000037467	6.26212897061557	20.4767132407673	3.87187863386292	1.88074072482477	2.84326495448852	2.11608158490185	10.2035736150819	2.28002908807172	2.15865758726657	0.0445323620565876	0.999783387607002	Ffar3	1	89302039	89303968	-	1702	protein_coding	free fatty acid receptor 3 [Source:RGD Symbol;Acc:1311035]	-
novel.1528	43.834902794309	33.786576847266	44.5266042894236	24.449629422722	19.9028546814197	24.3349382263713	40.7160279769995	22.8958074435043	0.831901819748351	0.0445992902390632	0.999783387607002	-	5	169168046	169169435	+	1390	-	-	-
ENSRNOG00000060449	3046.52574420447	4227.4174485564	3209.78738747236	2644.32145910363	2563.67723396382	2857.76818040995	3494.57686007775	2688.5889578258	0.378306687596718	0.0449478862591421	0.999783387607002	Rps21	3	175629374	175630048	+	246	protein_coding	ribosomal protein S21 [Source:RGD Symbol;Acc:621038]	-
ENSRNOG00000019052	660.654606399943	612.253725898942	560.454432251658	512.50184751475	435.019538036744	484.582682942524	611.120921516847	477.368022831339	0.356186644898688	0.0450053673661858	0.999783387607002	Ankzf1	9	82393672	82400530	+	2666	protein_coding	ankyrin repeat and zinc finger domain containing 1 [Source:RGD Symbol;Acc:1359242]	-
ENSRNOG00000036760	48.009655441386	58.3586327361867	42.5906649724921	26.3303701475468	36.0146894235213	23.2768974339204	49.652984383355	28.5406523349962	0.795479945818263	0.0452531548130734	0.999783387607002	Tmc5	1	188278469	188337308	+	3939	protein_coding	transmembrane channel-like 5 [Source:RGD Symbol;Acc:1307037]	-
ENSRNOG00000028323	667.960423532327	900.97538259376	625.308399368862	547.295550924009	588.555845579124	498.337213244386	731.414735164983	544.729536582506	0.424764670996289	0.045289171747207	0.999783387607002	Dhrsx	12	18516946	18521892	+	1645	protein_coding	dehydrogenase/reductase X-linked [Source:RGD Symbol;Acc:1305017]	-
ENSRNOG00000014272	6084.70198311479	11931.7808053951	6709.96567248444	6081.3751337209	5640.0899147204	5248.94037134904	8242.14948699811	5656.80180659678	0.543014145060352	0.0453027123330923	0.999783387607002	Rpl35	3	23294814	23297774	-	446	protein_coding	ribosomal protein L35 [Source:RGD Symbol;Acc:1303007]	-
ENSRNOG00000013023	1788.88150927251	3678.64153370384	1765.57665704149	1563.8359126918	1720.17529746556	1491.8375173558	2411.03323333928	1591.94957583772	0.598794123053292	0.0454338169097747	0.999783387607002	Nop53	1	77836196	77844189	-	1705	protein_coding	NOP53 ribosome biogenesis factor [Source:RGD Symbol;Acc:1303085]	-
ENSRNOG00000020464	785.897185812254	1519.37212246493	1104.4533803094	816.241474573951	842.554181513432	718.409698074178	1136.57422952886	792.401784720521	0.520296795454404	0.0455674623410291	0.999783387607002	Mrpl54	7	11321057	11323577	+	611	protein_coding	mitochondrial ribosomal protein L54 [Source:RGD Symbol;Acc:1305694]	-
ENSRNOG00000049912	2496.50208295207	4465.97115781134	2999.7379715853	2465.65109024528	2331.47726268059	2355.19880399576	3320.7370707829	2384.10905230721	0.478043476410614	0.0457357769514451	0.999783387607002	Atp5f1e	3	172563105	172566010	-	375	protein_coding	ATP synthase F1 subunit epsilon [Source:RGD Symbol;Acc:621374]	-
ENSRNOG00000018454	53617.3919345723	91960.9191642858	60537.7904101052	53668.8173235997	49550.5261168563	45709.4783154649	68705.3671696544	49642.940585307	0.468831083332635	0.0459170304145971	0.999783387607002	Apoe	1	80612895	80617057	-	1555	protein_coding	apolipoprotein E [Source:RGD Symbol;Acc:2138]	-
novel.1819	8.34950529415409	35.8342481713427	21.2953324862461	11.2844443489486	4.73877492414754	7.40628554715648	21.8263619839143	7.80983494008422	1.48210755385666	0.0460262257999678	0.999783387607002	-	8	22267886	22268656	+	472	-	-	-
ENSRNOG00000019627	94.9756227210028	77.8115103149157	60.0141188248753	60.1837031943927	40.7534643476688	41.2635909055861	77.6004172869312	47.4002528158825	0.708217498052832	0.0460714434482884	0.999783387607002	Mybpc2	1	100506704	100530183	-	3658	protein_coding	myosin binding protein C, fast-type [Source:RGD Symbol;Acc:1311596]	-
ENSRNOG00000031834	738.931218532637	1423.13157023333	985.393112318113	764.52110464127	785.688882423662	628.47623071585	1049.15196702803	726.22873926026	0.530553069708989	0.046274159513533	0.999783387607002	Nkain4	3	176444544	176465162	-	1411	protein_coding	Sodium/potassium transporting ATPase interacting 4 [Source:RGD Symbol;Acc:1305809]	-
novel.1192	16.6990105883082	32.7627411852276	20.3273628277803	9.40370362412386	14.2163247724426	5.29020396225463	23.2630382004387	9.63674411960703	1.26370909561351	0.0463352289556796	0.999783387607002	-	20	11922777	11924777	+	1369	-	-	-
ENSRNOG00000012475	301.625878751317	666.517015986975	315.558108659828	282.111108723716	275.796700585387	259.219994150477	427.90033446604	272.375934486526	0.651418311259574	0.0463442342327495	0.999783387607002	Prr5	7	125576327	125613114	+	5666	protein_coding	proline rich 5 [Source:RGD Symbol;Acc:1307954]	-
ENSRNOG00000033316	1223.20252559357	1380.13047242771	1199.31440683904	1063.55887988841	1055.79905310007	888.754265658777	1267.54913495344	1002.70406621575	0.337804765838403	0.0464377865129319	0.999783387607002	Foxo4	X	71155601	71162158	+	3310	protein_coding	forkhead box O4 [Source:RGD Symbol;Acc:1561201]	Fork_head
ENSRNOG00000008459	793.203002944639	1235.76964408031	764.696030187927	716.562216158238	676.697059168268	616.83778199889	931.22289240429	670.032352441799	0.474644950013146	0.0466376862709153	0.999783387607002	Anapc13	8	111107358	111115774	+	616	protein_coding	anaphase promoting complex subunit 13 [Source:RGD Symbol;Acc:1583270]	-
ENSRNOG00000061778	7.30581713238483	6.14301397223018	0	0	0	0	4.48294370153834	0	4.63291534180382	0.0466751878755779	0.999783387607002	AABR07035780.6	12	22361578	22363364	+	1385	lincRNA		-
ENSRNOG00000000903	247.354094339315	365.509331347696	235.216627007172	223.808146254148	203.767321738344	154.473955697835	282.693350898061	194.016474563442	0.541761041763627	0.0467786784854237	0.999783387607002	Asl	12	30165694	30178341	+	1789	protein_coding	argininosuccinate lyase [Source:RGD Symbol;Acc:619974]	-
ENSRNOG00000050453	69.9271068385405	118.76493679645	74.5336637018612	53.601110657506	62.5518289987475	46.5537948678407	87.7419024456173	54.2355781746981	0.692235145101127	0.04696603707195	0.999783387607002	AABR07002848.1	1	86873253	86888958	+	705	protein_coding		-
ENSRNOG00000021177	7472.80723826791	8203.99515991341	8299.37185168517	6746.21697994646	6556.56898505053	6565.14311715799	7992.05808328883	6622.64302738499	0.271169334300379	0.0471272917645152	0.999783387607002	Cox8a	1	222466575	222468896	-	495	protein_coding	cytochrome c oxidase subunit 8A [Source:RGD Symbol;Acc:620638]	-
novel.1282	14.6116342647697	28.6673985370742	13.5515752185202	9.40370362412386	7.58203987863606	5.29020396225463	18.943536006788	7.42531582167152	1.34440572168723	0.047457059301748	0.999783387607002	-	3	162167608	162172709	+	3469	-	-	-
ENSRNOG00000013578	280.752115515931	262.101929481821	251.67211120109	202.179627918663	210.401606632151	195.737546603421	264.842052066281	202.772927051412	0.384672612485458	0.047553276780255	0.999783387607002	Trem2	9	14611561	14618013	-	1157	protein_coding	triggering receptor expressed on myeloid cells 2 [Source:RGD Symbol;Acc:1309841]	-
ENSRNOG00000061536	7.30581713238483	9.21452095834527	1.93593931693146	1.88074072482477	0	0	6.15209246922052	0.626913574941591	3.2575297287059	0.0475961800447587	0.999783387607002	RF00045	5	150529715	150529928	-	214	snoRNA		-
ENSRNOG00000019394	429.999522648936	774.019760501003	622.404490393465	379.909626414604	448.288107824357	459.189703923702	608.807924514468	429.129146054221	0.504898086765667	0.0477652807969875	0.999783387607002	Mpv17l2	16	20432899	20435974	+	1694	protein_coding	MPV17 mitochondrial inner membrane protein like 2 [Source:RGD Symbol;Acc:1308064]	-
ENSRNOG00000019007	3646.6464372218	6863.79427830519	4374.25488660664	3602.55885840185	3587.25261757969	3356.10539365434	4961.56520071121	3515.30562321196	0.497126381235202	0.0481736455364617	0.999783387607002	Rpl14	8	129240528	129243402	+	718	protein_coding	ribosomal protein L14 [Source:RGD Symbol;Acc:621180]	-
ENSRNOG00000025448	1411.06639471204	1404.70252831664	1308.69497824567	1255.39443382054	974.292124404734	1011.48699758308	1374.82130042478	1080.39118526945	0.347476257474553	0.0482927565542132	0.999783387607002	Limd2	10	94350817	94352880	-	1145	protein_coding	LIM domain containing 2 [Source:RGD Symbol;Acc:1309967]	-
ENSRNOG00000015825	187.863869118467	189.409597477097	162.618902622243	139.174813637033	133.633452860961	124.848813509209	179.964123072602	132.552360002401	0.440002014928665	0.0484491462064376	0.999783387607002	Aurkc	1	69958452	69963592	-	1108	protein_coding	aurora kinase C [Source:RGD Symbol;Acc:1309573]	-
ENSRNOG00000000480	797.377755591716	742.280854977814	595.301339956424	562.341476722607	564.861970958386	519.498029093404	711.653316841985	548.900492258133	0.374123125264963	0.0485395033318217	0.999783387607002	Phf1	20	5526961	5531941	+	3489	protein_coding	PHD finger protein 1 [Source:RGD Symbol;Acc:1303205]	-
ENSRNOG00000038047	27.1358922060008	148.456170995563	27.1031504370404	32.9129626844335	30.3281595145442	16.9286526792148	67.565071212868	26.7232582927309	1.33549202233108	0.0486715075929567	0.999783387607002	Mt1	17	78793336	78793724	+	389	protein_coding	metallothionein 1 [Source:RGD Symbol;Acc:3117]	-
ENSRNOG00000029686	193.082309927313	97.2643878936446	186.818144083886	106.2618509526	97.6187634374393	103.687997660191	159.054947301615	102.52287068341	0.633868347032247	0.0489726441517549	0.999783387607002	LOC102555727	4	9809606	9810649	+	1041	pseudogene	quinone oxidoreductase-like protein 1-like [Source:RGD Symbol;Acc:7532340]	-
ENSRNOG00000007102	1228.42096640242	1112.9093646357	833.421875938994	853.856289070447	823.599081816842	702.539086187415	1058.25073565904	793.331485691568	0.415224965486399	0.0494247971681076	0.999783387607002	Acss1	3	146420346	146470293	-	3595	protein_coding	acyl-CoA synthetase short-chain family member 1 [Source:RGD Symbol;Acc:1306246]	-
ENSRNOG00000057256	88.7134937503872	136.170143051102	122.932146625148	64.8855550064547	71.0816238622131	93.1075897356814	115.938594475546	76.3582562014497	0.605252067143594	0.0496440991985015	0.999783387607002	Slc19a3	9	88764073	88816898	-	1488	protein_coding	solute carrier family 19 member 3 [Source:RGD Symbol;Acc:1311413]	-
ENSRNOG00000010551	348.591846030933	308.174534273547	392.995681337086	262.363331113056	253.998335934308	284.612973169299	349.920687213856	266.991546738888	0.391031177475298	0.049686944506472	0.999783387607002	Lhx2	3	22640545	22658446	+	1903	protein_coding	LIM homeobox 2 [Source:RGD Symbol;Acc:71076]	Homeobox
ENSRNOG00000004131	976.892119416029	938.85730208918	815.030452428145	743.832956668197	729.771338318721	711.003412527022	910.259957977784	728.202569171313	0.321644788393521	0.049786446012951	0.999783387607002	Pkn1	19	24803524	24831500	-	3087	protein_coding	protein kinase N1 [Source:RGD Symbol;Acc:69308]	-
ENSRNOG00000005975	2601.91458729077	1872.59542586817	1978.52998190395	1010.89813959332	785.688882423662	2183.79619561871	2151.01333168763	1326.79440587856	0.697339417891324	0.0499074471010384	0.999783387607002	LOC100362027	7	73213581	73216251	-	348	protein_coding	ribosomal protein L30-like [Source:RGD Symbol;Acc:2318953]	-
