# Supplementary material for: Electroacupuncture alleviates perioperative hypothalamus-pituitary-adrenal axis dysfunction via circRNA-miRNA-mRNA networks
Source: Front Mol Neurosci. 2023 Jan 25;16:1115569. doi: 10.3389/fnmol.2023.1115569 (PMC9905746; doi:10.3389/fnmol.2023.1115569)
Supplement: Supplementary file 1 [file Data_Sheet_1.ZIP › Raw data/Fig2/Fig2C/PVN/EA VS HT/EAvsHT_deg_down.xls]

gene_id	EA1	EA2	EA3	HT1	HT2	HT3	EA	HT	log2FoldChange	pvalue	padj	gene_name	gene_chr	gene_start	gene_end	gene_strand	gene_length	gene_biotype	gene_description	tf_family
ENSRNOG00000055765	48.925944660843	65.0104029160627	56.8797042995312	173.302129290037	362.52829472107	363.185551130689	56.9386839588123	299.671991713932	-2.39140671593059	5.19887491231606e-19	1.06467759329321e-14	Rasl10b	KL568414.1	23534	32066	+	2513	protein_coding	RAS-like, family 10, member B [Source:RGD Symbol;Acc:1310873]	-
ENSRNOG00000048365	266.374587597923	294.773196783791	223.00455495213	663.818097572947	507.758003148486	583.328748324431	261.384113111281	584.968283015288	-1.16297357846842	2.48301043342365e-15	2.54247853330415e-11	LOC100911625	9	20251521	20260505	+	2357	protein_coding	gamma-enolase-like [Source:RGD Symbol;Acc:6491529]	-
ENSRNOG00000046021	574.064417353891	731.144394439554	467.677568685034	1297.23231281431	1181.49281592831	1161.58507275039	590.96212682616	1213.436733831	-1.03753428551614	1.54921162602585e-14	1.05754349631278e-10	LOC108348172	X	15425078	15428518	-	939	protein_coding	proSAAS [Source:RGD Symbol;Acc:11409911]	-
ENSRNOG00000031045	48.925944660843	67.6820633098735	68.616786139117	178.369443011967	216.20663359871	195.79556248107	61.7415980366111	196.790546363916	-1.66436877004811	5.56369742652441e-14	2.84847398994484e-10	LOC100911252	4	40004654	40005148	+	495	protein_coding	peptidyl-prolyl cis-trans isomerase A-like [Source:RGD Symbol;Acc:6493676]	-
ENSRNOG00000055068	724.103980980476	634.964620262365	586.85409197929	1182.71102269867	1096.32050572275	1015.49926447436	648.64089774071	1098.17693096526	-0.761488486509209	1.30886572273772e-12	5.36085222718917e-09	Ppia	14	22706901	22707668	+	768	protein_coding	peptidylprolyl isomerase A [Source:RGD Symbol;Acc:3372]	-
ENSRNOG00000060594	42.4024853727306	40.0749059071619	53.2682945027355	120.602066581955	171.436573106048	212.027318956184	45.2485619275427	168.021986214729	-1.89087286577509	3.49613267256312e-12	1.19328835002367e-08	LOC100911672	4	157267901	157274755	-	3555	protein_coding	atrophin-1-like [Source:RGD Symbol;Acc:6491795]	-
ENSRNOG00000047067	107.637078253855	101.52309496481	91.1880973690896	251.338760607772	245.689356362171	221.157681973436	100.116090195918	239.39526631446	-1.25992456756707	6.28533604077335e-12	1.83881995398568e-08	LOC100363537	4	6029211	6029932	+	721	pseudogene	ribosomal protein L10a-like [Source:RGD Symbol;Acc:2322811]	-
ENSRNOG00000029410	1124.2094839847	952.89220712585	893.823924706918	1758.35786151002	1440.28560462979	1751.00072975299	990.308538605824	1649.88139863093	-0.738164936814325	1.17373754533854e-11	3.0046213988735e-08	Rpl21	13	30799969	30800451	-	483	protein_coding	ribosomal protein L21 [Source:RGD Symbol;Acc:68390]	-
ENSRNOG00000006589	52.1876743048992	73.025384097495	52.3654420535366	167.221352823719	181.264147360535	166.375503869925	59.1928334853103	171.620334684726	-1.53079459364508	2.51598895308942e-11	5.72499308559091e-08	Mif	20	13732198	13732859	+	348	protein_coding	macrophage migration inhibitory factor [Source:RGD Symbol;Acc:621163]	-
ENSRNOG00000015290	530.574688766475	528.098204509934	497.471699508598	867.524109194569	839.711622411152	773.037402127333	518.714864261669	826.757711244351	-0.672893491954034	4.67349654493586e-11	9.38993942767205e-08	Tpi1	4	157328379	157331905	-	1444	protein_coding	triosephosphate isomerase 1 [Source:RGD Symbol;Acc:3896]	-
ENSRNOG00000055809	160.911995773439	155.84685630563	163.416293305002	366.873513467797	289.36746415989	335.794462078933	160.05838179469	330.678479902207	-1.0478655717971	5.04367077027162e-11	9.38993942767205e-08	Epb41l1	3	153843206	153893847	-	3312	protein_coding	erythrocyte membrane protein band 4.1-like 1 [Source:RGD Symbol;Acc:71087]	-
ENSRNOG00000048109	117.422267186023	117.553057327675	108.342293903869	261.473388051634	232.585924022855	258.693618822139	114.439206139189	250.917643632209	-1.13394130203893	7.67038534932802e-11	1.30901517974074e-07	LOC100365839	11	79547699	79548560	+	862	protein_coding	40S ribosomal protein S3a-like [Source:RGD Symbol;Acc:2318248]	-
ENSRNOG00000018148	15.2214050055956	30.2788177965223	27.0855734759672	111.48090188248	101.551600629697	92.3181149522143	24.1952654260284	101.783539154797	-2.05756327146546	1.85291067225803e-10	2.91890443516709e-07	Cd99l2	15	5715592	5894854	-	2420	protein_coding	CD99 molecule-like 2 [Source:RGD Symbol;Acc:620896]	-
ENSRNOG00000050669	1670.00557775677	1603.88678975108	1303.71893664322	2650.20507656986	2816.14600025795	2106.07040264612	1525.87043471703	2524.14049315797	-0.726527275451302	2.4878929653966e-10	3.63925428845407e-07	LOC100911515	9	20213588	20217176	+	1630	protein_coding	triosephosphate isomerase-like [Source:RGD Symbol;Acc:6492323]	-
ENSRNOG00000013141	231.58280472799	357.111939306043	338.56966844959	537.135254524675	604.941792998411	665.502015479698	309.088137494541	602.526354334261	-0.959014491235152	1.15628858174121e-09	1.57864225769854e-06	Eno2	4	157285179	157294047	-	2241	protein_coding	enolase 2 [Source:RGD Symbol;Acc:2554]	-
ENSRNOG00000047276	500.131878755284	670.586758846509	505.597371551388	900.968379759313	925.975885311648	987.093690642906	558.77200305106	938.012651904622	-0.745727694651683	1.2355619343751e-09	1.58144205337922e-06	AABR07044711.1	20	18058245	18060661	-	2074	protein_coding		-
ENSRNOG00000052099	1.0872432146854	3.56221385841439	3.61140979679563	101.346274438618	84.0803575106095	12.1738173563359	2.75362228996514	65.8668164351878	-4.54665947873424	1.36011024174493e-09	1.63845280239379e-06	LOC103694869	KL568418.1	137271	155262	-	894	protein_coding	isochorismatase domain-containing protein 1 [Source:RGD Symbol;Acc:9465707]	-
ENSRNOG00000030476	47.8387014461576	54.3237613408195	57.7825567487301	132.763619514589	135.40213417293	152.172716954199	53.3150065119024	140.112823547239	-1.39058750230301	5.22724266121276e-09	5.94715013660978e-06	LOC100360449	3	4282236	4282814	+	579	protein_coding	ribosomal protein L9-like [Source:RGD Symbol;Acc:2322107]	-
ENSRNOG00000034093	59.798376807697	55.2143148054231	46.9483273583432	143.911709702837	157.241188071789	126.810597461833	53.9870063238211	142.654498412153	-1.4047189344813	5.75172104732399e-09	6.19944712253411e-06	AABR07011951.1	2	177651241	177653288	+	2048	protein_coding		-
ENSRNOG00000029996	1192.70580650988	1320.69078800714	1197.18234763775	1640.79618316122	1703.44620411105	1797.66702961894	1236.85964738492	1713.9698056304	-0.470115002459791	1.33316672192577e-08	1.3650960649159e-05	AABR07054368.1	3	150154677	150156839	-	1233	protein_coding		-
ENSRNOG00000050511	30.4428100111912	38.2937989779547	50.5597371551388	87.1577960172114	230.402018632969	135.940960479085	39.7654487147616	151.166925043088	-1.91936554998523	1.83237374344047e-08	1.78691342342463e-05	LOC100910838	12	21767606	21773959	+	2271	protein_coding	neuronal tyrosine-phosphorylated phosphoinositide-3-kinase adapter 1-like [Source:RGD Symbol;Acc:6496186]	-
ENSRNOG00000047365	50.0131878755284	57.8859751992339	47.8511798075421	143.911709702837	114.655032969013	151.158232174505	51.9167809607681	136.574991615452	-1.39504526099326	2.02696663157518e-08	1.88682952945583e-05	LOC100360647	6	86131242	86131643	+	402	protein_coding	ubiquitin-like protein fubi and ribosomal protein S30-like [Source:RGD Symbol;Acc:2321710]	-
ENSRNOG00000013171	712.144305618937	467.540568916889	509.208781348184	1014.47620713056	990.401094313283	891.732121351608	562.964551961336	965.536474265152	-0.78123602748033	2.15531182664663e-08	1.91907090860419e-05	Grm2	8	115344999	115358046	-	4580	protein_coding	glutamate metabotropic receptor 2 [Source:RGD Symbol;Acc:2743]	-
novel.2062	22.8321075083934	33.8410316549367	30.6969832727628	102.359737183004	84.0803575106095	96.3760540709929	29.1233741453643	94.2720495882022	-1.686906493527	3.56092143700024e-08	2.981321049883e-05	-	KL568009.1	23411	25733	-	2323	-	-	-
ENSRNOG00000053620	98.9391325363714	127.349145438315	100.216621861079	229.042580231276	222.758349768368	217.099742854658	108.834966611922	222.966890951434	-1.03171624258023	3.78506505673901e-08	2.981321049883e-05	AABR07051069.1	KL568037.1	4425	6092	+	1668	protein_coding		-
ENSRNOG00000016394	13.0469185762248	10.6866415752432	10.8342293903869	33.4442705647439	107.011364104412	68.984965019237	11.5225965139516	69.8135332294643	-2.60203316860032	4.48315507145187e-08	3.40039010030603e-05	Wdr77	2	208420309	208587260	+	2929	protein_coding	WD repeat domain 77 [Source:RGD Symbol;Acc:1310479]	-
ENSRNOG00000055936	1086.15597147071	1049.07198130304	968.760677990428	1384.39010883152	1568.04406993812	1396.94554163955	1034.66287692139	1449.7932401364	-0.487015963921997	6.13024774931249e-08	4.48361941636323e-05	Trnp1	5	151709200	151709877	-	678	protein_coding	TMF1-regulated nuclear protein 1 [Source:RGD Symbol;Acc:1582917]	-
ENSRNOG00000015544	102.200862180428	105.975862287828	86.6738351230951	242.217595908297	254.424977921714	164.346534310535	98.2835198637836	220.329702713515	-1.16465294510841	7.47052147143729e-08	5.27547617977808e-05	LOC100909441	2	199199845	199203637	+	1347	protein_coding	tubulin alpha-1C chain-like [Source:RGD Symbol;Acc:6503589]	-
ENSRNOG00000049598	47.8387014461576	40.0749059071619	38.822655315553	286.809956661289	97.1837898499253	104.49193230855	42.2454208896242	162.828559606588	-1.95022964587411	1.04797429684111e-07	6.92852134736182e-05	LOC100912571	11	82886878	82893845	-	1593	protein_coding	eukaryotic translation initiation factor 4 gamma 1-like [Source:RGD Symbol;Acc:6486329]	-
ENSRNOG00000020821	83.7177275307758	81.0403652789274	81.2567204279017	171.275203801264	156.149235376846	294.200586111452	82.0049377458683	207.208341763187	-1.33880271734948	1.04880200091907e-07	6.92852134736182e-05	Clip3	1	88750462	88765220	+	2123	protein_coding	CAP-GLY domain containing linker protein 3 [Source:RGD Symbol;Acc:1306245]	-
ENSRNOG00000015267	15.2214050055956	16.0299623628648	16.2513440855803	211.813713576711	34.9424862381754	65.941510680153	15.8342371513469	104.232570165013	-2.71913757397815	1.39695275775009e-07	8.94006110186378e-05	Aldh18a1	1	259057402	259089642	-	3475	protein_coding	aldehyde dehydrogenase 18 family, member A1 [Source:RGD Symbol;Acc:1311431]	-
ENSRNOG00000059539	153.301293270641	162.971284022458	201.336096171356	378.021603656045	274.080126430688	329.707553400765	172.536224488152	327.269761162499	-0.922156836932587	1.60144803060959e-07	9.93819824813749e-05	Tagln3	11	60072727	60086553	+	1400	protein_coding	transgelin 3 [Source:RGD Symbol;Acc:69301]	-
ENSRNOG00000033979	94.5901596776298	89.9458999249634	97.508064513482	167.221352823719	223.850302463311	191.737623362291	94.0147080386917	194.269759549774	-1.04628368553055	2.39407172563556e-07	0.000144200573144973	Gm5471	5	21043450	21043791	-	342	processed_pseudogene	predicted pseudogene 5471 [Source:RGD Symbol;Acc:1560994]	-
ENSRNOG00000005811	601.245497721026	727.58218058114	718.67054956233	1076.29743453812	918.332216447047	1021.58617315252	682.499409288165	1005.40527471256	-0.557435913339707	2.67500463756603e-07	0.000156518342779185	LOC688655	6	34553367	34555306	-	1938	pseudogene	similar to heat shock protein 8 [Source:RGD Symbol;Acc:1586445]	-
ENSRNOG00000048470	21.744864293708	29.3882643319187	16.2513440855803	72.9693175958049	177.988289275706	55.7966628832064	22.4614909037357	102.251423251572	-2.18288948623535	3.82495625068703e-07	0.000215291045345944	LOC100911238	12	8746855	8759599	-	704	protein_coding	proteasome maturation protein-like [Source:RGD Symbol;Acc:6494524]	-
ENSRNOG00000061814	138.079888265046	129.130252367522	59.5882616471279	272.621478239882	293.735274939662	225.215621092215	108.932800759898	263.857458090586	-1.28020743891802	3.88972541520579e-07	0.000215291045345944	LOC100910275	11	87242522	87292955	+	4016	protein_coding	integral membrane protein DGCR2/IDD-like [Source:RGD Symbol;Acc:6499160]	-
ENSRNOG00000002556	353.354044772755	356.221385841439	317.804062118015	672.939262272423	449.884510316508	619.850200393439	342.459830910737	580.891324327456	-0.763689649273535	4.07741378079316e-07	0.000219740412675956	NEWGENE_1562416	X	20144432	20232639	-	1912	protein_coding	TSR2, ribosome maturation factor [Source:RGD Symbol;Acc:11417743]	-
ENSRNOG00000030747	28.2683235818204	42.7465663009727	27.9884259251661	121.615529326341	92.8159790701534	81.158782375573	33.0011052693197	98.5300969240226	-1.57310206190287	5.72120260401126e-07	0.000300421815711658	Rpl38	2	199479007	199479309	-	303	protein_coding	ribosomal protein L38 [Source:RGD Symbol;Acc:1305573]	-
ENSRNOG00000011827	21.744864293708	29.3882643319187	18.9599014331771	84.1174077840528	70.9769251712937	69.9994497989317	23.3643433529346	75.0312609180928	-1.68027891981125	9.26222234076458e-07	0.000474202628291295	LOC100360846	2	96031951	96032722	-	772	protein_coding	proteasome subunit beta type 6-like [Source:RGD Symbol;Acc:2321312]	-
novel.603	33.7045396552474	37.4032455133511	35.2112455187574	100.332811694232	134.310181477987	72.028419358321	35.4396768957853	102.223804176846	-1.52483309516946	1.13094192841316e-06	0.000564891701267636	-	14	46639929	46644250	+	2412	-	-	-
ENSRNOG00000048136	8.6979457174832	12.4677485044504	9.93137694118798	83.1039450396666	19.6551485089737	83.1877519349623	10.3656903877072	61.9822818278675	-2.57653872441593	1.54887987381752e-06	0.000755226450854975	LOC103689978	11	72892448	72915230	+	2253	protein_coding	sentrin-specific protease 5 [Source:RGD Symbol;Acc:9388747]	-
ENSRNOG00000008664	57.6238903783262	54.3237613408195	92.9938022674875	154.046337146699	138.677992257759	190.723138582597	68.3138179955444	161.149155995685	-1.23538014956456	1.59551872261788e-06	0.000759875067918408	AC127920.1	15	4130808	4132467	+	1546	processed_pseudogene		-
ENSRNOG00000032585	153.301293270641	195.921762212792	220.295997604533	343.563870346915	305.746754584035	327.678583841376	189.839684362655	325.663069590775	-0.774674509159872	2.90676988060303e-06	0.00135290319056521	AABR07048992.1	5	99031013	99033107	-	2095	protein_coding		-
novel.850	294.642911179743	341.972530407782	333.152553754397	483.421729072207	631.148657677043	451.445726964125	323.255998447307	522.005371237792	-0.688861396599393	3.07373003285435e-06	0.00139882038539609	-	17	7210858	7506482	-	816	-	-	-
ENSRNOG00000011621	278.334262959462	306.350391823638	302.455570481634	419.573576175878	468.447706130539	450.43124218443	295.713408421578	446.150841496949	-0.591473380255483	3.38765137990047e-06	0.00150816766541265	Hnrnpc	15	28486617	28517353	-	1811	protein_coding	heterogeneous nuclear ribonucleoprotein C [Source:RGD Symbol;Acc:1309982]	-
ENSRNOG00000009113	391.407557286744	386.500203637962	394.546520299922	524.973701592041	587.470549879324	569.125961408706	390.818093741543	560.523404293357	-0.519972358943482	4.94524692181112e-06	0.00210986899399521	Marcksl1	5	147714163	147716485	+	1515	protein_coding	MARCKS-like 1 [Source:RGD Symbol;Acc:621197]	-
ENSRNOG00000056855	433.810042659475	270.728253239494	390.032258053928	618.212274075569	568.907354065293	584.343233104125	364.856851317632	590.487620414996	-0.697545424062212	6.23997940155313e-06	0.00260792935029401	LOC100911991	X	154916379	154918095	-	1717	protein_coding	elongation factor 1-alpha 1-like [Source:RGD Symbol;Acc:6489209]	-
ENSRNOG00000049442	26.0938371524496	26.7166039381079	30.6969832727628	67.902003873874	104.827458714526	66.9559954598477	27.8358081211068	79.8951526827493	-1.51711441543197	6.64728484606055e-06	0.00272259492724948	AABR07026317.1	16	71592986	71593195	+	210	processed_pseudogene		-
ENSRNOG00000031706	9.7851889321686	8.01498118143238	16.2513440855803	307.079211549012	444.424746841793	30.4345433908399	11.3505047330604	260.646167260548	-4.51994935753845	8.22741986189948e-06	0.00319410299901508	RGD1563601	17	27765008	27765754	-	747	processed_pseudogene	similar to Tpi1 protein [Source:RGD Symbol;Acc:1563601]	-
ENSRNOG00000061320	28.2683235818204	20.4827296858828	16.2513440855803	76.0097058289634	60.0573982218639	62.8980563410691	21.6674657844278	66.3217201306321	-1.62585240229557	8.26639283889835e-06	0.00319410299901508	LOC103692829	7	29949037	29949603	-	567	protein_coding	60S ribosomal protein L9 pseudogene [Source:RGD Symbol;Acc:9187595]	-
ENSRNOG00000061153	1876.581788547	1818.51017472055	1724.44817796991	2318.80275915558	2141.31923478319	2563.60303828841	1806.51338041249	2341.24167740906	-0.37469631818955	8.49058892437489e-06	0.00321997723300506	Hrh3	3	175473078	175479395	-	3264	protein_coding	histamine receptor H3 [Source:RGD Symbol;Acc:620630]	-
ENSRNOG00000027791	43.489728587416	56.1048682700267	54.1711469519344	102.359737183004	127.758465308329	110.578840986718	51.255247936459	113.56568115935	-1.1418110166395	1.04229881400341e-05	0.00388095225672288	AABR07015346.1	14	52661966	52662217	+	252	processed_pseudogene		-
ENSRNOG00000033152	119.596753615394	173.657925597702	115.56511349746	226.002191998118	250.057167141943	268.838466619085	136.273264236852	248.299275253049	-0.862444485441795	1.13415714063378e-05	0.00414757215768557	Rps18	10	104521700	104522241	-	542	protein_coding	ribosomal protein S18 [Source:RGD Symbol;Acc:3595]	-
ENSRNOG00000024794	4.3489728587416	1.7811069292072	3.61140979679563	5.06731372193089	85.1723102055525	29.4200586111452	3.24716319491481	39.8865608462095	-3.63127094745553	1.51595469352383e-05	0.00544653266117097	Senp5	11	72044096	72067150	+	2253	protein_coding	SUMO1/sentrin specific peptidase 5 [Source:RGD Symbol;Acc:1304604]	-
ENSRNOG00000051591	15.2214050055956	19.5921762212792	27.0855734759672	62.8346901519431	60.0573982218639	63.9125411207637	20.633051567614	62.2682098315236	-1.58435989900692	1.8176407375253e-05	0.00630906180742046	LOC100911422	AABR07024264.1	3630	7199	-	1237	protein_coding	nuclear migration protein nudC-like [Source:RGD Symbol;Acc:6493297]	-
ENSRNOG00000048199	345.743342269957	349.987511589214	310.581242524424	672.939262272423	677.010670864648	380.431792385498	335.437365461198	576.793908507523	-0.781839592140117	1.97996015474235e-05	0.00675793400149478	Rps19l2	9	16802319	16807966	-	474	protein_coding	ribosomal protein S19-like2 [Source:RGD Symbol;Acc:68440]	-
ENSRNOG00000028939	32.617296440562	38.2937989779547	31.5998357219618	74.9962430845772	96.0918371549823	80.1442975958783	34.1703103801595	83.7441259451459	-1.29027051195814	2.0471081752602e-05	0.00687257841330387	LOC108350501	13	91334004	91334306	+	303	protein_coding	40S ribosomal protein S29 [Source:RGD Symbol;Acc:11433440]	-
ENSRNOG00000048597	25.0065939377642	19.5921762212792	19.862753882376	199.652160644077	62.2413036117499	29.4200586111452	21.4871746804731	97.1045076223241	-2.18016227015911	2.58165165305137e-05	0.00852736196819983	LOC100910732	11	72829238	72865902	+	1964	protein_coding	serine/threonine-protein kinase PAK 2-like [Source:RGD Symbol;Acc:6497075]	-
novel.6	401.192746218913	597.561374749014	320.512619465612	1162.44176781095	1239.36630876028	852.167214943516	439.755580144513	1084.65843050492	-1.30207619906462	2.7644850030659e-05	0.00898633148853755	-	1	11906736	11915453	+	7028	-	-	-
ENSRNOG00000000461	33.7045396552474	38.2937989779547	41.5312126631497	54.7269881968536	204.195153954337	97.3905388506876	37.8431837654506	118.770893667293	-1.64575204155003	2.86837614077564e-05	0.00917835546671006	Brd2	20	5262120	5269337	+	3756	protein_coding	bromodomain containing 2 [Source:RGD Symbol;Acc:1303324]	-
ENSRNOG00000045680	70.670808954551	36.5126920487475	38.822655315553	111.48090188248	101.551600629697	128.839567021222	48.6687187729505	113.957356511133	-1.24034673925047	2.95351240597064e-05	0.00930538162490349	Cend1	1	214408100	214408549	-	450	protein_coding	cell cycle exit and neuronal differentiation 1 [Source:RGD Symbol;Acc:1309401]	-
ENSRNOG00000038184	1489.523204119	1484.5526254942	1373.23857523154	1693.4962458693	1869.42301374238	1995.4915616594	1449.10480161491	1852.80360709036	-0.354806287910843	3.56137025172962e-05	0.010885567370921	Camk2n2	11	83975367	83976588	+	441	protein_coding	calcium/calmodulin-dependent protein kinase II inhibitor 2 [Source:RGD Symbol;Acc:708411]	-
ENSRNOG00000048562	9.7851889321686	8.01498118143238	6.31996714439235	30.4038823315854	33.8505335432324	41.5938759674811	8.04004575266444	35.282763947433	-2.14363873198643	3.88341926041781e-05	0.0116953739756024	AC109542.1	1	214452127	214455039	-	969	protein_coding		-
ENSRNOG00000045695	2.1744864293708	1.7811069292072	3.61140979679563	9.12116469947561	54.597634747149	161.303079971451	2.52233438512454	75.0072931393587	-4.8910201776281	3.96067797159235e-05	0.011755177417426	Rlim	X	74843186	74847379	-	2207	protein_coding	ring finger protein, LIM domain interacting [Source:RGD Symbol;Acc:1559832]	-
ENSRNOG00000033916	150.039563626585	91.7270068541706	92.0909498182885	217.894490043028	198.735390479622	199.853501599848	111.285840099681	205.4944607075	-0.892866864095067	4.42376881395437e-05	0.0129420516487102	AC141489.1	5	159606647	159606989	+	343	protein_coding		-
ENSRNOG00000009371	16.308648220281	34.7315851195403	27.9884259251661	119.588603837569	51.3217766623201	72.028419358321	26.3428864216625	80.9795999527367	-1.61126591972257	4.6353819364013e-05	0.013370138968389	Abl1	3	9410661	9448167	-	3439	protein_coding	ABL proto-oncogene 1, non-receptor tyrosine kinase [Source:RGD Symbol;Acc:1584969]	-
ENSRNOG00000008516	714.318792048308	545.018720337402	519.140158289372	789.487477876833	1012.24014821214	810.573338976035	592.825890225027	870.766988355004	-0.556418292906912	5.17472216700767e-05	0.0145168678435822	AABR07049516.1	5	125345343	125345726	-	384	protein_coding		-
ENSRNOG00000002960	6.5234592881124	4.45276732301799	5.41711469519344	18.2423293989512	102.64355332464	11.1593325766413	5.46444710210794	44.0150717667442	-3.01324593467974	5.57186652657983e-05	0.0152141672797104	Ndp	X	6791136	6815583	+	1925	protein_coding	NDP, norrin cystine knot growth factor [Source:RGD Symbol;Acc:1563968]	-
ENSRNOG00000002314	17.3958914349664	30.2788177965223	23.4741636791716	77.0231685733496	63.3332563066929	55.7966628832064	23.7162909702201	65.3843625877496	-1.45365816571257	6.13355891340339e-05	0.0165275201299458	LOC103689943	10	28243	72912	+	8478	protein_coding	meiosis arrest female protein 1-like [Source:RGD Symbol;Acc:9219913]	-
ENSRNOG00000050469	1.0872432146854	0	0.902852449198907	6.08077646631707	66.6091143915218	5.07242389847331	0.663365221294769	25.9207715854374	-5.33109209467948	7.36998561541117e-05	0.0191204259643319	Gng11	4	31387420	31392856	+	1802	protein_coding	G protein subunit gamma 11 [Source:RGD Symbol;Acc:621515]	-
ENSRNOG00000046192	4.3489728587416	3.56221385841439	6.31996714439235	50.6731372193089	42.5861551027762	8.1158782375573	4.74371795384945	33.7917235198808	-2.82899738432793	7.37490122553074e-05	0.0191204259643319	LOC103690007	5	134886497	134905588	-	1539	protein_coding	5-methylcytosine rRNA methyltransferase NSUN4 [Source:RGD Symbol;Acc:9205239]	-
ENSRNOG00000053766	446.856961235699	447.057839231006	386.420848257132	667.871948550492	708.677299017994	504.198935508247	426.778549574613	626.916061025578	-0.55485347115744	7.37591508951715e-05	0.0191204259643319	Ramp3	14	86922223	86939719	+	1222	protein_coding	receptor activity modifying protein 3 [Source:RGD Symbol;Acc:61873]	-
ENSRNOG00000017558	5139.39867581789	5561.50638644947	5022.56817489352	6616.89825809736	7060.56612550131	5840.38887670217	5241.15774572029	6505.95108676695	-0.311677983486083	7.94923699861749e-05	0.0203490530618359	Tubb2a	17	31493107	31498651	+	2699	protein_coding	tubulin, beta 2A class IIa [Source:RGD Symbol;Acc:1588452]	-
ENSRNOG00000060344	1.0872432146854	7.12442771682878	0.902852449198907	9.12116469947561	57.873492831978	25.3621194923666	3.0381744602377	30.7855923412734	-3.30695670569629	8.63504515993439e-05	0.0218317394852218	AABR07073045.1	4	120413653	120414118	-	466	protein_coding		-
ENSRNOG00000057207	30.4428100111912	26.7166039381079	36.1140979679563	67.902003873874	84.0803575106095	69.9994497989317	31.0911706390851	73.9939370611384	-1.24949219418041	9.66545340116504e-05	0.0239133876549551	AABR07014239.1	14	5837638	5838081	+	444	processed_pseudogene		-
ENSRNOG00000003121	717.580521692364	789.030369638788	649.150910974014	1072.24358356058	1132.35494465587	824.77612589176	718.587267435055	1009.7915513694	-0.490342042597037	9.6919340561613e-05	0.0239133876549551	Rtn4rl1	10	62035866	62109078	+	3455	protein_coding	reticulon 4 receptor-like 1 [Source:RGD Symbol;Acc:727812]	-
ENSRNOG00000060509	2.1744864293708	8.01498118143238	4.51426224599454	8.10770195508943	30.5746754584035	74.0573889177103	4.90124328559924	37.5799221104011	-2.91806648636375	9.97948057793643e-05	0.0243297360423286	LOC102556339	X	72705039	72713249	+	6113	lincRNA	transcription initiation factor TFIID subunit 1-like [Source:RGD Symbol;Acc:7527757]	-
ENSRNOG00000054614	9.7851889321686	10.6866415752432	14.4456391871825	40.5385097754471	42.5861551027762	37.5359368487025	11.6391565648648	40.220200575642	-1.782277741997	0.000105434042014132	0.0254021617224401	AABR07002779.1	1	84792797	84812486	-	600	protein_coding		-
novel.1682	113.073294327282	92.6175603187742	103.828031657874	197.625235155305	185.631958140307	151.158232174505	103.17296210131	178.138475156705	-0.790354813976652	0.000116363079776474	0.0277092966365396	-	6	136041312	136041771	-	460	-	-	-
ENSRNOG00000023077	1030.70656752176	906.583426966463	1039.18316902794	1265.81496773834	1202.23991713222	1328.97506140001	992.157721172055	1265.67664875686	-0.352157829463266	0.000123809406424814	0.0291435957951007	Cpne9	4	145238947	145262442	+	1960	protein_coding	copine family member 9 [Source:RGD Symbol;Acc:1309212]	-
novel.337	10.872432146854	15.1394088982612	6.31996714439235	43.5788980086057	37.1263916280613	37.5359368487025	10.7772693965025	39.4137421617898	-1.87029424253118	0.000126272517647798	0.0293856237376053	-	10	29252725	29253970	-	1246	-	PF02020:eIF4-gamma/eIF5/eIF2-epsilon	-
ENSRNOG00000024763	156.563022914698	130.020805832125	145.359244321024	236.13681944198	234.769829412741	212.027318956184	143.981024355949	227.644655936968	-0.663167138525444	0.000131572331289946	0.0302749412638966	LOC685431	X	21312922	21314225	-	1302	pseudogene	similar to Alpha-enolase (2-phospho-D-glycerate hydro-lyase) (Non-neural enolase) (NNE) (Enolase 1) [Source:RGD Symbol;Acc:1593825]	-
novel.841	9.7851889321686	8.01498118143238	5.41711469519344	51.6865999636951	40.4022497128903	16.2317564751146	7.73909493626481	36.1068687172333	-2.23140031545811	0.000139268161126275	0.031341457930824	-	17	89394609	89396542	+	1934	-	PF00069:Protein kinase domain	Pkinase
ENSRNOG00000051483	32.617296440562	35.6221385841439	25.2798685775694	71.9558548514187	60.0573982218639	92.3181149522143	31.1731012007584	74.7771226751656	-1.26479431322488	0.000143436462062433	0.0319286446367017	LOC103689961	1	77803475	77808513	-	673	protein_coding	selenoprotein W-like [Source:RGD Symbol;Acc:9418506]	-
ENSRNOG00000038045	77.1942682426634	56.9954217346303	65.9082287915202	124.6559175595	137.586039562816	113.622295325802	66.6993062562713	125.288084149373	-0.913633299294658	0.000148381041518769	0.032674143540461	AC128960.1	17	78876111	78876537	+	427	protein_coding		-
ENSRNOG00000046904	22.8321075083934	26.7166039381079	20.7656063315749	58.7808391743984	58.965445526921	57.8256324425957	23.4381059260254	58.523972381305	-1.31882154850569	0.000200887414326659	0.0429878509770219	LOC108348085	1	220322940	220324430	+	1248	protein_coding	beta-1,4-glucuronyltransferase 1 [Source:RGD Symbol;Acc:11379422]	-
ENSRNOG00000058727	18.4831346496518	12.4677485044504	13.5427867379836	36.4846587979024	61.1493509168069	40.5793911877865	14.8312232973619	46.0711336341653	-1.64232583617872	0.000201515391073495	0.0429878509770219	LOC100910284	2	184915247	184917462	-	1349	lincRNA	brevican core protein-like [Source:RGD Symbol;Acc:6499197]	-
ENSRNOG00000033057	41.3152421580452	34.7315851195403	33.4055406203596	78.0366313177358	80.8044994257806	76.0863584770997	36.4841226326484	78.3091630735387	-1.1062089470579	0.000211986457785595	0.0447553677215587	AABR07025010.1	16	25773602	25774845	+	1244	protein_coding		-
ENSRNOG00000031579	116.335023971338	123.7869315799	122.787933091051	226.002191998118	163.792904241447	207.969379837406	120.969962880763	199.25482535899	-0.720252014295523	0.000215975032312254	0.0451321702726801	LOC100363469	10	78992580	78993045	-	466	protein_coding	ribosomal protein S24-like [Source:RGD Symbol;Acc:2322976]	-
ENSRNOG00000001628	5085.03651508362	5718.2437962197	4477.24529557738	6809.45617953073	7076.94541592546	5687.20167496828	5093.5085356269	6524.53442347482	-0.357120076522112	0.000250447710611827	0.0507813729269268	Pcp4	11	36851038	36912229	+	652	protein_coding	Purkinje cell protein 4 [Source:RGD Symbol;Acc:3271]	-
ENSRNOG00000052296	3347.62185801635	4346.79146073016	3345.97117673115	5185.88886302408	5448.84394776547	4073.15639047407	3680.12816515922	4902.62973375454	-0.413449728260231	0.000300076229786255	0.0602476579391442	Shank3	7	130474279	130534679	+	7849	protein_coding	SH3 and multiple ankyrin repeat domains 3 [Source:RGD Symbol;Acc:69264]	-
ENSRNOG00000049661	676.265279534319	602.014142072032	570.602747893709	738.814340657524	844.079433190924	836.949943248096	616.29405650002	806.614572365515	-0.389628131360411	0.000333863123585458	0.0662826006401477	Inafm1	1	78210867	78212350	-	1484	protein_coding	InaF-motif containing 1 [Source:RGD Symbol;Acc:2301983]	-
ENSRNOG00000034180	830.653816019645	683.945060815563	649.150910974014	991.166564009683	943.447128430735	905.934908267333	721.249929269741	946.84953356925	-0.394791630016035	0.000336607767301888	0.0662826006401477	LOC100360781	10	64336200	64336546	+	347	protein_coding	ribosomal protein L37-like [Source:RGD Symbol;Acc:2321477]	-
ENSRNOG00000001746	26.0938371524496	35.6221385841439	40.6283602139508	74.9962430845772	66.6091143915218	85.2167214943516	34.1147786501814	75.6073596568169	-1.14155709195654	0.000342667438574425	0.0668332045196729	Ncbp2	11	72071839	72080928	-	1839	protein_coding	nuclear cap binding protein subunit 2 [Source:RGD Symbol;Acc:1596188]	-
ENSRNOG00000033058	11.9596753615394	15.1394088982612	14.4456391871825	36.4846587979024	45.8620131876052	40.5793911877865	13.8482411489944	40.975354391098	-1.5586390009018	0.000389997789728284	0.0753468371306181	AABR07064810.1	6	95826546	95826878	+	333	protein_coding		-
ENSRNOG00000050206	263.112857953867	358.002492770646	305.164127829231	480.381340839049	509.941908538372	375.359368487025	308.759826184581	455.227539288149	-0.557075819207278	0.000394408930386027	0.0754869204240696	Shank2	1	217151166	217592763	+	10680	protein_coding	SH3 and multiple ankyrin repeat domains 2 [Source:RGD Symbol;Acc:628772]	-
ENSRNOG00000038610	169.609941490922	173.657925597702	138.136424727433	239.177207675138	240.229592887456	248.548771025192	160.468097272019	242.651857195929	-0.597966531456001	0.000412807745713095	0.0775586222427384	AABR07034445.1	11	72108963	72109964	-	1002	protein_coding		-
ENSRNOG00000027694	119.596753615394	81.930918743531	85.7709826738962	127.696305792659	185.631958140307	198.839016820154	95.7662183442737	170.722426917706	-0.839043256556235	0.000454102047946427	0.0845414167263171	AABR07050545.1	5	169021560	169022145	-	586	processed_pseudogene	ribosomal protein S7-like [Source:NCBI gene;Acc:100362830]	-
ENSRNOG00000045877	36.9662692993036	57.8859751992339	41.5312126631497	77.0231685733496	81.8964521207236	137.969930038474	45.4611523872291	98.9631835775157	-1.11822421333421	0.00047537070133424	0.0877037530867018	AC098547.1	20	3910555	3917426	-	3379	processed_transcript	bromodomain containing 2 [Source:NCBI gene;Acc:294276]	-
ENSRNOG00000051631	3.2617296440562	4.45276732301799	5.41711469519344	18.2423293989512	31.6666281533464	18.2607260345039	4.37720388742254	22.7232278622672	-2.36172599045256	0.000521161915943533	0.0952935256839966	AABR07024907.1	16	21767929	21768267	-	339	processed_pseudogene		-
ENSRNOG00000053404	22.8321075083934	11.5771950398468	8.12567204279017	60.8077646631707	37.1263916280613	36.5214520690078	14.1783248636768	44.81853612008	-1.6815709870591	0.000527004011216881	0.095482694909221	NEWGENE_1306267	8	62193705	62215293	-	729	protein_coding	phosphopantothenoylcysteine decarboxylase [Source:RGD Symbol;Acc:9088311]	-
ENSRNOG00000049965	11.9596753615394	14.2488554336576	11.7370818395858	41.5519725198333	22.9310065938026	59.8546020019851	12.6485375449276	41.4458603718737	-1.71275232147055	0.000536258490733767	0.095495979406407	LOC103693608	6	138353145	138401621	-	2046	protein_coding	integral membrane protein DGCR2/IDD-like [Source:RGD Symbol;Acc:9253656]	-
ENSRNOG00000008249	22.8321075083934	17.811069292072	19.862753882376	58.7808391743984	43.6781077977192	49.7097542050385	20.1686435609471	50.7229003923853	-1.33658034118229	0.000549653821069125	0.0970375913937466	Brms1l	6	76675418	76708261	+	3314	protein_coding	BRMS1 like transcriptional repressor [Source:RGD Symbol;Acc:1306006]	-
ENSRNOG00000028449	31.5300532258766	41.8560128363691	36.1140979679563	74.9962430845772	67.7010670864648	86.2312062740463	36.500054676734	76.3095054816961	-1.06020192014074	0.000561585336944143	0.098296633463924	Rpl9	1	77829711	77830399	-	689	protein_coding	ribosomal protein L9 [Source:RGD Symbol;Acc:62049]	-
ENSRNOG00000018471	202.227237931484	178.11069292072	146.262096770223	276.675329217427	267.52841026103	244.490831906414	175.533342540809	262.898190461624	-0.58605075840479	0.000652554531083427	0.113251391881843	LOC100362339	17	54057964	54058460	+	497	protein_coding	ribosomal protein S19-like [Source:RGD Symbol;Acc:2318347]	-
ENSRNOG00000046308	11.9596753615394	17.811069292072	14.4456391871825	27.3634940984268	115.746985663956	25.3621194923666	14.738794613598	56.1575330849164	-1.92169726077756	0.000659705891810265	0.113530394608256	LOC100910308	14	33968759	33977277	-	1083	protein_coding	multifunctional protein ADE2-like [Source:RGD Symbol;Acc:6499293]	-
ENSRNOG00000016000	23.9193507230788	42.7465663009727	95.7023596150842	130.736694025817	139.769944952702	113.622295325802	54.1227588797119	128.04297810144	-1.23335752729373	0.000713239499648292	0.121720264277478	LOC100911417	2	208408890	208420163	-	2063	protein_coding	ATP synthase subunit b, mitochondrial-like [Source:RGD Symbol;Acc:6493308]	-
ENSRNOG00000020781	27.181080367135	35.6221385841439	31.5998357219618	159.11365086863	56.781540137035	44.6373303065651	31.4676848910802	86.8441737707434	-1.46298485791516	0.00073146000861552	0.123638839188851	LOC103690005	1	91042635	91048483	+	1083	protein_coding	tubulin-folding cofactor B [Source:RGD Symbol;Acc:9365423]	-
ENSRNOG00000019575	145.690590767844	166.533497880873	131.81645758304	243.231058652683	229.310065938026	202.896955938932	148.013515410586	225.146026843214	-0.604404390776338	0.000736556393429359	0.123638839188851	Rell2	18	31094965	31098536	+	1736	protein_coding	RELT-like 2 [Source:RGD Symbol;Acc:1305276]	-
novel.544	1.0872432146854	6.23387425222519	4.51426224599454	12.1615529326341	8.73562155954384	63.9125411207637	3.94512657096837	28.2699052043139	-2.8166246765461	0.000799918376171335	0.133183157931811	-	13	97628076	97659919	+	1057	-	-	-
ENSRNOG00000045653	30.4428100111912	31.1693712611259	68.616786139117	350.658109557618	260.976694091372	75.071873697405	43.4096558038114	228.902225782132	-2.39708107589558	0.000810924450751111	0.133926788926871	Fam131a	11	82875627	82884660	-	3612	protein_coding	family with sequence similarity 131, member A [Source:RGD Symbol;Acc:2322069]	-
ENSRNOG00000055766	2.1744864293708	0.890553464603598	0	55.7404509412398	3.27585808482894	2.02896955938932	1.02167996465813	20.3484261951527	-4.3769687214173	0.000848323895019922	0.138982600368904	AABR07044415.1	20	5260885	5261666	+	422	lincRNA		-
ENSRNOG00000001227	4862.15165607311	5729.82099125955	5178.76164860493	7051.67377543903	6723.15274276393	5629.37604252568	5256.9114319792	6468.06752024288	-0.298846602938863	0.000868154590475221	0.141102681415413	Adarb1	20	11972381	12101047	+	6680	protein_coding	adenosine deaminase, RNA-specific, B1 [Source:RGD Symbol;Acc:2033]	-
ENSRNOG00000046190	11.9596753615394	7.12442771682878	9.93137694118798	35.4711960535163	25.1149119836886	34.4924825096185	9.67182667318539	31.6928635156078	-1.7238702095704	0.000906121603751708	0.146113892308907	AC112062.1	18	24781477	24781560	-	84	miRNA		-
novel.2052	4.3489728587416	3.56221385841439	4.51426224599454	15.2019411657927	26.2068646786315	20.2896955938932	4.14181632105018	20.5661671461058	-2.31283639521686	0.000926251413231847	0.14819298977793	-	KL567885.1	5667	6757	-	1091	-	-	-
ENSRNOG00000017354	377.273395495834	336.62920962016	350.306750289176	462.139011440097	507.758003148486	443.329848726567	354.736451801723	471.07562110505	-0.410098916562711	0.000951435456301703	0.151042222555059	Zyx	4	71740532	71749386	+	2558	protein_coding	zyxin [Source:RGD Symbol;Acc:620698]	-
ENSRNOG00000001478	198.965508287428	144.269661265783	127.302195337046	177.355980267581	325.401903093008	297.244040450536	156.845788296752	266.667307937042	-0.768695116332656	0.000964798036371272	0.151439362495827	Gtf2ird1	12	25264192	25371001	+	3928	protein_coding	GTF2I repeat domain containing 1 [Source:RGD Symbol;Acc:620856]	GTF2I
novel.2087	30.4428100111912	52.5426544116123	46.0454749091443	83.1039450396666	160.517046156618	58.8401172222904	43.0103131106492	100.820369472858	-1.2207315495341	0.000968726817078636	0.151439362495827	-	KL568464.1	63558	64389	-	832	-	-	-
ENSRNOG00000008810	4471.83134200105	5166.10064816547	4072.76739833627	6358.46525827888	6318.03829294009	4821.84615788873	4570.23312950093	5832.78323636923	-0.351782386019504	0.0010144867932215	0.157391477563509	Nsmf	3	2262253	2270995	+	2899	protein_coding	NMDA receptor synaptonuclear signaling and neuronal migration factor [Source:RGD Symbol;Acc:619819]	-
ENSRNOG00000033024	22.8321075083934	32.0599247257295	25.2798685775694	52.7000627080813	73.1608305611797	54.7821781035118	26.7239669372308	60.2143571242576	-1.16523538791915	0.00106385751959518	0.162638693030312	AC099453.1	5	78392715	78393143	-	429	protein_coding		-
ENSRNOG00000050441	2.1744864293708	0.890553464603598	1.80570489839781	37.4981215422886	2.18390538988596	14.2027869157253	1.6235815974574	17.9616046159666	-3.48930145865329	0.00106419184853078	0.162638693030312	AABR07028989.1	10	1622573	1674701	+	2020	protein_coding		-
ENSRNOG00000018522	4.3489728587416	9.79608811063958	9.93137694118798	31.4173450759715	30.5746754584035	24.3476347126719	8.02547930352305	28.779885082349	-1.8232988641819	0.00111108559111783	0.168547569040756	Echs1	1	212570195	212579057	-	1497	protein_coding	enoyl-CoA hydratase, short chain 1 [Source:RGD Symbol;Acc:69330]	-
ENSRNOG00000030345	20.6576210790226	28.4977108673151	17.1541965347792	50.6731372193089	44.7700604926622	62.8980563410691	22.1031761603723	52.7804180176801	-1.25405891233512	0.001242132254233	0.185676105360859	LOC100362149	9	1012091	1012450	-	360	protein_coding	ribosomal protein S20-like [Source:RGD Symbol;Acc:2318734]	-
ENSRNOG00000014302	2707.23560456665	2982.46355295745	2422.35312120067	3706.23325622026	3791.25975684203	2826.35459622933	2704.01742624159	3441.28253643054	-0.347691014742799	0.00134590967145517	0.198990282902609	Dlgap3	5	145257714	145304536	+	3688	protein_coding	DLG associated protein 3 [Source:RGD Symbol;Acc:708349]	-
ENSRNOG00000056964	8.6979457174832	9.79608811063958	8.12567204279017	28.376956842813	36.0344389331184	23.3331499329772	8.87323529030432	29.2481819029695	-1.71800443116094	0.00135063476358526	0.198990282902609	AABR07033570.2	11	28056131	28057737	+	1607	processed_pseudogene		-
ENSRNOG00000045554	51.1004310902138	48.0898870885943	27.9884259251661	64.8616156407154	124.4826072235	80.1442975958783	42.3929147013247	89.8295068200312	-1.08583031713021	0.00144710413474452	0.211273586729504	LOC102551901	7	139047263	139063752	-	1399	protein_coding	protein lifeguard 2-like [Source:RGD Symbol;Acc:7636626]	-
ENSRNOG00000022652	8.6979457174832	10.6866415752432	11.7370818395858	27.3634940984268	34.9424862381754	32.4635129502292	10.3738897107707	31.5898310956105	-1.5993051875235	0.00145464015473705	0.211273586729504	LOC100361067	10	65835199	65835966	-	768	processed_pseudogene	proteasome subunit alpha type-3-like [Source:RGD Symbol;Acc:2320893]	-
ENSRNOG00000058841	31.5300532258766	17.811069292072	23.4741636791716	48.6462117305366	54.597634747149	61.8835715613744	24.2717620657067	55.0424726796867	-1.19152949358278	0.0015023740703272	0.216669849198808	Bag5l1	6	136182006	136185651	-	2004	protein_coding	BCL2-associated athanogene 5-like 1 [Source:RGD Symbol;Acc:9457021]	-
ENSRNOG00000020299	4771.91046925422	4984.42774138634	4753.51814503225	5500.06231378379	5663.95862866924	5373.72587804263	4836.61878522427	5512.58227349855	-0.188547886809235	0.00159594375406964	0.226967584302723	Klc2	1	220492176	220502272	-	2918	protein_coding	kinesin light chain 2 [Source:RGD Symbol;Acc:1307377]	-
ENSRNOG00000050510	1017.65964894553	1004.54430807286	997.651956364793	1152.30714036709	1238.27435606534	1230.57003776963	1006.6186377944	1207.05051140068	-0.261996097464918	0.00161816807062761	0.228541130471606	LOC102555167	1	220480834	220491469	-	1847	protein_coding	ras-related protein Rab-1B-like [Source:RGD Symbol;Acc:7593353]	-
novel.382	21.744864293708	34.7315851195403	18.0570489839781	48.6462117305366	39.3102970179473	107.535386647634	24.8444994657422	65.1639651320394	-1.38936630189894	0.00163823626518045	0.229273652445858	-	10	105067198	105069766	-	2130	-	PF00018:SH3 domain	SH3_1
ENSRNOG00000001426	419.675880868564	385.609650173358	390.032258053928	689.154666182601	658.447475050617	395.649064080918	398.43926303195	581.083735104712	-0.544553308086758	0.00164574573512091	0.229273652445858	Prkrip1	12	23514981	23535968	+	4077	protein_coding	PRKR interacting protein 1 [Source:RGD Symbol;Acc:1595708]	-
novel.1664	583.84960628606	662.571777665077	590.465501776085	796.581717087536	800.401325393205	714.197284905042	612.295628575741	770.393442461928	-0.330217301577423	0.00174495492409334	0.239831757654413	-	6	95066153	95186107	-	661	-	-	-
novel.1190	11.9596753615394	6.23387425222519	5.41711469519344	14.1884784214065	33.8505335432324	39.5649064080918	7.87022143631934	29.2013061242436	-1.90968428542906	0.00177520365197587	0.242362637258759	-	20	7144738	7149795	+	2419	-	-	-
ENSRNOG00000022595	133.730915406304	108.647522681639	92.0909498182885	151.005948913541	248.965214447	159.274110412062	111.489795968744	186.415091257534	-0.743621735052126	0.00182558813594816	0.245967558509491	LOC100362965	17	61332176	61332391	-	216	protein_coding	SNRPN upstream reading frame protein-like [Source:RGD Symbol;Acc:2323728]	-
ENSRNOG00000046379	16.308648220281	22.26383661509	20.7656063315749	45.605823497378	51.3217766623201	247.534286245498	19.7793637223153	114.820628801732	-2.53606177989085	0.00189234628114042	0.253289931316828	Srm	3	14588870	14591974	+	1196	protein_coding	spermidine synthase [Source:RGD Symbol;Acc:620796]	-
ENSRNOG00000027645	265.287344383238	354.440278912232	252.798685775694	406.398560498858	500.114334283885	352.026218554048	290.842103023721	419.51303777893	-0.526188561116646	0.00198065219407776	0.262342472208578	Syndig1l	6	108393628	108415093	-	1763	protein_coding	synapse differentiation inducing 1-like [Source:RGD Symbol;Acc:1589004]	-
ENSRNOG00000053109	7.6107025027978	11.5771950398468	9.02852449198907	43.5788980086057	32.7585808482894	17.2462412548093	9.40547401154455	31.1945733705681	-1.72213706499053	0.00201192055840748	0.264116160997608	Mrpl53	4	113942041	113942674	+	360	protein_coding	mitochondrial ribosomal protein L53 [Source:RGD Symbol;Acc:1306709]	-
ENSRNOG00000015304	706.70808954551	723.129413258122	657.276583016804	830.02598765228	983.849378143626	810.573338976035	695.704695273479	874.81623492398	-0.330050409710954	0.0020402786478241	0.266132907189743	Tmem160	1	78417719	78420427	+	819	protein_coding	transmembrane protein 160 [Source:RGD Symbol;Acc:1564549]	-
ENSRNOG00000059592	0	1.7811069292072	1.80570489839781	2.02692548877236	14.1953850342587	28.4055738314505	1.195603942535	14.8759614514939	-3.58483536656279	0.00207626229832626	0.267419972373733	LOC103689960	5	138903629	138915697	-	1700	lincRNA	protein SZT2-like [Source:RGD Symbol;Acc:9379445]	-
ENSRNOG00000016975	176.133400779035	162.971284022458	148.067801668621	239.177207675138	240.229592887456	216.085258074963	162.390828823371	231.830686212519	-0.515455089806809	0.00217228611218057	0.276312094977304	Pxmp4	3	150091630	150108898	-	1374	protein_coding	peroxisomal membrane protein 4 [Source:RGD Symbol;Acc:628782]	-
ENSRNOG00000051439	0	0	0	7.09423921070325	4.36781077977192	7.10139345786264	0	6.18781448277927	-5.13832702165414	0.00233384221797419	0.293219354490144	LOC100910181	KL568242.1	3334	3600	-	267	protein_coding	apolipoprotein C-I-like [Source:RGD Symbol;Acc:6499797]	-
ENSRNOG00000046393	14.1341617909102	16.0299623628648	13.5427867379836	35.4711960535163	31.6666281533464	45.6518150862598	14.5689702972529	37.5965464310408	-1.36759178471986	0.00236436032923416	0.295242287697478	Fau	6	86921721	86922122	+	402	protein_coding	FAU, ubiquitin like and ribosomal protein S30 fusion [Source:RGD Symbol;Acc:61938]	-
ENSRNOG00000054371	1670.00557775677	1789.12191038863	1484.289426483	2159.68910828695	2500.57167141943	1703.31994510734	1647.80563820947	2121.1935749379	-0.364066045975655	0.0023960991510396	0.297392209176606	Prkcg	1	64407114	64433636	-	3101	protein_coding	protein kinase C, gamma [Source:RGD Symbol;Acc:3397]	-
ENSRNOG00000046313	5666.7116349403	5688.85553188778	5158.89889472256	6359.47872102327	7793.26638380805	5920.53317429805	5504.82202051688	6691.09275970979	-0.281467826529324	0.00243642552916525	0.298775798872905	Basp1	2	77586424	77632628	-	1021	protein_coding	brain abundant, membrane attached signal protein 1 [Source:RGD Symbol;Acc:621491]	-
ENSRNOG00000046761	3.2617296440562	1.7811069292072	5.41711469519344	19.2557921433374	16.3792904241447	16.2317564751146	3.48665042281895	17.2889463475322	-2.30899791003981	0.00252416359692072	0.304292657401665	AABR07035375.1	12	11806834	11808977	-	1491	protein_coding		zf-C2H2
ENSRNOG00000059443	2.1744864293708	6.23387425222519	15.3484916363814	21.2827176321098	17.4712431190877	61.8835715613744	7.91895077265914	33.5458441041906	-2.06457169506721	0.00252910695591956	0.304292657401665	Zfp622	2	78407414	78421024	+	1433	protein_coding	zinc finger protein 622 [Source:RGD Symbol;Acc:1309146]	zf-C2H2
ENSRNOG00000028543	154.388536485327	174.548479062305	139.039277176632	251.338760607772	230.402018632969	199.853501599848	155.992097574755	227.19809361353	-0.541952939671555	0.00253705237858275	0.304292657401665	AABR07052523.1	3	59408546	59410211	+	1666	protein_coding		-
ENSRNOG00000055568	7.6107025027978	15.1394088982612	13.5427867379836	29.3904195871992	39.3102970179473	33.4779977299238	12.0976327130142	34.0595714450234	-1.47834375927733	0.00255240615792483	0.304292657401665	LOC100910754	19	36389948	36391204	+	1257	processed_pseudogene	septin-7-like [Source:RGD Symbol;Acc:6497212]	-
ENSRNOG00000046950	98.9391325363714	102.413648429414	59.5882616471279	169.248278312492	153.96532998696	119.70920400397	86.9803475376377	147.640937434474	-0.765695891985695	0.00255905083342474	0.304292657401665	LOC100912481	4	24612205	24640686	+	2195	protein_coding	RNA-binding protein EWS-like [Source:RGD Symbol;Acc:6486611]	-
ENSRNOG00000020263	33197.884317204	34033.3912032911	32757.2925618348	37569.0639343956	38170.2984044268	35958.4130162773	33329.52269411	37232.5917850333	-0.159745989511962	0.00258109734428384	0.304292657401665	Atp1a3	1	81852429	81881549	-	3559	protein_coding	ATPase Na+/K+ transporting subunit alpha 3 [Source:RGD Symbol;Acc:2169]	-
novel.1478	3.2617296440562	6.23387425222519	5.41711469519344	22.2961803764959	24.0229592887456	15.2172716954199	4.97090619715828	20.5121371202205	-2.02821831950656	0.00258542518618535	0.304292657401665	-	5	55801000	55802584	+	1585	-	PF10712:NAD-specific glutamate dehydrogenase|PF00012:Hsp70 protein	HSP70
ENSRNOG00000047565	7.6107025027978	14.2488554336576	5.41711469519344	28.376956842813	177.988289275706	23.3331499329772	9.0922242105496	76.5661320171654	-3.07065105569546	0.00267480407028732	0.310840600438069	LOC100911186	1	141821916	141830764	+	1483	protein_coding	enoyl-CoA hydratase, mitochondrial-like [Source:RGD Symbol;Acc:6494098]	-
ENSRNOG00000016684	2066.84935111694	2418.74320986337	2212.89135298652	2614.73388051634	2641.43356906707	2602.15345991681	2232.82797132228	2619.44030316674	-0.229613213810863	0.0026772597917308	0.310840600438069	Wnk2	17	15924048	16032420	+	6869	protein_coding	WNK lysine deficient protein kinase 2 [Source:RGD Symbol;Acc:1307284]	-
novel.1974	154.388536485327	127.349145438315	93.8966547166864	174.315592034423	259.884741396429	173.476897327787	125.211445546776	202.559076919546	-0.696638808630715	0.00268659535512175	0.310840600438069	-	9	95800860	95801306	+	447	-	-	-
ENSRNOG00000018712	2126.64772792464	2462.38032962895	2038.64083029113	2733.30902160952	2689.47948764456	2495.63255804887	2209.22296261491	2639.47368910098	-0.256321086451503	0.00271425984441128	0.312277119964599	Camk2a	18	56193978	56295869	+	1514	protein_coding	calcium/calmodulin-dependent protein kinase II alpha [Source:RGD Symbol;Acc:2261]	-
novel.1992	92.415673248259	104.194755358621	103.828031657874	180.39636850074	148.505566512245	136.955445258779	100.146153421585	155.285793423922	-0.631107054496121	0.00275882653738748	0.313877825884212	-	9	122001036	122067650	+	6439	-	PF01352:KRAB box	KRAB
ENSRNOG00000051300	5.436216073427	4.45276732301799	5.41711469519344	20.2692548877236	17.4712431190877	22.3186651532826	5.10203269721281	20.0197210533646	-1.97651764467869	0.00278759598392206	0.315398774335579	AABR07039328.2	X	73757664	73758388	-	725	lincRNA		-
novel.1635	27.181080367135	19.5921762212792	18.9599014331771	50.6731372193089	54.597634747149	40.5793911877865	21.9110526738637	48.6167210514148	-1.15701115046423	0.00297439248998846	0.332855649193845	-	6	11074852	11081549	-	1880	-	-	-
ENSRNOG00000053300	2.1744864293708	4.45276732301799	0.902852449198907	10.1346274438618	3.27585808482894	44.6373303065651	2.51003540052923	19.3492719450853	-2.94199852842948	0.00306229552935222	0.340830163834805	AABR07058985.1	4	84268	90986	+	1020	lincRNA		-
ENSRNOG00000046094	29.3555667965058	60.5576355930447	35.2112455187574	59.7943019187845	187.815863530193	57.8256324425957	41.7081493027693	101.811932630524	-1.28024117928031	0.00308626133548128	0.341640788590925	Cd151	1	214446659	214450666	+	1642	protein_coding	CD151 molecule (Raph blood group) [Source:RGD Symbol;Acc:621290]	-
ENSRNOG00000046382	143.516104338473	256.479397805836	242.867308834506	332.415780158667	260.976694091372	403.764942318476	214.287603659605	332.385805522838	-0.62987931857696	0.00320912677074638	0.35065294641817	Gatd1	1	214389255	214394411	-	880	protein_coding	glutamine amidotransferase like class 1 domain containing 1 [Source:RGD Symbol;Acc:1304836]	-
ENSRNOG00000001748	7.6107025027978	0.890553464603598	0	10.1346274438618	45.8620131876052	7.10139345786264	2.8337519891338	21.0326780297765	-2.95186526479893	0.0034175492485818	0.370082009821699	Polr2h	11	82856529	82860977	-	790	protein_coding	RNA polymerase II subunit H [Source:RGD Symbol;Acc:1561203]	-
ENSRNOG00000046845	56.5366471636408	53.4332078762159	46.9483273583432	82.0904822952805	112.471127579127	81.158782375573	52.3060607994	91.9067974166601	-0.813676211493127	0.00345976390734957	0.370955523867077	AABR07028887.1	17	89880042	89923990	-	1986	protein_coding		-
ENSRNOG00000049491	3.2617296440562	8.90553464603598	0.902852449198907	42.5654352642195	22.9310065938026	6.08690867816797	4.3567055797637	23.8611168453967	-2.44275861246856	0.00354317652015537	0.377920374772197	LOC108348139	20	3945601	3952846	+	1742	protein_coding	class II histocompatibility antigen, M beta 1 chain [Source:RGD Symbol;Acc:11469141]	-
ENSRNOG00000056454	39.1407557286744	40.9654593717655	28.891278374365	49.6596744749228	101.551600629697	69.9994497989317	36.332497824935	73.7369083011839	-1.02051852645871	0.00358884734339984	0.380808314743447	AC096600.1	1	266065344	266065402	-	59	miRNA		-
novel.1619	225.059345439878	192.359548354377	188.696161882572	269.581090006724	287.183558770004	269.85295139878	202.038351892276	275.539200058503	-0.450135046316903	0.00366197088937975	0.386564442492824	-	6	125083653	125108214	+	787	-	PF07650:KH domain|PF00189:Ribosomal protein S3, C-terminal domain	-
novel.829	415.326908009823	385.609650173358	352.112455187574	539.162180013447	746.895643340999	386.518701063666	384.349671123585	557.525508139371	-0.536424516591575	0.00381183210062001	0.399161018655656	-	17	60734691	60736529	+	1459	-	PF00012:Hsp70 protein|PF10712:NAD-specific glutamate dehydrogenase	HSP70
ENSRNOG00000047618	102.200862180428	103.304201894017	61.3939665455257	138.844395980906	128.850418003272	170.433442988703	88.9663435399902	146.042752324294	-0.718672307088604	0.0038202822235709	0.399161018655656	Katnal1	12	7454884	7548614	+	2251	protein_coding	katanin catalytic subunit A1 like 1 [Source:RGD Symbol;Acc:1359252]	-
novel.1770	1660.22038882461	1828.30626283119	1499.63791811938	1919.49843786742	2045.2273976282	1972.15841172642	1662.72152325839	1978.96141574068	-0.250999216243602	0.00387076350702408	0.402382567819016	-	7	12432824	12433141	-	318	-	-	-
ENSRNOG00000024501	1319.91326262808	1598.54346896346	1235.10215050411	1818.1521634288	1700.17034602622	1585.63971066276	1384.51962736521	1701.32074003926	-0.296801158326795	0.00395124153648397	0.40867411831139	Rgs3	5	78428669	78567288	+	5587	protein_coding	regulator of G-protein signaling 3 [Source:RGD Symbol;Acc:3566]	-
ENSRNOG00000004814	221.797615795822	239.558881978368	142.650686973427	279.715717450585	341.781193517153	270.867436178475	201.335728249206	297.454782382071	-0.56373635866098	0.00404736251680654	0.416512246139101	Elob	10	13163036	13168217	-	589	protein_coding	elongin B [Source:RGD Symbol;Acc:621200]	-
ENSRNOG00000025810	11.9596753615394	19.5921762212792	5.41711469519344	33.4442705647439	34.9424862381754	35.5069672893132	12.3229887593373	34.6312413640775	-1.48835730799091	0.0041081601520953	0.417530494371874	Grcc10	4	157264383	157266018	-	759	protein_coding	gene rich cluster, C10 gene [Source:RGD Symbol;Acc:2318975]	-
ENSRNOG00000046968	18.4831346496518	22.26383661509	16.2513440855803	19.2557921433374	52.4137293572631	81.158782375573	18.9994384501074	50.9427679587245	-1.42181851745602	0.00411842179125536	0.417530494371874	Nol8	17	14565794	14589154	-	4617	protein_coding	nucleolar protein 8 [Source:RGD Symbol;Acc:1309551]	-
ENSRNOG00000016444	29.3555667965058	29.3882643319187	102.925179208675	547.269881968536	341.781193517153	85.2167214943516	53.8896701123667	324.75593232668	-2.59009963335908	0.0041831488308169	0.422003472444824	AABR07067506.1	9	49795475	49795936	-	462	processed_pseudogene		-
ENSRNOG00000030228	20.6576210790226	17.811069292072	20.7656063315749	52.7000627080813	34.9424862381754	44.6373303065651	19.7447655675565	44.0932930842739	-1.162511690087	0.00425353690693266	0.427000893711147	LOC688932	X	34295302	34297243	-	1938	pseudogene	similar to heat shock protein 8 [Source:RGD Symbol;Acc:1582975]	-
ENSRNOG00000049203	377.273395495834	283.196001743944	213.073178010942	416.533187942719	373.447821670499	458.547120421987	291.180858416907	416.176043345069	-0.51938774025652	0.0042779313883601	0.427354911718178	LOC103690024	4	156983915	157009674	-	3281	protein_coding	peroxisomal targeting signal 1 receptor-like [Source:RGD Symbol;Acc:9150037]	-
ENSRNOG00000031053	10208.1265426812	11277.96907574	11796.6701012329	12917.5961399462	12123.9507719519	13063.5205081282	11094.2552398847	12701.6891400088	-0.195055663082788	0.00431872854030922	0.427360213118935	Mt-nd4l	MT	9870	10166	+	297	protein_coding	mitochondrially encoded NADH 4L dehydrogenase [Source:RGD Symbol;Acc:620494]	-
ENSRNOG00000060312	66.3218360958094	56.1048682700267	87.576687572294	106.413588160549	121.206749138671	118.694719224275	70.0011306460434	115.438352174498	-0.720307204384038	0.0043206459941272	0.427360213118935	LOC108348197	1	90919076	90921047	+	495	protein_coding	calpain small subunit 1-like [Source:RGD Symbol;Acc:11488255]	-
ENSRNOG00000052707	2133.17118721275	2164.93547245135	2037.73797784193	2536.69724919861	2670.91629183053	2238.96790878612	2111.94821250201	2482.19381660508	-0.232876481479451	0.00434058910731669	0.427360213118935	Cacna1a	19	25526751	25749550	+	8915	protein_coding	calcium voltage-gated channel subunit alpha1 A [Source:RGD Symbol;Acc:2244]	-
ENSRNOG00000014867	392.494800501429	516.521009470087	363.84953702716	740.841266146297	638.792326541644	434.199485709315	424.288448999559	604.611026132419	-0.510026286073885	0.00448682791511477	0.4396447314528	Synpo2	2	227255902	227411964	-	4147	protein_coding	synaptopodin 2 [Source:RGD Symbol;Acc:1564779]	-
ENSRNOG00000048248	9.7851889321686	18.7016227566756	9.93137694118798	29.3904195871992	279.539889905403	27.3910890517559	12.8060628766774	112.107132848119	-3.12738525275716	0.00471122328298701	0.455966608291192	LOC100910446	1	23543426	23556241	-	1107	protein_coding	syntaxin-7-like [Source:RGD Symbol;Acc:6498726]	-
ENSRNOG00000017767	155.475779700012	139.816893942765	92.0909498182885	191.544458688988	304.654801889092	150.14374739481	129.127874487022	215.447669324296	-0.739708906461713	0.0047393199980884	0.455966608291192	Mrvi1	1	175681960	175796040	-	6182	protein_coding	murine retrovirus integration site 1 homolog [Source:RGD Symbol;Acc:1309828]	-
ENSRNOG00000009862	4474.00582843042	4376.17972506208	4082.69877527746	4878.80965147506	5763.32632390905	4626.05059540766	4310.96144292332	5089.39552359726	-0.239442078891187	0.00474246240373182	0.455966608291192	Olfm1	3	6773813	6798737	+	3088	protein_coding	olfactomedin 1 [Source:RGD Symbol;Acc:620320]	-
novel.982	45.6642150167868	42.7465663009727	32.5026881711607	73.982780340191	75.3447359510657	68.984965019237	40.3044898296401	72.7708271034979	-0.856023403201731	0.00480445282571228	0.457970402578414	-	19	528108	528895	-	788	-	PF01287:Eukaryotic elongation factor 5A hypusine, DNA-binding OB fold	-
ENSRNOG00000057522	56.5366471636408	120.224717721486	144.456391871825	152.019411657927	200.919295869508	200.867986379543	107.072585585651	184.602231302326	-0.778592786063067	0.00482142299888191	0.457970402578414	Retreg1	2	78391921	78399987	+	1044	protein_coding	reticulophagy regulator 1 [Source:RGD Symbol;Acc:1565003]	-
novel.1505	2313.65356085053	2111.50226457513	1971.82974905041	2438.39136299315	3076.03074165438	2326.21359983986	2132.32852482536	2613.54523482913	-0.293705900515712	0.00483039244870049	0.457970402578414	-	5	138042408	138043141	+	734	-	PF00240:Ubiquitin family	ubiquitin
ENSRNOG00000038864	35.8790260846182	39.1843524425583	43.3369175615476	64.8616156407154	115.746985663956	53.7676933238171	39.466765362908	78.1254315428295	-0.980197106874167	0.00486251479532207	0.458891430845164	AC135409.1	8	50604768	50605053	+	255	protein_coding		-
ENSRNOG00000004247	8.6979457174832	13.358301969054	8.12567204279017	24.3231058652683	27.2988173735745	33.4779977299238	10.0606399097758	28.3666403229222	-1.48990421228166	0.00495347133785095	0.46282568778712	Nhp2	10	34975708	34979082	+	666	protein_coding	NHP2 ribonucleoprotein [Source:RGD Symbol;Acc:1309435]	-
ENSRNOG00000001747	225.059345439878	244.902202765989	155.290621262212	248.298372374614	442.240841451907	274.925375297253	208.417389822693	321.821529707925	-0.626328352521609	0.00497200309161416	0.46282568778712	Pak2	11	71959228	72021224	+	5559	protein_coding	p21 (RAC1) activated kinase 2 [Source:RGD Symbol;Acc:61953]	-
ENSRNOG00000054775	3971.69946324577	4196.28792521215	3856.98566297773	4632.53820458922	4558.90250138694	4420.11018512964	4008.32435047855	4537.1836303686	-0.178692770829827	0.00504166529075164	0.465667329551064	Arf3	7	140398199	140437467	-	4191	protein_coding	ADP-ribosylation factor 3 [Source:RGD Symbol;Acc:621273]	-
ENSRNOG00000033100	194.616535428687	196.812315677395	196.821833925362	239.177207675138	271.896221040802	286.084707873895	196.083561677148	265.719378863278	-0.43804469201333	0.00504800757655825	0.465667329551064	AABR07054189.1	3	143828611	143829156	+	546	processed_pseudogene		-
novel.919	410.977935151081	414.997914505277	374.683766417547	491.529431027297	520.861435487802	492.025118151911	400.219872024635	501.471994889003	-0.325609490159766	0.00518251978729075	0.473807244303246	-	18	28546098	28562211	-	904	-	-	-
ENSRNOG00000061099	1010.04894644274	884.319590351373	825.207138567801	1191.83218739815	1026.4355332464	1098.68701640932	906.525225120637	1105.65157901796	-0.28825186975983	0.00521113465174242	0.474305895702369	AABR07033324.1	11	17336444	17340373	-	1701	protein_coding		-
ENSRNOG00000025594	821.955870302162	1072.22637138273	888.406810011725	1133.05134822375	1185.86062670808	1104.77392508749	927.529683898873	1141.22863333977	-0.297540950556853	0.00529019001825363	0.479370802583257	Scrt1	7	117583453	117587103	-	1725	protein_coding	scratch family transcriptional repressor 1 [Source:RGD Symbol;Acc:1306236]	zf-C2H2
ENSRNOG00000016391	29.3555667965058	16.0299623628648	33.4055406203596	38.5115842866748	74.2527832561227	58.8401172222904	26.2636899265767	57.201494921696	-1.12496852546142	0.00541413526923303	0.486298579730804	Arid4b	17	53629839	53713408	-	5331	protein_coding	AT-rich interaction domain 4B [Source:RGD Symbol;Acc:619919]	ARID
ENSRNOG00000033146	19.5703778643372	22.26383661509	28.891278374365	62.8346901519431	55.689587442092	34.4924825096185	23.5751642845974	51.0055867012179	-1.10791187591628	0.00547745894455407	0.489837911465165	LOC103690015	1	77541359	77541814	+	456	protein_coding	40S ribosomal protein S19-like [Source:RGD Symbol;Acc:9313957]	-
ENSRNOG00000039249	54.36216073427	58.7765286638375	40.6283602139508	77.0231685733496	96.0918371549823	91.3036301725196	51.2556832040194	88.1395453002838	-0.782758418610239	0.0055020783918116	0.489900275590912	AABR07035539.1	12	19159468	19159901	-	434	protein_coding		-
ENSRNOG00000056731	153.301293270641	214.623384969467	214.87888290934	323.294615459191	281.723795295289	230.288044990688	194.267853716483	278.435485248389	-0.515447074197962	0.0058069146669356	0.512585368380061	AABR07027799.1	17	44418972	44420596	-	1625	protein_coding		-
ENSRNOG00000050800	160.911995773439	191.468994889774	132.719310032239	211.813713576711	209.654917429052	287.099192653589	161.700100231817	236.189274553118	-0.546925886633941	0.0058814669838539	0.514728898984376	LOC100911576	14	88543630	88574203	+	1743	protein_coding	heterogeneous nuclear ribonucleoproteins C1/C2-like [Source:RGD Symbol;Acc:6491888]	-
ENSRNOG00000016498	121.771240044765	133.58301969054	166.124850652599	195.598309666532	205.28710664928	201.882471159238	140.493036795968	200.92262915835	-0.512880275712745	0.00596230891552004	0.519132850974242	AABR07004112.1	1	125877299	125879830	+	2529	pseudogene		-
novel.574	2.1744864293708	7.12442771682878	9.02852449198907	22.2961803764959	21.8390538988596	20.2896955938932	6.10914621272955	21.4749766230829	-1.78853648864342	0.00614860542104338	0.531296584040284	-	13	91251353	91252339	-	478	-	PF00346:Respiratory-chain NADH dehydrogenase, 49 Kd subunit	-
ENSRNOG00000032635	279.421506174148	294.773196783791	347.598192941579	434.775517341671	350.516815076697	429.127061810842	307.264298633173	404.80646474307	-0.396973613546678	0.00637684960018467	0.548703793958747	LOC100360117	3	3389612	3390443	+	832	protein_coding	ribosomal protein L8-like [Source:RGD Symbol;Acc:2322732]	-
novel.751	50.0131878755284	24.0449435442971	55.0739994011333	89.1847215059837	66.6091143915218	88.2601758334356	43.0440436069863	81.3513372436471	-0.923882243518259	0.00646352687975908	0.55383500824513	-	16	22350293	22359268	+	2026	-	-	-
ENSRNOG00000050874	30.4428100111912	38.2937989779547	18.0570489839781	53.7135254524675	70.9769251712937	51.7387237644278	28.9312193243747	58.809724796063	-1.02283400933574	0.00650101055326392	0.554725813001216	LOC102552549	10	84846522	84847857	-	883	protein_coding	migration and invasion enhancer 1-like [Source:RGD Symbol;Acc:7553401]	-
ENSRNOG00000003296	263.112857953867	324.16146111571	292.524193540446	395.25047031061	366.896105500841	377.388338046414	293.266170870007	379.844971285955	-0.371075678221151	0.00661134029376349	0.561799327286235	Dck	14	20935369	20953095	-	1169	protein_coding	deoxycytidine kinase [Source:RGD Symbol;Acc:620667]	-
ENSRNOG00000048297	111.986051112596	97.9608811063958	139.039277176632	158.100188124244	214.022728208824	154.201686513589	116.328736465208	175.441534282219	-0.590826747978441	0.00693080120554486	0.584854653248549	LOC108348175	1	50828134	51052340	+	2489	protein_coding	protein quaking-like [Source:RGD Symbol;Acc:11514364]	-
ENSRNOG00000050404	410.977935151081	455.072820412439	432.466323166277	540.175642757833	583.102739099552	497.097542050384	432.839026243265	540.125307969256	-0.317834753625835	0.00695648314954019	0.584854653248549	Pmepa1	3	171294856	171342646	-	1657	protein_coding	prostate transmembrane protein, androgen induced 1 [Source:RGD Symbol;Acc:1308255]	-
ENSRNOG00000016011	858.922139601466	1030.37035854636	831.527105712194	1455.33250093855	1177.12500514853	916.07975606428	906.939867953341	1182.84575405046	-0.382787707873641	0.00706572920754752	0.590608442617819	Plekhg1	1	40389638	40520447	+	6106	protein_coding	pleckstrin homology and RhoGEF domain containing G1 [Source:RGD Symbol;Acc:1583676]	-
ENSRNOG00000055992	1.0872432146854	4.45276732301799	4.51426224599454	21.2827176321098	12.0114796443728	13.1883021360306	3.35142426123264	15.4941664708377	-2.18050275371727	0.0071107638211535	0.59144224562561	LOC103690095	11	46864924	46878177	+	1865	lincRNA	protein TFG-like [Source:RGD Symbol;Acc:9131838]	-
ENSRNOG00000047880	47.8387014461576	87.2742395311526	47.8511798075421	69.9289293626463	113.56308027407	159.274110412062	60.9880402616174	114.255373349593	-0.901504863759265	0.0071334652409554	0.59144224562561	LOC103689975	12	18074033	18082197	+	2540	protein_coding	integrator complex subunit 1-like [Source:RGD Symbol;Acc:9398138]	-
ENSRNOG00000050535	126.120212903506	122.005824650693	129.107900235444	174.315592034423	123.390654528557	351.011733774353	125.744645929881	216.239326779111	-0.783414018019611	0.00717986288558919	0.591566361261375	LOC108348096	X	19336372	19369746	-	3947	protein_coding	ras-related GTP-binding protein B [Source:RGD Symbol;Acc:11422614]	-
ENSRNOG00000046536	82.6304843160904	76.5875979559094	70.4224910375148	152.019411657927	126.666512613386	90.2891453928249	76.5468577698382	122.991689888046	-0.685814084905724	0.00719273518990587	0.591566361261375	AABR07016141.1	14	94590765	94602088	+	507	protein_coding		-
novel.1525	6.5234592881124	9.79608811063958	10.8342293903869	24.3231058652683	42.5861551027762	15.2172716954199	9.05125892971295	27.3755108878215	-1.583783065625	0.00735077995964234	0.599747501169384	-	5	161925123	161926295	+	568	-	PF00091:Tubulin/FtsZ family, GTPase domain	Tubulin
ENSRNOG00000000657	622.990362014734	646.541815302212	608.522550760063	798.608642576309	769.826649934801	699.994497989317	626.018242692337	756.143263500142	-0.272207594498081	0.00741043848192706	0.599835453246578	Nek7	13	55488531	55561750	-	1101	protein_coding	NIMA-related kinase 7 [Source:RGD Symbol;Acc:1311160]	-
ENSRNOG00000010555	10.872432146854	16.9205158274684	15.3484916363814	39.525047031061	29.4827227634605	33.4779977299238	14.3804798702346	34.1619225081484	-1.24058888443835	0.00759957150188122	0.612440858489633	LOC108348161	15	52767442	52778687	+	2772	protein_coding	phytanoyl-CoA hydroxylase-interacting protein [Source:RGD Symbol;Acc:11464721]	-
ENSRNOG00000045819	3.2617296440562	1.7811069292072	1.80570489839781	10.1346274438618	13.1034323393158	13.1883021360306	2.2828471572204	12.1421206397361	-2.43259205537632	0.00763579339187948	0.612440858489633	H2afj	4	170149029	170149418	+	390	protein_coding	H2A histone family, member J [Source:RGD Symbol;Acc:1592176]	-
ENSRNOG00000048456	144.603347553158	153.175195911819	132.719310032239	817.864434719646	242.413498277342	241.44737756733	143.499284499072	433.908436854773	-1.59650711954703	0.00765588455360838	0.612440858489633	LOC108348142	7	118507224	118509256	+	774	protein_coding	60S ribosomal protein L8 [Source:RGD Symbol;Acc:11509187]	-
ENSRNOG00000018229	1293.81942547563	1401.73115328606	1279.34192051485	1554.6518498884	1488.33152320728	1563.32104550947	1324.96416642551	1535.43480620172	-0.212462700496666	0.00771868105077252	0.61506174801078	Slc45a1	5	167672145	167696348	-	2488	protein_coding	solute carrier family 45, member 1 [Source:RGD Symbol;Acc:708502]	-
ENSRNOG00000013953	108.72432146854	74.8064910267022	100.216621861079	78.0366313177358	216.20663359871	213.041803735879	94.5824781187736	169.095022884108	-0.839354312164607	0.00782028313409225	0.620742551562307	Ntrk1	2	187143568	187160373	-	3044	protein_coding	neurotrophic receptor tyrosine kinase 1 [Source:RGD Symbol;Acc:620144]	-
ENSRNOG00000051404	8.6979457174832	5.34332078762159	4.51426224599454	27.3634940984268	17.4712431190877	16.2317564751146	6.18517625036644	20.355497897543	-1.73583708567251	0.00796190356236687	0.621744959323491	AABR07014242.1	14	5868637	5869080	-	444	processed_pseudogene		-
ENSRNOG00000000231	1513.44255484208	1546.00081455185	1362.40434584115	1736.06168113352	1792.98632509637	1626.21910185054	1473.94923841169	1718.42236936015	-0.221487847121697	0.00798569333882911	0.621744959323491	Kctd17	7	119647375	119658148	+	1634	protein_coding	potassium channel tetramerization domain containing 17 [Source:RGD Symbol;Acc:1311154]	-
ENSRNOG00000014992	86.979457174832	120.224717721486	121.885080641852	153.032874402313	160.517046156618	171.447927768398	109.696418512723	161.665949442443	-0.554380411450789	0.00799203792734202	0.621744959323491	LOC100909548	X	88312675	88321834	-	2276	protein_coding	cation-dependent mannose-6-phosphate receptor-like [Source:RGD Symbol;Acc:6502964]	-
novel.1117	154.388536485327	188.797334495963	165.2219982034	235.123356697593	268.620362955973	202.896955938932	169.46928972823	235.546891864166	-0.471871843013521	0.00800335034070999	0.621744959323491	-	2	35587582	35619294	-	2232	-	-	-
ENSRNOG00000020310	2352.79431657921	2253.1002654471	2109.06332132865	2477.91641002421	2705.85877806871	2519.98019276154	2238.31930111832	2567.91846028482	-0.198481054635309	0.00801507247724018	0.621744959323491	Grik5	1	81885521	81946714	-	3757	protein_coding	glutamate ionotropic receptor kainate type subunit 5 [Source:RGD Symbol;Acc:2735]	-
ENSRNOG00000011751	19350.7547349707	20454.2319750154	17236.3561076563	22820.1406153436	22607.7885960995	20150.7111790751	19013.7809392142	21859.5467968394	-0.201218471773949	0.00810680895567815	0.622123173991043	Ncdn	5	144769452	144779212	-	3635	protein_coding	neurochondrin [Source:RGD Symbol;Acc:621734]	-
novel.1719	3.2617296440562	20.4827296858828	12.6399342887847	31.4173450759715	50.2298239673771	24.3476347126719	12.1281312062412	35.3316012520068	-1.51969436023614	0.00816820487862086	0.622123173991043	-	7	66716529	66716800	+	272	-	-	-
novel.1021	54.36216073427	48.9804405531979	50.5597371551388	73.982780340191	93.9079317650963	86.2312062740463	51.3007794808689	84.7073061264445	-0.724409322373042	0.00834054313292553	0.632614751182155	-	19	59502353	59504673	-	2321	-	-	-
ENSRNOG00000048704	16.308648220281	9.79608811063958	18.9599014331771	27.3634940984268	46.9539658825482	33.4779977299238	15.0215459213659	35.9318192369663	-1.25955639994705	0.00841904256283438	0.632938180216393	AABR07032392.1	18	63824407	63825408	-	1002	protein_coding		-
ENSRNOG00000054508	273.985290100721	268.947146310287	282.592816599258	358.765811512707	387.643206704758	318.548220824124	275.175084336755	354.985746347196	-0.366649366183307	0.00842734490967876	0.632938180216393	Foxp2	4	41364441	41942023	+	6754	protein_coding	forkhead box P2 [Source:RGD Symbol;Acc:1559697]	Fork_head
ENSRNOG00000048701	9.7851889321686	14.2488554336576	16.2513440855803	40.5385097754471	42.5861551027762	19.2752108141986	13.4284628171355	34.133291897474	-1.33573057419391	0.00849159235145179	0.634669050238617	LOC682793	3	164002482	164002694	+	213	protein_coding	similar to 60S ribosomal protein L38 [Source:RGD Symbol;Acc:1595250]	-
ENSRNOG00000034237	20.6576210790226	16.0299623628648	27.0855734759672	39.525047031061	45.8620131876052	47.6807846456491	21.2577189726182	44.3559482881051	-1.06052619919298	0.0085375764570883	0.635785557326223	LOC103693375	14	33030959	33031282	-	324	protein_coding	60S ribosomal protein L39 [Source:RGD Symbol;Acc:9312086]	-
novel.1995	0	0	0.902852449198907	4.05385097754471	10.9195269494298	5.07242389847331	0.300950816399636	6.68193394181594	-4.28222596883911	0.00862631131213783	0.640066048410401	-	9	8287359	8344286	-	678	-	-	-
ENSRNOG00000026243	2902.93938321002	3060.83225784257	2873.77934580012	3431.5848524916	3330.45571957609	3208.81535817422	2945.8503289509	3323.61864341397	-0.173903071982904	0.00875000160812732	0.646899938385701	Ap2a1	1	100896947	100926335	-	2934	protein_coding	adaptor related protein complex 2 subunit alpha 1 [Source:RGD Symbol;Acc:1306254]	-
ENSRNOG00000030442	301.166370467856	248.464416624404	204.947505968152	327.348466436736	349.424862381754	330.72203818046	251.526097686804	335.83178899965	-0.420435822817781	0.0087849910385129	0.647150472941387	AABR07027322.1	17	24610493	24611103	-	609	pseudogene		-
ENSRNOG00000002753	2889.89246463379	3022.53845886461	2919.82482070927	3255.24233496841	3509.53596154674	3217.94572119147	2944.08524806922	3327.57467256887	-0.1762791138287	0.00888526435220995	0.647653283993087	Adam11	10	90731148	90749217	+	5220	protein_coding	ADAM metallopeptidase domain 11 [Source:RGD Symbol;Acc:1307515]	-
ENSRNOG00000056248	78.2815114573488	145.160214730386	184.181899636577	542.202568246606	243.505450972285	256.66464926275	135.874541941437	347.457556160547	-1.35330649555077	0.00892260281428746	0.647653283993087	Marf1	10	908806	953474	+	7619	protein_coding	meiosis regulator and mRNA stability factor 1 [Source:RGD Symbol;Acc:619770]	-
ENSRNOG00000050104	169.609941490922	224.419473080107	198.62753882376	994.206952242841	336.321430042438	310.432342586567	197.552317798263	546.986908290615	-1.46909713755042	0.00896411255112802	0.647653283993087	LOC108348122	1	90962707	90978907	-	3564	protein_coding	CAP-Gly domain-containing linker protein 3 [Source:RGD Symbol;Acc:11400992]	-
ENSRNOG00000057886	0	0	1.80570489839781	6.08077646631707	9.82757425448683	9.13036301725196	0.601901632799272	8.34623791268529	-3.73661221796847	0.00900742621254956	0.647653283993087	AABR07028995.2	10	1701449	1702704	-	440	lincRNA		-
ENSRNOG00000031052	73.9325385986072	62.3387425222519	65.9082287915202	93.2385724835284	116.838938358899	105.506417088245	67.3931699707931	105.194642643557	-0.644304253821234	0.00904165187459897	0.647653283993087	LOC100362751	14	44375457	44375804	-	348	protein_coding	ribosomal protein P2-like [Source:RGD Symbol;Acc:2324107]	-
ENSRNOG00000032303	42.4024853727306	36.5126920487475	35.2112455187574	63.8481528963293	74.2527832561227	61.8835715613744	38.0421409800785	66.6615025712754	-0.811871215650527	0.00904481855666892	0.647653283993087	LOC103690996	1	219395276	219395623	-	348	protein_coding	uncharacterized LOC103690996 [Source:RGD Symbol;Acc:9247033]	-
ENSRNOG00000053122	1818.95789816867	2061.63127055733	2321.23364689039	2428.25673554928	2332.41095639821	2561.57406872902	2067.27427187213	2440.74725355884	-0.238865898807162	0.00927789674953669	0.662028040187324	Scn1a	3	52381975	52510507	-	11887	protein_coding	sodium voltage-gated channel alpha subunit 1 [Source:RGD Symbol;Acc:69364]	-
ENSRNOG00000019206	0	0.890553464603598	1.80570489839781	1.01346274438618	27.2988173735745	5.07242389847331	0.898752787667138	11.1282346721447	-3.57563364140996	0.00933663233262375	0.663905880346534	Nupr1l1	1	194767474	194769524	-	640	protein_coding	nuclear protein, transcriptional regulator, 1-like 1 [Source:RGD Symbol;Acc:9125019]	-
ENSRNOG00000031333	69.5835657398656	82.8214722081346	41.5312126631497	93.2385724835284	93.9079317650963	147.100293055726	64.6454168703833	111.41559910145	-0.787247139324347	0.00958961629444295	0.677864544777821	AY172581.10	MT	5185	5252	-	68	Mt_tRNA		-
ENSRNOG00000050567	0	0	0	1.01346274438618	4.36781077977192	44.6373303065651	0	16.6728679435744	-6.5671778638143	0.00963153357847846	0.677864544777821	Natd1	10	47157481	47164596	-	333	protein_coding	N-acetyltransferase domain containing 1 [Source:RGD Symbol;Acc:1307740]	-
novel.530	542.534364128015	631.402406403951	682.556451594374	794.554791598764	728.332447526968	747.675282634966	618.831074042113	756.854173920233	-0.288736340328297	0.00963223704918922	0.677864544777821	-	13	49986838	50083416	+	4612	-	PF00169:PH domain	PH
ENSRNOG00000009948	1561.28125628823	1496.12982053404	1473.45519709262	1595.19035966385	1918.56088501482	1776.36284924535	1510.28875797163	1763.37136464134	-0.223531510072516	0.00981989755902901	0.684540813353714	Pip4p1	15	27852154	27855999	-	1632	protein_coding	phosphatidylinositol-4,5-bisphosphate 4-phosphatase 1 [Source:RGD Symbol;Acc:1307475]	-
ENSRNOG00000011124	1063.32386396232	1194.23219603342	1134.88552864303	1342.83813631169	1299.42370698215	1300.56948756856	1130.81386287959	1314.27711028746	-0.216003835947514	0.00982738410693842	0.684540813353714	AABR07067267.1	9	37057128	37059847	+	2715	pseudogene		-
ENSRNOG00000032542	13.0469185762248	21.3732831504864	21.6684587807738	28.376956842813	52.4137293572631	43.6228455268705	18.6962201691616	41.4711772423155	-1.13816208161541	0.00998647822598639	0.691662000236929	Rps29	3	147490496	147490666	-	171	protein_coding	ribosomal protein S29 [Source:RGD Symbol;Acc:3596]	-
novel.1637	53.2749175195846	60.5576355930447	43.3369175615476	101.346274438618	77.5286413409516	81.158782375573	52.3898235580589	86.6778993850475	-0.727383299770484	0.010050828874266	0.693033415879101	-	6	15757729	15778003	-	2000	-	-	-
ENSRNOG00000053185	5.436216073427	4.45276732301799	3.61140979679563	12.1615529326341	14.1953850342587	23.3331499329772	4.50013106441354	16.56336263329	-1.88958564956755	0.0100855200996708	0.693091832621337	AABR07006889.1	1	262923269	262932424	+	2056	lincRNA		-
ENSRNOG00000026432	1410.15444944696	1659.99165802111	1483.3865740338	1943.82154373269	1954.59532394794	1563.32104550947	1517.84422716729	1820.5793043967	-0.261575858498869	0.0101751343695453	0.696911627939528	Syt7	1	226435979	226493377	+	2545	protein_coding	synaptotagmin 7 [Source:RGD Symbol;Acc:62013]	-
ENSRNOG00000015161	367.488206563665	370.470241275097	395.449372749121	460.112085951325	478.275280385025	459.561605201682	377.802606862628	465.982990512678	-0.301838395084108	0.0102168486405132	0.697436144363564	LOC688754	18	51613210	51614057	-	846	pseudogene	similar to Voltage-dependent anion-selective channel protein 1 (VDAC-1) (mVDAC1) (mVDAC5) (Outer mitochondrial membrane protein porin 1) (Plasmalemmal porin) [Source:RGD Symbol;Acc:1585254]	-
ENSRNOG00000008157	2745.28911708063	2920.1248104352	2756.40852740426	3532.93112693022	3434.19122559567	2851.7167157217	2807.27415164003	3272.94635608253	-0.221172150379839	0.0102812899969411	0.699264593243376	Syn2	4	147037179	147195096	+	2641	protein_coding	synapsin II [Source:RGD Symbol;Acc:3798]	-
ENSRNOG00000049604	399.018259789542	386.500203637962	319.609767016413	414.506262453947	524.137293572631	475.793361676797	368.376076814639	471.478972567791	-0.356706658696649	0.0103119247599736	0.699264593243376	Mvk	12	47904719	47919400	-	1188	protein_coding	mevalonate kinase [Source:RGD Symbol;Acc:621295]	-
ENSRNOG00000048973	2.1744864293708	2.67166039381079	4.51426224599454	13.1750156770203	14.1953850342587	13.1883021360306	3.12013635639204	13.5195676157699	-2.10187556221565	0.0106271502743212	0.715899376538896	NEWGENE_1306399	1	259926537	259944271	+	3820	protein_coding	cyclin J [Source:RGD Symbol;Acc:11506373]	-
ENSRNOG00000005067	50.0131878755284	86.383686066549	71.3253434867137	106.413588160549	101.551600629697	124.781627902443	69.2407391429304	110.91560556423	-0.673343121090867	0.0108079438410216	0.722998400881167	Zfp36l2	6	7417425	7421456	-	3538	protein_coding	zinc finger protein 36, C3H type-like 2 [Source:RGD Symbol;Acc:1308913]	zf-CCCH
novel.655	51.1004310902138	116.662503863071	44.2397700107465	221.948341020573	283.907700685175	103.477447528856	70.6675683213439	203.111163078201	-1.5213293076129	0.0108384447028917	0.722998400881167	-	14	46642121	46645860	-	1548	-	-	-
ENSRNOG00000021041	1427.55034088193	1432.00997108259	1306.42749399082	1659.03851256017	1652.12442744873	1506.50989784657	1388.66260198511	1605.89094595183	-0.209875014539435	0.0110563642222772	0.732818248931419	Fam171a2	10	90383813	90393317	-	2469	protein_coding	family with sequence similarity 171, member A2 [Source:RGD Symbol;Acc:1307966]	-
ENSRNOG00000010468	3.2617296440562	9.79608811063958	5.41711469519344	15.2019411657927	4.36781077977192	58.8401172222904	6.15831081662974	26.1366230559517	-2.07499911237654	0.0110572214912744	0.732818248931419	Elovl6	2	234189105	234296145	-	1112	protein_coding	ELOVL fatty acid elongase 6 [Source:RGD Symbol;Acc:620585]	-
ENSRNOG00000062142	1.0872432146854	0	0	25.3365686096545	0	1.01448477969466	0.362414404895133	8.78368446311638	-4.68321012852204	0.0112940470673437	0.743265689912265	AABR07029963.1	10	61527462	61540774	+	2679	unprocessed_pseudogene	SMG6 nonsense mediated mRNA decay factor [Source:NCBI gene;Acc:287522]	-
novel.55	7.6107025027978	6.23387425222519	6.31996714439235	49.6596744749228	9.82757425448683	12.1738173563359	6.72151463313845	23.8870220285818	-1.83634111978899	0.0113866609331005	0.7450077611788	-	1	88531872	88538857	+	4420	-	-	-
ENSRNOG00000054429	13.0469185762248	17.811069292072	18.9599014331771	26.3500313540406	41.4942024078333	42.6083607471758	16.6059631004913	36.8175315030166	-1.14070169564603	0.0116531495818459	0.758150328400594	AABR07011697.1	2	166317979	166319816	-	1836	pseudogene		-
ENSRNOG00000060187	53.2749175195846	53.4332078762159	59.5882616471279	79.0500940621219	99.3676952398112	87.245691053741	55.4321290143095	88.5544934518914	-0.67373427013187	0.0116697518551047	0.758150328400594	AABR07053516.2	3	112329926	112333463	+	598	lincRNA		-
ENSRNOG00000031439	14.1341617909102	24.0449435442971	18.9599014331771	45.605823497378	38.2183443230043	36.5214520690078	19.0463355894615	40.1152066297967	-1.06620326345716	0.0116985938656471	0.758150328400594	AC117869.1	19	44267699	44268127	+	429	processed_pseudogene		-
ENSRNOG00000046666	2.1744864293708	12.4677485044504	2.70855734759672	8.10770195508943	62.2413036117499	9.13036301725196	5.7835974271393	26.4931228613638	-2.17419372783033	0.0118205033840476	0.76223923231512	LOC108348136	18	74187162	74198369	-	1573	protein_coding	HAUS augmin-like complex subunit 1 [Source:RGD Symbol;Acc:11389303]	-
ENSRNOG00000032605	113.073294327282	127.349145438315	93.8966547166864	153.032874402313	192.183674309965	142.027869157253	111.439698160761	162.41480595651	-0.542224793388296	0.0118361285158557	0.76223923231512	Rpl32	6	145777318	145777767	-	450	protein_coding	ribosomal protein L32 [Source:RGD Symbol;Acc:621203]	-
ENSRNOG00000003463	1187.26959043646	1206.69994453788	1166.48536436499	1311.42079123572	1394.42359144219	1381.72826994413	1186.81829977977	1362.52421754068	-0.199025496633948	0.0119859269768792	0.769466453164607	Srebf1	10	46570996	46593009	-	4435	protein_coding	sterol regulatory element binding transcription factor 1 [Source:RGD Symbol;Acc:69423]	bHLH
ENSRNOG00000031889	317.475018688137	276.071574027115	312.386947422822	380.048529144817	375.631727060385	381.446277165193	301.977846712691	379.042177790132	-0.329300041036067	0.0120504586511741	0.77003675521967	AABR07065438.1	6	128738388	128739319	+	932	protein_coding		-
ENSRNOG00000020857	566.453714851093	587.765286638375	577.825567487301	654.696932873471	728.332447526968	685.791711073592	577.348189658923	689.607030491344	-0.255518018990925	0.0121491686879035	0.770287385633364	Ppfia1	1	217644224	217721376	-	5564	protein_coding	PTPRF interacting protein alpha 1 [Source:RGD Symbol;Acc:1309009]	-
ENSRNOG00000019823	18.4831346496518	9.79608811063958	8.12567204279017	24.3231058652683	38.2183443230043	27.3910890517559	12.1349649343605	29.9775130800095	-1.32024219642207	0.0122274819336897	0.772859884321084	LOC100910944	3	151688454	151689711	+	240	protein_coding	reactive oxygen species modulator 1-like [Source:RGD Symbol;Acc:6496011]	-
novel.414	7.6107025027978	10.6866415752432	11.7370818395858	28.376956842813	22.9310065938026	25.3621194923666	10.0114753058756	25.5566943096607	-1.34403813802274	0.0124431789837279	0.774644567600276	-	11	72081057	72081850	+	794	-	-	-
ENSRNOG00000022570	70.670808954551	47.1993336239907	79.4510155295038	86.1443332728252	153.96532998696	92.3181149522143	65.7737193693485	110.809259404	-0.752237861639366	0.0124448490033933	0.774644567600276	Pus7l	7	135765303	135800481	-	2777	protein_coding	pseudouridylate synthase 7-like [Source:RGD Symbol;Acc:1304692]	-
novel.222	26.0938371524496	26.7166039381079	38.822655315553	41.5519725198333	64.4252090016359	66.9559954598477	30.5443654687035	57.6443923271056	-0.911640855292273	0.0125885728347069	0.781216312369585	-	1	214892831	214898263	-	2304	-	-	-
ENSRNOG00000016156	5239.42505156894	5374.49015888271	4910.61447119286	5799.03382337771	7194.8763069793	5330.10303251576	5174.84322721484	6108.00438762426	-0.239047269032251	0.0127574912351182	0.785707116649616	Nptxr	7	121011680	121029754	-	4853	protein_coding	neuronal pentraxin receptor [Source:RGD Symbol;Acc:628898]	-
ENSRNOG00000013123	61.9728632370678	39.1843524425583	27.0855734759672	71.9558548514187	87.3562155954385	68.984965019237	42.7475963851978	76.0990118220314	-0.841867828175213	0.0129282073773669	0.792684906829632	Scube2	1	174428699	174495258	-	3120	protein_coding	signal peptide, CUB domain and EGF like domain containing 2 [Source:RGD Symbol;Acc:1563998]	-
ENSRNOG00000016180	1174.22267186023	1236.9787623344	1053.62880821512	1558.70570086594	1449.02122618934	1178.8313140052	1154.94341413658	1395.51941368683	-0.272970357793031	0.0130098534656495	0.793226320291245	Pdp1	5	25577451	25584288	-	2772	protein_coding	pyruvate dehyrogenase phosphatase catalytic subunit 1 [Source:RGD Symbol;Acc:620393]	-
ENSRNOG00000030721	546.883336986756	681.273400421753	551.642846460532	686.114277949443	702.125582848337	802.457460738478	593.266527956347	730.232440512086	-0.298621202435886	0.013049145513407	0.793226320291245	Fbrsl1	12	52356832	52377475	+	2457	protein_coding	fibrosin-like 1 [Source:RGD Symbol;Acc:1563342]	-
ENSRNOG00000007147	2496.31042091768	2705.50142546573	2052.18361702912	3042.41515864731	3210.34092313236	2503.74843628643	2417.99848780418	2918.83483935537	-0.27153521477145	0.0130626760909268	0.793226320291245	Cyp46a1	6	132242328	132273787	+	2671	protein_coding	cytochrome P450, family 46, subfamily a, polypeptide 1 [Source:RGD Symbol;Acc:1306605]	-
ENSRNOG00000010169	1127.47121362876	1105.17684957307	1137.59408599062	1344.86506180046	1263.38926804903	1263.03355071985	1123.41404973082	1290.42929352311	-0.200171723048314	0.0131796042724565	0.793226320291245	Atpaf1	5	134641608	134667084	+	4278	protein_coding	ATP synthase mitochondrial F1 complex assembly factor 1 [Source:RGD Symbol;Acc:1305417]	-
ENSRNOG00000045737	5.436216073427	3.56221385841439	2.70855734759672	16.2154039101789	22.9310065938026	7.10139345786264	3.90232909314604	15.415934653948	-1.9949143327081	0.013197056173784	0.793226320291245	LOC689479	16	66380173	66383490	+	606	protein_coding	similar to Discs large homolog 5 (Placenta and prostate DLG) (Discs large protein P-dlg) [Source:RGD Symbol;Acc:1592283]	-
ENSRNOG00000062141	48.925944660843	40.0749059071619	29.7941308235639	32.4308078203577	123.390654528557	86.2312062740463	39.5983271305229	80.6842228743203	-1.02876232691617	0.0132423749065668	0.793226320291245	Slc18a3	16	8682669	8685529	-	2861	protein_coding	solute carrier family 18 member A3 [Source:RGD Symbol;Acc:62072]	-
ENSRNOG00000049104	10.872432146854	34.7315851195403	29.7941308235639	110.467439138093	31.6666281533464	39.5649064080918	25.1327160299861	60.5663245665106	-1.26028147235133	0.0133262315986817	0.795649845216919	LOC100911256	6	91207178	91250138	-	6456	protein_coding	ninein-like [Source:RGD Symbol;Acc:6493757]	-
ENSRNOG00000018039	7055.12122009356	7825.29329347182	6473.45206075617	8510.04666461074	8084.81775335783	7756.75062554539	7117.95552477385	8117.20501450465	-0.189479728413133	0.0134325728067056	0.797801653477985	Sncb	17	10384511	10392843	+	1327	protein_coding	synuclein, beta [Source:RGD Symbol;Acc:70992]	-
ENSRNOG00000019207	4653.40095885351	6512.61748664611	5605.81085707602	7228.01629296223	7097.69251712937	5865.75099619454	5590.60976752521	6730.48660209538	-0.267335795693993	0.0135684375839388	0.797801653477985	Shank1	1	100297152	100344377	+	7668	protein_coding	SH3 and multiple ankyrin repeat domains 1 [Source:RGD Symbol;Acc:621011]	-
novel.1548	10.872432146854	11.5771950398468	16.2513440855803	26.3500313540406	38.2183443230043	26.3766042720612	12.900323757427	30.3149933163687	-1.22554803161761	0.0135957586998802	0.797801653477985	-	5	78189417	78215117	-	2301	-	PF00254:FKBP-type peptidyl-prolyl cis-trans isomerase	FKBP_C
ENSRNOG00000011526	305.515343326597	384.719096708754	323.221176813209	424.640889897809	432.41326719742	416.953244454506	337.81853894952	424.669133849912	-0.327866175702105	0.0136779318591165	0.800315332979565	Pcsk6	1	126749508	126947392	+	4148	protein_coding	proprotein convertase subtilisin/kexin type 6 [Source:RGD Symbol;Acc:3246]	-
ENSRNOG00000049878	4.3489728587416	4.45276732301799	19.862753882376	79.0500940621219	7.64366886460086	132.897506140001	9.55483135471185	73.1970896889079	-2.9335653463372	0.0137430252983233	0.800789339799887	Sytl2	1	156335279	156354353	-	1131	protein_coding	synaptotagmin-like 2 [Source:RGD Symbol;Acc:1307647]	-
novel.1116	213.099670078338	276.962127491719	269.952882310473	341.536944858142	323.217997703122	319.562705603819	253.338226626844	328.105882721694	-0.369779416836624	0.0137749524357009	0.800789339799887	-	2	33933734	33983235	-	1717	-	PF13855:Leucine rich repeat	-
ENSRNOG00000017149	1954.86330000435	1904.00330732249	1871.61312718933	2230.63150039398	2234.13521385334	2033.0274985081	1910.15991150539	2165.93140425181	-0.181433734319617	0.0140565542894841	0.81088500082914	Fam131b	4	71703873	71713063	-	4020	protein_coding	family with sequence similarity 131, member B [Source:RGD Symbol;Acc:1560653]	-
ENSRNOG00000027514	4232.63783477026	3783.07111763608	3648.42674721278	4255.53006367756	5445.56808968064	4131.99650769636	3888.04523320638	4611.03155368486	-0.246125094339858	0.0141107335781583	0.811723912772762	Ube2m	1	65537640	65541177	+	1963	protein_coding	ubiquitin-conjugating enzyme E2M [Source:RGD Symbol;Acc:1307614]	-
ENSRNOG00000043866	74393.5297216338	69182.6458977305	68603.243352379	79048.0671366332	85008.517301311	73555.2189517615	70726.4729905811	79203.9344632352	-0.163331902727527	0.0143078698218108	0.818466106371129	AY172581.24	MT	1094	2664	+	1571	Mt_rRNA		-
ENSRNOG00000049911	117.422267186023	89.0553464603598	102.925179208675	141.884784214065	146.321661122359	151.158232174505	103.134264285019	146.454892503643	-0.509791131474811	0.0145641102227526	0.828495592365972	LOC102556347	11	33812662	33865933	+	1873	protein_coding	carbonyl reductase [NADPH] 1-like [Source:RGD Symbol;Acc:7631561]	-
ENSRNOG00000024954	664.305604172779	729.363287510347	670.819369754788	894.887603292996	868.10239247967	723.327647922294	688.162753812638	828.77254789832	-0.267419760770341	0.014757141998784	0.832657941546238	Mgat5b	10	105861743	105932042	+	3947	protein_coding	alpha-1,6-mannosylglycoprotein 6-beta-N-acetylglucosaminyltransferase B [Source:RGD Symbol;Acc:1305188]	-
ENSRNOG00000024568	1683.052496333	1521.95587100755	1444.56391871825	1715.7924262458	1902.18159459067	1752.01521453268	1549.85742868627	1789.99641178972	-0.208505912034892	0.0148405756464855	0.832657941546238	Ndufs7	7	12318757	12326392	-	981	protein_coding	NADH:ubiquinone oxidoreductase core subunit S7 [Source:RGD Symbol;Acc:1310013]	-
ENSRNOG00000016038	46.7514582314722	20.4827296858828	34.3083930695585	71.9558548514187	67.7010670864648	48.6952694253438	33.8475269956378	62.7840637877424	-0.900993185876033	0.0149506822220548	0.835520450649584	Mgmt	1	209237233	209464190	+	825	protein_coding	O-6-methylguanine-DNA methyltransferase [Source:RGD Symbol;Acc:3087]	-
ENSRNOG00000049105	76.107025027978	68.5726167744771	48.754032256741	85.130870528439	203.103201259394	67.9704802395424	64.4778913530653	118.734850675792	-0.880875637703533	0.0151038086237008	0.835520450649584	AC095947.3	10	70109549	70109623	+	75	processed_pseudogene		-
ENSRNOG00000033625	14.1341617909102	19.5921762212792	9.02852449198907	32.4308078203577	33.8505335432324	30.4345433908399	14.2516208347261	32.2386282514767	-1.17614573498825	0.0151398717424658	0.835520450649584	AABR07027015.1	17	11037406	11037738	-	333	protein_coding		-
ENSRNOG00000052837	3.2617296440562	9.79608811063958	2.70855734759672	9.12116469947561	32.7585808482894	16.2317564751146	5.25545836743083	19.3705006742932	-1.86362980015396	0.0151833331379335	0.835520450649584	Dcun1d2	16	81008176	81028656	-	2696	protein_coding	defective in cullin neddylation 1 domain containing 2 [Source:RGD Symbol;Acc:1582994]	-
ENSRNOG00000014508	784.989601002859	1000.98209421444	830.624253262995	1156.36099134463	1240.45826145523	873.471395317104	872.198649493433	1090.09688270565	-0.320474157591014	0.0152020733671112	0.835520450649584	Mgll	4	120671489	120771088	+	1352	protein_coding	monoglyceride lipase [Source:RGD Symbol;Acc:71039]	-
ENSRNOG00000030807	67.4090793104948	38.2937989779547	47.8511798075421	84.1174077840528	58.965445526921	124.781627902443	51.1846860319972	89.2881604044724	-0.811328339928681	0.0157155836984472	0.855955953618353	LOC100912427	1	186640425	186641393	-	969	processed_pseudogene	nuclease-sensitive element-binding protein 1-like [Source:RGD Symbol;Acc:6486912]	-
novel.989	42.4024853727306	38.2937989779547	31.5998357219618	83.1039450396666	28.3907700685175	114.636780105497	37.4320400242157	75.377165071227	-1.01467119815614	0.0159632087422831	0.864842729717504	-	19	26273671	26565050	-	1655	-	-	-
ENSRNOG00000047812	2.1744864293708	0.890553464603598	3.61140979679563	14.1884784214065	12.0114796443728	7.10139345786264	2.22548323025668	11.1004505078806	-2.31888732902423	0.016132877140702	0.864950218004723	Triap1	12	47029861	47031498	-	231	protein_coding	TP53 regulated inhibitor of apoptosis 1 [Source:RGD Symbol;Acc:1586233]	-
ENSRNOG00000059110	260.938371524496	271.618806704097	254.604390674092	313.159988015329	371.263916280613	314.490281705345	262.387189634228	332.971395333763	-0.34262464683173	0.0161457291764127	0.864950218004723	AABR07068341.1	9	99556540	99566978	+	2282	lincRNA		-
ENSRNOG00000042869	208.750697219597	176.329585991512	156.193473711411	233.096431208821	304.654801889092	205.940410278016	180.42458564084	247.897214458643	-0.459863779221351	0.0165383836372054	0.878279603076867	LOC103693430	10	89187167	89187474	-	308	protein_coding	up-regulated during skeletal muscle growth protein 5 [Source:RGD Symbol;Acc:9203006]	-
ENSRNOG00000008656	1335.13466763367	1232.52599501138	1264.89628132767	1343.85159905607	1494.88323937694	1609.98734537543	1277.51898132424	1482.90739460281	-0.215601469723135	0.0165676756137901	0.878279603076867	Snca	4	90782374	90882285	-	1215	protein_coding	synuclein alpha [Source:RGD Symbol;Acc:3729]	-
ENSRNOG00000020417	2714.84630706944	2751.81020562512	2609.24357818484	2879.24765680113	3164.47890994476	3009.97634135406	2691.9666969598	3017.90096936665	-0.164773953018816	0.016647429538341	0.878279603076867	Gsk3a	1	82097247	82108203	-	2216	protein_coding	glycogen synthase kinase 3 alpha [Source:RGD Symbol;Acc:620351]	-
ENSRNOG00000011475	2326.70047942676	2871.144369882	2583.96370960727	2952.21697439694	3189.59382192845	2848.67326138261	2593.93618630534	2996.828019236	-0.207454296278784	0.0166829808875874	0.878279603076867	Srcin1	10	85460059	85517683	-	4782	protein_coding	SRC kinase signaling inhibitor 1 [Source:RGD Symbol;Acc:708439]	-
ENSRNOG00000037960	202.227237931484	294.773196783791	181.47334228898	431.735129108512	345.057051601982	218.114227634352	226.157925668085	331.635469448282	-0.550897897771253	0.0169893254546935	0.887045880762061	Stum	13	98724295	98772968	-	624	protein_coding	stum, mechanosensory transduction mediator homolog [Source:RGD Symbol;Acc:1592263]	-
ENSRNOG00000022368	494.695662681857	423.903449151313	416.214979080696	482.408266327821	571.091259455179	592.459111341683	444.938030304622	548.652879041561	-0.303958251240922	0.0170296782244431	0.887045880762061	Ddx49	16	20873642	20881439	+	1687	protein_coding	DEAD-box helicase 49 [Source:RGD Symbol;Acc:1311124]	-
ENSRNOG00000059069	31.5300532258766	24.9354970089007	23.4741636791716	49.6596744749228	39.3102970179473	58.8401172222904	26.6465713046496	49.2700295717202	-0.894017368226646	0.0170902445991307	0.887045880762061	AABR07061378.1	4	120040772	120041238	-	467	protein_coding		-
ENSRNOG00000021067	551.232309845498	540.565953014384	434.272028064674	597.943019187845	623.504988812442	639.125411207637	508.690096974852	620.191139735975	-0.287185820718273	0.0171104060673677	0.887045880762061	Fxyd7	1	89474601	89483988	-	714	protein_coding	FXYD domain-containing ion transport regulator 7 [Source:RGD Symbol;Acc:620830]	-
ENSRNOG00000033251	14.1341617909102	27.6071574027115	18.9599014331771	42.5654352642195	42.5861551027762	37.5359368487025	20.2337402089329	40.8958424052327	-1.00491335752457	0.0171951584939887	0.887045880762061	Slc25a52	14	47200961	47203288	-	2187	transcribed_processed_pseudogene	solute carrier family 25, member 52 [Source:RGD Symbol;Acc:1309563]	-
ENSRNOG00000055317	20.6576210790226	24.9354970089007	11.7370818395858	32.4308078203577	45.8620131876052	40.5793911877865	19.110066642503	39.6240707319165	-1.05264200777781	0.0172093387934406	0.887045880762061	AABR07028908.2	10	96409	120050	+	6542	lincRNA		-
ENSRNOG00000004484	7.6107025027978	36.5126920487475	22.5713112299727	54.7269881968536	33.8505335432324	60.8690867816797	22.2315685938393	49.8155361739219	-1.15037548375848	0.0172537641247337	0.887045880762061	Commd5	7	118502676	118504097	+	1080	protein_coding	COMM domain containing 5 [Source:RGD Symbol;Acc:621468]	-
ENSRNOG00000021395	453.380420523812	451.510606554024	452.329077048653	550.310270201695	530.689009742289	541.73487235695	452.406701375496	540.911384100311	-0.257979976542818	0.0173108784251136	0.887045880762061	LOC100363452	3	103192683	103193333	+	651	protein_coding	ribosomal protein S8-like [Source:RGD Symbol;Acc:2322993]	-
ENSRNOG00000013766	509.917067687453	477.336657027529	343.986783144784	505.717909448703	645.344042711302	558.981113611759	443.746835953255	570.014355257254	-0.362424737194137	0.0173468626066158	0.887045880762061	Acaa2	18	70733872	70762395	+	1629	protein_coding	acetyl-CoA acyltransferase 2 [Source:RGD Symbol;Acc:620482]	-
novel.1899	683.875982037117	667.024544988095	571.505600342908	775.298999455427	829.884048156665	705.06692188779	640.80204245604	770.083323166627	-0.265688274251843	0.0174174358184499	0.887045880762061	-	8	69721857	69722667	-	811	-	-	-
ENSRNOG00000026519	524.051229478363	541.456506478988	548.031436663737	659.764246595402	601.665934913582	655.357167682752	537.846390873696	638.929116397245	-0.248366218685795	0.0174496743751329	0.887045880762061	LOC100364062	20	18045427	18047019	+	1461	pseudogene	M2 pyruvate kinase-like [Source:RGD Symbol;Acc:2321795]	-
ENSRNOG00000029971	44062.7057615552	44326.4081471795	46798.4538517762	47886.1146722469	49290.7446497261	50729.3114086316	45062.522586837	49302.0569102016	-0.129700444296926	0.017585299276533	0.891409267039901	Mt-nd5	MT	11736	13565	+	1830	protein_coding	mitochondrially encoded NADH dehydrogenase 5 [Source:RGD Symbol;Acc:620560]	-
ENSRNOG00000033835	13346.997703478	13188.2062573147	12828.6304506673	14139.832209676	14233.6033785818	14523.3641061088	13121.2781371533	14298.9332314555	-0.124062284777087	0.0181156973906673	0.916028066329572	Dnm1	3	11338083	11382043	-	3199	protein_coding	dynamin 1 [Source:RGD Symbol;Acc:71096]	-
ENSRNOG00000005185	306.602586541283	294.773196783791	295.232750888043	336.469631136211	349.424862381754	460.576089981377	298.869511404372	382.156861166447	-0.355627267415487	0.0183023216942238	0.920917066280123	Nxph3	10	83328410	83332851	-	1857	protein_coding	neurexophilin 3 [Source:RGD Symbol;Acc:620693]	-
ENSRNOG00000052386	177.22064399372	187.906781031359	159.804883508207	247.284909630228	182.356100055478	289.128162212979	174.977436177762	239.589723966228	-0.454947069742708	0.0183543746271391	0.921272642130346	Nlrx1	8	48584071	48597867	-	2916	protein_coding	NLR family member X1 [Source:RGD Symbol;Acc:1311293]	-
ENSRNOG00000023521	2326.70047942676	2616.44607900537	2192.12574665495	2738.37633533145	2809.59428408829	2603.1679446965	2378.42410169569	2717.04618803875	-0.191714276470165	0.0184339517543204	0.923004640529894	Map3k10	1	84473071	84491466	-	3535	protein_coding	mitogen activated protein kinase kinase kinase 10 [Source:RGD Symbol;Acc:1308381]	-
ENSRNOG00000030404	1160.08851006932	1228.07322768836	1236.0050029533	1292.16499909238	1385.68796988264	1500.42298916841	1208.055580237	1392.75865271448	-0.20473712126705	0.018561013939588	0.927100010899569	Arrb1	1	164502389	164593139	+	2726	protein_coding	arrestin, beta 1 [Source:RGD Symbol;Acc:2156]	-
ENSRNOG00000036828	1559.10676985886	1680.47438770699	1591.72886793767	1787.74828109722	1842.12419636881	1821.00017955192	1610.43667516784	1816.95755233932	-0.17351647505263	0.0186173202589556	0.927649882197451	Pde1b	7	145117951	145145376	+	1831	protein_coding	phosphodiesterase 1B [Source:RGD Symbol;Acc:3278]	-
ENSRNOG00000021555	0	4.45276732301799	0	2.02692548877236	56.781540137035	64.9270259004584	1.48425577433933	41.2451638420886	-4.77640758165841	0.0192841258730979	0.956221825073055	Mis18a	11	30879887	30893310	-	1491	protein_coding	MIS18 kinetochore protein A [Source:RGD Symbol;Acc:1310778]	-
ENSRNOG00000047280	63.0601064517532	220.857259221692	208.558915764948	290.863807638833	705.401440933166	385.504216283972	164.158760479464	460.589821618657	-1.48706996477939	0.0194545275922458	0.960022338702656	Cttn	1	217602698	217638152	-	3483	protein_coding	cortactin [Source:RGD Symbol;Acc:619839]	-
novel.96	13.0469185762248	7.12442771682878	9.93137694118798	80.0635568065081	7.64366886460086	12.1738173563359	10.0342410780805	33.2936810091483	-1.73919449371124	0.019567131380726	0.963257893139155	-	1	197946535	197962997	+	502	-	PF00131:Metallothionein	-
novel.139	4.3489728587416	8.01498118143238	0.902852449198907	18.2423293989512	6.55171616965788	26.3766042720612	4.42226882979096	17.0568832802234	-1.94812554231506	0.0197902773706974	0.970091707952552	-	1	24972704	24976843	-	743	-	-	-
ENSRNOG00000027540	145.690590767844	163.861837487062	176.056227593787	205.732937110394	209.654917429052	226.23010587191	161.869551949564	213.872653470452	-0.39959594452859	0.0198006901667155	0.970091707952552	Fam102b	2	211772128	211831636	-	1218	protein_coding	family with sequence similarity 102, member B [Source:RGD Symbol;Acc:1310037]	-
ENSRNOG00000008088	1350.35607263927	1493.45816014023	1522.20922934936	1854.63682222671	1736.20478495934	1500.42298916841	1455.34115404295	1697.08819878482	-0.220944209009686	0.0198827009787309	0.971784805115586	Btbd3	3	131351587	131357929	+	2398	protein_coding	BTB domain containing 3 [Source:RGD Symbol;Acc:1311623]	-
ENSRNOG00000009140	1701.53563098265	1811.38574700372	1408.4498207503	1959.02348489848	2124.93994435904	1739.84139717635	1640.45706624555	1941.26827547796	-0.242876624072211	0.0204484528969522	0.983834650307127	C1qtnf4	3	79713567	79718025	+	1365	protein_coding	C1q and TNF related 4 [Source:RGD Symbol;Acc:1311006]	-
ENSRNOG00000039832	110.898807897911	127.349145438315	129.107900235444	180.39636850074	195.459532394794	136.955445258779	122.451951190556	170.937115384771	-0.478023728738734	0.0204567944572201	0.983834650307127	Gpr12	12	10254951	10257130	+	1910	protein_coding	G protein-coupled receptor 12 [Source:RGD Symbol;Acc:68333]	-
ENSRNOG00000058710	11.9596753615394	18.7016227566756	14.4456391871825	31.4173450759715	32.7585808482894	31.4490281705345	15.0356457684658	31.8749846982652	-1.07640539027798	0.0204649174624039	0.983834650307127	AABR07021465.2	13	73867554	73868780	-	774	lincRNA		-
ENSRNOG00000058105	50.0131878755284	28.4977108673151	34.3083930695585	55.7404509412398	158.333140766732	29.4200586111452	37.606430604134	81.1645501063724	-1.111836398296	0.0204655286405995	0.983834650307127	Hbb	1	168971274	168972725	-	660	protein_coding	hemoglobin subunit beta [Source:RGD Symbol;Acc:2783]	-
ENSRNOG00000019987	973.082677143433	941.315012086003	769.230286717469	976.978085588276	1154.19399855473	1070.28144257787	894.542658648968	1067.15117557363	-0.255152262063737	0.0206332107863511	0.989572655020336	Scand1	3	152381665	152382529	-	766	protein_coding	SCAN domain-containing 1 [Source:RGD Symbol;Acc:1308530]	-
ENSRNOG00000051382	268.549074027294	227.981686938521	191.404719230168	274.648403728654	318.85018692335	299.273010009925	229.311826731994	297.590533553977	-0.3788690458139	0.0207548002281371	0.989975061843334	Ntan1	10	3218466	3235229	+	1442	protein_coding	N-terminal Asn amidase [Source:MGI Symbol;Acc:MGI:108471]	-
ENSRNOG00000049269	338.132639767159	306.350391823638	311.484094973623	369.913901700955	402.93054443396	400.721487979392	318.655708854807	391.188644704769	-0.297064395147957	0.0207550221355786	0.989975061843334	RGD1563294	4	149800312	149802033	-	1719	pseudogene	similar to Alpha enolase (2-phospho-D-glycerate hydro-lyase) [Source:RGD Symbol;Acc:1563294]	-
ENSRNOG00000007971	3149.7435929436	3035.00620736906	2917.11626336167	3407.26174662633	3219.07654469191	3534.4649724562	3033.95535455811	3386.93442125815	-0.159263065476749	0.0207887129550952	0.989975061843334	Wbp2	10	104630573	104637823	-	793	protein_coding	WW domain binding protein 2 [Source:RGD Symbol;Acc:620032]	-
ENSRNOG00000048951	94.5901596776298	87.2742395311526	112.856556149863	117.561678348797	107.011364104412	247.534286245498	98.2403184528819	157.369109566235	-0.680580073380281	0.0208615842268262	0.989975061843334	LOC100364500	20	2704148	2707120	-	1154	protein_coding	RT1 class I, locus CE11-like [Source:RGD Symbol;Acc:2320860]	-
ENSRNOG00000005392	135.905401835675	79.2592583497202	112.856556149863	87.1577960172114	262.068646786315	194.781077701375	109.340405445086	181.335840168301	-0.731384416849454	0.0209730987968187	0.989975061843334	Ngfr	10	83389847	83408061	-	3254	protein_coding	nerve growth factor receptor [Source:RGD Symbol;Acc:3177]	-
ENSRNOG00000019495	88.0667003895174	148.722428588801	86.6738351230951	196.611772410919	250.057167141943	90.2891453928249	107.820988033804	178.986028315229	-0.72771081889374	0.0209896595544141	0.989975061843334	Gbx2	9	97063728	97065817	-	1047	protein_coding	gastrulation brain homeobox 2 [Source:RGD Symbol;Acc:621866]	Homeobox
ENSRNOG00000060087	317.475018688137	381.15688285034	264.53576761528	489.502505538524	481.551138469854	316.519251264735	321.055889717919	429.190965091038	-0.418077060245759	0.0210841646751755	0.989975061843334	Adra1b	10	29392762	29450644	-	2493	protein_coding	adrenoceptor alpha 1B [Source:RGD Symbol;Acc:2054]	-
ENSRNOG00000056485	44.5769718021014	64.1198494514591	62.2968189947246	100.332811694232	85.1723102055525	81.158782375573	56.9978800827617	88.8879680917857	-0.635438233460747	0.0211488858516248	0.989975061843334	Ppp2ca	AABR07024291.1	113521	132313	+	930	protein_coding	protein phosphatase 2 catalytic subunit alpha [Source:RGD Symbol;Acc:3380]	-
ENSRNOG00000007359	254.414912236384	242.230542372179	306.969832727628	355.725423279549	340.68924082221	320.577190383513	267.871762445397	338.997284828424	-0.33880545322989	0.0211733520722389	0.989975061843334	Gca	3	48626038	48661317	+	1849	protein_coding	grancalcin [Source:RGD Symbol;Acc:1306589]	-
ENSRNOG00000043377	3524.84250201007	3859.65871559199	3531.05592881693	3948.45085212855	4349.24758395789	3941.27336911376	3638.51904880633	4079.65726840007	-0.164700475552811	0.0214064175304218	0.995142062328715	Fdps	2	188392858	188413219	-	3011	protein_coding	farnesyl diphosphate synthase [Source:RGD Symbol;Acc:68953]	-
ENSRNOG00000045663	4.3489728587416	15.1394088982612	20.7656063315749	18.2423293989512	16.3792904241447	82.1732671552676	13.4179960295259	38.9316289927879	-1.52566072035256	0.0214595504490148	0.995142062328715	Prrg3	16	69959803	69965224	-	1168	protein_coding	proline rich and Gla domain 3 [Source:RGD Symbol;Acc:1560309]	-
ENSRNOG00000057759	38.053512513989	40.9654593717655	31.5998357219618	58.7808391743984	75.3447359510657	52.7532085441224	36.8729358692388	62.2929278898621	-0.755483624513475	0.0215551686021877	0.995142062328715	AABR07027854.1	17	46322995	46324104	+	1107	pseudogene		-
novel.2108	19.5703778643372	12.4677485044504	10.8342293903869	28.376956842813	44.7700604926622	22.3186651532826	14.2907852530582	31.8218941629193	-1.16355000602567	0.0215754224168148	0.995142062328715	-	X	106667151	106668185	+	549	-	-	-
ENSRNOG00000006569	929.592948556017	889.662911138994	925.42376042888	973.937697355118	1017.69991168686	1274.1928832965	914.893206707964	1088.61016411282	-0.251264002707091	0.0217182599835295	0.999479204949888	Itgb8	6	147094097	147172813	-	3491	protein_coding	integrin subunit beta 8 [Source:RGD Symbol;Acc:1311374]	-
ENSRNOG00000013829	65.234592881124	80.1498118143238	52.3654420535366	109.453976393707	109.195269494298	84.202236714657	65.9166155829948	100.950494200887	-0.613709465506558	0.0218293506906873	0.99997951241071	Chrna3	8	59592403	59607275	-	3257	protein_coding	cholinergic receptor nicotinic alpha 3 subunit [Source:RGD Symbol;Acc:2345]	-
ENSRNOG00000020277	5066.55338043396	5632.75066361776	5522.74843174972	6157.79963489042	6118.21094976552	5753.14318564843	5407.35082526715	6009.71792343479	-0.152001533501603	0.0218546356429828	0.99997951241071	Cntnap1	10	89089646	89103614	+	5362	protein_coding	contactin associated protein 1 [Source:RGD Symbol;Acc:70902]	-
novel.2120	8.6979457174832	23.1543900796935	46.9483273583432	38.5115842866748	91.7240263752104	175.505866887177	26.2668877185066	101.913825849687	-1.95197704860839	0.0219488579140436	0.99997951241071	-	X	156761488	156771730	+	6388	-	-	-
ENSRNOG00000043387	25574.13489583	23221.1815895388	22709.4476547001	25167.320331342	26187.2095301226	28281.8066883278	23834.921380023	26545.4455165974	-0.155476017399246	0.0223832399191442	0.99997951241071	Cpe	16	26906716	27014813	+	2085	protein_coding	carboxypeptidase E [Source:RGD Symbol;Acc:2394]	-
ENSRNOG00000060288	32.617296440562	29.3882643319187	35.2112455187574	52.7000627080813	46.9539658825482	67.9704802395424	32.4056020970794	55.8748362767239	-0.787651932845908	0.0223862318233865	0.99997951241071	LOC100909481	1	66643739	66645214	-	1476	protein_coding	eukaryotic translation initiation factor 3 subunit E-like [Source:RGD Symbol;Acc:6503216]	-
ENSRNOG00000057696	15.2214050055956	16.9205158274684	18.0570489839781	34.4577333091301	40.4022497128903	27.3910890517559	16.732989939014	34.0836906912587	-1.02188558210732	0.0225597842181536	0.99997951241071	Sbk1	1	197659187	197681006	+	4088	protein_coding	SH3 domain binding kinase 1 [Source:RGD Symbol;Acc:628713]	-
ENSRNOG00000011044	970.908190714062	1386.5917443878	1233.29644560571	1504.99217541348	1499.25105015671	1321.87366794214	1196.93212690252	1442.03896450411	-0.267199847586709	0.0230470673462558	0.99997951241071	Clmn	6	128473570	128567198	-	4702	protein_coding	calmin [Source:RGD Symbol;Acc:1306741]	-
ENSRNOG00000030107	4.3489728587416	6.23387425222519	1.80570489839781	16.2154039101789	14.1953850342587	12.1738173563359	4.12951733645487	14.1948687669245	-1.78197188412808	0.0230876866697478	0.99997951241071	AABR07049329.1	5	117509354	117509812	+	459	protein_coding		-
ENSRNOG00000048824	169.609941490922	173.657925597702	166.124850652599	240.190670419524	220.574444378482	201.882471159238	169.797572580408	220.882528652415	-0.379418188628981	0.0231869226720074	0.99997951241071	Rnf165	18	73831326	73873280	-	1609	protein_coding	ring finger protein 165 [Source:RGD Symbol;Acc:1560744]	-
ENSRNOG00000029443	6.5234592881124	1.7811069292072	14.4456391871825	30.4038823315854	25.1149119836886	13.1883021360306	7.5834018015007	22.9023654837682	-1.59164408856569	0.0232766775401396	0.99997951241071	LOC108351482	7	76980040	76980210	+	171	protein_coding	40S ribosomal protein S29 [Source:RGD Symbol;Acc:11511017]	-
ENSRNOG00000022248	1923.33324677847	2196.10484371247	1988.98394558519	2430.28366103806	2233.0432611584	2254.18518048154	2036.14067869205	2305.83736755933	-0.178987627224764	0.0235134298759225	0.99997951241071	Fbxl16	10	15183803	15186978	+	1440	protein_coding	F-box and leucine-rich repeat protein 16 [Source:RGD Symbol;Acc:1309127]	-
ENSRNOG00000049556	56.5366471636408	77.478151420513	63.1996714439235	100.332811694232	89.5401209853244	105.506417088245	65.7381566760258	98.4597832559337	-0.579486209252955	0.0236418941734132	0.99997951241071	AABR07071445.1	8	115981985	115982072	-	88	miRNA		-
ENSRNOG00000016388	1543.88536485327	1532.64251258279	1549.29480282532	1888.08109279145	1842.12419636881	1570.42243896734	1541.94089342046	1766.87590937587	-0.196309477460989	0.0240021535646327	0.99997951241071	Sphkap	9	89050381	89195273	-	7279	protein_coding	SPHK1 interactor, AKAP domain containing [Source:RGD Symbol;Acc:1311951]	-
ENSRNOG00000024149	385.971341213317	477.336657027529	463.163306439039	552.337195690467	539.424631301832	514.343783305194	442.157101559962	535.368536765831	-0.2735029940074	0.0246091922771629	0.99997951241071	Prr18	1	52991287	52992213	-	927	protein_coding	proline rich 18 [Source:RGD Symbol;Acc:1564079]	-
ENSRNOG00000011160	1592.81130951411	1746.37534408766	1677.49985061157	1965.1042613648	2009.19295869508	1739.84139717635	1672.22883473778	1904.71287241208	-0.187057670137754	0.024612778090624	0.99997951241071	AC126641.1	1	136664204	136842247	-	5281	processed_transcript	synaptic vesicle glycoprotein 2b [Source:NCBI gene;Acc:117556]	-
ENSRNOG00000024730	973.082677143433	1229.85433461757	1154.7482825254	1412.76706567433	1393.33163874724	1171.72992054733	1119.2284314288	1325.94287498964	-0.243075537720042	0.0247072716005677	0.99997951241071	Ppm1e	10	74548270	74679858	-	2743	protein_coding	protein phosphatase, Mg2+/Mn2+ dependent, 1E [Source:RGD Symbol;Acc:735028]	-
ENSRNOG00000053203	1112.24980862316	1244.10319005123	1343.44444440797	1387.43049706468	1371.49258484838	1521.72716954199	1233.26581436079	1426.88341715169	-0.209428217254697	0.0247931570009221	0.99997951241071	Mical3	4	153484876	153593773	-	6070	protein_coding	microtubule associated monooxygenase, calponin and LIM domain containing 3 [Source:RGD Symbol;Acc:1359504]	-
ENSRNOG00000056652	0	0	0	4.05385097754471	6.55171616965788	1.01448477969466	0	3.87335064229909	-4.4575592549634	0.0248479837645811	0.99997951241071	AC112739.1	7	24031824	24034140	+	173	lincRNA		-
ENSRNOG00000003234	2969.26121930583	3189.07195674548	3151.85790015339	3388.005954483	3337.00743574575	3625.76860262872	3103.39702540157	3450.26066428582	-0.152580569212905	0.0252369305131435	0.99997951241071	Mgrn1	10	10833519	10881977	-	2327	protein_coding	mahogunin ring finger 1 [Source:RGD Symbol;Acc:1311862]	-
ENSRNOG00000023622	4.3489728587416	1.7811069292072	1.80570489839781	3.04038823315854	4.36781077977192	32.4635129502292	2.64526156211554	13.2905706543865	-2.35523630659155	0.0256009204003615	0.99997951241071	LOC100910021	8	106863494	106870994	-	714	protein_coding	phosphatidylinositol 4,5-bisphosphate 3-kinase catalytic subunit beta isoform-like [Source:RGD Symbol;Acc:6500836]	-
ENSRNOG00000028636	8.6979457174832	4.45276732301799	1.80570489839781	15.2019411657927	12.0114796443728	20.2896955938932	4.98547264629967	15.8343721346862	-1.69658224441466	0.0256762524888009	0.99997951241071	Xkr5	16	75744786	75762693	+	2179	protein_coding	XK related 5 [Source:RGD Symbol;Acc:1359335]	-
ENSRNOG00000000483	1847.22622175049	2091.01953488925	1908.63007760649	2451.56637867017	2187.18124797079	2053.317194102	1948.95861141541	2230.68827358098	-0.194378246898389	0.0256840416008145	0.99997951241071	Syngap1	20	5535432	5564437	+	4955	protein_coding	synaptic Ras GTPase activating protein 1 [Source:RGD Symbol;Acc:621090]	-
ENSRNOG00000050805	131.556428976933	83.7120256727382	65.0053763423213	94.2520352279146	191.091721615022	157.245140852673	93.4246103306643	147.529632565203	-0.663888962617362	0.0259441315237059	0.99997951241071	Tsc22d4	12	22009011	22021851	-	2381	protein_coding	TSC22 domain family, member 4 [Source:RGD Symbol;Acc:1584380]	TSC22
ENSRNOG00000049951	25.0065939377642	40.0749059071619	33.4055406203596	53.7135254524675	78.6205940358946	42.6083607471758	32.8290134884286	58.3141600785126	-0.820040508447632	0.0262780988771048	0.99997951241071	NEWGENE_1310680	1	220373290	220467159	-	2485	protein_coding	transmembrane protein 151A [Source:RGD Symbol;Acc:11445883]	-
ENSRNOG00000012604	340.30712619653	359.783599699854	301.552718032435	402.344709521313	406.206402518789	412.895305335728	333.881147976273	407.148805791943	-0.286535037066411	0.0263265206405897	0.99997951241071	Swsap1	8	22966561	22969459	+	2329	protein_coding	SWIM-type zinc finger 7 associated protein 1 [Source:RGD Symbol;Acc:1308026]	-
ENSRNOG00000058589	6.5234592881124	16.9205158274684	19.862753882376	19.2557921433374	53.5056820522061	29.4200586111452	14.4355763326522	34.0605109355629	-1.22123361584309	0.0264235995459125	0.99997951241071	AABR07046778.1	5	6373583	6373849	+	267	protein_coding		-
ENSRNOG00000038106	7.6107025027978	9.79608811063958	10.8342293903869	23.3096431208821	26.2068646786315	18.2607260345039	9.41367333460809	22.5924112780059	-1.25487153058344	0.0264523806180337	0.99997951241071	AABR07026424.1	16	75873881	75874519	-	639	protein_coding		-
ENSRNOG00000046560	1201.40375222737	1263.69536627251	1103.28569292106	1347.90545003362	1464.30856391854	1287.38118543253	1189.46160380698	1366.53173312823	-0.19994859752314	0.0266109959726243	0.99997951241071	AC109096.1	1	220836092	220836504	-	258	pseudogene		-
ENSRNOG00000048726	0	0.890553464603598	0	5.06731372193089	5.4597634747149	4.05793911877865	0.296851154867866	4.86167210514148	-3.82625368211813	0.0266316653080562	0.99997951241071	Clec2d	4	162292305	162302156	+	711	protein_coding	C-type lectin domain family 2, member D [Source:RGD Symbol;Acc:620070]	-
ENSRNOG00000029386	104.375348609798	86.383686066549	232.935931893318	207.759862599167	186.72391083525	271.881920958169	141.231655523222	222.121898130862	-0.651420619543926	0.0266978896389606	0.99997951241071	RT1-N2	20	3146856	3150852	+	1995	protein_coding	RT1 class Ib, locus N2 [Source:RGD Symbol;Acc:1595850]	-
novel.1197	1025.27035144833	5563.28749337868	1022.02897249316	14382.0498055843	13852.5118880467	4713.2962864614	2536.86227244006	10982.6193266974	-2.11407099084799	0.0267091977429227	0.99997951241071	-	20	19481408	19485845	+	1514	-	PF00361:Proton-conducting membrane transporter	-
ENSRNOG00000008919	651.258685596555	684.835614280167	643.733796278821	759.083595545248	780.746176884231	753.762191313134	659.942698718514	764.530654580871	-0.211762074415872	0.0269128651934491	0.99997951241071	Arpp21	8	120323897	120446507	-	5169	protein_coding	cAMP regulated phosphoprotein 21 [Source:RGD Symbol;Acc:1593239]	-
ENSRNOG00000054458	383.796854783946	417.669574899087	346.69534049238	465.179399673256	555.803921725977	407.822881437254	382.720590058471	476.268734278829	-0.314525647128205	0.0270430723432997	0.99997951241071	Kcnmb4	7	59461799	59514939	-	1201	protein_coding	potassium calcium-activated channel subfamily M regulatory beta subunit 4 [Source:RGD Symbol;Acc:620728]	-
ENSRNOG00000057823	961.123001781893	1005.43486153746	852.292712043768	1001.30119145354	1423.90631420565	1016.51374925405	939.616858454375	1147.24041830441	-0.287513020347006	0.0270481607664376	0.99997951241071	Ubc	12	36638457	36642734	+	2545	protein_coding	ubiquitin C [Source:RGD Symbol;Acc:621244]	-
ENSRNOG00000053812	48.925944660843	7.12442771682878	62.2968189947246	144.925172447224	133.218228783044	113.622295325802	39.4490637907988	130.58856551869	-1.72842812434241	0.0271823938022374	0.99997951241071	Selenbp1	2	196105569	196113149	-	2011	protein_coding	selenium binding protein 1 [Source:RGD Symbol;Acc:620571]	-
ENSRNOG00000047781	2496.31042091768	2871.144369882	2669.73469228117	2907.62461364395	3091.31807938358	3005.91840223528	2679.06316102695	3001.6203650876	-0.163310976632976	0.0274193056421757	0.99997951241071	Slc25a23	9	9988055	10001962	+	1932	protein_coding	solute carrier family 25 member 23 [Source:RGD Symbol;Acc:1588586]	-
ENSRNOG00000061857	7.6107025027978	4.45276732301799	2.70855734759672	10.1346274438618	13.1034323393158	23.3331499329772	4.92400905780417	15.5237365720516	-1.67798629425117	0.0276082969095254	0.99997951241071	Mgst2	2	140708397	140727281	+	384	protein_coding	microsomal glutathione S-transferase 2 [Source:RGD Symbol;Acc:1311218]	-
ENSRNOG00000016336	2.1744864293708	8.01498118143238	4.51426224599454	18.2423293989512	17.4712431190877	11.1593325766413	4.90124328559924	15.6243016982267	-1.64967104028643	0.0276651872363347	0.99997951241071	AABR07045373.1	20	45443713	45445137	-	1425	processed_pseudogene		-
ENSRNOG00000037134	48.925944660843	60.5576355930447	66.8110812407191	83.1039450396666	103.735506019583	81.158782375573	58.7648871648689	89.3327444782743	-0.598431891849651	0.0277578890495885	0.99997951241071	Shc4	3	117897738	117990289	-	1869	protein_coding	SHC adaptor protein 4 [Source:RGD Symbol;Acc:1583644]	-
ENSRNOG00000012939	572.977174139206	619.825211364104	659.082287915202	692.19505441576	749.079548730885	729.414556600462	617.294891139504	723.563053249036	-0.227607176447499	0.0277671812011285	0.99997951241071	Abca7	7	12742433	12762341	-	7387	protein_coding	ATP binding cassette subfamily A member 7 [Source:RGD Symbol;Acc:1303134]	-
ENSRNOG00000011675	216.361399722395	166.533497880873	212.170325561743	250.325297863386	255.516930616657	257.679134042444	198.355074388337	254.507120840829	-0.361847814204512	0.0278166471612435	0.99997951241071	Zfp40	1	62555188	62558033	-	2846	protein_coding	zinc finger protein 40 [Source:MGI Symbol;Acc:MGI:99185]	zf-C2H2
ENSRNOG00000012764	4941.52041074514	4956.82058398363	4481.75955782338	5166.63307088074	5741.48727001019	5138.36540915346	4793.36685085071	5348.82858334813	-0.158187015212679	0.0280751892856389	0.99997951241071	Agap3	4	7202330	7253072	-	5058	protein_coding	ArfGAP with GTPase domain, ankyrin repeat and PH domain 3 [Source:RGD Symbol;Acc:1310751]	-
ENSRNOG00000002215	632.775550946903	417.669574899087	381.003733561939	516.865999636951	789.481798443775	585.35771788382	477.149619802643	630.568505321515	-0.40410880117143	0.0282399479434714	0.99997951241071	Mylk	11	69013050	69223158	-	8016	protein_coding	myosin light chain kinase [Source:RGD Symbol;Acc:1310915]	-
ENSRNOG00000050978	41.3152421580452	32.9504781903331	61.3939665455257	68.9154666182601	73.1608305611797	78.115328036489	45.2198956313013	73.3972084053096	-0.697096124834043	0.0282682001374368	0.99997951241071	LOC100911295	11	36474840	36479868	-	291	protein_coding	non-histone chromosomal protein HMG-14-like [Source:RGD Symbol;Acc:6494054]	-
ENSRNOG00000050002	3.2617296440562	3.56221385841439	2.70855734759672	6.08077646631707	10.9195269494298	19.2752108141986	3.17750028335577	12.0918380766485	-1.92939851802675	0.0283474249899494	0.99997951241071	LOC100911305	9	64434904	64436664	+	1761	protein_coding	methionine--tRNA ligase, mitochondrial-like [Source:RGD Symbol;Acc:6494075]	-
ENSRNOG00000032204	982.867866075601	887.881804209787	854.098416942166	991.166564009683	1219.71116025131	995.209568880464	908.282695742518	1068.69576438049	-0.235010034861354	0.0284819730189309	0.99997951241071	Uqcrb	1	94718402	94718876	+	475	protein_coding	ubiquinol-cytochrome c reductase binding protein [Source:RGD Symbol;Acc:1311971]	-
ENSRNOG00000031381	4.3489728587416	2.67166039381079	0.902852449198907	13.1750156770203	10.9195269494298	8.1158782375573	2.64116190058377	10.7368069546691	-2.05121134869841	0.0285840171718045	0.99997951241071	AC129049.1	1	273563441	273564214	+	774	protein_coding		-
ENSRNOG00000024243	5541.67866525148	6159.06776119848	5609.42226687281	6082.80339180584	7036.54316621257	6270.53042329271	5770.05623110759	6463.29232710371	-0.163387354181291	0.0286169940623106	0.99997951241071	Cadm4	1	81365138	81370109	+	1436	protein_coding	cell adhesion molecule 4 [Source:RGD Symbol;Acc:1304722]	-
ENSRNOG00000012811	142.428861123787	121.115271186089	144.456391871825	151.005948913541	188.907816225136	211.01283417649	136.000174727234	183.642199771722	-0.434273833536016	0.028687200232552	0.99997951241071	Spint1	3	111049118	111062011	+	2427	protein_coding	serine peptidase inhibitor, Kunitz type 1 [Source:RGD Symbol;Acc:1303138]	-
ENSRNOG00000006565	197.878265072743	251.136077018215	248.284423529699	308.092674293398	310.114565363806	268.838466619085	232.432921873552	295.681902092097	-0.343700590114528	0.0287874879202176	0.99997951241071	Fstl4	10	38104558	38532196	+	2811	protein_coding	follistatin-like 4 [Source:RGD Symbol;Acc:1307227]	-
ENSRNOG00000008961	3642.26476919609	3643.25422369332	3457.92488043181	3772.10833460536	4162.52367312264	3950.40373213101	3581.14795777374	3961.678579953	-0.145661243118458	0.0290320150256273	0.99997951241071	Mapre3	6	26878744	26889882	-	1807	protein_coding	microtubule-associated protein, RP/EB family, member 3 [Source:RGD Symbol;Acc:1359297]	-
novel.1341	31.5300532258766	36.5126920487475	34.3083930695585	59.7943019187845	61.1493509168069	48.6952694253438	34.1170461147275	56.5463074203117	-0.725817043785327	0.0290971124394956	0.99997951241071	-	3	152687458	152701351	-	516	-	-	-
ENSRNOG00000053756	48.925944660843	43.6371197655763	55.0739994011333	78.0366313177358	87.3562155954385	63.9125411207637	49.2123546091842	76.435129344646	-0.634088180524418	0.0294707362502637	0.99997951241071	Rps15al4	2	55108795	55109232	-	438	protein_coding	ribosomal protein S15A-like 4 [Source:RGD Symbol;Acc:2319559]	-
ENSRNOG00000007454	168.522698276237	114.881396933864	191.404719230168	197.625235155305	224.942255158254	222.172166753131	158.269604813423	214.91321902223	-0.442608436095588	0.0297395324382059	0.99997951241071	Aloxe3	10	55712043	55735911	+	3138	protein_coding	arachidonate lipoxygenase 3 [Source:RGD Symbol;Acc:1306252]	-
ENSRNOG00000046283	646.909712737813	672.367865775716	522.751568086167	774.28553671104	776.378366104459	662.458561140614	614.009715533232	737.707487985371	-0.265165212485208	0.0298182532116029	0.99997951241071	Tmem41a	11	82734613	82741428	+	1580	protein_coding	transmembrane protein 41a [Source:RGD Symbol;Acc:1591692]	-
ENSRNOG00000053751	15.2214050055956	10.6866415752432	16.2513440855803	17.228866654565	17.4712431190877	67.9704802395424	14.0531302221397	34.2235300043984	-1.28858611396041	0.0301175392235323	0.99997951241071	AABR07043453.1	19	28665506	28666993	-	309	protein_coding		-
novel.703	366.40096334898	318.818140328088	301.552718032435	424.640889897809	381.0914905351	397.678033640308	328.923940569834	401.136804691072	-0.289083829337495	0.0302987665662609	0.99997951241071	-	15	81443761	81447478	+	3661	-	-	-
ENSRNOG00000055226	1915.72254427567	2059.85016362812	1845.43040616257	2121.17752400027	2245.05474080277	2148.67876339329	1940.33437135545	2171.63700939878	-0.162144894139032	0.0305723357236865	0.99997951241071	Dab2ip	3	14889510	15060286	+	6251	protein_coding	DAB2 interacting protein [Source:RGD Symbol;Acc:621686]	-
novel.2061	1.0872432146854	1.7811069292072	0	11.148090188248	8.73562155954384	2.02896955938932	0.956116714630865	7.30422710239371	-2.93607478847005	0.0307725082567544	0.99997951241071	-	KL567999.1	4523	7424	-	532	-	PF01608:I/LWEQ domain	-
ENSRNOG00000022796	135.905401835675	152.284642447215	179.667637390583	171.275203801264	245.689356362171	212.027318956184	155.952560557824	209.66395970654	-0.423330633735939	0.0308414629812409	0.99997951241071	Fgfbp3	1	255555050	255557055	-	1722	protein_coding	fibroblast growth factor binding protein 3 [Source:RGD Symbol;Acc:1560326]	-
novel.996	18.4831346496518	15.1394088982612	14.4456391871825	62.8346901519431	21.8390538988596	21.3041803735879	16.0227275783652	35.3259748081302	-1.14671733574249	0.0308481058074653	0.99997951241071	-	19	29038457	29048100	-	1279	-	-	-
ENSRNOG00000014761	1754.81054850224	1873.72448952597	1840.91614391657	1937.74076726637	2073.61816769672	2100.99797874765	1823.15039398159	2037.45230457025	-0.159768561513281	0.0309183194515989	0.99997951241071	Rasd2	19	14653198	14663914	+	3461	protein_coding	RASD family, member 2 [Source:RGD Symbol;Acc:628594]	-
ENSRNOG00000057515	208.750697219597	256.479397805836	250.992980877296	310.119599782171	299.195038414377	288.113677433284	238.74102530091	299.14277187661	-0.322484990541	0.0310080360119058	0.99997951241071	AABR07046136.1	AABR07046136.1	10538	12859	-	543	protein_coding		-
ENSRNOG00000021691	2080.98351290786	2082.11400024321	1934.81279863326	2246.84690430416	2317.123618669	2216.64924363284	2032.63677059478	2260.20658886867	-0.153250135657356	0.0311163546223065	0.99997951241071	Ccdc92	12	37211316	37237848	+	1953	protein_coding	coiled-coil domain containing 92 [Source:RGD Symbol;Acc:1601131]	-
ENSRNOG00000026577	475.12528481752	634.074066797762	551.642846460532	740.841266146297	898.677067938073	507.242389847331	553.614066025271	715.586907977234	-0.36847545996825	0.031182568667475	0.99997951241071	Cpne4	8	113105814	113586418	+	4163	protein_coding	copine 4 [Source:RGD Symbol;Acc:1308844]	-
novel.261	3.2617296440562	8.01498118143238	4.51426224599454	25.3365686096545	10.9195269494298	12.1738173563359	5.26365769049437	16.1433043051401	-1.60431435623035	0.0313401412633025	0.99997951241071	-	10	47154448	47157465	+	2996	-	-	-
ENSRNOG00000023496	206.576210790226	186.125674102152	185.084752085776	242.217595908297	271.896221040802	222.172166753131	192.595545659385	245.428661234077	-0.350599068315522	0.0314089582912083	0.99997951241071	Fam189a1	1	125553439	125967756	-	1545	protein_coding	family with sequence similarity 189, member A1 [Source:RGD Symbol;Acc:1592985]	-
ENSRNOG00000061764	689.312198110543	769.438193417509	746.658975487496	821.918285697191	842.987480495981	881.587273554661	735.136455671849	848.831013249278	-0.206340141529766	0.0314192390928126	0.99997951241071	AABR07021812.1	13	92569785	92672821	+	3603	protein_coding		-
ENSRNOG00000031814	6242.95053872357	6632.8422043676	6959.18667842518	7560.43207312089	7165.39358421584	7109.50933610019	6611.65980717211	7278.44499781231	-0.138394761021416	0.0315087835683673	0.99997951241071	Sort1	2	211078334	211156312	+	6690	protein_coding	sortilin 1 [Source:RGD Symbol;Acc:619999]	-
ENSRNOG00000002462	9.7851889321686	38.2937989779547	6.31996714439235	85.130870528439	26.2068646786315	27.3910890517559	18.1329850181719	46.2429414196088	-1.34328271203816	0.0315153378510449	0.99997951241071	B9d1	10	49020454	49028069	+	961	protein_coding	B9 domain containing 1 [Source:RGD Symbol;Acc:1305522]	-
ENSRNOG00000016414	18462.4770285728	18230.5199739003	17336.5727295174	18721.6972770459	20461.0095978416	19813.9022322164	18009.8565773301	19665.5363690346	-0.126899470044765	0.0316145304732477	0.99997951241071	Slc22a17	15	33569843	33576331	-	2337	protein_coding	solute carrier family 22, member 17 [Source:RGD Symbol;Acc:631405]	-
ENSRNOG00000014202	85.8922139601466	85.4931326019454	51.4625896043377	124.6559175595	138.677992257759	79.1298128161836	74.2826453888099	114.154574211147	-0.621463347950142	0.0317254844603369	0.99997951241071	Snx20	19	19395655	19404835	+	1368	protein_coding	sorting nexin 20 [Source:RGD Symbol;Acc:1307787]	-
ENSRNOG00000037225	108.72432146854	94.3986672479814	97.508064513482	127.696305792659	138.677992257759	143.042353936947	100.210351076668	136.472217329121	-0.447811881805277	0.0318886554051981	0.99997951241071	Tyms	9	121918947	121931564	-	1531	protein_coding	thymidylate synthetase [Source:RGD Symbol;Acc:3921]	-
ENSRNOG00000001484	315.300532258766	367.798580881286	359.335274781165	461.125548695711	402.93054443396	403.764942318476	347.478129307072	422.607011816049	-0.280798569457731	0.0318943650013964	0.99997951241071	Castor2	12	25601404	25638797	-	1239	protein_coding	cytosolic arginine sensor for mTORC1 subunit 2 [Source:RGD Symbol;Acc:1304672]	-
ENSRNOG00000007900	1053.53867503015	921.722835864724	891.115367359321	1152.30714036709	1111.60784345195	1040.86138396672	955.458959418066	1101.59212259525	-0.206716167614547	0.0320800032516142	0.99997951241071	Tspan33	4	56981283	57004792	+	1983	protein_coding	tetraspanin 33 [Source:RGD Symbol;Acc:1560915]	-
ENSRNOG00000036864	4.3489728587416	8.01498118143238	5.41711469519344	14.1884784214065	14.1953850342587	21.3041803735879	5.92702291178914	16.5626812764177	-1.47288765951446	0.0321470411973841	0.99997951241071	Actl10	3	150055749	150056789	+	1041	protein_coding	actin-like 10 [Source:RGD Symbol;Acc:6491130]	-
ENSRNOG00000061190	0	0	0	5.06731372193089	3.27585808482894	2.02896955938932	0	3.45738045538305	-4.29732002319612	0.0323415873869374	0.99997951241071	RF00560	2	202894183	202894309	-	127	snoRNA		-
ENSRNOG00000058126	26.0938371524496	22.26383661509	17.1541965347792	37.4981215422886	46.9539658825482	35.5069672893132	21.8372901007729	39.9863515713833	-0.877189923635101	0.03238055350003	0.99997951241071	AABR07011682.1	2	165917470	165931558	-	519	lincRNA		-
ENSRNOG00000004662	1.0872432146854	2.67166039381079	2.70855734759672	9.12116469947561	9.82757425448683	9.13036301725196	2.15582031869764	9.35970065707146	-2.09475923848356	0.0330637607437396	0.99997951241071	AC115277.1	7	15385868	15386419	+	552	protein_coding		-
ENSRNOG00000006093	1058.97489110358	1190.66998217501	945.286514311256	1347.90545003362	1327.81447705066	1089.55665339207	1064.97712919662	1255.09219349212	-0.236655487058985	0.0335665083705947	0.99997951241071	LRRTM1	4	108301129	108316373	+	2923	protein_coding	leucine rich repeat transmembrane neuronal 1 [Source:RGD Symbol;Acc:1585921]	-
ENSRNOG00000052831	23.9193507230788	32.0599247257295	20.7656063315749	52.7000627080813	40.4022497128903	42.6083607471758	25.5816272601277	45.2368910560491	-0.820840557997321	0.0336405698319006	0.99997951241071	AABR07040629.1	X	106748119	106749637	-	265	lincRNA		-
ENSRNOG00000025179	802.385492437825	689.288381603185	636.51097668523	745.908579868227	923.791979921762	860.283093181074	709.39495024208	843.327884323687	-0.250708604601012	0.0337404308165816	0.99997951241071	AABR07045322.1	20	43142648	43143257	+	606	pseudogene		-
ENSRNOG00000037673	123.945726474136	128.239698902918	92.0909498182885	186.477144967057	110.287222189241	196.810047260764	114.758791731781	164.524804805687	-0.522671311264321	0.0339427857509899	0.99997951241071	AABR07071891.2	1	84573496	84573959	+	464	protein_coding		-
ENSRNOG00000013887	54.36216073427	75.6970444913058	62.2968189947246	101.346274438618	115.746985663956	73.0429041380157	64.1186747401001	96.7120547468632	-0.587668828034143	0.0341283318703189	0.99997951241071	Adra2b	3	119805941	119809987	+	4047	protein_coding	adrenoceptor alpha 2B [Source:RGD Symbol;Acc:2057]	-
novel.266	478.387014461576	389.171864031772	408.089307037906	498.623670238	585.286644489438	465.64851387985	425.216061843751	516.519609535762	-0.281961416012233	0.0342395729616723	0.99997951241071	-	10	55968669	55991375	+	3667	-	-	-
ENSRNOG00000050450	36.9662692993036	53.4332078762159	32.5026881711607	29.3904195871992	58.965445526921	156.230656072978	40.9673884488934	81.5288403956994	-0.992084373609853	0.0342824278686118	0.99997951241071	LOC100911951	1	265549593	265573409	-	2541	protein_coding	Kv channel-interacting protein 2-like [Source:RGD Symbol;Acc:6489795]	-
novel.2054	2.1744864293708	6.23387425222519	28.891278374365	48.6462117305366	36.0344389331184	18.2607260345039	12.4332130186537	34.3137922327196	-1.44934170158308	0.0345659465922295	0.99997951241071	-	KL567903.1	5	3680	-	1684	-	-	-
ENSRNOG00000049939	205.488967575541	168.31460481008	145.359244321024	258.432999818476	197.643437784679	225.215621092215	173.054272235548	227.097352898457	-0.396646318267257	0.0346989354749533	0.99997951241071	AABR07066677.1	9	12346117	12347009	+	225	protein_coding		-
ENSRNOG00000062158	335.958153337789	324.16146111571	386.420848257132	408.42548598763	355.976578551412	577.241839646263	348.846820903544	447.214634728435	-0.358806762696217	0.0347638057720278	0.99997951241071	AC134224.3	1	221158098	221158792	-	695	lincRNA		-
ENSRNOG00000007407	172.871671134979	298.335410642205	230.227374545721	338.496556624984	352.700720466583	250.577740584582	233.811485440968	313.925005892049	-0.420978828935019	0.0351400922154086	0.99997951241071	Ndufa12	7	35125424	35167406	+	917	protein_coding	NADH:ubiquinone oxidoreductase subunit A12 [Source:RGD Symbol;Acc:1311462]	-
ENSRNOG00000005438	4517.49555701784	4502.63831703579	4414.04562413346	4963.9405220035	4970.56866738045	4719.38319513957	4478.05983272903	4884.63079484117	-0.125388912923883	0.0351780127463156	0.99997951241071	Pcsk2	3	137618898	137925605	+	4659	protein_coding	proprotein convertase subtilisin/kexin type 2 [Source:RGD Symbol;Acc:3273]	-
ENSRNOG00000002773	2738.76565779252	2856.89551444834	2778.07698618504	3635.29086411322	3282.4098009986	2708.67436178475	2791.24605280863	3208.79167563219	-0.200985361242683	0.0352758680600039	0.99997951241071	Rgs4	13	88054817	88061108	-	2917	protein_coding	regulator of G-protein signaling 4 [Source:RGD Symbol;Acc:3567]	-
novel.1847	0	2.67166039381079	3.61140979679563	7.09423921070325	9.82757425448683	12.1738173563359	2.09435673020214	9.69854360717534	-2.16845841782006	0.0353765627963472	0.99997951241071	-	8	76246387	76274096	+	4459	-	-	-
ENSRNOG00000022419	51.1004310902138	73.9159375620986	90.2852449198907	64.8616156407154	145.229708427416	133.911990919695	71.7672045240677	114.667771662609	-0.670142236407804	0.0353976093813315	0.99997951241071	Dok7	14	80926654	80958478	-	2428	protein_coding	docking protein 7 [Source:RGD Symbol;Acc:1566416]	-
ENSRNOG00000011955	142.428861123787	118.443610792279	112.856556149863	166.207890079333	132.126276088101	217.099742854658	124.576342688643	171.811303007364	-0.468043658339218	0.0354601101285841	0.99997951241071	AABR07026997.1	17	9233514	9234766	-	345	protein_coding		-
ENSRNOG00000054314	68.4963225251802	86.383686066549	120.982228192654	149.992486169154	155.057282681903	101.448477969466	91.9540789281276	135.499415606841	-0.553879736735363	0.0355216035546884	0.99997951241071	Kcng1	3	165020230	165039707	-	2746	protein_coding	potassium voltage-gated channel modifier subfamily G member 1 [Source:RGD Symbol;Acc:631416]	-
ENSRNOG00000033686	0	0	0	2.02692548877236	7.64366886460086	1.01448477969466	0	3.56169304435596	-4.33444171019208	0.0356421059767112	0.99997951241071	LOC690468	14	104452917	104453129	+	213	protein_coding	similar to 60S ribosomal protein L38 [Source:RGD Symbol;Acc:1596041]	-
novel.124	2.1744864293708	0.890553464603598	0	4.05385097754471	5.4597634747149	11.1593325766413	1.02167996465813	6.89098234296697	-2.81393579105628	0.0356733746819089	0.99997951241071	-	1	263029677	263054907	+	1461	-	PF12937:F-box-like	-
ENSRNOG00000052725	2995.35505645828	3432.19305258227	3040.80704890192	3845.07765220116	3575.05312324332	3261.56856671834	3156.11838598082	3560.56644738761	-0.173627493700374	0.0359048955065836	0.99997951241071	Shisal1	7	125340475	125407806	-	5171	protein_coding	shisa like 1 [Source:RGD Symbol;Acc:1566029]	-
ENSRNOG00000046383	1.0872432146854	1.7811069292072	0.902852449198907	8.10770195508943	4.36781077977192	9.13036301725196	1.2570675310305	7.20195858403777	-2.51280828763887	0.0363211002367833	0.99997951241071	AABR07030156.2	10	72283047	72283142	+	96	miRNA		-
ENSRNOG00000042732	121.771240044765	127.349145438315	94.7995071658853	144.925172447224	173.620478495934	147.100293055726	114.639964216322	155.215314666294	-0.437508469393881	0.0365515730105958	0.99997951241071	AABR07061755.1	4	142453013	142453531	+	519	protein_coding		-
novel.604	15.2214050055956	16.0299623628648	9.93137694118798	22.2961803764959	38.2183443230043	25.3621194923666	13.7275814365494	28.6255480639556	-1.06064889616711	0.0366994901641289	0.99997951241071	-	14	47731014	47731625	+	612	-	-	-
ENSRNOG00000026974	701.271873472083	758.751551842266	659.985140364401	857.389481750707	877.929966734156	740.573889177103	706.669521892917	825.297779220656	-0.223341564497819	0.0367340363244626	0.99997951241071	Dbndd1	19	56302705	56311991	-	1682	protein_coding	dysbindin domain containing 1 [Source:RGD Symbol;Acc:1310008]	-
ENSRNOG00000002294	333.783666908418	291.210982925377	362.946684577961	362.819662490252	401.838591739017	447.387787845346	329.313778137252	404.015347358205	-0.295366052392385	0.0368699095524726	0.99997951241071	Snx29	10	3840622	4249739	-	3290	protein_coding	sorting nexin 29 [Source:RGD Symbol;Acc:1596162]	-
ENSRNOG00000057558	256.589398665754	234.215561190746	219.393145155334	274.648403728654	334.137524652552	277.968829636337	236.732701670612	295.584919339181	-0.321132585115679	0.036956647780609	0.99997951241071	AC128792.2	1	101449902	101450071	+	165	pseudogene		-
ENSRNOG00000058276	9.7851889321686	5.34332078762159	15.3484916363814	7.09423921070325	24.0229592887456	132.897506140001	10.1590004520572	54.6715682131499	-2.42838934838131	0.0372435406890441	0.99997951241071	AABR07043200.1	19	26416818	26417597	+	315	protein_coding		-
ENSRNOG00000052025	4022.79989433598	3765.26004834401	3515.70743718054	4100.47026378648	4331.7763408388	4083.30123827102	3767.92245995351	4171.84928096543	-0.147261602696281	0.0373982700384145	0.99997951241071	Aes	7	11013681	11018160	-	582	protein_coding	amino-terminal enhancer of split [Source:RGD Symbol;Acc:2731]	-
ENSRNOG00000020266	20905.5125319709	21252.1678793003	19847.4053907396	22117.810933484	21842.3297569444	23415.3232001325	20668.3619340036	22458.4879635203	-0.119872830805435	0.0374093300150491	0.99997951241071	Eef2	7	11401501	11406771	-	2917	protein_coding	eukaryotic translation elongation factor 2 [Source:RGD Symbol;Acc:61979]	-
ENSRNOG00000013358	267.461830812608	268.947146310287	276.272849454866	347.617721324459	353.792673161526	295.215070891147	270.893942192587	332.208488459044	-0.293585287032338	0.037540789731757	0.99997951241071	Aqp11	1	162703442	162713610	-	1291	protein_coding	aquaporin 11 [Source:RGD Symbol;Acc:628763]	-
ENSRNOG00000030596	8.6979457174832	19.5921762212792	20.7656063315749	35.4711960535163	26.2068646786315	37.5359368487025	16.3519094234457	33.0713325269501	-1.00374259684899	0.0375497475139735	0.99997951241071	LOC100362684	5	161889342	161889701	+	360	protein_coding	ribosomal protein S20-like [Source:RGD Symbol;Acc:2324274]	-
ENSRNOG00000019215	0	0	0.902852449198907	13.1750156770203	1.09195269494298	1.01448477969466	0.300950816399636	5.09381771721932	-3.89787020800256	0.0376984112157235	0.99997951241071	LOC100911730	1	214009784	214013765	+	2027	protein_coding	CD151 antigen-like [Source:RGD Symbol;Acc:6491394]	-
ENSRNOG00000005206	506.655338043396	634.074066797762	610.328255658461	721.585474002959	670.45895469499	674.63237849695	583.685886833206	688.892269064967	-0.237060372216131	0.0377679057322393	0.99997951241071	Kcnq3	7	106717229	107009330	-	2873	protein_coding	potassium voltage-gated channel subfamily Q member 3 [Source:RGD Symbol;Acc:69222]	-
ENSRNOG00000042726	18.4831346496518	8.90553464603598	18.9599014331771	44.5923607529919	21.8390538988596	29.4200586111452	15.4495235762883	31.9504910876656	-1.05678872463856	0.0378336355639351	0.99997951241071	RGD1560775	8	96436121	96547568	-	1955	protein_coding	similar to RIKEN cDNA 4930579C12 gene [Source:RGD Symbol;Acc:1560775]	-
novel.1340	8.6979457174832	5.34332078762159	4.51426224599454	15.2019411657927	19.6551485089737	14.2027869157253	6.18517625036644	16.3532921968305	-1.41648843142608	0.037937105226884	0.99997951241071	-	3	152686496	152687308	-	813	-	-	-
ENSRNOG00000000172	97.851889321686	114.881396933864	81.2567204279017	99.3193489498455	169.252667716162	153.187201733894	97.9966688944839	140.5864061333	-0.519146879756192	0.0382036438917355	0.99997951241071	Sqor	3	114900343	114939370	+	1774	protein_coding	sulfide quinone oxidoreductase [Source:RGD Symbol;Acc:1564504]	-
ENSRNOG00000018212	1405.80547658822	1362.54680084351	1218.85080641852	1391.48434804222	1630.28537354987	1526.79959344047	1329.06769461675	1516.18977167752	-0.190335082669876	0.038246051648361	0.99997951241071	Abhd17a	7	11992543	11998973	+	1446	protein_coding	abhydrolase domain containing 17A [Source:RGD Symbol;Acc:1359682]	-
novel.1166	2.1744864293708	8.01498118143238	2.70855734759672	1.01346274438618	20.7471012039166	29.4200586111452	4.29934165279997	17.060207519816	-1.9725362798033	0.0383119421692491	0.99997951241071	-	2	199853607	199855003	-	1397	-	PF08333:Protein of unknown function (DUF1725)|PF12488:Protein of unknown function (DUF3704)	-
ENSRNOG00000048291	417.501394439194	452.401160018628	382.809438460337	475.314027117118	525.229246267574	489.996148592522	417.570664306053	496.846473992404	-0.250249269951144	0.0384101109746	0.99997951241071	Tbcc	9	16405185	16406338	-	1154	protein_coding	tubulin folding cofactor C [Source:RGD Symbol;Acc:1306756]	-
ENSRNOG00000031997	1886.36697747917	2151.57717048229	2120.80040316823	2485.01064923491	2345.51438873752	2129.4035525791	2052.91485037657	2319.97619685051	-0.175711070888804	0.0386592530799374	0.99997951241071	Ttll7	2	252771017	252850495	+	2748	protein_coding	tubulin tyrosine ligase-like family, member 7 [Source:MGI Symbol;Acc:MGI:1918142]	-
novel.923	25.0065939377642	34.7315851195403	28.891278374365	37.4981215422886	57.873492831978	55.7966628832064	29.5431524772232	50.389425752491	-0.764447337191611	0.0386878998556174	0.99997951241071	-	18	30464920	30467541	-	2622	-	PF00274:Fructose-bisphosphate aldolase class-I|PF17489:L1 transposable element trimerization domain|PF02994:L1 transposable element RBD-like domain|PF17490:L1 transposable element dsRBD-like domain	Transposase_22
ENSRNOG00000049822	2.1744864293708	4.45276732301799	1.80570489839781	3.04038823315854	8.73562155954384	23.3331499329772	2.81098621692887	11.7030532418932	-2.0492873700194	0.0387222734130719	0.99997951241071	LOC103690064	18	35850132	35876585	+	1434	protein_coding	m7GpppN-mRNA hydrolase-like [Source:RGD Symbol;Acc:9339896]	-
ENSRNOG00000005608	29.3555667965058	37.4032455133511	31.5998357219618	55.7404509412398	41.4942024078333	65.941510680153	32.7862160106062	54.3920546764087	-0.729024456283306	0.03875698934602	0.99997951241071	Tead4	4	161540130	161587222	-	5253	protein_coding	TEA domain transcription factor 4 [Source:RGD Symbol;Acc:1585671]	TEA
ENSRNOG00000000787	5.436216073427	8.01498118143238	4.51426224599454	18.2423293989512	20.7471012039166	10.1448477969466	5.98848650028464	16.3780927999382	-1.44536621956864	0.0388659945809239	0.99997951241071	AABR07044364.1	20	3242470	3249189	+	920	protein_coding		-
ENSRNOG00000019346	16.308648220281	63.2292959868555	12.6399342887847	243.231058652683	103.735506019583	35.5069672893132	30.7259594986404	127.491177320526	-2.05080264262323	0.0388960527308444	0.99997951241071	LOC103693999	16	81549204	81587080	-	3656	protein_coding	transmembrane and coiled-coil domain-containing protein 3 [Source:RGD Symbol;Acc:9333008]	-
ENSRNOG00000049099	56.5366471636408	25.8260504735043	25.2798685775694	90.1981842503699	48.0459185774912	51.7387237644278	35.8808554049048	63.3276088640963	-0.832860354617592	0.0390241033306509	0.99997951241071	AABR07017250.1	15	19429508	19430011	+	504	protein_coding		-
ENSRNOG00000060123	2468.04209733586	2688.58090963826	2722.10013433471	2858.97840191341	2950.45618173593	2893.31059168918	2626.24104710294	2900.91505844617	-0.142845360321335	0.0390441682246993	0.99997951241071	Kifc2	7	117723263	117730702	+	3833	protein_coding	kinesin family member C2 [Source:RGD Symbol;Acc:735021]	-
novel.958	3.2617296440562	3.56221385841439	5.41711469519344	16.2154039101789	5.4597634747149	18.2607260345039	4.08035273255468	13.3119644731326	-1.70289588935893	0.0390761588554768	0.99997951241071	-	19	27812642	27813322	+	681	-	-	-
ENSRNOG00000045747	78.2815114573488	293.882643319187	190.501866780969	1008.39543066425	108.103316799355	1231.58452254932	187.555340519169	782.694423337641	-2.06078539428708	0.0390812202184826	0.99997951241071	LOC100912380	1	91058529	91063928	-	729	protein_coding	calpain small subunit 1-like [Source:RGD Symbol;Acc:6487412]	-
ENSRNOG00000030644	72409.3108548329	72106.3329220241	69139.5377072031	76830.6106519162	75707.2642457867	77043.0176243517	71218.3938280201	76526.9641740182	-0.103732005818748	0.0391937623511226	0.99997951241071	Mt-nd1	MT	2740	3694	+	955	protein_coding	mitochondrially encoded NADH dehydrogenase 1 [Source:RGD Symbol;Acc:620555]	-
ENSRNOG00000025012	43.489728587416	27.6071574027115	36.1140979679563	15.2019411657927	107.011364104412	97.3905388506876	35.7369946526946	73.2012813736308	-1.03612486139834	0.0392194042567344	0.99997951241071	Chat	16	8577840	8686131	-	2617	protein_coding	choline O-acetyltransferase [Source:RGD Symbol;Acc:1304627]	-
novel.197	6.5234592881124	3.56221385841439	12.6399342887847	5.06731372193089	34.9424862381754	26.3766042720612	7.57520247843716	22.1288014107225	-1.54122719419904	0.0393921226100996	0.99997951241071	-	1	146736450	146736796	-	278	-	-	-
ENSRNOG00000030920	284.857722247575	282.305448279341	234.741636791716	366.873513467797	336.321430042438	292.171616552063	267.301602439544	331.788853354099	-0.312911138611372	0.0394503690782804	0.99997951241071	Rtn4r	11	86992399	87017115	-	1712	protein_coding	reticulon 4 receptor [Source:RGD Symbol;Acc:620810]	-
ENSRNOG00000046299	59.798376807697	76.5875979559094	89.3823924706918	92.2251097391423	129.942370698215	105.506417088245	75.2561224114328	109.224632508534	-0.531214082351419	0.0394656448186749	0.99997951241071	Atp5pb	2	208566385	208577146	-	2063	protein_coding	ATP synthase peripheral stalk-membrane subunit b [Source:RGD Symbol;Acc:620041]	-
ENSRNOG00000053037	5.436216073427	40.0749059071619	6.31996714439235	19.2557921433374	28.3907700685175	92.3181149522143	17.2770297083271	46.6548923880231	-1.4233222829882	0.0396364171533502	0.99997951241071	AABR07024139.1	KL568432.1	4535	39528	+	4531	protein_coding	neuroendocrine convertase 1-like [Source:NCBI gene;Acc:100911216]	-
ENSRNOG00000032664	18.4831346496518	22.26383661509	35.2112455187574	32.4308078203577	56.781540137035	48.6952694253438	25.3194055944997	45.9692057942455	-0.85197387204493	0.0396820928233211	0.99997951241071	AABR07044362.2	20	3162039	3162939	+	585	unprocessed_pseudogene		-
ENSRNOG00000057243	0	0.890553464603598	0	1.01346274438618	13.1034323393158	1.01448477969466	0.296851154867866	5.04379328779887	-3.87285957845163	0.0397029943550757	0.99997951241071	AABR07071228.1	8	105666467	105669340	-	795	lincRNA		-
novel.2074	0	0	0	2.02692548877236	1.09195269494298	7.10139345786264	0	3.40675721385932	-4.27895428631273	0.03972252060425	0.99997951241071	-	KL568162.1	10204406	10204850	+	445	-	PF12488:Protein of unknown function (DUF3704)	-
ENSRNOG00000055843	5.436216073427	4.45276732301799	7.22281959359126	27.3634940984268	7.64366886460086	14.2027869157253	5.70393433001208	16.403316626251	-1.52645463272889	0.0398188874183966	0.99997951241071	LOC100911224	1	63286802	63293635	-	1870	protein_coding	zinc finger protein interacting with ribonucleoprotein K-like [Source:RGD Symbol;Acc:6494420]	zf-C2H2
ENSRNOG00000031778	998.089271081197	1129.22179311736	1079.81152924189	1234.39762266237	1203.33186982716	1188.97616180214	1069.04086448015	1208.90188476389	-0.176333104565865	0.040294220317174	0.99997951241071	Mef2d	2	187512164	187538026	+	2137	protein_coding	myocyte enhancer factor 2D [Source:RGD Symbol;Acc:621489]	SRF
novel.1318	65.234592881124	81.0403652789274	62.2968189947246	112.494364626866	110.287222189241	80.1442975958783	69.5239257182587	100.975294803995	-0.535923978261784	0.0403227967811846	0.99997951241071	-	3	101258511	101259778	-	1268	-	PF00153:Mitochondrial carrier protein	Mito_carr
ENSRNOG00000006718	558.843012348295	620.715764828708	659.082287915202	730.706638702435	679.194576254534	729.414556600462	612.880355030735	713.10525718581	-0.217262142179579	0.0403425208519913	0.99997951241071	Rbm33	4	594882	695383	+	3734	protein_coding	RNA binding motif protein 33 [Source:RGD Symbol;Acc:1310651]	-
ENSRNOG00000007982	1318.82601941339	1382.13897706478	1282.05047786245	1443.17094800592	1499.25105015671	1508.53886740596	1327.67182478021	1483.6536218562	-0.16005180292875	0.0405257040611988	0.99997951241071	Slc9a1	5	151573092	151627316	+	5564	protein_coding	solute carrier family 9 member A1 [Source:RGD Symbol;Acc:3718]	-
ENSRNOG00000053079	30.4428100111912	21.3732831504864	30.6969832727628	42.5654352642195	29.4827227634605	79.1298128161836	27.5043588114801	50.3926569479545	-0.878747786868144	0.0405773013381867	0.99997951241071	AC117889.1	10	975697	1003352	+	2745	protein_coding		-
ENSRNOG00000048589	0	0	1.80570489839781	15.2019411657927	3.27585808482894	1.01448477969466	0.601901632799272	6.49742801010543	-3.3879132999873	0.0407387969311683	0.99997951241071	Ncbp2	11	72921282	72929003	-	471	protein_coding	nuclear cap binding protein subunit 2 [Source:RGD Symbol;Acc:1596188]	-
ENSRNOG00000050999	3.2617296440562	7.12442771682878	2.70855734759672	18.2423293989512	7.64366886460086	15.2172716954199	4.36490490282724	13.701089986324	-1.64247702387869	0.040948602020108	0.99997951241071	Mir149	9	100016441	100016529	+	89	miRNA	microRNA 149 [Source:RGD Symbol;Acc:9685085]	-
ENSRNOG00000007270	134.81815862099	126.458591973711	97.508064513482	201.67908613285	187.815863530193	114.636780105497	119.594938369394	168.043909922846	-0.492174620237591	0.0410840172732555	0.99997951241071	Il12rb2	4	98052842	98141482	-	3214	protein_coding	interleukin 12 receptor subunit beta 2 [Source:RGD Symbol;Acc:620026]	-
ENSRNOG00000017676	91.3284300335736	103.304201894017	116.467965946659	164.180964590561	150.689471902131	113.622295325802	103.700199291417	142.830910606165	-0.458832035587352	0.0411001976922875	0.99997951241071	Plvap	16	19906318	19918689	-	2007	protein_coding	plasmalemma vesicle associated protein [Source:RGD Symbol;Acc:619971]	-
ENSRNOG00000062155	192.442048999316	166.533497880873	118.273670845057	194.584846922146	161.608998851561	323.620644722597	159.083072575082	226.604830165435	-0.513891016888151	0.041485959717633	0.99997951241071	AC134224.2	1	221151827	221153278	-	709	lincRNA		-
novel.1982	13.0469185762248	14.2488554336576	7.22281959359126	14.1884784214065	42.5861551027762	22.3186651532826	11.5061978678245	26.3644328924884	-1.19557459962828	0.0416194221888892	0.99997951241071	-	9	106031008	106032573	+	1566	-	-	-
ENSRNOG00000002625	2163.61399722395	2635.14770176205	2417.83885895467	3258.28272320156	2999.59405300837	2254.18518048154	2405.53351931356	2837.35398556382	-0.237716234092858	0.0417909698689519	0.99997951241071	Ptpn4	13	35678240	35858390	-	10570	protein_coding	protein tyrosine phosphatase, non-receptor type 4 [Source:RGD Symbol;Acc:620712]	-
ENSRNOG00000004466	323.998477976249	324.16146111571	273.564292107269	411.465874220789	371.263916280613	340.866885977407	307.241410399743	374.532225492936	-0.286781458916294	0.0419828015989277	0.99997951241071	Fam210b	3	170354141	170362513	+	1740	protein_coding	family with sequence similarity 210, member B [Source:RGD Symbol;Acc:1311378]	-
ENSRNOG00000004077	2254.94242725752	2641.38157601427	2363.66771200274	3209.63651147103	2866.37582422532	2346.50329543375	2419.99723842484	2807.5052103767	-0.213912007482395	0.0420531147039636	0.99997951241071	Kcnc2	7	54980120	55159351	+	3689	protein_coding	potassium voltage-gated channel subfamily C member 2 [Source:RGD Symbol;Acc:628829]	-
ENSRNOG00000025970	134.81815862099	109.538076146243	130.010752684643	160.127113613016	133.218228783044	217.099742854658	124.788995817292	170.148361750239	-0.450384234517193	0.0421205838786382	0.99997951241071	AABR07068127.1	9	84550603	84552964	+	2358	pseudogene	U3 small nucleolar RNA-associated B-like [Source:NCBI gene;Acc:102551819]	-
novel.955	28.2683235818204	16.0299623628648	18.9599014331771	44.5923607529919	28.3907700685175	42.6083607471758	21.0860624592874	38.5304971895617	-0.881956111180684	0.0421342939637857	0.99997951241071	-	19	26267277	26544823	+	2660	-	-	-
ENSRNOG00000007648	4739.29317281366	4547.16599026597	4319.24611696757	4902.11929459595	5136.54547701178	4855.32415561865	4535.23509334907	4964.66297574213	-0.130723324559051	0.042146838608334	0.99997951241071	Rab11b	7	18598880	18612147	-	1632	protein_coding	RAB11B, member RAS oncogene family [Source:RGD Symbol;Acc:68369]	-
ENSRNOG00000059008	343.568855840586	458.635034270853	366.558094374756	466.192862417642	452.068415706394	500.140996389468	389.587328162065	472.800758171168	-0.277392595758572	0.0423805712627484	0.99997951241071	Socs7	10	85301875	85330397	+	1734	protein_coding	suppressor of cytokine signaling 7 [Source:RGD Symbol;Acc:1307720]	-
ENSRNOG00000000748	35.8790260846182	27.6071574027115	34.3083930695585	53.7135254524675	56.781540137035	47.6807846456491	32.5981921856294	52.7252834117172	-0.696342213755014	0.0424002888172333	0.99997951241071	AABR07044273.1	20	844996	845493	+	498	processed_pseudogene		-
ENSRNOG00000014030	1416.67790873508	1246.77485044504	1275.73051071806	1503.97871266909	1317.98690279618	1742.88485151543	1313.06108996606	1521.6168223269	-0.213768818232597	0.0425054020783001	0.99997951241071	Synm	1	128692112	128722048	-	7434	protein_coding	synemin [Source:RGD Symbol;Acc:727872]	-
ENSRNOG00000056257	2634.39030918272	2864.91049562978	2655.28905309399	2955.2573626301	2966.83547216008	3048.52676298246	2718.19661930216	2990.20653259088	-0.137286521733051	0.0426221660120066	0.99997951241071	Cacng7	1	64374603	64405149	-	2076	protein_coding	calcium voltage-gated channel auxiliary subunit gamma 7 [Source:RGD Symbol;Acc:628807]	-
ENSRNOG00000016147	5145.922135106	5913.27500496789	5701.5132166911	6784.11961092108	6599.76208823537	5524.88411021713	5586.903452255	6302.92193645786	-0.17367274444597	0.0426725111888254	0.99997951241071	Slc17a6	1	106998623	107038704	+	4051	protein_coding	solute carrier family 17 member 6 [Source:RGD Symbol;Acc:620531]	-
ENSRNOG00000031590	25.0065939377642	39.1843524425583	38.822655315553	55.7404509412398	57.873492831978	53.7676933238171	34.3378672319585	55.793879032345	-0.692056714026642	0.0429621302857899	0.99997951241071	AABR07048308.2	5	71867363	71867986	-	618	pseudogene		-
ENSRNOG00000017690	168.522698276237	168.31460481008	190.501866780969	218.907952787415	216.20663359871	229.273560210994	175.779723289095	221.462715532373	-0.332549113987129	0.043059773564347	0.99997951241071	Ccsap	19	56617399	56633633	-	1544	protein_coding	centriole, cilia and spindle-associated protein [Source:RGD Symbol;Acc:1563235]	-
ENSRNOG00000012574	329.434694049676	286.758215602359	258.215800470887	369.913901700955	313.390423448635	392.605609741834	291.469570040974	358.636644963808	-0.302395901922549	0.0439173913094404	0.99997951241071	Pum3	1	245476529	245514252	-	1944	protein_coding	pumilio RNA-binding family member 3 [Source:RGD Symbol;Acc:1564753]	-
ENSRNOG00000013937	132.643672191619	113.990843469261	135.427867379836	199.652160644077	188.907816225136	127.825082241527	127.354127680238	172.128353036913	-0.434988191625673	0.0442708935178368	0.99997951241071	Ankrd34c	8	97105071	97115027	-	2480	protein_coding	ankyrin repeat domain 34C [Source:RGD Symbol;Acc:1305403]	-
ENSRNOG00000011155	239.193507230788	211.061171111053	190.501866780969	231.069505720049	377.815632450271	237.389438448551	213.585515040937	282.091525539624	-0.401462740940725	0.0446394691182735	0.99997951241071	AABR07072207.1	10	105564535	105565162	+	624	pseudogene		-
ENSRNOG00000011285	579.500633427318	730.25384097495	575.117010139704	906.035693481244	772.010555324687	620.864685173133	628.290494847324	766.303644659688	-0.285624210236925	0.0450167157291912	0.99997951241071	Zdhhc22	6	111007674	111015598	-	1776	protein_coding	zinc finger, DHHC-type containing 22 [Source:RGD Symbol;Acc:1308446]	-
ENSRNOG00000027006	84.8049707454612	73.9159375620986	88.4795400214929	124.6559175595	107.011364104412	108.549871427329	82.4001494430176	113.40571769708	-0.462252339384697	0.0451405607471613	0.99997951241071	LOC100911361	10	80953006	80954332	+	1071	protein_coding	heterogeneous nuclear ribonucleoprotein A3-like [Source:RGD Symbol;Acc:6493616]	-
ENSRNOG00000037793	2241.89550868129	2487.31582663785	2213.79420543572	2619.80119423827	2786.66327749449	2383.02474750276	2314.33518025162	2596.49640641184	-0.165474135859135	0.0451788417111737	0.99997951241071	Cdk5r2	9	82120059	82121527	+	1469	protein_coding	cyclin-dependent kinase 5 regulatory subunit 2 [Source:RGD Symbol;Acc:1562530]	-
ENSRNOG00000061918	4.3489728587416	4.45276732301799	5.41711469519344	18.2423293989512	21.8390538988596	4.05793911877865	4.73961829231768	14.7131074721965	-1.62869415756695	0.0453350221046098	0.99997951241071	AABR07069008.3	8	5159163	5175804	-	3765	lincRNA		-
ENSRNOG00000013220	94.5901596776298	111.31918307545	93.8966547166864	142.898246958451	138.677992257759	121.738173563359	99.935332489922	134.43813759319	-0.426027100007916	0.0457764744230623	0.99997951241071	Arhgap45	7	12541061	12741296	-	3933	protein_coding	Rho GTPase activating protein 45 [Source:RGD Symbol;Acc:1308662]	-
ENSRNOG00000038074	564.279228421723	591.327500496789	508.305928898985	656.723858362244	739.251974476398	574.198385307179	554.637552605832	656.72473938194	-0.243262883672663	0.0458565297076603	0.99997951241071	LOC498555	15	75067297	75067723	+	427	protein_coding	similar to 60S acidic ribosomal protein P2 [Source:RGD Symbol;Acc:1590791]	-
ENSRNOG00000019082	4.3489728587416	8.90553464603598	7.22281959359126	21.2827176321098	13.1034323393158	17.2462412548093	6.82577569945628	17.2107970754116	-1.32268403572403	0.0461319432798339	0.99997951241071	LOC103690016	1	67368384	67390141	-	4026	protein_coding	serine/threonine-protein kinase SBK1 [Source:RGD Symbol;Acc:9439246]	-
ENSRNOG00000057009	31.5300532258766	68.5726167744771	28.891278374365	33.4442705647439	74.2527832561227	133.911990919695	42.9979827915729	80.536348246854	-0.901486457587769	0.0461355988422253	0.99997951241071	LOC103693189	9	3896337	3899315	+	522	protein_coding	protein tyrosine phosphatase type IVA 1 [Source:RGD Symbol;Acc:9374124]	-
ENSRNOG00000012747	2148.39259221835	2190.76152292485	2276.99387687964	2612.70695502757	2224.30763959885	2553.45819049146	2205.38266400762	2463.49092837263	-0.159775858865141	0.0462645322506897	0.99997951241071	Spock1	17	7675531	7797863	+	1506	protein_coding	sparc/osteonectin, cwcv and kazal like domains proteoglycan 1 [Source:RGD Symbol;Acc:1311496]	-
ENSRNOG00000013825	4240.24853727306	4372.61751120367	3951.78517014362	4585.91891834746	4623.32771038858	4523.5876326585	4188.21707287345	4577.61142046485	-0.128298216569067	0.0463098732625078	0.99997951241071	Rap1gap	5	156026911	156074395	+	3331	protein_coding	Rap1 GTPase-activating protein [Source:RGD Symbol;Acc:1309908]	-
ENSRNOG00000029958	18.4831346496518	10.6866415752432	9.02852449198907	23.3096431208821	27.2988173735745	27.3910890517559	12.732766905628	25.9998498487375	-1.04431905682754	0.0463389669131236	0.99997951241071	RGD1563861	18	14731712	14732353	+	642	processed_pseudogene	similar to ribosomal protein L10 [Source:RGD Symbol;Acc:1563861]	-
ENSRNOG00000005932	917.633273194478	1149.70452280325	1080.71438169109	1303.31308928063	1184.76867401313	1142.30986193619	1049.35072589627	1210.13054174332	-0.204305265312358	0.0465251434932194	0.99997951241071	Megf9	5	86586996	86696388	-	3265	protein_coding	multiple EGF-like-domains 9 [Source:RGD Symbol;Acc:1308330]	-
ENSRNOG00000008000	3970.61222003108	4001.25671646397	3870.52844971572	4544.36694582763	4494.47729238531	4000.11348633605	3947.46579540359	4346.31924151633	-0.138817134592111	0.0465839448772287	0.99997951241071	Syt13	3	81814261	81854605	+	3458	protein_coding	synaptotagmin 13 [Source:RGD Symbol;Acc:621877]	-
ENSRNOG00000046120	23.9193507230788	6.23387425222519	2.70855734759672	8.10770195508943	75.3447359510657	80.1442975958783	10.9539274409669	54.5322451673445	-2.32503205248572	0.0468726744818628	0.99997951241071	Uchl3	3	171092946	171134655	-	693	protein_coding	ubiquitin C-terminal hydrolase L3 [Source:RGD Symbol;Acc:1561196]	-
ENSRNOG00000003374	518.615013404936	501.381600571826	530.877240128958	621.252662308728	541.608536691718	647.241289445195	516.957951368573	603.367496148547	-0.223780976422874	0.0471453514473493	0.99997951241071	LOC103690141	14	112719482	112946875	-	2637	protein_coding	coiled-coil domain-containing protein 85A-like [Source:RGD Symbol;Acc:9432491]	-
ENSRNOG00000011398	6.5234592881124	10.6866415752432	8.12567204279017	16.2154039101789	37.1263916280613	10.1448477969466	8.44525763538191	21.1622144450623	-1.313371398765	0.0472799399715863	0.99997951241071	LOC103692719	6	136150785	136250752	+	3871	protein_coding	tRNA (adenine(58)-N(1))-methyltransferase catalytic subunit TRMT61A [Source:RGD Symbol;Acc:9330187]	-
ENSRNOG00000030840	527.312959122419	595.780267819807	538.100059722549	704.356607348394	652.987711575902	586.372202663515	553.731095554925	647.905507195937	-0.225666297261417	0.0472869508192145	0.99997951241071	Cadm2	11	4174881	4397361	-	1941	protein_coding	cell adhesion molecule 2 [Source:RGD Symbol;Acc:1305678]	-
ENSRNOG00000050465	1.0872432146854	3.56221385841439	2.70855734759672	9.12116469947561	10.9195269494298	8.1158782375573	2.4526714735655	9.38552329548757	-1.90994523558437	0.0473045694825861	0.99997951241071	AABR07041109.1	X	119532513	119532965	-	453	protein_coding		-
ENSRNOG00000006283	528.400202337104	384.719096708754	427.952060920282	515.852536892565	536.148773217004	553.908689713286	447.02378665538	535.303333274285	-0.262936407531283	0.047591147396839	0.99997951241071	LOC100362400	8	6749744	6750456	-	712	pseudogene	60S ribosomal protein L13-like [Source:RGD Symbol;Acc:2318188]	-
ENSRNOG00000054855	0	1.7811069292072	8.12567204279017	2.02692548877236	42.5861551027762	4.05793911877865	3.30225965733245	16.2236732367757	-2.2685385089614	0.0476510430727392	0.99997951241071	AABR07014855.1	14	33960443	33961685	-	646	lincRNA		-
ENSRNOG00000003603	1852.66243782392	2302.9712594649	2137.05174725381	2398.86631596208	2354.25001029707	2332.30050851803	2097.56181484755	2361.80561159239	-0.170217982413221	0.0479068463569125	0.99997951241071	Arhgap44	10	51502894	51669297	-	2584	protein_coding	Rho GTPase activating protein 44 [Source:RGD Symbol;Acc:1305664]	-
ENSRNOG00000052346	1.0872432146854	2.67166039381079	0	12.1615529326341	4.36781077977192	5.07242389847331	1.25296786949873	7.20059587029313	-2.51529810506892	0.0481687750506219	0.99997951241071	AABR07066567.1	9	11582308	11589767	+	1205	lincRNA		-
ENSRNOG00000055530	1361.22850478612	1517.50310368453	1359.69578849355	1501.95178718032	1688.15886638185	1575.49486286581	1412.8091323214	1588.53517214266	-0.168354669537274	0.0483278901576471	0.99997951241071	Panx2	7	130042947	130053032	+	2915	protein_coding	pannexin 2 [Source:RGD Symbol;Acc:735191]	-
ENSRNOG00000034182	91.3284300335736	43.6371197655763	29.7941308235639	81.0770195508943	111.379174884184	77.1008432567943	54.9198935409046	89.8523458972909	-0.720156536628478	0.0487564415387501	0.99997951241071	LOC100361934	X	42328840	42329232	-	393	protein_coding	NADH dehydrogenase (ubiquinone) 1 beta subcomplex 4 [Source:RGD Symbol;Acc:2319146]	-
novel.113	121.771240044765	68.5726167744771	70.4224910375148	73.982780340191	140.861897647644	189.708653802902	86.9221159522522	134.851110596912	-0.638830336689588	0.0487978214200905	0.99997951241071	-	1	221200575	221204333	+	3759	-	-	-
ENSRNOG00000005600	185.918589711203	189.687887960566	258.215800470887	257.419537074089	234.769829412741	325.649614281987	211.274092714219	272.612993589606	-0.366658738774355	0.048907783582892	0.99997951241071	Nr4a2	3	43111240	43119159	-	3375	protein_coding	nuclear receptor subfamily 4, group A, member 2 [Source:RGD Symbol;Acc:3202]	NGFIB-like
novel.450	4.3489728587416	8.01498118143238	4.51426224599454	21.2827176321098	12.0114796443728	12.1738173563359	5.62607209538951	15.1560048776062	-1.42213788678048	0.0492177238551653	0.99997951241071	-	12	10963308	10965301	+	1994	-	-	-
ENSRNOG00000057241	10.872432146854	4.45276732301799	17.1541965347792	15.2019411657927	32.7585808482894	26.3766042720612	10.8264653348837	24.7790420953811	-1.19381226402804	0.0494141751185768	0.99997951241071	AABR07057233.2	7	62201859	62206182	+	3412	lincRNA		-
ENSRNOG00000056697	662.131117743408	774.78151420513	638.316681583627	817.864434719646	859.366770920126	738.544919617714	691.743104510722	805.258708419162	-0.218142592565586	0.0494639433442938	0.99997951241071	Kcnab1	2	155718359	156009526	+	3490	protein_coding	potassium voltage-gated channel subfamily A member regulatory beta subunit 1 [Source:RGD Symbol;Acc:61827]	-
