# Supplementary material for: Electroacupuncture alleviates perioperative hypothalamus-pituitary-adrenal axis dysfunction via circRNA-miRNA-mRNA networks
Source: Front Mol Neurosci. 2023 Jan 25;16:1115569. doi: 10.3389/fnmol.2023.1115569 (PMC9905746; doi:10.3389/fnmol.2023.1115569)
Supplement: Supplementary file 1 [file Data_Sheet_1.ZIP › Raw data/Fig2/Fig2C/PVN/EA VS HT/EAvsHT_deg_up.xls]

gene_id	EA1	EA2	EA3	HT1	HT2	HT3	EA	HT	log2FoldChange	pvalue	padj	gene_name	gene_chr	gene_start	gene_end	gene_strand	gene_length	gene_biotype	gene_description	tf_family
ENSRNOG00000001837	4697.97793065561	5069.92087398828	4400.50283739547	3472.12336226705	3617.63927834609	2799.97799195727	4722.80054734646	3296.5802108568	0.518871126185477	3.78314674617124e-08	2.981321049883e-05	Sst	11	80358211	80359444	+	613	protein_coding	somatostatin [Source:RGD Symbol;Acc:3761]	-
novel.961	59.798376807697	8.90553464603598	85.7709826738962	7.09423921070325	4.36781077977192	5.07242389847331	51.4916313758764	5.51149129631616	3.21917313147143	3.82470522923455e-06	0.0016665135827552	-	19	28356434	28372601	+	2846	-	PF00517:Retroviral envelope protein	-
ENSRNOG00000007663	507.742581258082	424.794002615916	730.407631401916	344.577333091301	337.413382737381	245.505316686108	554.314738425305	309.165344171597	0.843175396719684	7.4663472521047e-06	0.00299810441913435	LOC100911372	5	105209846	105212173	-	780	protein_coding	40S ribosomal protein S6-like [Source:RGD Symbol;Acc:6493116]	-
ENSRNOG00000017412	34.7917828699328	40.9654593717655	39.7255077647519	2.02692548877236	10.9195269494298	9.13036301725196	38.4942500021501	7.35893848515137	2.39725183018343	1.73630892787657e-05	0.00613066733344557	AABR07001512.1	1	48565160	48565711	-	534	protein_coding		-
ENSRNOG00000048049	9.7851889321686	35.6221385841439	32.5026881711607	0	3.27585808482894	3.04345433908399	25.9700052291577	2.10643747463764	3.64349105822899	3.24638805206227e-05	0.0100731486239672	AABR07006049.2	1	215298161	215310013	-	741	protein_coding	liprin-alpha-1-like [Source:NCBI gene;Acc:103689951]	-
ENSRNOG00000013874	4519.67004344721	4422.48850522147	4237.08654409047	3791.36412674869	3611.08756217644	3647.07278300231	4393.08169758638	3683.17482397581	0.254009322810441	5.00455651689208e-05	0.0142344879040879	LOC100360522	8	66862143	66863476	-	496	protein_coding	ribosomal protein P1-like [Source:RGD Symbol;Acc:2321935]	-
ENSRNOG00000062036	19.5703778643372	24.9354970089007	0.902852449198907	0	0	0	15.1362424408123	0	6.30511144995158	5.29125497681333e-05	0.0146431906311027	AABR07044362.7	20	3126829	3127609	+	603	processed_pseudogene		-
ENSRNOG00000002919	6025.50189578649	5931.97662772457	5937.15770593201	3812.6468443808	5174.76382133479	4917.20772718003	5964.87874314769	4634.87279763187	0.364083756735305	0.000136407925403659	0.0310388656037949	Gfap	10	90990762	90999506	-	3661	protein_coding	glial fibrillary acidic protein [Source:RGD Symbol;Acc:2679]	-
ENSRNOG00000036301	47.8387014461576	48.0898870885943	48.754032256741	12.1615529326341	4.36781077977192	23.3331499329772	48.227540263831	13.2875045484611	1.85086774333427	0.000176360280643562	0.0384221509287181	AC128792.1	1	101448331	101448436	-	106	miRNA		-
ENSRNOG00000031560	93.5029164629444	112.209736540053	108.342293903869	47.6327489861504	50.2298239673771	62.8980563410691	104.684982302289	53.5868764315322	0.967417863518324	0.000235108665536283	0.0486342460759348	AABR07030162.1	10	72556082	72556564	-	483	protein_coding		-
ENSRNOG00000011824	1727.6294681351	1594.09070164044	1741.60237450469	1454.31903819417	1277.58465308329	931.2970277597	1687.77418142674	1221.06690634572	0.466968140148901	0.000243807347461609	0.0499293066866629	Trh	4	124110716	124113242	-	1391	protein_coding	thyrotropin releasing hormone [Source:RGD Symbol;Acc:3903]	-
ENSRNOG00000049255	111.986051112596	109.538076146243	68.616786139117	23.3096431208821	54.597634747149	47.6807846456491	96.7136377993186	41.8626875045601	1.20928662102166	0.000408269261073808	0.0774161684956528	LOC100911837	11	85802605	85895613	-	4670	protein_coding	protein HIRA-like [Source:RGD Symbol;Acc:6490647]	-
ENSRNOG00000006779	621.903118800049	541.456506478988	455.037634396249	363.833125234638	409.482260603618	391.59112496214	539.465753225095	388.302170266798	0.472815751345107	0.000531521422904009	0.095482694909221	Crot	4	22081604	22116265	+	2745	protein_coding	carnitine O-octanoyltransferase [Source:RGD Symbol;Acc:70908]	-
ENSRNOG00000004741	4364.19426374719	3801.77274039276	3953.59087504201	3474.15028775582	2780.11156132483	3545.62430503284	4039.85262639399	3266.62871803783	0.305944340892355	0.00115726024473052	0.174261268763503	Rpl19	10	85978691	85981979	+	703	protein_coding	ribosomal protein L19 [Source:RGD Symbol;Acc:621183]	-
ENSRNOG00000008301	638.21176702033	567.282556952492	544.420026866941	466.192862417642	432.41326719742	459.561605201682	583.304783613254	452.722578272248	0.363685871410259	0.00159180120436906	0.226967584302723	Tagln2	13	90807199	90814119	-	1297	protein_coding	transgelin 2 [Source:RGD Symbol;Acc:1310840]	-
ENSRNOG00000045989	17.3958914349664	1.7811069292072	98.4109169626809	0	0	0	39.1959717756182	0	7.67995312751017	0.00172467505557478	0.238646084210243	Hba-a3	10	15577249	15577977	-	429	protein_coding	hemoglobin alpha, adult chain 3 [Source:RGD Symbol;Acc:1359209]	-
ENSRNOG00000009779	167.435455061552	159.409070164044	128.205047786245	110.467439138093	92.8159790701534	73.0429041380157	151.683191003947	92.1087741154208	0.718078327850722	0.00182562961538369	0.245967558509491	Krt8	7	143596511	143603803	-	1950	protein_coding	keratin 8 [Source:RGD Symbol;Acc:2984]	-
ENSRNOG00000022273	1156.82678042527	1153.26673666166	1142.10834823662	780.366313177358	850.631149360582	1074.33938169665	1150.73395510785	901.778948078196	0.351426592718708	0.00198559906207967	0.262342472208578	Rfk	1	236494221	236501733	-	2211	protein_coding	riboflavin kinase [Source:RGD Symbol;Acc:1549748]	-
ENSRNOG00000003172	55.4494039489554	66.7915098452699	52.3654420535366	22.2961803764959	28.3907700685175	31.4490281705345	58.2021186159206	27.378659538516	1.08963325240624	0.0020664641455786	0.267419972373733	Serpinf1	10	62241756	62254287	-	1548	protein_coding	serpin family F member 1 [Source:RGD Symbol;Acc:631369]	-
ENSRNOG00000016686	305.515343326597	349.09695812461	334.958258652795	153.032874402313	250.057167141943	260.722588381528	329.856853368001	221.270876641928	0.577721389830256	0.00212916449220766	0.272519747724504	Tmem167a	2	18937458	18943561	+	216	protein_coding	transmembrane protein 167A [Source:RGD Symbol;Acc:2323318]	-
ENSRNOG00000014317	1568.89195879103	1510.3786759677	1412.96408299629	845.227928818073	1197.87210635245	1348.25027221421	1497.41157258501	1130.45010246158	0.405513264709004	0.00225106594873209	0.284565305951139	Arpc5l	3	23301455	23309072	+	1264	protein_coding	actin related protein 2/3 complex, subunit 5-like [Source:RGD Symbol;Acc:1308867]	-
ENSRNOG00000029886	16266.2457349083	13367.2075037	10447.8085421298	8289.11178633456	9495.62063522416	6509.94883130065	13360.4205935793	8098.22708428645	0.722271025510588	0.00241796989966604	0.298298828766631	Hba-a2	10	15602794	15603649	-	556	protein_coding	hemoglobin alpha, adult chain 2 [Source:RGD Symbol;Acc:1359364]	-
ENSRNOG00000016164	77.1942682426634	2.67166039381079	7.22281959359126	5.06731372193089	4.36781077977192	2.02896955938932	29.0295827433551	3.82136468703071	2.91765767401408	0.00273056001610675	0.312397422177934	Fcrl2	2	186595051	186606172	-	1530	protein_coding	Fc receptor-like 2 [Source:RGD Symbol;Acc:1306885]	-
ENSRNOG00000026716	4687.10549850876	4182.9296232431	4108.88149630423	3640.35817783515	3580.51288671803	3915.9112496214	4326.30553935203	3712.26077139153	0.220301632302433	0.0028931366021325	0.325541453159733	LOC100364457	14	44524416	44527613	+	1579	protein_coding	ribosomal protein L9-like [Source:RGD Symbol;Acc:2321003]	-
ENSRNOG00000012575	125.032969688821	3.56221385841439	12.6399342887847	2.02692548877236	2.18390538988596	0	47.0783726120067	1.40361029288611	5.07184609070792	0.00317349032517829	0.349408109512507	Fat2	10	40584403	40657861	-	13056	protein_coding	FAT atypical cadherin 2 [Source:RGD Symbol;Acc:620656]	-
ENSRNOG00000059770	7.6107025027978	6.23387425222519	11.7370818395858	0	0	1.01448477969466	8.52721953153626	0.338161593231554	4.51852749354101	0.00321904164884105	0.35065294641817	AABR07044383.1	20	3791629	3796275	-	1007	protein_coding		-
ENSRNOG00000019328	1910.28632820225	1921.81437661456	1869.80742229094	1826.25986538389	1415.1706926461	1393.90208730047	1900.63604236925	1545.11088177682	0.29847041155628	0.00343354567440416	0.370082009821699	Phgdh	2	200484246	200513564	-	1803	protein_coding	phosphoglycerate dehydrogenase [Source:RGD Symbol;Acc:61987]	-
ENSRNOG00000025892	1990.74232608897	1974.35703102618	2035.93227294354	1746.19630857739	1788.6185143166	1667.81297781802	2000.34387668623	1734.209266904	0.206194214763695	0.00408622971000075	0.417530494371874	Pkn3	3	8628033	8659117	+	7249	protein_coding	protein kinase N3 [Source:RGD Symbol;Acc:1305921]	-
ENSRNOG00000017783	85.8922139601466	99.741988035603	139.039277176632	71.9558548514187	55.689587442092	62.8980563410691	108.22449305746	63.5144995448599	0.770849282524351	0.00471874328976908	0.455966608291192	Sfrp1	16	73372007	73410777	-	3892	protein_coding	secreted frizzled-related protein 1 [Source:RGD Symbol;Acc:621074]	-
ENSRNOG00000038891	13.0469185762248	43.6371197655763	17.1541965347792	6.08077646631707	8.73562155954384	5.07242389847331	24.6127449588601	6.62960730811141	1.90383068573308	0.00488560537108129	0.458955561442082	Grxcr1	14	41663688	41786084	-	1077	protein_coding	glutaredoxin and cysteine rich domain containing 1 [Source:RGD Symbol;Acc:1564635]	-
ENSRNOG00000018590	835.002788878387	675.039526169527	771.938844065066	638.481528963293	599.482029523696	603.618443918324	760.660386370993	613.860667468438	0.307742702428188	0.00508708633658294	0.467167897250592	Drg1	14	83460540	83476568	-	1607	protein_coding	developmentally regulated GTP binding protein 1 [Source:RGD Symbol;Acc:1304993]	-
ENSRNOG00000030614	139.167131479731	107.756969217035	140.84498207503	66.8885411294878	41.4942024078333	107.535386647634	129.256360923932	71.9727100616518	0.840619960595488	0.00539104550995794	0.486298579730804	LOC689899	14	24129592	24130122	+	531	protein_coding	similar to 60S ribosomal protein L23a [Source:RGD Symbol;Acc:1587481]	-
ENSRNOG00000052963	1710.23357670013	1605.66789668029	1746.11663675069	1455.33250093855	1391.14773335736	1507.52438262627	1687.3393700437	1451.33487230739	0.216933359289917	0.00571364428337419	0.506535589953333	Brox	13	101677902	101697684	-	3340	protein_coding	BRO1 domain and CAAX motif containing [Source:RGD Symbol;Acc:1307161]	-
ENSRNOG00000037897	1575.41541807914	1336.72075037	1285.66188765924	1122.91672077989	851.723102055525	1290.42463977161	1399.2660187028	1088.35482086901	0.361262671854011	0.00585712052504604	0.514728898984376	Rps19	1	81750928	81756627	+	527	protein_coding	ribosomal protein S19 [Source:RGD Symbol;Acc:11394726]	-
ENSRNOG00000036701	5924.38827682074	6420.89047979194	6119.53390067019	5646.0009489754	5374.59116450935	5406.18939099285	6154.93755242763	5475.59383482587	0.168896148473779	0.00598248707602525	0.519132850974242	LOC100361457	10	109519134	109520846	-	1128	protein_coding	actin, gamma 1 propeptide-like [Source:RGD Symbol;Acc:2320108]	-
ENSRNOG00000053118	9.7851889321686	1.7811069292072	83.0624253262995	4.05385097754471	4.36781077977192	8.1158782375573	31.5429070625584	5.51251333162464	2.51777947986013	0.00696833514295844	0.584854653248549	LOC103694867	KL568417.1	15968	35620	+	1404	protein_coding	ADP-ribosylation factor-binding protein GGA2-like [Source:RGD Symbol;Acc:9280434]	-
ENSRNOG00000030628	3824.92162926324	3651.26920487475	3758.57474601505	3396.11365643808	3328.27181418621	3292.00311010918	3744.92186005101	3338.79619357782	0.165393581138709	0.00725517603064568	0.594314999726371	Eif4a1	10	56271257	56276764	-	1770	protein_coding	eukaryotic translation initiation factor 4A1 [Source:RGD Symbol;Acc:735141]	-
ENSRNOG00000015518	296.817397609114	232.434454261539	393.643667850724	240.190670419524	186.72391083525	215.070773295268	307.631839907126	213.995118183347	0.523036324813634	0.00739050311892425	0.599835453246578	Rbp4	1	256806472	256813711	-	941	protein_coding	retinol binding protein 4 [Source:RGD Symbol;Acc:3546]	-
ENSRNOG00000048295	30.4428100111912	44.5276732301799	32.5026881711607	16.2154039101789	16.3792904241447	14.2027869157253	35.8243904708439	15.5991604166829	1.20333748459831	0.00794754958793057	0.621744959323491	AABR07039229.2	X	72650313	72654262	+	1081	processed_transcript	DMRT-like family C1a [Source:NCBI gene;Acc:501668]	-
ENSRNOG00000047446	14.1341617909102	34.7315851195403	43.3369175615476	11.148090188248	12.0114796443728	10.1448477969466	30.734221490666	11.1014725431891	1.47817346632639	0.00816000487754126	0.622123173991043	Foxc2	19	53044379	53047081	+	2703	protein_coding	forkhead box C2 [Source:RGD Symbol;Acc:621703]	Fork_head
ENSRNOG00000025936	5108.95586580669	4439.40902104894	4565.72483559887	3925.14120900767	3699.53573046682	4465.7620002159	4704.6965741515	4030.14631323013	0.222791072375235	0.00816682614307926	0.622123173991043	Rpl6	12	40877613	40881124	-	897	protein_coding	ribosomal protein L6 [Source:RGD Symbol;Acc:619826]	-
ENSRNOG00000003326	508.829824472767	534.332078762159	601.299731166472	455.044772229394	424.769598332819	447.387787845346	548.153878133799	442.400719469187	0.310059091408908	0.00817184109593196	0.622123173991043	Rrn3	10	3170742	3214655	+	4255	protein_coding	RRN3 homolog, RNA polymerase I transcription factor [Source:RGD Symbol;Acc:1305001]	-
ENSRNOG00000001261	53.2749175195846	81.930918743531	74.9367532835093	52.7000627080813	17.4712431190877	33.4779977299238	70.047529848875	34.5497678523643	1.01819559703708	0.00843752737922141	0.632938180216393	Ftcd	20	12806957	12820466	-	1866	protein_coding	formimidoyltransferase cyclodeaminase [Source:RGD Symbol;Acc:70915]	-
ENSRNOG00000026109	1754.81054850224	1804.26131928689	1675.69414571317	1497.89793620277	1582.23945497238	1479.11880879482	1744.92200450077	1519.75206665666	0.199522106038688	0.00899310517295079	0.647653283993087	Prmt1	1	100971273	100980340	-	1062	protein_coding	protein arginine methyltransferase 1 [Source:RGD Symbol;Acc:62020]	-
ENSRNOG00000003687	716.493278477678	607.357462859654	613.036813006058	532.067940802744	494.65457080917	547.821781035118	645.62918478113	524.848097549011	0.296668751166613	0.00899633497578065	0.647653283993087	Rgs2	13	60846308	60849094	-	868	protein_coding	regulator of G-protein signaling 2 [Source:RGD Symbol;Acc:621665]	-
ENSRNOG00000055229	6.5234592881124	79.2592583497202	75.8396057327082	14.1884784214065	17.4712431190877	22.3186651532826	53.8741077901803	17.9927955645923	1.58785822421552	0.00981485630383306	0.684540813353714	LOC108348118	1	68436593	68488427	+	3285	protein_coding	leucyl-cystinyl aminopeptidase [Source:RGD Symbol;Acc:11480606]	-
ENSRNOG00000061795	627.339334873476	599.342481678221	575.117010139704	519.90638787011	517.585577402973	406.80839665756	600.599608897134	481.433453976881	0.318964237161868	0.00999716549002056	0.691662000236929	Rbm4b	1	220009397	220019486	+	1799	protein_coding	RNA binding motif protein 4B [Source:RGD Symbol;Acc:1359343]	-
ENSRNOG00000016117	183.744103281833	148.722428588801	148.97065411782	107.427050904935	97.1837898499253	126.810597461833	160.479061996151	110.473812738898	0.534716691888692	0.0104781025053807	0.708188320817465	Myof	1	256585410	256734730	-	7279	protein_coding	myoferlin [Source:RGD Symbol;Acc:1564216]	-
novel.1206	23.9193507230788	21.3732831504864	14.4456391871825	0	0	11.1593325766413	19.9127576869159	3.71977752554709	2.40599273261533	0.0108192311361315	0.722998400881167	-	20	172228	173403	-	633	-	-	-
ENSRNOG00000042932	482.735987320318	388.281310567169	427.049208471083	273.634940984268	352.700720466583	371.301429368246	432.688835452856	332.545696939699	0.378604734957215	0.0111912781024335	0.739310271805601	Ttc27	6	21735834	21880003	-	2831	protein_coding	tetratricopeptide repeat domain 27 [Source:RGD Symbol;Acc:1305264]	-
ENSRNOG00000052319	313.126045829395	317.037033398881	373.780913968348	285.796493916902	218.390538988596	260.722588381528	334.647997732208	254.969873762342	0.392091676695663	0.0113237411618061	0.743265689912265	AABR07004881.1	1	165284410	165284635	+	225	pseudogene		-
ENSRNOG00000048258	1743.93811635538	1671.56885306095	1802.99634105022	1598.230747897	1499.25105015671	1457.81462842123	1739.50110348885	1518.43214215832	0.195957053654699	0.0120700131073546	0.77003675521967	Cisd2	2	240586754	240611560	-	2879	protein_coding	CDGSH iron sulfur domain 2 [Source:RGD Symbol;Acc:1566242]	-
ENSRNOG00000013484	711.057062404251	856.712432948661	723.184811808325	547.269881968536	453.160368401337	748.689767414661	763.651435720413	583.040005928178	0.389037644031116	0.0121260955132658	0.770287385633364	LOC108348061	9	27368272	27452902	-	1453	protein_coding	glutathione S-transferase alpha-3 [Source:RGD Symbol;Acc:11504935]	-
ENSRNOG00000033473	2854.01343854917	2587.94836813806	2262.54823769246	2148.5410180987	1926.20455387942	2395.1985648591	2568.17001479323	2156.6480456124	0.251168936996023	0.0123274226181909	0.774644567600276	Rpl36	9	10441259	10441834	-	318	protein_coding	ribosomal protein L36 [Source:RGD Symbol;Acc:62085]	-
ENSRNOG00000003279	106.549835039169	100.632541500207	115.56511349746	64.8616156407154	72.0688778662367	76.0863584770997	107.582496678945	71.0056173280173	0.599734461270845	0.0123771970591713	0.774644567600276	Syce2	19	25983169	26001317	+	753	protein_coding	synaptonemal complex central element protein 2 [Source:RGD Symbol;Acc:1311867]	-
ENSRNOG00000048247	80.4559978867196	3.56221385841439	14.4456391871825	9.12116469947561	7.64366886460086	7.10139345786264	32.8212836441055	7.95540900731304	2.03463697233214	0.0124054382971307	0.774644567600276	AABR07028995.1	10	1715352	1715417	-	66	miRNA		-
ENSRNOG00000020117	135.905401835675	138.926340478161	154.387768813013	97.2924234610731	63.3332563066929	119.70920400397	143.073170375616	93.4449612572454	0.612490391781642	0.012751934105098	0.785707116649616	LOC108348098	1	220325352	220334615	+	1260	protein_coding	breast cancer metastasis-suppressor 1 homolog [Source:RGD Symbol;Acc:11501278]	-
ENSRNOG00000001607	196.791021858057	231.543900796936	342.181078246386	211.813713576711	183.448052750421	108.549871427329	256.838666967126	167.93721258482	0.615193328983738	0.0127760373965683	0.785707116649616	Adamts1	11	25342126	25350974	-	4400	protein_coding	ADAM metallopeptidase with thrombospondin type 1 motif, 1 [Source:RGD Symbol;Acc:621241]	-
ENSRNOG00000039749	29.3555667965058	48.0898870885943	38.822655315553	24.3231058652683	15.2873377292017	14.2027869157253	38.7560364002177	17.9377435033984	1.11400439525382	0.0131752552061448	0.793226320291245	LOC680885	16	8553768	8564379	-	760	protein_coding	hypothetical protein LOC680885 [Source:RGD Symbol;Acc:1586999]	-
ENSRNOG00000024505	19.5703778643372	46.3087801593871	32.5026881711607	14.1884784214065	8.73562155954384	17.2462412548093	32.7939487316283	13.3901137452532	1.29456272283264	0.0132469066624154	0.793226320291245	LOC100910581	12	21727485	21728678	-	940	protein_coding	protein phosphatase 1 regulatory subunit 35-like [Source:RGD Symbol;Acc:6497600]	-
ENSRNOG00000006846	28.2683235818204	9.79608811063958	3.61140979679563	1.01346274438618	4.36781077977192	2.02896955938932	13.8919404964185	2.47008102784914	2.49232997162748	0.013486658557357	0.797801653477985	En2	4	438668	444501	+	2706	protein_coding	engrailed homeobox 2 [Source:RGD Symbol;Acc:1561842]	Homeobox
ENSRNOG00000042499	4925.21176252486	4634.44022979712	4403.21139474307	3866.36036983327	4446.43137380782	3955.47615602949	4654.28779568835	4089.42263322353	0.186585175232244	0.0135332529712782	0.797801653477985	LOC100364435	4	100882216	100883275	-	610	protein_coding	thymosin, beta 10-like [Source:RGD Symbol;Acc:2321025]	-
ENSRNOG00000052226	17.3958914349664	226.200580009314	297.941308235639	32.4308078203577	33.8505335432324	33.4779977299238	180.51259322664	33.2531130311713	2.44121303084054	0.0135960143104554	0.797801653477985	LOC108348144	X	123803103	123806777	-	2604	protein_coding	NADH dehydrogenase [ubiquinone] 1 alpha subcomplex subunit 1 [Source:RGD Symbol;Acc:11430296]	-
ENSRNOG00000012703	172.871671134979	154.956302841026	156.193473711411	125.669380303886	126.666512613386	73.0429041380157	161.340482562472	108.459599018429	0.573253030243744	0.0138033418110923	0.800789339799887	Crh	2	104459999	104461863	-	1196	protein_coding	corticotropin releasing hormone [Source:RGD Symbol;Acc:620505]	-
ENSRNOG00000007338	441.420745162272	408.764040253052	352.112455187574	298.971509593923	303.562849194149	343.91034031649	400.765746867633	315.481566368187	0.343295131521652	0.0139800009249519	0.80874700266127	Fbln2	4	122835436	122895121	+	4309	protein_coding	fibulin 2 [Source:RGD Symbol;Acc:628685]	-
ENSRNOG00000015277	979.606136431545	1065.99249713051	958.82930104924	851.30870528439	812.412805037578	899.847999589165	1001.47597820376	854.523169970378	0.228976916213703	0.0141834192650701	0.8136197286537	Serf2	3	113415774	113417478	+	541	protein_coding	small EDRK-rich factor 2 [Source:RGD Symbol;Acc:1588368]	-
ENSRNOG00000061215	335.958153337789	356.221385841439	343.986783144784	285.796493916902	208.562964734109	298.258525230231	345.388774108004	264.205994627081	0.385383124295867	0.0143772562921064	0.820144377732723	Crym	1	189944895	189960073	-	1204	protein_coding	crystallin, mu [Source:RGD Symbol;Acc:620943]	-
ENSRNOG00000054689	1700.44838776797	1766.85807377354	1719.03106327472	1539.44990872261	1363.84891598378	1600.85698235818	1728.77917493874	1501.38526902152	0.203196029539774	0.0148028404108133	0.832657941546238	Cox7b	X	77065397	77071676	+	478	protein_coding	cytochrome c oxidase subunit 7B [Source:RGD Symbol;Acc:727789]	-
ENSRNOG00000023385	6050.50848972425	5574.86468841852	5039.7223714283	4749.08642019363	4614.59208882904	5197.20552637575	5555.03184985703	4853.62801179947	0.194339638141863	0.0148151024792827	0.832657941546238	Rpl37a	9	80002045	80005027	+	1269	protein_coding	ribosomal protein L37a [Source:RGD Symbol;Acc:2319947]	-
novel.1261	29.3555667965058	27.6071574027115	20.7656063315749	8.10770195508943	12.0114796443728	11.1593325766413	25.9094435102641	10.4261713920345	1.3131110142084	0.014815108670047	0.832657941546238	-	3	107761599	107767842	+	5209	-	-	-
ENSRNOG00000009342	4.3489728587416	6.23387425222519	7.22281959359126	1.01346274438618	0	0	5.93522223485268	0.337820914795393	3.99839257166738	0.0151309659474136	0.835520450649584	Fcnb	3	6617751	6626284	-	1283	protein_coding	ficolin B [Source:RGD Symbol;Acc:621222]	-
ENSRNOG00000001811	895.888408900769	941.315012086003	937.160842268466	783.406701410516	796.033514613433	809.55885419634	924.788087751746	796.333023406763	0.216298796619632	0.0152472542270043	0.835520450649584	Fgfr1op2	4	180887182	180908198	+	2921	protein_coding	FGFR1 oncogene partner 2 [Source:RGD Symbol;Acc:1303233]	-
ENSRNOG00000020503	84.8049707454612	3.56221385841439	2.70855734759672	2.02692548877236	2.18390538988596	0	30.3585806504908	1.40361029288611	4.43749830268628	0.0152793278770502	0.835520450649584	Cbln3	15	34548295	34550860	-	1954	protein_coding	cerebellin 3 precursor [Source:RGD Symbol;Acc:1563731]	-
ENSRNOG00000020843	3024.71062325478	2839.08444515627	2614.66069288004	2417.10864536104	2510.39924567391	2541.28437313513	2826.15192043036	2489.59742139003	0.182417622523721	0.0152828608269141	0.835520450649584	LOC100360087	1	101448346	101449829	-	552	protein_coding	ferritin light chain 1-like [Source:RGD Symbol;Acc:2322860]	-
ENSRNOG00000047113	23.9193507230788	34.7315851195403	11.7370818395858	11.148090188248	7.64366886460086	5.07242389847331	23.462672560735	7.95472765044071	1.56008073668928	0.0152995834266123	0.835520450649584	Spsb2	9	20217278	20219209	-	1237	protein_coding	splA/ryanodine receptor domain and SOCS box containing 2 [Source:RGD Symbol;Acc:1310854]	-
ENSRNOG00000048924	83.7177275307758	71.2442771682879	104.730884107073	63.8481528963293	51.3217766623201	44.6373303065651	86.5642962687123	53.2690866217382	0.700422079472754	0.0159053940197954	0.86399619132995	Islr	8	62946732	62948720	-	1989	protein_coding	immunoglobulin superfamily containing leucine-rich repeat [Source:RGD Symbol;Acc:1596359]	-
ENSRNOG00000007650	2939.90565250932	2769.62127491719	2701.33452800313	2454.60676690332	2542.06587382726	2508.8208601849	2803.62048514321	2501.83116697183	0.163908875153174	0.0161122358307507	0.864950218004723	Cd63	7	3320103	3335582	+	1121	protein_coding	Cd63 molecule [Source:RGD Symbol;Acc:62080]	-
ENSRNOG00000029586	150.039563626585	123.7869315799	131.81645758304	83.1039450396666	98.2757425448683	100.433993189772	135.214317596509	93.9378935914355	0.523665467293947	0.0161415998935666	0.864950218004723	AC128059.1	8	116776494	116779156	+	387	protein_coding		-
ENSRNOG00000047003	184.831346496518	255.588844341233	242.867308834506	165.194427334947	92.8159790701534	198.839016820154	227.762499890752	152.283141075085	0.580440263847479	0.0161763725521661	0.864950218004723	AABR07066693.1	9	12420368	12421059	+	225	protein_coding		-
ENSRNOG00000018448	170.697184705608	157.627963234837	214.87888290934	109.453976393707	116.838938358899	155.216171293283	181.068010283262	127.16969534863	0.509847679108204	0.0166000158709926	0.878279603076867	LOC100911402	1	213970174	213973163	-	1681	protein_coding	cell cycle exit and neuronal differentiation protein 1-like [Source:RGD Symbol;Acc:6493217]	-
ENSRNOG00000025156	4.3489728587416	173.657925597702	83.9652777754984	13.1750156770203	14.1953850342587	9.13036301725196	87.3240587439805	12.1669212428437	2.84493786965625	0.016638053120785	0.878279603076867	Timm17b	X	15340839	15347591	-	519	protein_coding	translocase of inner mitochondrial membrane 17b [Source:RGD Symbol;Acc:1561744]	-
novel.914	1367.75196407423	1476.53764431277	1332.61021501759	1190.81872465376	1139.99861352047	1287.38118543253	1392.29994113486	1206.06617453559	0.207113479052594	0.0170202140991261	0.887045880762061	-	18	14663480	14672219	-	8508	-	-	-
ENSRNOG00000021433	382.709611569261	392.734077890187	373.780913968348	312.146525270943	267.52841026103	336.808946858628	383.074867809265	305.494627463534	0.325442892414503	0.0172652269807473	0.887045880762061	Arhgef39	5	58995249	59001800	-	4602	protein_coding	Rho guanine nucleotide exchange factor 39 [Source:RGD Symbol;Acc:1310376]	-
ENSRNOG00000038948	45.6642150167868	44.5276732301799	32.5026881711607	27.3634940984268	18.5631958140307	14.2027869157253	40.8981921393758	20.0431589427276	1.02598178731118	0.0174559055592124	0.887045880762061	Stab2	7	27369853	27552078	-	7605	protein_coding	stabilin 2 [Source:RGD Symbol;Acc:628822]	-
ENSRNOG00000055889	78.2815114573488	62.3387425222519	56.8797042995312	44.5923607529919	39.3102970179473	32.4635129502292	65.8333194263773	38.7887235737228	0.759572938051215	0.0182909757288382	0.920917066280123	AABR07030901.1	10	108387789	108393442	+	1468	protein_coding		-
ENSRNOG00000004730	314.213289044081	341.081976943178	374.683766417547	259.446462562862	288.275511464947	272.896405737864	343.326344134935	273.539459921891	0.329893803914862	0.0188893250233663	0.938918658139609	Meis2	3	107559997	107760589	-	3113	protein_coding	Meis homeobox 2 [Source:RGD Symbol;Acc:1305198]	Homeobox
ENSRNOG00000034254	12909.9259311744	12773.2083428094	12758.2079596298	11583.879168334	12311.7666354821	10891.5085948019	12813.7807445379	11595.7181328727	0.144156728511928	0.0193404680810054	0.956699144519107	Actb	12	13715843	13718841	+	1395	protein_coding	actin, beta [Source:RGD Symbol;Acc:628837]	-
ENSRNOG00000014819	17288.2543567125	15987.2157965638	15994.9339900078	15553.6127380947	14628.8902541511	14515.2482278712	16423.4680477614	14899.2504067057	0.140389137307864	0.019977646814179	0.974100545494219	Hap1	10	88257976	88266210	-	3609	protein_coding	huntingtin-associated protein 1 [Source:RGD Symbol;Acc:68327]	-
ENSRNOG00000018087	2292.99593977151	1837.21179747722	1927.58997903967	1784.70789286406	1723.10135262002	1719.55170158245	2019.26590542947	1742.45364902218	0.211622904682145	0.0200929394833488	0.975301696610086	Vim	17	80882666	80891212	+	1857	protein_coding	vimentin [Source:RGD Symbol;Acc:621646]	-
ENSRNOG00000049593	7.6107025027978	81.930918743531	23.4741636791716	19.2557921433374	8.73562155954384	9.13036301725196	37.6719283085001	12.3739255733777	1.61022894340407	0.020097529956026	0.975301696610086	Wbp11	4	170772163	170810080	-	2481	protein_coding	WW domain binding protein 11 [Source:RGD Symbol;Acc:1307911]	-
ENSRNOG00000026293	1292.73218226094	1474.75653738356	1683.81981775596	1222.23606972973	1329.99838244055	1235.6424616681	1483.76951246682	1262.62563794613	0.234089845725449	0.021015180314359	0.989975061843334	Jun	5	114011189	114014277	-	3089	protein_coding	Jun proto-oncogene, AP-1 transcription factor subunit [Source:RGD Symbol;Acc:2943]	TF_bZIP
ENSRNOG00000053541	146.777833982529	113.990843469261	104.730884107073	119.588603837569	51.3217766623201	39.5649064080918	121.833187186288	70.158428969327	0.792708314971889	0.0210815379706885	0.989975061843334	Kansl2	7	140132469	140147984	-	1467	protein_coding	KAT8 regulatory NSL complex subunit 2 [Source:RGD Symbol;Acc:1303127]	-
ENSRNOG00000029938	688.224954895858	759.642105306869	786.384483252248	634.427677985748	591.838360659096	665.502015479698	744.750514484992	630.589351374847	0.240786661979242	0.0213194488690304	0.994535292457573	Pik3c2b	13	49850189	49911202	+	9114	protein_coding	phosphatidylinositol-4-phosphate 3-kinase, catalytic subunit type 2 beta [Source:RGD Symbol;Acc:1306541]	-
ENSRNOG00000014882	280.508749388833	319.708693792692	339.472520898789	247.284909630228	269.712315650916	223.186651532826	313.229988026771	246.72795893799	0.346984574789738	0.0215474827621178	0.995142062328715	Fgf11	10	56403256	56409017	-	2925	protein_coding	fibroblast growth factor 11 [Source:RGD Symbol;Acc:620162]	-
ENSRNOG00000018282	670.829063460892	650.99458262523	746.658975487496	607.064183887321	576.551022929894	565.068022289927	689.494207191206	582.89440970238	0.242589622535821	0.0219485264448801	0.99997951241071	Gda	1	238982392	239057732	-	1679	protein_coding	guanine deaminase [Source:RGD Symbol;Acc:621617]	-
ENSRNOG00000005609	116.335023971338	29.3882643319187	35.2112455187574	20.2692548877236	29.4827227634605	32.4635129502292	60.3115112740046	27.4051635338044	1.12993707881143	0.0220792017674415	0.99997951241071	Neurod1	3	66414308	66417741	-	3434	protein_coding	neuronal differentiation 1 [Source:RGD Symbol;Acc:3165]	bHLH
ENSRNOG00000017441	2761.59776530092	2618.22718593458	2538.82108714733	2382.65091205191	2396.83616539984	2320.12669116169	2639.54867946094	2366.53792287115	0.157106955211828	0.0221414569498334	0.99997951241071	Tpm3	2	189423559	189451029	+	2815	protein_coding	tropomyosin 3 [Source:RGD Symbol;Acc:621546]	-
ENSRNOG00000031222	1493.87217697774	1169.29669902452	1232.39359315651	1050.96086592847	1079.94121529861	1169.70095098795	1298.52082305292	1100.20101073834	0.237644905486838	0.0226287898669852	0.99997951241071	RGD1561327	X	144445795	144447447	+	1653	protein_coding	similar to melanoma antigen family A, 10 [Source:RGD Symbol;Acc:1561327]	-
ENSRNOG00000007227	390.320314072059	395.405738283998	403.575044791912	331.40231741428	322.126045008179	324.635129502292	396.433699049323	326.054497308251	0.282158759896606	0.0227434209973974	0.99997951241071	Mien1	10	86391848	86393141	-	751	protein_coding	migration and invasion enhancer 1 [Source:RGD Symbol;Acc:1306682]	-
ENSRNOG00000011138	3324.78975050795	3057.27004398415	2940.59042704084	2532.64339822106	2844.53677032646	2862.87604829834	3107.55007384432	2746.68540561529	0.177737865736466	0.0233182504466899	0.99997951241071	Rpl29	8	115131367	115133401	+	630	protein_coding	ribosomal protein L29 [Source:RGD Symbol;Acc:62069]	-
ENSRNOG00000006305	2413.67993660159	3058.16059744876	2891.8363947841	2432.31058652683	2350.97415221224	2492.58910370978	2787.89230961148	2425.29128081628	0.20171670411147	0.0238518974978459	0.99997951241071	Slc38a2	7	138088649	138100841	-	4635	protein_coding	solute carrier family 38, member 2 [Source:RGD Symbol;Acc:69420]	-
ENSRNOG00000021229	5767.82525390605	4961.27335130665	4413.14277168426	3680.8966876106	4423.50036721401	2940.99137633483	5047.41379229898	3681.79614371981	0.45511740031973	0.0239128760049756	0.99997951241071	Avp	3	123117492	123119460	-	575	protein_coding	arginine vasopressin [Source:RGD Symbol;Acc:2184]	-
novel.343	147.865077197214	170.095711739287	148.067801668621	107.427050904935	116.838938358899	118.694719224275	155.342863535041	114.320236162703	0.443772652446557	0.0248580723358583	0.99997951241071	-	10	43210434	43223677	-	1660	-	-	-
ENSRNOG00000030371	17972.1303387497	19442.5632392258	16369.6177564254	15118.837220753	16492.8535044188	16440.7403397317	17928.1037781336	16017.4770216345	0.162598754812393	0.0249357275000109	0.99997951241071	Mt-co2	MT	7006	7689	+	684	protein_coding	mitochondrially encoded cytochrome c oxidase II [Source:RGD Symbol;Acc:621872]	-
ENSRNOG00000012269	990.478568578399	923.503942793931	991.3319892204	845.227928818073	782.930082274117	884.630727893745	968.438166864243	837.596246328645	0.208572313732454	0.025525882313102	0.99997951241071	Lpcat3	4	157181795	157222996	+	1903	protein_coding	lysophosphatidylcholine acyltransferase 3 [Source:RGD Symbol;Acc:1310223]	-
ENSRNOG00000028993	842.613491381185	911.926747754084	816.178614075812	571.592987833805	645.344042711302	865.355517079547	856.906284403694	694.097515874884	0.303895082487279	0.0256069393278318	0.99997951241071	LOC102555453	X	1345684	1346181	-	498	protein_coding	60S ribosomal protein L12-like [Source:RGD Symbol;Acc:7600399]	-
ENSRNOG00000007765	176.133400779035	160.299623628648	105.633736556272	102.359737183004	86.2642629004955	114.636780105497	147.355586987985	101.086926729665	0.5396973387648	0.0259030639415928	0.99997951241071	Frzb	3	67635607	67668772	-	2737	protein_coding	frizzled-related protein [Source:RGD Symbol;Acc:1311315]	-
ENSRNOG00000017326	716.493278477678	713.333325147482	692.487828535562	628.346901519431	610.401556473126	583.328748324431	707.438144053574	607.359068772329	0.219872764299461	0.0261696874742984	0.99997951241071	Ctbp2	1	205001396	205040755	-	3826	protein_coding	C-terminal binding protein 2 [Source:RGD Symbol;Acc:68372]	-
ENSRNOG00000017657	713.231548833622	707.099450895257	743.9504181399	633.414215241362	625.688894202328	602.603959138629	721.427139289593	620.569022860773	0.217508985395471	0.0262027071564744	0.99997951241071	Phf23	10	56605140	56609233	+	1685	protein_coding	PHD finger protein 23 [Source:RGD Symbol;Acc:1302969]	-
ENSRNOG00000003741	2030.97032503233	2198.77650410628	2472.01000590661	2063.41014757026	1813.73342630029	1965.05701826856	2233.91894501507	1947.4001973797	0.198420655629415	0.0263375121515145	0.99997951241071	Nptx1	10	108682638	108691367	-	4722	protein_coding	neuronal pentraxin 1 [Source:RGD Symbol;Acc:628894]	-
ENSRNOG00000060829	11.9596753615394	10.6866415752432	12.6399342887847	1.01346274438618	6.55171616965788	0	11.7620837418558	2.52172630468135	2.247919884501	0.026340376736009	0.99997951241071	AC125248.1	18	29535280	29543121	+	4441	lincRNA		-
ENSRNOG00000026447	429.461069800733	424.794002615916	489.346027465808	398.290858543768	342.873146212096	362.171066350994	447.867033294152	367.77835703562	0.284302467870496	0.02639977174149	0.99997951241071	Disp3	5	165052871	165083487	-	4056	protein_coding	dispatched RND transporter family member 3 [Source:RGD Symbol;Acc:1305820]	-
ENSRNOG00000016854	84.8049707454612	75.6970444913058	81.2567204279017	57.7673764300122	54.597634747149	45.6518150862598	80.5862452215562	52.6722754211403	0.612711315153635	0.0267185541896156	0.99997951241071	AC116220.1	19	37370498	37438488	+	3030	antisense	leucine rich repeat containing 36 [Source:NCBI gene;Acc:361394]	-
ENSRNOG00000011260	480.561500890947	453.291713483231	490.248879915007	431.735129108512	362.52829472107	384.489731504277	474.700698096395	392.91771844462	0.271859005513751	0.0269119853560295	0.99997951241071	Cmbl	2	84645084	84666835	+	1131	protein_coding	carboxymethylenebutenolidase homolog [Source:RGD Symbol;Acc:1306952]	-
ENSRNOG00000011175	6153.79659511936	6258.80974923409	6248.64180090564	5782.81841946754	5860.51011375898	5324.01612383759	6220.4160484197	5655.7815523547	0.137425993365403	0.0270604407494611	0.99997951241071	Hnrnpa2b1	4	81237496	81241282	-	1065	protein_coding	heterogeneous nuclear ribonucleoprotein A2/B1 [Source:RGD Symbol;Acc:1310403]	-
novel.1380	591.460308788858	450.620053089421	393.643667850724	461.125548695711	323.217997703122	307.388888247483	478.574676576334	363.910811548772	0.392698192817185	0.0279768687835704	0.99997951241071	-	4	77447503	77448536	+	692	-	-	-
ENSRNOG00000026036	1943.9908678575	1708.0815451097	1753.33945634428	1671.20006549281	1505.80276632637	1581.58177154398	1801.80395643716	1586.19486778772	0.182816214601217	0.0280125497523678	0.99997951241071	Pdyn	3	122194329	122206671	-	2439	protein_coding	prodynorphin [Source:RGD Symbol;Acc:62054]	-
ENSRNOG00000011971	194.616535428687	209.280064181846	147.164949219422	128.709768537045	136.494086867873	142.027869157253	183.687182943318	135.74390818739	0.435549450487277	0.0284339116488737	0.99997951241071	C1s	4	157143592	157155609	-	3018	protein_coding	complement C1s [Source:RGD Symbol;Acc:619983]	-
ENSRNOG00000016387	3230.19959083032	3075.08111327622	3057.9612454367	2867.0861038685	2825.97357451243	2798.96350717757	3121.08064984775	2830.67439518617	0.14054663056165	0.0285416004353706	0.99997951241071	Rpl34	2	235850334	235852708	-	354	protein_coding	ribosomal protein L34 [Source:RGD Symbol;Acc:1309402]	-
ENSRNOG00000055714	273.985290100721	227.091133473917	266.341472513678	231.069505720049	194.367579699851	160.288595191757	255.805965362772	195.241893537219	0.388505195121993	0.0290118581337231	0.99997951241071	Ak7	6	129538982	129606932	+	2999	protein_coding	adenylate kinase 7 [Source:RGD Symbol;Acc:1309600]	-
ENSRNOG00000003526	569.71544449515	503.162707501033	566.088485647715	435.788980086057	445.516699536736	492.025118151911	546.322212547966	457.776932591568	0.254088113113499	0.0294988790038162	0.99997951241071	Sytl4	X	104765294	104814145	-	2419	protein_coding	synaptotagmin-like 4 [Source:RGD Symbol;Acc:620204]	-
ENSRNOG00000040266	140.254374694417	123.7869315799	172.444817796991	82.0904822952805	101.551600629697	123.767143122749	145.495374690436	102.469742015909	0.506134326653741	0.0296476358434724	0.99997951241071	Cdkl4	6	3234090	3254779	-	870	protein_coding	cyclin-dependent kinase-like 4 [Source:MGI Symbol;Acc:MGI:3587025]	-
ENSRNOG00000005908	1090.50494432946	1124.76902579434	1085.22864393709	1041.83970122899	970.74594580431	823.761641112066	1100.1675380203	945.449096048456	0.218899159281105	0.0301095803326576	0.99997951241071	Dmtf1	4	21862313	21902762	+	3533	protein_coding	cyclin D binding myb-like transcription factor 1 [Source:RGD Symbol;Acc:70966]	MYB
ENSRNOG00000000609	695.835657398656	730.25384097495	708.739172621142	654.696932873471	587.470549879324	590.430141782293	711.60955699825	610.865874845029	0.220323451400748	0.0301247593974983	0.99997951241071	Ipmk	20	18457310	18489833	-	5389	protein_coding	inositol polyphosphate multikinase [Source:RGD Symbol;Acc:620954]	-
ENSRNOG00000050713	1.0872432146854	1.7811069292072	34.3083930695585	0	2.18390538988596	3.04345433908399	12.392247737817	1.74245324298998	2.84012731643808	0.0308023225755057	0.99997951241071	LOC108348050	11	15081774	15089850	+	747	protein_coding	ubiquitin carboxyl-terminal hydrolase 25-like [Source:RGD Symbol;Acc:11392568]	-
novel.784	107.637078253855	96.1797741771886	92.0909498182885	71.9558548514187	65.5171616965788	66.9559954598477	98.6359340831106	68.1430040026151	0.531078842082344	0.0310345568799741	0.99997951241071	-	16	21404176	21407742	-	3567	-	-	-
ENSRNOG00000019834	29565.4047369401	29711.5352395698	28752.2390971884	28070.8910940084	26546.4619667588	26703.2683711229	29343.0596912328	27106.87381063	0.114336229315396	0.0312021213815026	0.99997951241071	Hsp90ab1	9	17817721	17823243	+	2661	protein_coding	heat shock protein 90 alpha family class B member 1 [Source:RGD Symbol;Acc:1303075]	-
ENSRNOG00000011680	88.0667003895174	39.1843524425583	38.822655315553	26.3500313540406	27.2988173735745	35.5069672893132	55.3579027158762	29.7186053389761	0.888126566374221	0.031621992988567	0.99997951241071	Il16	1	145781928	145870912	-	4985	protein_coding	interleukin 16 [Source:RGD Symbol;Acc:1583872]	-
ENSRNOG00000061312	490.346689823115	492.47606592579	522.751568086167	423.627427153423	419.309834858105	430.141546590537	501.858107945024	424.359602867355	0.242305281337174	0.0316344000793362	0.99997951241071	Phf10	1	56951518	56967895	-	1644	protein_coding	PHD finger protein 10 [Source:RGD Symbol;Acc:1305266]	-
ENSRNOG00000001476	6.5234592881124	4.45276732301799	3.61140979679563	1.01346274438618	0	0	4.86254546930867	0.337820914795393	3.70187824368473	0.0318036257411233	0.99997951241071	Cldn4	12	24761210	24763005	+	1796	protein_coding	claudin 4 [Source:RGD Symbol;Acc:1307932]	-
ENSRNOG00000053961	528.400202337104	490.694958996583	455.037634396249	374.981215422886	428.045456417648	426.083607471758	491.377598576645	409.703426437431	0.26135238993304	0.033308909927572	0.99997951241071	Med9	10	46314375	46329373	+	1881	protein_coding	mediator complex subunit 9 [Source:RGD Symbol;Acc:1563669]	-
novel.1870	4.3489728587416	17.811069292072	18.0570489839781	4.05385097754471	4.36781077977192	3.04345433908399	13.4056970449306	3.82170536546687	1.82324569351973	0.0334838856185987	0.99997951241071	-	8	131627939	131727812	+	799	-	-	-
ENSRNOG00000055579	5567.77250240393	5589.11354385218	5348.49790905433	5047.04446704317	4894.13197873444	5175.90134600217	5501.79465177015	5039.02593059326	0.12660587948446	0.0334908704636131	0.99997951241071	Tmbim6	7	141034982	141069989	+	1467	protein_coding	transmembrane BAX inhibitor motif containing 6 [Source:RGD Symbol;Acc:3842]	-
novel.1043	4.3489728587416	18.7016227566756	61.3939665455257	11.148090188248	5.4597634747149	11.1593325766413	28.148187386981	9.25572874653472	1.60782446355094	0.0335497873324824	0.99997951241071	-	2	58222004	58237522	+	3631	-	PF00333:Ribosomal protein S5, N-terminal domain|PF03719:Ribosomal protein S5, C-terminal domain	-
ENSRNOG00000008336	289.206695106316	390.062417496376	399.963634995116	313.159988015329	302.470896499206	222.172166753131	359.744249199269	279.267683755889	0.368140672659353	0.0336300006263582	0.99997951241071	Tnfrsf11b	7	93798545	93826665	-	2900	protein_coding	TNF receptor superfamily member 11B [Source:RGD Symbol;Acc:619802]	-
ENSRNOG00000013794	212.012426863653	234.215561190746	180.570489839781	140.871321469679	188.907816225136	143.042353936947	208.932825964727	157.607163877254	0.408305609082286	0.033631163841453	0.99997951241071	Rbp1	8	106449321	106470842	+	696	protein_coding	retinol binding protein 1 [Source:RGD Symbol;Acc:3543]	-
ENSRNOG00000005249	788.251330646915	819.30918743531	771.035991615867	724.625862236118	706.493393628108	615.79226127466	792.865503232697	682.303839046295	0.217025624453813	0.0343704876825953	0.99997951241071	Snx6	6	75626927	75670135	-	1934	protein_coding	sorting nexin 6 [Source:RGD Symbol;Acc:1304647]	-
ENSRNOG00000011719	782.815114573488	697.303362784617	703.322057925949	609.091109376093	638.792326541644	632.024017749775	727.813511761351	626.635817889171	0.214794189265398	0.034391906856371	0.99997951241071	Ngb	6	111126261	111132320	-	2382	protein_coding	neuroglobin [Source:RGD Symbol;Acc:621461]	-
ENSRNOG00000006114	350.092315128699	330.395335367935	320.512619465612	260.459925307248	203.103201259394	318.548220824124	333.666756654082	260.703782463589	0.35382263203839	0.0348157398442582	0.99997951241071	Cfap69	4	25538497	25609652	+	3146	protein_coding	cilia and flagella associated protein 69 [Source:RGD Symbol;Acc:6496360]	-
ENSRNOG00000004337	1530.83844627704	1683.1460481008	1622.42585121044	1459.3863519161	1523.27400944546	1242.74385512596	1612.13678186276	1408.46807216251	0.195664247052324	0.0348655628839708	0.99997951241071	Fam20b	13	74280173	74331214	-	5051	protein_coding	FAM20B, glycosaminoglycan xylosylkinase [Source:RGD Symbol;Acc:1311162]	-
ENSRNOG00000000470	1703.71011741202	1478.31875124197	1447.27247606585	1202.98027758639	1274.30879499846	1504.48092828718	1543.10044823995	1327.25666695735	0.216428887675443	0.0348918144505318	0.99997951241071	Vps52	20	5432004	5441706	-	4827	protein_coding	VPS52 GARP complex subunit [Source:RGD Symbol;Acc:3618]	-
ENSRNOG00000009269	21.744864293708	105.975862287828	2.70855734759672	0	1.09195269494298	8.1158782375573	43.4764279763776	3.06927697750009	3.82178074810854	0.0350600127931053	0.99997951241071	Cga	5	50381244	50393367	+	669	protein_coding	glycoprotein hormones, alpha polypeptide [Source:RGD Symbol;Acc:620436]	-
ENSRNOG00000049123	66.3218360958094	2.67166039381079	0.902852449198907	0	2.18390538988596	0	23.2987829796064	0.72796846329532	5.01982636019579	0.0353199139436424	0.99997951241071	AABR07066510.1	9	9931441	9936247	-	1857	protein_coding		-
ENSRNOG00000046001	405.541719077654	373.141901668908	349.403897839977	337.483093880597	323.217997703122	238.403923228246	376.02917286218	299.701671603988	0.326759906748928	0.0353926918350336	0.99997951241071	AABR07030823.1	10	105282095	105283854	-	1758	pseudogene		-
ENSRNOG00000021248	272.898046886035	232.434454261539	279.884259251661	199.652160644077	234.769829412741	181.592775565345	261.738920133079	205.338255207388	0.350505115663116	0.0356131189023465	0.99997951241071	Cdc25b	3	123731539	123741339	+	2795	protein_coding	cell division cycle 25B [Source:RGD Symbol;Acc:621500]	-
ENSRNOG00000006999	517.52777019025	481.789424350547	480.317502973819	444.910144785532	402.93054443396	400.721487979392	493.211565838205	416.187392399628	0.243745885031783	0.0373199980690466	0.99997951241071	Wdr78	5	122551405	122642202	-	3710	protein_coding	WD repeat domain 78 [Source:RGD Symbol;Acc:1311027]	-
ENSRNOG00000060523	88.0667003895174	71.2442771682879	0	0	0	0	53.1036591859351	0	8.11751445452075	0.0378055733571882	0.99997951241071	AABR07044362.6	20	3134704	3135301	-	598	processed_pseudogene		-
ENSRNOG00000026051	84.8049707454612	66.7915098452699	0	1.01346274438618	1.09195269494298	7.10139345786264	50.5321601969103	3.06893629906393	4.03826152079593	0.0379152121559247	0.99997951241071	AABR07044362.1	20	3135791	3140610	+	1131	unprocessed_pseudogene		-
ENSRNOG00000032300	23.9193507230788	16.0299623628648	33.4055406203596	7.09423921070325	12.0114796443728	13.1883021360306	24.451617902101	10.7646736637022	1.18515436548558	0.0380543441281666	0.99997951241071	Rpl39l	10	5529589	5533695	-	499	protein_coding	ribosomal protein L39-like [Source:RGD Symbol;Acc:1561345]	-
ENSRNOG00000014973	226.146588654563	174.548479062305	189.599014331771	149.992486169154	128.850418003272	168.404473429314	196.764694016213	149.08245920058	0.396360840525679	0.0380918469720875	0.99997951241071	Tekt1	10	58895674	58924137	-	1432	protein_coding	tektin 1 [Source:RGD Symbol;Acc:619913]	-
ENSRNOG00000010783	293.555667965058	311.693712611259	262.730062716882	236.13681944198	239.137640192513	226.23010587191	289.326481097733	233.834855168801	0.307243414705087	0.0384891711905988	0.99997951241071	Mak16	16	64729221	64737807	+	2272	protein_coding	MAK16 homolog [Source:RGD Symbol;Acc:1311297]	-
novel.1461	542.534364128015	544.128166872798	501.083109305394	485.44865456098	423.677645637876	434.199485709315	529.248546768735	447.77526196939	0.24031064350712	0.0384919964193196	0.99997951241071	-	4	183222066	183226246	-	4181	-	-	-
ENSRNOG00000001633	925.243975697275	855.821879484058	764.716024471474	725.639324980504	732.70025830674	739.559404397409	848.593959884269	732.632995894884	0.210721069003318	0.0387135245900154	0.99997951241071	Tfg	11	46179940	46206721	+	2245	protein_coding	Trk-fused gene [Source:RGD Symbol;Acc:1309751]	-
novel.1759	4867.58787214654	4255.06445387599	4119.71572569461	3875.48153453275	3836.02981733469	4140.11238593392	4414.12268390571	3950.54124593378	0.159521377932405	0.0388924409882657	0.99997951241071	-	7	3051670	3053928	-	1143	-	PF01283:Ribosomal protein S26e	-
ENSRNOG00000013969	8946.92441364615	8682.00572642048	9232.56914550803	8389.44459802879	7473.32424418976	8534.86045157119	8953.83309519155	8132.54309792991	0.138682028421165	0.0400980681649341	0.99997951241071	Ahi1	1	16478127	16601769	+	3141	protein_coding	Abelson helper integration site 1 [Source:RGD Symbol;Acc:1303040]	-
ENSRNOG00000001254	172.871671134979	224.419473080107	219.393145155334	185.463682222671	160.517046156618	110.578840986718	205.56142979014	152.186523122002	0.436333205195397	0.0403580382722722	0.99997951241071	Col6a2	20	12773427	12801180	+	3695	protein_coding	collagen type VI alpha 2 chain [Source:RGD Symbol;Acc:1305585]	-
ENSRNOG00000007636	1140.51813220498	1127.44068618816	1276.63336316725	1101.63400314778	1055.91825600986	932.311512539395	1181.5307271868	1029.95459056568	0.198555243278074	0.0406085768461056	0.99997951241071	Cadps2	4	50326442	50860756	-	4507	protein_coding	calcium dependent secretion activator 2 [Source:RGD Symbol;Acc:1559440]	-
ENSRNOG00000047339	10490.8097784994	10234.2404152245	10385.511723135	9930.92143224016	9010.79363866948	9649.77922445563	10370.1873056197	9530.49809845509	0.121692243961918	0.0406906895196437	0.99997951241071	Pja1	X	69213645	69218556	-	2948	protein_coding	praja ring finger ubiquitin ligase 1 [Source:RGD Symbol;Acc:1591532]	-
ENSRNOG00000051771	50.0131878755284	49.8709940178015	34.3083930695585	30.4038823315854	19.6551485089737	26.3766042720612	44.7308583209628	25.4785450375401	0.80714269813777	0.0407482342833063	0.99997951241071	AABR07006894.1	1	263002286	263013858	-	5399	lincRNA		-
ENSRNOG00000010950	317.475018688137	312.584266075863	298.844160684838	276.675329217427	246.781309057114	234.345984109467	309.634481816279	252.600874128002	0.292989157386977	0.0411649591923991	0.99997951241071	Cep41	4	57966783	58006839	-	3561	protein_coding	centrosomal protein 41 [Source:RGD Symbol;Acc:1562034]	-
ENSRNOG00000008490	888.277706397972	789.920923103391	768.32743426827	705.37007009278	704.309488238222	714.197284905042	815.508687923211	707.958947745348	0.202584998321987	0.0413036706326085	0.99997951241071	Cwc15	8	12994155	13004957	+	1348	protein_coding	CWC15 spliceosome-associated protein [Source:RGD Symbol;Acc:1310669]	-
ENSRNOG00000009309	1118.77326791128	1116.75404461291	1032.86320188355	934.412650324057	1015.51600629697	932.311512539395	1089.46350480258	960.746723053474	0.181409672226502	0.04139548628968	0.99997951241071	Meaf6	5	143081326	143103222	+	1175	protein_coding	MYST/Esa1-associated factor 6 [Source:RGD Symbol;Acc:1310440]	-
ENSRNOG00000052273	471.863555173464	355.330832376836	393.643667850724	332.415780158667	310.114565363806	353.040703333742	406.946018467008	331.857016285405	0.291255353372227	0.041481381378247	0.99997951241071	LOC100363116	1	143601014	143607170	-	2048	protein_coding	hypothetical protein LOC100363116 [Source:RGD Symbol;Acc:2324773]	-
ENSRNOG00000013195	599.071011291655	593.108607425996	500.180256856195	478.354415350276	452.068415706394	499.126511609774	564.119958524615	476.516447555481	0.24217959670856	0.0415613541519864	0.99997951241071	Ruvbl1	4	120411991	120447455	+	1719	protein_coding	RuvB-like AAA ATPase 1 [Source:RGD Symbol;Acc:68373]	-
ENSRNOG00000018655	818.694140658106	804.169778537049	785.481630803049	692.19505441576	705.401440933166	714.197284905042	802.781849999402	703.931260084656	0.189239662174528	0.0416803246973883	0.99997951241071	Adsl	7	122157201	122192328	+	1952	protein_coding	adenylosuccinate lyase [Source:RGD Symbol;Acc:1307617]	-
ENSRNOG00000020093	375.098909066463	325.942568044917	367.460946823955	302.011897827081	230.402018632969	324.635129502292	356.167474645112	285.683015320781	0.315880341177377	0.0423560864627454	0.99997951241071	LOC100360573	19	38619764	38620298	+	399	protein_coding	ribosomal protein S12-like [Source:RGD Symbol;Acc:2321884]	-
ENSRNOG00000059061	352.26680155807	469.321675846096	379.198028663541	271.608015495496	361.436342026127	332.751007739849	400.262168689236	321.931788420491	0.316672701294976	0.0424898879099754	0.99997951241071	Uqcr10	14	84935486	84937725	-	410	protein_coding	ubiquinol-cytochrome c reductase, complex III subunit X [Source:RGD Symbol;Acc:1595126]	-
novel.1095	6.5234592881124	24.0449435442971	23.4741636791716	5.06731372193089	5.4597634747149	9.13036301725196	18.0141888371937	6.55248007129925	1.46669502536266	0.0425462639507717	0.99997951241071	-	2	234628239	234629726	+	1488	-	-	-
ENSRNOG00000005960	2519.14252842607	2452.58424151831	2716.68301963951	2273.1969356582	2279.99722704094	2394.1840800794	2562.80326319463	2315.79274759285	0.146282609601627	0.0426103686670616	0.99997951241071	RGD1311744	8	43315592	43336304	-	3591	protein_coding	similar to RIKEN cDNA 5830475I06 [Source:RGD Symbol;Acc:1311744]	-
ENSRNOG00000011145	108.72432146854	119.334164256882	133.622162481438	109.453976393707	84.0803575106095	55.7966628832064	120.560216068953	83.1103322625077	0.53817369982236	0.0426668090007584	0.99997951241071	Crhr2	4	85286372	85329362	-	3027	protein_coding	corticotropin releasing hormone receptor 2 [Source:RGD Symbol;Acc:70547]	-
ENSRNOG00000051720	1065.49835039169	885.210143815976	715.961992214733	734.76048967998	784.02203496906	696.951043650233	888.890162140801	738.577856099757	0.26588851160719	0.042743863856782	0.99997951241071	Nudc	5	151754716	151768123	-	1307	protein_coding	nuclear distribution C, dynein complex regulator [Source:RGD Symbol;Acc:3215]	-
ENSRNOG00000036835	1450.38244839032	1409.7461344675	1288.37044500684	1262.77457950518	1227.35482911591	1197.0920400397	1382.83300928822	1229.07381622026	0.169437751680241	0.0428680510309116	0.99997951241071	Copz1	7	144899534	144926350	+	2340	protein_coding	coatomer protein complex, subunit zeta 1 [Source:RGD Symbol;Acc:1306154]	-
ENSRNOG00000018215	20.6576210790226	15.1394088982612	55.9768518503323	16.2154039101789	14.1953850342587	10.1448477969466	30.5912939425387	13.5185455804614	1.18237757503776	0.0429684588233742	0.99997951241071	Slc22a6	1	224824799	224833259	+	2237	protein_coding	solute carrier family 22 member 6 [Source:RGD Symbol;Acc:69338]	-
ENSRNOG00000050649	562.104741992352	532.550971832952	538.100059722549	456.05823497378	488.102854639512	455.503666082903	544.251924515951	466.554918565399	0.221989684335855	0.0430938607779226	0.99997951241071	Tvp23b	10	49299125	49310400	+	1652	protein_coding	trans-golgi network vesicle protein 23 homolog B [Source:RGD Symbol;Acc:1586539]	-
ENSRNOG00000039086	272.898046886035	281.414894814737	245.575866182103	229.042580231276	198.735390479622	216.085258074963	266.629602627625	214.621076261954	0.31193174513878	0.0433430256837773	0.99997951241071	Ccdc153	8	48569328	48577855	+	1484	protein_coding	coiled-coil domain containing 153 [Source:RGD Symbol;Acc:1305351]	-
ENSRNOG00000011586	450.118690879756	391.843524425583	427.952060920282	332.415780158667	359.252436636241	371.301429368246	423.304758741874	354.323215387718	0.255501583935257	0.0438857509088753	0.99997951241071	LOC100909712	2	157747542	157759838	-	2190	protein_coding	cyclin-L1-like [Source:RGD Symbol;Acc:6501887]	-
ENSRNOG00000004327	499.044635540599	479.117763956736	587.756944428489	450.990921251849	465.17184804571	394.634579301224	521.973114641941	436.932449532928	0.25757497508925	0.0439704143657214	0.99997951241071	Ddc	14	91905919	91996774	-	5198	protein_coding	dopa decarboxylase [Source:RGD Symbol;Acc:2494]	-
ENSRNOG00000059381	625.164848444105	591.327500496789	604.911140963268	478.354415350276	577.642975624837	499.126511609774	607.134496634721	518.374634194962	0.228389198864403	0.0441543568667075	0.99997951241071	Mrps6	11	32211115	32263899	+	699	protein_coding	mitochondrial ribosomal protein S6 [Source:RGD Symbol;Acc:2322928]	-
ENSRNOG00000006048	205.488967575541	197.702869141999	197.724686374561	139.857858725293	141.953850342587	183.621745124734	200.305507697367	155.144484730871	0.367285134194676	0.0442824560847854	0.99997951241071	Ezh2	4	77284404	77347011	-	2794	protein_coding	enhancer of zeste 2 polycomb repressive complex 2 subunit [Source:RGD Symbol;Acc:1595860]	-
ENSRNOG00000017074	1759.15952136098	1622.58841250776	1642.28860509281	1563.77301458787	1485.05566512245	1456.80014364153	1674.67884632052	1501.87627445062	0.156411671398708	0.0443911441918396	0.99997951241071	Rab28	14	73889213	73963202	+	1686	protein_coding	RAB28, member RAS oncogene family [Source:RGD Symbol;Acc:620891]	-
ENSRNOG00000048411	68.4963225251802	58.7765286638375	72.2281959359126	23.3096431208821	48.0459185774912	51.7387237644278	66.5003490416434	41.0314284876003	0.69774131100198	0.044925530102985	0.99997951241071	Uhrf1	9	10738222	10757954	-	3856	protein_coding	ubiquitin-like with PHD and ring finger domains 1 [Source:RGD Symbol;Acc:1595855]	-
ENSRNOG00000002579	1054.62591824484	1159.50061091388	1068.07444740231	1015.48966987495	955.458608075108	929.268058200311	1094.06699218701	966.73877871679	0.178991592250386	0.0450378771408343	0.99997951241071	Parm1	14	17969219	18076907	-	4895	protein_coding	prostate androgen-regulated mucin-like protein 1 [Source:RGD Symbol;Acc:708342]	-
ENSRNOG00000019141	57.6238903783262	41.8560128363691	60.4911140963268	20.2692548877236	38.2183443230043	36.5214520690078	53.3236724370074	31.6696837599119	0.752277396146532	0.0450714745565661	0.99997951241071	Ch25h	1	252807065	252808380	-	1316	protein_coding	cholesterol 25-hydroxylase [Source:RGD Symbol;Acc:1310575]	-
novel.25	25.0065939377642	53.4332078762159	17.1541965347792	10.1346274438618	16.3792904241447	18.2607260345039	31.8646661162531	14.9248813008368	1.09894507155194	0.0451626049595915	0.99997951241071	-	1	54425311	54427775	+	1052	-	-	-
ENSRNOG00000029682	307.689829755968	276.071574027115	262.730062716882	202.692548877236	252.241072531829	226.23010587191	282.163822166655	227.054575760325	0.312824273282176	0.0452312039974019	0.99997951241071	Clic1	20	5040337	5049166	+	1172	protein_coding	chloride intracellular channel 1 [Source:RGD Symbol;Acc:1303043]	-
ENSRNOG00000033351	238.106264016103	228.872240403125	261.827210267683	181.409831245126	180.172194665592	218.114227634352	242.93523822897	193.232084515023	0.32990935094082	0.0453172139519693	0.99997951241071	Zfp869	16	21444638	21448847	+	1593	protein_coding	zinc finger protein 869 [Source:RGD Symbol;Acc:2320746]	zf-C2H2
ENSRNOG00000024111	71.7580521692364	58.7765286638375	58.685409197929	44.5923607529919	48.0459185774912	25.3621194923666	63.0733300103343	39.3334662742832	0.681054469557358	0.0454889445924927	0.99997951241071	Cage1	17	27452638	27490851	+	2865	protein_coding	cancer antigen 1 [Source:RGD Symbol;Acc:1306102]	-
ENSRNOG00000007006	2724.63149600161	2618.22718593458	2904.47632907288	2557.97996683072	2328.04314561843	2550.41473615238	2749.11167033636	2478.81261620051	0.149135090209974	0.0455729916619203	0.99997951241071	Slc3a1	6	8284878	8318674	+	2347	protein_coding	solute carrier family 3 member 1 [Source:RGD Symbol;Acc:3709]	-
ENSRNOG00000023794	42.4024853727306	52.5426544116123	44.2397700107465	28.376956842813	33.8505335432324	20.2896955938932	46.3949699316964	27.5057286599795	0.758864441587826	0.0457439829465122	0.99997951241071	Mei4	8	89369417	89556942	+	2830	protein_coding	meiotic double-stranded break formation protein 4 [Source:RGD Symbol;Acc:1583682]	-
ENSRNOG00000019785	583.84960628606	598.451928213618	650.053763423213	574.633376066963	481.551138469854	509.27135940672	610.78509930763	521.818624647846	0.227202333816333	0.0466796536303445	0.99997951241071	Phtf1	2	206454208	206493030	+	2786	protein_coding	putative homeodomain transcription factor 1 [Source:RGD Symbol;Acc:620426]	-
ENSRNOG00000058120	6.5234592881124	2.67166039381079	0.902852449198907	0	0	0	3.36599071037403	0	4.12690599358643	0.0470063354632609	0.99997951241071	Tinag	8	84279229	84320746	-	1439	protein_coding	tubulointerstitial nephritis antigen [Source:RGD Symbol;Acc:1359482]	-
ENSRNOG00000009197	698.010143828027	779.234281528148	589.562649326886	626.319976030658	584.194691794495	530.575539780308	688.93569156102	580.363402535154	0.247395148021355	0.0475147617737232	0.99997951241071	Asb4	4	30313102	30501329	+	3490	protein_coding	ankyrin repeat and SOCS box-containing 4 [Source:RGD Symbol;Acc:1563114]	-
ENSRNOG00000007032	1001.35100072525	927.956710116949	973.274940236422	892.860677804223	879.021919429099	771.008432567943	967.527550359541	847.630343267089	0.190578670965592	0.0475235747572669	0.99997951241071	Amigo2	7	138704126	138707221	-	3096	protein_coding	adhesion molecule with Ig like domain 2 [Source:RGD Symbol;Acc:727911]	-
novel.524	14.1341617909102	1.7811069292072	5.41711469519344	1.01346274438618	2.18390538988596	0	7.11079447177028	1.06578937809071	2.74491769089222	0.0478690705675045	0.99997951241071	-	13	30018704	30065281	+	555	-	PF01054:Mouse mammary tumour virus superantigen	-
novel.823	257.67664188044	220.857259221692	264.53576761528	202.692548877236	196.551485089737	197.824532040459	247.689889572471	199.02285533581	0.314518545693179	0.0483662350948466	0.99997951241071	-	17	32168992	32171886	+	2895	-	-	-
ENSRNOG00000061916	11.9596753615394	8.90553464603598	27.0855734759672	5.06731372193089	2.18390538988596	9.13036301725196	15.9835944945142	5.46052737635627	1.54477903313276	0.0492423747112771	0.99997951241071	AABR07041724.2	X	137706282	137719875	-	246	lincRNA		-
ENSRNOG00000000455	31.5300532258766	26.7166039381079	10.8342293903869	8.10770195508943	10.9195269494298	11.1593325766413	23.0269621847905	10.0621871603868	1.18960319508054	0.0493981170431781	0.99997951241071	Tap2	20	3995544	4009587	+	2426	protein_coding	transporter 2, ATP binding cassette subfamily B member [Source:RGD Symbol;Acc:3818]	-
