# Supplementary material for: Electroacupuncture alleviates perioperative hypothalamus-pituitary-adrenal axis dysfunction via circRNA-miRNA-mRNA networks
Source: Front Mol Neurosci. 2023 Jan 25;16:1115569. doi: 10.3389/fnmol.2023.1115569 (PMC9905746; doi:10.3389/fnmol.2023.1115569)
Supplement: Supplementary file 1 [file Data_Sheet_1.ZIP › Raw data/Fig2/Fig2C/PVN/HT VS NC/HTvsNC_deg_down.xls]

gene_id	HT1	HT2	HT3	NC1	NC2	NC3	HT	NC	log2FoldChange	pvalue	padj	gene_name	gene_chr	gene_start	gene_end	gene_strand	gene_length	gene_biotype	gene_description	tf_family
ENSRNOG00000048295	16.0325360512509	16.1194868434996	13.9616115433903	55.4596563570841	60.6011500450686	106.55999872473	15.3712114793803	74.2069350422943	-2.27390742635757	8.22833323193905e-08	0.000154189822174058	AABR07039229.2	X	72650313	72654262	+	1081	processed_transcript	DMRT-like family C1a [Source:NCBI gene;Acc:501668]	-
ENSRNOG00000012404	67.1362447146132	109.612510535797	96.7340228363471	196.724818776072	224.040615318133	283.542257476239	91.1609260289192	234.769230523481	-1.36710249029329	1.11999061141482e-07	0.00018888641661511	Thrsp	1	162381253	162385575	-	1232	protein_coding	thyroid hormone responsive [Source:RGD Symbol;Acc:3859]	-
ENSRNOG00000013552	239.486007265561	295.523925464159	341.062224845677	489.719229719158	639.984872445649	558.745036791411	292.024052525132	562.816379652073	-0.947139787969631	7.35464464269544e-07	0.00103363401582549	Scd	1	264160129	264172729	-	4475	protein_coding	stearoyl-CoA desaturase [Source:RGD Symbol;Acc:621176]	-
ENSRNOG00000002919	3769.65003905037	5092.68321008964	4833.7093679152	7477.63593071175	8507.11598738729	7022.767220302	4565.3475390184	7669.17304613368	-0.748409996036997	1.32861743611416e-06	0.0016674573193478	Gfap	10	90990762	90999506	-	3661	protein_coding	glial fibrillary acidic protein [Source:RGD Symbol;Acc:2679]	-
novel.115	503.020818607997	592.122483384552	511.593337268516	1131.16770796241	769.45096572375	1055.40729171711	535.578879753689	985.341988467758	-0.879409033091932	1.48306313609351e-06	0.0016674573193478	-	1	226111567	226114274	+	2708	-	-	-
ENSRNOG00000042838	545.106225742531	373.972094769191	479.681082312195	765.971102894067	893.407863543209	844.140511636776	466.253134274639	834.506492691351	-0.839429937053709	1.71365482614852e-06	0.00180629929018717	Junb	19	26092974	26094756	-	1783	protein_coding	JunB proto-oncogene, AP-1 transcription factor subunit [Source:RGD Symbol;Acc:2944]	TF_bZIP
ENSRNOG00000042731	1518.08075735282	1733.38215190432	1553.72791318586	2460.10664331141	2212.86017588811	2350.806232736	1601.73027414767	2341.25768397851	-0.547697658522358	3.61294600102036e-06	0.00358425495924755	Slc25a18	4	153330069	153350446	+	1964	protein_coding	solute carrier family 25 member 18 [Source:RGD Symbol;Acc:1590470]	-
ENSRNOG00000020480	2099.26018921067	2607.058338822	2362.50412473512	3234.44901508956	3774.71708841329	3853.76551909698	2356.27421758926	3620.97720753328	-0.620112448103597	7.3459024979357e-06	0.00688270253487142	Fads1	1	226234074	226249138	+	3416	protein_coding	fatty acid desaturase 1 [Source:RGD Symbol;Acc:621678]	-
ENSRNOG00000007338	295.599883444939	298.747822832859	338.070450943522	592.267273549238	482.972801874335	468.863994388813	310.806052407107	514.701356604128	-0.726576276766391	1.2143143204898e-05	0.0104672434452234	Fbln2	4	122835436	122895121	+	4309	protein_coding	fibulin 2 [Source:RGD Symbol;Acc:628685]	-
ENSRNOG00000003172	22.04473707047	27.940443862066	30.9149969889357	76.3878285673045	67.9467439899255	73.2020860804668	26.9667259738239	72.5122195458989	-1.42671132190282	1.24129776996423e-05	0.0104672434452234	Serpinf1	10	62241756	62254287	-	1548	protein_coding	serpin family F member 1 [Source:RGD Symbol;Acc:631369]	-
ENSRNOG00000057367	8496.24207365978	9374.01891572313	9040.14347434522	11919.640482331	12186.3403545174	11996.8026390355	8970.13482124271	12034.261158628	-0.423978553088794	1.37335783467714e-05	0.0108571256241931	Glud1	16	10662021	10695557	+	2867	protein_coding	glutamate dehydrogenase 1 [Source:RGD Symbol;Acc:2708]	-
ENSRNOG00000013484	541.098091729718	445.972469336822	735.976379930146	1090.35777215248	932.890430996814	1616.00554587765	574.348980332229	1213.08458300898	-1.07844568752418	1.41628676983249e-05	0.0108571256241931	LOC108348061	9	27368272	27452902	-	1453	protein_coding	glutathione S-transferase alpha-3 [Source:RGD Symbol;Acc:11504935]	-
ENSRNOG00000046889	2332.73399545701	2523.2370072358	2716.5307031568	3899.96489137457	3378.05501539102	3525.74604476173	2524.1672352832	3601.25531717577	-0.512555624537263	2.83569659881483e-05	0.0199266763079217	Dbi	13	36117119	36174908	-	2146	protein_coding	diazepam binding inhibitor, acyl-CoA binding protein [Source:RGD Symbol;Acc:2490]	-
ENSRNOG00000007782	50.1016751601591	24.716546493366	33.9067708910907	107.780086882635	77.1287364209965	94.5140858254129	36.2416641815386	93.1409697096815	-1.35721127533895	7.69251408262804e-05	0.0463336607155436	Ghrh	3	153449125	153468794	-	825	protein_coding	growth hormone releasing hormone [Source:RGD Symbol;Acc:61883]	-
ENSRNOG00000007607	263.534811342437	145.075381591496	241.336428107175	340.082798416082	445.326632906944	607.855297073244	216.64887368037	464.42157613209	-1.09973110444018	8.42494473850697e-05	0.0489954113844552	Nr4a1	7	142905758	142920216	+	2660	protein_coding	nuclear receptor subfamily 4, group A, member 1 [Source:RGD Symbol;Acc:620029]	NGFIB-like
ENSRNOG00000047321	3886.88795892514	3215.30030905005	2040.38980126975	6743.05708613301	5106.10599091859	5116.73315615618	3047.52602308165	5655.29874440259	-0.891934770390412	0.000108530394293993	0.0590440354763932	Hba-a2	10	15589364	15590220	-	557	protein_coding	hemoglobin alpha, adult chain 2 [Source:RGD Symbol;Acc:1359364]	-
ENSRNOG00000013794	139.282656945242	185.911414928362	140.613373401288	294.040819553597	230.468010019882	294.661561690993	155.269148424964	273.056797088157	-0.815180310789257	0.00011416646200228	0.060169293177139	Rbp1	8	106449321	106470842	+	696	protein_coding	retinol binding protein 1 [Source:RGD Symbol;Acc:3543]	-
ENSRNOG00000011824	1437.91807709657	1257.31997379297	915.48281405945	2458.01382609039	1669.28622396871	2150.65875687042	1203.57362164966	2092.65293564317	-0.797896957669747	0.000124605042665765	0.0632859976959217	Trh	4	124110716	124113242	-	1391	protein_coding	thyrotropin releasing hormone [Source:RGD Symbol;Acc:3903]	-
ENSRNOG00000019422	643.305509056443	454.569528986689	649.214936767649	799.45617843042	1039.40154319724	1138.80207332777	582.363324936927	992.553264985142	-0.769163895162223	0.000127585171755786	0.0632859976959217	Egr1	18	27657628	27661429	+	3130	protein_coding	early growth response 1 [Source:RGD Symbol;Acc:2544]	zf-C2H2
ENSRNOG00000045989	0	0	0	133.940302145411	2.7545977293213	192.734606389077	0	109.80983542127	-9.18717821338197	0.000146839812367054	0.0707558124448674	Hba-a3	10	15577249	15577977	-	429	protein_coding	hemoglobin alpha, adult chain 3 [Source:RGD Symbol;Acc:1359209]	-
ENSRNOG00000058439	10.0203350320318	15.0448543872663	12.9643535760053	179.982281007895	56.9283530726402	12.9725215838802	12.6765143317678	83.294385221472	-2.71492778784012	0.00019674940243156	0.0869846539424965	LOC100910130	X	156392630	156399760	-	1324	protein_coding	protein FAM50A-like [Source:RGD Symbol;Acc:6500228]	-
ENSRNOG00000008015	336.683257076269	237.493772827561	191.473529737924	390.310411720611	497.663989764049	516.121037301519	255.216853213918	468.031812928726	-0.875243905422538	0.000201150400459968	0.0869846539424965	Fos	6	109300433	109303299	+	1589	protein_coding	Fos proto-oncogene, AP-1 transcription factor subunit [Source:RGD Symbol;Acc:2626]	TF_bZIP
ENSRNOG00000049075	837.70000867786	913.437587798311	756.918797245231	1331.03175257002	1055.92912957317	1585.42745928707	836.018797907134	1324.12944714342	-0.663575979282886	0.000216660610466803	0.0913495298880657	Fabp5	2	93981656	93985378	-	723	protein_coding	fatty acid binding protein 5 [Source:RGD Symbol;Acc:70997]	-
ENSRNOG00000020246	268.544978858453	269.73274651456	242.33368607456	439.491616414629	365.443298756626	366.937039086897	260.203803815858	390.623984752717	-0.585395838224937	0.000371028997273507	0.130362584146202	Myl9	3	152857592	152863960	+	1104	protein_coding	myosin light chain 9 [Source:RGD Symbol;Acc:1311235]	-
ENSRNOG00000001837	3432.9667819741	3560.25732750094	2752.43198998266	7655.52539449862	3620.4596155713	6713.279919658	3248.55203315257	5996.42164324264	-0.88426551120092	0.000404349660182541	0.136387140379571	Sst	11	80358211	80359444	+	613	protein_coding	somatostatin [Source:RGD Symbol;Acc:3761]	-
ENSRNOG00000036865	91.1850487914896	88.1198614111311	88.7559590972669	197.771227386583	128.547894034994	158.450085060251	89.3536230999625	161.589735493943	-0.852519071269191	0.000479089771988243	0.155381711626572	Krt77	7	143461423	143473783	-	2964	protein_coding	keratin 77 [Source:RGD Symbol;Acc:1302968]	-
ENSRNOG00000042905	91.1850487914896	181.612885103429	41.8848346301709	296.133636774619	221.286017588811	341.9186046037	104.89425617503	286.446086322377	-1.4512463454835	0.000495351385027918	0.157624549216902	RT1-T24-4	20	3189473	3197457	+	1638	protein_coding	RT1 class I, locus T24, gene 4 [Source:RGD Symbol;Acc:1598233]	-
ENSRNOG00000045772	74.1504792370355	45.1345631617989	66.8162838147964	164.28615185023	103.756514471102	117.679302939485	62.0337754045436	128.573989753606	-1.04717850194684	0.0005547074610315	0.166943943978608	LOC100911545	4	154423209	154472924	+	4419	protein_coding	alpha-2-macroglobulin-like [Source:RGD Symbol;Acc:6492449]	-
ENSRNOG00000062181	297.603950451345	304.120985114026	359.012868258608	822.477167861662	355.343107082448	704.222600267782	320.245934607993	627.347625070631	-0.969417136709112	0.000566481108925217	0.166943943978608	AABR07072236.1	11	61994181	61995549	-	1369	lincRNA		-
ENSRNOG00000004327	445.904908925416	457.793426355389	387.933349312773	687.49045710574	578.465523157474	588.396514697423	430.543894864526	618.117498320212	-0.52138559127189	0.000618942406563635	0.173974394778262	Ddc	14	91905919	91996774	-	5198	protein_coding	dopa decarboxylase [Source:RGD Symbol;Acc:2494]	-
novel.1022	230.467705736732	213.851858790428	241.336428107175	481.347960835069	261.686784285524	540.212863100154	228.551997544778	427.749202740249	-0.903627184575708	0.000646397575997954	0.178713034741074	-	19	59859414	59860492	-	1079	-	-	-
ENSRNOG00000024923	16202.8817467955	18227.9157226293	16103.7216573333	30442.1192969866	19690.7827684318	25414.0963915059	16844.8397089194	25182.3328189748	-0.580089624084594	0.000746202142013361	0.192645706575886	Nnat	3	154043873	154046330	+	1260	protein_coding	neuronatin [Source:RGD Symbol;Acc:620155]	-
ENSRNOG00000013102	517.049287652842	572.779099172352	488.656404018661	745.042930683846	682.222037628576	733.874078173794	526.161596947952	720.379682162072	-0.453472715559256	0.000838165167252869	0.195716575502183	Entpd2	3	2617805	2623445	+	1912	protein_coding	ectonucleoside triphosphate diphosphohydrolase 2 [Source:RGD Symbol;Acc:69266]	-
ENSRNOG00000029886	8195.63202269883	9345.00383940483	6399.40437670968	15128.9756907683	10946.7713763229	10976.6064773318	7980.01341293778	12350.7845148077	-0.630128918474585	0.000899320829995462	0.201323318085886	Hba-a2	10	15602794	15603649	-	556	protein_coding	hemoglobin alpha, adult chain 2 [Source:RGD Symbol;Acc:1359364]	-
ENSRNOG00000007608	253.514476310405	235.344507915094	229.369332498555	438.445207804118	306.678547197772	365.083821717771	239.409438908018	370.069192239887	-0.627010913931388	0.000907238195939955	0.201323318085886	Fezf1	4	50309281	50312608	-	2409	protein_coding	Fez family zinc finger 1 [Source:RGD Symbol;Acc:1560480]	zf-C2H2
ENSRNOG00000012410	462.93947847987	509.375784254587	486.661888083891	835.034071187794	589.483914074759	729.24103475098	486.325716939449	717.919673337844	-0.561368285771632	0.000929472557249641	0.203578632182016	S100a1	2	189900667	189903219	-	285	protein_coding	S100 calcium binding protein A1 [Source:RGD Symbol;Acc:3614]	-
ENSRNOG00000046031	41.0833736313305	31.1643412307659	21.9396752824705	75.3414199567935	87.2289280951746	55.5965210737723	31.3957967148556	72.7222897085801	-1.21176412085719	0.00096322412137406	0.208266343679148	LOC103689996	20	5198258	5212624	-	2750	protein_coding	antigen peptide transporter 2 [Source:RGD Symbol;Acc:9419934]	-
ENSRNOG00000016854	57.1159096825814	53.7316228116653	44.876608532326	130.801076313878	94.5745220400314	82.4681729260955	51.9080470088576	102.614590426668	-0.980972950128565	0.000999799106265873	0.212961152320358	AC116220.1	19	37370498	37438488	+	3030	antisense	leucine rich repeat containing 36 [Source:NCBI gene;Acc:361394]	-
ENSRNOG00000020989	246.500241787983	247.165464933661	231.363848433325	344.268432858126	358.097704811769	326.166256966131	241.676518384989	342.844131545342	-0.504672318320991	0.00103860373818058	0.215079040151423	Tm7sf2	1	221425987	221431713	-	2273	protein_coding	transmembrane 7 superfamily member 2 [Source:RGD Symbol;Acc:1311205]	-
ENSRNOG00000010947	191.388399111808	171.941192997329	115.681924216663	286.71595928002	325.960731303021	226.092519033341	159.670505441933	279.589736538794	-0.808602985195864	0.00107373880767297	0.218175963751862	Mmp14	15	33074441	33083655	+	2437	protein_coding	matrix metallopeptidase 14 [Source:RGD Symbol;Acc:620198]	-
ENSRNOG00000018836	2427.92717826131	2345.92265195731	2460.23540553885	2979.12531412487	2974.96554766701	3441.4246544665	2411.36174525249	3131.83850541946	-0.377205909692266	0.00112668129366092	0.226208095447516	RGD1559896	19	57396606	57422093	-	2991	protein_coding	similar to RIKEN cDNA 2310022B05 [Source:RGD Symbol;Acc:1559896]	-
ENSRNOG00000003546	113.22978586196	120.35883509813	109.698376412352	233.349120143958	148.74827738335	201.074084550143	114.428999124147	194.390494025817	-0.763210960426006	0.00118536471212657	0.234352217210793	Tnfrsf12a	10	12995904	12997930	-	963	protein_coding	TNF receptor superfamily member 12A [Source:RGD Symbol;Acc:631329]	-
ENSRNOG00000016890	1616.28004066673	1968.72665981942	1986.53787103096	3206.19598260577	2194.49619102597	2828.00970528588	1857.18152383904	2742.90062630587	-0.562458042542073	0.00120893227971177	0.234352217210793	Tppp3	19	37424324	37427989	-	977	protein_coding	tubulin polymerization-promoting protein family member 3 [Source:RGD Symbol;Acc:1305061]	-
ENSRNOG00000015529	2.00406700640636	1.07463245623331	0	8.37126888408816	15.6093871328207	14.8257389530059	1.02623315421322	12.9354649899716	-3.6622014277604	0.00123312395407536	1	Cdca3	4	157348020	157351604	+	1492	protein_coding	cell division cycle associated 3 [Source:RGD Symbol;Acc:1359093]	-
ENSRNOG00000017510	1976.01006831668	2014.93585543745	1798.05611519519	2957.15073330414	2309.27109641436	2600.99057756798	1929.66734631644	2622.47080242883	-0.442417744600316	0.00126183809430667	0.240690888214996	Mfge8	1	140845465	140860894	-	2196	protein_coding	milk fat globule-EGF factor 8 protein [Source:RGD Symbol;Acc:3083]	-
ENSRNOG00000018755	980.990799635915	1139.1104036073	1118.92343940599	1395.9090864217	1369.03507147269	1630.83128483065	1079.67488088307	1465.25848090835	-0.440808542053268	0.00127017426926384	0.240690888214996	Acss2	3	151032952	151075856	+	2867	protein_coding	acyl-CoA synthetase short-chain family member 2 [Source:RGD Symbol;Acc:1305489]	-
ENSRNOG00000053047	10.0203350320318	11.8209570185664	5.98354780431013	25.1138066522645	35.8097704811769	28.724869221449	9.27494661830277	29.8828154516301	-1.6945850204314	0.00134730180001934	0.243270589823678	Top2a	10	86901007	86932154	-	5589	protein_coding	DNA topoisomerase II alpha [Source:RGD Symbol;Acc:62048]	-
ENSRNOG00000053437	137.278589938836	130.03052720423	123.659987955743	238.581163196513	159.766668300636	292.808344321867	130.323035032936	230.385391939672	-0.821650243816344	0.00136020350559002	0.243270589823678	AC103090.1	10	13780146	13780283	-	138	protein_coding		-
ENSRNOG00000046863	400.813401281273	411.584230737356	337.073192976137	773.295963167644	462.772418525979	606.928688388681	383.156941664922	614.332356694101	-0.680501697852381	0.00136677786045197	0.243270589823678	C1ql2	13	36378356	36380302	+	1364	protein_coding	complement C1q like 2 [Source:RGD Symbol;Acc:1594583]	-
ENSRNOG00000013407	103.209450829928	123.58273246683	132.635309662208	186.260732670962	182.721649378313	192.734606389077	119.809164319655	187.238996146117	-0.644407685073074	0.00140840675312035	0.244874019498708	Slc5a11	1	193187972	193226649	+	2178	protein_coding	solute carrier family 5 member 11 [Source:RGD Symbol;Acc:621410]	-
ENSRNOG00000004252	892.811851354035	778.033898312914	1348.29277190455	1785.1730895318	1282.72434262062	2123.7871050181	1006.3795071905	1730.56151239017	-0.781829081658549	0.00142433209835527	0.24511592692614	LOC108348062	6	10151729	10236695	+	1258	protein_coding	eukaryotic translation initiation factor 3 subunit H [Source:RGD Symbol;Acc:11498408]	-
ENSRNOG00000019328	1805.66437277213	1392.72366327837	1370.23244718702	2640.0889243193	1833.64388848488	2338.76031983669	1522.87349441251	2270.83104421362	-0.576162931795541	0.00160668191684364	0.265653828701647	Phgdh	2	200484246	200513564	-	1803	protein_coding	phosphoglycerate dehydrogenase [Source:RGD Symbol;Acc:61987]	-
ENSRNOG00000016164	5.01016751601591	4.29852982493323	1.99451593477004	9.41767749459918	3.6727969724284	100.07373793279	3.76773775857306	37.7214041332726	-3.32684640403933	0.00166908807218754	0.266682582325209	Fcrl2	2	186595051	186606172	-	1530	protein_coding	Fc receptor-like 2 [Source:RGD Symbol;Acc:1306885]	-
ENSRNOG00000000814	981.992833139119	988.661859734642	581.401394985468	1589.49467936624	1160.60384328738	1411.22502658925	850.685362619743	1387.10784974762	-0.705406792893024	0.00167615497933425	0.266682582325209	Fabp7	20	40769586	40773349	+	833	protein_coding	fatty acid binding protein 7 [Source:RGD Symbol;Acc:69312]	-
ENSRNOG00000031475	332.675123063457	372.897462312957	385.938833378003	543.08606885522	510.518779167548	462.377733596873	363.837139584806	505.327527206547	-0.473519322519328	0.00172455760754044	0.267843630776662	Col16a1	5	148257642	148311645	+	5241	protein_coding	collagen type XVI alpha 1 chain [Source:RGD Symbol;Acc:1310982]	-
ENSRNOG00000050794	516.047254149639	587.823953559619	625.280745550409	902.004222260499	717.113608866646	799.663294777758	576.383984419889	806.260375301634	-0.48373083984411	0.00173109728755743	0.267843630776662	Pdlim4	10	39390581	39405311	-	1176	protein_coding	PDZ and LIM domain 4 [Source:RGD Symbol;Acc:3575]	-
ENSRNOG00000015160	68.1382782178164	51.5823578991987	69.8080577169515	101.501635219569	104.674713714209	132.505041892491	63.1762312779889	112.89379694209	-0.836644608060191	0.00177923984640999	0.27278981827004	Gem	5	25349928	25353661	+	1626	protein_coding	GTP binding protein overexpressed in skeletal muscle [Source:RGD Symbol;Acc:1307386]	-
ENSRNOG00000045949	88.17894828188	20.4180166684328	17.9506434129304	118.244172987745	123.038698576352	148.257389530059	42.1825361210811	129.846753698052	-1.6203578593413	0.00181638431563434	0.273627134507778	LOC100911581	5	134852875	134871775	-	3574	protein_coding	fatty-acid amide hydrolase 1-like [Source:RGD Symbol;Acc:6491947]	-
ENSRNOG00000047455	16.0325360512509	23.6419140371327	11.9670956086203	81.6198716198596	59.6829508019615	23.1652171140718	17.213848565668	54.8226798452976	-1.67197264829376	0.00183600209093711	0.274019250120835	Cdhr3	6	52345240	52401853	-	2487	protein_coding	cadherin-related family member 3 [Source:MGI Symbol;Acc:MGI:1916014]	-
ENSRNOG00000016561	0	1.07463245623331	1.99451593477004	12.5569033261322	13.7729886466065	9.26608684562871	1.02304946366778	11.8653262727892	-3.53495139477967	0.00189063437755482	1	Pclaf	8	71514281	71526182	+	333	protein_coding	PCNA clamp associated factor [Source:RGD Symbol;Acc:1303041]	-
ENSRNOG00000023360	3534.17216579762	4016.9761214001	4061.83170115919	5127.402191504	4783.81805658799	4869.32863737789	3870.99332945231	4926.84962848996	-0.347940552006877	0.00193549295574528	0.280169276406769	Fus	1	199412834	199426702	+	1814	protein_coding	FUS RNA binding protein [Source:RGD Symbol;Acc:1308864]	-
novel.1891	696.413284726212	721.078378132549	722.014768386756	1499.50353886229	785.060352856571	1167.52694254922	713.168810415172	1150.69694475603	-0.689746890550473	0.00195014306525513	0.280169276406769	-	8	48960428	48961394	-	967	-	-	-
ENSRNOG00000007237	357.725960643536	409.43496582489	476.68930841004	658.191016011432	568.365331483295	555.965210737723	414.616744959489	594.17385274415	-0.518475390784817	0.00197821150171789	0.2803574535838	Id2	6	44348501	44363915	-	1490	protein_coding	inhibitor of DNA binding 2 [Source:RGD Symbol;Acc:2859]	bHLH
ENSRNOG00000016897	570.157063322611	706.033523745282	510.596079301131	858.055060619037	841.988705929211	805.222946885135	595.595555456341	835.088904477794	-0.488103486584152	0.00228751672556294	0.292783368543295	Rlbp1	1	141097695	141111400	-	2413	protein_coding	retinaldehyde binding protein 1 [Source:RGD Symbol;Acc:1309649]	-
ENSRNOG00000000463	1273.58458257124	1542.09757469479	1980.55432322665	2557.42264408893	2180.72320237936	2280.38397270923	1598.74549349756	2339.50993972584	-0.549114992142991	0.00228829748119793	0.292783368543295	Col11a2	20	3830164	3859018	+	6304	protein_coding	collagen type XI alpha 2 chain [Source:RGD Symbol;Acc:2373]	-
ENSRNOG00000049964	2.00406700640636	5.37316228116653	0.997257967385022	15.6961291576653	13.7729886466065	18.5321736912574	2.79149575165264	16.0004304985097	-2.53766786352321	0.00229511705016861	0.292783368543295	Gsto2	1	271229036	271243517	+	1022	protein_coding	glutathione S-transferase omega 2 [Source:RGD Symbol;Acc:1310764]	-
ENSRNOG00000017622	136.276556435633	95.6422886047643	104.712086575427	227.070668480891	153.339273598886	188.101562966263	112.210310538608	189.503835015347	-0.753536196465067	0.00230893495501086	0.292783368543295	Npm3	1	265504575	265506046	-	522	protein_coding	nucleophosmin/nucleoplasmin, 3 [Source:RGD Symbol;Acc:1565542]	-
ENSRNOG00000021400	92.1870822946928	83.8213315861979	94.7395069015771	131.847484924389	137.729886466065	164.936345852191	90.2493069274892	144.837905747548	-0.682710378202905	0.00235790941366472	0.292967595142871	Magee2	X	75792931	75795055	+	2125	protein_coding	MAGE family member E2 [Source:RGD Symbol;Acc:1564872]	-
ENSRNOG00000000777	282.573447903297	578.152261453519	262.278845422261	738.76447902078	591.320312560973	724.607991328165	374.334851593026	684.897594303306	-0.872309714416963	0.00236250180488766	0.292967595142871	RT1-S3	20	3176107	3179818	+	1767	protein_coding	RT1 class Ib, locus S3 [Source:RGD Symbol;Acc:735037]	-
ENSRNOG00000002979	36.0732061153146	58.0301526365986	38.8930607280158	102.54804383008	77.1287364209965	78.7617381878441	44.332139826643	86.1461728129735	-0.959621764246409	0.00252846121445381	0.293568776330505	Tbx19	13	83403264	83425641	-	2542	protein_coding	T-box 19 [Source:RGD Symbol;Acc:1310145]	T-box
ENSRNOG00000000579	2267.6018177488	2382.46015546924	1979.55706525927	3940.7748271845	2453.42837758217	3434.01178499	2209.87301282577	3276.07166325223	-0.567903569728984	0.00254165669050638	0.293568776330505	Marcks	20	42966140	42971838	+	4180	protein_coding	myristoylated alanine rich protein kinase C substrate [Source:RGD Symbol;Acc:3028]	-
ENSRNOG00000015131	2.00406700640636	3.22389736869992	0	12.5569033261322	9.18199243107101	19.4587823758203	1.74265479170209	13.7325593776745	-2.99751451911909	0.00278136164174145	1	Ube2c	3	161236898	161241159	+	2896	protein_coding	ubiquitin-conjugating enzyme E2C [Source:RGD Symbol;Acc:1305382]	-
ENSRNOG00000020776	447.908975931822	441.673939511889	370.979963867228	551.457337739308	558.265139809117	598.589210227615	420.18762643698	569.43722925868	-0.439007442901593	0.00286175816372929	0.310665036636227	Dhcr7	1	217018916	217034904	+	2749	protein_coding	7-dehydrocholesterol reductase [Source:RGD Symbol;Acc:621769]	-
ENSRNOG00000019823	24.0488040768764	37.6121359681657	26.9259651193956	14.6497205471543	752.005180104716	350.258082764765	29.5289683881459	372.304327805545	-3.65672721841064	0.00287864601016326	0.310665036636227	LOC100910944	3	151688454	151689711	+	240	protein_coding	reactive oxygen species modulator 1-like [Source:RGD Symbol;Acc:6496011]	-
ENSRNOG00000029586	82.1667472626609	96.7169210609976	98.7285387711171	272.066238732865	99.1655182555669	197.367649811892	92.5374023649252	189.533135600108	-1.03281323725261	0.00292573661772598	0.310665036636227	AC128059.1	8	116776494	116779156	+	387	protein_coding		-
ENSRNOG00000008492	123.250120893991	109.612510535797	126.651761857898	246.952432080601	157.012070571314	184.395128228011	119.838131095895	196.119876959975	-0.70799225392408	0.00293093661567243	0.310665036636227	Cfap45	13	90909486	90932961	+	1894	protein_coding	cilia and flagella associated protein 45 [Source:RGD Symbol;Acc:1561559]	-
ENSRNOG00000053840	19.0386365608605	6.44779473739984	14.9588695107753	63.8309252411722	33.0551727518556	28.724869221449	13.4817669363452	41.8703224048256	-1.62542320930781	0.00296636862745211	0.310731719888073	AC103535.1	14	16990629	16996962	-	1376	protein_coding		-
ENSRNOG00000054871	812.649171097781	298.747822832859	560.458977670382	1361.37760227484	742.823187673644	1174.01320334116	557.285323867007	1092.73799776321	-0.970901134859893	0.00300474021514322	0.312034468057331	LOC103694865	KL568414.1	83509	113951	+	1776	protein_coding	TATA-binding protein-associated factor 2N-like [Source:RGD Symbol;Acc:9277142]	-
ENSRNOG00000004624	782.588166001685	737.197864976048	745.948959603996	1050.59424495306	923.708438565743	950.700510361506	755.244996860577	975.001064626771	-0.36792614649162	0.00301580897084761	0.312034468057331	Rnd3	3	36642587	36660758	-	2820	protein_coding	Rho family GTPase 3 [Source:RGD Symbol;Acc:1359690]	-
novel.1503	38.0772731217209	45.1345631617989	36.8985447932458	76.3878285673045	60.6011500450686	93.58747714085	40.0367936922552	76.8588185844077	-0.942225706763491	0.00307871268429351	0.315021312992032	-	5	135145699	135147441	+	1693	-	-	-
ENSRNOG00000038891	6.01220101921909	8.59705964986645	4.98628983692511	26.1602152627755	19.2821841052491	21.311999744946	6.53185016867022	22.2514663709902	-1.77155752925574	0.00312574247063689	0.316726098601368	Grxcr1	14	41663688	41786084	-	1077	protein_coding	glutaredoxin and cysteine rich domain containing 1 [Source:RGD Symbol;Acc:1564635]	-
ENSRNOG00000016275	15.0305025480477	10.7463245623331	12.9643535760053	12.5569033261322	52.3373568571047	74.1286947650297	12.913726895462	46.3409849827556	-1.8455335629788	0.00320456532298697	0.317707059141936	Ttr	18	15532963	15540177	-	701	protein_coding	transthyretin [Source:RGD Symbol;Acc:3916]	-
ENSRNOG00000020159	1407.85707200047	1509.8586010078	1454.99937441475	2606.60384878295	1530.63813825954	2467.55892699093	1457.57168247434	2201.60030467781	-0.594831971420099	0.00327074637363595	0.318850506308499	Dalrd3	8	117355943	117358818	+	1736	protein_coding	DALR anticodon binding domain containing 3 [Source:RGD Symbol;Acc:1359206]	-
ENSRNOG00000000473	1718.48745799346	1556.06779662583	1482.92259750153	2145.13765154759	2027.38392878048	1912.52032493777	1585.82595070694	2028.34730175528	-0.354884872601813	0.00340024492175228	0.323387270577462	Pfdn6	20	5455974	5457444	+	991	protein_coding	prefoldin subunit 6 [Source:RGD Symbol;Acc:1303006]	-
novel.1252	111.225718855553	122.508100010597	122.662729988358	161.146926018697	175.376055433456	204.780519288395	118.798849618169	180.434500246849	-0.604353806553802	0.00345267429157705	0.323387270577462	-	3	81703349	81727558	+	2825	-	-	-
ENSRNOG00000049067	243.494141278373	307.344882482726	276.240456965651	577.617553002083	275.45977293213	631.947122871878	275.69316024225	495.008149602031	-0.844237942872732	0.00347028491142594	0.323387270577462	Igip	18	29124428	29124589	+	162	protein_coding	IgA-inducing protein [Source:RGD Symbol;Acc:2323374]	-
ENSRNOG00000009197	619.256704979567	574.928364084819	521.565916942366	857.008652008526	709.768014921789	742.21355633486	571.916995335584	769.663407755058	-0.427888568155796	0.00373340378236128	0.333943947330899	Asb4	4	30313102	30501329	+	3490	protein_coding	ankyrin repeat and SOCS box-containing 4 [Source:RGD Symbol;Acc:1563114]	-
novel.1977	150.305025480477	138.627586854097	108.701118444967	404.960132267765	167.112262245492	203.853910603832	132.544576926514	258.642101705696	-0.962971316759761	0.00376219092753459	0.333943947330899	-	9	100351865	100376252	+	4642	-	-	-
ENSRNOG00000021229	3639.38568363396	4353.33608020112	2891.05084744918	4616.75478957462	4963.78510823699	6300.01244634296	3627.92420376142	5293.51744805152	-0.545215327687767	0.00379513436135293	0.335104403163441	Avp	3	123117492	123119460	-	575	protein_coding	arginine vasopressin [Source:RGD Symbol;Acc:2184]	-
ENSRNOG00000011175	5717.60316927736	5767.55239260416	5233.60981283659	8348.24789465692	6360.36615700289	7295.19017356349	5572.9217915727	7334.60140840776	-0.396217121321003	0.00387078477053104	0.335303028671301	Hnrnpa2b1	4	81237496	81241282	-	1065	protein_coding	heterogeneous nuclear ribonucleoprotein A2/B1 [Source:RGD Symbol;Acc:1310403]	-
ENSRNOG00000061216	10098.4936452817	9858.67815348435	9295.44151399579	13339.6169667945	10846.6876588242	14700.64678059	9750.87110425394	12962.3171354029	-0.410711847756561	0.00390459859436741	0.335303028671301	Tubb5	20	3422461	3426371	+	2156	protein_coding	tubulin, beta 5 class I [Source:RGD Symbol;Acc:628596]	-
ENSRNOG00000004921	0	2.14926491246661	2.99177390215507	10.4640861051102	13.7729886466065	12.9725215838802	1.71367960487389	12.4031987785323	-2.86140790300088	0.00399714956670779	1	Nusap1	3	111422267	111452971	+	4207	protein_coding	nucleolar and spindle associated protein 1 [Source:RGD Symbol;Acc:1305764]	-
ENSRNOG00000032778	9.01830152882864	6.44779473739984	10.9698376412352	26.1602152627755	22.9549810776775	27.7982605368861	8.81197796915457	25.6378189591131	-1.53587024961398	0.00421419958912817	0.336679608704184	Bub1	3	120373604	120404910	-	4493	protein_coding	BUB1 mitotic checkpoint serine/threonine kinase [Source:RGD Symbol;Acc:1311707]	-
ENSRNOG00000038328	613.244503960348	756.541249188248	445.774311421105	770.156737336111	970.536599964205	1047.99442224061	605.1866881899	929.562586513641	-0.619944296421663	0.00425335479314796	0.336679608704184	Gjc2	10	45526745	45534570	-	2081	protein_coding	gap junction protein, gamma 2 [Source:RGD Symbol;Acc:1562712]	-
ENSRNOG00000025923	289.58768242572	304.120985114026	191.473529737924	271.019830122354	500.41858749337	729.24103475098	261.727399092557	500.226484122235	-0.935512783250673	0.00428735000421473	0.336679608704184	Zmiz2	14	86514214	86530701	+	4368	protein_coding	zinc finger, MIZ-type containing 2 [Source:RGD Symbol;Acc:1309256]	zf-MIZ
ENSRNOG00000019556	1373.78793289156	1683.94905891759	1420.09534555627	2177.57631847343	1705.09599444989	2252.58571217234	1492.61077912181	2045.08600836522	-0.454372270328963	0.00429760706974476	0.336679608704184	Cd9	4	157977162	158010166	-	1221	protein_coding	CD9 molecule [Source:RGD Symbol;Acc:2318]	-
ENSRNOG00000020525	558.132661284173	666.27212286465	402.892218823549	870.611963945169	736.395792971895	810.782598992512	542.432334324124	805.930118636525	-0.571535173330569	0.00431495355307971	0.336679608704184	Col5a3	8	21786324	21831668	-	6052	protein_coding	collagen type V alpha 3 chain [Source:RGD Symbol;Acc:70922]	-
ENSRNOG00000015749	727.47632332551	771.586103575514	752.929765375691	1166.74560071979	842.906905172318	1073.93946540837	750.664064092239	1027.86399043349	-0.45301946732381	0.00432790220906825	0.336679608704184	Nme3	10	14258380	14259336	+	645	protein_coding	NME/NM23 nucleoside diphosphate kinase 3 [Source:RGD Symbol;Acc:619879]	-
ENSRNOG00000037835	212.431102679075	191.284577209529	222.38852672686	399.72808921521	266.277780501059	286.322083529927	208.701402205154	317.442651082065	-0.603050139305479	0.00435221458976001	0.336679608704184	Catip	9	81644355	81651989	+	2744	protein_coding	ciliogenesis associated TTC17 interacting protein [Source:RGD Symbol;Acc:1596071]	-
ENSRNOG00000005158	450.915076441432	430.927614949556	427.823668008174	700.047360431873	507.764181438227	607.855297073244	436.555453133054	605.222279647781	-0.470428037781629	0.00442013271821418	0.336679608704184	Slc24a5	3	117335212	117354480	+	1635	protein_coding	solute carrier family 24 member 5 [Source:RGD Symbol;Acc:1310565]	-
novel.343	106.215551339537	114.985672816964	116.679182184048	220.792216817825	136.811687222958	188.101562966263	112.626802113516	181.901822335682	-0.689934093704693	0.00442048958747814	0.336679608704184	-	10	43210434	43223677	-	1660	-	-	-
ENSRNOG00000043388	472.959813511902	440.599307055656	424.831894106019	769.1103287256	558.265139809117	567.084514952477	446.130338224526	631.486661162398	-0.500315616297448	0.00444152261751507	0.336679608704184	Irf3	1	100992405	100997198	+	1444	protein_coding	interferon regulatory factor 3 [Source:RGD Symbol;Acc:1549774]	IRF
ENSRNOG00000058645	153.311125990087	198.807004403162	150.585953075138	231.256302922935	297.496554766701	232.578779825281	167.568027822796	253.777212504972	-0.600754625085381	0.00445305555687095	0.336679608704184	Tnc	5	79789671	79874671	-	7213	protein_coding	tenascin C [Source:RGD Symbol;Acc:621057]	-
ENSRNOG00000003833	1008.0457042224	1060.66223430227	1010.22232096103	1639.72229267077	1144.07625691145	1445.50954791808	1026.31008649523	1409.76936583343	-0.457666506121361	0.00449406839675946	0.336679608704184	Nenf	13	109990294	109997092	-	654	protein_coding	neudesin neurotrophic factor [Source:RGD Symbol;Acc:1303289]	-
ENSRNOG00000039530	350.711726121114	409.43496582489	417.851088334324	667.608693506031	449.917629122479	594.882775489363	392.665926760109	570.803032705958	-0.539091440339239	0.00452106337043242	0.336679608704184	Ccl27	5	58159066	58163584	-	834	protein_coding	C-C motif chemokine ligand 27 [Source:RGD Symbol;Acc:1304660]	-
ENSRNOG00000015155	14.0284690448446	12.8955894747997	10.9698376412352	33.4850755363526	27.545977293213	33.3579126442634	12.6312987202932	31.4629884912763	-1.31608602718174	0.00463944556242259	0.338193484858085	Tnnc2	3	161243587	161246351	-	752	protein_coding	troponin C2, fast skeletal type [Source:RGD Symbol;Acc:1311973]	-
ENSRNOG00000017702	965.960297087868	1090.75194307681	1283.47100402452	1615.65489462902	1516.86514961293	1369.52763578392	1113.39441472973	1500.68256000862	-0.430422128803509	0.00469541128352186	0.338417132088193	Gpld1	17	42085028	42127678	-	3187	protein_coding	glycosylphosphatidylinositol specific phospholipase D1 [Source:RGD Symbol;Acc:631371]	-
ENSRNOG00000013727	7.01423452242228	7.52242719363315	5.98354780431013	17.7889463786873	24.7913795638917	22.2386084295089	6.84006984012185	21.6063114573627	-1.66367058300432	0.00474425125276985	0.338417132088193	Ndc80	9	119839016	119871382	-	3427	protein_coding	NDC80 kinetochore complex component [Source:RGD Symbol;Acc:1310154]	-
novel.1294	220.4473707047	264.359584233393	308.152711921972	506.461767487334	294.741957037379	472.570429127064	264.319888953355	424.591384550593	-0.683056816535263	0.00479716241398945	0.338417132088193	-	3	7730591	7731817	-	1227	-	-	-
novel.1461	479.974048034324	416.957393018523	426.826410040789	751.321382346913	514.191576139976	618.974601287998	441.252617031212	628.162519924962	-0.50853513160637	0.00494294855558054	0.338417132088193	-	4	183222066	183226246	-	4181	-	-	-
ENSRNOG00000059956	53.1077756697687	41.910665793099	43.879350564941	108.826495493146	62.4375485312829	88.9544337180356	46.2992640092695	86.7394925808215	-0.902225937428929	0.00507734696406983	0.338417132088193	Bcl6b	10	56834364	56839437	-	3346	protein_coding	B-cell CLL/lymphoma 6B [Source:RGD Symbol;Acc:1563179]	ZBTB
ENSRNOG00000046001	333.67715656666	318.091207045059	234.35562233548	620.520306033035	327.797129789235	505.001733086765	295.3746619824	484.439722969678	-0.713215190180366	0.0052198774396038	0.338417132088193	AABR07030823.1	10	105282095	105283854	-	1758	pseudogene		-
ENSRNOG00000009004	9.01830152882864	3.22389736869992	4.98628983692511	16.7425377681763	16.5275863759278	30.5780865905748	5.74282957815122	21.2827369115596	-1.88539476830993	0.00542503881898894	0.338417132088193	Lrriq4	2	116347336	116374584	-	1820	protein_coding	leucine-rich repeats and IQ motif containing 4 [Source:RGD Symbol;Acc:2323202]	-
novel.961	7.01423452242228	4.29852982493323	4.98628983692511	102.54804383008	6.42739470174971	5.55965210737723	5.43301806142687	38.1783635464023	-2.80730439382487	0.00544680741083466	0.338417132088193	-	19	28356434	28372601	+	2846	-	PF00517:Retroviral envelope protein	-
ENSRNOG00000015308	1.00203350320318	1.07463245623331	0	8.37126888408816	7.34559394485681	11.1193042147545	0.69222198647883	8.94538901456647	-3.70812352581552	0.005583807369054	1	Pbk	15	42489377	42500395	+	1830	protein_coding	PDZ binding kinase [Source:RGD Symbol;Acc:1309565]	-
novel.1440	569.155029819408	568.480569347419	647.220420832879	936.535706407363	695.995026275182	797.810077408632	594.952006666569	810.113603363726	-0.444554133399119	0.00570246677089877	0.338417132088193	-	4	150142718	150144203	-	1486	-	-	-
ENSRNOG00000015020	1005.03960371279	1102.57290009537	919.47184592899	1235.80856901351	1324.96150780355	1295.39894101889	1009.02811657905	1285.38967261199	-0.349690563475362	0.00572728474133587	0.338417132088193	Idh1	9	71882105	71900044	-	2079	protein_coding	isocitrate dehydrogenase (NADP(+)) 1, cytosolic [Source:RGD Symbol;Acc:2862]	-
ENSRNOG00000009336	127.258254906804	166.568030716163	116.679182184048	333.804346753015	157.012070571314	234.431997194406	136.835155935671	241.749471506245	-0.820398075553142	0.00575166379973355	0.338417132088193	Mapk15	7	117055395	117061047	+	2319	protein_coding	mitogen-activated protein kinase 15 [Source:RGD Symbol;Acc:628675]	-
ENSRNOG00000032729	6374.93714737865	6603.61644355367	6078.28731121171	10516.4065356358	6868.13033844111	8889.88371969619	6352.28030071467	8758.14019792435	-0.463291594384217	0.00578781097402671	0.338417132088193	Bex2	X	106556838	106558366	-	775	protein_coding	brain expressed X-linked 2 [Source:RGD Symbol;Acc:1564466]	-
ENSRNOG00000053272	925.87895695974	953.198988678943	1057.09344542812	1302.77872008622	1140.40345993902	1333.38989708597	978.723797022269	1258.85735903707	-0.362899105744401	0.00582570588378765	0.338417132088193	Chi3l1	13	51022681	51030802	+	1829	protein_coding	chitinase 3 like 1 [Source:RGD Symbol;Acc:620874]	-
ENSRNOG00000003253	3395.89154235558	4069.63311175553	3205.18710717546	4361.43108860993	4951.84851807659	4524.6302067205	3556.90392042886	4612.63660446901	-0.375135775884037	0.00588670234331626	0.338417132088193	Qdpr	14	70164650	70178284	+	1330	protein_coding	quinoid dihydropteridine reductase [Source:RGD Symbol;Acc:619915]	-
ENSRNOG00000012053	1520.08482435923	1528.12735276376	1278.4847141876	2121.07025350584	1755.59695282078	1795.76763068284	1442.23229710353	1890.81161233649	-0.390545324969628	0.00591230239292549	0.338417132088193	S100a16	2	189922996	189928848	+	1155	protein_coding	S100 calcium binding protein A16 [Source:RGD Symbol;Acc:1306770]	-
ENSRNOG00000017097	828.681707149032	829.616256212113	986.288129743786	1092.45058937351	1116.53027961823	1207.37111598542	881.528697701644	1138.78399499239	-0.369368731286651	0.00599466842828547	0.338417132088193	Lhpp	1	204617852	204708987	+	1640	protein_coding	phospholysine phosphohistidine inorganic pyrophosphate phosphatase [Source:RGD Symbol;Acc:1359187]	-
ENSRNOG00000037456	177.359930066963	197.732371946928	196.459819574849	311.829765932284	229.549810776775	281.689040107113	190.517373862914	274.356205605391	-0.525153642919294	0.00614990769159733	0.338417132088193	P2rx2	12	52397792	52401015	+	2084	protein_coding	purinergic receptor P2X 2 [Source:RGD Symbol;Acc:620251]	-
ENSRNOG00000011145	108.219618345944	82.7466991299646	54.8491882061762	208.235313491693	111.102108415959	143.624346107245	81.9385018940282	154.320589338299	-0.911687472924738	0.00616674211279682	0.338417132088193	Crhr2	4	85286372	85329362	-	3027	protein_coding	corticotropin releasing hormone receptor 2 [Source:RGD Symbol;Acc:70547]	-
ENSRNOG00000047737	131.266388919617	106.388613167097	103.714828608042	174.75023795534	125.793296305673	429.019820952609	113.789943564919	243.187785071208	-1.09606097073443	0.00626181023128104	0.338417132088193	Rpl7a	3	5459160	5461583	+	798	protein_coding	ribosomal protein L7a [Source:RGD Symbol;Acc:1307586]	-
novel.1081	364.740195165958	393.31547898139	322.114323465362	657.144607400921	388.398279834304	587.46990601286	360.056665870903	544.337597749362	-0.595844507772146	0.00645724629334076	0.338417132088193	-	2	195730517	195732731	+	1533	-	-	-
novel.1502	19.0386365608605	27.940443862066	24.9314491846255	72.2021941252604	39.4825674536053	44.4772168590178	23.9701765358507	52.0539928126279	-1.11646323623479	0.00660697153160169	0.338417132088193	-	5	134742673	134751044	+	1666	-	-	-
ENSRNOG00000043114	1065.16161390498	1053.13980710864	1037.14828608042	1524.61734551456	1171.62223420466	1417.71128738119	1051.81656903135	1371.31695570014	-0.382324614759278	0.00679428516094628	0.338417132088193	Tomm7	4	7835949	7842789	+	376	protein_coding	translocase of outer mitochondrial membrane 7 [Source:RGD Symbol;Acc:1591393]	-
ENSRNOG00000011946	3248.59261738472	3991.1849424505	2508.10378797333	4580.13048820674	4130.06019549574	5067.62289587434	3249.29378260285	4592.60452652561	-0.499290578413623	0.00682330463037101	0.338417132088193	Ptn	4	64239158	64330996	-	1310	protein_coding	pleiotrophin [Source:RGD Symbol;Acc:3444]	-
ENSRNOG00000049920	1242.52154397195	1264.8424009866	1311.3942271113	1878.30345586728	1388.31725557794	1805.96032621304	1272.91939068995	1690.86034588608	-0.409346376293855	0.00682450110459881	0.338417132088193	Psma2	17	53091933	53102342	-	874	protein_coding	proteasome subunit alpha 2 [Source:RGD Symbol;Acc:61842]	-
ENSRNOG00000012216	131.266388919617	120.35883509813	117.676440151433	174.75023795534	164.357664516171	199.220867181017	123.10055472306	179.44292321751	-0.54374130906536	0.00686570566367063	0.338417132088193	Tgfbi	17	8400146	8429338	-	2670	protein_coding	transforming growth factor, beta induced [Source:RGD Symbol;Acc:620017]	-
ENSRNOG00000039086	226.459571723919	195.583107034462	212.41594705301	516.925853592444	247.913795638917	299.294605113807	211.486208603797	354.711418115056	-0.744414292668984	0.00693582414802947	0.338417132088193	Ccdc153	8	48569328	48577855	+	1484	protein_coding	coiled-coil domain containing 153 [Source:RGD Symbol;Acc:1305351]	-
ENSRNOG00000016653	835.695941671454	861.855229899112	986.288129743786	1635.53665822872	954.927212831385	1339.87615787791	894.613100438117	1310.11334297934	-0.549906225718268	0.00707570930969235	0.338417132088193	Ngef	9	94569286	94601852	-	2675	protein_coding	neuronal guanine nucleotide exchange factor [Source:RGD Symbol;Acc:1309055]	-
novel.1415	19.0386365608605	27.940443862066	17.9506434129304	50.227613304529	35.8097704811769	51.8900863355208	21.6432412786189	45.9758233737422	-1.0893652206577	0.00715264840645419	0.338417132088193	-	4	6031243	6032832	-	1590	-	-	-
ENSRNOG00000011276	303.616151470564	334.210693888558	359.012868258608	635.170026580189	404.925866210231	433.652864375424	332.279904539243	491.249585721948	-0.562911697019583	0.00729878823164932	0.338417132088193	Tmem254	16	3817402	3821270	+	1381	protein_coding	transmembrane protein 254 [Source:RGD Symbol;Acc:1305689]	-
ENSRNOG00000059572	0	0	0.997257967385022	4.18563444204408	3.6727969724284	14.8257389530059	0.332419322461674	7.56139012249281	-4.36843716267543	0.00730221641455351	1	Tsen34	1	64092226	64099277	-	1344	protein_coding	tRNA splicing endonuclease subunit 34 [Source:RGD Symbol;Acc:1359564]	-
ENSRNOG00000014937	106.215551339537	102.090083342164	88.7559590972669	258.462926796222	123.038698576352	146.404172160934	99.0205312596561	175.968599177836	-0.827290716822591	0.00741244414066811	0.338417132088193	Lrrc71	2	187102833	187113752	-	3657	protein_coding	leucine rich repeat containing 71 [Source:RGD Symbol;Acc:1309453]	-
novel.731	23.0467705736732	21.4926491246661	23.9341912172405	70.1093769042384	35.8097704811769	42.6239994898921	22.8245369718599	49.5143822917691	-1.11208060762164	0.00755037294142411	0.338417132088193	-	15	69928515	70010202	-	1420	-	-	-
ENSRNOG00000012929	2180.42490297012	2358.81824143211	2477.18879098439	3408.15284443439	2736.23374445916	2858.58779187646	2338.81064512888	3000.99146025667	-0.359460174467541	0.00757157097038215	0.338417132088193	Wsb1	10	66586924	66602987	-	2262	protein_coding	WD repeat and SOCS box-containing 1 [Source:RGD Symbol;Acc:1307835]	-
ENSRNOG00000055889	44.08947414094	38.686768424399	31.9122549563207	95.2231835565028	53.2555561002118	70.4222600267782	38.2294991738866	72.9669998944976	-0.929619770032201	0.00762083120305531	0.338417132088193	AABR07030901.1	10	108387789	108393442	+	1468	protein_coding		-
ENSRNOG00000008312	90.1830152882864	110.687142992031	73.7970895864916	134.986710755922	167.112262245492	132.505041892491	91.5557492889362	144.868004964635	-0.66453793346873	0.00772982209705911	0.338417132088193	Stra6	8	62925357	62944437	+	2739	protein_coding	stimulated by retinoic acid 6 [Source:RGD Symbol;Acc:1307551]	-
ENSRNOG00000019404	127.258254906804	196.657739490695	134.629825596978	221.838625428336	244.240998666489	226.092519033341	152.848606664826	230.724047709389	-0.59616156091263	0.00777386143993255	0.338417132088193	Hhatl	8	130422066	130429132	-	1840	protein_coding	hedgehog acyltransferase-like [Source:RGD Symbol;Acc:1311911]	-
ENSRNOG00000013954	168.341628538135	210.627961421728	124.657245923128	268.927012901332	299.332953252915	218.679649556838	167.875611960997	262.313205237028	-0.64510880839697	0.00785457036686678	0.338417132088193	Alpl	5	156086497	156141537	-	2436	protein_coding	alkaline phosphatase, liver/bone/kidney [Source:RGD Symbol;Acc:2100]	-
ENSRNOG00000019741	1406.85503849727	1440.00749135263	1153.82746826447	2122.11666211635	1477.38258215933	1919.00658572971	1333.56333270479	1839.50194333513	-0.463894042587238	0.00786084170771057	0.338417132088193	Isyna1	16	20589481	20592449	-	1997	protein_coding	inositol-3-phosphate synthase 1 [Source:RGD Symbol;Acc:1359423]	-
ENSRNOG00000037957	962.954196578258	1006.93061149061	1318.375032883	1570.65932437704	1341.48909417947	1531.68415558243	1096.08661365062	1481.27752471298	-0.43418884014604	0.00790164985721777	0.338417132088193	Aifm3	11	87366621	87380704	+	2337	protein_coding	apoptosis inducing factor, mitochondria associated 3 [Source:RGD Symbol;Acc:1306028]	-
ENSRNOG00000014405	764.551562944028	801.675812350047	704.064124973825	1153.14228878314	830.052115768819	1093.39824778419	756.763833422633	1025.53088411205	-0.438207078605817	0.00800978785039563	0.338417132088193	Aprt	19	55387288	55389256	-	543	protein_coding	adenine phosphoribosyl transferase [Source:RGD Symbol;Acc:1307758]	-
ENSRNOG00000009694	161.327394015712	169.791928084862	160.558532748988	252.184475133156	190.985442566277	277.055996684299	163.892618283188	240.075304794577	-0.550464412472961	0.00805302776295414	0.338417132088193	Bmp4	15	20776054	20822740	-	2159	protein_coding	bone morphogenetic protein 4 [Source:RGD Symbol;Acc:2213]	-
ENSRNOG00000009471	29.0589715928923	25.7911789495994	25.9287071520106	51.27402191504	46.8281613984621	54.6699123892094	26.9262858981674	50.9240319009038	-0.918619185705387	0.00807672937638151	0.338417132088193	Epsti1	15	60084918	60190363	+	1602	protein_coding	epithelial stromal interaction 1 [Source:RGD Symbol;Acc:1563207]	-
ENSRNOG00000001189	378.768664210803	304.120985114026	422.837378171249	448.909293909228	549.083147378046	545.772515207531	368.575675832026	514.588318831602	-0.481371662241339	0.00808505625308964	0.338417132088193	Sik1	20	10668411	10680283	-	4984	protein_coding	salt-inducible kinase 1 [Source:RGD Symbol;Acc:69407]	-
ENSRNOG00000043137	116.235886371569	174.090457909796	133.632567629593	249.045249301623	188.230844836956	209.413562711209	141.319637303653	215.563218949929	-0.609425720408086	0.00812226141762409	0.338417132088193	Lbhd2	6	135856218	135861059	+	700	protein_coding	LBH domain containing 2 [Source:RGD Symbol;Acc:1560608]	-
ENSRNOG00000023841	333.67715656666	110.687142992031	206.432399248699	347.407658689659	568.365331483295	338.212169865448	216.932232935797	417.995053346134	-0.945697947017712	0.00812510265184102	0.338417132088193	LOC108348081	15	5265307	5311233	+	4219	protein_coding	CD99 antigen-like protein 2 [Source:RGD Symbol;Acc:11437172]	-
ENSRNOG00000012703	124.252154397195	124.657364923064	71.8025736517216	204.049679049649	134.975288736744	208.486954026646	106.90403099066	182.50397393768	-0.771849688678673	0.00814636936828754	0.338417132088193	Crh	2	104459999	104461863	-	1196	protein_coding	corticotropin releasing hormone [Source:RGD Symbol;Acc:620505]	-
ENSRNOG00000009437	114.231819365163	128.955894747997	133.632567629593	241.720389028046	220.367818345704	139.917911368994	125.606760580917	200.668706247581	-0.674779551733614	0.0081608490474941	0.338417132088193	Ewsr1	14	85322296	85350948	-	2364	protein_coding	EWS RNA-binding protein 1 [Source:RGD Symbol;Acc:1307258]	-
novel.640	454.923210454245	479.286075480055	527.549464746676	900.957813649988	477.463606415692	903.4434674488	487.252916893659	760.621629171493	-0.642095691021399	0.00839199980225303	0.338417132088193	-	14	9383590	9385416	-	1827	-	-	-
ENSRNOG00000011796	135.27452293243	141.851484222796	153.577726977293	242.766797638557	163.439465273064	248.33112746285	143.567911377506	218.179130124823	-0.602732559658479	0.00840157088590834	0.338417132088193	C1r	4	157125998	157136829	+	2770	protein_coding	complement C1r [Source:RGD Symbol;Acc:1309091]	-
ENSRNOG00000002873	113.22978586196	88.1198614111311	120.668214053588	219.745808207314	146.911878897136	149.183998214622	107.339287108893	171.947228439691	-0.676460616959385	0.00852092647510428	0.338417132088193	Fam183a	10	44736545	44746549	-	583	protein_coding	family with sequence similarity 183 member A [Source:RGD Symbol;Acc:1561932]	-
ENSRNOG00000020132	44.08947414094	44.0599307055656	31.9122549563207	116.151355766723	59.6829508019615	62.0827818657124	40.0205532676088	79.3056961447991	-0.983900392811725	0.00860308140479304	0.338417132088193	Ttll10	5	173471010	173484986	-	2701	protein_coding	tubulin tyrosine ligase like 10 [Source:RGD Symbol;Acc:1560839]	-
ENSRNOG00000019692	936.901325494975	1101.49826763914	972.326518200396	1596.81953963982	1159.68564404427	1287.98607154239	1003.57537044484	1348.16375174216	-0.425586511619382	0.00861788917885762	0.338417132088193	Metrn	10	15164439	15166457	-	924	protein_coding	meteorin, glial cell differentiation regulator [Source:RGD Symbol;Acc:1306222]	-
ENSRNOG00000054140	4328.78473383775	4634.88978373425	4267.26684244051	6360.07153468598	4821.46422555539	5836.70810406153	4410.31378667083	5672.74795476763	-0.363099732482306	0.00864748556572682	0.338417132088193	Myl6	7	2906137	2909179	-	1709	protein_coding	myosin light chain 6 [Source:RGD Symbol;Acc:1589019]	-
ENSRNOG00000026059	519.053354659248	584.600056190919	732.984606027991	784.806457883265	802.506138475606	924.755467193746	612.212672292719	837.356021184206	-0.451849814079662	0.00868946663879285	0.338417132088193	Paqr6	2	187737770	187741696	+	2453	protein_coding	progestin and adipoQ receptor family member 6 [Source:RGD Symbol;Acc:1584722]	-
ENSRNOG00000024577	943.915560017398	1159.52842027574	937.42248934192	1383.35218309557	1162.44024177359	1536.31719900524	1013.62215654502	1360.70320795813	-0.425040603999799	0.00870478102403566	0.338417132088193	Gamt	7	12314848	12317998	+	1345	protein_coding	guanidinoacetate N-methyltransferase [Source:RGD Symbol;Acc:2659]	-
ENSRNOG00000000925	148.300958474071	175.165090366029	156.569500879448	222.885034038847	219.449619102597	222.386084295089	160.011849906516	221.573579145511	-0.470390827812659	0.00874892932361332	0.338417132088193	Psph	12	30514112	30526557	+	1429	protein_coding	phosphoserine phosphatase [Source:RGD Symbol;Acc:1308764]	-
ENSRNOG00000010938	1122.27752358756	1344.36520274787	1140.86311468846	1630.30461517617	1465.44599199893	1487.20693872341	1202.50194700797	1527.6525152995	-0.345343342424778	0.0087818438408276	0.338417132088193	Slc7a10	1	91433030	91448564	+	1877	protein_coding	solute carrier family 7 member 10 [Source:RGD Symbol;Acc:621672]	-
ENSRNOG00000000632	3.00610050960955	6.44779473739984	0.997257967385022	11.5104947156212	15.6093871328207	18.5321736912574	3.48371773813147	15.2173518465665	-2.14454935978569	0.00888837915579847	0.338417132088193	Cdk1	20	20576377	20591549	+	1411	protein_coding	cyclin-dependent kinase 1 [Source:RGD Symbol;Acc:2319]	-
ENSRNOG00000002671	3226.54788031425	3385.09223713492	3472.45224243465	4678.49289759477	3616.78681859887	4786.86046445179	3361.36411996127	4360.71339354848	-0.375445206620945	0.00891902283661347	0.338417132088193	Nme2	10	81648216	81653717	-	746	protein_coding	NME/NM23 nucleoside diphosphate kinase 2 [Source:RGD Symbol;Acc:619877]	-
ENSRNOG00000009227	92.1870822946928	77.3735368487981	59.8354780431013	143.35797964001	142.320882681601	97.2939118791015	76.465365728864	127.657591400237	-0.738656700570438	0.00895473159861618	0.338417132088193	Aplnr	3	72540538	72544182	+	3645	protein_coding	apelin receptor [Source:RGD Symbol;Acc:621645]	-
ENSRNOG00000060728	10238.7783357301	11152.5356307893	8676.14431624969	14722.9691498901	11113.8836385683	14271.6269596373	10022.4860942564	13369.4932493652	-0.41570098972077	0.00896091338811079	0.338417132088193	Tuba1a	7	140637287	140640953	-	1617	protein_coding	tubulin, alpha 1A [Source:RGD Symbol;Acc:619717]	-
ENSRNOG00000018681	44.08947414094	48.3584605304988	23.9341912172405	88.9447318934367	60.6011500450686	74.1286947650297	38.7940419628931	74.5581922345117	-0.943134453454231	0.00900477159718093	0.338417132088193	Nes	2	187344056	187352969	+	6085	protein_coding	nestin [Source:RGD Symbol;Acc:3162]	-
ENSRNOG00000048411	23.0467705736732	47.2838280742655	50.8601563366361	82.6662802303706	68.8649432330326	79.6883468724069	40.3969183281916	77.0731901119367	-0.932624104107734	0.009086954012372	0.338417132088193	Uhrf1	9	10738222	10757954	-	3856	protein_coding	ubiquitin-like with PHD and ring finger domains 1 [Source:RGD Symbol;Acc:1595855]	-
ENSRNOG00000006090	0	0	0.997257967385022	3.13922583153306	5.5091954586426	12.0459128993173	0.332419322461674	6.89811139649766	-4.23731067042614	0.00914736323597641	1	Ucn	6	26602144	26602974	+	570	protein_coding	urocortin [Source:RGD Symbol;Acc:3929]	-
ENSRNOG00000038025	79.1606467530514	72.0003745676315	73.7970895864916	108.826495493146	104.674713714209	137.138085315305	74.9860369690582	116.879764840887	-0.640677417909015	0.00918350690260169	0.338417132088193	Rpp38	17	78915604	78919143	+	1193	protein_coding	ribonuclease P/MRP subunit p38 [Source:RGD Symbol;Acc:1307474]	-
ENSRNOG00000030463	4.00813401281273	3.22389736869992	0.997257967385022	6.27845166306612	49.5827591277834	3.70643473825149	2.74309644963256	19.8558818430337	-2.86157813510298	0.00919781917132715	0.338417132088193	Faim	8	107225212	107241224	+	1180	protein_coding	Fas apoptotic inhibitory molecule [Source:RGD Symbol;Acc:620572]	-
ENSRNOG00000012630	552.120460264953	668.421387777117	605.335586202708	830.84843674575	753.84157859093	759.819121341554	608.625811414926	781.503045559411	-0.360742885500086	0.0093251361861177	0.338417132088193	Rhoc	2	207271853	207279314	+	1669	protein_coding	ras homolog family member C [Source:RGD Symbol;Acc:1304965]	-
ENSRNOG00000051531	183.372131086182	180.538252647195	205.435141281314	258.462926796222	246.99559639581	268.716518523233	189.781841671564	258.058347238422	-0.442848558283446	0.00932669537280146	0.338417132088193	Ctu2	19	55300395	55305702	+	1933	protein_coding	cytosolic thiouridylase subunit 2 [Source:RGD Symbol;Acc:1562594]	-
ENSRNOG00000013376	468.951679499089	602.868807946885	477.686566377425	678.072779611141	631.721079257685	789.470599247566	516.502351274466	699.754819372131	-0.438730050971996	0.00933844840394399	0.338417132088193	Mvd	19	55258905	55268951	-	1697	protein_coding	mevalonate diphosphate decarboxylase [Source:RGD Symbol;Acc:621292]	-
ENSRNOG00000007234	3324.74716362816	3695.66101698634	3127.40098571943	4029.71955907794	4061.19525226271	4612.65803175397	3382.60305544464	4234.52428103154	-0.324210795164811	0.0093523320542669	0.338417132088193	Cyp51	4	27175243	27194018	+	3341	protein_coding	cytochrome P450, family 51 [Source:RGD Symbol;Acc:2481]	-
ENSRNOG00000004608	743.508859376761	793.07875270018	705.06138294121	1084.07932048942	802.506138475606	1196.25181177067	747.216331672717	1027.61242357856	-0.4596554714329	0.00937093392737541	0.338417132088193	Pam16	10	11146359	11153936	+	522	protein_coding	presequence translocase associated motor 16 [Source:RGD Symbol;Acc:1598163]	-
ENSRNOG00000047052	714.449887783869	761.914411469414	799.800889842787	1001.41304025905	863.107288520675	1058.1871177708	758.72172969869	974.23581551684	-0.360547932125875	0.00948309404625292	0.338682994478836	Clpp	9	10048886	10054359	-	819	protein_coding	caseinolytic mitochondrial matrix peptidase proteolytic subunit [Source:RGD Symbol;Acc:1588583]	-
ENSRNOG00000049740	1.00203350320318	2.14926491246661	1.99451593477004	54.4132477465731	2.7545977293213	0.926608684562871	1.71527145014661	19.3648180534857	-3.49461600601192	0.00950084353221177	0.338682994478836	AABR07034273.1	11	61466962	61470348	-	515	protein_coding		-
ENSRNOG00000051253	3.00610050960955	3.22389736869992	3.98903186954009	24.0673980417535	4.5909962155355	20.3853910603832	3.40634324928318	16.347928439224	-2.25750855607437	0.00958686324356714	0.338956915309769	LOC102553828	1	133713281	133717580	-	628	unprocessed_pseudogene	spermatogenesis-associated protein 13-like [Source:RGD Symbol;Acc:7698364]	-
ENSRNOG00000018484	129.262321913211	111.761775448264	130.640793727438	194.63200155505	157.930269814421	185.321736912574	123.888297029637	179.294669427348	-0.531370387581259	0.00977674937177332	0.343510162822827	Plk3	5	135997725	136002900	-	2389	protein_coding	polo-like kinase 3 [Source:RGD Symbol;Acc:62039]	-
ENSRNOG00000000523	498.010651091982	485.733870217455	478.68382434481	711.557855147494	545.410350405618	672.717904992645	487.476115218082	643.228703515252	-0.399374688094456	0.0098544829157712	0.345331890179223	Ppil1	20	6515638	6864571	-	1314	protein_coding	peptidylprolyl isomerase like 1 [Source:RGD Symbol;Acc:1309119]	-
novel.858	261.530744336031	297.673190376626	318.125291595822	472.976691950981	338.81552070652	413.267473315041	292.443075436159	408.353228657514	-0.480739530955522	0.00992180242643572	0.345331890179223	-	17	19123843	19125081	-	1239	-	-	-
ENSRNOG00000009333	269.547012361656	282.62833598936	257.292555585336	553.55015496033	328.715329032342	341.9186046037	269.82263464545	408.061362865457	-0.595560205555844	0.00999004807476475	0.345331890179223	Osgep	15	27842422	27849974	-	1404	protein_coding	O-sialoglycoprotein endopeptidase [Source:RGD Symbol;Acc:1308578]	-
ENSRNOG00000028717	1302.64355416414	1344.36520274787	1253.55326500297	1818.65816506815	1408.51763892629	1836.53841280361	1300.18734063833	1687.90473893269	-0.376378391904436	0.0100648919040251	0.345331890179223	Ndufb7	19	24701049	24705405	+	555	protein_coding	NADH:ubiquinone oxidoreductase subunit B7 [Source:RGD Symbol;Acc:1308550]	-
ENSRNOG00000005780	22.04473707047	25.7911789495994	27.9232230867806	49.1812046940179	43.1553644260337	51.8900863355208	25.25304636895	48.0755518185242	-0.92860102031428	0.0100912986882804	0.345331890179223	Adamts13	3	5519990	5558166	+	4410	protein_coding	ADAM metallopeptidase with thrombospondin type 1 motif, 13 [Source:RGD Symbol;Acc:1311594]	-
ENSRNOG00000027730	41.0833736313305	37.6121359681657	33.9067708910907	63.8309252411722	70.7013417192468	60.2295644965866	37.5340934968623	64.9206104856685	-0.790909736728452	0.0102077121685352	0.345331890179223	Nxpe1	8	52751854	52763598	+	1944	protein_coding	neurexophilin and PC-esterase domain family, member 1 [Source:RGD Symbol;Acc:1566243]	-
ENSRNOG00000034254	11453.2429416124	12116.4809440305	10706.5615378456	15637.5302754767	12445.2725410736	15413.2088590188	11425.4284744962	14498.670558523	-0.343660478833514	0.0102118762719746	0.345331890179223	Actb	12	13715843	13718841	+	1395	protein_coding	actin, beta [Source:RGD Symbol;Acc:628837]	-
ENSRNOG00000015479	805.634936575359	876.900084286378	806.781695614483	1098.72904103657	952.172615102063	1072.08624803924	829.772238825406	1040.99596805929	-0.327091038527678	0.0102714834673766	0.345331890179223	Mrps34	10	14257001	14258132	+	901	protein_coding	mitochondrial ribosomal protein S34 [Source:RGD Symbol;Acc:1305623]	-
ENSRNOG00000046834	95.1931828043023	133.25442457293	87.7587011298819	136.033119366433	229.549810776775	156.596867691125	105.402102835705	174.059932611444	-0.726610775173053	0.0104621240485293	0.345331890179223	C3	9	9721105	9747167	+	5188	protein_coding	complement C3 [Source:RGD Symbol;Acc:2232]	-
novel.749	72.1464122306291	67.7018447426983	60.8327360104863	113.01212993519	100.083717498674	98.2205205636644	66.8936643279379	103.772122665843	-0.632449150099473	0.0104936693819654	0.345331890179223	-	16	21470262	21472266	+	1876	-	-	-
ENSRNOG00000024905	415.843903829321	373.972094769191	455.746891094955	758.64624262049	476.545407172585	555.965210737723	415.187629897822	597.052286843599	-0.522879029192373	0.0105310539778584	0.345537403378565	Drc1	6	27425235	27460038	-	2457	protein_coding	dynein regulatory complex subunit 1 [Source:RGD Symbol;Acc:1359318]	-
ENSRNOG00000024230	77.156579746645	97.7915535172309	73.7970895864916	146.497205471543	105.592912957317	138.991302684431	82.9150742834559	130.36047370443	-0.653026192857964	0.0105573553676857	0.345727763642757	Tnfaip8l3	8	58602127	58647933	-	2127	protein_coding	TNF alpha induced protein 8 like 3 [Source:RGD Symbol;Acc:1311533]	-
ENSRNOG00000062252	51.1037086633623	44.0599307055656	38.8930607280158	119.290581598256	80.8015333934249	54.6699123892094	44.6855666989812	84.9206757936302	-0.92314334367203	0.0106723768835276	0.346278840098583	AABR07072853.4	3	10384888	10432854	-	6948	processed_transcript		-
ENSRNOG00000058560	176.35789656376	225.672815808994	211.418689085625	441.584433635651	235.059006235418	290.955126952742	204.48313381946	322.532855607937	-0.656335885775848	0.0107456617706572	0.346278840098583	Col2a1	7	139455242	139483997	-	4538	protein_coding	collagen type II alpha 1 chain [Source:RGD Symbol;Acc:2375]	-
ENSRNOG00000020620	175.355863060557	147.224646503963	131.638051694823	308.690540100751	179.967051648992	221.459475610526	151.406187086448	236.70568912009	-0.642828231915842	0.0108546256390943	0.346278840098583	Ppp1r32	1	226518406	226526959	-	1497	protein_coding	protein phosphatase 1, regulatory subunit 32 [Source:RGD Symbol;Acc:708532]	-
ENSRNOG00000026653	14.0284690448446	9.67169210609976	1.99451593477004	32.4386669258416	24.7913795638917	23.1652171140718	8.56489236190478	26.7984212012684	-1.64599566188594	0.0109000942539084	0.346278840098583	Hcar2	12	38160464	38161546	+	1083	protein_coding	hydroxycarboxylic acid receptor 2 [Source:RGD Symbol;Acc:727952]	-
ENSRNOG00000051771	30.0610050960955	19.3433842121995	25.9287071520106	125.569033261322	37.6461689673911	34.2845213288262	25.1110321534352	65.8332411858466	-1.38497901267932	0.0109039217138473	0.346278840098583	AABR07006894.1	1	263002286	263013858	-	5399	lincRNA		-
ENSRNOG00000043465	132.26842242282	140.776851766563	81.7751533255718	163.239743239719	181.803450135206	217.753040872275	118.273475838318	187.598744749067	-0.667546637304032	0.0109293061791645	0.346278840098583	Arc	7	115907097	115910541	-	3026	protein_coding	activity-regulated cytoskeleton-associated protein [Source:RGD Symbol;Acc:62037]	-
ENSRNOG00000009134	190.386365608605	167.642663172396	203.440625346544	262.648561238266	237.813603964739	268.716518523233	187.156551375848	256.392894575413	-0.452950584483009	0.0109641646926277	0.346278840098583	Mad2l2	5	164950917	164956255	+	1505	protein_coding	mitotic arrest deficient 2 like 2 [Source:RGD Symbol;Acc:1307499]	-
ENSRNOG00000003189	232.471772743138	207.404064053028	281.226746802576	412.284992541342	292.905558551165	332.652517758071	240.367527866248	345.947689616859	-0.523499498496273	0.0110416695227004	0.346278840098583	Cited1	X	72128994	72133692	-	1667	protein_coding	Cbp/p300-interacting transactivator with Glu/Asp-rich carboxy-terminal domain 1 [Source:RGD Symbol;Acc:620781]	-
ENSRNOG00000016552	5589.34288086735	6577.82526460407	5105.96079301131	6577.72452567227	7632.07210870622	8189.36755416666	5757.70964616091	7466.38806284838	-0.375032616734759	0.0110841588350907	0.346278840098583	Hmgcs1	2	52431601	52445055	+	3220	protein_coding	3-hydroxy-3-methylglutaryl-CoA synthase 1 [Source:RGD Symbol;Acc:70970]	-
ENSRNOG00000019921	1308.65575518336	1460.42550802106	1356.27083564363	1947.36642416101	1466.36419124204	2057.99788841414	1375.11736628268	1823.9095012724	-0.407425790173227	0.0111973077800841	0.346278840098583	Rhbdl1	10	15201503	15204143	-	1512	protein_coding	rhomboid like 1 [Source:RGD Symbol;Acc:620699]	-
ENSRNOG00000030530	57.1159096825814	48.3584605304988	58.8382200757163	137.079527976944	65.1921462606041	95.4406945099758	54.7708634295988	99.2374562491745	-0.853535673882601	0.0112263347576689	0.346278840098583	Gzmm	7	12893432	12899004	-	934	protein_coding	granzyme M [Source:RGD Symbol;Acc:620022]	-
ENSRNOG00000047657	7.01423452242228	8.59705964986645	1.99451593477004	18.8353549891984	21.1185825914633	17.6055650066946	5.86860336901959	19.1865008624521	-1.71695879399401	0.0112940784731355	0.346278840098583	C4a	20	2651599	2678141	-	5310	protein_coding	complement C4A [Source:RGD Symbol;Acc:620005]	-
ENSRNOG00000052730	1261.56018053281	1315.35012642957	1404.13921807811	1931.67029500334	1402.09024422454	1973.67649811892	1327.01650834683	1769.1456791156	-0.414670595684435	0.0115994492100276	0.346852324338859	Psmb3	10	85646633	85653729	+	824	protein_coding	proteasome subunit beta 3 [Source:RGD Symbol;Acc:61875]	-
ENSRNOG00000052564	3974.06487370382	4049.2150950871	4594.36745574279	6304.6118783289	4849.0102028486	5097.27437378036	4205.88247484457	5416.96548498595	-0.364931732601275	0.0116477863184875	0.347115404641256	Gpx3	10	40247436	40255422	+	1468	protein_coding	glutathione peroxidase 3 [Source:RGD Symbol;Acc:69224]	-
ENSRNOG00000006068	518.051321156045	421.255922843456	570.431557344232	644.587704074788	655.59425957847	694.029904737591	503.246267114578	664.737289463616	-0.401020070155127	0.0116966552555196	0.347372505336324	Tmem117	7	136182224	136403012	+	2229	protein_coding	transmembrane protein 117 [Source:RGD Symbol;Acc:1562562]	-
novel.833	153.311125990087	159.045603522529	158.564016814218	298.226453995641	168.030461488599	255.743996939352	156.973582108945	240.666970807864	-0.615091706376836	0.0118740615833204	0.347556487480183	-	17	65533075	65535267	+	2193	-	-	-
ENSRNOG00000052393	1247.53171148796	1289.55894747997	1326.35309662208	1695.18194902785	1459.93679654029	1596.54676350183	1287.81458519667	1583.88850302332	-0.29827049345986	0.0119075748533744	0.347556487480183	Bscl2	1	225037737	225046040	+	1134	protein_coding	BSCL2, seipin lipid droplet biogenesis associated [Source:RGD Symbol;Acc:1308135]	-
novel.714	388.788999242835	382.569154419057	367.988189965073	576.571144391572	418.698854856838	539.286254415591	379.782114542322	511.518751221334	-0.428894524220893	0.0121221429067691	0.350068390620994	-	15	23878620	23882824	-	4205	-	-	-
ENSRNOG00000046494	43.0874406377368	49.4330929867321	48.8656404018661	121.383398819278	62.4375485312829	73.2020860804668	47.128724675445	85.6743444770094	-0.858956142272852	0.0122213404218311	0.351728508897921	LOC100361018	20	29951637	29952023	+	387	protein_coding	rCG22048-like [Source:RGD Symbol;Acc:2320942]	-
ENSRNOG00000033736	11.022368535235	19.3433842121995	22.9369332498555	41.8563444204408	33.9733719949627	38.9175647516406	17.7675619990967	38.249093722348	-1.10580918765238	0.0124164638588014	0.353242834733456	Diras3	6	135938935	135939534	-	600	protein_coding	DIRAS family GTPase 3 [Source:RGD Symbol;Acc:1565168]	-
ENSRNOG00000047578	264.53684484564	255.762524583527	224.38304266163	350.546884521192	299.332953252915	346.551648026514	248.227470696932	332.143828600207	-0.419845258582422	0.0124626539915432	0.353242834733456	Ccdc28b	5	147823447	147828449	-	1229	protein_coding	coiled coil domain containing 28B [Source:RGD Symbol;Acc:1583447]	-
ENSRNOG00000048258	1580.20683455142	1475.47036240833	1433.05969913228	1902.37085390903	1809.7707081641	1741.09771829364	1496.24563203067	1817.74642678892	-0.280611454235189	0.0124721628652157	0.353242834733456	Cisd2	2	240586754	240611560	-	2879	protein_coding	CDGSH iron sulfur domain 2 [Source:RGD Symbol;Acc:1566242]	-
ENSRNOG00000048174	3243.5824498687	3446.34628714021	3180.25565799083	4586.4089398698	3472.62953743106	4748.86950838472	3290.06146499992	4269.30266189519	-0.375845927508722	0.0126039382868353	0.354275698679128	Uqcrq	10	38779132	38782419	-	1494	protein_coding	ubiquinol-cytochrome c reductase, complex III subunit VII [Source:RGD Symbol;Acc:1562350]	-
ENSRNOG00000043286	389.791032746038	401.912538631257	344.053998747833	574.47832717055	443.49023442073	492.955820187448	378.585856708376	503.641460592909	-0.411204610544533	0.0127930177943343	0.356476205465173	Cpne2	19	10861406	10884047	-	1716	protein_coding	copine 2 [Source:RGD Symbol;Acc:1586036]	-
novel.2020	2141.3455963452	2041.80166684328	1758.16579649979	2574.16518185711	2256.01554031415	2689.01840260145	1980.43768656276	2506.39970825757	-0.339788861936199	0.0128515972897	0.356476205465173	-	9	70290119	70293451	-	3333	-	-	-
ENSRNOG00000020636	1677.40408436213	1561.44095890699	1684.3687069133	2713.33752705508	1692.24120504639	2339.68692852125	1641.07125006081	2248.42188687424	-0.453990994500446	0.0129271238491674	0.356476205465173	Spint2	1	87199313	87221892	-	1470	protein_coding	serine peptidase inhibitor, Kunitz type, 2 [Source:RGD Symbol;Acc:735123]	-
ENSRNOG00000060103	282.573447903297	257.911789495994	317.128033628437	474.023100561492	314.024141142628	429.946429637172	285.871090342576	405.997890447098	-0.504794106787362	0.012939107833656	0.356476205465173	Bex4	KL568122.1	30542	30898	+	357	protein_coding	brain expressed, X-linked 4 [Source:RGD Symbol;Acc:1564749]	-
ENSRNOG00000013791	27.0549045864859	25.7911789495994	19.9451593477004	43.9491616414629	58.7647515588544	38.9175647516406	24.2637476279286	47.2104926506526	-0.962282108675322	0.0129457637796114	0.356476205465173	Enpp3	1	21613148	21684480	+	2770	protein_coding	ectonucleotide pyrophosphatase/phosphodiesterase 3 [Source:RGD Symbol;Acc:708511]	-
ENSRNOG00000019684	636.291274534021	672.71991760205	658.190258474114	909.329082534077	707.931616435575	981.278596952081	655.733816870062	866.179765307244	-0.401403923947143	0.012963194647432	0.356476205465173	Fam173a	10	15159803	15161938	-	1138	protein_coding	family with sequence similarity 173, member A [Source:RGD Symbol;Acc:1306126]	-
ENSRNOG00000019478	252.512442807202	268.658114058327	266.267877291801	382.985551447033	373.70709194459	300.22121379837	262.479478052443	352.304619063331	-0.424098991640932	0.0130295933278433	0.356476205465173	Irf9	15	34282936	34288138	+	1598	protein_coding	interferon regulatory factor 9 [Source:RGD Symbol;Acc:1308766]	IRF
ENSRNOG00000004882	130.264355416414	110.687142992031	111.692892347122	201.956861828627	166.194063002385	148.257389530059	117.548130251856	172.136104787024	-0.548118659352541	0.013118117099936	0.356476205465173	Capn6	X	115049154	115073890	-	3519	protein_coding	calpain 6 [Source:RGD Symbol;Acc:70960]	-
ENSRNOG00000042163	195.396533124621	198.807004403162	206.432399248699	287.762367890531	254.341190340667	258.523822993041	200.211978925494	266.875793741413	-0.413659220231047	0.0131714682149023	0.356476205465173	Btbd19	5	135987573	135994848	-	3044	protein_coding	BTB domain containing 19 [Source:RGD Symbol;Acc:2320529]	-
ENSRNOG00000019022	113.22978586196	142.92611667903	101.720312673272	205.09608766016	147.830078140243	184.395128228011	119.292071738087	179.107098009472	-0.586467836354436	0.0131949048615748	0.356476205465173	Fam89a	19	57502308	57514896	-	1346	protein_coding	family with sequence similarity 89, member A [Source:RGD Symbol;Acc:1309879]	-
ENSRNOG00000042960	391.795099752444	448.121734249289	324.108839400132	627.845166306612	442.572035177623	562.451471529663	388.008557800622	544.289557671299	-0.488170943330085	0.0132315619147352	0.356476205465173	Rgcc	15	61551861	61564695	-	890	protein_coding	regulator of cell cycle [Source:RGD Symbol;Acc:619721]	-
ENSRNOG00000018326	396.80526726846	391.166214068924	384.941575410618	573.431918560039	460.017820796657	489.249385449196	390.971018916001	507.566374935298	-0.375593878127335	0.0133458663782479	0.356476205465173	Pgls	16	20020444	20025930	+	2376	protein_coding	6-phosphogluconolactonase [Source:RGD Symbol;Acc:1307001]	-
ENSRNOG00000011901	215.437203188684	153.672441241363	162.553048683759	334.850755363527	198.331036511134	283.542257476239	177.220897704602	272.241349783633	-0.617599501409295	0.0135234387679221	0.356476205465173	Rrad	19	561727	564930	+	1515	protein_coding	RRAD, Ras related glycolysis inhibitor and calcium channel regulator [Source:RGD Symbol;Acc:69357]	-
ENSRNOG00000055319	5451.06225742531	5263.54977063074	5374.22318623788	7674.36074948782	5678.14411937431	7162.685131671	5362.94507143131	6838.39666684438	-0.350546523010871	0.0135661329134232	0.356476205465173	Mrfap1	14	78973364	78975166	+	1554	protein_coding	Morf4 family associated protein 1 [Source:RGD Symbol;Acc:628631]	-
ENSRNOG00000050410	916.860655430912	914.512220254544	922.463619831145	1367.6560539379	976.963994665955	1267.60068048201	917.945498505534	1204.07357636196	-0.391037858501956	0.0136270752290272	0.356476205465173	Snrpd3	20	14080565	14095181	-	2116	protein_coding	small nuclear ribonucleoprotein D3 polypeptide [Source:RGD Symbol;Acc:1597573]	-
ENSRNOG00000058006	227.461605227122	424.479820212156	299.177390215507	511.693810539889	443.49023442073	458.671298858621	317.039605218262	471.285114606413	-0.572604151561494	0.0137848091237326	0.356476205465173	Sncg	16	10722106	10726707	-	770	protein_coding	synuclein, gamma [Source:RGD Symbol;Acc:70996]	-
ENSRNOG00000024549	842.710176193876	854.332802705479	811.767985451408	1018.15557802722	999.918975743633	1020.19616170372	836.270321450254	1012.75690515819	-0.276313569094912	0.0138096762751673	0.356476205465173	Mum1	7	12331416	12346475	-	2421	protein_coding	melanoma associated antigen (mutated) 1 [Source:RGD Symbol;Acc:1308340]	-
ENSRNOG00000020009	21.0427035672668	24.716546493366	13.9616115433903	35.5778927573747	48.6645598846763	37.9909560670777	19.9069538680077	40.7444695697096	-1.0382646971131	0.0138159839726005	0.356476205465173	Npas4	1	220261008	220265772	-	2460	protein_coding	neuronal PAS domain protein 4 [Source:RGD Symbol;Acc:628866]	bHLH
novel.715	495.004550582372	544.838655310286	562.453493605152	869.565555334658	566.528932997081	770.011816871746	534.098899832604	735.368768401162	-0.460781378188909	0.0138925033217084	0.356476205465173	-	15	24101822	24105248	-	3157	-	-	-
ENSRNOG00000014973	148.300958474071	126.80662983553	165.544822585914	329.618712310971	171.703258461028	205.707127972957	146.884136965172	235.676366248319	-0.679618864322426	0.0139430121625902	0.356476205465173	Tekt1	10	58895674	58924137	-	1432	protein_coding	tektin 1 [Source:RGD Symbol;Acc:619913]	-
ENSRNOG00000021234	37.0752396185177	33.3136061432325	38.8930607280158	87.8983232829257	55.091954586426	54.6699123892094	36.4273021632554	65.8867300861871	-0.850264423452282	0.0139830986911473	0.356476205465173	Slc4a11	3	123224242	123236535	-	3040	protein_coding	solute carrier family 4 member 11 [Source:RGD Symbol;Acc:1310188]	-
novel.875	7.01423452242228	17.1941192997329	17.9506434129304	74.2950113462824	34.8915712380698	15.7523476375688	14.0529990783619	41.6463100739737	-1.56480228371667	0.0141401393388202	0.356476205465173	-	17	85791666	85812956	-	2251	-	-	-
ENSRNOG00000019826	419.852037842133	418.032025474756	423.834636138634	588.081639107193	464.608817012193	599.515818912178	420.572899818508	550.735425010521	-0.388510379721179	0.0141497164554149	0.356476205465173	Sil1	18	28067484	28301863	-	1628	protein_coding	SIL1 nucleotide exchange factor [Source:RGD Symbol;Acc:735103]	-
ENSRNOG00000047040	72.1464122306291	92.4183912360644	64.8217678800264	155.914882966142	96.4109205262456	119.53252030861	76.4621904489066	123.952774600333	-0.696315959089496	0.014275145049357	0.356476205465173	Lhb	1	101410019	101413724	+	2322	protein_coding	luteinizing hormone beta polypeptide [Source:RGD Symbol;Acc:3006]	-
ENSRNOG00000054344	117.237919874772	116.060305273197	138.618857466518	181.028689618407	154.257472841993	198.294258496454	123.972360871496	177.860140318951	-0.519849691154083	0.0143025866514795	0.356476205465173	Ier2	19	25774143	25775659	-	1470	pseudogene	immediate early response 2 [Source:RGD Symbol;Acc:1359581]	-
ENSRNOG00000050649	450.915076441432	480.360707936288	447.768827355875	611.102628538436	636.312075473221	520.754080724334	459.681537244532	589.389594911997	-0.358611331773853	0.0143645694418679	0.356476205465173	Tvp23b	10	49299125	49310400	+	1652	protein_coding	trans-golgi network vesicle protein 23 homolog B [Source:RGD Symbol;Acc:1586539]	-
ENSRNOG00000026616	1758.56879812158	1921.44283174515	1916.72981331401	2550.09778381536	2027.38392878048	2463.85249225267	1865.58048106025	2347.11140161617	-0.331121982410252	0.014389422005347	0.356476205465173	Ndufb2	4	67378188	67385266	+	456	protein_coding	NADH:ubiquinone oxidoreductase subunit B2 [Source:RGD Symbol;Acc:1308130]	-
ENSRNOG00000054561	6.01220101921909	3.22389736869992	0	12.5569033261322	9.18199243107101	24.0918257986347	3.07869946263967	15.2769071852793	-2.31371511657941	0.0144272647547129	0.356476205465173	Isg20	1	140601791	140608946	+	873	protein_coding	interferon stimulated exonuclease gene 20 [Source:RGD Symbol;Acc:1306407]	-
ENSRNOG00000015690	1.00203350320318	0	0	4.18563444204408	10.1001916741781	3.70643473825149	0.334011167734394	5.99742028482456	-4.03416271249161	0.0144447687169554	1	Adad2	19	52258947	52262959	+	1680	protein_coding	adenosine deaminase domain containing 2 [Source:RGD Symbol;Acc:1586236]	-
ENSRNOG00000016507	219.445337201497	308.419514938959	278.234972900421	421.702670035941	347.997513137591	346.551648026514	268.699941680292	372.083943733349	-0.469505788434349	0.0144881227703699	0.356476205465173	Snrpg	4	118167294	118174842	+	416	protein_coding	small nuclear ribonucleoprotein polypeptide G [Source:RGD Symbol;Acc:1584713]	-
ENSRNOG00000021602	260.528710832827	240.717670196261	195.462561607464	426.934713088496	280.050769147666	307.634083274873	232.236314212184	338.206521837012	-0.541157304395626	0.0145739863592728	0.356476205465173	Zmynd10	8	116302513	116306870	+	1729	protein_coding	zinc finger, MYND-type containing 10 [Source:RGD Symbol;Acc:1303250]	-
ENSRNOG00000025608	18.0366030576573	8.59705964986645	16.9533854455454	25.1138066522645	51.4191576139976	28.724869221449	14.529016051023	35.0859444959037	-1.2703371574189	0.01478527530284	0.358082852054416	Lrat	2	181896305	181905300	-	5259	protein_coding	lecithin retinol acyltransferase [Source:RGD Symbol;Acc:68362]	-
ENSRNOG00000018075	1605.2576721315	1616.24721417489	1645.47564618529	2276.98513647198	1730.80557325688	2179.38362609187	1622.32684416389	2062.39144527358	-0.346024131771067	0.014821924929197	0.358082852054416	Spcs1	16	7080454	7082193	-	876	protein_coding	signal peptidase complex subunit 1 [Source:RGD Symbol;Acc:1309125]	-
ENSRNOG00000001060	686.39294969418	678.093079883216	645.225904898109	890.493727544878	747.41418388918	894.177380603171	669.903978158502	844.028430679076	-0.333069711006337	0.0148735800190943	0.358109752968338	Snrnp35	12	37531095	37538403	-	1107	protein_coding	small nuclear ribonucleoprotein U11/U12 subunit 35 [Source:RGD Symbol;Acc:1310724]	-
ENSRNOG00000051341	162.329427518916	180.538252647195	153.577726977293	232.302711533447	200.167434997348	254.81738825479	165.481802381135	229.095844928528	-0.469778858331502	0.0148849651248624	0.358109752968338	AABR07038849.1	X	62820485	62821199	+	715	lincRNA		-
ENSRNOG00000009779	109.221651849147	91.3437587798311	71.8025736517216	228.117077091402	134.057089493637	109.339824778419	90.7893280935665	157.171330454486	-0.789540809682177	0.01507423146826	0.36060555136483	Krt8	7	143596511	143603803	-	1950	protein_coding	keratin 8 [Source:RGD Symbol;Acc:2984]	-
ENSRNOG00000000798	2109.2805242427	2078.33917035521	1964.59819574849	2600.32539711989	2298.25270549707	2525.93527411839	2050.73929678214	2474.83779224512	-0.27107619581669	0.0155354446055438	0.362773511529887	Gnl1	20	3287506	3299580	-	5384	protein_coding	G protein nucleolar 1 [Source:RGD Symbol;Acc:1303051]	-
ENSRNOG00000010134	110.22368535235	99.9408184296975	152.580469009908	182.075098228918	161.60306678685	195.514432442766	120.914990930652	179.730865819511	-0.570361952370036	0.0155628581731924	0.362773511529887	Acot2	6	107460668	107467487	+	2375	protein_coding	acyl-CoA thioesterase 2 [Source:RGD Symbol;Acc:621055]	-
novel.1892	1335.71065976984	1381.97733871603	1259.53681280728	2166.06582375781	1332.3071017484	1972.74988943435	1325.74160376439	1823.70760498019	-0.459869458945528	0.0156099561032925	0.362773511529887	-	8	52189780	52191643	-	1864	-	-	-
ENSRNOG00000012393	603.224168928316	776.959265856681	563.450751572537	1090.35777215248	727.213800540824	898.810424025985	647.878062119178	905.460665573097	-0.482829143126377	0.0156522811559613	0.362773511529887	S100a13	2	189906022	189912516	+	484	protein_coding	S100 calcium binding protein A13 [Source:RGD Symbol;Acc:1304919]	-
ENSRNOG00000060063	221.449404207903	252.538627214827	256.295297617951	378.799917004989	280.968968390773	334.505735127197	243.427776346894	331.424873507653	-0.444259210722897	0.0156618470299997	0.362773511529887	Naa10	X	156863754	156868950	+	938	protein_coding	N(alpha)-acetyltransferase 10, NatA catalytic subunit [Source:RGD Symbol;Acc:1565315]	-
ENSRNOG00000010282	115.233852868366	122.508100010597	112.690150314507	134.986710755922	161.60306678685	271.496344576921	116.81070106449	189.362040706564	-0.698652241764831	0.0157206067184404	0.362773511529887	Ninj2	4	152630469	152733633	+	1625	protein_coding	ninjurin 2 [Source:RGD Symbol;Acc:620552]	-
novel.930	95.1931828043023	111.761775448264	113.687408281892	150.682839913587	142.320882681601	164.009737167628	106.88078884482	152.337819920939	-0.511741131766019	0.0157412203143689	0.362773511529887	-	18	44644070	44648553	-	4484	-	-	-
ENSRNOG00000015780	3959.03437115577	4179.24562229133	4214.4121701691	5446.55681770986	4413.78376161583	5480.89036918938	4117.56405453873	5113.74364950503	-0.312528414521958	0.0157608179446101	0.362773511529887	Rcn2	8	60709851	60726936	+	2013	protein_coding	reticulocalbin 2 [Source:RGD Symbol;Acc:3548]	-
novel.1323	275.559213380875	235.344507915094	242.33368607456	424.841895867474	271.786975959702	373.423299878837	251.079135790177	356.684057235338	-0.505161940889965	0.0158331634451973	0.362773511529887	-	3	112127894	112132073	-	1527	-	-	-
ENSRNOG00000020700	239.486007265561	270.807378970793	244.32820200933	356.825336184258	283.723566120094	384.542604093592	251.540529415228	341.697168799315	-0.441963611997139	0.0158934725130214	0.362773511529887	Rnaseh2c	1	220966655	220967825	+	729	protein_coding	ribonuclease H2, subunit C [Source:RGD Symbol;Acc:2319141]	-
ENSRNOG00000019551	1766.58506614721	1761.32259576639	1755.17402259764	2509.28784800543	1819.87089983827	2571.33909966197	1761.02722817041	2300.16594916856	-0.385177257619842	0.0160152516090737	0.362773511529887	Psmb6	10	57131386	57133637	+	717	protein_coding	proteasome subunit beta 6 [Source:RGD Symbol;Acc:61881]	-
ENSRNOG00000028014	1077.18601594342	983.288697453475	921.46636186376	1323.70689229644	1107.34828718716	1336.16972313966	993.980358420219	1255.74163420775	-0.337031544391754	0.0160613130665306	0.362773511529887	Cryzl1	11	31847745	31892531	-	1828	protein_coding	crystallin zeta like 1 [Source:RGD Symbol;Acc:1310219]	-
ENSRNOG00000015932	107.21758484274	113.91104036073	112.690150314507	144.404388250521	148.74827738335	183.468519543449	111.272925172659	158.87372839244	-0.514972751852387	0.0160637595038581	0.362773511529887	Plgrkt	1	247502280	247514540	-	1024	protein_coding	plasminogen receptor with a C-terminal lysine [Source:RGD Symbol;Acc:1306839]	-
ENSRNOG00000019162	476.967947524715	543.764022854053	503.615273529436	723.068349863115	545.410350405618	768.15859950262	508.115747969401	678.879099923784	-0.417905946849952	0.0161698498333956	0.362773511529887	Emc9	15	34256374	34263224	-	3452	protein_coding	ER membrane protein complex subunit 9 [Source:RGD Symbol;Acc:1308113]	-
ENSRNOG00000042833	187.380265098995	183.762150015895	183.495465998844	279.391099006442	213.022224400847	265.936692469544	184.879293704578	252.783338625611	-0.450197729426723	0.0162544590403446	0.362773511529887	AABR07030521.1	10	91610790	91661558	-	2688	protein_coding		-
ENSRNOG00000051006	515.045220646436	523.34600618562	551.483655963917	777.481597609688	562.856136024653	770.011816871746	529.958294265324	703.449850168696	-0.408047657927803	0.0164472598012482	0.362773511529887	Ufsp1	12	22471391	22472044	-	654	protein_coding	UFM1-specific peptidase 1 [Source:RGD Symbol;Acc:7536909]	-
novel.1278	83.1687807658641	54.8062552678986	63.8245099126414	137.079527976944	86.3107288520675	107.486607409293	67.2665153154681	110.292288079435	-0.709714695210842	0.0164510581285223	0.362773511529887	-	3	158621869	158634254	+	1994	-	-	-
ENSRNOG00000049142	1483.00958474071	1409.9177825781	1414.11179775196	2003.8724891286	1516.86514961293	1989.42884575648	1435.67972169026	1836.72216149934	-0.35516821452708	0.01657630809402	0.362773511529887	Hdgfl2	9	10972351	10991927	-	2318	protein_coding	HDGF like 2 [Source:RGD Symbol;Acc:621013]	-
ENSRNOG00000018395	338.687324082676	328.837531607392	316.130775661052	476.115917782514	364.525099513519	457.744690174058	327.885210450373	432.795235823364	-0.399770682957206	0.0166889995002514	0.363137088734185	Usp40	9	95072112	95143142	-	6314	protein_coding	ubiquitin specific peptidase 40 [Source:RGD Symbol;Acc:1309613]	-
ENSRNOG00000023375	315.640553509002	347.106283363358	336.075935008752	489.719229719158	375.543490430804	448.47860332843	332.940923960371	437.913774492797	-0.394723150246013	0.0168325880820178	0.363137088734185	Rab34	10	65448950	65452177	+	1137	protein_coding	RAB34, member RAS oncogene family [Source:RGD Symbol;Acc:1305058]	-
ENSRNOG00000017156	0	2.14926491246661	1.99451593477004	15.6961291576653	8.26379318796391	4.63304342281436	1.38126028241222	9.53098858948119	-2.79075952344399	0.0168930955181195	1	Ankle1	16	19800463	19803796	+	1608	protein_coding	ankyrin repeat and LEM domain containing 1 [Source:RGD Symbol;Acc:1308184]	-
ENSRNOG00000047481	21.0427035672668	19.3433842121995	16.9533854455454	47.0883874729959	33.9733719949627	33.3579126442634	19.1131577416706	38.139890704074	-0.99370762422318	0.0169791901488138	0.363137088734185	Kiss1	13	50529510	50535389	-	970	protein_coding	KiSS-1 metastasis-suppressor [Source:RGD Symbol;Acc:727850]	-
ENSRNOG00000017144	1769.59116665682	1741.97921155419	1740.21515308686	2571.02595602558	1845.58047864527	2327.64101562193	1750.59517709929	2248.08248343093	-0.360599748566107	0.0169916058716677	0.363137088734185	Mea1	9	16610315	16612136	-	1128	protein_coding	male-enhanced antigen 1 [Source:RGD Symbol;Acc:1597751]	-
ENSRNOG00000020357	47.0955746505496	50.5077254429654	31.9122549563207	62.7845166306612	75.2923379347823	80.6149555569698	43.1718516832786	72.8972700408044	-0.759330090158844	0.0169978610617239	0.363137088734185	Msto1	2	188212211	188216482	-	1972	protein_coding	misato 1, mitochondrial distribution and morphology regulator [Source:RGD Symbol;Acc:1306110]	-
ENSRNOG00000010816	183.372131086182	179.463620190962	169.533854455454	313.922583153306	184.558047864527	289.101909583616	177.456535244199	262.527513533816	-0.56385992358795	0.0170035823696575	0.363137088734185	Kcnk15	3	160231914	160238132	+	2385	protein_coding	potassium two pore domain channel subfamily K member 15 [Source:RGD Symbol;Acc:619733]	-
ENSRNOG00000005203	610.238403450738	588.898586015852	596.360264496243	863.287103671592	638.148473959435	842.28729426765	598.499084654278	781.240957299559	-0.383899650325879	0.0171186637597966	0.363701979219021	Sec61g	14	99774589	99780964	-	443	protein_coding	Sec61 translocon gamma subunit [Source:RGD Symbol;Acc:1596170]	-
novel.1976	108.219618345944	80.597434217498	84.7669272277268	196.724818776072	120.28410084703	121.385737677736	91.1946599303895	146.131552433613	-0.677022106933771	0.0172092605642917	0.363701979219021	-	9	100315101	100348601	+	3327	-	PF15035:Ciliary rootlet component, centrosome cohesion	-
ENSRNOG00000042499	3822.75781472014	4375.90336178202	3888.3088148342	6917.80732408836	4111.6962106336	5546.67958579335	4028.98999711212	5525.3943735051	-0.45558162683919	0.0173040462005184	0.364263590505544	LOC100364435	4	100882216	100883275	-	610	protein_coding	thymosin, beta 10-like [Source:RGD Symbol;Acc:2321025]	-
ENSRNOG00000025156	13.0264355416414	13.970221931033	8.97532170646519	4.18563444204408	81.719732636532	170.495997959568	11.9906597263798	85.4671216793815	-2.83460083959278	0.017446254376908	0.364676868963576	Timm17b	X	15340839	15347591	-	519	protein_coding	translocase of inner mitochondrial membrane 17b [Source:RGD Symbol;Acc:1561744]	-
ENSRNOG00000052054	9.01830152882864	8.59705964986645	0	28.2530324837975	21.1185825914633	16.6789563221317	5.87178705956503	22.0168571324642	-1.91080281464913	0.0174499990070327	0.364676868963576	AABR07070161.1	8	55535094	55537615	-	1097	lincRNA		-
ENSRNOG00000021153	1798.65013824971	2014.93585543745	1714.28644593485	2652.64582764544	1990.65595905619	2440.6872751386	1842.62414654067	2361.32968728008	-0.357749519018633	0.0175141998653642	0.365113696822456	Fkbp2	1	222232351	222235102	-	633	protein_coding	FK506 binding protein 2 [Source:RGD Symbol;Acc:1560660]	-
ENSRNOG00000012579	348.707659114707	450.270999161755	438.79350564941	579.710370223105	488.481997332978	559.671645475974	412.590721308624	542.621337677352	-0.395189391321474	0.017585642038427	0.366062097103808	Tlcd1	10	65439102	65444001	+	4188	protein_coding	TLC domain containing 1 [Source:RGD Symbol;Acc:1359195]	-
ENSRNOG00000016580	4734.60830263504	5458.05824520896	5338.32189941202	7970.49438626244	5380.64756460761	7071.87748058383	5176.99614908534	6807.67314381796	-0.394985598852882	0.0176703203679601	0.366062097103808	Rps23	2	19823234	19824804	+	510	protein_coding	ribosomal protein S23 [Source:RGD Symbol;Acc:621039]	-
novel.1963	228.463638730326	188.060679840829	179.506434129304	367.289422289368	216.695021373276	295.588170375556	198.676917566819	293.190871346067	-0.559863357404669	0.0178128981143013	0.366062097103808	-	9	61593361	61593957	+	597	-	-	-
novel.2101	81.1647137594578	123.58273246683	140.613373401288	288.808776501042	161.60306678685	141.771128738119	115.120273209192	197.39432400867	-0.776324596085451	0.0179107235757707	0.366062097103808	-	X	76249168	76254629	+	5462	-	PF17490:L1 transposable element dsRBD-like domain|PF02994:L1 transposable element RBD-like domain	Transposase_22
ENSRNOG00000059904	8.01626802562546	6.44779473739984	7.97806373908017	34.5314841468637	17.4457856190349	12.9725215838802	7.48070883403516	21.6499304499263	-1.52482611899985	0.0179723614610146	0.366062097103808	AABR07070161.4	8	55542447	55544874	-	931	lincRNA		-
ENSRNOG00000032085	66.13421121141	92.4183912360644	66.8162838147964	167.425377681763	97.3291197693527	106.55999872473	75.1229620874236	123.771498725282	-0.719254811680367	0.0179968880050851	0.366062097103808	Dlec1	8	127789048	127834637	+	5163	protein_coding	deleted in lung and esophageal cancer 1 [Source:RGD Symbol;Acc:1561649]	-
ENSRNOG00000009409	2272.61198526482	2614.58076601563	2908.00423289472	3637.31633013631	2822.54447331123	3648.05839112402	2598.39899472506	3369.30639819052	-0.374741469176623	0.0180566255299583	0.366062097103808	Fbxo2	5	164972480	164977916	+	1300	protein_coding	F-box protein 2 [Source:RGD Symbol;Acc:621751]	-
ENSRNOG00000050073	19.0386365608605	16.1194868434996	22.9369332498555	59.6452907991282	29.3823757794272	34.2845213288262	19.3650188847385	41.1040626357939	-1.07903008621766	0.0181810230433179	0.366062097103808	Mir3072	6	133898795	133898905	+	111	miRNA	microRNA 3072 [Source:RGD Symbol;Acc:7489041]	-
ENSRNOG00000017446	1023.07620677045	1067.11002903967	964.348454461316	1442.9974738947	1076.12951292152	1426.05076554226	1018.17823009048	1315.05925078616	-0.368961421526038	0.0181813064201828	0.366062097103808	Ndufs8	1	219141292	219144610	-	748	protein_coding	NADH:ubiquinone oxidoreductase core subunit S8 [Source:RGD Symbol;Acc:1309436]	-
ENSRNOG00000009203	18.0366030576573	21.4926491246661	23.9341912172405	47.0883874729959	34.8915712380698	39.8441734362035	21.154481133188	40.6080440490897	-0.938541384123872	0.018187567164351	0.366062097103808	RGD1561795	8	13275270	13290773	-	728	protein_coding	similar to RIKEN cDNA 1700012B09 [Source:RGD Symbol;Acc:1561795]	-
ENSRNOG00000049255	23.0467705736732	53.7316228116653	46.871124467096	43.9491616414629	97.3291197693527	113.972868201233	41.2165059508115	85.0837165373496	-1.04977531028885	0.0182279557255845	0.366062097103808	LOC100911837	11	85802605	85895613	-	4670	protein_coding	protein HIRA-like [Source:RGD Symbol;Acc:6490647]	-
ENSRNOG00000013118	525.065555678467	325.613634238692	552.480913931302	717.83630681056	552.755944350475	778.351295032812	467.720034616154	682.981182064615	-0.545453663092043	0.0182945219178376	0.366062097103808	Atox1	10	40790845	40805941	-	553	protein_coding	antioxidant 1 copper chaperone [Source:RGD Symbol;Acc:621684]	-
ENSRNOG00000018665	168.341628538135	185.911414928362	198.454335509619	263.694969848777	231.386209262989	243.698084040035	184.235792992039	246.259754383934	-0.417858331113816	0.0183054225686797	0.366062097103808	Bud13	8	50573026	50588858	+	2162	protein_coding	BUD13 homolog [Source:RGD Symbol;Acc:1308076]	-
ENSRNOG00000018910	255.518543316811	253.61325967106	226.3775585964	373.567873952434	294.741957037379	311.340518013125	245.169787194757	326.550116334313	-0.412534832618008	0.0183458678543644	0.366062097103808	Abhd11	12	24722283	24724997	-	1145	protein_coding	abhydrolase domain containing 11 [Source:RGD Symbol;Acc:1304681]	-
novel.1897	166.337561531728	181.612885103429	151.583211042523	232.302711533447	216.695021373276	221.459475610526	166.511219225893	223.485736172416	-0.424918608186288	0.0183952960996208	0.366181229824629	-	8	67333254	67334548	-	1295	-	-	-
ENSRNOG00000013057	42.0854071345337	27.940443862066	41.8848346301709	88.9447318934367	67.0285447468184	48.1836515972693	37.3035618755902	68.0523094125081	-0.862113811406367	0.0184947034024652	0.366956673979501	Prc1	1	142087208	142108746	+	2928	protein_coding	protein regulator of cytokinesis 1 [Source:RGD Symbol;Acc:1311754]	-
ENSRNOG00000021781	1361.76353085312	1297.0813746736	1204.68762460111	1677.39300264917	1467.28239048515	1570.60172033407	1287.84417670928	1571.75903782279	-0.287203434061723	0.0185509334911116	0.367639827647	Camk1	4	145288996	145300177	-	2227	protein_coding	calcium/calmodulin-dependent protein kinase I [Source:RGD Symbol;Acc:629473]	-
novel.171	39.0793066249241	88.1198614111311	99.7257967385022	273.112647343376	86.3107288520675	119.53252030861	75.6416549248525	159.651965501351	-1.076290253189	0.0189099407483871	0.370498420942999	-	1	84512846	84517903	-	5058	-	PF00665:Integrase core domain|PF02093:Gag P30 core shell protein|PF00075:RNase H|PF01140:Matrix protein (MA), p15|PF16721:Zinc-finger like, probable DNA-binding	Gag_p30
ENSRNOG00000000186	841.708142690673	916.66148516701	762.902345049542	1137.44615962548	924.62663780885	1164.74711649553	840.423990969075	1075.60663797662	-0.355981823483691	0.0189123687187609	0.370498420942999	Tst	7	119616324	119623072	-	1093	protein_coding	thiosulfate sulfurtransferase [Source:RGD Symbol;Acc:3913]	-
ENSRNOG00000053468	13937.2839960531	13845.5645661099	13272.5062879273	16581.3908421576	14898.7009186558	18372.7969975126	13685.1182833634	16617.6295861087	-0.28010847509429	0.0190651377588596	0.370591249878164	Tuba1b	7	140614752	140617721	-	1608	protein_coding	tubulin, alpha 1B [Source:RGD Symbol;Acc:1565476]	-
ENSRNOG00000016547	336.683257076269	305.195617570259	318.125291595822	451.00211113025	360.852302541091	438.285907798238	320.00138874745	416.713440489859	-0.380038233849175	0.0191043075141281	0.370591249878164	Rgs19	3	177196687	177201525	-	1290	protein_coding	regulator of G-protein signaling 19 [Source:RGD Symbol;Acc:629471]	-
ENSRNOG00000047261	124.252154397195	108.537878079564	112.690150314507	235.44193736498	151.502875112672	140.844520053556	115.160060930422	175.929777510403	-0.608603403046358	0.0191836021532175	0.370598653976974	AABR07031445.1	18	14756684	14964991	+	1747	protein_coding		-
ENSRNOG00000009982	1599.24547111228	1546.39610451973	1182.74794931864	2108.51335017971	1720.70538158271	1806.8869348976	1442.79650831688	1878.70188888667	-0.380767201731453	0.0194074946177247	0.371211906355139	Pnp	15	27875911	27883350	+	1137	protein_coding	purine nucleoside phosphorylase [Source:RGD Symbol;Acc:1597189]	-
ENSRNOG00000046705	2317.70349290896	2319.05684055148	2096.23624744332	3165.38604679584	2368.03584797321	3022.59752904409	2244.33219363458	2852.00647460438	-0.345571605098529	0.0194851287931244	0.371732105128285	Snx3	20	47225619	47263390	+	1177	processed_transcript	sorting nexin 3 [Source:RGD Symbol;Acc:1595151]	-
ENSRNOG00000002255	1010.04977122881	1097.19973781421	1078.03586274321	1342.54224728564	1189.9862190668	1343.58259261616	1061.76179059541	1292.0370196562	-0.283097121495427	0.0195689967960587	0.371732105128285	Fam162a	11	67618625	67646253	+	1558	protein_coding	family with sequence similarity 162, member A [Source:RGD Symbol;Acc:1590883]	-
ENSRNOG00000019573	88.17894828188	217.075756159128	167.539338520684	237.534754586002	246.99559639581	284.468866160801	157.598014320564	256.333072380871	-0.703250807895759	0.0197346518441899	0.372384057160836	Lcat	19	37913336	37916813	-	1362	protein_coding	lecithin cholesterol acyltransferase [Source:RGD Symbol;Acc:2993]	-
ENSRNOG00000018531	381.774764720412	443.823204424356	381.949801508463	533.66839136062	463.690617769086	551.332167314908	402.515923551077	516.230392148205	-0.359222757327676	0.0197596985760375	0.372384057160836	Mrps11	1	140477868	140487248	+	892	protein_coding	mitochondrial ribosomal protein S11 [Source:RGD Symbol;Acc:1559901]	-
ENSRNOG00000025040	1359.75946384672	1370.15638169747	1241.58616939435	1849.00401477297	1459.01859729718	1648.43684983735	1323.83400497951	1652.15315396917	-0.31937074642316	0.0197618577621671	0.372384057160836	Gng10	5	76182121	76189013	+	1072	protein_coding	G protein subunit gamma 10 [Source:RGD Symbol;Acc:621514]	-
ENSRNOG00000019265	30.0610050960955	9.67169210609976	5.98354780431013	38.7171185889078	39.4825674536053	38.9175647516406	15.2387483355018	39.0390835980512	-1.35445268139092	0.0197995656482271	0.372678208322936	Pcdh12	18	31414250	31430973	-	5331	protein_coding	protocadherin 12 [Source:RGD Symbol;Acc:619917]	-
ENSRNOG00000013975	58.1179431857846	53.7316228116653	41.8848346301709	96.2695921670139	60.6011500450686	101.926955301916	51.2448002092069	86.2658991713328	-0.750610830289301	0.0198739368054008	0.373244926751765	Acat2l1	1	47996521	48026268	+	2030	protein_coding	acetyl-CoA acetyltransferase 2-like 1 [Source:RGD Symbol;Acc:1562948]	-
ENSRNOG00000016043	9724.73514858688	10173.5454631607	11141.3660116255	12823.7375218126	16117.1513142589	11188.7998660967	10346.5488744577	13376.5629007227	-0.370567116327639	0.0199503871770449	0.373848088600958	Aqp4	18	6765945	6782996	-	5419	protein_coding	aquaporin 4 [Source:RGD Symbol;Acc:2143]	-
ENSRNOG00000001039	402.817468287679	384.718419331524	401.894960856164	525.297122476532	453.590426094908	518.900863355208	396.476949491789	499.262803975549	-0.331915104073146	0.0200483507104785	0.374134219485751	Eif2b1	12	37444072	37465398	+	2554	protein_coding	eukaryotic translation initiation factor 2B subunit alpha [Source:RGD Symbol;Acc:620819]	-
ENSRNOG00000013683	2004.06700640636	1888.12922560192	1549.73888131632	2289.54203979811	2126.54944703605	2423.08171013191	1813.9783711082	2279.72439898869	-0.32975305012342	0.0201237562974119	0.374134219485751	S1pr1	2	218654554	218658761	-	2571	protein_coding	sphingosine-1-phosphate receptor 1 [Source:RGD Symbol;Acc:61958]	-
ENSRNOG00000001488	2961.0090019654	2884.31351253019	2900.02616915564	3778.58149255529	3154.01440007289	3646.2051737549	2915.11622788375	3526.26702212769	-0.274447604786213	0.0201653131048057	0.374134219485751	Psmb1	1	57470632	57489727	-	1068	protein_coding	proteasome subunit beta 1 [Source:RGD Symbol;Acc:621092]	-
ENSRNOG00000021748	672.364480649335	643.704841283751	654.201226604574	896.772179207944	730.886597513252	828.388163999207	656.756849512553	818.682313573468	-0.317324442199949	0.0202757579965243	0.37522856165777	Las1l	X	65081591	65102380	-	3308	protein_coding	LAS1-like, ribosome biogenesis factor [Source:RGD Symbol;Acc:1565755]	-
ENSRNOG00000018631	239.486007265561	192.359209665762	221.391268759475	441.584433635651	264.441382014845	265.010083784981	217.745495230266	323.678633145159	-0.56992350034958	0.0203577903300836	0.37522856165777	Enkur	17	88071757	88095729	-	1527	protein_coding	enkurin, TRPC channel interacting protein [Source:RGD Symbol;Acc:1309839]	-
ENSRNOG00000005492	2217.50014258864	2531.83406688567	2574.92007178813	3463.61250079148	2647.16841787777	3131.01074513794	2441.41809375415	3080.59722126906	-0.335355367252524	0.0203970215383484	0.375389705721187	Hpcal1	6	43001948	43109071	+	1670	protein_coding	hippocalcin-like 1 [Source:RGD Symbol;Acc:708375]	-
ENSRNOG00000010170	6106.39216852019	6037.28513911872	5586.63913329089	8145.24462421778	6095.92477498804	8383.95537792486	5910.10548030993	7541.70825904356	-0.351673506432245	0.020584024779011	0.37595090817079	Tubb4b	3	2441733	2444281	-	1647	protein_coding	tubulin, beta 4B class IVb [Source:RGD Symbol;Acc:735101]	-
ENSRNOG00000016737	168.341628538135	174.090457909796	177.511918194534	234.395528754469	206.594829699098	255.743996939352	173.314668214155	232.244785130973	-0.422092392148275	0.0206817509919698	0.37595090817079	Tcerg1l	1	210550668	210739600	-	1841	protein_coding	transcription elongation regulator 1-like [Source:RGD Symbol;Acc:1562437]	-
novel.1783	31.0630385992987	13.970221931033	19.9451593477004	87.8983232829257	19.2821841052491	55.5965210737723	21.6594732926774	54.2590094873157	-1.31940993392851	0.0207710319066469	0.37595090817079	-	7	33625956	33664054	-	1018	-	-	-
ENSRNOG00000013090	241.490074271967	262.210319320927	335.078677041367	359.964562015791	415.02605788441	355.817734872143	279.593023544754	376.936118257448	-0.430949921602614	0.0208715488142249	0.37595090817079	Gadd45g	17	13391467	13393243	-	1090	protein_coding	growth arrest and DNA-damage-inducible, gamma [Source:RGD Symbol;Acc:1311796]	-
ENSRNOG00000050741	375.762563701193	305.195617570259	370.979963867228	524.250713866021	392.071076806732	487.39616808007	350.64604837956	467.905986250941	-0.414935944920907	0.0209265427085659	0.37595090817079	Rbm4	1	220039734	220048966	-	1615	protein_coding	RNA binding motif protein 4 [Source:RGD Symbol;Acc:1306891]	-
ENSRNOG00000012156	399.81136777807	435.226144774489	417.851088334324	524.250713866021	493.072993548513	539.286254415591	417.629533628961	518.869987276708	-0.313289065210216	0.0210240789444721	0.37595090817079	Ostf1	1	234749568	234796739	+	1174	protein_coding	osteoclast stimulating factor 1 [Source:RGD Symbol;Acc:628849]	-
ENSRNOG00000026109	1481.0055177343	1557.14242908206	1454.00211644736	2114.79180184277	1560.93871328207	2054.29145367589	1497.38335442124	1910.00732293358	-0.35097462287864	0.0210362806059651	0.37595090817079	Prmt1	1	100971273	100980340	-	1062	protein_coding	protein arginine methyltransferase 1 [Source:RGD Symbol;Acc:62020]	-
ENSRNOG00000038150	664.34821262371	788.780222875247	661.182032376269	1157.32792322519	712.52261265111	1047.99442224061	704.770155958409	972.614986038969	-0.464497505105397	0.0211495172283358	0.37595090817079	RGD1560394	14	82053685	82055290	-	665	protein_coding	RGD1560394 [Source:RGD Symbol;Acc:1560394]	-
ENSRNOG00000020946	261.530744336031	271.882011427027	267.265135259186	396.588863383677	286.478163849415	397.515125677472	266.892630340748	360.194050970188	-0.431863663173205	0.0211520671499262	0.37595090817079	Ccdc12	8	118926478	118977051	+	813	protein_coding	coiled-coil domain containing 12 [Source:RGD Symbol;Acc:1306081]	-
ENSRNOG00000011885	137.278589938836	162.269500891229	191.473529737924	262.648561238266	262.604983528631	184.395128228011	163.673873522663	236.549557664969	-0.530541374170188	0.0211869627376127	0.37595090817079	Rhpn2	1	91596397	91657395	+	3185	protein_coding	rhophilin, Rho GTPase binding protein 2 [Source:RGD Symbol;Acc:1308366]	-
ENSRNOG00000054689	1522.08889136563	1342.2159378354	1573.67307253356	2032.1255216124	1546.24752539236	2212.74153873614	1479.32596724487	1930.3715285803	-0.38372493507407	0.0212067972727143	0.37595090817079	Cox7b	X	77065397	77071676	+	478	protein_coding	cytochrome c oxidase subunit 7B [Source:RGD Symbol;Acc:727789]	-
ENSRNOG00000011567	163.331461022119	178.388987734729	177.511918194534	238.581163196513	206.594829699098	249.257736147412	173.07745565046	231.477909681008	-0.419279015821188	0.0212220027884	0.37595090817079	Rpusd4	8	36467706	36477189	+	1800	protein_coding	RNA pseudouridylate synthase domain containing 4 [Source:RGD Symbol;Acc:1311268]	-
ENSRNOG00000054374	606.230269437925	678.093079883216	669.16009611535	868.519146724147	712.52261265111	893.250771918608	651.16114847883	824.764177097955	-0.340819191786836	0.0212705216505058	0.37595090817079	Smim29	20	7140245	7142213	-	878	protein_coding	small integral membrane protein 29 [Source:RGD Symbol;Acc:1564450]	-
ENSRNOG00000025448	674.368547655742	678.093079883216	579.406879050698	896.772179207944	740.98678918743	800.589903462321	643.956168863219	812.782957285899	-0.335603088171663	0.0212970168570219	0.37595090817079	Limd2	10	94350817	94352880	-	1145	protein_coding	LIM domain containing 2 [Source:RGD Symbol;Acc:1309967]	-
ENSRNOG00000011599	122.248087390788	96.7169210609976	98.7285387711171	209.281722102204	137.729886466065	135.284867946179	105.897849074301	160.765492171483	-0.599387585603129	0.0214107447811537	0.37595090817079	Gldc	1	248297331	248377093	-	3787	protein_coding	glycine decarboxylase [Source:RGD Symbol;Acc:1308660]	-
novel.342	203.412801150246	198.807004403162	182.498208031459	374.614282562945	189.149044080063	323.386430912442	194.906004528289	295.716585851817	-0.60034197068641	0.0214662693731919	0.37595090817079	-	10	40846371	40848414	-	2044	-	-	-
novel.1959	21.0427035672668	25.7911789495994	41.8848346301709	75.3414199567935	34.8915712380698	68.5690426576525	29.572905715679	59.6006779508386	-1.00762794205399	0.0214952553406714	0.37595090817079	-	9	53589581	53591104	+	1524	-	-	-
novel.1406	0	1.07463245623331	0	7.32486027357714	4.5909962155355	3.70643473825149	0.358210818744435	5.20743040912138	-3.82297887278829	0.0215676827648031	1	-	4	168697868	168720455	+	602	-	-	-
ENSRNOG00000003203	1350.74116231789	1286.33505011127	1183.74520728602	1834.35429422582	1381.88986087619	1621.56519798502	1273.60713990506	1612.60311769568	-0.340161001758916	0.0216078143696283	0.37595090817079	Hexim1	10	91200874	91202984	+	2111	protein_coding	hexamethylene bis-acetamide inducible 1 [Source:RGD Symbol;Acc:1559851]	-
ENSRNOG00000006532	4370.87014097228	4418.88866003136	4918.47629514293	5999.06056405968	4995.92208174574	5708.83610559185	4569.41169871552	5567.93958379909	-0.28503015491485	0.0216676123772314	0.37595090817079	H3f3b	10	104573664	104575890	-	1655	protein_coding	H3 histone family member 3B [Source:RGD Symbol;Acc:621095]	-
ENSRNOG00000013061	2717.51486068703	2617.80466338433	2692.59651193956	3343.27551058271	2909.7734014064	3371.92900312429	2675.97201200364	3208.32597170447	-0.261633748106665	0.0218134746402429	0.37620401960524	Tusc3	16	56247659	56396502	+	2177	protein_coding	tumor suppressor candidate 3 [Source:RGD Symbol;Acc:1303318]	-
novel.1614	30.0610050960955	27.940443862066	25.9287071520106	58.5988821886171	34.8915712380698	61.1561731811495	27.9767187033907	51.5488755359455	-0.87992539989781	0.0218147080270533	0.37620401960524	-	6	105153552	105157287	+	2580	-	-	-
ENSRNOG00000003338	430.874406377368	478.211443023821	464.72221280142	504.368950266312	621.620887583507	625.460862079938	457.936020734203	583.816899976586	-0.351391384028704	0.0218383477731118	0.37620401960524	Pmp22	10	49538588	49568583	+	1982	protein_coding	peripheral myelin protein 22 [Source:RGD Symbol;Acc:3359]	-
ENSRNOG00000012686	572.161130329017	602.868807946885	844.677498375113	739.810887631291	1086.2297045957	996.104335905087	673.235812217005	940.714976044026	-0.482883265080626	0.0219177502829119	0.376418389532901	Pomc	6	28382962	28388967	+	1117	protein_coding	proopiomelanocortin [Source:RGD Symbol;Acc:3366]	-
ENSRNOG00000018087	1764.5809991408	1695.77001593616	1690.35225471761	2791.8181728434	2020.03833483562	1917.15336836058	1716.90108993152	2243.0032920132	-0.385296015906701	0.0220628495611771	0.37657213609693	Vim	17	80882666	80891212	+	1857	protein_coding	vimentin [Source:RGD Symbol;Acc:621646]	-
ENSRNOG00000013386	1739.53016156072	1791.41230454092	1789.08079348873	2579.39722490967	1824.46189605381	2418.44866670909	1773.34108653013	2274.10259589086	-0.358625378897638	0.0221588821804597	0.37657213609693	Psmb5	15	33259043	33263659	-	873	protein_coding	proteasome subunit beta 5 [Source:RGD Symbol;Acc:61879]	-
ENSRNOG00000009451	271.551079368062	263.28495177716	287.210294606886	413.331401151853	312.187742656414	356.744343556705	274.01544191737	360.754495788324	-0.395343074515491	0.0222772371647998	0.37657213609693	Prpf38a	5	128174835	128186532	-	1656	protein_coding	pre-mRNA processing factor 38A [Source:RGD Symbol;Acc:1311129]	-
ENSRNOG00000047098	31.0630385992987	49.4330929867321	26.9259651193956	52.320430525551	90.901725067603	55.5965210737723	35.8073655684754	66.2728922223088	-0.893430007991182	0.0223971190160056	0.37657213609693	LOC103694855	1	168945449	168965566	+	1354	protein_coding	hemoglobin subunit beta-2-like [Source:RGD Symbol;Acc:9285450]	-
ENSRNOG00000046426	35.0711726121114	31.1643412307659	22.9369332498555	80.5734630093486	42.2371651829266	46.3304342281436	29.7241490309109	56.3803541401396	-0.91996982251541	0.02282959782249	0.37657213609693	Ankrd66	9	20004280	20013950	+	579	protein_coding	ankyrin repeat domain 66 [Source:RGD Symbol;Acc:1560151]	-
ENSRNOG00000047280	287.583615419313	694.212566726716	378.958027606308	802.595404261953	748.332383132287	604.148862334992	453.584736584113	718.358883243077	-0.663856092219457	0.0229445874764378	0.37657213609693	Cttn	1	217602698	217638152	-	3483	protein_coding	cortactin [Source:RGD Symbol;Acc:619839]	-
ENSRNOG00000008459	419.852037842133	438.450042143189	405.883992725704	593.313682159749	480.218204145014	526.313732831711	421.395357570342	533.281873045491	-0.339121942549359	0.0229609713377156	0.37657213609693	Anapc13	8	111107358	111115774	+	616	protein_coding	anaphase promoting complex subunit 13 [Source:RGD Symbol;Acc:1583270]	-
ENSRNOG00000001261	52.1057421665655	17.1941192997329	32.9095129237057	62.7845166306612	75.2923379347823	59.3029558120238	34.0697914633347	65.7932701258224	-0.946087826550358	0.0230001860643795	0.37657213609693	Ftcd	20	12806957	12820466	-	1866	protein_coding	formimidoyltransferase cyclodeaminase [Source:RGD Symbol;Acc:70915]	-
ENSRNOG00000053172	894.815918360442	886.571776392478	922.463619831145	1190.81299876154	994.40978028499	1122.12311700564	901.283771528022	1102.44863201739	-0.290209418143489	0.0230199414511059	0.37657213609693	Ssr4	X	156995779	156999650	-	732	protein_coding	signal sequence receptor subunit 4 [Source:RGD Symbol;Acc:62034]	-
ENSRNOG00000005556	314.638520005799	270.807378970793	331.089645171827	528.436348308065	334.224524490985	411.414255945915	305.511848049473	424.691709581655	-0.473619761654998	0.0230264444042798	0.37657213609693	Snrpf	7	34478331	34485034	-	849	protein_coding	small nuclear ribonucleoprotein polypeptide F [Source:RGD Symbol;Acc:1588229]	-
ENSRNOG00000025512	145.294857964461	159.045603522529	125.654503890513	220.792216817825	187.312645593849	183.468519543449	143.331655125835	197.191127318374	-0.459909679505569	0.0231183191003133	0.37657213609693	Mettl17	15	28287024	28293864	+	1750	protein_coding	methyltransferase like 17 [Source:RGD Symbol;Acc:1559895]	-
ENSRNOG00000010390	205.416868156652	231.045978090161	223.385784694245	308.690540100751	252.504791854453	309.487300643999	219.949543647019	290.227544199734	-0.399687163088488	0.0231431229591376	0.37657213609693	Hmbs	8	48667275	48674748	-	1680	protein_coding	hydroxymethylbilane synthase [Source:RGD Symbol;Acc:2801]	-
ENSRNOG00000001991	2830.74464654899	3105.68779851426	3082.5243771871	3966.93504244728	3160.44179477464	4146.57386341885	3006.31894075012	3757.98356688026	-0.321915031568884	0.0231709485299343	0.37657213609693	Atp5po	11	32081574	32088002	-	823	protein_coding	ATP synthase peripheral stalk subunit OSCP [Source:RGD Symbol;Acc:621379]	-
ENSRNOG00000019648	54.1098091729718	50.5077254429654	39.8903186954009	94.1767749459918	80.8015333934249	61.1561731811495	48.1692844371127	78.7114938401887	-0.706882653208032	0.0233624390898141	0.377763696308451	AABR07068316.1	9	97926787	98004546	-	10988	processed_transcript	collagen type VI alpha 3 chain [Source:NCBI gene;Acc:367313]	-
ENSRNOG00000020876	520.055388162452	578.152261453519	531.538496616217	739.810887631291	572.956327698831	833.021207422021	543.248715410729	715.262807584048	-0.396870912704612	0.0234674488057936	0.378545974361212	Bax	1	101451802	101457207	-	1277	protein_coding	BCL2 associated X, apoptosis regulator [Source:RGD Symbol;Acc:2192]	-
ENSRNOG00000001474	91.1850487914896	109.612510535797	100.723054705887	170.564603513296	121.202300090137	144.550954791808	100.506871344391	145.439286131747	-0.531959965947346	0.0235017272445838	0.378545974361212	Tmem270	12	24803686	24808288	+	856	protein_coding	transmembrane protein 270 [Source:RGD Symbol;Acc:1561903]	-
ENSRNOG00000005580	203.412801150246	169.791928084862	200.448851444389	286.71595928002	322.287934330592	204.780519288395	191.217860226499	271.261470966335	-0.503628986597949	0.0235738916363892	0.378545974361212	Itgb4	10	104523996	104561078	+	6783	protein_coding	integrin subunit beta 4 [Source:RGD Symbol;Acc:2928]	-
ENSRNOG00000036615	16.0325360512509	7.52242719363315	5.98354780431013	28.2530324837975	24.7913795638917	20.3853910603832	9.8461703497314	24.4766010360241	-1.30937135659657	0.0235897927378343	0.378545974361212	RGD1560242	1	241338704	241460868	-	866	protein_coding	similar to RIKEN cDNA 1700028P14 [Source:RGD Symbol;Acc:1560242]	-
ENSRNOG00000032885	377.7666307076	347.106283363358	341.062224845677	410.19217532032	438.899238205194	529.0935588854	355.311712972212	459.394990803638	-0.37123087184422	0.0236286375257096	0.378545974361212	Cycs	18	62476383	62476700	-	318	protein_coding	cytochrome c, somatic [Source:RGD Symbol;Acc:2451]	-
ENSRNOG00000034221	340.691391089082	286.926865814293	301.171906150277	444.723659467184	386.561881348089	369.716865140586	309.596721017884	400.33413531862	-0.369543825845464	0.0237034774917878	0.378545974361212	Cfap126	13	89480058	89495949	+	1087	protein_coding	cilia and flagella associated protein 126 [Source:RGD Symbol;Acc:1562658]	-
ENSRNOG00000038686	1461.96688117344	1509.8586010078	1532.78549587078	2256.05696426176	1531.55633750264	2052.43823630676	1501.53699268401	1946.68384602372	-0.374321983942232	0.0237580269103748	0.378545974361212	Ap1s2	X	32329598	32355307	-	2191	protein_coding	adaptor related protein complex 1 subunit sigma 2 [Source:RGD Symbol;Acc:1561862]	-
ENSRNOG00000030334	254.516509813608	342.807753538425	317.128033628437	485.533595277113	341.570118435841	424.386777529795	304.817432326823	417.163497080917	-0.452282782108865	0.023798455961745	0.378545974361212	Adck5	7	117643206	117661845	+	2835	protein_coding	aarF domain containing kinase 5 [Source:RGD Symbol;Acc:1305504]	-
ENSRNOG00000023261	284.577514909704	290.150763182993	286.213036639501	410.19217532032	306.678547197772	430.873038321735	286.980438244066	382.581253613276	-0.414323776213738	0.0239335546614801	0.378601789439126	Ube2q2l	X	10771112	10772633	-	1522	protein_coding	ubiquitin-conjugating enzyme E2Q family member 2-like [Source:RGD Symbol;Acc:1563226]	-
ENSRNOG00000020676	677.374648165351	922.034647448177	814.759759353563	903.050630871011	1055.92912957317	1225.90328967668	804.723018322364	1061.62768337362	-0.400347682142572	0.0239609221380144	0.378601789439126	Ppp1r14a	1	87224677	87232848	+	745	protein_coding	protein phosphatase 1, regulatory (inhibitor) subunit 14A [Source:RGD Symbol;Acc:620536]	-
ENSRNOG00000009951	157.3192600029	128.955894747997	129.643535760053	197.771227386583	187.312645593849	180.68869348976	138.63956350365	188.590855490064	-0.44279362766254	0.0239773115511517	0.378601789439126	Aif1l	3	9237944	9262628	-	3070	protein_coding	allograft inflammatory factor 1-like [Source:RGD Symbol;Acc:1305081]	-
ENSRNOG00000010081	169.343662041338	255.762524583527	225.380300629015	268.927012901332	350.752110866913	290.028518268179	216.828829084627	303.235880678808	-0.485438262346063	0.0239979432499512	0.378601789439126	Tmem144	2	178585592	178616719	-	2876	protein_coding	transmembrane protein 144 [Source:RGD Symbol;Acc:1565845]	-
ENSRNOG00000059776	46.0935411473464	77.3735368487981	39.8903186954009	39.7635271994188	168.030461488599	140.844520053556	54.4524655638484	116.212836247192	-1.09735494684366	0.02411581998119	0.379750984110896	Tnks2	AABR07024382.1	99089	150196	+	3498	protein_coding	tankyrase 2 [Source:RGD Symbol;Acc:1305026]	-
ENSRNOG00000008219	78.1586132498482	70.9257421113982	81.7751533255718	124.522624650811	96.4109205262456	117.679302939485	76.9531695622727	112.870949372181	-0.550386806428338	0.0242536826475143	0.380855081797326	Ccdc33	8	62811173	62893087	-	2981	protein_coding	coiled-coil domain containing 33 [Source:RGD Symbol;Acc:1561126]	-
ENSRNOG00000017123	5311.77960048007	5776.14945225402	5857.89330041962	7875.27120270594	6590.83416702277	6301.86566371209	5648.60745105124	6922.65701114693	-0.293344816706596	0.0243221720915695	0.38142200126113	B2m	3	114087287	114093309	+	1827	protein_coding	beta-2 microglobulin [Source:RGD Symbol;Acc:2189]	-
ENSRNOG00000012051	17.0345695544541	22.5672815808994	15.9561274781603	39.7635271994188	31.2187742656414	36.137738697952	18.5193262045046	35.7066800543374	-0.948439535142933	0.0243350176908969	0.38142200126113	Ncaph	3	119583648	119611136	-	2848	protein_coding	non-SMC condensin I complex, subunit H [Source:RGD Symbol;Acc:1596799]	-
novel.2017	624.266872495583	653.37653338985	671.15461205012	934.442889186341	661.103455037113	984.985031690332	649.599339311851	860.177125304595	-0.404794664425586	0.0244116340855904	0.381457992444172	-	9	67285019	67286817	-	1799	-	-	-
ENSRNOG00000013493	1186.40766779257	1182.09570185664	1141.86037265585	1615.65489462902	1223.04139181866	1585.42745928707	1170.12124743502	1474.70791524492	-0.333526503530543	0.0244504055637207	0.381457992444172	Psma4	8	59532389	59539920	+	3909	protein_coding	proteasome subunit alpha 4 [Source:RGD Symbol;Acc:61846]	-
ENSRNOG00000009220	288.585648922516	324.539001782459	263.276103389646	417.517035593897	343.406516922056	378.982951986214	292.133584698207	379.968834834056	-0.379123289576274	0.0246656341079913	0.383044124522351	Tmem17	14	107268128	107308542	+	2240	protein_coding	transmembrane protein 17 [Source:RGD Symbol;Acc:1310566]	-
ENSRNOG00000020213	598.2140014123	589.973218472085	544.502850192222	753.414199567935	611.520695909329	952.553727730632	577.563356692202	772.496207735965	-0.419638600909415	0.0246900547938233	0.383070629344829	Tubg1	10	89030865	89037455	+	1658	protein_coding	tubulin, gamma 1 [Source:RGD Symbol;Acc:628606]	-
novel.1742	182.370097582979	191.284577209529	164.547564618529	325.433077868927	178.130653162778	292.808344321867	179.400746470345	265.457358451191	-0.564381669265199	0.0248294295028186	0.383664666299798	-	7	139547433	139548409	+	977	-	-	-
ENSRNOG00000017571	781.586132498482	886.571776392478	798.803631875402	1169.88482655132	840.152307442997	1243.50885468337	822.320513588787	1084.51532955923	-0.399203756523189	0.0248617187548435	0.383664666299798	Ndufa2	18	29585671	29587760	-	560	protein_coding	NADH:ubiquinone oxidoreductase subunit A2 [Source:RGD Symbol;Acc:1309997]	-
ENSRNOG00000010412	157.3192600029	137.552954397863	192.470787705309	326.479486479438	201.085634240455	202.000693234706	162.447667368691	243.188604651533	-0.579601587334853	0.0250595404435146	0.384132133386597	Ccdc180	5	61474000	61542653	+	4944	protein_coding	coiled-coil domain containing 180 [Source:RGD Symbol;Acc:6498132]	-
ENSRNOG00000014154	1650.34917977564	1619.47111154359	1651.4591939896	2101.18848990613	1771.2063399536	2067.26397525977	1640.42649510294	1979.88626837316	-0.271130327248391	0.0251913609656228	0.384132133386597	Ilf2	2	189857587	189877743	+	2076	protein_coding	interleukin enhancer binding factor 2 [Source:RGD Symbol;Acc:1305734]	-
ENSRNOG00000018590	631.281107018005	589.973218472085	593.368490594088	845.498157292904	687.731233087218	727.387817381854	604.874272028059	753.539069253992	-0.316265962835001	0.0251930657366121	0.384132133386597	Drg1	14	83460540	83476568	-	1607	protein_coding	developmentally regulated GTP binding protein 1 [Source:RGD Symbol;Acc:1304993]	-
ENSRNOG00000008155	28.0569380896891	13.970221931033	35.9012868258608	50.227613304529	46.8281613984621	51.8900863355208	25.976148948861	49.6486203461706	-0.929587108069991	0.0252141821716304	0.384132133386597	Dus4l	6	50928397	50943488	-	2706	protein_coding	dihydrouridine synthase 4-like [Source:RGD Symbol;Acc:1311445]	-
ENSRNOG00000036942	14.0284690448446	18.2687517559662	33.9067708910907	44.9955702519739	43.1553644260337	42.6239994898921	22.0679972306338	43.5916447226332	-0.97958261479622	0.0252177714846786	0.384132133386597	Tnfrsf9	5	168009393	168035810	+	1711	protein_coding	TNF receptor superfamily member 9 [Source:RGD Symbol;Acc:1598208]	-
ENSRNOG00000020440	1059.14941288576	1190.6927615065	1152.83021029709	1232.66934318198	1565.52970949761	1427.90398291138	1134.22412822978	1408.70101186366	-0.313151488116384	0.0252943430183496	0.384132133386597	Fads2	1	226114413	226152524	-	1359	protein_coding	fatty acid desaturase 2 [Source:RGD Symbol;Acc:68339]	-
ENSRNOG00000061100	144.292824461258	139.70221931033	169.533854455454	247.998840691112	172.621457704135	214.973214818586	151.176299409014	211.864504404611	-0.48484222358764	0.0253726072782513	0.384416781446568	Tmem150a	4	100218661	100222130	+	1450	protein_coding	transmembrane protein 150A [Source:RGD Symbol;Acc:619998]	-
ENSRNOG00000009401	261.530744336031	228.896713177694	219.396752824705	339.036389805571	307.596746440879	281.689040107113	236.60807011281	309.440725451187	-0.386129102631257	0.0253865944626031	0.384416781446568	Lmo2	3	93909156	93931871	+	1833	protein_coding	LIM domain only 2 [Source:RGD Symbol;Acc:1307101]	-
ENSRNOG00000011494	1373.78793289156	1421.73873959666	1437.04873100182	2012.24375801269	1467.28239048515	1868.96971676331	1410.85846783001	1782.83195508705	-0.337328162660632	0.0254027439166014	0.384416781446568	LOC108348287	X	105402867	105405580	+	669	protein_coding	60S ribosomal protein L36a [Source:RGD Symbol;Acc:11421250]	-
ENSRNOG00000007613	393.799166758851	563.107407066253	660.184774408884	757.599834009979	728.131999783931	715.341904482537	539.030449411329	733.691246092149	-0.444781573814251	0.0258168199503052	0.389098005774707	C1qtnf5	8	48443767	48445637	+	1335	protein_coding	C1q and TNF related 5 [Source:RGD Symbol;Acc:1308802]	-
ENSRNOG00000024178	6.01220101921909	7.52242719363315	13.9616115433903	33.4850755363526	18.363984862142	18.5321736912574	9.16541325208085	23.4604113632507	-1.34853180958043	0.0259616490040099	0.390442327483771	Cenpt	19	37812751	37819789	-	2259	protein_coding	centromere protein T [Source:RGD Symbol;Acc:1309383]	-
ENSRNOG00000015059	1187.40970129577	1199.28982115637	1171.7781116774	1504.73558191485	1293.7427335379	1491.83998214622	1186.15921137651	1430.10609919966	-0.269631237753477	0.0259754694003434	0.390442327483771	Mcfd2	6	10887288	10899200	-	1906	protein_coding	multiple coagulation factor deficiency 2 [Source:RGD Symbol;Acc:628690]	-
ENSRNOG00000024455	1052.13517836334	1103.64753255161	1127.89876111246	1358.2383764433	1234.97798197905	1325.05041892491	1094.5604906758	1306.08892578242	-0.254716380317448	0.0260343191560985	0.390860848768869	Gnptg	10	14593056	14597969	-	1170	protein_coding	N-acetylglucosamine-1-phosphate transferase subunit gamma [Source:RGD Symbol;Acc:1311614]	-
ENSRNOG00000017945	174.353829557354	197.732371946928	165.544822585914	263.694969848777	203.840231969776	260.377040362167	179.210341363399	242.63741406024	-0.437020853373245	0.0261022099685921	0.390927448564626	Serf1	2	30346069	30352099	+	459	protein_coding	small EDRK-rich factor 1 [Source:RGD Symbol;Acc:1565105]	-
ENSRNOG00000001088	104.211484333131	94.567656148531	112.690150314507	163.239743239719	147.830078140243	127.871998469676	103.823096932056	146.31393994988	-0.492753609369717	0.0261243820962142	0.390927448564626	Rfc3	12	1460538	1471357	+	1298	protein_coding	replication factor C subunit 3 [Source:RGD Symbol;Acc:1306832]	-
ENSRNOG00000001348	1131.29582511639	1191.76739396274	1062.07973526505	1638.67588406026	1176.2132304202	1511.29876452204	1128.38098478139	1442.06262633417	-0.353651890823849	0.0261933646874917	0.390927448564626	Erp29	12	40619377	40625883	+	1230	protein_coding	endoplasmic reticulum protein 29 [Source:RGD Symbol;Acc:619781]	-
ENSRNOG00000018762	123.250120893991	93.4930236922977	126.651761857898	161.146926018697	149.666476626457	171.422606644131	114.464968814729	160.745336429762	-0.488205452131349	0.026366760742711	0.390927448564626	Rsph3	1	47426258	47477524	-	1823	protein_coding	radial spoke head 3 homolog [Source:RGD Symbol;Acc:1311306]	-
novel.168	48.0976081537527	62.3286824615318	34.9040288584758	95.2231835565028	65.1921462606041	80.6149555569698	48.4434398245868	80.3434284580256	-0.730601817833781	0.0265047012971836	0.390927448564626	-	1	81797474	81815512	-	2094	-	PF00178:Ets-domain	Ets
ENSRNOG00000026111	43.0874406377368	29.0150763182993	20.9424173150855	86.8519146724147	39.4825674536053	55.5965210737723	31.0149780903739	60.6436677332641	-0.963663220135384	0.026540906128116	0.390927448564626	Morn5	3	15379109	15407252	+	1107	protein_coding	MORN repeat containing 5 [Source:RGD Symbol;Acc:1307739]	-
novel.2111	158.321293506103	152.59780878513	147.594179172983	267.880604290821	165.275863759278	219.606258241401	152.837760488072	217.5875754305	-0.507812172425155	0.0265470045988395	0.390927448564626	-	X	123772617	123773429	+	813	-	-	-
ENSRNOG00000045691	3.00610050960955	5.37316228116653	7.97806373908017	28.2530324837975	9.18199243107101	14.8257389530059	5.45244217661875	17.4202546226248	-1.66886171471491	0.0267403499312238	0.391330578437931	AABR07058795.1	7	137798198	137798287	+	90	miRNA		-
ENSRNOG00000048273	2132.32729481637	2186.87704843478	2174.02236889935	2163.97300653679	2872.12723243901	3641.57213033208	2164.40890405017	2892.55745643596	-0.418573777700459	0.0268225622425477	0.391330578437931	Apod	11	72705129	72726301	+	961	protein_coding	apolipoprotein D [Source:RGD Symbol;Acc:2137]	-
ENSRNOG00000014284	499.012684595185	555.584979872619	466.71672873619	737.718070410269	530.719162515904	734.800686858357	507.104797734665	667.74597326151	-0.396862295899492	0.0268698968177364	0.391330578437931	Elof1	8	23125988	23130877	-	1112	protein_coding	elongation factor 1 homolog [Source:RGD Symbol;Acc:1587399]	-
ENSRNOG00000024845	578.173331348236	660.898960583484	589.379458724548	832.941253966772	666.612650495755	800.589903462321	609.483916885423	766.714602641616	-0.330954655647421	0.0271582956451242	0.392666006194128	Mrps21	2	197974761	197982385	-	653	protein_coding	mitochondrial ribosomal protein S21 [Source:RGD Symbol;Acc:1592330]	-
ENSRNOG00000057629	0	0	0.997257967385022	7.32486027357714	3.6727969724284	3.70643473825149	0.332419322461674	4.90136399475234	-3.73463798521067	0.0273923796516775	1	AABR07032786.1	18	82063333	82077665	+	673	lincRNA		-
ENSRNOG00000060703	3.00610050960955	0	0	6.27845166306612	13.7729886466065	4.63304342281436	1.00203350320318	8.22816124416233	-3.02237702389954	0.0274135551743175	1	Troap	7	140758615	140766423	+	2256	protein_coding	trophinin associated protein [Source:RGD Symbol;Acc:1306870]	-
ENSRNOG00000017365	86.1748812754737	96.7169210609976	78.7833794234167	130.801076313878	103.756514471102	147.330780845497	87.2250605866293	127.296123876825	-0.545929089915289	0.0276492971635329	0.394666718211126	Klhl35	1	164425475	164430934	+	1728	protein_coding	kelch-like family member 35 [Source:RGD Symbol;Acc:1565895]	-
ENSRNOG00000016225	251.510409303999	274.031276339493	271.254167128726	341.129207026593	337.897321463413	324.313039597005	265.598617590739	334.44652269567	-0.332556041378394	0.0277263964360093	0.39511668878548	Fgd3	17	15749978	15800401	+	4502	protein_coding	FYVE, RhoGEF and PH domain containing 3 [Source:RGD Symbol;Acc:1311725]	-
ENSRNOG00000020005	1643.33494525322	1706.51634049849	1669.40983740253	2205.82935095723	1827.21649378313	2010.74084550143	1673.08704105141	2014.59556341393	-0.267743533891133	0.027738995524578	0.39511668878548	Map2k2	7	11458967	11478489	-	1541	protein_coding	mitogen activated protein kinase kinase 2 [Source:RGD Symbol;Acc:61888]	-
ENSRNOG00000049530	298.605983954548	269.73274651456	226.3775585964	441.584433635651	282.805366876987	381.762778039903	264.905429688503	368.71752618418	-0.476138023119575	0.027806654834879	0.395746188852518	AABR07012054.1	2	184230459	184231269	+	811	protein_coding		-
ENSRNOG00000021424	32.0650721025018	36.5375035119324	37.8958027606308	85.8055060619037	42.2371651829266	60.2295644965866	35.499459458355	62.7574119138056	-0.818381432756711	0.0279643012348067	0.396203709250342	Cd300lf	10	103670028	103687425	-	1874	protein_coding	Cd300 molecule-like family member F [Source:RGD Symbol;Acc:1309733]	-
novel.1195	114.231819365163	130.03052720423	130.640793727438	223.931442649358	125.793296305673	211.266780080335	124.967713432277	186.997173011789	-0.580275326376102	0.0282141744555216	0.396793614524201	-	20	14402953	14419679	+	900	-	-	-
ENSRNOG00000054063	291.591749432126	339.583856169725	379.955285573693	452.048519740761	375.543490430804	521.680689408897	337.043630391848	449.75756652682	-0.416124577898683	0.028223897795515	0.396793614524201	Naa80	8	116336441	116339690	+	1423	protein_coding	N(alpha)-acetyltransferase 80, NatH catalytic subunit [Source:RGD Symbol;Acc:6496422]	-
ENSRNOG00000019552	719.460055299885	760.839779013181	697.08331920213	1084.07932048942	751.086980861608	980.351988267518	725.794384505065	938.506096539514	-0.370413855600489	0.0282586328412768	0.396793614524201	Lsm7	7	11724962	11727388	+	488	protein_coding	LSM7 homolog, U6 small nuclear RNA and mRNA degradation associated [Source:RGD Symbol;Acc:1305354]	-
ENSRNOG00000013195	472.959813511902	444.897836880589	490.650919953431	643.541295464277	483.891001117442	751.479643180489	469.502856781974	626.303979920736	-0.415415964845188	0.0283847387478575	0.396793614524201	Ruvbl1	4	120411991	120447455	+	1719	protein_coding	RuvB-like AAA ATPase 1 [Source:RGD Symbol;Acc:68373]	-
novel.23	190.386365608605	203.105534228095	208.42691518347	354.732518963236	199.249235754241	312.267126697688	200.639605006723	288.749627138388	-0.524017309874075	0.0284623824005156	0.396793614524201	-	1	53713877	53715687	+	1811	-	-	-
ENSRNOG00000001265	193.392466118214	223.523550896528	212.41594705301	317.061808984839	248.831994882024	265.010083784981	209.777321355917	276.967962550615	-0.399946183807281	0.0285365649823033	0.396793614524201	Mad1l1	12	16410083	16719824	+	2612	protein_coding	mitotic arrest deficient 1 like 1 [Source:RGD Symbol;Acc:1596881]	-
ENSRNOG00000011320	95.1931828043023	95.6422886047643	63.8245099126414	146.497205471543	103.756514471102	134.358259261616	84.8866604405693	128.203993068087	-0.594516358703269	0.028536918607375	0.396793614524201	Igfbpl1	5	61395408	61410812	-	1328	protein_coding	insulin-like growth factor binding protein-like 1 [Source:RGD Symbol;Acc:1305656]	-
ENSRNOG00000055564	404.821535294086	386.86768424399	380.952543541078	569.246284117995	404.925866210231	568.01112363704	390.880587693051	514.061091321755	-0.394588748425151	0.0288786371797701	0.397333256062493	RGD1564664	3	82854777	82856171	-	1395	protein_coding	similar to LOC387763 protein [Source:RGD Symbol;Acc:1564664]	-
ENSRNOG00000008040	4.00813401281273	0	0.997257967385022	13.6033119366433	5.5091954586426	9.26608684562871	1.66846399339925	9.45953141363819	-2.48237719523127	0.0288999418510891	1	Pimreg	10	58613674	58618514	+	1436	protein_coding	PICALM interacting mitotic regulator [Source:RGD Symbol;Acc:1308747]	-
ENSRNOG00000015703	1004.03757020959	1018.75156850917	1075.04408884105	1407.41958113732	1084.39330610949	1374.16067920674	1032.61107585327	1288.65785548452	-0.319235307422239	0.0289361720952923	0.397333256062493	Hypk	3	113423693	113424846	+	390	protein_coding	Huntingtin interacting protein K [Source:RGD Symbol;Acc:1311457]	-
ENSRNOG00000010146	8698.65284130682	8520.76074547389	8207.43307157873	12957.677823958	8434.57824718183	11436.204384875	8475.61555278648	10942.8201520049	-0.368544786075786	0.0289407773731883	0.397333256062493	Ndn	1	122981755	122983351	+	1597	protein_coding	necdin, MAGE family member [Source:RGD Symbol;Acc:1310526]	-
ENSRNOG00000012682	84.1708142690673	103.164715798397	95.7367648689621	151.729248524098	121.202300090137	127.871998469676	94.3574316454756	133.601182361304	-0.500893068205114	0.0291157859892864	0.397333256062493	Nr5a1	3	22999616	23020441	-	2182	protein_coding	nuclear receptor subfamily 5, group A, member 1 [Source:RGD Symbol;Acc:68350]	SF-like
ENSRNOG00000015205	776.575964982466	779.108530769147	699.0778351369	960.603104449117	828.215717282605	981.278596952081	751.587443629505	923.365806227934	-0.296878344453456	0.029162600030853	0.397333256062493	Cyb5a	18	81694808	81726821	+	750	protein_coding	cytochrome b5 type A [Source:RGD Symbol;Acc:620558]	-
ENSRNOG00000004401	669.358380139726	614.689764965451	609.324618072248	874.797598387213	653.757861092256	915.489380348117	631.124254392475	814.681613275862	-0.367943976602728	0.0291666141918499	0.397333256062493	Mrpl13	7	95288376	95310005	-	839	protein_coding	mitochondrial ribosomal protein L13 [Source:RGD Symbol;Acc:1359587]	-
ENSRNOG00000048876	53.1077756697687	41.910665793099	38.8930607280158	100.455226609058	54.1737553433189	71.3488687113411	44.6371673969612	75.3259502212393	-0.751113708435036	0.0294375478923046	0.397333256062493	Dcdc2b	5	147811986	147817852	-	870	protein_coding	doublecortin domain containing 2b [Source:MGI Symbol;Acc:MGI:2686212]	-
ENSRNOG00000018671	783.590199504888	811.347504456146	935.42797340715	1118.61080463628	917.281043863994	1139.72868201233	843.455225789395	1058.54017683754	-0.327356316608947	0.0294525051100275	0.397333256062493	Commd4	8	61833326	61836945	-	998	protein_coding	COMM domain containing 4 [Source:RGD Symbol;Acc:1306104]	-
ENSRNOG00000025216	6.01220101921909	12.8955894747997	20.9424173150855	4.18563444204408	117.529503117709	28.724869221449	13.2834026030347	50.1466689270673	-1.91840900406759	0.0295041051740826	0.397333256062493	LOC108348106	1	88766872	88772242	+	931	protein_coding	alpha-ketoglutarate-dependent dioxygenase alkB homolog 6 [Source:RGD Symbol;Acc:11413490]	-
ENSRNOG00000050932	366.744262172365	343.882385994658	331.089645171827	475.069509172003	374.625291187697	496.662254925699	347.238764446283	448.785685095133	-0.369626849043396	0.0295305055248274	0.397333256062493	Pfdn4	3	168124673	168132786	+	751	protein_coding	prefoldin subunit 4 [Source:RGD Symbol;Acc:2324021]	-
ENSRNOG00000045860	723.468189312698	809.19823954368	749.937991473536	1089.31136354197	798.833341503178	1014.63650959634	760.868140109971	967.593738213831	-0.3464616977043	0.0295664660714484	0.397333256062493	U2af1	20	10396621	10407554	-	951	protein_coding	U2 small nuclear RNA auxiliary factor 1 [Source:RGD Symbol;Acc:1584190]	-
ENSRNOG00000000097	0	0	0	5.2320430525551	2.7545977293213	2.77982605368861	0	3.58882227852167	-4.24787555413944	0.0295799123880163	1	Cd160	2	198935133	198942732	-	566	protein_coding	CD160 molecule [Source:RGD Symbol;Acc:1563598]	-
novel.1371	97.1972498107087	126.80662983553	70.8053156843365	201.956861828627	129.466093278101	131.578433207928	98.2697317768585	154.333796104885	-0.650970726294124	0.0295807515789043	0.397333256062493	-	4	50312661	50316813	+	3291	-	-	-
ENSRNOG00000057814	503.020818607997	586.749321103385	530.541238648831	629.937983527634	632.639278500792	796.883468724069	540.103792786738	686.486910250832	-0.346655738071091	0.0295819599224242	0.397333256062493	Nsdhl	X	152933069	152964390	+	2983	protein_coding	NAD(P) dependent steroid dehydrogenase-like [Source:RGD Symbol;Acc:1359337]	-
ENSRNOG00000014287	2736.55349724789	2650.04363707133	2622.78845422261	3818.34501975471	2587.48546707581	4145.64725473429	2669.79519618061	3517.15924718827	-0.397607519678783	0.0297897076406529	0.397333256062493	Stk11	7	12440751	12457513	-	3119	protein_coding	serine/threonine kinase 11 [Source:RGD Symbol;Acc:1308653]	-
ENSRNOG00000019612	156.317226499696	195.583107034462	143.605147303443	254.277292354178	190.985442566277	239.991649301784	165.168493612534	228.41812807408	-0.467952312479642	0.0298474204652849	0.397333256062493	Haghl	10	15152709	15155412	-	1264	protein_coding	hydroxyacylglutathione hydrolase-like [Source:RGD Symbol;Acc:1308042]	-
ENSRNOG00000011379	772.567830969654	787.705590419014	750.935249440921	962.695921670139	889.735066570781	906.223293502488	770.40289027653	919.551427247803	-0.255112191268525	0.0298746629371193	0.397333256062493	Ccndbp1	3	112950890	112961614	+	1592	protein_coding	cyclin D1 binding protein 1 [Source:RGD Symbol;Acc:1304669]	-
ENSRNOG00000000561	352.71579312752	334.210693888558	299.177390215507	456.234154182805	377.379888917018	421.606951476106	328.701292410528	418.406998191977	-0.34751920647656	0.0300028758539508	0.397333256062493	Pald1	20	30938901	30975472	-	4277	protein_coding	phosphatase domain containing, paladin 1 [Source:RGD Symbol;Acc:1305933]	-
ENSRNOG00000017414	102.207417326725	90.2691263235977	72.7998316191066	139.172345197966	184.558047864527	94.5140858254129	88.425458423143	139.414826295969	-0.657197399713491	0.0300982166346424	0.397333256062493	Irf7	1	214248837	214252456	-	1973	protein_coding	interferon regulatory factor 7 [Source:RGD Symbol;Acc:1307828]	IRF
ENSRNOG00000013286	450.915076441432	467.465118461488	410.870282562629	561.921423844418	512.355177653762	565.231297583352	443.083492488516	546.502633027177	-0.302729375188903	0.0301128283758723	0.397333256062493	Pdcl3	9	45672157	45680799	+	1917	protein_coding	phosducin-like 3 [Source:RGD Symbol;Acc:1309663]	-
ENSRNOG00000008057	0	1.07463245623331	1.99451593477004	5.2320430525551	9.18199243107101	6.4862607919401	1.02304946366778	6.96676542518874	-2.77027360913218	0.0301953835149104	1	Krt7	7	143059764	143075907	+	2065	protein_coding	keratin 7 [Source:RGD Symbol;Acc:1310865]	-
ENSRNOG00000046858	1328.69642524742	1248.7229141431	1337.32293426331	1990.26917719196	1315.77951537248	1763.33632672314	1304.91409121795	1689.79500642919	-0.37252719836769	0.0303113561398958	0.397333256062493	MGC109340	X	106487870	106489387	+	1518	protein_coding	similar to Microsomal signal peptidase 23 kDa subunit (SPase 22 kDa subunit) (SPC22/23) [Source:RGD Symbol;Acc:1563536]	-
ENSRNOG00000002693	1959.97753226542	2065.44358088042	2029.41996362852	2577.30440768864	2116.44925536187	2739.05527156785	2018.28035892479	2477.60297820612	-0.295760310498227	0.0303322876783053	0.397333256062493	Nme1	10	81657153	81666523	-	736	protein_coding	NME/NM23 nucleoside diphosphate kinase 1 [Source:RGD Symbol;Acc:70497]	-
ENSRNOG00000006118	104.211484333131	97.7915535172309	75.7916055212616	173.703829344829	119.365901603923	120.459128993173	92.5982144572078	137.842953313975	-0.572134301336152	0.0303888124255499	0.397333256062493	Klf10	7	77156006	77162148	-	2993	protein_coding	Kruppel-like factor 10 [Source:RGD Symbol;Acc:621652]	zf-C2H2
ENSRNOG00000000622	2343.75636399224	2344.84801950107	2417.35331294129	3190.4998534481	2403.84561845439	3350.61700337934	2368.6525654782	2981.65415842728	-0.331940951769904	0.0304242641784882	0.397333256062493	Hint1	10	40208223	40211975	+	590	protein_coding	histidine triad nucleotide binding protein 1 [Source:RGD Symbol;Acc:1593411]	-
ENSRNOG00000028904	570.157063322611	612.540500052985	559.461719702997	741.903704852313	637.230274716328	775.571468979123	580.719761026197	718.235149515922	-0.306618353074689	0.0306304080405156	0.397804013979346	Vps9d1	19	56040529	56054142	-	2701	protein_coding	VPS9 domain containing 1 [Source:RGD Symbol;Acc:1565149]	-
ENSRNOG00000023226	377.7666307076	404.061803543723	356.021094356453	454.141336961783	444.408433663837	533.726602308214	379.283176202592	477.425457644611	-0.332678913206866	0.0307928685946743	0.397804013979346	S100a10	2	193892589	193901236	+	573	protein_coding	S100 calcium binding protein A10 [Source:RGD Symbol;Acc:628655]	-
ENSRNOG00000042421	1217.47070639187	1419.5894746842	1184.74246525341	1594.72672241879	1416.78143211426	1686.42780590443	1273.93421544316	1565.97865347916	-0.297941895497713	0.0308502631909781	0.397804013979346	RGD1559909	5	142844079	142845116	-	699	protein_coding	RGD1559909 [Source:RGD Symbol;Acc:1559909]	-
ENSRNOG00000008943	2552.17933265851	2800.492180944	2878.08649387317	4308.06424947387	2657.26860955195	3939.01351807677	2743.58600249189	3634.78212570086	-0.405687702913832	0.0308994166731475	0.397804013979346	Penk	5	17056419	17061837	-	1702	protein_coding	proenkephalin [Source:RGD Symbol;Acc:68946]	-
ENSRNOG00000019802	553.122493768157	596.421013209485	569.434299376847	831.894845356261	575.710925428152	854.333207166967	572.992602118163	753.979659317127	-0.395730079738172	0.0309320146319479	0.397804013979346	Zfp428	1	81372650	81382079	+	1420	protein_coding	zinc finger protein 428 [Source:RGD Symbol;Acc:1564862]	-
ENSRNOG00000042867	88.17894828188	68.7764771989316	109.698376412352	183.121506839429	111.102108415959	121.385737677736	88.8846006310547	138.536450977708	-0.636502917904445	0.0309368806006293	0.397804013979346	LOC688801	16	81463129	81487566	+	901	lincRNA	hypothetical protein LOC688801 [Source:RGD Symbol;Acc:1584165]	-
ENSRNOG00000060337	147.298924970868	147.224646503963	153.577726977293	200.910453218116	174.457856190349	225.165910348778	149.367099484041	200.178073252414	-0.422151354049158	0.0309402976285474	0.397804013979346	Exosc7	8	132204604	132229969	+	1042	protein_coding	exosome component 7 [Source:RGD Symbol;Acc:1309758]	-
ENSRNOG00000005008	40.0813401281273	41.910665793099	36.8985447932458	74.2950113462824	65.1921462606041	51.8900863355208	39.6301835714907	63.7924146474691	-0.685313901133239	0.0309930090390137	0.397804013979346	Angpt4	3	147422095	147455670	+	2328	protein_coding	angiopoietin 4 [Source:RGD Symbol;Acc:1307539]	-
novel.1565	22.04473707047	26.8658114058327	24.9314491846255	61.7381080201502	36.727969724284	37.0643473825149	24.6139992203094	45.1768083756497	-0.872627838566833	0.0310482013336006	0.397804013979346	-	5	150261697	150287032	-	1665	-	-	-
ENSRNOG00000000878	40.0813401281273	47.2838280742655	22.9369332498555	86.8519146724147	59.6829508019615	50.9634776509579	36.7673671507494	65.832781041778	-0.840153224834587	0.0310598917399559	0.397804013979346	Slc44a4	20	4593389	4609631	+	2244	protein_coding	solute carrier family 44, member 4 [Source:RGD Symbol;Acc:1303167]	-
novel.1322	58.1179431857846	52.656990355432	70.8053156843365	136.033119366433	63.35574777439	102.853563986479	60.526749741851	100.747477042434	-0.731459658394931	0.0311973859196175	0.397804013979346	-	3	111761922	111764631	-	2710	-	-	-
ENSRNOG00000061373	87.1769147786769	70.9257421113982	73.7970895864916	116.151355766723	100.083717498674	116.752694254922	77.2999154921889	110.995922506773	-0.520474730232723	0.0312222624966284	0.397804013979346	Loxl3	4	113866804	113883477	+	3198	protein_coding	lysyl oxidase-like 3 [Source:RGD Symbol;Acc:1311011]	-
ENSRNOG00000030641	5.01016751601591	3.22389736869992	7.97806373908017	18.8353549891984	15.6093871328207	12.0459128993173	5.40404287459867	15.4968850071121	-1.51053175421996	0.0312635787024636	0.397804013979346	Shisal2a	5	127967903	127983515	-	570	protein_coding	shisa like 2A [Source:RGD Symbol;Acc:1593542]	-
ENSRNOG00000042195	3079.24895534338	3064.85176517739	3254.05274757733	4652.332682332	3444.16536089473	3619.33352190258	3132.71782269937	3905.27718837644	-0.317805582488102	0.031465411463796	0.397804013979346	Pabpn1	15	33555640	33560242	+	1779	protein_coding	poly(A) binding protein, nuclear 1 [Source:RGD Symbol;Acc:619928]	-
ENSRNOG00000018337	8101.44087339773	8480.99934459326	8012.96776793865	11772.096868249	7951.60544530749	12205.2895930621	8198.46932864321	10642.9973022062	-0.376454753484062	0.0315091756244136	0.397804013979346	Caly	1	212537848	212549477	-	1548	protein_coding	calcyon neuron-specific vesicular protein [Source:RGD Symbol;Acc:621719]	-
ENSRNOG00000017577	172.349762550947	205.254799140562	177.511918194534	321.247443426883	192.821841052491	270.569735892358	185.038826628681	261.546340123911	-0.498334765015591	0.0315295178383172	0.397804013979346	Bphl	17	31498883	31535172	-	1182	protein_coding	biphenyl hydrolase like [Source:RGD Symbol;Acc:1307572]	-
ENSRNOG00000010408	504.022852111201	576.002996541052	514.585111170671	678.072779611141	617.948090611079	653.259122616824	531.536986607641	649.759997613015	-0.289835973835842	0.0315736103434005	0.397804013979346	Polr2k	7	74989223	74992582	+	517	protein_coding	RNA polymerase II subunit K [Source:RGD Symbol;Acc:2319895]	-
ENSRNOG00000000604	1145.32429416124	1139.1104036073	1060.08521933028	1449.27592555776	1206.51380544273	1399.17911368994	1114.83997236627	1351.65628156348	-0.277671615462713	0.0315892713028246	0.397804013979346	Hdac2	20	43084870	43108198	-	2178	protein_coding	histone deacetylase 2 [Source:RGD Symbol;Acc:619976]	-
ENSRNOG00000050404	534.083857207296	573.853731628586	488.656404018661	660.283833232454	667.530849738862	624.534253395375	532.197997618181	650.782978788897	-0.290535114653883	0.0316795061737904	0.397804013979346	Pmepa1	3	171294856	171342646	-	1657	protein_coding	prostate transmembrane protein, androgen induced 1 [Source:RGD Symbol;Acc:1308255]	-
ENSRNOG00000013320	228.463638730326	223.523550896528	191.473529737924	376.707099783967	218.53141985949	315.973561435939	214.486906454926	303.737360359799	-0.500852670842162	0.0317187475473779	0.397804013979346	RGD1561916	5	57883675	57896475	-	1164	protein_coding	similar to testes development-related NYD-SP22 isoform 1 [Source:RGD Symbol;Acc:1561916]	-
ENSRNOG00000017712	1789.63183672088	2081.56306772391	2506.10927203856	4028.67315046743	2405.6820169406	2470.33875304462	2125.76805882779	2968.23130681755	-0.481405785078742	0.0317282135223265	0.397804013979346	Cartpt	2	30125249	30127269	-	840	protein_coding	CART prepropeptide [Source:RGD Symbol;Acc:2272]	-
ENSRNOG00000019572	1443.93027811579	1597.97846241893	1515.83211042523	1953.64487582407	1621.53986332714	1969.0434546961	1519.24695031998	1848.07606461577	-0.282598028458634	0.0320244425515321	0.397804013979346	Lsm4	16	20506399	20511818	-	911	protein_coding	LSM4 homolog, U6 small nuclear RNA and mRNA degradation associated [Source:RGD Symbol;Acc:1306808]	-
ENSRNOG00000011518	2390.85193864279	2369.56456599444	2386.43831595236	3137.13301431204	2472.71056168742	3125.45109303057	2382.28494019653	2911.76488967668	-0.289409121451862	0.0321411176671352	0.397804013979346	Dusp26	16	64798778	64806050	-	1838	protein_coding	dual specificity phosphatase 26 [Source:RGD Symbol;Acc:1310090]	-
ENSRNOG00000020481	642.30347555324	587.823953559619	646.223162865494	896.772179207944	631.721079257685	921.049032455494	625.450197326118	816.514096973708	-0.384083614896418	0.0321750066204384	0.397804013979346	Pafah1b3	1	82163595	82166363	-	1050	protein_coding	platelet-activating factor acetylhydrolase 1b, catalytic subunit 3 [Source:RGD Symbol;Acc:620333]	-
novel.988	43.0874406377368	30.0897087745326	42.8820925975559	132.8938935349	43.1553644260337	54.6699123892094	38.6864140032751	76.9063901167142	-0.986086253902282	0.0321806434590547	0.397804013979346	-	19	25301966	25307061	-	988	-	-	-
ENSRNOG00000019819	206.418901659856	324.539001782459	278.234972900421	457.280562793316	327.797129789235	345.625039341951	269.730958780912	376.900910641501	-0.482419189506223	0.0322745863724063	0.397804013979346	Dus2	19	37990374	38033590	+	1936	protein_coding	dihydrouridine synthase 2 [Source:RGD Symbol;Acc:1305612]	-
ENSRNOG00000042503	2117.29679226832	2458.75905986181	2314.63574230064	2831.58170004282	2467.20136622878	3218.11196148685	2296.89719814359	2838.96500925282	-0.305741764101642	0.032276973462811	0.397804013979346	Ndufv2	9	113875703	113900190	-	889	protein_coding	NADH:ubiquinone oxidoreductase core subunit V2 [Source:RGD Symbol;Acc:621733]	-
ENSRNOG00000008334	790.604434027311	883.347879023778	651.209452702419	1398.00190364272	804.34253696182	1022.04937907285	775.053921917836	1074.79793989246	-0.471398780758085	0.032412899960065	0.397804013979346	Crocc	5	159540421	159583049	-	7187	protein_coding	ciliary rootlet coiled-coil, rootletin [Source:RGD Symbol;Acc:1305364]	-
ENSRNOG00000000520	2242.55098016872	2298.63882388304	2162.05527329073	2674.62040846617	2537.90270794803	2576.89875176935	2234.41502578083	2596.47395606118	-0.216625946651462	0.032432994855606	0.397804013979346	Srsf3	20	6288267	6298213	+	5290	protein_coding	serine and arginine rich splicing factor 3 [Source:RGD Symbol;Acc:1309233]	-
ENSRNOG00000018735	63.1281107018005	37.6121359681657	46.871124467096	95.2231835565028	75.2923379347823	67.6424339730896	49.2037903790207	79.3859851547916	-0.685932258745906	0.0324395755002191	0.397804013979346	Cd74	18	56071478	56080849	+	1391	protein_coding	CD74 molecule [Source:RGD Symbol;Acc:2313]	-
ENSRNOG00000032297	2021.10157596082	2414.69912915624	1966.59271168326	2498.82376190032	2491.07454654956	2835.42257476239	2134.13113893344	2608.44029440409	-0.289771896143936	0.0324434480033507	0.397804013979346	Msmo1	16	26859397	26875973	+	1849	protein_coding	methylsterol monooxygenase 1 [Source:RGD Symbol;Acc:620281]	-
ENSRNOG00000016271	9724.73514858688	9695.33402013689	9777.11711224275	12218.9133449372	10326.9868872256	11957.8850742839	9732.39542698884	11501.2617688155	-0.24088563126684	0.0324798257089015	0.397804013979346	Itm2b	15	55254706	55277713	-	1755	protein_coding	integral membrane protein 2B [Source:RGD Symbol;Acc:620727]	-
ENSRNOG00000001056	703.427519248634	711.406686026449	614.310907909173	801.548995651441	787.814950585892	893.250771918608	676.381704394752	827.538239385314	-0.29135515846317	0.0324893090304834	0.397804013979346	Snapc2	12	2537275	2540668	-	1705	protein_coding	small nuclear RNA activating complex, polypeptide 2 [Source:RGD Symbol;Acc:1304589]	-
ENSRNOG00000037162	411.835769816508	449.196366705522	401.894960856164	610.056219927925	465.5270162553	528.166950200837	420.975699126065	534.583395461354	-0.344103633344979	0.0325238259143555	0.397804013979346	Slbp	14	82356916	82366368	+	1656	protein_coding	stem-loop binding protein [Source:RGD Symbol;Acc:1584682]	-
ENSRNOG00000012879	393.799166758851	390.09158161269	326.103355334902	500.183315824268	407.680463939553	522.607298093459	369.998034568814	476.823692619093	-0.365866620263891	0.0325296875279893	0.397804013979346	Fabp3	5	148528725	148535565	+	763	protein_coding	fatty acid binding protein 3 [Source:RGD Symbol;Acc:69048]	-
ENSRNOG00000021248	197.400600131027	231.045978090161	178.509176161919	268.927012901332	266.277780501059	255.743996939352	202.318584794369	263.649596780581	-0.382886318170042	0.0325732903698947	0.397804013979346	Cdc25b	3	123731539	123741339	+	2795	protein_coding	cell division cycle 25B [Source:RGD Symbol;Acc:621500]	-
novel.1095	5.01016751601591	5.37316228116653	8.97532170646519	27.2066238732865	9.18199243107101	18.5321736912574	6.45288383454921	18.3069299985383	-1.49637741051392	0.0326124729991608	0.397804013979346	-	2	234628239	234629726	+	1488	-	-	-
ENSRNOG00000007788	1133.2998921228	1116.54312202641	1046.12360778689	1291.2682253706	1269.86955321712	1323.19720155578	1098.65554064536	1294.7783267145	-0.23704157577135	0.0326657891453068	0.397804013979346	Glod4	10	64379921	64398294	-	1457	protein_coding	glyoxalase domain containing 4 [Source:RGD Symbol;Acc:1307010]	-
ENSRNOG00000058393	252.512442807202	310.568779851426	241.336428107175	425.888304477985	319.533336601271	328.946083019819	268.139216921934	358.122574699692	-0.417061960886896	0.032685902905912	0.397804013979346	Taf15	10	70689863	70721892	+	2124	protein_coding	TATA-box binding protein associated factor 15 [Source:RGD Symbol;Acc:1309595]	-
novel.1253	120.244020384382	147.224646503963	104.712086575427	214.513765154759	133.13889025053	198.294258496454	124.060251154591	181.982304633914	-0.552534965838058	0.0327466938871096	0.397804013979346	-	3	83050914	83052324	+	1411	-	-	-
novel.947	153.311125990087	193.433842121995	212.41594705301	252.184475133156	247.913795638917	242.771475355472	186.386971721697	247.623248709182	-0.409875362286797	0.0327559258980269	0.397804013979346	-	19	11145521	11148690	+	3170	-	-	-
ENSRNOG00000049495	68.1382782178164	73.0750070238648	44.876608532326	104.640861051102	80.8015333934249	101.926955301916	62.0299645913357	95.7897832488142	-0.627538791329052	0.0328070563781016	0.397804013979346	Krt71	7	143345201	143353925	-	2093	protein_coding	keratin 71 [Source:RGD Symbol;Acc:1584538]	-
ENSRNOG00000017575	501.016751601591	538.390860572887	490.650919953431	673.887145169097	547.246748891832	701.442774214094	510.019510709303	640.858889425008	-0.329354426050228	0.0328202334928953	0.397804013979346	Gins2	19	54151048	54163608	-	4192	protein_coding	GINS complex subunit 2 [Source:RGD Symbol;Acc:1311055]	-
ENSRNOG00000036301	12.0244020384382	4.29852982493323	22.9369332498555	33.4850755363526	20.2003833483562	45.4038255435807	13.086621704409	33.0297614760965	-1.3291407224512	0.0328478402281508	0.397804013979346	AC128792.1	1	101448331	101448436	-	106	miRNA		-
ENSRNOG00000007600	3549.20266834567	3949.2742766574	4347.04747983131	4611.52274652207	4660.77935801164	4887.86081106915	3948.50814161146	4720.05430520095	-0.257516152098781	0.0331019603209831	0.399045433033152	Igsf1	X	136792643	136807885	-	4407	protein_coding	immunoglobulin superfamily, member 1 [Source:RGD Symbol;Acc:631402]	-
ENSRNOG00000020369	632.283140521208	456.718793899155	319.122549563207	865.379920892614	744.659586159859	502.221907033076	469.374827994523	704.087138028516	-0.584665042877714	0.0333044043465037	0.400412088567493	Igf2	1	215828102	215846911	-	5641	protein_coding	insulin-like growth factor 2 [Source:RGD Symbol;Acc:2870]	-
ENSRNOG00000018247	78.1586132498482	83.8213315861979	64.8217678800264	126.615441871833	103.756514471102	99.1471292482272	75.6005709053575	109.839695197054	-0.538184888635453	0.0334258034960865	0.401135730581368	Dhx58	10	88599680	88611105	-	2631	protein_coding	DEXH-box helicase 58 [Source:RGD Symbol;Acc:1310093]	-
ENSRNOG00000000826	2060.18088258574	2434.04251336844	2157.0689834538	2743.6833767599	2386.39983283536	3110.62535407756	2217.09745980266	2746.9028545576	-0.309225207857417	0.033441852190774	0.401135730581368	Flot1	20	3427880	3438396	-	2854	protein_coding	flotillin 1 [Source:RGD Symbol;Acc:70991]	-
ENSRNOG00000015636	330.67105605705	336.359958801025	305.160938019817	429.027530309518	384.725482861875	394.735299623783	324.063984292631	402.829437598392	-0.313536096287985	0.0336095524808215	0.402046425729824	Wdr34	3	8599148	8615532	-	2188	protein_coding	WD repeat domain 34 [Source:RGD Symbol;Acc:1359465]	-
ENSRNOG00000033473	2124.31102679075	1895.65165279555	2354.52606099604	3353.73959668782	2141.24063492576	2877.11996556772	2124.82958019411	2790.7000657271	-0.393020827341422	0.0336434729767845	0.402046425729824	Rpl36	9	10441259	10441834	-	318	protein_coding	ribosomal protein L36 [Source:RGD Symbol;Acc:62085]	-
ENSRNOG00000007258	23.0467705736732	25.7911789495994	16.9533854455454	55.4596563570841	26.6277780501059	44.4772168590178	21.930444989606	42.1882170887359	-0.942306651784879	0.0337421362185878	0.402046425729824	Sbspon	5	2813131	2843483	+	1213	protein_coding	somatomedin B and thrombospondin, type 1 domain containing [Source:RGD Symbol;Acc:1559717]	-
ENSRNOG00000016968	680.380748674961	692.063301814249	691.09977139782	809.92026453553	878.716675653495	782.984338455626	687.84794062901	823.873759548217	-0.260501097688806	0.0339302257937825	0.402046425729824	Gramd4	7	126939925	127013486	+	4095	protein_coding	GRAM domain containing 4 [Source:RGD Symbol;Acc:1309983]	-
ENSRNOG00000003654	104.211484333131	116.060305273197	112.690150314507	206.142496270671	109.265709929745	185.321736912574	110.987313306945	166.909981037663	-0.587253206952451	0.0339598684768108	0.402046425729824	Cldn9	10	13003011	13004441	-	1431	protein_coding	claudin 9 [Source:RGD Symbol;Acc:1308999]	-
ENSRNOG00000008319	155.315192996493	173.015825453562	171.528370390224	220.792216817825	188.230844836956	267.78990983867	166.619796280093	225.60432383115	-0.437555888966267	0.0339813983520041	0.402046425729824	Ccdc130	19	25367543	25378974	-	1658	protein_coding	coiled-coil domain containing 130 [Source:RGD Symbol;Acc:1307598]	-
ENSRNOG00000042781	27.0549045864859	49.4330929867321	34.9040288584758	94.1767749459918	49.5827591277834	55.5965210737723	37.1306754772313	66.4520183825158	-0.838791866104526	0.0339902867974644	0.402046425729824	Ropn1l	2	84520421	84531342	-	1032	protein_coding	rhophilin associated tail protein 1-like [Source:RGD Symbol;Acc:1591367]	-
ENSRNOG00000059770	0	0	0.997257967385022	12.5569033261322	6.42739470174971	0	0.332419322461674	6.32809934262732	-4.10333630229167	0.0340132938821927	1	AABR07044383.1	20	3791629	3796275	-	1007	protein_coding		-
ENSRNOG00000020527	1394.83063645883	1372.30564660993	1454.00211644736	1835.40070283633	1445.24560865058	2008.88762813231	1407.04613317204	1763.17797987307	-0.325365998991905	0.0341143355647006	0.402046425729824	Drap1	1	220803796	220806433	-	1406	protein_coding	Dr1 associated protein 1 [Source:RGD Symbol;Acc:1308477]	-
ENSRNOG00000048848	737.496658357542	800.601179893813	822.737823092643	1158.3743318357	867.69828473621	939.581206146752	786.945220448	988.551274239554	-0.328477598457621	0.0341364888250324	0.402046425729824	Ccdc9	1	78213223	78224319	-	1761	protein_coding	coiled-coil domain containing 9 [Source:RGD Symbol;Acc:1584422]	-
ENSRNOG00000020288	526.067589181671	512.599681623287	505.609789464206	740.857296241802	541.737553433189	676.424339730896	514.759020089721	653.006396468629	-0.342495686792331	0.0341888905236117	0.402046425729824	Slc25a20	8	117455262	117476734	+	1772	protein_coding	solute carrier family 25 member 20 [Source:RGD Symbol;Acc:621443]	-
ENSRNOG00000008102	303.616151470564	253.61325967106	299.177390215507	371.475056731412	351.67031011002	356.744343556705	285.46893378571	359.963236799379	-0.333447878954193	0.0342451114841891	0.402046425729824	Dph7	3	2170533	2179010	+	1440	protein_coding	diphthamide biosynthesis 7 [Source:RGD Symbol;Acc:1304868]	-
ENSRNOG00000007128	1257.55204651999	1141.25966851977	1303.41616337222	1606.23721713442	1331.3889025053	1574.30815507232	1234.07595947066	1503.97809157068	-0.284958885907324	0.034328304361159	0.402046425729824	Nop56	3	122803772	122808558	+	1906	protein_coding	NOP56 ribonucleoprotein [Source:RGD Symbol;Acc:1308892]	-
ENSRNOG00000014078	3116.3241949619	3211.00177922512	3519.32336690174	4084.13280682451	3507.52110866912	4300.39090505629	3282.21644702959	3964.01494018331	-0.272221806299967	0.0344681764626738	0.402318451063658	Ndufb8	1	264298669	264303762	-	705	protein_coding	NADH:ubiquinone oxidoreductase subunit B8 [Source:RGD Symbol;Acc:1309129]	-
ENSRNOG00000042414	779.582065492076	746.869557082148	800.798147810172	1116.51798741526	789.651349072107	1063.74676987818	775.749923461465	989.972035455181	-0.351289733511224	0.0345199586110072	0.402318451063658	Nat14	1	72462405	72464492	-	1519	protein_coding	N-acetyltransferase 14 [Source:RGD Symbol;Acc:1565991]	-
ENSRNOG00000014624	1300.63948715773	1381.97733871603	1301.42164743745	1955.7376930451	1313.94311688626	1862.48345597137	1328.01282443707	1710.72142196758	-0.36513623361431	0.0346094443606741	0.402724624227586	Selenok	16	6035926	6044239	+	723	protein_coding	selenoprotein K [Source:RGD Symbol;Acc:1303129]	-
ENSRNOG00000004883	1803.66030576573	1767.77039050379	1782.09998771703	2590.90771962529	1941.07319992841	2082.08971421277	1784.51022799552	2204.69021125549	-0.3047146692547	0.03462500475126	0.402724624227586	Erh	6	104280408	104290579	-	776	protein_coding	ERH, mRNA splicing and mitosis factor [Source:RGD Symbol;Acc:1595409]	-
ENSRNOG00000003626	2952.99273393978	3200.25545466279	2961.85616313351	4128.08196846597	3079.64026138122	4169.73908053292	3038.36811724536	3792.48710346004	-0.319792234199845	0.0348421932109641	0.403042552886197	Atp5pd	10	103967312	103972668	-	794	protein_coding	ATP synthase peripheral stalk subunit d [Source:RGD Symbol;Acc:620083]	-
ENSRNOG00000052004	353.717826630723	313.792677220126	395.911413051854	540.993251634197	356.261306325555	552.258775999471	354.473972300901	483.171111319741	-0.445967865566675	0.0348422940864482	0.403042552886197	Txnl4a	18	76725247	76740688	+	723	protein_coding	thioredoxin-like 4A [Source:RGD Symbol;Acc:6492735]	-
ENSRNOG00000010688	1868.79248347393	2147.11564755415	2137.1238241061	3167.47886401686	2041.15691742709	2789.09214053424	2051.01065171139	2665.90930732606	-0.378133688095831	0.0348674227489452	0.403042552886197	Nrgn	8	40015049	40023193	-	1373	protein_coding	neurogranin [Source:RGD Symbol;Acc:61833]	-
ENSRNOG00000019961	1178.39139976694	1112.24459220147	1057.09344542812	1503.68917330434	1185.39522285127	1422.34433080401	1115.90981246551	1370.47624231987	-0.296140157606465	0.0350278296667218	0.40351527174842	Tcte1	9	17846364	17866927	-	4905	protein_coding	t-complex-associated testis expressed 1 [Source:RGD Symbol;Acc:1305744]	-
ENSRNOG00000008064	606.230269437925	585.674688647152	690.102513430435	899.911405039477	693.240428545861	774.64486029456	627.335823838504	789.265564626633	-0.330427696824132	0.035031914176583	0.40351527174842	Naga	7	123563059	123572082	-	2117	protein_coding	alpha-N-acetylgalactosaminidase [Source:RGD Symbol;Acc:1306025]	-
ENSRNOG00000024497	635.289241030817	685.61550707685	646.223162865494	816.198716198596	704.258819463146	942.36103220044	655.70930365772	820.939522620727	-0.324345094513156	0.035133692546163	0.40351527174842	U2af1l4	1	89017479	89019937	+	1200	protein_coding	U2 small nuclear RNA auxiliary factor 1-like 4 [Source:RGD Symbol;Acc:1305600]	-
ENSRNOG00000031085	2771.62466986	2893.98520463629	2833.20988534085	4022.39469880436	2841.82665741648	3809.28830223796	2832.93991994571	3557.8365528196	-0.328581529572292	0.0351489142353195	0.40351527174842	Ergic3	3	151553578	151563364	+	1398	protein_coding	ERGIC and golgi 3 [Source:RGD Symbol;Acc:1308144]	-
ENSRNOG00000001476	1.00203350320318	0	0	5.2320430525551	2.7545977293213	5.55965210737723	0.334011167734394	4.51543096308454	-3.61956232039035	0.0352179010758955	1	Cldn4	12	24761210	24763005	+	1796	protein_coding	claudin 4 [Source:RGD Symbol;Acc:1307932]	-
ENSRNOG00000038001	892.811851354035	1086.45341325187	944.403295113616	1216.97321402432	1066.02932124734	1368.60102709936	974.556186573175	1217.20118745701	-0.320973805233256	0.0352371100414117	0.40351527174842	Slc25a1	11	87204175	87207264	+	1715	protein_coding	solute carrier family 25 member 1 [Source:RGD Symbol;Acc:3703]	-
ENSRNOG00000003553	80.1626802562546	79.5228017612647	64.8217678800264	115.104947156212	129.466093278101	87.1012163489099	74.8357499658486	110.557418927741	-0.563306789462278	0.0352568183079427	0.40351527174842	Efemp1	14	113202419	113295014	+	2062	protein_coding	EGF containing fibulin extracellular matrix protein 1 [Source:RGD Symbol;Acc:1308528]	-
ENSRNOG00000056153	1.00203350320318	0	0	5.2320430525551	5.5091954586426	2.77982605368861	0.334011167734394	4.50702152162877	-3.61729965857159	0.0353210512239562	1	Tent5b	5	151692108	151700246	+	2539	protein_coding	terminal nucleotidyltransferase 5B [Source:RGD Symbol;Acc:1308967]	-
ENSRNOG00000000465	1464.97298168305	1475.47036240833	1421.09260352366	1798.77640146844	1588.48469057528	1759.62989198489	1453.84531587168	1715.63032800954	-0.238711628416594	0.035415651084881	0.40351527174842	Slc39a7	20	3819414	3822778	-	2536	protein_coding	solute carrier family 39 member 7 [Source:RGD Symbol;Acc:1593280]	-
ENSRNOG00000003797	530.075723194483	567.405936891186	585.390426855008	813.059490367063	558.265139809117	839.507468213961	560.957362313559	736.944032796714	-0.393308512048152	0.0354591038063912	0.40351527174842	Mrps7	10	104155805	104158839	+	997	protein_coding	mitochondrial ribosomal protein S7 [Source:RGD Symbol;Acc:1309164]	-
ENSRNOG00000011074	3.00610050960955	2.14926491246661	1.99451593477004	7.32486027357714	11.0183909172852	9.26608684562871	2.3832937856154	9.20311267883035	-1.95050441031481	0.035568360664576	1	Calcb	1	184271590	184276475	+	961	protein_coding	calcitonin-related polypeptide, beta [Source:RGD Symbol;Acc:620997]	-
ENSRNOG00000007227	327.664955547441	317.016574588825	319.122549563207	455.187745572294	380.13448664634	376.203125932526	321.268026566491	403.841786050386	-0.328855776691101	0.0355939734977563	0.40351527174842	Mien1	10	86391848	86393141	-	751	protein_coding	migration and invasion enhancer 1 [Source:RGD Symbol;Acc:1306682]	-
ENSRNOG00000002292	2358.78686654029	2696.25283268937	2640.73909763554	3287.81585422563	2892.32761578737	2979.04692086963	2565.25959895507	3053.06346362754	-0.251069371394907	0.0357592797026665	0.40351527174842	Hnrnpd	14	11256268	11274578	+	1700	protein_coding	heterogeneous nuclear ribonucleoprotein D [Source:RGD Symbol;Acc:620365]	-
ENSRNOG00000008465	900.828119379661	1082.15488342694	811.767985451408	1301.73231147571	1026.54675379374	1224.05007230755	931.583662752669	1184.10971252567	-0.346096810543882	0.0357826760907504	0.40351527174842	Tmem176b	4	78450724	78458179	-	1683	protein_coding	transmembrane protein 176B [Source:RGD Symbol;Acc:708403]	-
ENSRNOG00000006422	28.0569380896891	34.3882385994658	30.9149969889357	72.2021941252604	39.4825674536053	50.0368689663951	31.1200578926969	53.9072101817536	-0.789676865367583	0.0360061893762726	0.40351527174842	Kcnk16	15	4475051	4482194	+	2314	protein_coding	potassium two pore domain channel subfamily K member 16 [Source:RGD Symbol;Acc:1582911]	-
ENSRNOG00000007650	2426.92514475811	2501.74435811114	2466.21895334316	3522.21138298009	2551.67569659463	3077.2674414333	2464.96281873747	3050.38484033601	-0.307235724752642	0.0360104563264372	0.40351527174842	Cd63	7	3320103	3335582	+	1121	protein_coding	Cd63 molecule [Source:RGD Symbol;Acc:62080]	-
ENSRNOG00000048342	1003.03553670639	947.825826397776	972.326518200396	1339.40302145411	980.636791638384	1401.03233105906	974.395960434853	1240.35738138385	-0.347904687188305	0.036021630604982	0.40351527174842	Tbca	2	24449485	24505334	+	570	protein_coding	tubulin folding cofactor A [Source:RGD Symbol;Acc:1311538]	-
novel.440	47.0955746505496	48.3584605304988	74.7943475538766	96.2695921670139	77.1287364209965	90.8076510871614	56.7494609116417	88.0686598917239	-0.631453995123216	0.0360635691306521	0.40351527174842	-	12	621127	624667	+	3541	-	-	-
ENSRNOG00000022490	293.595816438532	360.001872838158	317.128033628437	495.997681382224	326.878930546128	490.175994133759	323.575240968376	437.684202020703	-0.435529550905172	0.0361015535158078	0.40351527174842	LOC100361008	3	9096044	9096481	-	438	processed_pseudogene	Cytochrome c oxidase subunit 5A, mitochondrial-like [Source:RGD Symbol;Acc:2320952]	-
ENSRNOG00000016071	803.630869568952	786.63095796278	740.962669767071	1325.79970951746	739.150390701216	1105.44416068351	777.074832432934	1056.79808696739	-0.443127008705406	0.0361674494149332	0.40351527174842	P3h3	4	157359332	157372861	-	2024	protein_coding	prolyl 3-hydroxylase 3 [Source:RGD Symbol;Acc:1305699]	-
ENSRNOG00000008572	240.488040768764	214.926491246661	270.256909161341	302.412088437685	316.77873887195	306.70747459031	241.890480392255	308.632767299982	-0.350921771021755	0.036219192593729	0.40351527174842	Ppcs	5	138466293	138470096	-	1725	protein_coding	phosphopantothenoylcysteine synthetase [Source:RGD Symbol;Acc:1311399]	-
ENSRNOG00000032780	434.882540390181	483.584605304988	468.71124467096	607.963402706903	496.745790520942	637.506774979256	462.39279678871	580.738656069033	-0.328634564742366	0.0362285598985043	0.40351527174842	Mrpl58	10	103956019	103962515	+	828	protein_coding	mitochondrial ribosomal protein L58 [Source:RGD Symbol;Acc:1307942]	-
ENSRNOG00000009205	635.289241030817	597.495645665718	509.598821333746	759.692651231001	619.784489097293	874.718598227351	580.794569343427	751.398579518548	-0.371567210035999	0.0362729188180257	0.40351527174842	Lmo4	2	250218641	250241673	-	2228	protein_coding	LIM domain only 4 [Source:RGD Symbol;Acc:1305670]	-
ENSRNOG00000026136	191.388399111808	173.015825453562	194.465303640079	291.948002332575	219.449619102597	230.725562456155	186.28984273515	247.374394630442	-0.407004431730825	0.0362892193765514	0.40351527174842	Tnfaip8	18	44716226	44779914	+	2374	protein_coding	TNF alpha induced protein 8 [Source:RGD Symbol;Acc:1305908]	-
ENSRNOG00000013744	133.270455926023	134.329057029163	132.635309662208	187.307141281473	174.457856190349	165.862954536754	133.411607539131	175.875984002859	-0.397890831807226	0.0363199633865462	0.40351527174842	Akip1	1	174330695	174339494	+	1783	protein_coding	A-kinase interacting protein 1 [Source:RGD Symbol;Acc:1306959]	-
ENSRNOG00000021109	149.302991977274	142.92611667903	133.632567629593	258.462926796222	160.684867543743	182.541910858886	141.953892095299	200.563235066283	-0.496496574630018	0.0364185532726736	0.404168453204322	Ccdc114	1	101906903	101932998	+	2591	protein_coding	coiled-coil domain containing 114 [Source:RGD Symbol;Acc:1308141]	-
novel.1239	11.022368535235	4.29852982493323	16.9533854455454	13.6033119366433	25.7095788069988	45.4038255435807	10.7580946019045	28.2389054290743	-1.38998720288412	0.0364995820897803	0.404445106402198	-	3	44187307	44195007	+	1412	-	-	-
ENSRNOG00000015720	749.52106039598	703.884258832816	769.883150821237	981.531276659337	762.105371778894	1084.13216093856	741.096156683344	942.589603125597	-0.34667490798362	0.0366161834040821	0.404556673396648	Polr2c	19	10575060	10581842	-	1163	protein_coding	RNA polymerase II subunit C [Source:RGD Symbol;Acc:1306935]	-
ENSRNOG00000023633	130.264355416414	166.568030716163	336.075935008752	440.53802502514	257.095788069988	342.845213288262	210.969440380443	346.826342127797	-0.716126124073018	0.0366543653746708	0.404556673396648	Crabp1	8	59344083	59352132	+	766	protein_coding	cellular retinoic acid binding protein 1 [Source:RGD Symbol;Acc:2400]	-
ENSRNOG00000000519	458.931344467057	437.375409686956	466.71672873619	759.692651231001	486.645598846763	557.818428106849	454.341160963401	601.385559394871	-0.403406738637269	0.0366593369979473	0.404556673396648	Stk38	20	6224296	6257604	-	6096	protein_coding	serine/threonine kinase 38 [Source:RGD Symbol;Acc:1309455]	-
ENSRNOG00000060098	6659.51466228835	7610.54705504428	7051.61108737949	9748.34261552067	7019.63321355379	10453.0725705538	7107.22426823737	9073.68279987607	-0.352391289493929	0.0367951942779869	0.404556673396648	Ptms	4	157435373	157439507	-	1136	protein_coding	parathymosin [Source:RGD Symbol;Acc:621529]	-
ENSRNOG00000015962	171.347729047744	209.553328965495	193.468045672694	271.019830122354	216.695021373276	269.643127207796	191.456367895311	252.452659567809	-0.398883238011454	0.0368092594522187	0.404556673396648	Nmnat1	5	166409461	166430254	-	2103	protein_coding	nicotinamide nucleotide adenylyltransferase 1 [Source:RGD Symbol;Acc:1310996]	-
ENSRNOG00000027935	167.339595034931	108.537878079564	167.539338520684	277.29828178542	182.721649378313	189.954780335389	147.805603878393	216.658237166374	-0.548868858903821	0.0368679230272234	0.404556673396648	Lrrc34	2	116372519	116391959	+	1947	protein_coding	leucine rich repeat containing 34 [Source:RGD Symbol;Acc:1565052]	-
ENSRNOG00000017637	9.01830152882864	4.29852982493323	4.98628983692511	29.2994410943086	9.18199243107101	14.8257389530059	6.10104039689566	17.7690574927952	-1.53198243717448	0.0369439686610364	0.404712057078541	Fbp2	17	372551	389967	-	1329	protein_coding	fructose-bisphosphatase 2 [Source:RGD Symbol;Acc:620930]	-
ENSRNOG00000015335	3618.34298006669	3849.3334582277	3918.22655385575	5584.68275429732	3715.95233685444	5254.79785015604	3795.30099738338	4851.81098043593	-0.354218870350689	0.0371540273232112	0.405188989611292	Rpl13	19	55917736	55919996	+	636	protein_coding	ribosomal protein L13 [Source:RGD Symbol;Acc:621179]	-
ENSRNOG00000043233	144.292824461258	139.70221931033	210.42143111824	265.787787069799	207.513028942205	218.679649556838	164.805491629943	230.660155189614	-0.483047376661338	0.0371673505442436	0.405188989611292	Cyp4f6	7	15198940	15225410	-	1801	protein_coding	cytochrome P450, family 4, subfamily f, polypeptide 6 [Source:RGD Symbol;Acc:708365]	-
ENSRNOG00000008824	53.1077756697687	68.7764771989316	22.9369332498555	86.8519146724147	76.2105371778894	90.8076510871614	48.2737287061853	84.6233676458218	-0.812494670126384	0.0373675500408336	0.406059105308414	Vax1	1	280334897	280338813	-	1011	protein_coding	ventral anterior homeobox 1 [Source:RGD Symbol;Acc:621132]	Homeobox
ENSRNOG00000059865	699.419385235821	592.122483384552	655.198484571959	1356.14555922228	749.250582375394	692.176687368465	648.913451064111	932.524276322047	-0.522373489445921	0.0377099388398536	0.406773854459327	Dnah12	16	2379480	2534131	+	12267	protein_coding	dynein, axonemal, heavy chain 12 [Source:RGD Symbol;Acc:619990]	-
ENSRNOG00000054806	46.0935411473464	55.8808877241319	51.8574143040211	95.2231835565028	73.4559394485681	66.7158252885267	51.2772810584998	78.4649827645326	-0.611926848894768	0.0378104612396834	0.406773854459327	Cdkl3	AABR07024291.1	20667	104486	+	2186	protein_coding	cyclin-dependent kinase-like 3 [Source:RGD Symbol;Acc:619874]	-
ENSRNOG00000018881	371.754429688381	400.837906175023	424.831894106019	542.039660244709	431.553644260337	536.506428361903	399.141409989808	503.366577622316	-0.334168822508185	0.0378242359090025	0.406773854459327	Rnasek	10	56848369	56850085	-	588	protein_coding	ribonuclease K [Source:RGD Symbol;Acc:1305687]	-
ENSRNOG00000018775	173.351796054151	189.135312297062	243.330944041945	326.479486479438	219.449619102597	294.661561690993	201.939350797719	280.196889091009	-0.471149519923448	0.0378514416728682	0.406773854459327	Cystm1	18	29191731	29232978	+	419	protein_coding	cysteine-rich transmembrane module containing 1 [Source:MGI Symbol;Acc:MGI:1913310]	-
ENSRNOG00000008490	697.415318229415	693.137934270483	702.069609039055	997.227405817002	697.831424761397	987.764857744021	697.540953846318	894.27456277414	-0.358028875847352	0.0378674741477108	0.406773854459327	Cwc15	8	12994155	13004957	+	1348	protein_coding	CWC15 spliceosome-associated protein [Source:RGD Symbol;Acc:1310669]	-
ENSRNOG00000026914	198.40263363423	195.583107034462	155.572242912063	344.268432858126	228.631611533668	208.486954026646	183.185994526918	260.462332806147	-0.506366341373865	0.0380736492500038	0.406915142332899	Dnah1	16	7345978	7408265	-	13792	protein_coding	dynein, axonemal, heavy chain 1 [Source:RGD Symbol;Acc:621795]	-
ENSRNOG00000037406	65.1321777082068	40.8360333368656	34.9040288584758	115.104947156212	61.5193492881758	67.6424339730896	46.9574133011827	81.4222434724925	-0.79025722352177	0.0381642460331705	0.40736709452495	RGD1564171	2	189413966	189417000	+	636	protein_coding	RGD1564171 [Source:RGD Symbol;Acc:1564171]	-
novel.439	11.022368535235	8.59705964986645	14.9588695107753	26.1602152627755	20.2003833483562	26.8716518523233	11.5260992319589	24.410750154485	-1.07773288887363	0.0383344656257537	0.407868400998756	-	12	26430	29374	+	751	-	-	-
ENSRNOG00000048226	107.21758484274	96.7169210609976	106.706602510197	106.733678272124	220.367818345704	146.404172160934	103.547036137978	157.835222926254	-0.609883960799405	0.0383563168683088	0.407868400998756	Hmgn1	11	39482408	39488326	+	1181	protein_coding	high mobility group nucleosome binding domain 1 [Source:RGD Symbol;Acc:1307761]	-
ENSRNOG00000009364	2143.34966335161	2385.68405283794	2357.51783489819	2942.50101275699	2413.94581012857	2989.23961639982	2295.51718369591	2781.89547976179	-0.277185236622587	0.0384175201371683	0.408004708509662	Ndufb9	7	98813040	98819452	+	704	protein_coding	NADH:ubiquinone oxidoreductase subunit B9 [Source:RGD Symbol;Acc:1307114]	-
ENSRNOG00000032439	0	0	0	0	1.8363984862142	12.9725215838802	0	4.93630669003147	-4.71572355883561	0.0384832156620653	1	AABR07029054.1	10	4356915	4390030	+	1623	protein_coding		-
ENSRNOG00000006420	92.1870822946928	80.597434217498	83.7696692603418	154.868474355631	100.083717498674	117.679302939485	85.5180619241775	124.210498264597	-0.535426682155304	0.0385055091196073	0.408424786982501	Rbm38	3	171037957	171050475	+	1689	protein_coding	RNA binding motif protein 38 [Source:RGD Symbol;Acc:1308503]	-
novel.1006	3018.12491164798	3002.52308271586	2920.96858647073	4180.40239899153	3073.21286667947	3724.04030325818	2980.53886027819	3659.21852297639	-0.295804866482574	0.0385937363589409	0.408610904105659	-	19	50000640	50002477	-	1504	-	-	-
ENSRNOG00000023320	61.1240436953941	63.4033149177651	57.8409621083313	127.661850482344	93.6563227969243	65.7892166039639	60.7894402404968	95.7024632944109	-0.652142760695142	0.0386801021271253	0.408990546942927	Tspan1	5	135019778	135025084	-	1513	protein_coding	tetraspanin 1 [Source:RGD Symbol;Acc:1303308]	-
ENSRNOG00000018478	7.01423452242228	7.52242719363315	7.97806373908017	19.8817635997094	15.6093871328207	17.6055650066946	7.5049084850452	17.6989052464082	-1.23576534629679	0.0388990405263585	0.410276621936859	Myo3a	17	88963981	89167018	+	4866	protein_coding	myosin IIIA [Source:RGD Symbol;Acc:1560083]	-
ENSRNOG00000020217	180.366030576573	160.120235978763	178.509176161919	283.576733448486	185.476247107634	239.065040617221	172.998480905751	236.039340391114	-0.446215790058415	0.0389746113799162	0.41047785449345	Pagr1	1	198449040	198450688	-	762	protein_coding	Paxip1-associated glutamate-rich protein 1 [Source:RGD Symbol;Acc:1305592]	-
ENSRNOG00000001156	855.736611735518	823.168461474713	765.894118951697	974.20641638576	909.935449919137	1057.26050908624	814.933064053976	980.467458463711	-0.266843976417688	0.0390277769902263	0.410607273200354	Msi1	12	46895447	46920952	-	2894	protein_coding	musashi RNA-binding protein 1 [Source:RGD Symbol;Acc:628778]	-
ENSRNOG00000060293	1063.15754689858	991.885757103342	1156.81924216663	1528.8029799566	1100.92089248541	1422.34433080401	1070.62084872285	1350.68940108201	-0.33478714552938	0.0392042718494646	0.41069104286459	Ndufa3	1	64172540	64175099	-	276	protein_coding	NADH:ubiquinone oxidoreductase subunit A3 [Source:RGD Symbol;Acc:1588687]	-
ENSRNOG00000019428	1453.95061314782	1559.29169399453	1494.88969311015	1990.26917719196	1665.61342699628	1729.97841407888	1502.71066675083	1795.28700608904	-0.256397106440326	0.0392759158051145	0.41069104286459	Higd1a	8	130482493	130491998	-	1524	protein_coding	HIG1 hypoxia inducible domain family, member 1A [Source:RGD Symbol;Acc:620215]	-
ENSRNOG00000049912	1621.29020818275	1709.74023786719	1517.82662636	2101.18848990613	1680.30461488599	2174.75058266906	1616.28569080331	1985.41456248706	-0.296712252495663	0.0393243609525861	0.41069104286459	Atp5f1e	3	172563105	172566010	-	375	protein_coding	ATP synthase F1 subunit epsilon [Source:RGD Symbol;Acc:621374]	-
ENSRNOG00000015277	841.708142690673	799.52654743758	884.567817070514	1039.08375023744	902.58985597428	1164.74711649553	841.934169066256	1035.47357423575	-0.298319304281089	0.0394315289474058	0.41069104286459	Serf2	3	113415774	113417478	+	541	protein_coding	small EDRK-rich factor 2 [Source:RGD Symbol;Acc:1588368]	-
ENSRNOG00000051383	375.762563701193	394.390111437623	357.018352323838	519.018670813466	392.989276049839	530.946776254525	375.723675820885	480.984907705943	-0.356025402642875	0.0395511468301096	0.41069104286459	Srsf12	5	48456757	48485912	+	2641	protein_coding	serine and arginine rich splicing factor 12 [Source:RGD Symbol;Acc:1561162]	-
ENSRNOG00000007124	353.717826630723	348.180915819591	343.056740780447	484.487186666602	411.353260911981	403.074777784849	348.318494410254	432.971741787811	-0.312874142861824	0.0395557376401062	0.41069104286459	Krcc1	4	99133842	99146827	+	1613	protein_coding	lysine-rich coiled-coil 1 [Source:RGD Symbol;Acc:1306495]	-
novel.823	200.406700640636	193.433842121995	194.465303640079	342.175615637104	224.95881456124	235.358605878969	196.101948800904	267.497678692438	-0.445967378186428	0.0395599120593778	0.41069104286459	-	17	32168992	32171886	+	2895	-	-	-
ENSRNOG00000037198	43.0874406377368	39.7614008806323	20.9424173150855	59.6452907991282	73.4559394485681	47.2570429127064	34.5970862778182	60.1194243868009	-0.798931372431508	0.0395943361168829	0.41069104286459	Usp18	4	153805993	153834430	+	1750	protein_coding	ubiquitin specific peptidase 18 [Source:RGD Symbol;Acc:1359153]	-
ENSRNOG00000021447	429.872372874165	434.151512318256	403.889476790934	645.6341126853	402.17126848091	670.864687623519	422.637787327785	572.890022929909	-0.438452644859827	0.0396472147204618	0.41069104286459	Prr7	17	9694168	9695292	-	970	protein_coding	proline rich 7 (synaptic) [Source:RGD Symbol;Acc:1561898]	-
ENSRNOG00000059900	94.1911493010991	87.0452289548978	34.9040288584758	127.661850482344	133.13889025053	101.926955301916	72.0468023714909	120.909232011597	-0.747858830871239	0.0396666962284545	0.41069104286459	Bst2	16	19938784	19942353	-	837	protein_coding	bone marrow stromal cell antigen 2 [Source:RGD Symbol;Acc:727849]	-
ENSRNOG00000046905	473.961847015105	484.659237761221	489.653661986046	687.49045710574	495.827591277834	659.745383408764	482.758248920791	614.354477264113	-0.347169162526989	0.0398443802869741	0.41069104286459	Sgce	4	29726146	29778039	-	1688	protein_coding	sarcoglycan, epsilon [Source:RGD Symbol;Acc:1303201]	-
ENSRNOG00000018367	1401.84487098125	1518.45566065766	1406.13373401288	1873.07141281473	1583.89369435975	1697.54711011918	1442.14475521726	1718.17073909789	-0.252481626205663	0.0398935246826871	0.41069104286459	Taldo1	1	214375515	214385885	+	1237	protein_coding	transaldolase 1 [Source:RGD Symbol;Acc:620674]	-
ENSRNOG00000020936	63.1281107018005	58.0301526365986	51.8574143040211	122.429807429789	67.9467439899255	81.5415642415327	57.6718925474734	90.6393718870825	-0.64895907306286	0.0399598711150766	0.41069104286459	Nradd	8	118890399	118893702	-	1201	protein_coding	neurotrophin receptor associated death domain [Source:RGD Symbol;Acc:708524]	-
novel.1879	61.1240436953941	89.1944938673644	61.8299939778713	155.914882966142	85.3925296089604	95.4406945099758	70.71617718021	112.249369028359	-0.665424494601988	0.0399785330519585	0.41069104286459	-	8	21439306	21442809	-	3504	-	-	-
ENSRNOG00000002916	165.335528028525	189.135312297062	132.635309662208	200.910453218116	217.613220616383	234.431997194406	162.368716662598	217.651890342968	-0.424619429767735	0.0400098063104963	0.41069104286459	Car4	10	72272248	72281067	+	1302	protein_coding	carbonic anhydrase 4 [Source:RGD Symbol;Acc:2242]	-
ENSRNOG00000010301	163.331461022119	162.269500891229	145.599663238213	200.910453218116	200.167434997348	207.560345342083	157.06687505052	202.879411185849	-0.36969841475713	0.0401854826869101	0.411742506388055	Eif4e3	4	132068598	132111079	-	2512	protein_coding	eukaryotic translation initiation factor 4E family member 3 [Source:RGD Symbol;Acc:1586185]	-
ENSRNOG00000012008	16.0325360512509	12.8955894747997	16.9533854455454	28.2530324837975	27.545977293213	31.5046952751376	15.293836990532	29.1012350173827	-0.926254993814809	0.0403635079635665	0.412099460317952	S100a3	2	189955836	189996029	+	939	protein_coding	S100 calcium binding protein A3 [Source:RGD Symbol;Acc:620260]	-
ENSRNOG00000037668	50.1016751601591	66.627212286465	40.8875766627859	143.35797964001	54.1737553433189	81.5415642415327	52.5388213698033	93.0244330749538	-0.822613474652667	0.0403734615179767	0.412099460317952	LOC102554658	20	46271689	46305157	-	1578	protein_coding	coiled-coil domain-containing protein 162-like [Source:RGD Symbol;Acc:7514220]	-
ENSRNOG00000062093	0	0	0	4.18563444204408	2.7545977293213	2.77982605368861	0	3.24001940835133	-4.10177111315297	0.0403823086834842	1	AABR07061240.1	4	111441542	111467346	-	2109	lincRNA		-
ENSRNOG00000009281	787.598333517701	737.197864976048	778.858472527702	1050.59424495306	800.669739989392	1000.7373793279	767.884890340484	950.667121423452	-0.307499452805377	0.0404113328426624	0.412099460317952	Commd1	14	107664255	107760191	-	1187	protein_coding	copper metabolism domain containing 1 [Source:RGD Symbol;Acc:1311771]	-
ENSRNOG00000046316	1758.56879812158	1905.32334490165	1778.11095584749	2656.83146208748	1787.73392632953	2481.45805725937	1814.00103295691	2308.67448189213	-0.347736304205342	0.0404209222970587	0.412099460317952	Tomm6	9	15313523	15314435	+	225	protein_coding	translocase of outer mitochondrial membrane 6 [Source:RGD Symbol;Acc:1583567]	-
ENSRNOG00000021132	1129.29175810999	1171.3493772943	1048.11812372166	1569.61291576653	1110.10288491648	1588.20728534076	1116.25308637532	1422.64102867459	-0.349756470001897	0.0404385155256001	0.412099460317952	Trmt112	1	222167927	222168776	+	572	protein_coding	tRNA methyltransferase subunit 11-2 [Source:RGD Symbol;Acc:1309710]	-
ENSRNOG00000019246	586.189599373862	564.182039522486	573.423331246387	860.147877840059	583.974718616116	764.452164764369	574.598323380912	736.191587073514	-0.356817906915704	0.0405528820649876	0.412666712862874	Psme2	15	34265557	34269851	-	1338	protein_coding	proteasome activator subunit 2 [Source:RGD Symbol;Acc:3430]	-
ENSRNOG00000002115	4418.96774912603	4826.17436094378	4492.64714306952	6262.75553390846	4523.04947154558	6491.82044404748	4579.26308437978	5759.20848316717	-0.330722978227671	0.0406300384999908	0.412941881848421	Sod1	11	30363280	30368862	+	656	protein_coding	superoxide dismutase 1 [Source:RGD Symbol;Acc:3731]	-
ENSRNOG00000001369	19.0386365608605	23.6419140371327	17.9506434129304	47.0883874729959	43.1553644260337	24.0918257986347	20.2103980036412	38.1118592325548	-0.914497455007869	0.0406453319815226	0.412941881848421	Oas1a	12	41200718	41211909	+	2032	protein_coding	2'-5' oligoadenylate synthetase 1A [Source:RGD Symbol;Acc:621760]	-
ENSRNOG00000059827	10988.2993961261	11289.0139527309	11376.7188919283	17267.8348906529	11683.1671692947	13313.5135797993	11218.0107469284	14088.1718799156	-0.32861629197632	0.040729297358697	0.412950165299233	LOC691995	10	57669530	57671080	-	1473	protein_coding	hypothetical protein LOC691995 [Source:RGD Symbol;Acc:1593297]	-
ENSRNOG00000000587	270.549045864859	311.643412307659	287.210294606886	374.614282562945	322.287934330592	405.854603838538	289.800917593135	367.585606910692	-0.343237943531995	0.040903835114613	0.413136725369426	Rpf2	20	45321405	45342948	-	1250	protein_coding	ribosome production factor 2 homolog [Source:RGD Symbol;Acc:1306906]	-
ENSRNOG00000013218	105.213517836334	74.1496394800982	78.7833794234167	118.244172987745	112.938506902173	137.138085315305	86.0488455799497	122.773588401741	-0.511977583624844	0.0409051862133575	0.413136725369426	Sap30	16	36116258	36121097	+	660	protein_coding	sin3 associated polypeptide [Source:MGI Symbol;Acc:MGI:1929129]	-
ENSRNOG00000046005	55769.1766542763	61633.3952623488	60545.5257158794	63113.0889343617	77944.0973488756	70804.0228048181	59316.0325441682	70620.4030293518	-0.251673583126285	0.0409202964528127	0.413136725369426	Scd2	1	264059374	264072433	+	5046	protein_coding	stearoyl-Coenzyme A desaturase 2 [Source:RGD Symbol;Acc:621177]	-
ENSRNOG00000017669	96.1952163075055	74.1496394800982	74.7943475538766	127.661850482344	131.302491764315	95.4406945099758	81.7130677804934	118.135012252212	-0.530312093474318	0.0409297114510574	0.413136725369426	Chd1l	2	199716713	199771896	-	2712	protein_coding	chromodomain helicase DNA binding protein 1-like [Source:RGD Symbol;Acc:1311935]	-
ENSRNOG00000008309	139.282656945242	139.70221931033	139.616115433903	208.235313491693	177.21245391967	167.71617190588	139.533663896492	184.387979772414	-0.400602970033826	0.0409449970814619	0.413136725369426	Rpa3	4	34279320	34282351	-	617	protein_coding	replication protein A3 [Source:RGD Symbol;Acc:1306810]	-
ENSRNOG00000030629	169.343662041338	175.165090366029	135.627083564363	226.02425987038	168.948660731707	284.468866160801	160.045278657243	226.480595587629	-0.501322682909439	0.0411204379815737	0.413136725369426	Camkmt	6	8669722	8729771	+	1019	protein_coding	calmodulin-lysine N-methyltransferase [Source:RGD Symbol;Acc:1310453]	-
ENSRNOG00000011414	2264.59571723919	2367.41530108197	2294.69058295294	2826.34965699027	2477.30155790296	2823.37666186307	2308.90053375803	2709.0092922521	-0.230486871481166	0.0411389275837406	0.413136725369426	Psmc3	3	79876938	79882319	+	1626	protein_coding	proteasome 26S subunit, ATPase 3 [Source:RGD Symbol;Acc:61905]	-
novel.1546	742.506825873558	677.018447426983	688.107997495665	1068.38319133175	651.003263362934	1135.09563858952	702.544423598735	951.494031094735	-0.437285900416398	0.0411709634241077	0.413136725369426	-	5	58882099	58884140	-	1622	-	PF14604:Variant SH3 domain	-
ENSRNOG00000056996	162.329427518916	124.657364923064	162.553048683759	339.036389805571	168.030461488599	180.68869348976	149.846613708579	229.25184826131	-0.610862078470871	0.041371862929979	0.414399904425642	Cfap65	9	82163075	82195722	-	5613	protein_coding	cilia and flagella associated protein 65 [Source:RGD Symbol;Acc:1563002]	-
ENSRNOG00000003661	986.000967151931	1021.97546587787	983.296355841631	1287.08259092855	1031.13775000927	1363.96798367655	997.090929623812	1227.39610820479	-0.299679982759311	0.0414557576046392	0.414707112680132	Jpt1	10	104057697	104075777	-	1384	protein_coding	Jupiter microtubule associated homolog 1 [Source:RGD Symbol;Acc:1359325]	-
ENSRNOG00000028749	196.398566627824	180.538252647195	191.473529737924	254.277292354178	220.367818345704	252.964170885664	189.470116337648	242.536427195182	-0.355231482743266	0.0414584163639907	0.414707112680132	Atxn7l2	2	210992953	211001258	-	2406	protein_coding	ataxin 7-like 2 [Source:RGD Symbol;Acc:1307047]	-
novel.1639	843.712209697079	818.86993164978	828.721370896953	1099.77544964708	855.761694575818	1126.75616042845	830.434504081271	1027.43110155045	-0.306783912632524	0.0414842351710435	0.414719399027652	-	6	21900767	21949900	-	5084	-	PF00179:Ubiquitin-conjugating enzyme	UQ_con
ENSRNOG00000021156	884.79558332841	906.989793060911	830.715886831723	1203.36990208767	888.816867327674	1196.25181177067	874.167087740348	1096.14619372867	-0.326228522086887	0.041553177460211	0.4148355501993	Vegfb	1	222239022	222242644	-	1786	protein_coding	vascular endothelial growth factor B [Source:RGD Symbol;Acc:619799]	-
ENSRNOG00000053007	143.290790958055	166.568030716163	173.522886324994	321.247443426883	130.384292521208	311.340518013125	161.127235999737	254.324084653739	-0.657638470254297	0.0417654672161181	0.4148355501993	AABR07067950.1	9	73682708	73686406	-	318	antisense		-
ENSRNOG00000037661	267.54294535525	310.568779851426	282.224004769961	464.605423066893	296.578355523594	387.32243014728	286.778576658879	382.835402912589	-0.415954824477847	0.041776804237579	0.4148355501993	Tmsb15b2	X	107612518	107614632	-	413	protein_coding	thymosin beta 15B2 [Source:RGD Symbol;Acc:708373]	-
ENSRNOG00000028581	98.1992833139119	101.015450885931	114.684666249277	201.956861828627	131.302491764315	123.238955046862	104.63313348304	152.166102879935	-0.537425754604763	0.0418303929260541	0.4148355501993	Ccdc138	20	28078500	28157071	+	2046	protein_coding	coiled-coil domain containing 138 [Source:RGD Symbol;Acc:1566050]	-
ENSRNOG00000018524	685.390916190977	535.166963204187	481.675598246965	883.168867271301	700.586022490718	651.405905247699	567.411159214043	745.053598336573	-0.39229186740771	0.0418691786691472	0.4148355501993	Ezr	1	47287874	47331412	-	2954	protein_coding	ezrin [Source:RGD Symbol;Acc:621161]	-
ENSRNOG00000007350	27.0549045864859	29.0150763182993	27.9232230867806	57.5524735781061	41.3189659398195	41.6973908053292	27.9977346638553	46.8562767744183	-0.74006657533246	0.0420490059022765	0.415896913380351	Rac2	7	119783849	119797098	-	1362	protein_coding	Rac family small GTPase 2 [Source:RGD Symbol;Acc:1307568]	-
ENSRNOG00000038951	832.689841161844	930.631707098044	833.707660733878	1183.48813848796	891.571465056995	1167.52694254922	865.676402997922	1080.86218203139	-0.320134147999652	0.0421307894589928	0.415896913380351	Cox17	11	64962666	64968437	-	422	protein_coding	COX17 cytochrome c oxidase copper chaperone [Source:RGD Symbol;Acc:620548]	-
ENSRNOG00000017817	6579.35198203209	6874.42382252446	6722.51595814243	9021.08863121551	6638.58052766434	9507.00510361506	6725.43058756633	8388.89142083163	-0.318825302629898	0.0421616061420248	0.415896913380351	Cox4i1	19	54245950	54252225	+	731	protein_coding	cytochrome c oxidase subunit 4i1 [Source:RGD Symbol;Acc:68374]	-
ENSRNOG00000005953	59.1199766889877	67.7018447426983	76.7888634886467	172.657420734318	65.1921462606041	104.706781355604	67.8702283067776	114.185449450176	-0.747571107425169	0.0421988448719299	0.415945949015253	AABR07005983.1	1	211943877	211956858	-	1221	protein_coding		-
ENSRNOG00000027990	121.246053887585	122.508100010597	139.616115433903	228.117077091402	143.239081924708	167.71617190588	127.790089777362	179.690776973997	-0.489203513593342	0.0423368205581409	0.416900027604309	Crip1	6	137959171	137967042	+	463	protein_coding	cysteine rich protein 1 [Source:RGD Symbol;Acc:1597237]	-
ENSRNOG00000014350	8.01626802562546	18.2687517559662	10.9698376412352	9.41767749459918	33.0551727518556	52.8166950200837	12.418285807609	31.7631817555128	-1.36296545098613	0.0423660106494983	0.416900027604309	Cyr61	2	251529354	251532312	-	1984	protein_coding	cysteine-rich, angiogenic inducer, 61 [Source:RGD Symbol;Acc:620763]	-
ENSRNOG00000021035	2472.01665240225	2572.67010022254	2603.84055284229	3340.13628475118	2518.62052384278	3847.27925830504	2549.50910182236	3235.345355633	-0.34366403826287	0.0423866388713532	0.416900027604309	Rpl18	1	101701975	101703550	+	613	protein_coding	ribosomal protein L18 [Source:RGD Symbol;Acc:621182]	-
ENSRNOG00000005825	345.701558605098	375.046727225424	372.974479801998	430.073938920029	419.617054099945	508.708167825016	364.57425521084	452.799720281664	-0.313146606000855	0.0424180308386175	0.416900027604309	Lyz2	7	60335969	60341264	-	1190	protein_coding	lysozyme 2 [Source:RGD Symbol;Acc:3026]	-
ENSRNOG00000020746	787.598333517701	891.944938673644	651.209452702419	1045.36220190051	828.215717282605	1134.16902990495	776.917574964588	1002.58231636269	-0.36805171562525	0.0424419312775542	0.416900027604309	Lin7b	1	101358396	101360971	-	624	protein_coding	lin-7 homolog B, crumbs cell polarity complex component [Source:RGD Symbol;Acc:620730]	-
ENSRNOG00000054699	6.01220101921909	7.52242719363315	11.9670956086203	31.3922583153306	11.0183909172852	21.311999744946	8.5005746071575	21.2408829925206	-1.31429332292961	0.0426984544194483	0.418312312717874	Fam237a	9	70310932	70317992	+	1811	protein_coding	family with sequence similarity 237 member A [Source:RGD Symbol;Acc:9235481]	-
ENSRNOG00000019598	1755.56269761198	1751.65090366029	1549.73888131632	2257.10337287227	1791.40672330195	2089.50258368928	1685.65082752953	2046.00422662117	-0.279339330293852	0.0427175789103175	0.418312312717874	Vegfa	9	17340341	17355681	+	3546	protein_coding	vascular endothelial growth factor A [Source:RGD Symbol;Acc:619991]	-
novel.1170	0	3.22389736869992	5.98354780431013	16.7425377681763	4.5909962155355	17.6055650066946	3.06914839100335	12.9796996634688	-2.07780288167961	0.0427198802187687	1	-	2	218777822	218784221	-	654	-	-	-
ENSRNOG00000028884	2740.5616312607	2729.5664388326	2677.63764242878	3515.93293131703	2887.73661957183	3239.4239612318	2715.92190417403	3214.36450404022	-0.242923801158465	0.0427365618033144	0.418312312717874	Atp5mg	8	49220443	49227273	-	477	protein_coding	ATP synthase membrane subunit g [Source:RGD Symbol;Acc:1303259]	-
ENSRNOG00000042653	388.788999242835	411.584230737356	420.842862236479	661.330241842965	398.498471508482	570.790949690729	407.07203073889	543.539887680725	-0.416297584959857	0.0427931037494661	0.418380112889707	Ndufaf8	10	109278712	109280863	+	453	protein_coding	NADH:ubiquinone oxidoreductase complex assembly factor 8 [Source:RGD Symbol;Acc:1590963]	-
ENSRNOG00000004302	16.0325360512509	19.3433842121995	8.97532170646519	29.2994410943086	26.6277780501059	31.5046952751376	14.7837473233052	29.143971473184	-0.983215880591451	0.0429347758097891	0.418794097184553	Pah	7	28066635	28129769	+	2018	protein_coding	phenylalanine hydroxylase [Source:RGD Symbol;Acc:3248]	-
ENSRNOG00000049020	1984.0263363423	1853.74098700245	2012.46657818297	2914.24798027319	1872.20825669538	2752.95440183629	1950.07796717591	2513.13687960162	-0.365745598246908	0.0431681945372754	0.419455866236101	Tceal6	X	107323215	107323814	+	600	protein_coding	transcription elongation factor A (SII)-like 6 [Source:RGD Symbol;Acc:1598096]	-
ENSRNOG00000037718	139.282656945242	135.403689485397	128.646277792668	227.070668480891	171.703258461028	153.817041637437	134.444208074436	184.196989526452	-0.452189625756122	0.0431720243876982	0.419455866236101	Cfap52	10	54470835	54512169	-	2237	protein_coding	cilia and flagella associated protein 52 [Source:RGD Symbol;Acc:1308151]	-
ENSRNOG00000039749	24.0488040768764	15.0448543872663	13.9616115433903	83.7126888408816	21.1185825914633	22.2386084295089	17.685090002511	42.356626620618	-1.2538444699812	0.0431757167880983	0.419455866236101	LOC680885	16	8553768	8564379	-	760	protein_coding	hypothetical protein LOC680885 [Source:RGD Symbol;Acc:1586999]	-
ENSRNOG00000007663	340.691391089082	332.061428976092	241.336428107175	607.963402706903	283.723566120094	1150.84798622709	304.69641605745	680.844985018028	-1.16002823665023	0.0431997136014871	0.419455866236101	LOC100911372	5	105209846	105212173	-	780	protein_coding	40S ribosomal protein S6-like [Source:RGD Symbol;Acc:6493116]	-
ENSRNOG00000047374	11084.4946124336	12256.1831633409	11429.5735641997	15604.0451999403	11196.521570448	17784.4004828152	11590.0837799914	14861.6557510678	-0.358700311028109	0.0432096293284918	0.419455866236101	Gnas	3	172385672	172434613	+	3533	protein_coding	GNAS complex locus [Source:NCBI gene;Acc:24896]	-
ENSRNOG00000015573	156.317226499696	220.299653527828	203.440625346544	319.154626205861	213.022224400847	265.936692469544	193.352501791356	266.037847692084	-0.45977405983284	0.0432794769797711	0.419728797736538	Ctbs	2	252305874	252320387	+	1616	protein_coding	chitobiase [Source:RGD Symbol;Acc:621338]	-
ENSRNOG00000011501	1808.67047328174	1782.81524489106	1951.63384217249	2410.92543861739	1964.02818100609	2260.92519033341	1847.7065201151	2211.95960331896	-0.25931293035837	0.043450675563447	0.420509605792583	Atp1b3	8	104190032	104221342	-	1818	protein_coding	ATPase Na+/K+ transporting subunit beta 3 [Source:RGD Symbol;Acc:2172]	-
ENSRNOG00000009371	118.239953377975	50.5077254429654	70.8053156843365	75.3414199567935	166.194063002385	177.908867436071	79.8509981684258	139.814783465083	-0.808541179572121	0.0434638653935334	0.420509605792583	Abl1	3	9410661	9448167	-	3439	protein_coding	ABL proto-oncogene 1, non-receptor tyrosine kinase [Source:RGD Symbol;Acc:1584969]	-
ENSRNOG00000015906	40.0813401281273	35.4628710556991	41.8848346301709	81.6198716198596	64.2739470174971	45.4038255435807	39.1430152713324	63.7658813936458	-0.699987405913397	0.0434685624677561	0.420509605792583	Tgif1	9	119181083	119190698	-	1385	protein_coding	TGFB-induced factor homeobox 1 [Source:RGD Symbol;Acc:1310517]	Homeobox
ENSRNOG00000000306	180.366030576573	155.821706153829	187.484497868384	251.138066522645	197.412837268027	239.991649301784	174.557411532929	229.514184364152	-0.393107838174627	0.0434846577232294	0.420509605792583	Smpd2	20	46211892	46215120	-	1666	protein_coding	sphingomyelin phosphodiesterase 2 [Source:RGD Symbol;Acc:619753]	-
ENSRNOG00000003724	698.417351732618	825.317726387179	652.206710669804	1004.55226609058	783.223954370357	942.36103220044	725.313929596534	910.045750887126	-0.327314255901359	0.0435402059918845	0.420805486563399	Mrpl27	10	82375572	82381332	+	694	protein_coding	mitochondrial ribosomal protein L27 [Source:RGD Symbol;Acc:1309090]	-
novel.777	1484.01161824391	1519.5302931139	1490.90066124061	2351.28014781826	1388.31725557794	2200.69562583682	1498.14752419947	1980.09767641101	-0.402191419966575	0.0435899999164122	0.420922083039778	-	16	18823142	18824904	-	1376	-	PF16879:C-terminal domain of Sin3a protein	-
ENSRNOG00000003741	2040.14021252168	1784.96450980352	1931.68868282479	2542.77292354178	2208.26917967258	2135.83301791742	1918.93113505	2295.62504037726	-0.258241120497695	0.0436021867222349	0.420922083039778	Nptx1	10	108682638	108691367	-	4722	protein_coding	neuronal pentraxin 1 [Source:RGD Symbol;Acc:628894]	-
ENSRNOG00000025811	169.343662041338	165.493398259929	142.607889336058	246.952432080601	190.985442566277	196.441041127329	159.148316545775	211.459638591402	-0.408693297663333	0.0437354506734752	0.421094212643462	Cfp	X	1311121	1316682	+	1478	protein_coding	complement factor properdin [Source:RGD Symbol;Acc:1594557]	-
ENSRNOG00000031431	19.0386365608605	11.8209570185664	22.9369332498555	34.5314841468637	29.3823757794272	37.0643473825149	17.9321756097608	33.6594024362686	-0.90366054297123	0.0437805389027746	0.421094212643462	Cdca8	5	142911305	142933526	-	1517	protein_coding	cell division cycle associated 8 [Source:RGD Symbol;Acc:1566306]	-
ENSRNOG00000055648	219.445337201497	212.777226334195	198.454335509619	275.205464564398	241.486400937168	284.468866160801	210.225633015104	267.053577220789	-0.344920200022619	0.043792310841581	0.421094212643462	Haus7	X	157353577	157372809	+	1983	protein_coding	HAUS augmin-like complex, subunit 7 [Source:RGD Symbol;Acc:1562991]	-
ENSRNOG00000024043	95.1931828043023	76.2989043925648	89.7532170646519	107.780086882635	124.875097062566	129.725215838802	87.081768087173	120.793466594668	-0.472271903108469	0.0439668183112065	0.42202640342544	Orc6	19	27457474	27464805	-	1512	protein_coding	origin recognition complex, subunit 6 [Source:RGD Symbol;Acc:1311437]	-
ENSRNOG00000029470	163.331461022119	181.612885103429	137.621599499133	226.02425987038	202.922032726669	204.780519288395	160.855315208227	211.242270628481	-0.393448512170269	0.044026744578787	0.422319213142168	LOC685619	3	162165077	162167598	-	774	protein_coding	similar to TP53-regulating kinase (p53-related protein kinase) (Nori-2) [Source:RGD Symbol;Acc:1591394]	-
ENSRNOG00000029594	22.04473707047	27.940443862066	25.9287071520106	68.0165596832163	21.1185825914633	61.1561731811495	25.3046293615155	50.097105151943	-0.983260093032767	0.044072446791	0.422319213142168	AABR07064000.1	6	59757397	59757964	+	568	protein_coding		-
ENSRNOG00000033700	289.58768242572	312.718044763892	281.226746802576	359.964562015791	333.306325247878	419.753734106981	294.510824664063	371.00820712355	-0.333687761952016	0.0441330898121259	0.422395274591892	Bud23	12	24669449	24680818	+	1435	protein_coding	BUD23, rRNA methyltransferase and ribosome maturation factor [Source:RGD Symbol;Acc:1589742]	-
ENSRNOG00000019276	662.344145617303	717.854480763849	899.52668658129	1045.36220190051	805.260736204927	1092.47163909963	759.908437654147	981.031525735021	-0.368155071938738	0.0441555214411803	0.422395274591892	Dele1	18	31396922	31409907	+	2402	protein_coding	DAP3 binding cell death enhancer 1 [Source:RGD Symbol;Acc:735029]	-
ENSRNOG00000023480	1176.38733276054	1184.2449667691	1159.81101606878	1392.76986059017	1298.33372975344	1412.15163527382	1173.48110519947	1367.75174187247	-0.220938933383549	0.0445262713934626	0.42470128194486	Nabp2	7	2820007	2825608	-	1453	protein_coding	nucleic acid binding protein 2 [Source:RGD Symbol;Acc:1308158]	-
ENSRNOG00000002434	479.974048034324	494.330929867321	439.790763616795	617.381080201502	525.209967057262	582.836862590046	471.365247172813	575.14263661627	-0.286787529960552	0.0445570434737459	0.42470128194486	Tmem100	10	77537340	77543192	+	1396	protein_coding	transmembrane protein 100 [Source:RGD Symbol;Acc:1560541]	-
ENSRNOG00000012415	1031.09247479607	1067.11002903967	1057.09344542812	1360.33119366433	1077.04771216463	1448.28937397177	1051.76531642129	1295.22275993357	-0.300244251264884	0.0447246577351098	0.424707968864092	Mpc1	1	53026608	53038229	-	889	protein_coding	mitochondrial pyruvate carrier 1 [Source:RGD Symbol;Acc:620902]	-
ENSRNOG00000019459	7776.7820183599	8019.98202086917	7860.38729892874	8850.52402770221	8701.77422692599	9645.99640629949	7885.71711271927	9066.09822030923	-0.201268788694475	0.044762144910441	0.424824746153398	Oaz1	7	11752412	11754508	-	681	protein_coding	ornithine decarboxylase antizyme 1 [Source:RGD Symbol;Acc:3219]	-
ENSRNOG00000018655	684.388882687774	694.212566726716	702.069609039055	931.303663354808	720.786405839074	907.149902187051	693.557019484515	853.079990460311	-0.298228057781694	0.0448271507405551	0.425202416895085	Adsl	7	122157201	122192328	+	1952	protein_coding	adenylosuccinate lyase [Source:RGD Symbol;Acc:1307617]	-
ENSRNOG00000017878	6.01220101921909	8.59705964986645	6.98080577169515	23.0209894312424	10.1001916741781	20.3853910603832	7.19668881359357	17.8355240552679	-1.30810316432574	0.0448818769653721	0.425482211928612	Aldh1a7	1	240562423	240601744	-	1500	protein_coding	aldehyde dehydrogenase family 1, subfamily A7 [Source:MGI Symbol;Acc:MGI:1347050]	-
ENSRNOG00000013263	35.0711726121114	35.4628710556991	30.9149969889357	83.7126888408816	52.3373568571047	38.9175647516406	33.8163468855821	58.3225368165423	-0.782578767337378	0.0450166833928076	0.425711326084572	Ccdc151	8	23000872	23014499	-	2225	protein_coding	coiled-coil domain containing 151 [Source:RGD Symbol;Acc:1310048]	-
ENSRNOG00000020000	148.300958474071	151.523176328896	145.599663238213	243.813206249068	163.439465273064	195.514432442766	148.47459934706	200.922367988299	-0.434599357924655	0.0451507184655495	0.425961302609353	AABR07005779.2	1	198324857	198354466	-	2239	protein_coding		-
ENSRNOG00000042235	32.0650721025018	30.0897087745326	23.9341912172405	76.3878285673045	31.2187742656414	49.1102602818322	28.696324031425	52.2389543715927	-0.860426199544474	0.04515972778331	0.425961302609353	AC130035.1	5	172881813	172884599	+	744	protein_coding		-
novel.540	188.382298602198	191.284577209529	185.489981933614	335.897163974037	191.903641809384	255.743996939352	188.385619248447	261.181600907591	-0.469710234910289	0.0452676842306814	0.426566115628766	-	13	90378860	90380611	+	1752	-	-	-
ENSRNOG00000062063	10.0203350320318	7.52242719363315	5.98354780431013	33.4850755363526	9.18199243107101	18.5321736912574	7.84210334332503	20.3997472195604	-1.37248584421786	0.0452765876491606	0.426566115628766	AABR07044441.1	20	6147424	6147901	-	478	lincRNA		-
ENSRNOG00000027773	612.242470457144	571.704466716119	616.305423843943	808.873855925019	629.884680771471	782.984338455626	600.084120339069	740.580958384039	-0.302832967492897	0.0453208104650426	0.426566115628766	Ppp4r3a	6	125040803	125060482	-	3403	protein_coding	protein phosphatase 4, regulatory subunit 3A [Source:RGD Symbol;Acc:1309059]	-
ENSRNOG00000061731	1000.02943619678	1242.2751194057	1113.93714956907	1333.12456979104	1318.5341131018	1368.60102709936	1118.74723505718	1340.0865699974	-0.260736003247535	0.0454256358434269	0.4265878143586	Plxnb3	X	157015305	157028434	-	5942	protein_coding	plexin B3 [Source:RGD Symbol;Acc:1560615]	-
ENSRNOG00000003018	148.300958474071	144.000749135263	220.39401079209	242.766797638557	223.122416075025	232.578779825281	170.898572800475	232.822664512954	-0.444785827453525	0.0455005499643301	0.426770032014519	Olfml2b	13	88995316	89032487	+	3122	protein_coding	olfactomedin-like 2B [Source:RGD Symbol;Acc:1309257]	-
ENSRNOG00000033299	813.651204600984	888.721041304944	1028.17296437396	1254.64392400271	1332.3071017484	921.975641140057	910.181736759962	1169.64222229706	-0.361657222145167	0.0456502235017604	0.427717232976216	Mt-atp8	MT	7758	7961	+	204	protein_coding	mitochondrially encoded ATP synthase 8 [Source:RGD Symbol;Acc:621240]	-
ENSRNOG00000016781	1222.48087390788	1318.57402379827	1283.47100402452	1697.27476624887	1305.6793236983	1679.94154511249	1274.84196724356	1560.96521168655	-0.291941790469938	0.0457708639183853	0.428101892833478	Ppib	8	71719563	71725562	+	980	protein_coding	peptidylprolyl isomerase B [Source:RGD Symbol;Acc:620312]	-
ENSRNOG00000031022	1628.30444270517	1226.1556325622	1464.9719540886	1989.22276858145	1484.72817610418	2035.75927998463	1439.81067645199	1836.57007489009	-0.350836546721115	0.0459792810162858	0.429009100846098	Rpl36al	18	1504178	1505570	+	493	protein_coding	ribosomal protein L36a-like [Source:RGD Symbol;Acc:621156]	-
ENSRNOG00000020580	656.331944598084	607.167337771818	653.203968637189	868.519146724147	660.185255794005	852.479989797842	638.901083669031	793.728130771998	-0.312457070883374	0.0460462402055295	0.429009100846098	LOC500956	8	21890319	21896031	+	1600	protein_coding	hypothetical protein LOC500956 [Source:RGD Symbol;Acc:1565995]	-
ENSRNOG00000002800	347.705625611504	455.644161442922	285.215778672116	603.777768264859	432.471843503444	446.625385959304	362.855188575514	494.291665909202	-0.445927027969014	0.0460814309651315	0.429009100846098	Gdpd2	X	70563570	70572295	+	2969	protein_coding	glycerophosphodiester phosphodiesterase domain containing 2 [Source:RGD Symbol;Acc:1560780]	-
novel.630	1802.65827226252	1896.72628525179	1951.63384217249	2635.90328987726	1799.67051648992	2833.56935739326	1883.6727998956	2423.04772125348	-0.363172546066109	0.0462033196109431	0.42910300328	-	14	114517891	114518810	+	920	-	-	-
ENSRNOG00000031523	99.201316817115	81.6720666737313	60.8327360104863	206.142496270671	89.9835258244959	103.780172671042	80.5687065004442	133.302064922069	-0.723878582751971	0.0463146394977065	0.42910300328	AABR07071287.1	8	107699480	107717313	+	864	protein_coding		-
novel.347	29.0589715928923	29.0150763182993	25.9287071520106	62.7845166306612	33.9733719949627	47.2570429127064	28.0009183544007	48.0049771794435	-0.774243311419108	0.0463493624964632	0.42910300328	-	10	43762290	43768661	-	2547	-	-	-
ENSRNOG00000024967	539.094024723312	586.749321103385	543.505592224837	833.987662577283	551.837745107368	766.305382133495	556.449646017178	717.376929939382	-0.366027776960811	0.0463761917139464	0.42910300328	Uqcrb	7	71264514	71269869	-	1029	protein_coding	ubiquinol-cytochrome c reductase binding protein [Source:RGD Symbol;Acc:1311971]	-
ENSRNOG00000009035	255.518543316811	335.285326344792	290.202068509041	399.72808921521	321.369735087485	419.753734106981	293.668646056881	380.283852803225	-0.373165219682798	0.0463817044019084	0.42910300328	Malsu1	4	78735279	78744102	+	747	protein_coding	mitochondrial assembly of ribosomal large subunit 1 [Source:RGD Symbol;Acc:1306936]	-
ENSRNOG00000023463	187.380265098995	116.060305273197	88.7559590972669	222.885034038847	186.394446350741	176.982258751508	130.73217648982	195.420579713699	-0.57887083435542	0.0465684448041849	0.42952798606183	Parp9	11	67724076	67756799	-	3152	protein_coding	poly (ADP-ribose) polymerase family, member 9 [Source:RGD Symbol;Acc:1307534]	-
ENSRNOG00000032274	5.01016751601591	3.22389736869992	6.98080577169515	23.0209894312424	6.42739470174971	15.7523476375688	5.07162355213699	15.066910590187	-1.559896374104	0.0465711023369893	0.42952798606183	AY172581.15	MT	3835	3903	+	69	Mt_tRNA		-
ENSRNOG00000036661	204.414834653449	173.015825453562	198.454335509619	235.44193736498	230.468010019882	275.202779315173	191.961665205544	247.037575566678	-0.363593548622735	0.046600674132653	0.42952798606183	Rab40b	10	110557729	110585376	-	1882	protein_coding	Rab40b, member RAS oncogene family [Source:RGD Symbol;Acc:1305663]	-
ENSRNOG00000003870	56.1138761793782	39.7614008806323	40.8875766627859	72.2021941252604	62.4375485312829	74.1286947650297	45.5876179075988	69.5894791405243	-0.608365281887282	0.0466870205692558	0.429790721561407	C1qtnf2	10	29067102	29084035	+	1216	protein_coding	C1q and TNF related 2 [Source:RGD Symbol;Acc:1561041]	-
ENSRNOG00000011821	17.0345695544541	31.1643412307659	12.9643535760053	51.27402191504	48.6645598846763	23.1652171140718	20.3877547870751	41.0345996379294	-1.01195637052734	0.0467133555941176	0.429798549969882	S100a4	2	189997129	189999604	+	653	protein_coding	S100 calcium-binding protein A4 [Source:RGD Symbol;Acc:3245]	-
ENSRNOG00000013356	1140.31412664522	1136.96113869484	1221.64101004665	1589.49467936624	1228.5505872773	1428.83059159595	1166.3054251289	1415.62528607983	-0.279053879415061	0.0467661326148148	0.430049523745284	Snapin	2	189878168	189880743	-	1525	protein_coding	SNAP-associated protein [Source:RGD Symbol;Acc:1560377]	-
ENSRNOG00000024539	1381.80420091719	1458.2762431086	1353.27906174147	1801.91562729998	1450.75480410922	1813.37319568954	1397.78650192242	1688.68120903291	-0.272641449097873	0.046798402018066	0.43011174388811	Ndufb6	5	56567109	56576676	-	629	protein_coding	NADH:ubiquinone oxidoreductase subunit B6 [Source:RGD Symbol;Acc:1311354]	-
ENSRNOG00000053328	5.01016751601591	1.07463245623331	0.997257967385022	9.41767749459918	10.1001916741781	8.33947816106584	2.36068597987808	9.28578244328104	-1.96732625389348	0.046901637305106	1	AABR07001233.1	1	38895131	39035633	-	1254	lincRNA		-
ENSRNOG00000016866	105.213517836334	153.672441241363	100.723054705887	168.471786292274	154.257472841993	176.055650066946	119.869671261195	166.261636400404	-0.473833062596646	0.0469627624179229	0.430142459007018	Fhl2	9	49920854	49950093	-	1061	protein_coding	four and a half LIM domains 2 [Source:RGD Symbol;Acc:61963]	-
ENSRNOG00000058904	0	1.07463245623331	0	5.2320430525551	1.8363984862142	5.55965210737723	0.358210818744435	4.20936454871551	-3.51740886472529	0.0470186246804565	1	AABR07040847.1	X	112154759	112159458	-	2491	protein_coding	testis expressed 13B [Source:NCBI gene;Acc:680865]	-
ENSRNOG00000010905	60.1220101921909	82.7466991299646	96.7340228363471	169.518194902785	86.3107288520675	118.605911624048	79.8675773861676	124.811611792967	-0.641786910431577	0.0470554824578099	0.430142459007018	Dlx5	4	32387741	32392007	-	1390	protein_coding	distal-less homeobox 5 [Source:RGD Symbol;Acc:2506]	Homeobox
novel.44	699.419385235821	646.928738652451	570.431557344232	853.869426176993	709.768014921789	789.470599247566	638.926560410835	784.369346782116	-0.295506780696548	0.0470583402481208	0.430142459007018	-	1	78897957	78901513	+	3504	-	PF08333:Protein of unknown function (DUF1725)	-
ENSRNOG00000032575	287.583615419313	327.762899151158	251.309007781025	421.702670035941	291.987359308058	451.258429382118	288.885174117166	388.316152908706	-0.426778600831964	0.047166366415963	0.430142459007018	Ocel1	16	19767264	19769033	+	1271	protein_coding	occludin/ELL domain containing 1 [Source:RGD Symbol;Acc:1565407]	-
ENSRNOG00000009823	631.281107018005	671.645285145817	632.261551322104	966.881556112183	635.393876230114	883.984685072979	645.062647828642	828.753372471759	-0.36106152583227	0.047180373334759	0.430142459007018	Naa38	10	55997614	55998691	+	711	protein_coding	N(alpha)-acetyltransferase 38, NatC auxiliary subunit [Source:RGD Symbol;Acc:1559617]	-
ENSRNOG00000018391	291.591749432126	282.62833598936	232.36110640071	385.078368668055	296.578355523594	358.597560925831	268.860397274065	346.751428372493	-0.366524873273227	0.0472098245847608	0.430142459007018	Cdk2ap2	1	219345918	219347728	+	1049	protein_coding	cyclin-dependent kinase 2 associated protein 2 [Source:RGD Symbol;Acc:1588883]	-
ENSRNOG00000027049	2277.62215278083	2256.72815808994	2216.9044614969	3009.47116382969	2210.10557815879	3221.8183962251	2250.41825745589	2813.79837940453	-0.322237698691037	0.0473068761210256	0.430267981977575	Atp5mf	12	11191812	11198369	+	419	protein_coding	ATP synthase membrane subunit f [Source:RGD Symbol;Acc:1596067]	-
ENSRNOG00000050473	169.343662041338	184.836782472129	183.495465998844	245.90602347009	209.349427428419	231.652171140718	179.225303504104	228.969207346409	-0.352716087379198	0.0473142213143453	0.430267981977575	Rps27l	8	72741155	72746090	+	704	protein_coding	ribosomal protein S27-like [Source:RGD Symbol;Acc:1595396]	-
ENSRNOG00000003786	758.539361924809	725.376907957482	738.968153832301	988.856136932914	816.279127122213	866.379120066285	740.961474571531	890.504794707137	-0.264558366934802	0.047486103594294	0.430267981977575	Tspan6	X	104719940	104726816	-	1606	protein_coding	tetraspanin 6 [Source:RGD Symbol;Acc:1560160]	-
ENSRNOG00000021125	2410.89260870686	2498.52046074244	2432.31218245207	2956.10432469363	2568.20328297056	3206.06604858754	2447.24175063379	2910.12455208391	-0.249909120328488	0.0474963520598541	0.430267981977575	Prdx5	1	222164462	222167447	-	816	protein_coding	peroxiredoxin 5 [Source:RGD Symbol;Acc:71007]	-
ENSRNOG00000012026	2358.78686654029	2546.87892127294	2520.07088358195	3284.67662839409	2544.33010264978	3143.05665803726	2475.24555713173	2990.68779636038	-0.272780435818381	0.047517246255033	0.430267981977575	Psmc2	4	9867101	9881484	-	1535	protein_coding	proteasome 26S subunit, ATPase 2 [Source:RGD Symbol;Acc:3428]	-
ENSRNOG00000016021	290.589715928923	353.554078100758	385.938833378003	408.099358099298	407.680463939553	505.001733086765	343.360875802561	440.260518375205	-0.359101444592341	0.047576278279214	0.430267981977575	Lims2	18	24708115	24746159	+	2432	protein_coding	LIM zinc finger domain containing 2 [Source:RGD Symbol;Acc:1305273]	-
ENSRNOG00000020770	56.1138761793782	52.656990355432	61.8299939778713	69.0629682937273	82.6379318796391	100.07373793279	56.8669535042272	83.9248793687188	-0.562889370833715	0.0476353520803948	0.430267981977575	Arl4d	10	89578212	89580368	+	1382	protein_coding	ADP-ribosylation factor like GTPase 4D [Source:RGD Symbol;Acc:1306875]	-
ENSRNOG00000060863	1496.03602028235	1544.24683960726	1482.92259750153	2020.61502689678	1472.79158594379	2230.34710374283	1507.73515246371	1907.9179055278	-0.339536460132746	0.0478636200242896	0.431095362040474	AABR07017145.1	15	12756403	12796711	+	2046	lincRNA		-
ENSRNOG00000005804	881.7894828188	909.139057973377	981.301839906861	1114.42517019424	1001.75537422985	1212.9307680928	924.076793566346	1109.70377083896	-0.263985671993214	0.0478670998354796	0.431095362040474	Eif3d	7	119188185	119200623	-	1894	protein_coding	eukaryotic translation initiation factor 3, subunit D [Source:RGD Symbol;Acc:1303255]	-
novel.1375	276.561246884078	241.792302652494	199.451593477004	312.876174542795	272.705175202809	358.597560925831	239.268381004526	314.726303557145	-0.395551507794308	0.0478767633028051	0.431095362040474	-	4	64865709	64869016	+	3308	-	-	-
ENSRNOG00000001036	364.740195165958	362.151137750624	370.979963867228	686.444048495229	418.698854856838	397.515125677472	365.957098927937	500.886009676513	-0.451599322278715	0.048089746464483	0.431947893055956	Rsph10b	12	12665194	12712742	-	3914	protein_coding	radial spoke head 10 homolog B [Source:RGD Symbol;Acc:1311893]	-
ENSRNOG00000016978	47.0955746505496	53.7316228116653	53.8519302387912	85.8055060619037	74.3741386916752	67.6424339730896	51.5597092336687	75.9406929088895	-0.557222782745068	0.0481710817038624	0.431947893055956	LOC308990	1	198528635	198531201	+	2150	protein_coding	hypothetical protein LOC308990 [Source:RGD Symbol;Acc:1564503]	-
ENSRNOG00000049944	141.286723951649	155.821706153829	157.566758846833	160.100517408186	235.059006235418	215.899823503149	151.558396317437	203.686449048918	-0.428559928065368	0.0482711602678308	0.431947893055956	Slc25a22	1	214410417	214414897	-	2426	protein_coding	solute carrier family 25 member 22 [Source:RGD Symbol;Acc:1307826]	-
novel.1434	38.0772731217209	38.686768424399	22.9369332498555	62.7845166306612	49.5827591277834	50.9634776509579	33.2336582653252	54.4435844698009	-0.712118644979577	0.0483207379027662	0.431947893055956	-	4	120944200	120948868	-	2615	-	-	-
ENSRNOG00000014562	1534.11329340407	1545.32147206349	1517.82662636	1977.71227386583	1613.27607013918	1871.749542817	1532.42046394252	1820.91262894067	-0.248605696383378	0.0483557581576798	0.431947893055956	Hnrnpf	4	149957206	149978895	+	2346	protein_coding	heterogeneous nuclear ribonucleoprotein F [Source:RGD Symbol;Acc:620366]	-
novel.839	55.111842676175	34.3882385994658	23.9341912172405	76.3878285673045	51.4191576139976	65.7892166039639	37.8114241642938	64.5320675950887	-0.768965537726749	0.0483812374730329	0.431947893055956	-	17	88104883	88114493	+	2533	-	-	-
ENSRNOG00000054145	1.00203350320318	1.07463245623331	0	8.37126888408816	1.8363984862142	6.4862607919401	0.69222198647883	5.56464272074749	-3.01473079032355	0.0485461416469526	1	RF00138	8	69124878	69124976	+	99	snoRNA	predicted gene, 23136 [Source:MGI Symbol;Acc:MGI:5452913]	-
ENSRNOG00000010756	380.772731217209	340.658488625958	338.070450943522	446.816476688206	406.762264696446	441.065733851927	353.167223595563	431.548158412193	-0.288620141272573	0.0485612759966663	0.433096731720665	Tp53	10	56187020	56198449	+	2192	protein_coding	tumor protein p53 [Source:RGD Symbol;Acc:3889]	P53
ENSRNOG00000011745	1209.45443836624	1225.08100010597	1296.43535760053	1536.12784023018	1321.28871083112	1580.79441586426	1243.65693202425	1479.40365564185	-0.25023005280012	0.0486807290626678	0.433703378574693	Psma1	1	183733567	183744586	-	1174	protein_coding	proteasome subunit alpha 1 [Source:RGD Symbol;Acc:61841]	-
ENSRNOG00000017194	2043.14631303129	2165.38439931011	2175.01962686673	2733.21929065478	2188.98699556733	2756.66083657454	2127.85011306938	2559.62237426555	-0.266421054431523	0.0489076506121276	0.434456612796482	Prdx1	5	135536413	135551990	+	889	protein_coding	peroxiredoxin 1 [Source:RGD Symbol;Acc:620039]	-
ENSRNOG00000023786	1545.13566193931	1509.8586010078	1632.51129260928	2201.64371651519	1590.3210890615	1978.30954154173	1562.50185185213	1923.42478237281	-0.299487932408761	0.0489198403617266	0.434456612796482	Ybx1	5	138319762	138336475	-	1504	protein_coding	Y box binding protein 1 [Source:RGD Symbol;Acc:61843]	CSD
ENSRNOG00000008054	137.278589938836	150.448543872663	168.536596488069	215.56017376527	176.294254676563	206.63373665752	152.087910099856	199.496055033118	-0.390386040223304	0.0491688090147835	0.434875300676538	Igsf9	13	90815562	90832469	-	4579	protein_coding	immunoglobulin superfamily, member 9 [Source:RGD Symbol;Acc:1304566]	-
ENSRNOG00000020595	4827.79741843293	4820.80119866261	4994.26790066419	6789.0990649955	4867.37418771074	6291.6729681819	4880.95550591991	5982.71540696271	-0.293542094782519	0.0493223063366282	0.434875300676538	Rps11	1	101116635	101118825	-	1359	protein_coding	ribosomal protein S11 [Source:RGD Symbol;Acc:621026]	-
ENSRNOG00000001633	717.455988293479	721.078378132549	727.001058223681	1073.61523438431	705.177018706253	989.618075113147	721.845141549903	922.803442734569	-0.35384654780863	0.049348159063951	0.434875300676538	Tfg	11	46179940	46206721	+	2245	protein_coding	Trk-fused gene [Source:RGD Symbol;Acc:1309751]	-
ENSRNOG00000054641	53.1077756697687	38.686768424399	42.8820925975559	71.1557855147494	54.1737553433189	84.3213902952213	44.8922122305745	69.8836437177632	-0.636795655870651	0.0494276744543654	0.434875300676538	AC142458.1	8	79690696	79690948	-	252	pseudogene		-
ENSRNOG00000028822	4470.0714577894	4869.15965919311	4502.61972274337	6613.30241842965	4793.00004901907	5514.24828183365	4613.95027990863	5640.18358309412	-0.289647828210451	0.0496279661664457	0.434875300676538	Bex3	X	106823491	106825014	+	766	protein_coding	brain expressed X-linked 3 [Source:RGD Symbol;Acc:3148]	-
ENSRNOG00000046862	45.0915076441432	78.4481693050314	29.9177390215507	107.780086882635	67.0285447468184	86.174607664347	51.1524719902417	86.9944130979335	-0.767859587591797	0.049687742075244	0.434875300676538	LOC108348137	X	105911925	105915821	+	2125	protein_coding	armadillo repeat-containing X-linked protein 1 [Source:RGD Symbol;Acc:11440590]	-
ENSRNOG00000020643	665.350246126913	666.27212286465	736.973637897531	863.287103671592	742.823187673644	894.177380603171	689.532002296365	833.429223982802	-0.27308786338733	0.0496911330354463	0.434875300676538	Bub3	1	203524426	203557337	+	2723	protein_coding	BUB3 mitotic checkpoint protein [Source:RGD Symbol;Acc:1306654]	-
ENSRNOG00000008604	3091.27335738182	3437.74922749035	3194.21726953422	3870.66545028026	3485.48432683455	4034.45421258674	3241.0799514688	3796.86799656719	-0.228363791315113	0.0497017449508666	0.434875300676538	Nsfl1c	3	146980923	147005439	+	1468	protein_coding	NSFL1 cofactor [Source:RGD Symbol;Acc:619952]	-
ENSRNOG00000053850	51.1037086633623	42.9852982493323	53.8519302387912	62.7845166306612	67.9467439899255	94.5140858254129	49.3136457171619	75.0817821486665	-0.607013867314009	0.0497815960112007	0.434875300676538	Rdh5	7	3335742	3342491	-	2310	protein_coding	retinol dehydrogenase 5 [Source:RGD Symbol;Acc:1308849]	-
ENSRNOG00000011321	399.81136777807	366.449667575558	403.889476790934	498.090498603246	424.208050315481	519.827472039771	390.050170714854	480.708673652832	-0.300860019065354	0.0498686345016818	0.434875300676538	Rftn1	9	12740885	12942358	+	2826	protein_coding	raftlin lipid raft linker 1 [Source:RGD Symbol;Acc:1563347]	-
ENSRNOG00000006048	138.280623442039	139.70221931033	180.503692096689	237.534754586002	172.621457704135	209.413562711209	152.828844949686	206.523258333782	-0.432450854147181	0.0499119806319976	0.434875300676538	Ezh2	4	77284404	77347011	-	2794	protein_coding	enhancer of zeste 2 polycomb repressive complex 2 subunit [Source:RGD Symbol;Acc:1595860]	-
ENSRNOG00000024186	2212.48997507263	2135.29469053558	2336.57541758311	3057.6059599132	2268.87032971765	2826.15648791676	2228.12002773044	2717.54425918253	-0.286241896221555	0.0499210026165229	0.434875300676538	Eef1b2	9	69953440	69956160	+	1017	protein_coding	eukaryotic translation elongation factor 1 beta 2 [Source:RGD Symbol;Acc:1311415]	-
