# Supplementary material for: Electroacupuncture alleviates perioperative hypothalamus-pituitary-adrenal axis dysfunction via circRNA-miRNA-mRNA networks
Source: Front Mol Neurosci. 2023 Jan 25;16:1115569. doi: 10.3389/fnmol.2023.1115569 (PMC9905746; doi:10.3389/fnmol.2023.1115569)
Supplement: Supplementary file 1 [file Data_Sheet_1.ZIP › Raw data/Fig2/Fig2C/PVN/HT VS NC/HTvsNC_deg_up.xls]

gene_id	HT1	HT2	HT3	NC1	NC2	NC3	HT	NC	log2FoldChange	pvalue	padj	gene_name	gene_chr	gene_start	gene_end	gene_strand	gene_length	gene_biotype	gene_description	tf_family
ENSRNOG00000047706	588.193666380268	686.690139533083	1221.64101004665	0	2.7545977293213	0	832.174938653334	0.918199243107101	9.76286388752257	2.58933697183214e-28	4.36691680299491e-24	LOC103690108	20	3791407	3794027	-	1089	protein_coding	class I histocompatibility antigen, Non-RT1.A alpha-1 chain-like [Source:RGD Symbol;Acc:9113230]	-
ENSRNOG00000012294	621.260771985973	498.629459692254	613.313649941788	229.163485701913	268.114178987273	249.257736147412	577.734627206672	248.8451336122	1.21467993289621	2.21807654163396e-13	1.87039304373283e-09	Heph	X	65563122	65658516	+	4377	protein_coding	hephaestin [Source:RGD Symbol;Acc:71060]	-
ENSRNOG00000048951	116.235886371569	105.313980710864	243.330944041945	1.04640861051102	0.918199243107101	0	154.960270374793	0.654869284539374	7.91766908389771	4.52309402982447e-13	2.54273269376632e-09	LOC100364500	20	2704148	2707120	-	1154	protein_coding	RT1 class I, locus CE11-like [Source:RGD Symbol;Acc:2320860]	-
ENSRNOG00000029686	176.35789656376	229.971345633928	175.517402259764	78.4806457883265	64.2739470174971	63.9359992348381	193.948881485817	68.8968640135539	1.49486404625934	2.87062232364024e-10	1.21032613720482e-06	LOC102555727	4	9809606	9810649	+	1041	pseudogene	quinone oxidoreductase-like protein 1-like [Source:RGD Symbol;Acc:7532340]	-
novel.1184	47.0955746505496	49.4330929867321	97.7312808037321	6.27845166306612	0.918199243107101	7.41286947650297	64.7533161470046	4.86984012755873	3.74507459948531	1.02079640825785e-09	3.44314628505373e-06	-	20	132242	135568	+	2471	-	-	-
ENSRNOG00000061153	2292.65265532888	2107.35424667351	2520.07088358195	1279.75773065498	1413.10863514183	1450.14259134089	2306.69259519478	1381.00298571257	0.739966794706131	6.59810150791446e-09	1.85461636551629e-05	Hrh3	3	175473078	175479395	-	3264	protein_coding	histamine receptor H3 [Source:RGD Symbol;Acc:620630]	-
ENSRNOG00000049918	46.0935411473464	74.1496394800982	109.698376412352	13.6033119366433	14.6911878897136	9.26608684562871	76.6471856799323	12.5201955573285	2.61599829831996	1.44869111329018e-08	3.49031080366269e-05	Lrg1	9	10952374	10954681	+	1365	protein_coding	leucine-rich alpha-2-glycoprotein 1 [Source:RGD Symbol;Acc:1359464]	-
novel.1205	34.0691391089082	39.7614008806323	57.8409621083313	0	0	0.926608684562871	43.8905006992906	0.308869561520957	6.99312538425701	3.71112571886232e-08	7.82351690607662e-05	-	20	147571	153922	-	1512	-	-	-
ENSRNOG00000025710	95.1931828043023	109.612510535797	96.7340228363471	28.2530324837975	38.5643682104982	37.9909560670777	100.513238725482	34.9361189204578	1.51932760132838	1.51335797145664e-07	0.000232025292623784	Ces5a	19	12097632	12136240	+	1641	protein_coding	carboxylesterase 5A [Source:RGD Symbol;Acc:1549717]	-
ENSRNOG00000050210	50.1016751601591	37.6121359681657	66.8162838147964	12.5569033261322	0.918199243107101	5.55965210737723	51.5100316477071	6.34491822553886	3.04889865748003	1.4065152534614e-06	0.0016674573193478	RT1-CE10	20	154074	157861	-	1778	protein_coding	RT1 class I, locus CE10 [Source:RGD Symbol;Acc:1359292]	-
ENSRNOG00000028896	43.0874406377368	53.7316228116653	104.712086575427	14.6497205471543	18.363984862142	18.5321736912574	67.1770500082765	17.1819597001846	1.96507344783234	1.62939280168927e-05	0.0119476998262998	A2m	4	154309426	154359137	+	4573	protein_coding	alpha-2-macroglobulin [Source:RGD Symbol;Acc:2004]	-
ENSRNOG00000050183	18.0366030576573	8.59705964986645	12.9643535760053	0	0	0	13.1993387611763	0	6.22261530362227	1.73679759565879e-05	1	RT1-CE1	20	4638663	4943564	-	2066	protein_coding	RT1 class I, locus1 [Source:RGD Symbol;Acc:1595869]	-
ENSRNOG00000057522	150.305025480477	197.732371946928	197.457077542234	59.6452907991282	90.901725067603	24.0918257986347	181.831491656547	58.2129472217886	1.64291565357246	3.47074428170049e-05	0.0230807115459851	Retreg1	2	78391921	78399987	+	1044	protein_coding	reticulophagy regulator 1 [Source:RGD Symbol;Acc:1565003]	-
ENSRNOG00000002456	315.640553509002	286.926865814293	236.35013827025	99.4088179985469	178.130653162778	129.725215838802	279.639185864515	135.754895666709	1.03988170357648	3.55824785173799e-05	0.0230807115459851	Hlf	10	77840568	77918191	-	888	protein_coding	HLF, PAR bZIP transcription factor [Source:RGD Symbol;Acc:1582828]	TF_bZIP
ENSRNOG00000036960	559.134694787376	635.107781633884	534.530270518372	269.973421511843	396.662073022268	366.937039086897	576.25758231321	344.524177873669	0.740383382460415	7.68670065549413e-05	0.0463336607155436	Abcc9	4	176805431	176922424	-	7185	protein_coding	ATP binding cassette subfamily C member 9 [Source:RGD Symbol;Acc:3787]	-
ENSRNOG00000001747	245.49820828478	435.226144774489	270.256909161341	78.4806457883265	190.985442566277	74.1286947650297	316.993754073537	114.531594373211	1.46653208523328	8.97627046695658e-05	0.0504616004750743	Pak2	11	71959228	72021224	+	5559	protein_coding	p21 (RAC1) activated kinase 2 [Source:RGD Symbol;Acc:61953]	-
ENSRNOG00000016394	33.067105605705	105.313980710864	67.8135417821815	20.9281722102204	18.363984862142	21.311999744946	68.7315426995835	20.2013856057695	1.76531132616258	0.00017741447052394	0.0831137512607291	Wdr77	2	208420309	208587260	+	2929	protein_coding	WD repeat domain 77 [Source:RGD Symbol;Acc:1310479]	-
ENSRNOG00000014288	746.514959886371	770.511471119281	1430.06792523012	440.53802502514	575.710925428152	495.735646241136	982.364785411924	503.994865564809	0.962712764249988	0.00019197989474851	0.0869846539424965	Fn1	9	78900103	78969078	-	8406	protein_coding	fibronectin 1 [Source:RGD Symbol;Acc:2624]	-
ENSRNOG00000017459	580.177398354642	543.764022854053	403.889476790934	266.83419568031	363.606900270412	254.81738825479	509.276965999876	295.086161401837	0.78649417136517	0.000238762442401477	0.0982128924658757	C1ql3	17	80314186	80320681	-	768	protein_coding	complement C1q like 3 [Source:RGD Symbol;Acc:1591795]	-
ENSRNOG00000061989	147.298924970868	131.105159660463	121.665472020973	37.6707099783967	86.3107288520675	48.1836515972693	133.356518884101	57.3883634759112	1.21198283886897	0.000246450476923566	0.0982206264167887	Nkrf	X	123502096	123515720	-	1157	protein_coding	NFKB repressing factor [Source:RGD Symbol;Acc:6500424]	-
ENSRNOG00000048922	110.22368535235	138.627586854097	91.747732999422	25.1138066522645	67.9467439899255	32.4313039597005	113.53300173529	41.8306182006301	1.4346555173841	0.000250429109749298	0.0982206264167887	LOC100909664	13	43818010	43845101	+	3420	protein_coding	centrosomal protein of 170 kDa-like [Source:RGD Symbol;Acc:6502250]	-
ENSRNOG00000019689	1414.87130652289	1719.41192997329	1167.78907980786	881.076050050279	870.452882465532	1027.60903118022	1434.02410543468	926.379321232012	0.630033210686775	0.000307337424401877	0.117801037784947	Vwf	4	158088505	158219523	+	8829	protein_coding	von Willebrand factor [Source:RGD Symbol;Acc:621759]	-
ENSRNOG00000033261	2618.31354386992	2617.80466338433	2907.00697492734	1972.48023081327	2136.64963871022	2071.89701868258	2714.3750607272	2060.34229606869	0.397653265169025	0.000346037003347818	0.127878831506566	Fam107a	15	18399515	18415965	+	3085	protein_coding	family with sequence similarity 107, member A [Source:RGD Symbol;Acc:1306327]	-
ENSRNOG00000047618	137.278589938836	126.80662983553	167.539338520684	9.41767749459918	63.35574777439	53.7433037046465	143.874852765017	42.1722429912119	1.76465209495407	0.000348794915464099	0.127878831506566	Katnal1	12	7454884	7548614	+	2251	protein_coding	katanin catalytic subunit A1 like 1 [Source:RGD Symbol;Acc:1359252]	-
ENSRNOG00000023077	1251.53984550077	1183.17033431287	1306.40793727438	814.105898977574	952.172615102063	951.627119046069	1247.03937236267	905.968544375235	0.46055395085528	0.000360536753320355	0.129371326483996	Cpne9	4	145238947	145262442	+	1960	protein_coding	copine family member 9 [Source:RGD Symbol;Acc:1309212]	-
ENSRNOG00000048597	197.400600131027	61.2540500052985	28.9204810541656	11.5104947156212	24.7913795638917	25.0184344831975	95.858377063497	20.4401029209035	2.22575314289229	0.000384567182646535	0.132361745619057	LOC100910732	11	72829238	72865902	+	1964	protein_coding	serine/threonine-protein kinase PAK 2-like [Source:RGD Symbol;Acc:6497075]	-
ENSRNOG00000008901	415.843903829321	394.390111437623	318.125291595822	162.193334629208	281.88716763388	176.982258751508	376.119768954255	207.020920338199	0.859774796166775	0.000454875340771321	0.150421031806046	Coro2a	5	62156839	62187930	-	2352	protein_coding	coronin 2A [Source:RGD Symbol;Acc:1309719]	-
ENSRNOG00000000161	388.788999242835	351.404813188291	387.933349312773	229.163485701913	269.032378230381	268.716518523233	376.042387247966	255.637460818509	0.555883584077334	0.000514356053504013	0.160641015598985	Chm	X	84666900	84821775	-	3498	protein_coding	CHM, Rab escort protein 1 [Source:RGD Symbol;Acc:2340]	-
ENSRNOG00000000299	448.911009435026	515.823578991987	508.601563366361	149.636431303076	371.870693458376	199.220867181017	491.112050597791	240.242663980823	1.02997514259508	0.000543922060910053	0.166786282859055	Foxo3	20	46428124	46519144	+	2880	protein_coding	forkhead box O3 [Source:RGD Symbol;Acc:1309196]	Fork_head
ENSRNOG00000016046	746.514959886371	696.361831639183	646.223162865494	280.437507616953	548.164948134939	347.478256711077	696.366651463683	392.026904154323	0.827802307241031	0.000576379722319255	0.166943943978608	Hecw1	17	53229785	53773657	+	5733	protein_coding	HECT, C2 and WW domain containing E3 ubiquitin protein ligase 1 [Source:RGD Symbol;Acc:1561038]	-
ENSRNOG00000011119	309.628352489783	279.40443862066	293.193842411196	121.383398819278	224.95881456124	127.871998469676	294.075544507213	158.071403950065	0.893836798317632	0.000584031585813098	0.166943943978608	NEWGENE_1306210	16	884861	930527	-	1095	protein_coding	spindlin 1 [Source:RGD Symbol;Acc:11436999]	-
ENSRNOG00000029614	799.622735556139	773.735368487981	738.968153832301	299.272862606152	606.929699693794	406.781212523101	770.77541929214	437.661258274349	0.815414442165056	0.000681140613151073	0.185281232916014	Robo1	11	9642365	10143317	+	4935	protein_coding	roundabout guidance receptor 1 [Source:RGD Symbol;Acc:61941]	-
ENSRNOG00000013389	251.510409303999	232.120610546394	203.440625346544	32.4386669258416	134.975288736744	100.07373793279	229.023881732312	89.1625645317918	1.35732257888966	0.000694246885340178	0.185848789226383	AABR07007916.1	2	35077504	35104963	-	516	protein_coding	regulator of G-protein signaling 7 binding protein [Source:NCBI gene;Acc:294715]	-
ENSRNOG00000021555	2.00406700640636	55.8808877241319	63.8245099126414	6.27845166306612	4.5909962155355	2.77982605368861	40.5698215477266	4.54975797743008	3.16257055305332	0.000730726087354517	0.19255774161303	Mis18a	11	30879887	30893310	-	1491	protein_coding	MIS18 kinetochore protein A [Source:RGD Symbol;Acc:1310778]	-
novel.883	115.233852868366	123.58273246683	116.679182184048	26.1602152627755	79.8833341503178	31.5046952751376	118.498589173081	45.849414896077	1.36496740043765	0.000753905522324842	0.192645706575886	-	18	14984474	15006921	+	1513	-	PF12736:Cell-cycle sustaining, positive selection,	-
ENSRNOG00000005573	384.780865230022	387.942316700224	331.089645171827	212.420947933737	268.114178987273	254.81738825479	367.937609034024	245.1175050586	0.584253067530714	0.00076820798687312	0.19296882840818	Ntn4	7	34533543	34649481	+	2240	protein_coding	netrin 4 [Source:RGD Symbol;Acc:1565947]	-
ENSRNOG00000019346	240.488040768764	102.090083342164	34.9040288584758	13.6033119366433	40.4007666967124	37.9909560670777	125.827384323135	30.6650115668111	2.03302033941698	0.000778053977572266	0.19296882840818	LOC103693999	16	81549204	81587080	-	3656	protein_coding	transmembrane and coiled-coil domain-containing protein 3 [Source:RGD Symbol;Acc:9333008]	-
ENSRNOG00000061740	302.614117967361	69.8511096551649	368.985447932458	99.4088179985469	67.0285447468184	82.4681729260955	247.150225184995	82.9685118904869	1.57633322225704	0.000792688923569124	0.193749256463671	Smarcb1	AABR07024104.1	33752	57957	+	3703	protein_coding	SWI/SNF related, matrix associated, actin dependent regulator of chromatin, subfamily b, member 1 [Source:RGD Symbol;Acc:1308761]	-
ENSRNOG00000007104	3341.78173318261	3228.19589852485	2964.84793703567	1214.88039680329	2626.04983528631	1290.76589759608	3178.27518958105	1710.56537656189	0.893552028475227	0.000817623648377326	0.195716575502183	Itpr1	4	140247313	140580748	+	9927	protein_coding	inositol 1,4,5-trisphosphate receptor, type 1 [Source:RGD Symbol;Acc:2933]	-
ENSRNOG00000027839	1510.0644893272	1507.70933609533	1461.98018018644	892.5865447659	1197.33181301166	1102.66433462982	1493.25133520299	1064.19423080246	0.488085165524935	0.000827741830663971	0.195716575502183	Ptk2b	15	42827310	42947656	-	3933	protein_coding	protein tyrosine kinase 2 beta [Source:RGD Symbol;Acc:628758]	-
ENSRNOG00000016196	2186.43710398934	2181.50388615361	2039.39254330237	1446.13669972623	1777.63373465535	1539.09702505893	2135.77784448177	1587.62248648017	0.427562901162006	0.00084715742731452	0.195716575502183	Dlgap1	9	118586179	119158196	+	4946	protein_coding	DLG associated protein 1 [Source:RGD Symbol;Acc:620223]	-
ENSRNOG00000016388	1866.78841646753	1812.90495366559	1543.75533351201	741.903704852313	1271.70595170333	1199.95824650892	1741.14956788171	1071.18930102152	0.700257305194779	0.000859763861612489	0.195944831433711	Sphkap	9	89050381	89195273	-	7279	protein_coding	SPHK1 interactor, AKAP domain containing [Source:RGD Symbol;Acc:1311951]	-
ENSRNOG00000061379	102.207417326725	114.985672816964	62.8272519452564	39.7635271994188	46.8281613984621	46.3304342281436	93.3401140296482	44.3073742753415	1.07195416881914	0.00101019224344077	0.212961152320358	C7	2	54709138	54777729	-	2538	protein_coding	complement C7 [Source:RGD Symbol;Acc:620318]	-
ENSRNOG00000046912	2040.14021252168	2040.72703438705	2021.44189988944	1471.25050637849	1709.68699066542	1355.62850551548	2034.10304893272	1512.1886675198	0.427637506091059	0.00104574451778338	0.215079040151423	Nr1d2	15	8730871	8757165	+	4610	protein_coding	nuclear receptor subfamily 1, group D, member 2 [Source:RGD Symbol;Acc:628828]	THR-like
ENSRNOG00000015473	363.738161662755	282.62833598936	284.218520704731	89.9911405039477	235.977205478525	118.605911624048	310.195006118949	148.191419202173	1.06372002242093	0.00120619495647818	0.234352217210793	Phactr2	1	7355154	7480825	-	1979	protein_coding	phosphatase and actin regulator 2 [Source:RGD Symbol;Acc:1303141]	-
ENSRNOG00000004118	879.785415812394	875.825451830145	693.09428733259	238.581163196513	640.903071688756	366.010430402334	816.235051658376	415.164888429201	0.974289826805372	0.00134891910622111	0.243270589823678	Frmpd4	X	28072826	28204260	+	5118	protein_coding	FERM and PDZ domain containing 4 [Source:RGD Symbol;Acc:1566031]	-
ENSRNOG00000006663	253.514476310405	260.06105440846	343.056740780447	123.4762160403	203.840231969776	174.20243269782	285.544090499771	167.172960235966	0.770466293382863	0.00135586328629557	0.243270589823678	Usp2	8	48406260	48430885	+	2552	protein_coding	ubiquitin specific peptidase 2 [Source:RGD Symbol;Acc:621073]	-
ENSRNOG00000015763	207.420935163059	250.38936230236	145.599663238213	94.1767749459918	138.648085709172	88.9544337180356	201.136653567877	107.259764791067	0.904972261559718	0.00138192232333089	0.243270589823678	Nat8f3	4	117490035	117490721	-	687	protein_coding	N-acetyltransferase 8 (GCN5-related) family member 3 [Source:RGD Symbol;Acc:621607]	-
ENSRNOG00000004950	266.540911852046	329.912164063625	282.224004769961	104.640861051102	226.795213047454	137.138085315305	292.892360228544	156.191386471287	0.904534748929335	0.00138475995393259	0.243270589823678	Ubxn2a	6	28973025	28994519	-	777	protein_coding	UBX domain protein 2A [Source:RGD Symbol;Acc:1589027]	-
ENSRNOG00000030285	149.302991977274	164.418765803696	132.635309662208	82.6662802303706	104.674713714209	78.7617381878441	148.785689147726	88.700910710808	0.744269127136506	0.00150533383589918	0.256438940832724	Epha3	11	421135	782954	-	6160	protein_coding	Eph receptor A3 [Source:RGD Symbol;Acc:68389]	-
ENSRNOG00000060687	1726.50372601908	1732.30751944809	1741.21241105425	915.607534197143	1455.34580032475	1133.24242122039	1733.34121884047	1168.0652519141	0.568942971706366	0.00152540665536349	0.257259832427053	Slc24a3	3	139695028	139833967	+	1581	protein_coding	solute carrier family 24 member 3 [Source:RGD Symbol;Acc:69256]	-
ENSRNOG00000000316	913.854554921302	937.079501835443	883.570559103129	515.879444981933	760.268973292679	602.295644965866	911.501538619958	626.14802108016	0.540863292614493	0.00156954090964076	0.262082251891994	Sobp	20	47750762	47910375	-	2595	protein_coding	sine oculis binding protein homolog [Source:RGD Symbol;Acc:1560479]	-
ENSRNOG00000002336	1890.8372205444	1731.23288699186	1251.5587490682	670.747919337564	1188.14982058059	1055.40729171711	1624.54295220149	971.435010545088	0.741321794011273	0.00165954201444075	0.266682582325209	Gabra4	14	39154529	39231695	+	4419	protein_coding	gamma-aminobutyric acid type A receptor alpha4 subunit [Source:RGD Symbol;Acc:621670]	-
ENSRNOG00000018163	126.256221403601	116.060305273197	124.657245923128	38.7171185889078	88.1471273382817	29.6514779060119	122.324590866642	52.1719079444004	1.22658407768284	0.00166511674982654	0.266682582325209	Ipcef1	1	43567842	43638161	-	1516	protein_coding	interaction protein for cytohesin exchange factors 1 [Source:RGD Symbol;Acc:735159]	-
novel.1117	232.471772743138	264.359584233393	199.451593477004	18.8353549891984	140.484484195386	78.7617381878441	232.094316817845	79.3605257908096	1.54478749232607	0.0017095617182281	0.267843630776662	-	2	35587582	35619294	-	2232	-	-	-
ENSRNOG00000015888	834.693908168251	865.079127267812	891.548622842209	362.057379236813	725.37740205461	453.111646751244	863.773886092757	513.515476014222	0.749382280470021	0.00181715025584768	0.273627134507778	Larp4b	17	63265407	63314019	+	2477	protein_coding	La ribonucleoprotein domain family, member 4B [Source:RGD Symbol;Acc:1310713]	-
ENSRNOG00000018148	110.22368535235	99.9408184296975	90.750475032037	20.9281722102204	61.5193492881758	50.0368689663951	100.304992938028	44.1614634882637	1.176993973324	0.00187205498437873	0.275071406882508	Cd99l2	15	5715592	5894854	-	2420	protein_coding	CD99 molecule-like 2 [Source:RGD Symbol;Acc:620896]	-
ENSRNOG00000009783	336.683257076269	392.240846525157	310.147227856742	100.455226609058	272.705175202809	88.0278250334728	346.357110486056	153.729408948447	1.17028335001631	0.00187567220821159	0.275071406882508	Camk2g	15	3936786	3995915	+	6098	protein_coding	calcium/calmodulin-dependent protein kinase II gamma [Source:RGD Symbol;Acc:621802]	-
ENSRNOG00000009419	1026.08230728006	1023.05009833411	1052.1071555912	521.111488034488	876.880277167281	626.387470764501	1033.74652040179	674.793078655423	0.614638729680524	0.00196027124909569	0.280169276406769	Ptprg	15	12926167	13228607	-	4119	protein_coding	protein tyrosine phosphatase, receptor type, G [Source:RGD Symbol;Acc:620774]	-
ENSRNOG00000012830	1577.20073404181	1558.21706153829	2079.28286199777	489.719229719158	1408.51763892629	757.039295287866	1738.23355252596	885.092054644439	0.973312161705274	0.0019984687465195	0.280868128417095	Paqr8	9	27034022	27051002	+	1599	protein_coding	progestin and adipoQ receptor family member 8 [Source:RGD Symbol;Acc:1311710]	-
ENSRNOG00000012574	365.742228669162	308.419514938959	385.938833378003	230.209894312424	260.768585042417	246.477910093724	353.366858995375	245.818796482855	0.523478120585024	0.00203692154602247	0.28390646176586	Pum3	1	245476529	245514252	-	1944	protein_coding	pumilio RNA-binding family member 3 [Source:RGD Symbol;Acc:1564753]	-
ENSRNOG00000013045	746.514959886371	684.540874620616	772.874924723392	171.611012123807	597.747707262723	239.991649301784	734.643586410126	336.450122896105	1.1257277455096	0.00207167971792903	0.286384249531747	Setd7	2	140576188	140618405	-	1977	protein_coding	SET domain containing (lysine methyltransferase) 7 [Source:RGD Symbol;Acc:1586346]	-
novel.1653	174.353829557354	176.239722822262	150.585953075138	98.3624093880359	119.365901603923	101.000346617353	167.059835151585	106.242885869771	0.651271574717998	0.00212682434152716	0.291617012356549	-	6	52435482	52459940	-	5061	-	-	-
ENSRNOG00000042519	585.187565870658	469.614383373955	499.626241659896	128.708259092855	419.617054099945	155.670259006562	518.142730301503	234.665190733121	1.14157923561693	0.00218086959264617	0.292783368543295	Peak1	8	60867819	61079526	-	7011	protein_coding	pseudopodium-enriched atypical kinase 1 [Source:RGD Symbol;Acc:1312026]	-
novel.841	51.1037086633623	39.7614008806323	15.9561274781603	2.09281722102204	3.6727969724284	15.7523476375688	35.607079007385	7.17265394367309	2.29966845901473	0.00218383449415798	0.292783368543295	-	17	89394609	89396542	+	1934	-	PF00069:Protein kinase domain	Pkinase
ENSRNOG00000004603	271.551079368062	219.225021071595	279.232230867806	75.3414199567935	197.412837268027	115.826085570359	256.669443769154	129.526780931726	0.984306213483736	0.00221210651232629	0.292783368543295	Srgap1	7	63973279	64251110	-	3258	protein_coding	SLIT-ROBO Rho GTPase activating protein 1 [Source:RGD Symbol;Acc:1566260]	-
novel.286	1499.04212079196	1365.85785187253	1246.57245923128	891.540136155389	1118.36667810445	1011.85668354266	1370.49081063192	1007.2544992675	0.443802803298565	0.00223947842289248	0.292783368543295	-	10	85787364	85793342	+	5328	-	-	-
ENSRNOG00000018927	310.630385992986	328.837531607392	271.254167128726	101.501635219569	209.349427428419	199.220867181017	303.574028243035	170.023976609668	0.833547153881567	0.00229020270004708	0.292783368543295	Sprn	1	212622094	212622537	-	444	protein_coding	shadow of prion protein [Source:RGD Symbol;Acc:1561845]	-
ENSRNOG00000014290	1869.79451697714	1603.35162470009	1604.5880695225	872.704781166191	1459.01859729718	941.434423515877	1692.57807039991	1091.05260065975	0.633156326482344	0.00229863329163644	0.292783368543295	Grm1	1	4753144	5165859	-	6899	protein_coding	glutamate metabotropic receptor 1 [Source:RGD Symbol;Acc:2742]	-
ENSRNOG00000004077	3173.44010464448	2820.91019761243	2306.65767856156	910.375491144588	2148.58622887062	1633.61111088434	2767.00266027282	1564.19094363318	0.822590231734518	0.00235477535112569	0.292967595142871	Kcnc2	7	54980120	55159351	+	3689	protein_coding	potassium voltage-gated channel subfamily C member 2 [Source:RGD Symbol;Acc:628829]	-
ENSRNOG00000001143	3810.7334126817	3650.52645382454	3108.45308433911	1026.52684691131	2933.64658172719	1621.56519798502	3523.23765028179	1860.57954220784	0.920914657881477	0.00238974912955646	0.293462031468194	Cit	12	46334665	46494174	-	7578	protein_coding	citron rho-interacting serine/threonine kinase [Source:RGD Symbol;Acc:70878]	-
ENSRNOG00000043219	114.231819365163	109.612510535797	110.695634379737	60.6916994096392	75.2923379347823	64.862607919401	111.513321426899	66.9488817546075	0.734275797595738	0.00240129026638665	0.293462031468194	Fbn2	18	53068495	53181503	-	7808	protein_coding	fibrillin 2 [Source:RGD Symbol;Acc:620910]	-
ENSRNOG00000014751	878.783382309191	781.257795681614	1464.9719540886	540.993251634197	674.876443683719	669.011470254393	1041.67104402647	628.293721857436	0.729298166979438	0.00248654863232638	0.293568776330505	Ret	4	150202058	150244372	-	5586	protein_coding	ret proto-oncogene [Source:RGD Symbol;Acc:3556]	-
novel.2120	38.0772731217209	90.2691263235977	172.525628357609	7.32486027357714	44.9917629122479	29.6514779060119	100.290675934309	27.3227003639457	1.87058969723803	0.00251319790009825	0.293568776330505	-	X	156761488	156771730	+	6388	-	-	-
ENSRNOG00000001484	455.925243957448	396.53937635009	396.908671019239	122.429807429789	342.488317678949	156.596867691125	416.457763775592	207.171664266621	1.00583355176987	0.00251568498184204	0.293568776330505	Castor2	12	25601404	25638797	-	1239	protein_coding	cytosolic arginine sensor for mTORC1 subunit 2 [Source:RGD Symbol;Acc:1304672]	-
ENSRNOG00000010514	610.238403450738	609.316602684285	513.587853203286	344.268432858126	472.872610200157	381.762778039903	577.714286446103	399.634607032729	0.530542449814179	0.00254397450172091	0.293568776330505	Cachd1	5	119727839	119831634	+	3564	protein_coding	cache domain containing 1 [Source:RGD Symbol;Acc:1310770]	-
ENSRNOG00000001597	1143.32022715483	1115.46848957017	1068.06328306936	642.494886853767	961.354607533135	672.717904992645	1108.95066659812	758.855799793182	0.546739565942285	0.00255383370454309	0.293568776330505	Atf2	3	60721135	60795951	-	1853	protein_coding	activating transcription factor 2 [Source:RGD Symbol;Acc:621862]	TF_bZIP
ENSRNOG00000015003	236.479906755951	378.270624594124	600.349296365783	156.961291576653	142.320882681601	280.76243142255	405.033275905286	193.348201893601	1.0663819069912	0.00256296649766853	0.293568776330505	Pex11a	1	141474180	141481315	-	2313	protein_coding	peroxisomal biogenesis factor 11 alpha [Source:RGD Symbol;Acc:619842]	-
ENSRNOG00000003442	2127.31712730036	2082.63770018015	2645.72538747246	1131.16770796241	1838.23488470042	1565.04206822669	2285.22673831766	1511.48155362984	0.596068525974183	0.00258235407095902	0.293568776330505	Adora1	13	51042248	51076852	-	2914	protein_coding	adenosine A1 receptor [Source:RGD Symbol;Acc:2048]	-
ENSRNOG00000057729	202.410767647043	232.120610546394	247.319975911485	70.1093769042384	170.785059217921	119.53252030861	227.283784701641	120.142318810256	0.916611747353611	0.00258314350287993	0.293568776330505	Strip2	4	57204944	57246675	+	2526	protein_coding	striatin interacting protein 2 [Source:MGI Symbol;Acc:MGI:2444363]	-
ENSRNOG00000016684	2585.24643826421	2599.53591162837	2557.96668634258	1553.91678660887	2209.18737891568	1860.63023860225	2580.91634541172	1874.57813470893	0.460978397273695	0.0025936405379926	0.293568776330505	Wnk2	17	15924048	16032420	+	6869	protein_coding	WNK lysine deficient protein kinase 2 [Source:RGD Symbol;Acc:1307284]	-
ENSRNOG00000010447	1534.11329340407	1450.75381591496	1644.4783882179	554.596563570841	1333.22530099151	698.662948160405	1543.11516584565	862.161604240919	0.839375230036811	0.00269674596975279	0.303204138532539	Tmod2	8	82506934	82533689	-	1322	protein_coding	tropomodulin 2 [Source:RGD Symbol;Acc:61948]	-
ENSRNOG00000008873	121.246053887585	89.1944938673644	28.9204810541656	14.6497205471543	30.3005750225343	34.2845213288262	79.7870096030384	26.4116056328383	1.59007749184836	0.00283593221930269	0.310665036636227	Ino80b	4	113954613	113957774	-	1142	protein_coding	INO80 complex subunit B [Source:RGD Symbol;Acc:1562258]	-
ENSRNOG00000019383	4329.78676734095	4268.44011615869	4567.4414906234	3292.00148866767	3785.73547933058	3362.66291627866	4388.55612470768	3480.13329475897	0.334520787371859	0.00289831884269225	0.310665036636227	Tef	7	123043503	123058604	+	4163	protein_coding	TEF, PAR bZIP transcription factor [Source:RGD Symbol;Acc:3841]	TF_bZIP
ENSRNOG00000002625	3221.53771279823	2952.01535727289	2215.90720352952	1203.36990208767	2308.35289717125	1598.39998087095	2796.48675786688	1703.37426004329	0.714940419441947	0.00290711978727621	0.310665036636227	Ptpn4	13	35678240	35858390	-	10570	protein_coding	protein tyrosine phosphatase, non-receptor type 4 [Source:RGD Symbol;Acc:620712]	-
ENSRNOG00000061544	6282.75006508395	6154.42007684815	5751.18669790942	2596.13976267784	5338.41039942468	3188.46048358084	6062.78561328051	3707.67021522779	0.709339474819105	0.00290952725999242	0.310665036636227	Spock2	20	29655226	29677926	+	1278	protein_coding	SPARC/osteonectin, cwcv and kazal like domains proteoglycan 2 [Source:RGD Symbol;Acc:1308568]	-
ENSRNOG00000059008	460.935411473464	444.897836880589	491.648177920816	160.100517408186	394.825674536053	179.762084805197	465.827142091623	244.896092249812	0.92638718963393	0.00293265292611591	0.310665036636227	Socs7	10	85301875	85330397	+	1734	protein_coding	suppressor of cytokine signaling 7 [Source:RGD Symbol;Acc:1307720]	-
ENSRNOG00000026490	3022.1330456608	2835.9550519997	2661.68151495062	922.93239447072	2415.78220861478	1409.37180922013	2839.92320420371	1582.69547076854	0.843182921521815	0.00294731134668226	0.310665036636227	Dnm3	13	79910382	80379929	-	4047	protein_coding	dynamin 3 [Source:RGD Symbol;Acc:727949]	-
ENSRNOG00000050567	1.00203350320318	4.29852982493323	43.879350564941	1.04640861051102	0.918199243107101	0	16.3933046310258	0.654869284539374	4.66723758515221	0.00301390204257626	1	Natd1	10	47157481	47164596	-	333	protein_coding	N-acetyltransferase domain containing 1 [Source:RGD Symbol;Acc:1307740]	-
ENSRNOG00000020681	8.01626802562546	3.22389736869992	14.9588695107753	0	0	0.926608684562871	8.73301163503357	0.308869561520957	4.66641629632248	0.00307053442776928	1	Pth2	1	101178104	101178753	+	481	protein_coding	parathyroid hormone 2 [Source:RGD Symbol;Acc:1559447]	-
ENSRNOG00000014519	27.0549045864859	31.1643412307659	16.9533854455454	3.13922583153306	10.1001916741781	7.41286947650297	25.0575437542657	6.88409566073805	1.8481414049088	0.00308203478468338	0.315021312992032	Slc35g3	10	56366609	56368360	-	1304	protein_coding	solute carrier family 35, member G3 [Source:RGD Symbol;Acc:1308025]	-
ENSRNOG00000015202	2458.99021686061	2393.20648003157	2420.34508684345	1026.52684691131	2155.93182281547	1121.19650832107	2424.18059457854	1434.55172601595	0.756629977072011	0.00313627384918046	0.316726098601368	Dnajc5	3	177013604	177043902	+	1080	protein_coding	DnaJ heat shock protein family (Hsp40) member C5 [Source:RGD Symbol;Acc:620516]	-
ENSRNOG00000051135	1087.20635097545	962.870680785043	962.353938526546	652.958972958877	847.497901387854	712.562078428848	1004.14365676235	737.672984258526	0.444403725006573	0.00319001153568717	0.317707059141936	Tug1	14	83878295	83887584	-	5121	lincRNA	taurine up-regulated 1 [Source:RGD Symbol;Acc:9685395]	-
novel.1642	107.21758484274	123.58273246683	96.7340228363471	41.8563444204408	81.719732636532	37.9909560670777	109.178113381973	53.8556777080168	1.01590964361616	0.00320979201954513	0.317707059141936	-	6	23775126	23845542	-	1682	-	-	-
ENSRNOG00000037695	827.679673645829	718.929113220082	681.12719172397	380.892734226011	562.856136024653	561.5248628451	742.57865952996	501.757911031921	0.564532812678999	0.00322134047514207	0.317707059141936	Sgpp2	9	84203072	84319874	+	3961	protein_coding	sphingosine-1-phosphate phosphatase 2 [Source:RGD Symbol;Acc:1565739]	-
ENSRNOG00000005932	1288.61508511929	1165.97621501314	1122.91247127553	409.145766709809	1025.62855455063	564.304688898789	1192.50125713599	666.359670053076	0.839005599624865	0.00326613778511774	0.318850506308499	Megf9	5	86586996	86696388	-	3265	protein_coding	multiple EGF-like-domains 9 [Source:RGD Symbol;Acc:1308330]	-
ENSRNOG00000014163	320.650721025018	336.359958801025	438.79350564941	175.796646565851	293.823757794272	202.927301919269	365.268061825151	224.182568759798	0.703052668076902	0.00330379758685708	0.320221530473245	Zfp536	1	93851454	93949187	-	4309	protein_coding	zinc finger protein 536 [Source:RGD Symbol;Acc:1563363]	zf-C2H2
ENSRNOG00000052129	1484.01161824391	1542.09757469479	2015.45835208513	725.161167084137	1412.19043589872	945.140858254129	1680.52251500795	1027.497487079	0.709397417621531	0.00334205213811689	0.322078338910522	Nwd1	16	18877257	18937562	-	4668	protein_coding	NACHT and WD repeat domain containing 1 [Source:MGI Symbol;Acc:MGI:2442268]	-
ENSRNOG00000019693	1387.81640193641	1183.17033431287	1118.92343940599	548.318111907775	1054.09273108695	694.029904737591	1229.97005855176	765.480249244106	0.68361895347167	0.00340546004668345	0.323387270577462	Clpb	1	166739532	166866107	+	2350	protein_coding	ClpB homolog, mitochondrial AAA ATPase chaperonin [Source:RGD Symbol;Acc:621328]	-
ENSRNOG00000018712	2702.48435813898	2646.81973970263	2453.25459976715	1115.47157880475	2321.20768657475	1225.90328967668	2600.85289920292	1554.19418501873	0.742559684854988	0.0034703099150797	0.323387270577462	Camk2a	18	56193978	56295869	+	1514	protein_coding	calcium/calmodulin-dependent protein kinase II alpha [Source:RGD Symbol;Acc:2261]	-
ENSRNOG00000005135	42.0854071345337	66.627212286465	31.9122549563207	20.9281722102204	21.1185825914633	14.8257389530059	46.8749581257731	18.9574979182299	1.30531411355429	0.00347068461159327	0.323387270577462	Bclaf3	X	38295365	38353461	-	2684	protein_coding	BCLAF1 and THRAP3 family member 3 [Source:RGD Symbol;Acc:1562161]	-
ENSRNOG00000049410	529.07368969128	488.957767586154	596.360264496243	267.880604290821	424.208050315481	378.982951986214	538.130573924559	357.023868864172	0.590746273006004	0.00354772378259851	0.328749239524856	Chrm3	17	63990599	63994169	-	3571	protein_coding	cholinergic receptor, muscarinic 3 [Source:RGD Symbol;Acc:2343]	-
ENSRNOG00000003326	449.913042938229	418.032025474756	439.790763616795	314.968991763817	354.424907839341	278.909214053424	435.911944009927	316.101037885527	0.463716930126755	0.00356855170461823	0.328872265018505	Rrn3	10	3170742	3214655	+	4255	protein_coding	RRN3 homolog, RNA polymerase I transcription factor [Source:RGD Symbol;Acc:1305001]	-
ENSRNOG00000058975	1158.35072970288	1163.82695010067	1185.73972322079	745.042930683846	997.164378014311	867.305728750848	1169.30580100811	869.837679149668	0.426192862991278	0.00360082593160541	0.330043094220246	Iqsec2	X	22212132	22294402	+	7008	protein_coding	IQ motif and Sec7 domain 2 [Source:RGD Symbol;Acc:1596452]	-
ENSRNOG00000060047	164.333494525322	142.92611667903	128.646277792668	8.37126888408816	79.8833341503178	58.3763471274609	145.301962999006	48.8769833872889	1.56710719485951	0.00365478214295687	0.333177842383609	LOC108348083	1	259641676	259674425	-	3389	protein_coding	delta-1-pyrroline-5-carboxylate synthase [Source:RGD Symbol;Acc:11512751]	-
ENSRNOG00000038406	331.673089560253	362.151137750624	513.587853203286	92.0839577249698	325.960731303021	113.972868201233	402.470693504721	177.339185743075	1.1810122445821	0.00371281798959341	0.333943947330899	Tmem132b	12	35970821	36398246	-	2823	protein_coding	transmembrane protein 132B [Source:RGD Symbol;Acc:1566191]	-
ENSRNOG00000011508	164.333494525322	139.70221931033	146.596921205598	51.27402191504	118.447702360816	41.6973908053292	150.210878347083	70.4730383603951	1.08953187427318	0.00372975443651701	0.333943947330899	Zc3h12b	X	65040104	65074712	+	3186	protein_coding	zinc finger CCCH-type containing 12B [Source:RGD Symbol;Acc:1560891]	-
novel.530	785.594266511295	716.779848307615	734.979121962761	241.720389028046	651.003263362934	267.78990983867	745.784412260557	386.83785407655	0.946239292234885	0.00374601036013714	0.333943947330899	-	13	49986838	50083416	+	4612	-	PF00169:PH domain	PH
ENSRNOG00000010392	181.368064079776	196.657739490695	165.544822585914	99.4088179985469	142.320882681601	99.1471292482272	181.190208718795	113.625609976125	0.670962750852739	0.00383292619448909	0.335303028671301	Nrg1	16	63837216	64057434	+	5293	protein_coding	neuregulin 1 [Source:RGD Symbol;Acc:621341]	-
ENSRNOG00000010720	56.1138761793782	96.7169210609976	200.448851444389	12.5569033261322	69.7831424761397	25.9450431677604	117.759882894922	36.0950296566774	1.70186807887887	0.00387858390326057	0.335303028671301	Mast4	2	32444565	32518643	-	7690	protein_coding	microtubule associated serine/threonine kinase family member 4 [Source:RGD Symbol;Acc:1310139]	-
ENSRNOG00000004378	773.569864472857	694.212566726716	799.800889842787	368.335830899879	663.858052766434	343.771821972825	755.86110701412	458.655235213046	0.720167193427085	0.00391858280777155	0.335303028671301	Abca5	10	98576039	98644938	-	5341	protein_coding	ATP binding cassette subfamily A member 5 [Source:RGD Symbol;Acc:628661]	-
ENSRNOG00000048118	111.225718855553	12.8955894747997	96.7340228363471	13.6033119366433	20.2003833483562	26.8716518523233	73.6184437222333	20.2251157124409	1.86241936708869	0.00393950771874965	0.335303028671301	Ankra2	2	28370373	28381311	+	1940	protein_coding	ankyrin repeat family A member 2 [Source:RGD Symbol;Acc:1303108]	-
ENSRNOG00000003603	2371.81330208193	2316.90757563901	2292.69606701816	986.763319711892	1908.01802717656	1598.39998087095	2327.1389815797	1497.72710925313	0.635389526799825	0.00394781740093023	0.335303028671301	Arhgap44	10	51502894	51669297	-	2584	protein_coding	Rho GTPase activating protein 44 [Source:RGD Symbol;Acc:1305664]	-
ENSRNOG00000012747	2583.2423712578	2189.02631334725	2510.0983039081	1340.44943006462	2041.15691742709	1743.87754434732	2427.45566283772	1708.49463061301	0.506438883106302	0.00397111500958901	0.335303028671301	Spock1	17	7675531	7797863	+	1506	protein_coding	sparc/osteonectin, cwcv and kazal like domains proteoglycan 1 [Source:RGD Symbol;Acc:1311496]	-
ENSRNOG00000011015	1604.25563862829	1488.36595188313	1345.30099800239	838.173297019327	1281.80614337751	962.746423260823	1479.30752950461	1027.57528788589	0.525197202835866	0.0039763181579757	0.335303028671301	Hivep2	1	8310577	8333885	+	9395	protein_coding	human immunodeficiency virus type I enhancer binding protein 2 [Source:RGD Symbol;Acc:61988]	zf-C2H2
ENSRNOG00000004026	4127.37599969391	3811.72132225954	3079.53260328495	1450.32233416827	3185.23317433853	1926.41945520621	3672.87664174613	2187.32498790434	0.747533467137329	0.00400079990880183	0.335689007273347	Atp2b1	7	41114697	41220579	+	4370	protein_coding	ATPase plasma membrane Ca2+ transporting 1 [Source:RGD Symbol;Acc:621303]	-
ENSRNOG00000016708	848.722377213095	754.391984275781	748.940733506151	402.867315046743	624.375485312829	583.763471274609	784.018364998343	537.002090544727	0.544960732478526	0.00420507320556069	0.336679608704184	Necab3	3	150047826	150073721	-	4510	protein_coding	N-terminal EF-hand calcium binding protein 3 [Source:RGD Symbol;Acc:1310124]	E2F
ENSRNOG00000060509	8.01626802562546	30.0897087745326	72.7998316191066	2.09281722102204	13.7729886466065	0.926608684562871	36.9686028064215	5.59747151739714	2.71363121382019	0.00424328639899741	0.336679608704184	LOC102556339	X	72705039	72713249	+	6113	lincRNA	transcription initiation factor TFIID subunit 1-like [Source:RGD Symbol;Acc:7527757]	-
ENSRNOG00000019495	194.394499621417	246.090832477427	88.7559590972669	29.2994410943086	92.7381235538172	91.7342597717243	176.413763732037	71.2572748066167	1.30409629060427	0.00428508690898589	0.336679608704184	Gbx2	9	97063728	97065817	-	1047	protein_coding	gastrulation brain homeobox 2 [Source:RGD Symbol;Acc:621866]	Homeobox
ENSRNOG00000028545	147.298924970868	126.80662983553	133.632567629593	62.7845166306612	104.674713714209	73.2020860804668	135.912707478664	80.2204388084458	0.757787172593939	0.00430827138764995	0.336679608704184	AC141959.1	6	137336107	137353249	-	17143	protein_coding		-
ENSRNOG00000009288	166.337561531728	166.568030716163	219.396752824705	60.6916994096392	147.830078140243	73.2020860804668	184.100781690865	93.9079545434497	0.968617713043373	0.00432600337856036	0.336679608704184	Fgf14	15	110385217	110612681	-	744	protein_coding	fibroblast growth factor 14 [Source:RGD Symbol;Acc:620165]	-
ENSRNOG00000020689	944.917593520601	899.467365867278	900.523944548675	275.205464564398	808.015333934249	321.533213543316	914.969634645518	468.251337347321	0.965762170113231	0.00432705189821523	0.336679608704184	Cpeb3	1	255665238	255815733	-	2667	protein_coding	cytoplasmic polyadenylation element binding protein 3 [Source:RGD Symbol;Acc:1564670]	-
ENSRNOG00000002129	283.575481406501	294.449293007926	322.114323465362	119.290581598256	235.977205478525	189.954780335389	300.04636595993	181.740855804057	0.720922988442227	0.00436460962366878	0.336679608704184	Lrrc8b	14	5418741	5428757	-	2731	protein_coding	leucine rich repeat containing 8 VRAC subunit B [Source:RGD Symbol;Acc:1563429]	-
ENSRNOG00000056332	966.962330591071	956.422886047643	901.52120251606	433.213164751562	822.706521823962	554.111993368597	941.635473051591	603.343893314707	0.641374245372343	0.0044285709070172	0.336679608704184	Miga1	2	257493875	257546799	-	1803	protein_coding	mitoguardin 1 [Source:RGD Symbol;Acc:1559958]	-
ENSRNOG00000037165	1793.6399707337	1805.38252647196	1546.74710741417	495.997681382224	1446.16380789368	876.571815596476	1715.25653487327	939.577768290795	0.867856750589943	0.00442887053288742	0.336679608704184	Nipal3	5	153807955	153840178	-	2190	protein_coding	NIPA-like domain containing 3 [Source:RGD Symbol;Acc:1563439]	-
ENSRNOG00000011154	1166.3669977285	1120.84165185134	1289.45455182883	685.397639884718	1015.52836287645	843.213902952213	1192.22106713623	848.046635237795	0.490880351459774	0.00444090645642251	0.336679608704184	Adgrf5	9	20091099	20195566	-	8569	protein_coding	adhesion G protein-coupled receptor F5 [Source:RGD Symbol;Acc:621679]	-
ENSRNOG00000012371	88.17894828188	73.0750070238648	79.7806373908017	23.0209894312424	56.9283530726402	36.137738697952	80.3448642321822	38.6956937339449	1.0482761663278	0.00445787299403442	0.336679608704184	Car7	19	636545	645937	-	1534	protein_coding	carbonic anhydrase 7 [Source:RGD Symbol;Acc:1306842]	-
ENSRNOG00000013937	197.400600131027	185.911414928362	125.654503890513	54.4132477465731	124.875097062566	86.174607664347	169.655506316634	88.4876508244953	0.935437295119563	0.00450555911093182	0.336679608704184	Ankrd34c	8	97105071	97115027	-	2480	protein_coding	ankyrin repeat domain 34C [Source:RGD Symbol;Acc:1305403]	-
ENSRNOG00000051569	27.0549045864859	7.52242719363315	19.9451593477004	2.09281722102204	6.42739470174971	0.926608684562871	18.1741637092732	3.14894020244487	2.5209219756647	0.00453164963983693	0.336679608704184	AABR07031918.1	18	39172028	39209678	+	1008	protein_coding	small conductance calcium-activated potassium channel protein 2-like [Source:NCBI gene;Acc:103690147]	-
ENSRNOG00000002652	2177.41880246052	2103.05571684858	2236.8496208446	1467.06487193645	1926.3820120387	1497.3996342536	2172.44138005123	1630.28217274292	0.413972618965709	0.00456300713756883	0.337000064432021	Rap1gap2	10	61177936	61361250	-	4563	protein_coding	RAP1 GTPase activating protein 2 [Source:RGD Symbol;Acc:1304590]	-
ENSRNOG00000021685	1399.84080397485	1363.70858696007	1251.5587490682	503.322541655801	1178.96782814952	684.763817891962	1338.36938000104	789.01806256576	0.761780251986164	0.00457592734983296	0.337000064432021	Cdk5r1	10	67862054	67863255	+	1202	protein_coding	cyclin-dependent kinase 5 regulatory subunit 1 [Source:RGD Symbol;Acc:629472]	-
ENSRNOG00000001352	5302.76129895124	4805.75634427535	4738.96986101362	2512.42707383696	4469.79391544537	2797.43161869531	4949.1625014134	3259.88420265921	0.602230879870383	0.00463105818027328	0.338193484858085	Hectd4	12	40713841	40822159	-	12776	protein_coding	HECT domain E3 ubiquitin protein ligase 4 [Source:RGD Symbol;Acc:1309762]	-
ENSRNOG00000001227	6972.14911528774	6616.51203302847	5533.78446101949	2069.7962315908	5500.01346621153	3320.03891678877	6374.14853644523	3629.94953819703	0.812153778471869	0.00465229104577977	0.338193484858085	Adarb1	20	11972381	12101047	+	6680	protein_coding	adenosine deaminase, RNA-specific, B1 [Source:RGD Symbol;Acc:2033]	-
ENSRNOG00000054294	789.602400524108	753.317351819548	752.929765375691	411.238583930831	673.958244440612	466.084168335124	765.283172573116	517.093665568856	0.564729333853265	0.00477815042105887	0.338417132088193	Rprd2	2	197886160	197935567	-	4752	protein_coding	regulation of nuclear pre-mRNA domain containing 2 [Source:RGD Symbol;Acc:2320792]	-
ENSRNOG00000020485	469.953713002292	445.972469336822	363.001900128148	194.63200155505	347.997513137591	265.936692469544	426.309360822421	269.522069054062	0.659795760363262	0.00481525336676398	0.338417132088193	Vav3	2	212247451	212585818	+	4946	protein_coding	vav guanine nucleotide exchange factor 3 [Source:RGD Symbol;Acc:1565941]	-
ENSRNOG00000018241	1341.72286078906	1237.97658958077	1282.47374605714	572.385509949528	1107.34828718716	817.268859784453	1287.39106547566	832.334218973715	0.628600641041508	0.00481800287745217	0.338417132088193	Ank1	16	73681422	73827488	-	5124	protein_coding	ankyrin 1 [Source:RGD Symbol;Acc:1309620]	-
ENSRNOG00000054508	354.719860133926	381.494521962824	313.139001758897	210.328130712715	291.069160064951	209.413562711209	349.784461285216	236.936951162958	0.560547065056755	0.00482001895933513	0.338417132088193	Foxp2	4	41364441	41942023	+	6754	protein_coding	forkhead box P2 [Source:RGD Symbol;Acc:1559697]	Fork_head
ENSRNOG00000038068	1152.33852868366	1171.3493772943	1068.06328306936	374.614282562945	985.227787853919	567.084514952477	1130.58372968244	642.308861789781	0.81503961051005	0.0049334736430883	0.338417132088193	Pcdh9	15	77733402	77736892	-	3491	protein_coding	protocadherin 9 [Source:MGI Symbol;Acc:MGI:1306801]	-
ENSRNOG00000011697	402.817468287679	419.10665793099	362.004642160763	156.961291576653	338.81552070652	201.074084550143	394.642922793144	232.283632277772	0.762915707112454	0.00498817745191048	0.338417132088193	Zfp827	19	32401661	32528965	-	3198	protein_coding	zinc finger protein 827 [Source:MGI Symbol;Acc:MGI:2444807]	zf-C2H2
ENSRNOG00000002303	425.864238861352	434.151512318256	309.149969889357	188.353549891984	299.332953252915	260.377040362167	389.721907022988	249.354514502355	0.642389576877567	0.00500156745899952	0.338417132088193	Kcnj12	10	47281786	47341411	+	2303	protein_coding	potassium voltage-gated channel subfamily J member 12 [Source:RGD Symbol;Acc:621660]	-
ENSRNOG00000024730	1396.83470346524	1371.2310141537	1151.8329523297	407.052949488787	1130.30326826484	638.433383663818	1306.63288998288	725.263200472482	0.848680587237725	0.00501184951767369	0.338417132088193	Ppm1e	10	74548270	74679858	-	2743	protein_coding	protein phosphatase, Mg2+/Mn2+ dependent, 1E [Source:RGD Symbol;Acc:735028]	-
ENSRNOG00000013257	609.236369947535	607.167337771818	597.357522463628	195.678410165561	534.391959488333	240.918257986347	604.58707672766	323.66287588008	0.90040870214417	0.00504797687036407	0.338417132088193	Hecw2	9	60457215	60672246	-	5296	protein_coding	HECT, C2 and WW domain containing E3 ubiquitin protein ligase 2 [Source:RGD Symbol;Acc:1593244]	-
ENSRNOG00000061508	228.463638730326	235.344507915094	173.522886324994	38.7171185889078	169.866859974814	49.1102602818322	212.443677656804	85.8980796151845	1.30366100667814	0.00506714716475547	0.338417132088193	Reps2	X	33884499	34057399	+	1785	protein_coding	RALBP1 associated Eps domain containing protein 2 [Source:MGI Symbol;Acc:MGI:2663511]	-
ENSRNOG00000004198	434.882540390181	402.98717108749	375.966253704153	140.218753808477	352.588509353127	162.156519798503	404.611988393941	218.321260986702	0.88864870712703	0.00506920650398604	0.338417132088193	Stxbp6	6	65089318	65319527	-	1329	protein_coding	syntaxin binding protein 6 [Source:RGD Symbol;Acc:1306117]	-
ENSRNOG00000023993	17929.3854728145	17252.1494523695	16917.4841587195	6549.47149318848	15963.8120406601	7504.6037362747	17366.3396946345	10005.9624233744	0.795394959426058	0.00509626417581511	0.338417132088193	Kif1a	9	100171772	100253609	-	5731	protein_coding	kinesin family member 1A [Source:RGD Symbol;Acc:1304996]	-
ENSRNOG00000010119	718.458021796682	678.093079883216	627.275261485179	203.003270439138	596.829508019615	236.285214563532	674.608787721692	345.372664340762	0.964995678417668	0.00509868678719148	0.338417132088193	Zmat3	2	118721334	118745766	-	1283	protein_coding	zinc finger, matrin type 3 [Source:RGD Symbol;Acc:620134]	zf-C2H2
novel.973	20.0406700640636	31.1643412307659	14.9588695107753	3.13922583153306	10.1001916741781	3.70643473825149	22.0546269352016	5.64861741465422	1.95065514332167	0.00511000533946916	0.338417132088193	-	19	52762553	52764236	+	1684	-	-	-
ENSRNOG00000032410	399.81136777807	364.300402663091	374.968995736768	197.771227386583	312.187742656414	260.377040362167	379.693588725976	256.778670135055	0.562598406372999	0.00515718427050266	0.338417132088193	Mtus2	12	8111667	8418966	-	6987	protein_coding	microtubule associated scaffold protein 2 [Source:RGD Symbol;Acc:1562533]	-
ENSRNOG00000012386	567.150962813001	506.151886885887	516.579627105441	249.045249301623	466.445215498407	279.835822737987	529.960825601443	331.775429179339	0.674616286402966	0.00522097059402955	0.338417132088193	Zbtb38	8	104589621	104593625	-	4005	protein_coding	zinc finger and BTB domain containing 38 [Source:RGD Symbol;Acc:1310136]	ZBTB
ENSRNOG00000047002	930.889124475756	930.631707098044	1004.23877315672	645.6341126853	838.315908956783	618.047992603435	955.253201576839	700.666004748506	0.446807758014637	0.00526859275317596	0.338417132088193	Fstl5	2	174542667	175233457	+	3717	protein_coding	follistatin-like 5 [Source:RGD Symbol;Acc:1306858]	-
ENSRNOG00000003435	175.355863060557	182.687517559662	168.536596488069	85.8055060619037	122.120499333244	129.725215838802	175.526659036096	112.550407077983	0.637727686091362	0.00528161972162143	0.338417132088193	Mcf2	X	143154209	143274180	-	3088	protein_coding	MCF.2 cell line derived transforming sequence [Source:RGD Symbol;Acc:1566098]	-
novel.1432	43.0874406377368	29.0150763182993	77.7861214560317	13.6033119366433	19.2821841052491	25.0184344831975	49.9628794706893	19.30131017503	1.36955442002986	0.00529048431236043	0.338417132088193	-	4	118619013	118631681	-	1715	-	-	-
ENSRNOG00000050188	206.418901659856	212.777226334195	236.35013827025	92.0839577249698	184.558047864527	98.2205205636644	218.5154220881	124.954175384387	0.804213254570929	0.00531939093263925	0.338417132088193	AABR07030603.1	10	95434374	95434688	-	315	protein_coding		-
ENSRNOG00000014630	430.874406377368	493.256297411088	428.820925975559	241.720389028046	391.152877563625	256.670605623915	450.983876588005	296.514624071862	0.603583742230197	0.00540967100083611	0.338417132088193	Iws1	18	24849545	24880317	+	2938	protein_coding	IWS1, SUPT6H interacting protein [Source:RGD Symbol;Acc:1304762]	-
ENSRNOG00000004353	1019.06807275764	946.751193941543	992.271677548097	637.262843801211	846.579702144747	735.72729554292	986.030314749092	739.856613829626	0.41375837113618	0.0054131870253165	0.338417132088193	Ppfia2	7	48867664	49042455	+	3453	protein_coding	PTPRF interacting protein alpha 2 [Source:RGD Symbol;Acc:1305021]	-
ENSRNOG00000047281	500.014718098388	289.076130726759	256.295297617951	100.455226609058	230.468010019882	209.413562711209	348.462048814366	180.112266446716	0.950566640795338	0.00542021970880724	0.338417132088193	LOC108348065	X	15396895	15417146	+	3468	protein_coding	histone deacetylase 6 [Source:RGD Symbol;Acc:11442569]	-
ENSRNOG00000027697	1337.71472677625	1261.6185036179	1354.27631970886	624.705940475079	1184.47702360816	744.066773703986	1317.86985003434	851.083245929075	0.630334480395208	0.00542979148237549	0.338417132088193	Nmnat2	13	70379346	70559458	+	1574	protein_coding	nicotinamide nucleotide adenylyltransferase 2 [Source:RGD Symbol;Acc:1307331]	-
ENSRNOG00000057879	4.00813401281273	6.44779473739984	4.98628983692511	0	0	0	5.14740619571256	0	4.86109102849022	0.00552787010349933	1	AABR07044408.2	20	4910065	4910870	+	806	lincRNA		-
ENSRNOG00000029510	2287.64248781287	2137.44395544805	2241.83591068153	1437.76543084214	1979.63756813891	1155.4810296499	2222.30745131415	1524.29467621032	0.543833025454151	0.00563126861612589	0.338417132088193	Plxnb1	8	117836701	117856689	+	6727	protein_coding	plexin B1 [Source:RGD Symbol;Acc:1310564]	-
ENSRNOG00000014689	2189.44320449895	2162.16050194141	2212.91542962736	958.510287228095	1982.39216586823	1197.17842045523	2188.17304535591	1379.36029118385	0.665396390375141	0.00563509696802814	0.338417132088193	Zbtb4	10	56381813	56385960	+	3228	protein_coding	zinc finger and BTB domain containing 4 [Source:RGD Symbol;Acc:1307184]	ZBTB
ENSRNOG00000047756	1206.44833785663	1115.46848957017	1000.24974128718	467.744648898426	983.391389367705	595.809384173926	1107.38885623799	682.315140813352	0.698010003211458	0.00564190660405626	0.338417132088193	Mef2a	1	128209971	128341263	-	3398	protein_coding	myocyte enhancer factor 2a [Source:RGD Symbol;Acc:1359360]	SRF
ENSRNOG00000014675	802.628836065749	787.705590419014	824.732339027413	437.398799193606	718.95000735286	478.130081234442	805.022255170725	544.826295926969	0.562494734525676	0.00565284991423903	0.338417132088193	Pi4k2a	1	261337594	261362509	+	1598	protein_coding	phosphatidylinositol 4-kinase type 2 alpha [Source:RGD Symbol;Acc:620485]	-
ENSRNOG00000027540	203.412801150246	206.329431596795	222.38852672686	82.6662802303706	179.048852405885	90.8076510871614	210.710253157967	117.507594574472	0.84019048841521	0.00571780356286929	0.338417132088193	Fam102b	2	211772128	211831636	-	1218	protein_coding	family with sequence similarity 102, member B [Source:RGD Symbol;Acc:1310037]	-
ENSRNOG00000002248	1316.67202320898	1168.1254799256	1309.39971117653	567.153466896973	1107.34828718716	777.424686348249	1264.73240477037	817.308813477462	0.629317705722932	0.0057496895137401	0.338417132088193	Fryl	14	37551940	37756149	+	10144	protein_coding	FRY like transcription coactivator [Source:RGD Symbol;Acc:1311309]	-
novel.1419	17.0345695544541	15.0448543872663	11.9670956086203	1.04640861051102	3.6727969724284	4.63304342281436	14.6821731834469	3.11741633525126	2.21481857800606	0.00576438737836598	0.338417132088193	-	4	17916227	17917961	-	1446	-	PF13639:Ring finger domain	-
ENSRNOG00000014092	442.898808415807	477.136810567588	505.609789464206	286.71595928002	413.189659398195	264.083475100418	475.2151361492	321.329697926211	0.563778653364419	0.00580680002695363	0.338417132088193	Paip2b	4	115487313	115516296	-	649	protein_coding	poly(A) binding protein interacting protein 2B [Source:RGD Symbol;Acc:1307930]	-
ENSRNOG00000036828	1767.58709965041	1812.90495366559	1790.07805145611	1068.38319133175	1541.65652917682	1353.77528814636	1790.19003492404	1321.27166955164	0.437686867015169	0.00581117385304388	0.338417132088193	Pde1b	7	145117951	145145376	+	1831	protein_coding	phosphodiesterase 1B [Source:RGD Symbol;Acc:3278]	-
ENSRNOG00000019342	282.573447903297	185.911414928362	815.757017320948	139.172345197966	99.1655182555669	134.358259261616	428.080626717536	124.23204090505	1.78521750090469	0.00581693874364261	0.338417132088193	Sult1a1	1	198100586	198104109	-	1223	protein_coding	sulfotransferase family 1A member 1 [Source:RGD Symbol;Acc:3767]	-
ENSRNOG00000048441	1456.95671365743	1390.5743983659	1438.0459889692	874.797598387213	1272.62415094644	976.645553529266	1428.52570033084	1041.35576762097	0.455609144338342	0.00591145441508359	0.338417132088193	Wdr82	8	114866768	114884635	+	1739	protein_coding	WD repeat domain 82 [Source:RGD Symbol;Acc:1584269]	-
novel.850	477.969981027918	621.137559702851	443.779795486335	169.518194902785	438.899238205194	239.991649301784	514.295778739035	282.803027469921	0.861338207834812	0.00591997733335244	0.338417132088193	-	17	7210858	7506482	-	816	-	-	-
ENSRNOG00000001706	1637.322744234	1391.64903082213	1472.95001782768	761.785468452023	1338.73449645015	908.076510871614	1500.64059762794	1002.8654919246	0.58103302370777	0.00593245987990738	0.338417132088193	Kalrn	11	69484293	70025633	+	9374	protein_coding	kalirin, RhoGEF kinase [Source:RGD Symbol;Acc:621865]	-
novel.740	156.317226499696	138.627586854097	121.665472020973	48.1347960835069	112.938506902173	50.9634776509579	138.870095124922	70.6789268788794	0.971223265227943	0.00593420222287903	0.338417132088193	-	15	110805663	111076981	-	1231	-	-	-
ENSRNOG00000003722	9.01830152882864	7.52242719363315	17.9506434129304	3.13922583153306	0.918199243107101	0.926608684562871	11.4971240451307	1.66134458640101	2.82492849778916	0.00593459044674733	1	Dusp27	13	84302830	84331905	-	4026	protein_coding	dual specificity phosphatase 27, atypical [Source:RGD Symbol;Acc:1560598]	-
ENSRNOG00000026248	1037.10467581529	923.10927990441	807.778953581868	486.580003887624	814.442728635998	520.754080724334	922.664303100524	607.258937749319	0.602879785341674	0.00596161396947517	0.338417132088193	Nmt2	17	78921793	78962476	-	1855	protein_coding	N-myristoyltransferase 2 [Source:RGD Symbol;Acc:1303175]	-
ENSRNOG00000003088	389.791032746038	380.41988950659	379.955285573693	174.75023795534	332.38812600477	219.606258241401	383.388735942107	242.248207400504	0.660636097090969	0.00604261927250513	0.338417132088193	Arhgap31	11	64601029	64714252	+	4643	protein_coding	Rho GTPase activating protein 31 [Source:RGD Symbol;Acc:1306093]	-
ENSRNOG00000060410	1159.35276320608	1218.63320536857	929.44442560284	426.934713088496	974.209396936634	559.671645475974	1102.47679805916	653.605251833701	0.753574817823639	0.00608240051696966	0.338417132088193	Pcdh1	18	31328919	31343797	-	4615	protein_coding	protocadherin 1 [Source:MGI Symbol;Acc:MGI:104692]	-
ENSRNOG00000003296	390.793066249241	361.076505294391	370.979963867228	179.982281007895	329.633528275449	188.101562966263	374.283178470287	232.572457416536	0.685143328512286	0.00609302520608717	0.338417132088193	Dck	14	20935369	20953095	-	1169	protein_coding	deoxycytidine kinase [Source:RGD Symbol;Acc:620667]	-
ENSRNOG00000039858	601.220101921909	684.540874620616	580.404137018083	322.293852037394	535.31015873144	402.148169100286	622.055037853536	419.917393289707	0.565632152727806	0.00610071997526335	0.338417132088193	Mfsd12	7	11216975	11223649	-	1831	protein_coding	major facilitator superfamily domain containing 12 [Source:RGD Symbol;Acc:1307722]	-
ENSRNOG00000011160	1942.94296271097	1977.32371946928	1710.29741406531	790.03850093582	1568.28430722693	1279.64659338133	1876.85469874852	1212.65646718136	0.629657621452266	0.00612446378976137	0.338417132088193	AC126641.1	1	136664204	136842247	-	5281	processed_transcript	synaptic vesicle glycoprotein 2b [Source:NCBI gene;Acc:117556]	-
ENSRNOG00000030404	1277.59271658406	1363.70858696007	1474.94453376245	448.909293909228	1253.34196684119	505.001733086765	1372.08194576886	735.750997945728	0.898638357983362	0.00613556971962927	0.338417132088193	Arrb1	1	164502389	164593139	+	2726	protein_coding	arrestin, beta 1 [Source:RGD Symbol;Acc:2156]	-
ENSRNOG00000004466	406.825602300492	365.375035119324	335.078677041367	161.146926018697	313.105941899521	214.973214818586	369.093104820395	229.742027578935	0.682200534849819	0.0061955836143233	0.338417132088193	Fam210b	3	170354141	170362513	+	1740	protein_coding	family with sequence similarity 210, member B [Source:RGD Symbol;Acc:1311378]	-
ENSRNOG00000016011	1438.92011059977	1158.4537878195	900.523944548675	279.391099006442	865.861886249996	695.883122106716	1165.96594765598	613.712035787718	0.925237885924933	0.00619797491701281	0.338417132088193	Plekhg1	1	40389638	40520447	+	6106	protein_coding	pleckstrin homology and RhoGEF domain containing G1 [Source:RGD Symbol;Acc:1583676]	-
ENSRNOG00000014316	968.966397597477	851.108905336779	1044.12909185212	558.782198012885	841.070506686104	590.249732066549	954.734798262125	663.367478921846	0.52487814401545	0.00620755449386927	0.338417132088193	Rapgef1	3	8192575	8304976	+	4159	protein_coding	Rap guanine nucleotide exchange factor 1 [Source:RGD Symbol;Acc:619793]	-
ENSRNOG00000013887	100.203350320318	113.91104036073	71.8025736517216	12.5569033261322	60.6011500450686	42.6239994898921	95.3056547775901	38.5940176203643	1.2974534231353	0.00621499678640522	0.338417132088193	Adra2b	3	119805941	119809987	+	4047	protein_coding	adrenoceptor alpha 2B [Source:RGD Symbol;Acc:2057]	-
ENSRNOG00000061304	2508.08985851757	2510.341417761	2514.08733577764	1271.38646177089	2284.47971685047	1514.07859057573	2510.83953735207	1689.98158973236	0.570867904300222	0.00627786219603424	0.338417132088193	Atp2b3	X	157239306	157312028	-	5132	protein_coding	ATPase plasma membrane Ca2+ transporting 3 [Source:RGD Symbol;Acc:621304]	-
ENSRNOG00000009207	582.181465361049	643.704841283751	520.568658974981	273.112647343376	516.027974626191	301.147822482933	582.151655206594	363.429481484167	0.678587685112263	0.00630043175671676	0.338417132088193	Spata2	3	164230852	164239250	-	2388	protein_coding	spermatogenesis associated 2 [Source:RGD Symbol;Acc:620754]	-
ENSRNOG00000012810	227.461605227122	219.225021071595	184.492723966229	116.151355766723	173.539656947242	101.000346617353	210.393116754982	130.230453110439	0.690614170823536	0.00633373226717755	0.338417132088193	Rfesd	2	2769400	2779109	-	771	protein_coding	Rieske (Fe-S) domain containing [Source:RGD Symbol;Acc:1308284]	-
ENSRNOG00000053122	2400.87227367482	2295.41492651434	2518.07636764718	914.561125586632	2120.1220523343	1402.88554842819	2404.78785594545	1479.1895754497	0.700780623363558	0.00636747813910083	0.338417132088193	Scn1a	3	52381975	52510507	-	11887	protein_coding	sodium voltage-gated channel alpha subunit 1 [Source:RGD Symbol;Acc:69364]	-
ENSRNOG00000015502	177.359930066963	185.911414928362	268.262393226571	87.8983232829257	171.703258461028	85.2479989797842	210.511246073965	114.949860241246	0.871415306962781	0.0063693875348849	0.338417132088193	Hiatl3	2	219662064	219693629	-	1856	protein_coding	hippocampus abundant transcript-like 3 [Source:RGD Symbol;Acc:1305281]	-
ENSRNOG00000061337	651.321777082068	556.659612328853	745.948959603996	197.771227386583	574.792726185045	263.156866415855	651.310116338306	345.240273329161	0.914880450087187	0.00637727194364662	0.338417132088193	Mindy2	8	77035147	77089097	-	2149	protein_coding	MINDY lysine 48 deubiquitinase 2 [Source:RGD Symbol;Acc:1311456]	-
ENSRNOG00000026962	830.685774155438	837.138683405746	877.587011298819	331.711529531993	770.369164966858	396.588516992909	848.470489620001	499.556403830587	0.763470941018954	0.00640443320406543	0.338417132088193	Osbpl8	7	53878610	54027892	+	5173	protein_coding	oxysterol binding protein-like 8 [Source:RGD Symbol;Acc:1561474]	-
ENSRNOG00000047244	78.1586132498482	76.2989043925648	68.8107997495665	21.9745808207314	56.0101538295331	27.7982605368861	74.4227724639932	35.2609983957169	1.07183330240335	0.00641513283426873	0.338417132088193	Nup214	3	9227823	9236736	-	837	protein_coding	nucleoporin 214 [Source:RGD Symbol;Acc:1304977]	-
ENSRNOG00000007030	446.906942428619	352.479445644525	361.007384193378	230.209894312424	325.960731303021	225.165910348778	386.797924088841	260.445511988074	0.569923838596632	0.00642301054051587	0.338417132088193	Epha7	5	43603043	43757549	+	2997	protein_coding	Eph receptor A7 [Source:RGD Symbol;Acc:70957]	-
ENSRNOG00000009170	3938.99370109171	3727.89999067334	3667.91480404211	2238.26801788307	3423.04677830327	2505.549883058	3778.26949860239	2722.28822641478	0.472719902317304	0.00643809930369216	0.338417132088193	Dmxl2	8	58932580	59077690	-	10542	protein_coding	Dmx-like 2 [Source:RGD Symbol;Acc:1586163]	-
ENSRNOG00000052346	12.0244020384382	4.29852982493323	4.98628983692511	0	0.918199243107101	0	7.10307390009884	0.306066414369034	4.36719098154703	0.00645034713499931	1	AABR07066567.1	9	11582308	11589767	+	1205	lincRNA		-
ENSRNOG00000010957	537.089957716906	399.76327371879	461.730438899265	166.378969071252	407.680463939553	209.413562711209	466.19455677832	261.157665240671	0.834879039096398	0.0065084104786449	0.338417132088193	Braf	4	67396192	67520356	-	2365	protein_coding	B-Raf proto-oncogene, serine/threonine kinase [Source:RGD Symbol;Acc:619908]	-
ENSRNOG00000025539	749.52106039598	716.779848307615	643.231388963339	277.29828178542	636.312075473221	243.698084040035	703.177432555645	385.769480432892	0.865469858968103	0.00655811972090497	0.338417132088193	Vps13a	1	235653121	235813030	-	7005	protein_coding	vacuolar protein sorting 13 homolog A [Source:RGD Symbol;Acc:1311340]	-
ENSRNOG00000003756	86.1748812754737	114.985672816964	100.723054705887	33.4850755363526	78.0469356641036	41.6973908053292	100.627869599442	51.0764673352618	0.973340288831124	0.00656772359680026	0.338417132088193	Lancl3	X	14358224	14490340	+	1263	protein_coding	LanC like 3 [Source:RGD Symbol;Acc:1563642]	-
ENSRNOG00000015867	37.0752396185177	44.0599307055656	30.9149969889357	10.4640861051102	22.0367818345704	13.8991302684431	37.3500557710063	15.4666660693746	1.26320996528723	0.00657081994855878	0.338417132088193	Chst9	18	6834365	7081356	-	1769	protein_coding	carbohydrate sulfotransferase 9 [Source:RGD Symbol;Acc:1307302]	-
ENSRNOG00000003434	684.388882687774	598.570278121952	572.426073279002	301.365679827174	554.592342836689	269.643127207796	618.461744696243	375.200383290553	0.72036388378598	0.00663255104621657	0.338417132088193	Trove2	13	60546912	60567882	-	3717	protein_coding	TROVE domain family, member 2 [Source:RGD Symbol;Acc:1305083]	-
ENSRNOG00000011363	306.622251980174	245.016200021194	203.440625346544	116.151355766723	204.758431212883	133.431650577053	251.693025782637	151.44714585222	0.73106787848844	0.00671036704497101	0.338417132088193	Napepld	4	9966891	10002247	+	1559	protein_coding	N-acyl phosphatidylethanolamine phospholipase D [Source:RGD Symbol;Acc:735197]	-
ENSRNOG00000047219	467.949645995886	508.301151798354	463.724954834035	264.741378459288	424.208050315481	278.909214053424	479.991917542758	322.619547609398	0.571933512770062	0.00671936714996706	0.338417132088193	Ube3b	12	47948247	47990105	-	3427	protein_coding	ubiquitin protein ligase E3B [Source:RGD Symbol;Acc:1583074]	-
ENSRNOG00000037960	426.866272364556	339.583856169725	214.41046298778	61.7381080201502	256.177588826881	119.53252030861	326.953530507353	145.816072385214	1.16304195993259	0.00673295538525527	0.338417132088193	Stum	13	98724295	98772968	-	624	protein_coding	stum, mechanosensory transduction mediator homolog [Source:RGD Symbol;Acc:1592263]	-
ENSRNOG00000001465	2713.50672667422	2502.81899056737	2777.36343916729	1215.92680541381	2450.67377985285	1428.83059159595	2664.56305213629	1698.4770589542	0.649419645273621	0.00675169489627526	0.338417132088193	Ids	8	69449801	69466618	-	1581	protein_coding	iduronate 2-sulfatase [Source:MGI Symbol;Acc:MGI:96417]	-
ENSRNOG00000051193	42.0854071345337	5.37316228116653	2.99177390215507	1.04640861051102	2.7545977293213	1.85321736912574	16.8167811059518	1.88474123631936	3.14733164982496	0.0067527371624107	0.338417132088193	AABR07010030.2	2	121129199	121130675	-	1477	processed_pseudogene		-
ENSRNOG00000031778	1220.47680690148	1184.2449667691	1168.78633777525	624.705940475079	1062.35652427492	775.571468979123	1191.16937048194	820.877977909706	0.536504076083787	0.00676354877571831	0.338417132088193	Mef2d	2	187512164	187538026	+	2137	protein_coding	myocyte enhancer factor 2D [Source:RGD Symbol;Acc:621489]	SRF
ENSRNOG00000014048	1358.75743034352	1291.70821239243	1176.76440151433	664.469467674498	1153.25824934252	748.6998171268	1275.74334808342	855.475844714606	0.576015794356166	0.00677055455949059	0.338417132088193	Cyld	19	19265164	19315357	-	3562	protein_coding	CYLD lysine 63 deubiquitinase [Source:RGD Symbol;Acc:1308346]	-
ENSRNOG00000019534	3861.83712134506	3818.16911699694	3494.39191771712	2509.28784800543	3261.44371151642	2870.63370477578	3724.79938535304	2880.45508809921	0.370641839135062	0.00679698620612433	0.338417132088193	Ap2a2	1	214534284	214606169	+	3263	protein_coding	adaptor related protein complex 2 subunit alpha 2 [Source:RGD Symbol;Acc:71015]	-
ENSRNOG00000012148	2711.50265966781	2500.6697256549	2599.85152097275	1292.31463398111	2289.98891230911	1778.16206567615	2604.00796876516	1786.82187065546	0.543028703330127	0.00688530035661847	0.338417132088193	Trio	2	80473202	80667481	-	9162	protein_coding	trio Rho guanine nucleotide exchange factor [Source:RGD Symbol;Acc:1308360]	-
ENSRNOG00000026705	636.291274534021	629.734619352718	660.184774408884	245.90602347009	585.81111710233	239.065040617221	642.070222765208	356.92739372988	0.846312046797463	0.00692010956909766	0.338417132088193	Dgki	4	64374342	64831473	-	3924	protein_coding	diacylglycerol kinase, iota [Source:RGD Symbol;Acc:735049]	-
ENSRNOG00000046139	201.40873414384	142.92611667903	203.440625346544	62.7845166306612	151.502875112672	68.5690426576525	182.591825389805	94.2854781336618	0.951514142887436	0.00693634566344429	0.338417132088193	Syt14	13	111635639	111765944	-	2072	protein_coding	synaptotagmin 14 [Source:RGD Symbol;Acc:1592654]	-
ENSRNOG00000003929	852.730511225908	716.779848307615	652.206710669804	243.813206249068	668.449048981969	274.27617063061	740.572356734443	395.512808620549	0.904158101839591	0.00694926433675573	0.338417132088193	Pcdh19	X	104391607	104493757	-	4340	protein_coding	protocadherin 19 [Source:RGD Symbol;Acc:1565392]	-
ENSRNOG00000017610	790.604434027311	690.988669358016	876.589753331434	416.470626983386	691.404030059647	476.276863865316	786.06095223892	528.05050696945	0.573369155693192	0.00699041815928541	0.338417132088193	Nedd4l	18	60392376	60719720	+	4299	protein_coding	neural precursor cell expressed, developmentally down-regulated 4-like, E3 ubiquitin protein ligase [Source:RGD Symbol;Acc:735047]	-
ENSRNOG00000018690	1054.13924536975	957.497518503876	909.49926625514	434.259573362073	893.407863543209	419.753734106981	973.712010042921	582.473723670754	0.740782630138892	0.00700240844595036	0.338417132088193	Rgs17	1	42492761	42587721	-	2494	protein_coding	regulator of G-protein signaling 17 [Source:RGD Symbol;Acc:1305515]	-
ENSRNOG00000017660	2560.19560068413	2405.02743705014	2781.35247103683	1129.07489074139	2398.33642299575	1200.88485519348	2582.19183625703	1576.09872297687	0.712025431670098	0.00701341626993715	0.338417132088193	Inpp4a	9	43889473	44004325	+	3405	protein_coding	inositol polyphosphate-4-phosphatase type I A [Source:RGD Symbol;Acc:68386]	-
ENSRNOG00000002496	421.85610484854	437.375409686956	450.76060125803	124.522624650811	390.234678320518	147.330780845497	436.664038597842	220.696027938942	0.983147934551715	0.00704684924114828	0.338417132088193	Stxbp5l	11	66316606	66566331	+	3273	protein_coding	syntaxin binding protein 5-like [Source:RGD Symbol;Acc:1311561]	-
ENSRNOG00000039476	43.0874406377368	45.1345631617989	36.8985447932458	7.32486027357714	26.6277780501059	14.8257389530059	41.7068495309272	16.2594590922297	1.34812366441404	0.00706650576750212	0.338417132088193	Pcdhb2	18	30375798	30378194	+	2397	protein_coding	protocadherin beta 2 [Source:RGD Symbol;Acc:1563132]	-
ENSRNOG00000030714	4125.3719326875	3669.86983803674	3015.70809337231	1749.59519677443	3239.40692968185	2005.18119339405	3603.64995469885	2331.39443995011	0.628084096865297	0.00708851381281376	0.338417132088193	Bsn	8	116873721	116965396	-	16047	protein_coding	bassoon (presynaptic cytomatrix protein) [Source:RGD Symbol;Acc:2223]	-
ENSRNOG00000013213	1879.81485200917	1604.42625715633	1607.57984342465	917.700351418165	1473.7097851869	1188.83894229416	1697.27365086338	1193.41635963307	0.507699122006133	0.00709406409517534	0.338417132088193	Epha4	9	83111222	83253458	-	6338	protein_coding	Eph receptor A4 [Source:RGD Symbol;Acc:1560587]	-
ENSRNOG00000007647	243.494141278373	272.95664388326	234.35562233548	149.636431303076	210.267626671526	126.945389785113	250.268802499038	162.283149253238	0.623735394897928	0.00712616108604975	0.338417132088193	Oprk1	5	13744658	13760305	-	2582	protein_coding	opioid receptor, kappa 1 [Source:RGD Symbol;Acc:69426]	-
ENSRNOG00000053086	3385.87120732355	3071.29955991479	4302.17087129898	2283.26358813505	2881.30922487008	2704.77075023902	3586.44721284578	2623.11452108138	0.451202367216766	0.00712629331548675	0.338417132088193	Selenop	2	53109684	53114858	+	609	protein_coding	selenoprotein P [Source:RGD Symbol;Acc:3660]	-
ENSRNOG00000024414	579.175364851439	582.450791278452	563.450751572537	290.901593722064	520.618970841726	260.377040362167	575.02563590081	357.299201641986	0.685734024413036	0.00717157460725983	0.338417132088193	Ate1	1	200810771	201082727	-	4926	protein_coding	arginyltransferase 1 [Source:RGD Symbol;Acc:1309335]	-
ENSRNOG00000015124	939.907426004585	910.213690429611	897.532170646519	436.352390583095	830.052115768819	524.460515462585	915.884429026905	596.9550072715	0.616801495478876	0.00722258711264688	0.338417132088193	Gpam	1	275846819	275906686	-	3050	protein_coding	glycerol-3-phosphate acyltransferase, mitochondrial [Source:RGD Symbol;Acc:61847]	-
ENSRNOG00000013250	101.205383823521	9.67169210609976	22.9369332498555	10.4640861051102	7.34559394485681	13.8991302684431	44.6046697264922	10.56960343947	2.07888147010554	0.0072689579773593	0.338417132088193	NEWGENE_1310561	1	91173473	91178801	-	657	protein_coding	programmed cell death 5 [Source:RGD Symbol;Acc:11480964]	-
ENSRNOG00000007271	895.817951863645	801.675812350047	770.880408788622	283.576733448486	751.086980861608	342.845213288262	822.791391000771	459.169642532786	0.840760751563974	0.00730252578208232	0.338417132088193	Map3k9	6	105459706	105518748	-	3707	protein_coding	mitogen-activated protein kinase kinase kinase 9 [Source:RGD Symbol;Acc:1562149]	-
ENSRNOG00000025423	427.868305867759	366.449667575558	341.062224845677	218.699399596803	320.451535844378	238.138431932658	378.460066096331	259.09645579128	0.545472704473702	0.00733238534267032	0.338417132088193	Map3k13	11	82745735	82938357	-	5589	protein_coding	mitogen-activated protein kinase kinase kinase 13 [Source:RGD Symbol;Acc:1561227]	-
ENSRNOG00000005616	483.982182047137	456.718793899155	517.576885072826	215.56017376527	427.880847287909	278.909214053424	486.092620339706	307.450078368868	0.65960649407509	0.00734635462405203	0.338417132088193	Ncoa3	3	162692185	162787548	+	4611	protein_coding	nuclear receptor coactivator 3 [Source:RGD Symbol;Acc:620109]	-
ENSRNOG00000002746	521.057421665655	572.779099172352	623.286229615639	419.609852814919	478.3818056588	347.478256711077	572.374250151215	415.156638394932	0.463316937047659	0.00736913465545622	0.338417132088193	Fstl1	11	65782567	65845418	-	3130	protein_coding	follistatin-like 1 [Source:RGD Symbol;Acc:68955]	-
ENSRNOG00000014187	382.776798223616	233.195243002628	308.152711921972	116.151355766723	259.850385799309	130.651824523365	308.041584382738	168.884522029799	0.865903045968295	0.00737316079922073	0.338417132088193	Igf1r	1	128924966	129206516	+	4101	protein_coding	insulin-like growth factor 1 receptor [Source:RGD Symbol;Acc:2869]	-
ENSRNOG00000016303	285.579548412907	248.240097389894	302.169164117662	154.868474355631	238.731803207846	141.771128738119	278.662936640154	178.457135433866	0.642111989057534	0.00739590558829778	0.338417132088193	Zfp236	18	79451204	79543219	-	5856	protein_coding	zinc finger protein 236 [Source:RGD Symbol;Acc:1309670]	zf-C2H2
ENSRNOG00000052296	5127.40543589068	5362.4159566042	4003.99073905086	1597.86594825033	4271.46287893423	2548.1738825479	4831.27071051525	2805.83423657749	0.783803096623982	0.00743017448897992	0.338417132088193	Shank3	7	130474279	130534679	+	7849	protein_coding	SH3 and multiple ankyrin repeat domains 3 [Source:RGD Symbol;Acc:69264]	-
ENSRNOG00000027867	776.575964982466	725.376907957482	448.76608532326	470.883874729959	440.735636691408	371.570082509711	650.239652754403	427.729864643693	0.604428576001621	0.00745221626773252	0.338417132088193	Rexo4	3	5500589	5510908	-	2349	protein_coding	REX4 homolog, 3'-5' exonuclease [Source:RGD Symbol;Acc:1306220]	-
ENSRNOG00000001251	1013.05587173842	677.018447426983	1838.94369185798	616.334671590991	592.23851180408	786.690773193878	1176.33933700779	665.08798552965	0.822805268371342	0.00750007205064866	0.338417132088193	Grifin	12	16170162	16172129	+	568	protein_coding	galectin-related inter-fiber protein [Source:RGD Symbol;Acc:71055]	-
ENSRNOG00000047598	219.445337201497	233.195243002628	196.459819574849	122.429807429789	181.803450135206	109.339824778419	216.366799926325	137.857694114471	0.648694461537926	0.00757871415109109	0.338417132088193	Ctdsp2	7	70283710	70288568	+	750	protein_coding	CTD (carboxy-terminal domain, RNA polymerase II, polypeptide A) small phosphatase 2 [Source:MGI Symbol;Acc:MGI:1098748]	-
ENSRNOG00000001795	843.712209697079	728.600805326182	800.798147810172	521.111488034488	696.913225518289	517.974254670645	791.037054277811	578.666322741141	0.450640784836943	0.00758314900471161	0.338417132088193	Itgb5	11	70056500	70172372	-	3889	processed_transcript	integrin subunit beta 5 [Source:RGD Symbol;Acc:628869]	-
ENSRNOG00000008169	4409.94944759721	3829.9900740155	3636.99980705317	1409.51239835834	3488.23892456388	2292.42988560854	3958.97977622196	2396.72706951025	0.723866098674722	0.00759057444392081	0.338417132088193	Slc24a2	5	105336262	105582375	-	8901	protein_coding	solute carrier family 24 member 2 [Source:RGD Symbol;Acc:628650]	-
ENSRNOG00000049768	459.933377970261	413.733495649823	492.645435888201	169.518194902785	407.680463939553	208.486954026646	455.437436502761	261.895204289661	0.79705795759104	0.00761406116076519	0.338417132088193	Adcy9	10	11392625	11512600	+	4557	protein_coding	adenylate cyclase 9 [Source:RGD Symbol;Acc:1304747]	-
ENSRNOG00000013623	559.134694787376	539.46549302912	463.724954834035	251.138066522645	461.854219282872	291.881735637304	520.775047550177	334.958007147607	0.63546052997977	0.00762718889684184	0.338417132088193	Amer2	15	40665041	40667173	+	1755	protein_coding	APC membrane recruitment protein 2 [Source:RGD Symbol;Acc:1559605]	-
ENSRNOG00000016704	2522.11832756241	2470.58001688037	2512.09281984287	1671.1145509861	2282.64331836425	1638.24415430716	2501.59705476188	1864.0006745525	0.424255558850764	0.00769072817618318	0.338417132088193	Pcyox1	4	118187134	118198029	-	2232	protein_coding	prenylcysteine oxidase 1 [Source:RGD Symbol;Acc:628652]	-
ENSRNOG00000029986	839.704075684267	773.735368487981	1056.09618746074	494.951272771713	784.142153613464	485.542950710945	889.845210544329	588.212125698707	0.596884884996739	0.00770830133707624	0.338417132088193	Insr	12	1680957	1816414	-	6969	protein_coding	insulin receptor [Source:RGD Symbol;Acc:2917]	-
ENSRNOG00000005726	2889.86462323798	2608.13297127823	2611.81861658137	1242.08702067658	2532.39351248938	1261.11441969007	2703.27207036586	1678.53165095201	0.687304897445205	0.00779618229688132	0.338417132088193	Pclo	4	16454904	17058921	-	16596	protein_coding	piccolo (presynaptic cytomatrix protein) [Source:RGD Symbol;Acc:69406]	-
ENSRNOG00000053812	143.290790958055	131.105159660463	111.692892347122	97.3160007775249	11.9365901603923	17.6055650066946	128.696280988547	42.2860519815373	1.61247332934413	0.00781126697984761	0.338417132088193	Selenbp1	2	196105569	196113149	-	2011	protein_coding	selenium binding protein 1 [Source:RGD Symbol;Acc:620571]	-
novel.759	519.053354659248	524.420638641854	538.519302387912	292.994410943086	475.627207929478	289.101909583616	527.331098563005	352.574509485393	0.57988750618287	0.0079144393681842	0.338417132088193	-	16	70876575	70896728	+	1218	-	PF07786:Protein of unknown function (DUF1624)	-
ENSRNOG00000031136	1835.72537786823	1728.00898962316	1110.94537566691	532.621982750109	1164.2766402598	1060.04033513992	1558.22658105277	918.979652716613	0.761289524523629	0.00798341912719141	0.338417132088193	Ntng1	2	212696624	212852870	-	4038	protein_coding	netrin G1 [Source:RGD Symbol;Acc:1563465]	-
novel.661	53.1077756697687	53.7316228116653	59.8354780431013	9.41767749459918	40.4007666967124	13.8991302684431	55.5582921748451	21.2391914865849	1.37945767923529	0.00800200112741206	0.338417132088193	-	14	85520955	85676652	-	2289	-	PF17123:RING-like zinc finger	-
ENSRNOG00000018220	3259.61498591995	3473.21209854605	3428.5728918697	2204.78294234672	2965.78355523594	2657.51370732631	3387.13332544523	2609.36006830299	0.376101238653024	0.00800621471833919	0.338417132088193	Pde4dip	2	199867972	200003443	-	8400	protein_coding	phosphodiesterase 4D interacting protein [Source:RGD Symbol;Acc:708410]	-
ENSRNOG00000007894	1889.8351870412	1789.26303962846	1688.35773878284	1365.56323671688	1543.49292766304	1404.73876579731	1789.15198848417	1437.93164339241	0.315056625510605	0.00801468269325103	0.338417132088193	Mpdz	5	99413187	99566318	-	7543	protein_coding	multiple PDZ domain crumbs cell polarity complex component [Source:RGD Symbol;Acc:3105]	-
ENSRNOG00000011504	1799.65217175292	1496.963011533	1348.29277190455	618.427488812013	1323.12510931733	977.572162213829	1548.30265173015	973.041586781058	0.669626955352657	0.00805092115215334	0.338417132088193	Akap2	5	74874306	74982401	+	3843	protein_coding	A-kinase anchoring protein 2 [Source:RGD Symbol;Acc:1305135]	-
ENSRNOG00000014576	2020.09954245762	1904.24871244542	1802.04514706473	692.722500158295	1784.0611293571	824.681729260956	1908.79780065592	1100.48845292545	0.79418556978774	0.00805100390083983	0.338417132088193	Dock3	8	115629583	115981910	-	6450	protein_coding	dedicator of cyto-kinesis 3 [Source:RGD Symbol;Acc:1306677]	-
ENSRNOG00000021027	2247.56114768474	3255.06170993069	2174.02236889935	1774.70900342669	1724.37817855514	1998.69493260211	2558.88174217159	1832.59403819465	0.481428539194871	0.008167719866609	0.338417132088193	Dbp	1	101687855	101692846	+	1702	protein_coding	D-box binding PAR bZIP transcription factor [Source:RGD Symbol;Acc:2491]	TF_bZIP
ENSRNOG00000007834	3297.69225904167	3005.74698008456	2980.80406451383	2018.52220967576	2827.13546952676	1977.38293285717	3094.74776788002	2274.34687068656	0.444223200570515	0.00820032341905722	0.338417132088193	Cand1	7	62124362	62162453	-	4383	protein_coding	cullin-associated and neddylation-dissociated 1 [Source:RGD Symbol;Acc:620479]	-
ENSRNOG00000002433	3277.65158897761	3221.74810378745	3055.59841206771	1804.008444521	2959.35616053419	1863.41006465593	3184.99936827759	2208.92488990371	0.527755501530589	0.00821507718969064	0.338417132088193	G3bp2	14	17492081	17520792	+	1868	protein_coding	G3BP stress granule assembly factor 2 [Source:RGD Symbol;Acc:1309571]	-
ENSRNOG00000003148	7993.22125505178	7821.17501646601	8041.88824899281	5473.76344158315	7138.0809159146	6126.73662232971	7952.0948401702	6246.19365994248	0.348265225406667	0.00822553857128189	0.338417132088193	Timp2	10	107338465	107386072	-	1661	protein_coding	TIMP metallopeptidase inhibitor 2 [Source:RGD Symbol;Acc:61312]	-
ENSRNOG00000026793	671.362447146132	580.301526365986	743.954443669226	184.16791544994	605.093301207579	221.459475610526	665.206139060448	336.906897422682	0.980652893182865	0.00822999137538236	0.338417132088193	Nt5dc3	7	27309966	27363394	+	1930	protein_coding	5'-nucleotidase domain containing 3 [Source:RGD Symbol;Acc:1593358]	-
ENSRNOG00000017864	654.327877591678	566.331304434953	583.395910920238	367.289422289368	535.31015873144	314.120344066813	601.351697648956	405.57330836254	0.567852774496618	0.00826960590516657	0.338417132088193	Bdp1	2	30250633	30340208	-	8106	protein_coding	B double prime 1, subunit of RNA polymerase III transcription initiation factor IIIB [Source:RGD Symbol;Acc:1308512]	-
ENSRNOG00000001585	399.81136777807	408.360333368656	407.878508660474	257.416518185711	346.161114651377	288.175300899053	405.350069935733	297.250977912047	0.446119258407793	0.00829826074320205	0.338417132088193	Nrip1	11	14658225	14741563	-	7910	protein_coding	nuclear receptor interacting protein 1 [Source:RGD Symbol;Acc:1311850]	-
ENSRNOG00000004841	4001.11977829031	3611.83968540014	3495.3891756845	1421.02289307397	3477.22053364659	1708.66641433393	3702.78287979165	2202.3032803515	0.74942246959417	0.00840165701144258	0.338417132088193	Akap6	6	73553210	73990534	+	8824	protein_coding	A-kinase anchoring protein 6 [Source:RGD Symbol;Acc:69412]	-
ENSRNOG00000004978	4295.71762823204	4273.81327843986	4921.46806904508	1973.52663942378	4246.67149937034	1894.91475993107	4496.99965857233	2705.0376329084	0.733203010272851	0.00840275729500451	0.338417132088193	Prkacb	2	252605307	252691886	-	1122	protein_coding	protein kinase cAMP-activated catalytic subunit beta [Source:RGD Symbol;Acc:1310574]	-
ENSRNOG00000010011	243.494141278373	246.090832477427	188.481755835769	142.311571029499	152.421074355779	172.349215328694	226.02224319719	155.693953571324	0.536214759459379	0.00842585008517533	0.338417132088193	Osbpl3	4	80025440	80107884	-	6831	protein_coding	oxysterol binding protein-like 3 [Source:RGD Symbol;Acc:1564287]	-
ENSRNOG00000051440	1752.55659710237	1560.36632645076	1667.41532146776	771.203145946622	1515.94695036982	984.985031690332	1660.11274834029	1090.71170933559	0.605603294450823	0.00849973838393505	0.338417132088193	Ppp1r12b	13	51584299	51784639	-	8320	protein_coding	protein phosphatase 1, regulatory subunit 12B [Source:RGD Symbol;Acc:1309287]	-
ENSRNOG00000009922	115.233852868366	105.313980710864	112.690150314507	46.0419788624849	90.901725067603	48.1836515972693	111.079327964579	61.7091185091191	0.84484304945894	0.00851915153105512	0.338417132088193	Prlhr	1	281754724	281756159	-	1210	protein_coding	prolactin releasing hormone receptor [Source:RGD Symbol;Acc:71037]	-
ENSRNOG00000027756	336.683257076269	294.449293007926	284.218520704731	113.01212993519	272.705175202809	122.312346362299	305.117023596309	169.343217166766	0.847786958272255	0.00855099438131577	0.338417132088193	Usf3	11	61432064	61499557	-	8062	protein_coding	upstream transcription factor family member 3 [Source:RGD Symbol;Acc:1560175]	bHLH
ENSRNOG00000012356	707.435653261447	607.167337771818	515.582369138056	186.260732670962	546.328549648725	257.597214308478	610.061786723774	330.062165542722	0.885193804588682	0.00855172692083453	0.338417132088193	Slc36a1	10	40543288	40574444	+	3089	protein_coding	solute carrier family 36 member 1 [Source:RGD Symbol;Acc:619801]	-
ENSRNOG00000005307	3210.515344263	2948.79145990419	3090.50244092618	1951.55205860305	2835.39926271473	1981.08936759542	3083.26974836446	2256.01356297107	0.450524600532049	0.00855923741644546	0.338417132088193	Slc4a10	3	47995959	48287910	+	5854	protein_coding	solute carrier family 4 member 10 [Source:RGD Symbol;Acc:631407]	-
ENSRNOG00000052837	9.01830152882864	32.2389736869992	15.9561274781603	6.27845166306612	3.6727969724284	4.63304342281436	19.0711342313294	4.86143068610296	1.97565551784269	0.00857181119123876	0.338417132088193	Dcun1d2	16	81008176	81028656	-	2696	protein_coding	defective in cullin neddylation 1 domain containing 2 [Source:RGD Symbol;Acc:1582994]	-
ENSRNOG00000033119	2532.13866259444	2541.50575899177	2112.19237492148	1296.50026842315	1987.90136132687	1851.36415175662	2395.27893216923	1711.92192716888	0.48418729780527	0.00857352720912394	0.338417132088193	Plcb4	3	128756799	128971746	+	5391	protein_coding	phospholipase C, beta 4 [Source:RGD Symbol;Acc:3345]	-
ENSRNOG00000002215	511.037086633623	776.959265856681	575.417847181158	233.349120143958	550.91954586426	274.27617063061	621.138066557154	352.848278879609	0.814773812332966	0.00857665399610519	0.338417132088193	Mylk	11	69013050	69223158	-	8016	protein_coding	myosin light chain kinase [Source:RGD Symbol;Acc:1310915]	-
ENSRNOG00000007934	1200.43613683741	1106.87142992031	955.373132754851	310.783357321773	993.491581041883	444.772168590178	1087.56023317086	583.015702317945	0.898876346461157	0.0085930606670424	0.338417132088193	Elfn2	7	119894066	119896925	-	2860	protein_coding	extracellular leucine-rich repeat and fibronectin type III domain containing 2 [Source:RGD Symbol;Acc:1559693]	-
ENSRNOG00000030775	245.49820828478	192.359209665762	257.292555585336	86.8519146724147	201.085634240455	73.2020860804668	231.716657845292	120.379878331112	0.94342049068809	0.00859812603708084	0.338417132088193	Adarb2	17	58104559	58301260	-	2473	protein_coding	adenosine deaminase, RNA-specific, B2 [Source:RGD Symbol;Acc:621519]	-
ENSRNOG00000002024	1444.93231161899	1395.94756064707	1520.81840026216	756.553425399468	1270.78775246023	1040.5815527641	1453.89942417607	1022.64091020793	0.507089144309236	0.00867349491804399	0.338417132088193	Epha5	14	25589762	25958227	+	8415	protein_coding	EPH receptor A5 [Source:RGD Symbol;Acc:620831]	-
novel.270	223.45347121431	217.075756159128	232.36110640071	71.1557855147494	197.412837268027	86.174607664347	224.296777924716	118.247743482374	0.921278316694969	0.00871480194011286	0.338417132088193	-	10	63606686	63613959	+	1379	-	-	-
ENSRNOG00000011980	679.378715171758	641.555576371284	491.648177920816	173.703829344829	541.737553433189	239.065040617221	604.194156487952	318.168807798413	0.924162242067419	0.00872772450623094	0.338417132088193	Lrrc7	2	264910594	265300868	-	5106	protein_coding	leucine rich repeat containing 7 [Source:RGD Symbol;Acc:708527]	-
ENSRNOG00000014007	437.888640899791	378.270624594124	370.979963867228	103.594452440591	356.261306325555	112.119650832107	395.713076453714	190.658469866085	1.05216445607241	0.00875117704871221	0.338417132088193	Gfod1	17	23823632	23923792	-	1473	protein_coding	glucose-fructose oxidoreductase domain containing 1 [Source:RGD Symbol;Acc:1311507]	-
ENSRNOG00000052894	949.927761036617	928.482442185577	1068.06328306936	557.735789402374	897.080660515637	561.5248628451	982.157828763851	672.113770921037	0.546792927615336	0.00875890991329834	0.338417132088193	Epg5	18	74299931	74395547	+	8057	protein_coding	ectopic P-granules autophagy protein 5 homolog [Source:RGD Symbol;Acc:1306286]	-
ENSRNOG00000046949	968.966397597477	900.541998323511	1018.20038470011	488.672821108646	882.389472625924	552.258775999471	962.569593540365	641.107023244681	0.585741013622571	0.00881027259720413	0.338417132088193	Kcnb1	3	163850785	163935617	-	3337	protein_coding	potassium voltage-gated channel subfamily B member 1 [Source:RGD Symbol;Acc:2954]	-
ENSRNOG00000003121	1060.15144638897	1114.39385711394	810.770727484023	461.46619723536	809.851732420463	707.002426321471	995.105343662309	659.440118659098	0.592739426367428	0.00884247276550898	0.338417132088193	Rtn4rl1	10	62035866	62109078	+	3455	protein_coding	reticulon 4 receptor-like 1 [Source:RGD Symbol;Acc:727812]	-
ENSRNOG00000025594	1120.27345658116	1167.05084746937	1086.01392648229	322.293852037394	1004.50997195917	558.745036791411	1124.44607684427	628.516286929325	0.838522567193368	0.00884896433465783	0.338417132088193	Scrt1	7	117583453	117587103	-	1725	protein_coding	scratch family transcriptional repressor 1 [Source:RGD Symbol;Acc:1306236]	zf-C2H2
ENSRNOG00000012470	259.526677329624	229.971345633928	266.267877291801	72.2021941252604	223.122416075025	75.0553034495926	251.921966751784	123.459971216626	1.02710543823092	0.00886661129515551	0.338417132088193	Zc3h12c	8	56641808	56696968	-	3011	protein_coding	zinc finger CCCH type containing 12C [Source:RGD Symbol;Acc:1565078]	-
ENSRNOG00000049403	78.1586132498482	64.4779473739984	56.8437041409462	4.18563444204408	45.909962155355	9.26608684562871	66.4934215882643	19.7872278143426	1.74113169103716	0.00889761514508351	0.338417132088193	LOC100909582	13	43494350	43566680	-	790	protein_coding	alpha-1,6-mannosylglycoprotein 6-beta-N-acetylglucosaminyltransferase A-like [Source:RGD Symbol;Acc:6503116]	-
ENSRNOG00000013729	708.43768676465	634.033149177651	504.612531496821	194.63200155505	561.019737538439	205.707127972957	615.694455813041	320.452955688815	0.94122578401514	0.00891271519073451	0.338417132088193	RGD1306271	4	65834035	65962539	-	8919	protein_coding	similar to KIAA1549 protein [Source:RGD Symbol;Acc:1306271]	-
ENSRNOG00000010205	831.687807658641	795.228017612647	815.757017320948	416.470626983386	753.84157859093	419.753734106981	814.224280864079	530.021979893766	0.618747816311358	0.00892950302034763	0.338417132088193	Mturn	4	84854386	84871757	+	1578	protein_coding	maturin, neural progenitor differentiation regulator homolog [Source:RGD Symbol;Acc:1549700]	-
ENSRNOG00000015365	93.189115797896	90.2691263235977	121.665472020973	42.9027530309518	73.4559394485681	60.2295644965866	101.707904714155	58.8627523253688	0.78561230293497	0.00893958324823593	0.338417132088193	Col4a3	9	88357556	88485830	+	6672	protein_coding	collagen type IV alpha 3 chain [Source:RGD Symbol;Acc:71085]	-
ENSRNOG00000008570	3021.13101215759	2857.44770112436	2913.98778069903	1404.28035530579	2666.45060198302	1879.1624122935	2930.85549799366	1983.29778986077	0.563155672363226	0.00899937027648063	0.338417132088193	Cadps	15	15275541	15667778	+	3447	protein_coding	calcium dependent secretion activator [Source:RGD Symbol;Acc:708573]	-
ENSRNOG00000047565	28.0569380896891	175.165090366029	22.9369332498555	11.5104947156212	19.2821841052491	30.5780865905748	75.3863205685245	20.456921803815	1.87681563085778	0.00900632546341802	0.338417132088193	LOC100911186	1	141821916	141830764	+	1483	protein_coding	enoyl-CoA hydratase, mitochondrial-like [Source:RGD Symbol;Acc:6494098]	-
ENSRNOG00000011937	1255.54797951359	1221.85710273727	1180.75343338387	599.592133822815	1095.41169702677	795.956860039507	1219.38617187824	830.320230296364	0.553773013391291	0.00902006937879477	0.338417132088193	Sgtb	2	34186091	34219802	+	1478	protein_coding	small glutamine rich tetratricopeptide repeat containing beta [Source:RGD Symbol;Acc:727976]	-
ENSRNOG00000024294	220.4473707047	210.627961421728	210.42143111824	81.6198716198596	186.394446350741	102.853563986479	213.832254414889	123.622627319027	0.787983311892229	0.00903116347002572	0.338417132088193	AABR07019083.1	15	87389610	87390376	-	762	pseudogene		-
ENSRNOG00000056643	1021.07213976404	945.67656148531	908.502008287755	521.111488034488	819.033724851534	713.488687113411	958.416903179036	684.544633333144	0.48467619350376	0.00904931912294615	0.338417132088193	Cdh8	19	6046665	6426216	+	5643	protein_coding	cadherin 8 [Source:RGD Symbol;Acc:69286]	-
ENSRNOG00000042536	467.949645995886	409.43496582489	428.820925975559	119.290581598256	393.907475292946	159.376693744814	435.401845932112	224.191583545339	0.956297470117082	0.00905140074998551	0.338417132088193	Pde4d	2	40554146	41464264	+	3007	protein_coding	phosphodiesterase 4D [Source:RGD Symbol;Acc:3281]	-
ENSRNOG00000020514	217.441270195091	199.881636859395	162.553048683759	57.5524735781061	167.112262245492	63.0093905502753	193.291985246081	95.8913754579579	1.00877774075819	0.00905980235455069	0.338417132088193	Sox6	1	185673177	186182829	+	3096	protein_coding	SRY box 6 [Source:RGD Symbol;Acc:1309000]	HMG
ENSRNOG00000007982	1426.89570856133	1475.47036240833	1482.92259750153	935.489297796852	1275.37874867576	1139.72868201233	1461.7628894904	1116.86557616165	0.387686473177223	0.00907447885499709	0.338417132088193	Slc9a1	5	151573092	151627316	+	5564	protein_coding	solute carrier family 9 member A1 [Source:RGD Symbol;Acc:3718]	-
ENSRNOG00000013535	379.770697714006	347.106283363358	342.059482813062	131.847484924389	321.369735087485	160.303302429377	356.312154630142	204.50684081375	0.799408408146788	0.00908284309667729	0.338417132088193	Cdh6	2	63101739	63166509	-	2373	protein_coding	cadherin 6 [Source:RGD Symbol;Acc:2322]	-
ENSRNOG00000042032	33.067105605705	19.3433842121995	25.9287071520106	13.6033119366433	4.5909962155355	9.26608684562871	26.1130656566384	9.15346499926916	1.52567456586647	0.0091027670520705	0.338417132088193	AC134160.1	5	172444120	172444781	+	660	pseudogene		-
ENSRNOG00000050220	4239.60375205266	4001.93126701283	4212.41765423433	1975.61945664481	3934.48375671393	2090.42919237384	4151.31755776661	2666.84413524419	0.638296630828959	0.00915301150085477	0.338417132088193	Nrxn1	6	13886740	15191660	-	6503	protein_coding	neurexin 1 [Source:RGD Symbol;Acc:628659]	-
ENSRNOG00000008088	1833.72131086182	1708.66560541096	1474.94453376245	629.937983527634	1564.6115102545	741.286947650297	1672.44381667841	978.612147144144	0.772769719796528	0.00915602722336691	0.338417132088193	Btbd3	3	131351587	131357929	+	2398	protein_coding	BTB domain containing 3 [Source:RGD Symbol;Acc:1311623]	-
ENSRNOG00000005269	10.0203350320318	13.970221931033	14.9588695107753	1.04640861051102	3.6727969724284	3.70643473825149	12.9831421579467	2.8085467737303	2.18831820700274	0.00920200503991913	1	Srl	10	11240138	11284332	+	5067	protein_coding	sarcalumenin [Source:RGD Symbol;Acc:1306564]	-
ENSRNOG00000047218	293.595816438532	280.479071076893	280.229488835191	182.075098228918	243.322799423382	179.762084805197	284.768125450206	201.719994152499	0.496316328642678	0.00926905718691087	0.338417132088193	Clic5	9	19121677	19372673	-	4785	protein_coding	chloride intracellular channel 5 [Source:RGD Symbol;Acc:620659]	-
ENSRNOG00000000635	371.754429688381	298.747822832859	368.985447932458	100.455226609058	302.087550982236	159.376693744814	346.495900151233	187.306490445369	0.885776378157585	0.00928058384151095	0.338417132088193	Arid5b	20	21564975	21880715	+	3571	processed_transcript	AT-rich interaction domain 5B [Source:RGD Symbol;Acc:1311735]	-
ENSRNOG00000045771	1619.28614117634	1680.72516154889	1607.57984342465	629.937983527634	1523.29254431468	833.021207422021	1635.8637153833	995.417245088112	0.716241073385119	0.00928941132458827	0.338417132088193	Chl1	4	70252366	70330803	+	3633	protein_coding	cell adhesion molecule L1-like [Source:MGI Symbol;Acc:MGI:1098266]	-
ENSRNOG00000014867	732.486490841526	628.659986896484	426.826410040789	79.5270543988375	329.633528275449	206.63373665752	595.990962592933	205.264773110602	1.53705986985089	0.00929373885683356	0.338417132088193	Synpo2	2	227255902	227411964	-	4147	protein_coding	synaptopodin 2 [Source:RGD Symbol;Acc:1564779]	-
ENSRNOG00000053577	909.846420908489	817.795299193546	900.523944548675	347.407658689659	792.405946801428	492.029211502885	876.055221550237	543.947605664657	0.686786113919347	0.00931443480979955	0.338417132088193	Gramd1b	8	44165367	44327551	-	2898	protein_coding	GRAM domain containing 1B [Source:RGD Symbol;Acc:1305443]	-
ENSRNOG00000013271	832.689841161844	771.586103575514	835.702176668648	431.12034753054	751.086980861608	440.139125167364	813.326040468669	540.782151186504	0.588190289825396	0.00935429287151338	0.338417132088193	Ireb2	8	59420123	59501118	+	3382	protein_coding	iron responsive element binding protein 2 [Source:RGD Symbol;Acc:621539]	-
ENSRNOG00000008666	903.83421988927	902.691263235978	978.310066004706	441.584433635651	826.379318796391	605.075471019555	928.278516376651	624.346407817199	0.571416566988344	0.00936057739590877	0.338417132088193	Etl4	17	87274944	87681317	+	7413	protein_coding	enhancer trap locus 4 [Source:RGD Symbol;Acc:1563437]	-
ENSRNOG00000003241	2429.93124526772	2392.13184757534	2293.69332498555	1409.51239835834	2152.25902584304	1666.96902352861	2371.91880594287	1742.91348257666	0.444221279791056	0.00936440164436519	0.338417132088193	Gabrg2	10	27092827	27179900	-	2269	protein_coding	gamma-aminobutyric acid type A receptor gamma 2 subunit [Source:RGD Symbol;Acc:61966]	-
ENSRNOG00000046159	809.643070588171	370.748197400491	546.497366126992	80.5734630093486	319.533336601271	177.908867436071	575.629544705218	192.671889015564	1.57837314640163	0.00941668023697588	0.338682994478836	Gns	7	65616177	65653052	+	3926	protein_coding	glucosamine (N-acetyl)-6-sulfatase [Source:RGD Symbol;Acc:1305877]	-
ENSRNOG00000018205	475.965914021512	525.495271098087	446.77156938849	255.323700964689	435.226441232766	265.936692469544	482.744251502696	318.828944889	0.59724864395246	0.00944062284281483	0.338682994478836	Ttl	3	121596791	121624048	+	2004	protein_coding	tubulin tyrosine ligase [Source:RGD Symbol;Acc:621113]	-
ENSRNOG00000011202	1651.35121327884	1529.20198522	1177.76165948171	547.271703297264	1178.04962890641	994.251118535961	1452.77161932685	906.524150246545	0.679824661777077	0.00944331478729614	0.338682994478836	Chrna4	3	176527516	176548208	-	4718	protein_coding	cholinergic receptor nicotinic alpha 4 subunit [Source:RGD Symbol;Acc:2346]	-
ENSRNOG00000038190	505.024885614404	398.688641262557	437.796247682025	107.780086882635	404.925866210231	126.945389785113	447.169924852995	213.21711429266	1.0673485077787	0.00951661219515174	0.338682994478836	Dok6	18	86420361	86878142	-	1445	protein_coding	docking protein 6 [Source:RGD Symbol;Acc:1564376]	-
ENSRNOG00000020778	1239.51544346234	1163.82695010067	1111.9426336343	465.651831677404	1032.05594925238	737.580512912046	1171.76167573244	745.096097947277	0.652505788724168	0.00951886981221275	0.338682994478836	Chrnb2	2	189088570	189096785	-	2198	protein_coding	cholinergic receptor nicotinic beta 2 subunit [Source:RGD Symbol;Acc:2350]	-
ENSRNOG00000006617	1530.10515939126	1355.1115273102	1343.30648206762	666.56228489552	1273.54235018955	887.691119811231	1409.50772292303	942.598584965433	0.579965641363485	0.0095625296388161	0.338956915309769	AABR07060487.1	4	75325651	77023138	+	4609	processed_transcript		-
ENSRNOG00000024832	1369.77979887875	1277.7379904614	1265.52036061159	395.542454773166	1204.67740695652	593.029558120238	1304.34604998391	731.083139949973	0.834696288796306	0.00956747519331586	0.338956915309769	Gpr158	17	88215834	88651476	+	3621	protein_coding	G protein-coupled receptor 158 [Source:RGD Symbol;Acc:1305841]	-
ENSRNOG00000009110	580.177398354642	576.002996541052	523.560432877136	329.618712310971	487.56379808987	395.661908308346	559.91360925761	404.281472903063	0.468573650090096	0.00962810515495005	0.339702915142746	Psen1	6	107169528	107216798	+	1860	protein_coding	presenilin 1 [Source:RGD Symbol;Acc:3425]	-
ENSRNOG00000008012	1223.48290741109	1326.0964509919	1422.08986149104	846.544565903415	1147.74905388388	1013.70990091178	1323.88973996468	1002.66784023302	0.400397870299651	0.00977576451721229	0.343510162822827	Abcb1b	4	22133521	22425515	-	14132	protein_coding	ATP-binding cassette, subfamily B (MDR/TAP), member 1B [Source:RGD Symbol;Acc:3318]	-
ENSRNOG00000005985	938.905392501382	828.541623755879	813.762501386178	261.602152627755	802.506138475606	334.505735127197	860.403172547813	466.204675410186	0.883353691404116	0.0098819805179334	0.345331890179223	Kcnma1	15	344360	1047956	+	4751	protein_coding	potassium calcium-activated channel subfamily M alpha 1 [Source:RGD Symbol;Acc:620715]	-
ENSRNOG00000027988	808.641037084968	739.347129888515	808.776211549253	325.433077868927	737.313992215002	344.698430657388	785.588126174245	469.148500247106	0.743069303916259	0.00998181168465052	0.345331890179223	Zhx3	3	156764751	156777999	-	3603	protein_coding	zinc fingers and homeoboxes 3 [Source:RGD Symbol;Acc:631431]	Homeobox
ENSRNOG00000021681	879.785415812394	851.108905336779	795.811857973247	481.347960835069	765.778168751322	538.359645731028	842.235393040807	595.161925105807	0.500174586559848	0.0100265359723029	0.345331890179223	Eea1	7	37018459	37186732	+	4842	protein_coding	early endosome antigen 1 [Source:RGD Symbol;Acc:1310167]	-
ENSRNOG00000029980	118.239953377975	159.045603522529	680.129933756585	52.320430525551	104.674713714209	64.862607919401	319.138496885697	73.9525840530538	2.10912558988898	0.0100520958341249	0.345331890179223	Zbtb16	8	52985313	53146953	-	2625	protein_coding	zinc finger and BTB domain containing 16 [Source:RGD Symbol;Acc:727921]	ZBTB
ENSRNOG00000007975	897.822018870051	908.064425517144	992.271677548097	319.154626205861	871.371081708639	414.194081999603	932.719373978431	534.906596638034	0.80148687638051	0.0100576213451037	0.345331890179223	Ncoa2	5	5616483	5694598	+	4398	protein_coding	nuclear receptor coactivator 2 [Source:RGD Symbol;Acc:620108]	-
ENSRNOG00000011752	772.567830969654	741.496394800982	650.212194735034	430.073938920029	614.27529363865	539.286254415591	721.42547350189	527.87849565809	0.449606054076308	0.0101077405868894	0.345331890179223	Sh3d19	2	185268259	185431354	+	6540	protein_coding	SH3 domain containing 19 [Source:RGD Symbol;Acc:1304885]	-
ENSRNOG00000023809	1045.12094384092	925.258544816877	1030.16748030873	394.496046162655	938.399626455457	466.084168335124	1000.18232298884	599.659946984412	0.737476517209293	0.0101162427403775	0.345331890179223	Opcml	8	29453643	29962825	+	1890	protein_coding	opioid binding protein/cell adhesion molecule-like [Source:RGD Symbol;Acc:620635]	-
ENSRNOG00000024757	1040.1107763249	1035.94568780891	1343.30648206762	645.6341126853	984.309588610812	785.764164509315	1139.78764873381	805.235955268476	0.500841775466198	0.0101212979308558	0.345331890179223	AABR07069219.1	8	12900830	12902262	-	1433	protein_coding		-
ENSRNOG00000048152	215.437203188684	239.643037740027	207.429657216085	115.104947156212	177.21245391967	154.743650322	220.836632714932	149.020350465961	0.564468403174865	0.0101452521532459	0.345331890179223	Myo1b	9	54558202	54766054	+	3609	protein_coding	myosin Ib [Source:RGD Symbol;Acc:70994]	-
ENSRNOG00000052395	328.666989050644	338.509223713492	349.040288584758	140.218753808477	308.514945683986	157.523476375688	338.738833782964	202.085725289384	0.743618790828953	0.0101698635877912	0.345331890179223	AABR07071395.1	8	114037763	114039980	-	1933	lincRNA		-
ENSRNOG00000054955	993.015201674354	971.467740434909	695.08880326736	533.66839136062	694.158627788968	668.08486156983	886.523915125541	631.970626906473	0.4875691715965	0.0102047469210489	0.345331890179223	AABR07005985.2	1	212181374	212211578	+	1860	protein_coding		-
ENSRNOG00000007359	351.713759624317	335.285326344792	315.133517693667	224.977851259869	286.478163849415	211.266780080335	334.044201220925	240.90759839654	0.470761054067049	0.010246649315809	0.345331890179223	Gca	3	48626038	48661317	+	1849	protein_coding	grancalcin [Source:RGD Symbol;Acc:1306589]	-
ENSRNOG00000000700	463.941511983073	474.987545655121	459.735922964495	351.593293131703	396.662073022268	290.955126952742	466.221660200897	346.403497702237	0.428525417816046	0.0102911082655435	0.345331890179223	Tmem119	12	48598647	48605704	+	2167	protein_coding	transmembrane protein 119 [Source:RGD Symbol;Acc:1307573]	-
ENSRNOG00000002977	1267.57238155203	1268.0662983553	988.282645678556	763.878285673045	960.436408290027	912.709554294428	1174.64044186196	879.0080827525	0.417663008779328	0.010345020683611	0.345331890179223	Ttc19	10	48599321	48627374	+	2194	protein_coding	tetratricopeptide repeat domain 19 [Source:RGD Symbol;Acc:1582808]	-
ENSRNOG00000004172	1037.10467581529	1024.12473079034	1101.97005396045	726.207575694648	867.69828473621	889.544337180356	1054.39982018869	827.816732537072	0.348466114682294	0.0103470127612381	0.345331890179223	Pdk2	10	82839153	82852660	-	1224	protein_coding	pyruvate dehydrogenase kinase 2 [Source:RGD Symbol;Acc:69428]	-
ENSRNOG00000053592	35.0711726121114	23.6419140371327	31.9122549563207	9.41767749459918	18.363984862142	6.4862607919401	30.2084472018549	11.4226410495604	1.39986489525937	0.0103864024075125	0.345331890179223	AABR07050646.1	5	172043518	172043928	-	408	pseudogene		-
ENSRNOG00000001337	533.081823704093	521.196741273154	536.524786453142	230.209894312424	482.972801874335	296.514779060119	530.267783810129	336.565825082293	0.654613163358755	0.0104075818395179	0.345331890179223	Setd1b	12	38845621	38869346	-	5949	protein_coding	SET domain containing 1B [Source:MGI Symbol;Acc:MGI:2652820]	-
ENSRNOG00000018126	1136.30599263241	1179.94643694417	1276.49019825283	809.92026453553	1082.55690762327	805.222946885135	1197.58087594314	899.233373014646	0.41299965310344	0.0104104126710132	0.345331890179223	Abca1	5	69857771	69983015	-	10339	protein_coding	ATP binding cassette subfamily A member 1 [Source:RGD Symbol;Acc:631344]	-
ENSRNOG00000014862	260.528710832827	214.926491246661	168.536596488069	81.6198716198596	182.721649378313	97.2939118791015	214.663932855852	120.545144292425	0.830266272672184	0.0104428925719582	0.345331890179223	Gabrg3	1	112158519	112811936	-	1631	protein_coding	gamma-aminobutyric acid type A receptor gamma 3 subunit [Source:RGD Symbol;Acc:621735]	-
ENSRNOG00000024019	366.744262172365	355.703343013224	392.919639149699	152.775657134609	339.733719949627	176.055650066946	371.789081445096	222.855009050394	0.736958580631708	0.0104706546460846	0.345331890179223	Ccdc6	20	19732894	19825150	-	1413	protein_coding	coiled-coil domain containing 6 [Source:RGD Symbol;Acc:1587433]	-
ENSRNOG00000057378	625.268905998786	527.644536010554	569.434299376847	286.71595928002	515.109775383084	352.111300133891	574.115913795396	384.645678265665	0.576822263790288	0.010480624252224	0.345331890179223	Clec16a	10	5009826	5196892	-	3115	protein_coding	C-type lectin domain containing 16A [Source:RGD Symbol;Acc:1305773]	-
ENSRNOG00000005438	4907.96009868919	4891.72694077401	4639.24406427512	3154.92196069073	4360.52820551562	3614.70047847976	4812.97703457944	3710.05021489537	0.375320007782867	0.010481014340182	0.345331890179223	Pcsk2	3	137618898	137925605	+	4659	protein_coding	proprotein convertase subtilisin/kexin type 2 [Source:RGD Symbol;Acc:3273]	-
ENSRNOG00000003834	1076.18398244022	1122.99091676381	1091.9974742866	706.325812094939	954.009013588278	861.74607664347	1097.05745783021	840.693634108896	0.38322911110589	0.0105043142402574	0.345331890179223	Map2k4	10	52196124	52290657	-	1116	protein_coding	mitogen activated protein kinase kinase 4 [Source:RGD Symbol;Acc:1307040]	-
ENSRNOG00000019948	903.83421988927	817.795299193546	860.633625853274	390.310411720611	810.76993166357	402.148169100286	860.754381645363	534.409504161489	0.687066530838072	0.0106202620175405	0.346278840098583	Phf20	3	152294656	152377170	+	3033	protein_coding	PHD finger protein 20 [Source:RGD Symbol;Acc:1305020]	-
ENSRNOG00000012122	582.181465361049	543.764022854053	476.68930841004	264.741378459288	489.400196576085	271.496344576921	534.211598875047	341.879306537431	0.642955816288652	0.0106628435913528	0.346278840098583	Clvs2	1	25173242	25296927	+	2427	protein_coding	clavesin 2 [Source:RGD Symbol;Acc:1306801]	-
ENSRNOG00000009219	725.472256319104	790.929487787714	819.746049190488	513.786627760911	634.475676987007	643.993035771196	778.715931099102	597.418446839704	0.381468380089908	0.0106853532102131	0.346278840098583	Hepacam	8	39848448	39865130	+	1254	protein_coding	hepatocyte cell adhesion molecule [Source:MGI Symbol;Acc:MGI:1920177]	-
ENSRNOG00000013036	241.490074271967	225.672815808994	227.374816563785	138.125936587455	200.167434997348	127.871998469676	231.512568881582	155.388456684826	0.574015721468717	0.010689216711413	0.346278840098583	Epha8	5	155295314	155316495	-	2937	protein_coding	Eph receptor A8 [Source:RGD Symbol;Acc:708543]	-
ENSRNOG00000010484	579.175364851439	542.68939039782	533.533012550987	210.328130712715	517.864373112405	203.853910603832	551.799255933415	310.682138142984	0.827822934639198	0.0108134883515524	0.346278840098583	Zdhhc21	5	100924622	100977902	-	3599	protein_coding	zinc finger, DHHC-type containing 21 [Source:RGD Symbol;Acc:1305750]	-
ENSRNOG00000014320	46.0935411473464	48.3584605304988	51.8574143040211	16.7425377681763	33.9733719949627	21.311999744946	48.7698053272888	24.0093031693617	1.01617961886256	0.0108346262092317	0.346278840098583	Inhba	17	51898217	51912496	-	2554	protein_coding	inhibin subunit beta A [Source:RGD Symbol;Acc:62074]	-
ENSRNOG00000019533	115.233852868366	123.58273246683	78.7833794234167	50.227613304529	79.8833341503178	51.8900863355208	105.866654919538	60.6670112634558	0.799908281609982	0.0108715904835791	0.346278840098583	AABR07026957.1	17	6935860	7029240	+	1401	protein_coding	kelch-like family member 3 [Source:NCBI gene;Acc:498697]	-
ENSRNOG00000042929	364.740195165958	366.449667575558	289.204810541656	178.935872397384	297.496554766701	196.441041127329	340.131557761057	224.291156097138	0.599072271583602	0.0108807109779864	0.346278840098583	LOC100361087	13	88636875	88943592	-	2387	protein_coding	hypothetical LOC100361087 [Source:RGD Symbol;Acc:2320873]	-
ENSRNOG00000050469	6.01220101921909	65.5525798302317	4.98628983692511	0	4.5909962155355	5.55965210737723	25.5170235621253	3.38354944097091	2.89600806412757	0.0109134164208047	0.346278840098583	Gng11	4	31387420	31392856	+	1802	protein_coding	G protein subunit gamma 11 [Source:RGD Symbol;Acc:621515]	-
ENSRNOG00000017431	5201.55591512772	4860.56259954325	4934.43242262109	2099.09567268511	4622.21498980114	3009.62500746021	4998.85031243068	3243.64522331549	0.623827513041802	0.0109377728023297	0.346278840098583	RGD1304884	19	53723822	53740329	+	3733	protein_coding	similar to RIKEN cDNA 6430548M08 [Source:RGD Symbol;Acc:1304884]	-
ENSRNOG00000019718	11.022368535235	18.2687517559662	47.868382434481	2.09281722102204	11.9365901603923	4.63304342281436	25.7198342418941	6.2208169347429	2.03615939051817	0.0109436950080578	0.346278840098583	Galnt15	16	8128689	8177841	+	1923	protein_coding	polypeptide N-acetylgalactosaminyltransferase 15 [Source:MGI Symbol;Acc:MGI:1926004]	-
ENSRNOG00000011076	13247.8849458493	11839.2257703223	11921.2217421205	5229.95023533408	11921.8989725026	5491.08306471958	12336.1108194307	7547.64409085208	0.708743283494751	0.0109934564805521	0.346278840098583	Ank2	2	231226949	231648122	-	12402	protein_coding	ankyrin 2 [Source:RGD Symbol;Acc:620156]	-
ENSRNOG00000046972	280.569380896891	270.807378970793	216.40497892255	64.8773338516833	200.167434997348	150.110606899185	255.927246263411	138.385125249405	0.884310995149632	0.0110270698594666	0.346278840098583	Chrm2	4	64088900	64091090	+	2191	protein_coding	cholinergic receptor, muscarinic 2 [Source:RGD Symbol;Acc:620023]	-
ENSRNOG00000009523	402.817468287679	380.41988950659	394.914155084469	131.847484924389	361.770501784198	166.789563221317	392.717170959579	220.135849976634	0.8336491374982	0.0110500096833804	0.346278840098583	Rab11fip2	1	281065168	281101438	-	2017	protein_coding	RAB11 family interacting protein 2 [Source:RGD Symbol;Acc:1308538]	-
ENSRNOG00000012775	564.144862303392	577.077628997286	565.445267507307	414.377809762364	498.582189007156	395.661908308346	568.889252935995	436.207302359289	0.38260071004878	0.011118807284699	0.346278840098583	Ccdc127	1	31539215	31545559	-	1255	protein_coding	coiled-coil domain containing 127 [Source:RGD Symbol;Acc:735106]	-
ENSRNOG00000016180	1541.12752792649	1426.0372694216	1158.8137581014	612.149037148947	1156.93104631495	973.865727475578	1375.32618514983	914.315270313157	0.588414714856696	0.0111872854851397	0.346278840098583	Pdp1	5	25577451	25584288	-	2772	protein_coding	pyruvate dehyrogenase phosphatase catalytic subunit 1 [Source:RGD Symbol;Acc:620393]	-
ENSRNOG00000053203	1371.78386588516	1349.73836502903	1495.88695107753	650.866155737855	1302.00652672587	837.654250844836	1405.80306066391	930.175644436186	0.595337184698607	0.0111886632750167	0.346278840098583	Mical3	4	153484876	153593773	-	6070	protein_coding	microtubule associated monooxygenase, calponin and LIM domain containing 3 [Source:RGD Symbol;Acc:1359504]	-
ENSRNOG00000004753	2075.21138513379	2025.68217999978	2048.36786500883	948.046201122984	1968.61917722162	851.553381113279	2049.75381004747	1256.0729198193	0.706300489014278	0.011239277691709	0.346278840098583	Napb	3	143020454	143063983	-	1174	protein_coding	NSF attachment protein beta [Source:RGD Symbol;Acc:1589649]	-
ENSRNOG00000028362	4626.38868428909	4231.90261264676	4322.11603064668	1616.70130323953	4249.42609709966	1843.02467359555	4393.46910919418	2569.71735797825	0.773615447340134	0.0112449093114058	0.346278840098583	Unc80	9	73493027	73683000	+	9988	protein_coding	unc-80 homolog, NALCN channel complex subunit [Source:RGD Symbol;Acc:1309976]	-
ENSRNOG00000017079	2860.80565164509	2736.01423357	2296.6850988877	1802.96203591049	2286.31611533668	1985.72241101823	2631.16832803426	2025.0001874218	0.37753084801808	0.0112492627676565	0.346278840098583	Pgm2l1	1	165237847	165286980	+	4112	protein_coding	phosphoglucomutase 2-like 1 [Source:RGD Symbol;Acc:1583226]	-
ENSRNOG00000031287	1076.18398244022	1104.72216500784	1093.99199022137	709.465037926472	969.618400721098	830.241381368333	1091.63271255648	836.441606671968	0.383454061345688	0.0112796973360368	0.346278840098583	Cacna2d3	16	4871650	5795825	-	3276	protein_coding	calcium voltage-gated channel auxiliary subunit alpha2delta 3 [Source:RGD Symbol;Acc:631361]	-
ENSRNOG00000050378	103.209450829928	102.090083342164	113.687408281892	35.5778927573747	89.9835258244959	34.2845213288262	106.328980817995	53.2819799702323	0.993403427251828	0.0113001069526451	0.346278840098583	Pcdha4	18	29966245	29968614	+	2370	protein_coding	protocadherin alpha 4 [Source:RGD Symbol;Acc:620337]	-
ENSRNOG00000005165	518.051321156045	473.912913198888	492.645435888201	165.332560460741	461.854219282872	138.064693999868	494.869890081045	255.08382458116	0.95521456486064	0.011300679013863	0.346278840098583	Smcr8	10	47018974	47026465	+	3437	protein_coding	Smith-Magenis syndrome chromosome region, candidate 8 [Source:RGD Symbol;Acc:1564621]	-
ENSRNOG00000002001	1921.9002591437	1671.05346944279	1700.32483439146	967.927964722694	1659.18603229453	958.113379838009	1764.42618765932	1195.07579228508	0.561830705639403	0.0113133495934965	0.346278840098583	Itsn1	11	31893489	32069249	+	5524	protein_coding	intersectin 1 [Source:RGD Symbol;Acc:2935]	-
ENSRNOG00000012324	1550.14582945532	1409.9177825781	1344.30374003501	694.815317379317	1327.71610553287	865.452511381722	1434.78911735614	962.661311431302	0.575258921735691	0.0113348305979856	0.346307822527223	Soga3	1	31066798	31122093	-	2832	protein_coding	SOGA family member 3 [Source:RGD Symbol;Acc:11479453]	-
ENSRNOG00000056150	1858.7721484419	1853.74098700245	1817.00401657551	748.182156515379	1777.63373465535	770.011816871746	1843.17238400662	1098.60923601416	0.746207774982494	0.011371771613132	0.346788522600299	Purb	14	86736878	86739335	-	2458	protein_coding	purine rich element binding protein B [Source:RGD Symbol;Acc:1559465]	-
ENSRNOG00000004438	7414.04589020035	7470.84483573395	7769.6368238967	4260.97586200087	7026.97880749864	5068.54950455891	7551.509183277	5452.16805801947	0.469835682872094	0.0114065500737262	0.346788522600299	Cntn1	7	133400485	133586677	+	3928	protein_coding	contactin 1 [Source:RGD Symbol;Acc:621300]	-
ENSRNOG00000005447	734.490557847933	650.15263602115	611.319134007018	279.391099006442	609.684297423115	364.157213033208	665.3207759587	417.744203154255	0.670468119190432	0.0114203278134252	0.346788522600299	Ypel2	10	74243812	74298599	-	2166	protein_coding	yippee-like 2 [Source:RGD Symbol;Acc:1311564]	-
ENSRNOG00000018532	227.461605227122	200.956269315628	183.495465998844	123.4762160403	168.948660731707	80.6149555569698	203.971113513865	124.346610776326	0.713766666870026	0.0114560727829186	0.346788522600299	Pcgf5	1	254974789	255086207	+	1751	protein_coding	polycomb group ring finger 5 [Source:RGD Symbol;Acc:1583513]	-
ENSRNOG00000030880	755.533261415199	759.765146556948	713.039446680291	455.187745572294	684.05843611479	418.827125422418	742.779284884146	519.357769036501	0.515630184707065	0.0114614497039859	0.346788522600299	Hs6st2	X	138677580	138972684	-	1983	protein_coding	heparan sulfate 6-O-sulfotransferase 2 [Source:RGD Symbol;Acc:1564397]	-
ENSRNOG00000004269	1851.75791391948	1783.88987734729	1675.39338520684	679.119188221652	1685.81381034464	849.700163744153	1770.34705882454	1071.54438743681	0.723967976999729	0.0114739398524143	0.346788522600299	Myt1l	6	48452369	48857936	+	4501	protein_coding	myelin transcription factor 1-like [Source:RGD Symbol;Acc:620550]	zf-C2HC
ENSRNOG00000061121	3864.84322185467	3611.83968540014	3636.99980705317	1885.62831614086	3535.98528520545	2018.15371497793	3704.56090476933	2479.92243877475	0.578847907703716	0.0115063411186993	0.346852324338859	Wdfy3	14	9141512	9381870	+	11776	protein_coding	WD repeat and FYVE domain containing 3 [Source:RGD Symbol;Acc:1307097]	-
ENSRNOG00000060350	3628.36331509872	3655.89961610571	3623.03819550978	1947.36642416101	3322.04486156149	2537.05457833314	3635.76704223807	2602.15528801855	0.482322537658363	0.0115388668145384	0.346852324338859	Iqsec1	4	123307624	123453478	+	3453	protein_coding	IQ motif and Sec7 domain 1 [Source:RGD Symbol;Acc:1596313]	-
ENSRNOG00000011063	91.1850487914896	85.9705964986645	83.7696692603418	23.0209894312424	71.6195409623539	29.6514779060119	86.9751048501653	41.4306694332027	1.06484246075705	0.011569579610435	0.346852324338859	Dennd1b	13	56015901	56236677	+	2408	protein_coding	DENN domain containing 1B [Source:RGD Symbol;Acc:1308441]	-
ENSRNOG00000007256	2598.27287380585	2508.19215284854	1612.56613326158	622.613123254057	1599.50308149257	1616.00554587765	2239.67705330532	1279.37391687476	0.807499442665645	0.0115836269508467	0.346852324338859	Necab1	5	28504558	28737719	-	4398	protein_coding	N-terminal EF-hand calcium binding protein 1 [Source:RGD Symbol;Acc:708548]	-
ENSRNOG00000002750	789.602400524108	660.898960583484	758.913313180002	236.488345975491	697.831424761397	228.872345087029	736.471558095864	387.730705274639	0.924945172144555	0.0115866788567517	0.346852324338859	Rc3h1	13	78722763	78789266	+	5774	processed_transcript	ring finger and CCCH-type domains 1 [Source:RGD Symbol;Acc:1563512]	-
ENSRNOG00000005369	380.772731217209	323.464369326225	317.128033628437	164.28615185023	301.169351739129	201.074084550143	340.455044723957	222.176529379834	0.614170445644671	0.0116494111489446	0.347115404641256	Kcnj3	3	41019898	41181070	+	1827	protein_coding	potassium voltage-gated channel subfamily J member 3 [Source:RGD Symbol;Acc:2958]	-
ENSRNOG00000013399	88.17894828188	61.2540500052985	102.717570640657	16.7425377681763	65.1921462606041	27.7982605368861	84.0501896426119	36.5776481885555	1.19555287765664	0.0117142040669233	0.347372505336324	AF529169	8	96977537	96985558	-	2941	protein_coding	cDNA sequence AF529169 [Source:MGI Symbol;Acc:MGI:2667167]	-
ENSRNOG00000025463	2694.46809011336	2473.80391424907	2167.04156312765	1589.49467936624	2110.02186066012	1895.84136861563	2445.10452249669	1865.11930288066	0.390333032918998	0.0117542206550927	0.347372505336324	LOC100125362	8	57248620	57255263	-	5599	protein_coding	hypothetical protein LOC100125362 [Source:RGD Symbol;Acc:1642426]	-
ENSRNOG00000050511	86.1748812754737	226.747448265228	133.632567629593	38.7171185889078	67.0285447468184	105.633390040167	148.851632390098	70.4596844586311	1.07533950018321	0.0117592810888169	0.347372505336324	LOC100910838	12	21767606	21773959	+	2271	protein_coding	neuronal tyrosine-phosphorylated phosphoinositide-3-kinase adapter 1-like [Source:RGD Symbol;Acc:6496186]	-
ENSRNOG00000060594	119.241986881179	168.717295628629	208.42691518347	27.2066238732865	82.6379318796391	119.53252030861	165.462065897759	76.4590253538453	1.1103434520332	0.011761025825499	0.347372505336324	LOC100911672	4	157267901	157274755	-	3555	protein_coding	atrophin-1-like [Source:RGD Symbol;Acc:6491795]	-
ENSRNOG00000025793	1115.26328906514	1059.58760184604	899.52668658129	312.876174542795	965.94560374867	420.680342791544	1024.79252583082	566.50070702767	0.854558793464608	0.0118261384441908	0.347556487480183	Usp31	1	191615146	191676915	-	5285	protein_coding	ubiquitin specific peptidase 31 [Source:RGD Symbol;Acc:1308183]	-
ENSRNOG00000001658	331.673089560253	313.792677220126	307.155453954587	83.7126888408816	290.150960821844	114.899476885796	317.540406911655	162.92104218284	0.960986420006563	0.0118595362996262	0.347556487480183	Kcnj6	11	35024196	35099383	-	3104	protein_coding	potassium voltage-gated channel subfamily J member 6 [Source:RGD Symbol;Acc:2959]	-
ENSRNOG00000002480	237.481940259154	226.747448265228	266.267877291801	153.82206574512	208.431228185312	126.945389785113	243.499088605394	163.066227905182	0.578055849486442	0.0118774009753675	0.347556487480183	Gpr137b	17	90670872	90746804	+	2477	protein_coding	G protein-coupled receptor 137B [Source:RGD Symbol;Acc:1307342]	-
ENSRNOG00000062002	683.38684918457	596.421013209485	544.502850192222	191.492775723517	572.956327698831	181.615302174323	608.103570862093	315.354801865557	0.946549433699447	0.0119468825987274	0.347556487480183	Kcna3	2	209766512	209769711	+	3200	protein_coding	potassium voltage-gated channel subfamily A member 3 [Source:RGD Symbol;Acc:2951]	-
ENSRNOG00000007090	983.996900145525	888.721041304944	749.937991473536	515.879444981933	785.060352856571	541.139471784717	874.218644308002	614.02642320774	0.509093715110467	0.0119551902257459	0.347556487480183	Cacna1c	4	150641066	150829913	-	8000	protein_coding	calcium voltage-gated channel subunit alpha1 C [Source:RGD Symbol;Acc:2245]	-
ENSRNOG00000010169	1329.69845875062	1243.34975186194	1241.58616939435	796.316952598886	1142.23985842523	938.654597462189	1271.54479333564	959.070469495436	0.406324392890013	0.0119710520369644	0.347556487480183	Atpaf1	5	134641608	134667084	+	4278	protein_coding	ATP synthase mitochondrial F1 complex assembly factor 1 [Source:RGD Symbol;Acc:1305417]	-
ENSRNOG00000004696	1926.91042665972	1780.66597997859	1698.33031845669	842.358931461371	1699.58679899124	1013.70990091178	1801.968908365	1185.21854378813	0.604052956823067	0.0120070032982006	0.347556487480183	Arhgap5	6	73345392	73405880	+	5021	protein_coding	Rho GTPase activating protein 5 [Source:RGD Symbol;Acc:1308507]	-
ENSRNOG00000022570	85.1728477722705	151.523176328896	90.750475032037	64.8773338516833	62.4375485312829	64.862607919401	109.148833044401	64.0591634341224	0.767024509270295	0.0120135421078736	0.347556487480183	Pus7l	7	135765303	135800481	-	2777	protein_coding	pseudouridylate synthase 7-like [Source:RGD Symbol;Acc:1304692]	-
ENSRNOG00000021725	2309.68722488334	2381.38552301301	2592.87071520106	1657.51123904946	2237.651555452	1484.42711266972	2427.9811543658	1793.19663572373	0.437102427147859	0.0120141364887764	0.347556487480183	Mlec	12	47218969	47252286	+	5629	protein_coding	malectin [Source:RGD Symbol;Acc:1307736]	-
ENSRNOG00000020350	1226.4890079207	1271.290195724	1146.84666249277	710.511446536983	1077.04771216463	904.370076133362	1214.87528871249	897.309744944992	0.436412879781739	0.0120145527542809	0.347556487480183	Pacs1	1	220516316	220644636	-	2886	protein_coding	phosphofurin acidic cluster sorting protein 1 [Source:RGD Symbol;Acc:620579]	-
ENSRNOG00000046283	765.553596447231	764.063676381881	651.209452702419	511.693810539889	568.365331483295	609.708514442369	726.942241843844	563.255885488518	0.367268984847755	0.0122015072626172	0.351728508897921	Tmem41a	11	82734613	82741428	+	1580	protein_coding	transmembrane protein 41a [Source:RGD Symbol;Acc:1591692]	-
ENSRNOG00000001717	1905.86772309245	1640.96376066826	1822.98756437982	925.025211691742	1673.87722018424	1079.49911751575	1789.93968271351	1226.13384979724	0.54547129342393	0.0122538486649265	0.352063301080043	Opa1	11	74720254	74793803	-	3243	protein_coding	OPA1, mitochondrial dynamin like GTPase [Source:RGD Symbol;Acc:708423]	-
ENSRNOG00000010037	424.862205358149	392.240846525157	544.502850192222	250.091657912134	399.416670751589	258.523822993041	453.868634025176	302.677383885588	0.583851522339911	0.0123489693196553	0.353242834733456	Epb41	5	150084611	150167077	-	2661	protein_coding	erythrocyte membrane protein band 4.1 [Source:RGD Symbol;Acc:1564762]	-
ENSRNOG00000005359	468.951679499089	364.300402663091	407.878508660474	115.104947156212	383.807283618768	106.55999872473	413.710196940885	201.824076499904	1.03447484889182	0.0123724745894725	0.353242834733456	Csrnp3	3	51883559	52120290	+	2535	protein_coding	cysteine and serine rich nuclear protein 3 [Source:RGD Symbol;Acc:1306214]	CSRNP
ENSRNOG00000055148	3.00610050960955	11.8209570185664	3.98903186954009	0	0	0.926608684562871	6.27202979923867	0.308869561520957	4.18108122316816	0.0123967942200055	1	AABR07031588.1	18	21110818	21115575	+	2956	lincRNA		-
ENSRNOG00000005018	6457.10389464131	5928.74726103915	5936.67667984303	3177.94295012197	5822.30140054213	3550.76447924492	6107.50927850783	4183.66960996967	0.545712182063665	0.0124217245802747	0.353242834733456	Scn2a	3	51687809	51822250	+	8808	protein_coding	sodium voltage-gated channel alpha subunit 2 [Source:RGD Symbol;Acc:3632]	-
ENSRNOG00000014859	639.29737504363	504.002621973421	539.516560355297	223.931442649358	498.582189007156	332.652517758071	560.938852457449	351.722049804862	0.672307562722689	0.0124371975935863	0.353242834733456	Rnf152	13	25186106	25262469	-	5487	protein_coding	ring finger protein 152 [Source:RGD Symbol;Acc:1305251]	-
ENSRNOG00000029134	5772.71501195353	5830.95570752192	5334.33286754248	3273.16613367847	5250.2632720864	3835.23334540572	5646.00119567264	4119.5542503902	0.454599943177435	0.0124492599919907	0.353242834733456	Adgrl1	19	25029037	25069142	+	5698	protein_coding	adhesion G protein-coupled receptor L1 [Source:RGD Symbol;Acc:620768]	-
ENSRNOG00000024671	1396.83470346524	1368.007116785	1283.47100402452	696.90813460034	1282.72434262062	722.75477395904	1349.43760809159	900.795750393333	0.582659199409973	0.0124865059116562	0.353242834733456	Dmxl1	18	44468784	44642050	+	9054	protein_coding	Dmx-like 1 [Source:RGD Symbol;Acc:1307692]	-
ENSRNOG00000019288	1088.20838447866	936.00486937921	1073.04957290628	388.217594499589	990.736983312562	420.680342791544	1032.42094225472	599.878306867898	0.782797481432292	0.0125178104638689	0.353242834733456	Ogfod1	19	11425105	11451278	-	2027	protein_coding	2-oxoglutarate and iron-dependent oxygenase domain containing 1 [Source:RGD Symbol;Acc:1308848]	-
ENSRNOG00000024310	524.063522175264	440.599307055656	442.78253751895	263.694969848777	423.289851072373	278.909214053424	469.14845558329	321.964678324858	0.542215669490035	0.0125253018185951	0.353242834733456	Kcnf1	6	42471066	42473738	-	2673	protein_coding	potassium voltage-gated channel modifier subfamily F member 1 [Source:RGD Symbol;Acc:631414]	-
ENSRNOG00000000129	860.746779251534	886.571776392478	857.641851951119	408.099358099298	789.651349072107	561.5248628451	868.320135865043	586.425190005502	0.565391406953994	0.0125836304868032	0.354275698679128	Phf24	5	58359498	58383070	+	1890	protein_coding	PHD finger protein 24 [Source:RGD Symbol;Acc:1559864]	-
ENSRNOG00000008587	452.919143447838	515.823578991987	401.894960856164	268.927012901332	400.334869994696	295.588170375556	456.87922776533	321.616684423861	0.505034212579555	0.0126438480819765	0.35480615291603	Tek	5	113725717	113852799	+	4559	protein_coding	TEK receptor tyrosine kinase [Source:RGD Symbol;Acc:620980]	-
ENSRNOG00000008474	460.935411473464	443.823204424356	455.746891094955	333.804346753015	378.298088160126	353.964517503017	453.501835664258	355.355650805386	0.351242165712275	0.0127449413607142	0.356476205465173	Acox3	14	80314431	80355420	-	2594	protein_coding	acyl-CoA oxidase 3, pristanoyl [Source:RGD Symbol;Acc:69245]	-
ENSRNOG00000009448	114.231819365163	116.060305273197	80.7778953581868	42.9027530309518	84.4743303658533	41.6973908053292	103.690006665516	56.3581580673781	0.876074234566179	0.0128961992624936	0.356476205465173	Papln	6	107245820	107276755	+	4584	protein_coding	papilin, proteoglycan-like sulfated glycoprotein [Source:RGD Symbol;Acc:1311176]	-
ENSRNOG00000059880	975.980632119899	876.900084286378	1045.1263498195	641.448478243255	875.043878681067	631.020514187315	966.002355408594	715.837623703879	0.432120116776815	0.0130809433649913	0.356476205465173	Rubcn	11	71151132	71197035	+	2889	protein_coding	RUN and cysteine rich domain containing beclin 1 interacting protein [Source:RGD Symbol;Acc:1305422]	-
ENSRNOG00000001515	291.591749432126	349.255548275825	305.160938019817	129.754667703367	291.069160064951	108.413216093856	315.336078575922	176.412347954058	0.836572491550831	0.0131075169201766	0.356476205465173	Map3k20	3	58965552	59067369	+	1592	protein_coding	mitogen-activated protein kinase kinase kinase 20 [Source:RGD Symbol;Acc:1561394]	-
ENSRNOG00000001335	644.307542559646	584.600056190919	616.305423843943	256.3701095752	586.729316345437	238.138431932658	615.071007531503	360.412619284432	0.770385983665325	0.0131472074660878	0.356476205465173	Zkscan1	12	19231092	19247387	+	3137	protein_coding	zinc finger with KRAB and SCAN domains 1 [Source:RGD Symbol;Acc:1560616]	zf-C2H2
ENSRNOG00000019207	7146.5029448451	6985.11096551649	5766.1455674202	3230.26338064752	6198.76309021604	4030.74777784849	6632.58649259393	4486.59141623735	0.563837077328133	0.0131491265305126	0.356476205465173	Shank1	1	100297152	100344377	+	7668	protein_coding	SH3 and multiple ankyrin repeat domains 1 [Source:RGD Symbol;Acc:621011]	-
ENSRNOG00000010680	1022.07417326725	1006.93061149061	967.340228363471	439.491616414629	957.681810560706	482.763124657256	998.781671040442	626.645517210864	0.671933212985145	0.0131681354302526	0.356476205465173	Med12l	2	149213134	149532292	+	10248	protein_coding	mediator complex subunit 12-like [Source:RGD Symbol;Acc:1592212]	-
ENSRNOG00000011066	3001.09034209353	2809.08924059386	2895.03987931872	1101.8682668681	2810.60788315084	1376.01389657586	2901.7398206687	1762.8300155316	0.718806469117385	0.0132063345909911	0.356476205465173	March6	2	84536669	84608712	-	3127	protein_coding	membrane associated ring-CH-type finger 6 [Source:RGD Symbol;Acc:1565757]	-
ENSRNOG00000056837	3984.08520873585	3940.67721700754	4247.32168309281	2465.33868636396	3715.95233685444	2968.85422533944	4057.36136961207	3050.04841618595	0.411527122947398	0.0132407606442986	0.356476205465173	Abr	10	64567268	64657089	-	2930	protein_coding	ABR, RhoGEF and GTPase activating protein [Source:RGD Symbol;Acc:1306279]	-
ENSRNOG00000007440	1818.69080831378	1715.11340014836	1822.98756437982	582.849596054638	1729.88737401378	744.993382388549	1785.59725761398	1019.24345081899	0.808567696891538	0.0132417149911724	0.356476205465173	Dzank1	3	138624555	138683318	-	2529	protein_coding	double zinc ribbon and ankyrin repeat domains 1 [Source:RGD Symbol;Acc:1311344]	-
ENSRNOG00000057256	50.1016751601591	45.1345631617989	175.517402259764	29.2994410943086	50.5009583708905	27.7982605368861	90.2512135272406	35.8662200006951	1.33083515185867	0.0133083438558331	0.356476205465173	Slc19a3	9	88764073	88816898	-	1488	protein_coding	solute carrier family 19 member 3 [Source:RGD Symbol;Acc:1311413]	-
ENSRNOG00000058166	91.1850487914896	90.2691263235977	87.7587011298819	24.0673980417535	75.2923379347823	31.5046952751376	89.7376254149898	43.6214770838911	1.03568903952603	0.0133160389432962	0.356476205465173	AABR07057495.1	7	74350479	74406295	+	1101	protein_coding		-
ENSRNOG00000004328	300.610050960955	301.971720201559	328.097871269672	81.6198716198596	288.31456233563	87.1012163489099	310.226547477395	152.345216768133	1.02441605662027	0.013322181802702	0.356476205465173	Deptor	7	94795214	94995809	+	1559	protein_coding	DEP domain containing MTOR-interacting protein [Source:RGD Symbol;Acc:1561030]	-
ENSRNOG00000008806	308.62631898658	312.718044763892	305.160938019817	158.007700187164	270.868776716595	203.853910603832	308.835100590096	210.910129169197	0.548126048508819	0.0134046820564817	0.356476205465173	Clip4	6	23222021	23316962	-	2602	protein_coding	CAP-GLY domain containing linker protein family, member 4 [Source:RGD Symbol;Acc:1311049]	-
ENSRNOG00000002079	1846.74774640346	2021.38365017485	1963.60093778111	1324.75330090695	1803.34331346235	1181.42607281766	1943.91077811981	1436.50756239565	0.436194327594819	0.0134208076377969	0.356476205465173	Mapk10	14	8080275	8368254	+	3040	protein_coding	mitogen activated protein kinase 10 [Source:RGD Symbol;Acc:3663]	-
ENSRNOG00000017707	1440.92417760618	1405.61925275317	1289.45455182883	612.149037148947	1304.76112445519	770.011816871746	1378.66599406272	895.640659491961	0.621778077797148	0.0134364365800927	0.356476205465173	Abi2	9	67234303	67282600	+	1605	protein_coding	abl-interactor 2 [Source:RGD Symbol;Acc:628771]	-
ENSRNOG00000002254	2173.4106684477	1876.30826858335	2014.46109411774	1551.82396938784	1799.67051648992	1437.17006975701	2021.39334371627	1596.22151854492	0.340683083087638	0.013451621161346	0.356476205465173	Tmem33	14	42535701	42560174	-	4872	protein_coding	transmembrane protein 33 [Source:RGD Symbol;Acc:708371]	-
ENSRNOG00000011431	572.161130329017	552.36108250392	498.628983692511	208.235313491693	501.336786736477	283.542257476239	541.050398841816	331.038119234803	0.707550749493002	0.0134518368128699	0.356476205465173	Mfhas1	16	60128201	60208462	-	3177	protein_coding	malignant fibrous histiocytoma amplified sequence 1 [Source:RGD Symbol;Acc:1308812]	-
ENSRNOG00000006462	1387.81640193641	1390.5743983659	1326.35309662208	746.089339294358	1293.7427335379	818.195468469015	1368.24796564146	952.675847100426	0.521804638262262	0.013463818231116	0.356476205465173	Ero1a	15	19619973	19655381	-	2333	protein_coding	endoplasmic reticulum oxidoreductase 1 alpha [Source:RGD Symbol;Acc:621713]	-
ENSRNOG00000024213	567.150962813001	512.599681623287	502.618015562051	370.428648120901	460.936020039765	374.3499085634	527.456219999446	401.904858908022	0.391599901966168	0.0134765302810014	0.356476205465173	Golim4	2	174322673	174413236	-	2473	protein_coding	golgi integral membrane protein 4 [Source:RGD Symbol;Acc:1310948]	-
ENSRNOG00000014997	1178.39139976694	1236.90195712454	1354.27631970886	873.751189776702	1143.15805766834	839.507468213961	1256.52322553345	952.138905219668	0.399917061825487	0.0134787116664357	0.356476205465173	Igf2r	1	48176106	48264477	+	8787	protein_coding	insulin-like growth factor 2 receptor [Source:RGD Symbol;Acc:2871]	-
ENSRNOG00000054917	338.687324082676	357.852607925691	316.130775661052	212.420947933737	285.559964606308	247.404518778287	337.556902556473	248.461810439444	0.440277177636502	0.0135142570006616	0.356476205465173	Mrgpre	1	216970254	216971183	-	930	protein_coding	MAS related GPR family member E [Source:RGD Symbol;Acc:738045]	-
ENSRNOG00000007515	3089.26929037541	2734.93960111377	2812.26746802576	1822.8437995102	2685.73278608827	1895.84136861563	2878.82545317165	2134.80598473803	0.431200826790388	0.0135244840788339	0.356476205465173	Kif3a	10	38918748	38952785	+	3872	protein_coding	kinesin family member 3a [Source:RGD Symbol;Acc:621536]	-
novel.1380	455.925243957448	318.091207045059	302.169164117662	253.230883743667	260.768585042417	243.698084040035	358.728538373389	252.56585094204	0.506568725597148	0.0136256915408689	0.356476205465173	-	4	77447503	77448536	+	692	-	-	-
ENSRNOG00000011339	677.374648165351	583.525423734685	661.182032376269	318.10821759535	598.66590650583	353.037908818454	640.694034758769	423.270677639878	0.597288973739449	0.013647443172602	0.356476205465173	Slk	1	267359830	267412810	+	3961	protein_coding	STE20-like kinase [Source:RGD Symbol;Acc:3780]	-
ENSRNOG00000008652	631.281107018005	568.480569347419	600.349296365783	386.124777278566	547.246748891832	372.496691194274	600.036990910402	435.289405788224	0.462523217483896	0.0136697983703492	0.356476205465173	Phip	8	90392143	90483077	-	5277	protein_coding	pleckstrin homology domain interacting protein [Source:RGD Symbol;Acc:1564964]	-
ENSRNOG00000015150	1223.48290741109	1286.33505011127	1516.82936839262	1109.19312714168	997.164378014311	1078.57250883118	1342.21577530499	1061.64333799573	0.338608203816623	0.013677721190897	0.356476205465173	Spg7	19	55880561	55915502	+	4494	protein_coding	SPG7, paraplegin matrix AAA peptidase subunit [Source:RGD Symbol;Acc:727940]	-
novel.1618	112.227752358756	144.000749135263	102.717570640657	40.8099358099298	101.920115984888	45.4038255435807	119.648690711559	62.7112924461329	0.927983921870663	0.013696096514431	0.356476205465173	-	6	109692223	109698168	+	517	-	-	-
ENSRNOG00000011341	719.460055299885	635.107781633884	750.935249440921	264.741378459288	668.449048981969	313.193735382251	701.834362124897	415.461387607836	0.755665964949688	0.0137057404319157	0.356476205465173	Rictor	2	56052643	56101803	+	5490	protein_coding	RPTOR independent companion of MTOR, complex 2 [Source:RGD Symbol;Acc:1307224]	-
ENSRNOG00000006278	522.059455168858	484.659237761221	438.79350564941	209.281722102204	447.163031393158	253.890779570227	481.837399526496	303.44517768853	0.665870287998864	0.0137228218394398	0.356476205465173	Tspyl5	7	72326896	72328128	-	1233	protein_coding	TSPY-like 5 [Source:RGD Symbol;Acc:1311262]	-
ENSRNOG00000004823	956.941995559039	857.556700074179	951.384100885311	440.53802502514	864.025487763782	538.359645731028	921.960932172843	614.30771950665	0.585098434091624	0.0137708838454626	0.356476205465173	Dock4	6	60566196	60782556	+	5901	protein_coding	dedicator of cytokinesis 4 [Source:RGD Symbol;Acc:1561724]	-
ENSRNOG00000011000	1513.07058983681	1461.5001404773	1104.9618278626	607.963402706903	1227.63238803419	833.021207422021	1359.8441860589	889.538999387706	0.61176395977564	0.0138303860636302	0.356476205465173	Rims1	9	28442229	28973246	-	5870	protein_coding	regulating synaptic membrane exocytosis 1 [Source:RGD Symbol;Acc:620000]	-
ENSRNOG00000037437	701.423452242228	699.585729007883	737.970895864916	472.976691950981	646.412267147399	495.735646241136	712.993359038342	538.374868446505	0.404595785105641	0.0138609709382203	0.356476205465173	Golga3	12	52512970	52558606	-	5719	protein_coding	golgin A3 [Source:RGD Symbol;Acc:1305262]	-
ENSRNOG00000031974	2455.984116351	2402.87817213767	2011.46932021559	1260.92237566578	2112.77645838944	1498.32624293816	2290.11053623475	1624.00835899779	0.495532595842745	0.0139503197927364	0.356476205465173	Pcdh10	2	136993208	137014492	+	3290	protein_coding	protocadherin 10 [Source:RGD Symbol;Acc:1565811]	-
ENSRNOG00000005043	677.374648165351	730.750070238649	708.053156843365	355.778927573747	640.903071688756	468.863994388813	705.392625082455	488.515331217105	0.52894424263076	0.0140305197223521	0.356476205465173	Cpeb2	14	72331705	72380330	-	2652	protein_coding	cytoplasmic polyadenylation element binding protein 2 [Source:RGD Symbol;Acc:1307485]	-
ENSRNOG00000013179	182.370097582979	203.105534228095	390.925123214928	142.311571029499	143.239081924708	176.982258751508	258.800251675334	154.177637235238	0.747361988065128	0.0140306656124067	0.356476205465173	Tinagl1	5	148382706	148392697	-	2480	protein_coding	tubulointerstitial nephritis antigen-like 1 [Source:RGD Symbol;Acc:70956]	-
ENSRNOG00000013956	346.703592108301	334.210693888558	344.053998747833	187.307141281473	310.3513441702	203.853910603832	341.656094914897	233.837465351835	0.545598240685929	0.0140663253394804	0.356476205465173	Rnf38	5	59607476	59647633	-	2370	protein_coding	ring finger protein 38 [Source:RGD Symbol;Acc:621856]	-
ENSRNOG00000002126	2230.52657813028	2307.23588353291	2154.07720955165	986.763319711892	2173.37760843451	1065.5999872473	2230.61322373828	1408.58030513123	0.662925071410742	0.0140683389575735	0.356476205465173	Ncam2	11	20471764	20705063	+	5006	protein_coding	neural cell adhesion molecule 2 [Source:RGD Symbol;Acc:1303131]	-
ENSRNOG00000025079	694.409217719805	605.018072859352	559.461719702997	354.732518963236	556.428741322903	406.781212523101	619.629670094051	439.31415760308	0.495253514902103	0.0140800639810855	0.356476205465173	Fam126b	9	65406138	65442257	-	1874	protein_coding	family with sequence similarity 126, member B [Source:RGD Symbol;Acc:1309752]	-
ENSRNOG00000004679	163.331461022119	124.657364923064	105.709344542812	30.3458497048196	106.511112200424	58.3763471274609	131.232723495998	65.0777696775681	1.00791295093603	0.014109367247365	0.356476205465173	Fign	3	49992397	50120392	-	3380	protein_coding	fidgetin, microtubule severing factor [Source:RGD Symbol;Acc:1308174]	-
ENSRNOG00000007666	1016.06197224803	1014.45303868424	954.375874787466	410.19217532032	966.863802991777	387.32243014728	994.963628573245	588.126136153126	0.758013982145383	0.0141632512714658	0.356476205465173	Cacnb4	3	37955069	38090526	-	3781	protein_coding	calcium voltage-gated channel auxiliary subunit beta 4 [Source:RGD Symbol;Acc:68385]	-
novel.739	92.1870822946928	73.0750070238648	49.8628983692511	20.9281722102204	43.1553644260337	44.4772168590178	71.7083292292696	36.1869178317573	0.980876903113119	0.014187389524209	0.356476205465173	-	15	108903927	108907162	-	1993	-	-	-
novel.811	232.471772743138	276.18054125196	230.36659046594	147.543614082054	213.022224400847	147.330780845497	246.339634820346	169.298873109466	0.539163196569412	0.0141957022043128	0.356476205465173	-	17	5464023	5479696	+	2113	-	PF00225:Kinesin motor domain	Kinesin
ENSRNOG00000018317	5267.69012633913	4975.54827236021	4682.12615687268	2936.22256109392	4628.64238450289	3446.98430657388	4975.12151852401	3670.61641739023	0.438559663116158	0.0142357944165426	0.356476205465173	Aak1	4	118655728	118795774	+	7976	protein_coding	AP2 associated kinase 1 [Source:RGD Symbol;Acc:1305520]	-
ENSRNOG00000031814	7475.16993389574	7051.73817780296	6988.78383543423	3728.35387925077	6510.95083287245	5203.83437250509	7171.89731571098	5147.71302820943	0.478305733713866	0.0142419353184166	0.356476205465173	Sort1	2	211078334	211156312	+	6690	protein_coding	sortilin 1 [Source:RGD Symbol;Acc:619999]	-
ENSRNOG00000015664	653.325844088475	646.928738652451	627.275261485179	475.069509172003	570.20172996951	454.96486412037	642.509948075368	500.078701087294	0.361099299343284	0.0142451139437199	0.356476205465173	Tmem8b	5	59178846	59191975	+	1419	protein_coding	transmembrane protein 8B [Source:RGD Symbol;Acc:1310012]	-
ENSRNOG00000046500	806.636970078562	876.900084286378	807.778953581868	301.365679827174	804.34253696182	333.579126442634	830.438669315603	479.762447743876	0.790854010922688	0.0142701821206581	0.356476205465173	Irgq	1	81395841	81399672	+	1994	protein_coding	immunity-related GTPase Q [Source:RGD Symbol;Acc:1309409]	-
ENSRNOG00000000062	321.652754528222	339.583856169725	324.108839400132	188.353549891984	291.069160064951	217.753040872275	328.448483366026	232.39191694307	0.497290825129925	0.0142779642285377	0.356476205465173	Pcgf3	14	2247808	2297155	-	1442	protein_coding	polycomb group ring finger 3 [Source:RGD Symbol;Acc:1311479]	-
ENSRNOG00000048824	237.481940259154	217.075756159128	198.454335509619	53.366839136062	187.312645593849	104.706781355604	217.6706773093	115.128755361838	0.916079957177153	0.0143128350594139	0.356476205465173	Rnf165	18	73831326	73873280	-	1609	protein_coding	ring finger protein 165 [Source:RGD Symbol;Acc:1560744]	-
ENSRNOG00000054371	2135.33339532598	2460.90832477427	1674.39612723945	1048.50142773204	1614.19426938228	1682.72137116617	2090.2126157799	1448.4723560935	0.528687085463758	0.0143238886662078	0.356476205465173	Prkcg	1	64407114	64433636	-	3101	protein_coding	protein kinase C, gamma [Source:RGD Symbol;Acc:3397]	-
ENSRNOG00000001582	98.1992833139119	112.836407904497	116.679182184048	43.9491616414629	90.901725067603	55.5965210737723	109.238291134152	63.482469260946	0.778918165610525	0.0143480531343901	0.356476205465173	Bach1	11	27364916	27398842	+	3606	protein_coding	BTB domain and CNC homolog 1 [Source:RGD Symbol;Acc:1306693]	TF_bZIP
ENSRNOG00000030124	8148.53644804828	7879.2051691026	12708.0582783873	6186.36770534115	7657.78168751322	6577.06844302726	9578.5999651794	6807.07261196054	0.492775906589387	0.0143492813187959	0.356476205465173	Ptpn11	12	40895515	40955999	+	5538	protein_coding	protein tyrosine phosphatase, non-receptor type 11 [Source:RGD Symbol;Acc:3447]	-
ENSRNOG00000002294	358.727994146739	395.464743893857	439.790763616795	174.75023795534	371.870693458376	185.321736912574	397.994500552464	243.980889442097	0.704752562325515	0.0144262496541115	0.356476205465173	Snx29	10	3840622	4249739	-	3290	protein_coding	sorting nexin 29 [Source:RGD Symbol;Acc:1596162]	-
ENSRNOG00000053881	763.549529440825	743.645659713448	780.852988462472	535.761208581642	691.404030059647	527.240341516274	762.682725872248	584.801860052521	0.38267104756738	0.0144611364160689	0.356476205465173	Baz2a	7	2529077	2547062	+	5055	protein_coding	bromodomain adjacent to zinc finger domain, 2A [Source:RGD Symbol;Acc:1305037]	MBD
ENSRNOG00000032426	21.0427035672668	44.0599307055656	29.9177390215507	15.6961291576653	13.7729886466065	11.1193042147545	31.6734577647943	13.5294740063421	1.2278092112221	0.0145450905706843	0.356476205465173	Slc10a5	2	93669765	93671457	+	1693	protein_coding	solute carrier family 10, member 5 [Source:RGD Symbol;Acc:1306036]	-
ENSRNOG00000018602	3023.135079164	2982.10506604743	3016.70535133969	1553.91678660887	2838.15386044405	1937.53875942096	3007.31516551704	2109.86980215796	0.511076549765697	0.014568229070189	0.356476205465173	Camta1	5	168141372	169017295	-	6166	protein_coding	calmodulin binding transcription activator 1 [Source:RGD Symbol;Acc:1562703]	CG-1
ENSRNOG00000014226	735.492591351136	808.123607087447	576.415105148543	236.488345975491	630.802880014578	395.661908308346	706.677101195708	420.984378099472	0.746213970615917	0.014571060261186	0.356476205465173	Plch2	5	172388598	172424081	-	3605	protein_coding	phospholipase C, eta 2 [Source:RGD Symbol;Acc:1304675]	-
ENSRNOG00000005606	679.378715171758	635.107781633884	643.231388963339	385.078368668055	607.847898936901	390.102256200969	652.57262858966	461.009507935308	0.500624331661213	0.0145823592320537	0.356476205465173	Med1	10	86103600	86144880	-	5813	protein_coding	mediator complex subunit 1 [Source:RGD Symbol;Acc:1559552]	-
ENSRNOG00000014443	112.227752358756	77.3735368487981	79.7806373908017	57.5524735781061	60.6011500450686	44.4772168590178	89.7939755327854	54.2102801607309	0.72970522763295	0.0145845586582253	0.356476205465173	Pde5a	2	226900619	227041576	+	3397	protein_coding	phosphodiesterase 5A [Source:RGD Symbol;Acc:620995]	-
ENSRNOG00000055446	2709.4985926614	2582.34179232864	2706.55812348295	1921.20620889823	2288.15251382289	2290.57666823942	2666.13283615766	2166.64513032018	0.299038108546367	0.0146185648702222	0.356790298894787	Amfr	19	11473541	11508102	+	1890	protein_coding	autocrine motility factor receptor [Source:RGD Symbol;Acc:1311551]	-
ENSRNOG00000011560	2903.89309228282	2872.49255551163	2833.20988534085	2083.39954352744	2632.47722998806	2176.60380003818	2869.86517771177	2297.49352451789	0.320712659907131	0.0146399514014031	0.356795925411362	Mtmr9	15	46693383	46719252	-	6052	protein_coding	myotubularin related protein 9 [Source:RGD Symbol;Acc:628840]	-
ENSRNOG00000015088	578.173331348236	545.91328776652	520.568658974981	243.813206249068	517.864373112405	282.615648791676	548.218426029912	348.097742717716	0.654204624190414	0.0146764299739309	0.357168818918245	Prune2	1	236680098	236729412	-	966	protein_coding	prune homolog 2 [Source:RGD Symbol;Acc:1311350]	-
ENSRNOG00000002013	575.167230838627	579.226893909752	508.601563366361	391.356820331122	459.09962155355	445.698777274741	554.331896038247	432.051739719804	0.358511134703402	0.0147004123886999	0.35723696676574	Sidt1	11	61321459	61417842	+	5792	protein_coding	SID1 transmembrane family, member 1 [Source:RGD Symbol;Acc:1559616]	-
ENSRNOG00000006357	1135.30395912921	1048.84127728371	986.288129743786	387.171185889077	1019.20115984888	486.469559395507	1056.81112205223	630.947301711156	0.743545287564432	0.0147713842307439	0.358082852054416	Sgip1	5	122390522	122491203	+	2484	protein_coding	SH3-domain GRB2-like (endophilin) interacting protein 1 [Source:RGD Symbol;Acc:1564957]	-
ENSRNOG00000017428	33920.8381504341	31234.1923404211	31845.4386725059	17659.191710984	30780.7932266793	20771.7868818459	32333.4897211204	23070.5906065031	0.486952821766136	0.0148120744610866	0.358082852054416	Map1b	2	29675391	29768750	-	11866	protein_coding	microtubule-associated protein 1B [Source:RGD Symbol;Acc:3043]	-
ENSRNOG00000016352	533.081823704093	533.01769829172	494.639951822971	211.374539323226	497.663989764049	227.945736402466	520.246491272928	312.32808849658	0.735089309059372	0.0148413823650185	0.358082852054416	Cbfa2t2	3	149935731	150038257	+	2599	protein_coding	CBFA2/RUNX1 translocation partner 2 [Source:RGD Symbol;Acc:1309088]	-
ENSRNOG00000001854	604.226202431519	525.495271098087	501.620757594666	152.775657134609	521.537170084833	170.495997959568	543.780743708091	281.602941726337	0.948420011185792	0.0149208744168328	0.358462317720635	Tmtc1	4	182625386	182844291	-	3073	protein_coding	transmembrane and tetratricopeptide repeat containing 1 [Source:RGD Symbol;Acc:1564868]	-
ENSRNOG00000012367	1546.13769544251	1430.33579924653	1313.38874304607	469.837466119448	1381.88986087619	637.506774979256	1429.95407924504	829.744700658297	0.784783675834454	0.0149613274397525	0.358922883743137	Pcdh7	14	55072200	55081551	-	3600	protein_coding	protocadherin 7 [Source:RGD Symbol;Acc:1303209]	-
ENSRNOG00000019995	828.681707149032	757.615881644481	837.696692603418	404.960132267765	768.532766480643	439.212516482801	807.998093798977	537.568471743736	0.587269607057412	0.0149961272675743	0.359246713590398	Dnajc18	18	28466311	28495937	-	1866	protein_coding	DnaJ heat shock protein family (Hsp40) member C18 [Source:RGD Symbol;Acc:1310237]	-
ENSRNOG00000009145	283.575481406501	283.702968445593	232.36110640071	84.7590974513926	247.913795638917	74.1286947650297	266.546518750935	135.600529285113	0.973379722023042	0.0152000959333122	0.362773511529887	Klf12	15	84324470	84748525	-	3093	protein_coding	Kruppel-like factor 12 [Source:RGD Symbol;Acc:1309204]	zf-C2H2
ENSRNOG00000022781	694.409217719805	697.436464095416	687.11073952828	210.328130712715	674.876443683719	222.386084295089	692.985473781167	369.196886230508	0.907680320231087	0.0152604878258416	0.362773511529887	Ccser2	16	14095058	14210449	-	2942	protein_coding	coiled-coil serine-rich protein 2 [Source:RGD Symbol;Acc:1304626]	-
novel.1664	787.598333517701	787.705590419014	702.069609039055	368.335830899879	721.704605082181	408.634429892226	759.124510991923	499.558288624762	0.602884440597076	0.0152967021624213	0.362773511529887	-	6	95066153	95186107	-	661	-	-	-
ENSRNOG00000010819	3341.78173318261	3232.49442834979	2739.46763640665	1922.25261750874	2848.25405211823	2161.77806108518	3104.58126597968	2310.76157690405	0.425799240244365	0.0153863122889037	0.362773511529887	Hspa4l	2	127625683	127677503	+	4866	protein_coding	heat shock protein family A (Hsp70) member 4 like [Source:RGD Symbol;Acc:1306528]	-
ENSRNOG00000016108	953.93589504943	759.765146556948	887.559590972669	495.997681382224	808.015333934249	493.88242887201	867.086877526349	599.298481396161	0.532508098266514	0.015392463837941	0.362773511529887	Phlpp2	19	41731646	41798383	-	4290	protein_coding	PH domain and leucine rich repeat protein phosphatase 2 [Source:RGD Symbol;Acc:1562857]	-
ENSRNOG00000018823	10831.9821696264	10789.3098605824	10598.857677368	8988.64996428966	9646.6012480832	8442.33172505232	10740.0499025256	9025.86097914173	0.250854480654188	0.0154417901826841	0.362773511529887	Nisch	16	7254974	7290561	-	4509	protein_coding	nischarin [Source:RGD Symbol;Acc:1306950]	-
ENSRNOG00000033202	664.34821262371	601.794175490652	603.341070267938	283.576733448486	592.23851180408	326.166256966131	623.1611527941	400.660500739566	0.636329758196448	0.015480135934117	0.362773511529887	Fbxo41	4	117256770	117268178	-	2827	protein_coding	F-box protein 41 [Source:RGD Symbol;Acc:1566130]	-
ENSRNOG00000001813	3370.8407047755	3315.24112747975	3061.58195987202	2056.19291965416	3066.78547197772	2128.42014844092	3249.22126404242	2417.13284669093	0.426606942190647	0.015529140111119	0.362773511529887	Dnm1l	11	88830957	88880198	+	2639	protein_coding	dynamin 1-like [Source:RGD Symbol;Acc:620416]	-
ENSRNOG00000005404	1402.84690448446	1163.82695010067	915.48281405945	404.960132267765	1032.97414849549	674.57112236177	1160.71888954819	704.168467708341	0.720435043632135	0.0155684315315799	0.362773511529887	Rasgrp1	3	108984029	109044420	-	3628	protein_coding	RAS guanyl releasing protein 1 [Source:RGD Symbol;Acc:3539]	-
ENSRNOG00000000657	789.602400524108	757.615881644481	688.107997495665	332.757938142504	670.285447468184	494.809037556573	745.108759888085	499.284141055754	0.576566874332229	0.0155898800292102	0.362773511529887	Nek7	13	55488531	55561750	-	1101	protein_coding	NIMA-related kinase 7 [Source:RGD Symbol;Acc:1311160]	-
ENSRNOG00000059469	41.0833736313305	26.8658114058327	48.8656404018661	13.6033119366433	20.2003833483562	21.311999744946	38.9382751463431	18.3718983433152	1.08069122785194	0.0156381192562603	0.362773511529887	Otx1	14	106861676	106864892	-	975	protein_coding	orthodenticle homeobox 1 [Source:RGD Symbol;Acc:3237]	TF_Otx
ENSRNOG00000045994	28.0569380896891	26.8658114058327	23.9341912172405	2.09281722102204	14.6911878897136	10.1926955301916	26.2856469042541	8.99223354697575	1.53174658457483	0.0156669288113952	0.362773511529887	Mir6333	5	153843901	153844011	+	111	miRNA	microRNA 6333 [Source:RGD Symbol;Acc:7489045]	-
ENSRNOG00000008765	1229.4951084303	1117.61775448264	1255.54778093774	804.688221482975	1095.41169702677	864.525902697159	1200.88688128356	921.541940402302	0.381612677348048	0.0156860921703856	0.362773511529887	Zfhx4	2	98423569	98610368	-	13927	protein_coding	zinc finger homeobox 4 [Source:RGD Symbol;Acc:1563022]	Homeobox
ENSRNOG00000014182	792.608501033717	778.033898312914	724.009284321526	263.694969848777	745.577785402966	300.22121379837	764.883894556052	436.497989683371	0.808530017816871	0.0157074885020064	0.362773511529887	Tns1	9	81194119	81400987	-	6113	protein_coding	tensin 1 [Source:RGD Symbol;Acc:68427]	-
ENSRNOG00000006178	8160.56085008672	7527.80035591431	7821.49423820072	3409.1992530449	7665.12728145808	4132.67473315041	7836.61848140058	5069.00042255113	0.628448489355577	0.0157105423118864	0.362773511529887	Dync1h1	6	134958854	135085769	+	17600	protein_coding	dynein cytoplasmic 1 heavy chain 1 [Source:RGD Symbol;Acc:2511]	-
ENSRNOG00000023549	327.664955547441	371.822829856724	211.418689085625	154.868474355631	239.650002450953	191.807997704514	303.635491496596	195.442158170366	0.633722204370922	0.0157171508336832	0.362773511529887	Samd5	1	3713750	3763392	-	2490	protein_coding	sterile alpha motif domain containing 5 [Source:RGD Symbol;Acc:1311012]	-
ENSRNOG00000056009	1617.28207416994	1611.94868434996	1618.54968106589	760.739059841512	1483.80997686107	1098.031291207	1615.92681319526	1114.19344263653	0.535869861459237	0.015771088914872	0.362773511529887	Rab11fip5	4	117115076	117153907	-	3918	protein_coding	RAB11 family interacting protein 5 [Source:RGD Symbol;Acc:1592069]	-
ENSRNOG00000048961	683.38684918457	674.869182514517	645.225904898109	425.888304477985	601.420504235151	487.39616808007	667.827312199065	504.901658931069	0.402485994044726	0.0158610758863419	0.362773511529887	Bhlhe41	4	180232382	180234804	-	1194	protein_coding	basic helix-loop-helix family, member e41 [Source:RGD Symbol;Acc:70900]	bHLH
ENSRNOG00000005519	1072.17584842741	1119.76701939511	812.765243418793	379.8463256155	863.107288520675	664.378426831579	1001.56937041377	635.777346989251	0.654857796728842	0.01587039306817	0.362773511529887	Grm3	4	21317695	21560490	+	3536	protein_coding	glutamate metabotropic receptor 3 [Source:RGD Symbol;Acc:2744]	-
ENSRNOG00000021250	125.254187900398	121.433467554364	138.618857466518	60.6916994096392	108.347510686638	72.275477395904	128.435504307093	80.4382291640603	0.672092190826095	0.0158938414610178	0.362773511529887	Rnf24	3	123848825	123849788	-	312	protein_coding	ring finger protein 24 [Source:RGD Symbol;Acc:1309384]	-
ENSRNOG00000010853	677.374648165351	689.914036901783	840.688466505573	342.175615637104	695.995026275182	386.395821462717	735.992383857569	474.855487791668	0.631511903800875	0.0158942317207075	0.362773511529887	Chrna7	1	123899657	124039196	-	3008	protein_coding	cholinergic receptor nicotinic alpha 7 subunit [Source:RGD Symbol;Acc:2348]	-
ENSRNOG00000049696	8.01626802562546	4.29852982493323	31.9122549563207	3.13922583153306	2.7545977293213	2.77982605368861	14.7423509356265	2.89121653818099	2.35566890136168	0.0159232418854712	0.362773511529887	LOC103689994	20	32450733	32467194	+	2507	protein_coding	radial spoke head protein 4 homolog A [Source:RGD Symbol;Acc:9339057]	-
ENSRNOG00000003590	2242.55098016872	2097.68255456741	1977.5625493245	863.287103671592	2029.22032726669	1136.94885595864	2105.93202802021	1343.15209563231	0.648513496087157	0.0159405758406954	0.362773511529887	Tom1l2	10	46602231	46720910	-	2539	protein_coding	target of myb1 like 2 membrane trafficking protein [Source:RGD Symbol;Acc:1306728]	-
ENSRNOG00000008625	330.67105605705	354.628710556991	351.034804519528	142.311571029499	316.77873887195	194.587823758203	345.444857044523	217.892711219884	0.662986512996596	0.0159683718032307	0.362773511529887	Rimkla	5	138521340	138545404	-	1143	protein_coding	ribosomal modification protein rimK-like family member A [Source:MGI Symbol;Acc:MGI:3040686]	-
ENSRNOG00000055382	277.563280387281	267.583481602093	231.363848433325	140.218753808477	233.222607749204	138.991302684431	258.8368701409	170.810888080704	0.59800041997535	0.0160483256220979	0.362773511529887	Hcn1	2	50099576	50499799	+	2762	protein_coding	hyperpolarization-activated cyclic nucleotide-gated potassium channel 1 [Source:RGD Symbol;Acc:620688]	-
ENSRNOG00000007528	165.335528028525	141.851484222796	114.684666249277	29.2994410943086	123.956897819459	32.4313039597005	140.623892833533	61.8958809578226	1.18078558813034	0.0161155556918456	0.362773511529887	Kcnh7	3	48671079	48831467	-	3555	protein_coding	potassium voltage-gated channel subfamily H member 7 [Source:RGD Symbol;Acc:621112]	-
ENSRNOG00000005007	1459.96281416704	1347.58910011657	1438.0459889692	778.528006220199	1348.83468812433	858.966250589782	1415.19930108427	995.442981644771	0.507195872766733	0.0161621303309146	0.362773511529887	Scn3a	3	51532627	51643140	-	6823	protein_coding	sodium voltage-gated channel alpha subunit 3 [Source:RGD Symbol;Acc:3635]	-
ENSRNOG00000024501	1797.64810474651	1673.20273435526	1558.71420302279	835.034071187794	1399.33564649522	1348.21563603898	1676.52168070819	1194.19511790733	0.488926327061191	0.0161757216004078	0.362773511529887	Rgs3	5	78428669	78567288	+	5587	protein_coding	regulator of G-protein signaling 3 [Source:RGD Symbol;Acc:3566]	-
ENSRNOG00000005934	39.0793066249241	54.8062552678986	37.8958027606308	14.6497205471543	26.6277780501059	24.0918257986347	43.9271215511512	21.7897747986316	1.00314110951747	0.016182605584127	0.362773511529887	Mlip	8	84434784	84632817	-	2602	protein_coding	muscular LMNA-interacting protein [Source:RGD Symbol;Acc:1590513]	-
ENSRNOG00000017396	1372.78589938836	1301.37990449853	1189.72875509033	917.700351418165	1150.5036516132	980.351988267518	1287.96485299241	1016.18533043296	0.341489876169616	0.0162092403512424	0.362773511529887	March5	1	255842783	255863142	+	1701	protein_coding	membrane associated ring-CH-type finger 5 [Source:RGD Symbol;Acc:1305617]	-
ENSRNOG00000001602	1026.08230728006	926.33317727311	945.400553081001	745.042930683846	859.434491548246	674.57112236177	965.93867921139	759.682848197954	0.346487070151541	0.016211924157116	0.362773511529887	Ltn1	11	27022986	27080701	-	7247	protein_coding	listerin E3 ubiquitin protein ligase 1 [Source:RGD Symbol;Acc:1311238]	-
ENSRNOG00000055246	2352.77466552107	2128.84689579818	2066.31850842176	1416.83725863192	2015.44733862009	1557.62919875019	2182.64668991367	1663.3045986674	0.391749941896316	0.016214545042452	0.362773511529887	Ncor1	10	48629121	48772890	-	8307	protein_coding	nuclear receptor co-repressor 1 [Source:RGD Symbol;Acc:3612]	-
ENSRNOG00000012802	2192.44930500856	1918.21893437645	1836.94917592321	983.624093880359	1925.46381279559	989.618075113147	1982.53913843607	1299.56866059637	0.60906212227139	0.0162222612271898	0.362773511529887	Tenm3	16	46731403	46926245	+	7638	protein_coding	teneurin transmembrane protein 3 [Source:RGD Symbol;Acc:1306641]	-
ENSRNOG00000005159	288.585648922516	281.553703533126	292.196584443811	73.2486027357714	262.604983528631	126.018781100551	287.445312299818	153.957455788318	0.898689682609951	0.0162894670328856	0.362773511529887	Fam135b	7	112673465	112833083	-	4428	protein_coding	family with sequence similarity 135, member B [Source:RGD Symbol;Acc:1308133]	-
ENSRNOG00000004314	1224.48494091429	1028.42326061527	1044.12909185212	617.381080201502	1021.0375583351	707.929035006034	1099.01243112723	782.115891180877	0.490252760598899	0.0163361823491456	0.362773511529887	Ppm1h	7	66843865	67116980	-	4829	protein_coding	protein phosphatase, Mg2+/Mn2+ dependent, 1H [Source:RGD Symbol;Acc:1309528]	-
ENSRNOG00000003614	486.988282556747	448.121734249289	464.72221280142	139.172345197966	448.999429879372	174.20243269782	466.610743202485	254.124735925053	0.875528279504368	0.0163433511424337	0.362773511529887	Mgat5	13	43850751	44157924	+	2691	protein_coding	alpha-1,6-mannosylglycoprotein 6-beta-N-acetylglucosaminyltransferase [Source:RGD Symbol;Acc:620100]	-
ENSRNOG00000005608	55.111842676175	40.8360333368656	64.8217678800264	24.0673980417535	34.8915712380698	27.7982605368861	53.589881297689	28.9190766055698	0.888336436283633	0.016414988906994	0.362773511529887	Tead4	4	161540130	161587222	-	5253	protein_coding	TEA domain transcription factor 4 [Source:RGD Symbol;Acc:1585671]	TEA
ENSRNOG00000009019	620.25873848277	728.600805326182	609.324618072248	316.015400374328	604.175101964472	397.515125677472	652.7280539604	439.235209338757	0.570350291351058	0.0164170956235607	0.362773511529887	Slc6a6	4	123642210	123713464	-	2725	protein_coding	solute carrier family 6 member 6 [Source:RGD Symbol;Acc:61912]	-
ENSRNOG00000020723	959.948096068649	877.974716742611	930.441683570225	532.621982750109	878.716675653495	441.065733851927	922.788165460495	617.468130751844	0.579310304349616	0.0164328722202874	0.362773511529887	Pten	1	251421596	251487832	+	1628	protein_coding	phosphatase and tensin homolog [Source:RGD Symbol;Acc:61995]	-
ENSRNOG00000001304	1147.32836116764	947.825826397776	1004.23877315672	560.875015233907	931.0540325106	729.24103475098	1033.13098690738	740.390027498496	0.480063505542672	0.0164417173092029	0.362773511529887	Bcr	20	14421141	14545772	-	3856	protein_coding	BCR, RhoGEF and GTPase activating protein [Source:RGD Symbol;Acc:1307993]	-
ENSRNOG00000025155	2708.4965591582	2556.55061337904	2386.43831595236	1597.86594825033	2280.80691987804	1995.91510654843	2550.49516282986	1958.19599155893	0.380931759992857	0.0164611821669713	0.362773511529887	Lmtk2	12	12409876	12546111	-	8372	protein_coding	lemur tyrosine kinase 2 [Source:RGD Symbol;Acc:1598332]	-
ENSRNOG00000013171	1003.03553670639	974.691637803609	876.589753331434	350.546884521192	684.976635357897	800.589903462321	951.438975947143	612.03780778047	0.635664155880056	0.0164670740531769	0.362773511529887	Grm2	8	115344999	115358046	-	4580	protein_coding	glutamate metabotropic receptor 2 [Source:RGD Symbol;Acc:2743]	-
ENSRNOG00000015822	120.244020384382	193.433842121995	216.40497892255	44.9955702519739	152.421074355779	65.7892166039639	176.694280476309	87.7352870705722	1.00718679356366	0.0164910984807642	0.362773511529887	Klf13	1	124772596	124803363	-	602	protein_coding	Kruppel-like factor 13 [Source:RGD Symbol;Acc:1565099]	zf-C2H2
ENSRNOG00000021671	416.845937332524	375.046727225424	360.010126225993	167.425377681763	358.097704811769	204.780519288395	383.96759692798	243.434533927309	0.655991982571545	0.0164994585955902	0.362773511529887	Rtl6	7	125465117	125465848	-	732	protein_coding	retrotransposon Gag like 6 [Source:RGD Symbol;Acc:1306472]	-
ENSRNOG00000031934	1264.56628104242	1244.42438431817	1216.65472020973	607.963402706903	1212.02300090137	609.708514442369	1241.8817951901	809.898306016882	0.616290897549517	0.0165680518205695	0.362773511529887	Enah	13	100300054	100414226	-	2237	protein_coding	ENAH, actin regulator [Source:RGD Symbol;Acc:1307666]	-
ENSRNOG00000013030	1572.19056652579	1570.03801855686	1508.85130465354	660.283833232454	1504.01036020943	827.461555314644	1550.3599632454	997.251916252176	0.636143457196591	0.0165812224488681	0.362773511529887	Pip4k2b	10	85658324	85684138	-	1983	protein_coding	phosphatidylinositol-5-phosphate 4-kinase type 2 beta [Source:RGD Symbol;Acc:621710]	-
ENSRNOG00000011884	1472.98924970868	1541.02294223856	1574.67033050095	1211.74117097176	1307.51572218451	1300.03198444171	1529.56084081606	1273.09629253266	0.264505677891546	0.0165877659803809	0.362773511529887	Golga2	3	11317183	11336458	+	3472	protein_coding	golgin A2 [Source:RGD Symbol;Acc:620282]	-
ENSRNOG00000060463	168.341628538135	174.090457909796	162.553048683759	30.3458497048196	150.584675869565	50.0368689663951	168.32837837723	76.9891315135931	1.12541729976674	0.0166053907469222	0.362773511529887	AABR07062799.2	6	9483594	9491667	+	375	protein_coding		-
ENSRNOG00000014722	316.642587012206	321.315104413759	268.262393226571	152.775657134609	273.623374445916	175.129041382383	302.073361550845	200.509357654303	0.589338484384307	0.0166060569760494	0.362773511529887	Raph1	9	67293309	67341341	-	3798	protein_coding	Ras association (RalGDS/AF-6) and pleckstrin homology domains 1 [Source:RGD Symbol;Acc:1308387]	-
novel.1586	263.534811342437	327.762899151158	215.407720955165	121.383398819278	234.140806992311	150.110606899185	268.90181048292	168.544937570258	0.671595312725175	0.0166612778476311	0.363137088734185	-	6	11737426	11746477	+	1255	-	-	-
novel.2025	120.244020384382	140.776851766563	130.640793727438	63.8309252411722	112.938506902173	63.9359992348381	130.553888626128	80.2351437927279	0.699378635577021	0.0166753954246161	0.363137088734185	-	9	79899603	79900864	-	1262	-	-	-
ENSRNOG00000009613	79.1606467530514	121.433467554364	82.7724112929568	19.8817635997094	78.0469356641036	32.4313039597005	94.4555085334573	43.4533344078378	1.11459819770019	0.0167140723566516	0.363137088734185	Sh3bgrl2	8	91070073	91160258	+	363	protein_coding	SH3 domain binding glutamic acid-rich protein like 2 [Source:MGI Symbol;Acc:MGI:1915350]	-
ENSRNOG00000012950	2695.47012361656	2366.34066862574	2530.0434632558	1178.25609543541	2452.51017833907	1412.15163527382	2530.61808516603	1680.97263634943	0.589955471123348	0.0167908976646132	0.363137088734185	Efr3b	6	28393016	28464118	-	3918	protein_coding	EFR3 homolog B [Source:RGD Symbol;Acc:1310845]	-
ENSRNOG00000025792	1298.63542015132	1240.12585449324	1219.64649411188	660.283833232454	1209.26840317205	697.736339475842	1252.80258958548	855.762858626783	0.549429246334723	0.0168256817154751	0.363137088734185	Crk	10	63829807	63852780	+	1253	protein_coding	CRK proto-oncogene, adaptor protein [Source:RGD Symbol;Acc:2405]	-
ENSRNOG00000030597	2717.51486068703	2698.40209760183	2428.32315058253	1313.24280619133	2457.1011745546	1716.07928381044	2614.74670295713	1828.80775485212	0.515466009803752	0.016833076971141	0.363137088734185	Ankrd52	7	2795901	2813887	+	7722	protein_coding	ankyrin repeat domain 52 [Source:RGD Symbol;Acc:1307124]	-
ENSRNOG00000014004	1709.46915646463	1614.09794926243	1533.78275383816	1065.24396550022	1504.01036020943	1132.31581253583	1619.11661985507	1233.85671274849	0.391666639139103	0.0168332599695784	0.363137088734185	Ncoa7	1	29225707	29385199	+	3334	protein_coding	nuclear receptor coactivator 7 [Source:RGD Symbol;Acc:1566426]	-
ENSRNOG00000037647	1059.14941288576	1178.87180448794	1197.70681882941	787.945683714798	994.40978028499	929.38851061656	1145.24267873437	903.914658205449	0.340756445151294	0.0168465228599225	0.363137088734185	Ostm1	20	47395014	47430284	+	1441	protein_coding	osteopetrosis associated transmembrane protein 1 [Source:RGD Symbol;Acc:1564976]	-
ENSRNOG00000030352	69.1403117210196	89.1944938673644	76.7888634886467	30.3458497048196	57.8465523157473	47.2570429127064	78.3745563590102	45.1498149777578	0.789565277389547	0.0169118671375261	0.363137088734185	Pcdhga9	18	30885789	30888209	+	2421	protein_coding	protocadherin gamma subfamily A, 9 [Source:MGI Symbol;Acc:MGI:1935226]	-
ENSRNOG00000013042	233.473806246341	233.195243002628	233.358364368095	120.336990208767	208.431228185312	142.697737422682	233.342471205688	157.155318605587	0.568013274204372	0.0169511411883323	0.363137088734185	Htr1b	8	89129453	89130991	-	1539	protein_coding	5-hydroxytryptamine receptor 1B [Source:RGD Symbol;Acc:2846]	-
ENSRNOG00000006328	635.289241030817	615.764397421685	679.1326757892	449.955702519739	574.792726185045	471.643820442502	643.395438080567	498.797416382428	0.366674505439909	0.0169946044279327	0.363137088734185	Wwp1	5	33609136	33664435	-	3051	protein_coding	WW domain containing E3 ubiquitin protein ligase 1 [Source:RGD Symbol;Acc:1311734]	-
ENSRNOG00000016036	728.478356828713	663.04822549595	623.286229615639	361.010970626302	637.230274716328	364.157213033208	671.604270646767	454.132819458613	0.563778315877339	0.0170102757248743	0.363137088734185	Rprd1a	18	16453369	16497886	-	1107	protein_coding	regulation of nuclear pre-mRNA domain containing 1A [Source:RGD Symbol;Acc:1307374]	-
ENSRNOG00000006729	198.40263363423	191.284577209529	259.287071520106	131.847484924389	182.721649378313	121.385737677736	216.324760787955	145.318290660146	0.573465727100378	0.0170425823726937	0.363366816328039	Slc24a4	6	126018841	126153867	+	3120	protein_coding	solute carrier family 24 member 4 [Source:RGD Symbol;Acc:1305926]	-
ENSRNOG00000025160	289.58768242572	219.225021071595	232.36110640071	61.7381080201502	230.468010019882	65.7892166039639	247.057936632675	119.331778214665	1.04811517235065	0.0171002745711801	0.363701979219021	Tmem56	2	224772893	224802997	-	1053	protein_coding	transmembrane protein 56 [Source:RGD Symbol;Acc:1563041]	-
ENSRNOG00000007686	2275.61808577443	2106.27961421728	2146.09914581257	1535.08143161967	1975.96477116648	1702.18015354199	2175.99894860142	1737.74211877605	0.32418880913852	0.0171232096359571	0.363701979219021	Sept3	7	123510804	123526542	+	1077	protein_coding	septin 3 [Source:RGD Symbol;Acc:621745]	-
ENSRNOG00000005642	1015.05993874482	1073.55782377707	1096.98376412352	728.30039291567	987.98238558324	630.093905502752	1061.86717554847	782.125561333888	0.440860209408038	0.0171738510256751	0.363701979219021	Frs2	7	60128508	60210518	-	6591	protein_coding	fibroblast growth factor receptor substrate 2 [Source:RGD Symbol;Acc:1308201]	-
ENSRNOG00000026577	732.486490841526	884.422511480011	498.628983692511	350.546884521192	591.320312560973	445.698777274741	705.179328671349	462.521991452302	0.607487521706241	0.0171797096326183	0.363701979219021	Cpne4	8	113105814	113586418	+	4163	protein_coding	copine 4 [Source:RGD Symbol;Acc:1308844]	-
ENSRNOG00000004201	929.887090972553	886.571776392478	861.630883820659	374.614282562945	822.706521823962	568.01112363704	892.696583728563	588.443976007983	0.600437815386142	0.0172045617529523	0.363701979219021	Rims2	7	78092037	78594138	+	8401	protein_coding	regulating synaptic membrane exocytosis 2 [Source:RGD Symbol;Acc:620001]	-
ENSRNOG00000019932	1847.74977990667	1665.68030716163	1937.6722306291	870.611963945169	1780.38833238467	890.470945864919	1817.03410589913	1180.49041406492	0.621938239935246	0.0172825534320351	0.364263590505544	Ip6k1	8	116804451	116823540	+	1589	protein_coding	inositol hexakisphosphate kinase 1 [Source:RGD Symbol;Acc:71025]	-
ENSRNOG00000030840	696.413284726212	642.630208827517	576.415105148543	299.272862606152	607.847898936901	339.138778550011	638.486199567424	415.419846697688	0.619191782249641	0.0173184003045619	0.364263590505544	Cadm2	11	4174881	4397361	-	1941	protein_coding	cell adhesion molecule 2 [Source:RGD Symbol;Acc:1305678]	-
ENSRNOG00000011132	866.758980270753	765.138308838114	727.998316191066	241.720389028046	773.123762696179	277.055996684299	786.631868433311	430.633382802841	0.86855333499544	0.0173222294447344	0.364263590505544	LOC100362814	3	94064234	94182714	-	4014	protein_coding	hypothetical protein LOC100362814 [Source:RGD Symbol;Acc:2323964]	-
ENSRNOG00000042603	410.833736313305	370.748197400491	441.785279551565	172.657420734318	390.234678320518	143.624346107245	407.789071088453	235.505481720694	0.791217968017683	0.0173901327737733	0.364676868963576	Ttc39b	5	101304982	101405656	-	2676	protein_coding	tetratricopeptide repeat domain 39B [Source:RGD Symbol;Acc:1305797]	-
ENSRNOG00000007324	1496.03602028235	1507.70933609533	1492.89517717538	848.637383124437	1421.37242832979	981.278596952081	1498.88017785102	1083.7628028021	0.467377126221603	0.0174219925429424	0.364676868963576	Plxna2	13	113373578	113571648	+	11066	protein_coding	plexin A2 [Source:RGD Symbol;Acc:1305325]	-
ENSRNOG00000008629	4946.03737181091	5099.13100482704	5087.012891631	2824.25683976924	4563.45023824229	3875.07751884193	5044.06042275631	3754.26153228449	0.425878959869995	0.0174276318452852	0.364676868963576	Secisbp2l	3	118006151	118051289	-	6207	protein_coding	SECIS binding protein 2-like [Source:RGD Symbol;Acc:1559930]	-
ENSRNOG00000004050	1753.55863060557	1673.20273435526	1694.34128658715	937.582115017874	1560.93871328207	1250.92172415988	1707.03421718266	1249.81418415327	0.44931757887561	0.01747308886419	0.364707479820005	Snrk	8	130749838	130803597	+	3115	protein_coding	SNF related kinase [Source:RGD Symbol;Acc:69653]	-
ENSRNOG00000056849	236.479906755951	189.135312297062	245.325459976715	113.01212993519	193.740040295598	138.064693999868	223.646893009909	148.272288076885	0.591357441130561	0.0176856926265226	0.366062097103808	Kantr	X	22369521	22399901	-	653	lincRNA	KDM5C adjacent transcript [Source:RGD Symbol;Acc:10045415]	-
ENSRNOG00000052347	189.384332105401	211.702593877961	195.462561607464	119.290581598256	171.703258461028	125.092172415988	198.849829196942	138.695337491757	0.517584273491323	0.0177146865461174	0.366062097103808	AABR07045684.1	KL568128.1	57	3244	+	1914	protein_coding	NFKB repressing factor-like [Source:NCBI gene;Acc:298316]	-
ENSRNOG00000003491	896.819985366848	717.854480763849	793.817342038477	328.57230370046	785.978552099678	312.267126697688	802.830602723058	475.605994165942	0.754806540319377	0.0177800448046121	0.366062097103808	Prkca	10	96191133	96584947	-	3810	protein_coding	protein kinase C, alpha [Source:RGD Symbol;Acc:3395]	-
ENSRNOG00000008810	6286.75819909677	6217.82339176591	4739.96711898101	2939.36178692546	5080.39641211159	4177.15195000942	5748.18290328123	4065.63671634882	0.499476442863809	0.0177913809718905	0.366062097103808	Nsmf	3	2262253	2270995	+	2899	protein_coding	NMDA receptor synaptonuclear signaling and neuronal migration factor [Source:RGD Symbol;Acc:619819]	-
ENSRNOG00000023053	1522.08889136563	1369.08174924123	1438.0459889692	987.809728322403	1306.5975229414	1110.07720410632	1443.07220985869	1134.82815179004	0.346290856128561	0.0177995698373392	0.366062097103808	Ice1	1	35280701	35319182	+	6885	protein_coding	interactor of little elongation complex ELL subunit 1 [Source:RGD Symbol;Acc:1309747]	-
ENSRNOG00000005758	812.649171097781	725.376907957482	749.937991473536	372.521465341923	716.195409623539	472.570429127064	762.654690176266	520.429101364175	0.550508634468463	0.0178061405891781	0.366062097103808	Btbd11	7	24043126	24313885	-	3425	protein_coding	BTB (POZ) domain containing 11 [Source:MGI Symbol;Acc:MGI:1921257]	-
ENSRNOG00000026866	234.475839749545	181.612885103429	170.531112422839	101.501635219569	171.703258461028	96.3673031945386	195.539945758604	123.190732291712	0.665140686080545	0.0178630534067329	0.366062097103808	Syn3	7	23403891	23808602	+	2263	protein_coding	synapsin III [Source:RGD Symbol;Acc:3799]	-
ENSRNOG00000047387	67.1362447146132	31.1643412307659	29.9177390215507	7.32486027357714	22.0367818345704	22.2386084295089	42.7394416556432	17.2000835125522	1.30584862466094	0.0178727584558744	0.366062097103808	Lnpep	1	59297294	59347472	-	2944	protein_coding	leucyl and cystinyl aminopeptidase [Source:RGD Symbol;Acc:621752]	-
ENSRNOG00000053145	43.0874406377368	56.9555201803652	46.871124467096	12.5569033261322	37.6461689673911	17.6055650066946	48.9713617617327	22.6028791000726	1.10731103574915	0.0178814067934776	0.366062097103808	Vwa8	15	61069581	61152506	+	1443	protein_coding	von Willebrand factor A domain containing 8 [Source:RGD Symbol;Acc:1308772]	-
ENSRNOG00000009341	658.336011604491	639.406311458817	642.234130995954	321.247443426883	616.111692124865	373.423299878837	646.658818019754	436.927478476862	0.564690645517312	0.0179163263604152	0.366062097103808	Hivep3	5	139007642	139077377	+	11321	protein_coding	human immunodeficiency virus type I enhancer binding protein 3 [Source:RGD Symbol;Acc:1311252]	zf-C2H2
ENSRNOG00000027079	116.235886371569	108.537878079564	112.690150314507	17.7889463786873	93.6563227969243	43.550608174455	112.487971588547	51.6652924500222	1.1178113820958	0.0179178468642125	0.366062097103808	Impad1	5	17633766	17663589	-	2037	protein_coding	inositol monophosphatase domain containing 1 [Source:RGD Symbol;Acc:1306455]	-
ENSRNOG00000007270	199.404667137433	184.836782472129	112.690150314507	66.9701510727053	126.71149554878	101.926955301916	165.643866641356	98.5362006411337	0.746263581846931	0.0180611165855965	0.366062097103808	Il12rb2	4	98052842	98141482	-	3214	protein_coding	interleukin 12 receptor subunit beta 2 [Source:RGD Symbol;Acc:620026]	-
ENSRNOG00000008924	1582.21090155782	1326.0964509919	1365.24615735009	785.852866493776	1375.46246617444	667.158252885267	1424.51783663327	942.824528517827	0.595183190977869	0.0180929403338798	0.366062097103808	Arhgef12	8	47259404	47393503	-	5187	protein_coding	Rho guanine nucleotide exchange factor 12 [Source:RGD Symbol;Acc:1305111]	-
ENSRNOG00000043085	1066.16364740819	936.00486937921	983.296355841631	495.997681382224	971.454799207313	451.258429382118	995.154957543009	639.570303323885	0.637411641704573	0.0181274507851957	0.366062097103808	Clstn2	8	105323837	105462168	-	2729	protein_coding	calsyntenin 2 [Source:RGD Symbol;Acc:621151]	-
ENSRNOG00000018109	1109.25108804592	1188.54349659404	931.43894153761	480.301552224558	1037.56514471102	557.818428106849	1076.41117539252	691.89504168081	0.636994572132842	0.0181309561265798	0.366062097103808	Clic4	5	153568745	153625869	-	1154	protein_coding	chloride intracellular channel 4 [Source:RGD Symbol;Acc:61857]	-
ENSRNOG00000024482	1946.95109672378	1712.96413523589	1639.49209838098	1196.0450418141	1587.56649133218	1345.43580998529	1766.46911011355	1376.34911437719	0.359698998585746	0.0181575226046612	0.366062097103808	Tnrc18	12	13810180	13910955	+	9173	protein_coding	trinucleotide repeat containing 18 [Source:RGD Symbol;Acc:1307540]	-
ENSRNOG00000008674	312.634452999393	292.300028095459	299.177390215507	107.780086882635	289.232761578737	99.1471292482272	301.37062377012	165.386659236533	0.864307107333693	0.0181919625940379	0.366062097103808	Prdm11	3	81867438	81911197	-	6119	protein_coding	PR/SET domain 11 [Source:RGD Symbol;Acc:1597330]	-
ENSRNOG00000012767	1052.13517836334	1037.02032026514	1062.07973526505	748.182156515379	954.009013588278	803.369729516009	1050.41174463118	835.186966539889	0.330262869732803	0.0182485473121514	0.366062097103808	Micu3	16	55045619	55132191	-	1865	protein_coding	mitochondrial calcium uptake family, member 3 [Source:RGD Symbol;Acc:1563411]	-
ENSRNOG00000002349	1301.64152066093	1248.7229141431	1018.20038470011	738.76447902078	1102.75729097163	732.947469489231	1189.52160650138	858.156413160547	0.470637258737785	0.0182652534502178	0.366062097103808	Gabra2	14	39661968	39798302	+	2070	protein_coding	gamma-aminobutyric acid type A receptor alpha2 subunit [Source:RGD Symbol;Acc:61856]	-
ENSRNOG00000027770	1742.53626207033	1637.73986329956	1790.07805145611	679.119188221652	1725.29637779824	682.910600522836	1723.45139227534	1029.10872218091	0.743617099969048	0.018268581509485	0.366062097103808	Trpm3	1	240355149	240757583	+	6560	protein_coding	transient receptor potential cation channel, subfamily M, member 3 [Source:RGD Symbol;Acc:1304888]	-
ENSRNOG00000050343	201.40873414384	210.627961421728	233.358364368095	80.5734630093486	202.003833483562	77.8351295032812	215.131686644554	120.137475332064	0.838639341834494	0.0183225356465069	0.366062097103808	Jmy	2	23042189	23097610	-	2910	protein_coding	junction-mediating and regulatory protein [Source:MGI Symbol;Acc:MGI:1913096]	-
ENSRNOG00000060599	1288.61508511929	1143.40893343224	1238.5943954922	571.339101339017	1188.14982058059	668.08486156983	1223.53947134791	809.191261163145	0.59604605460747	0.0183558285449549	0.366062097103808	Gabrb3	1	112976770	113265364	+	2468	protein_coding	gamma-aminobutyric acid type A receptor beta 3 subunit [Source:RGD Symbol;Acc:2651]	-
ENSRNOG00000007576	479.974048034324	393.31547898139	433.807215812484	174.75023795534	408.59866318266	233.505388509844	435.698914276066	272.284763215948	0.676964201274899	0.0183627947909767	0.366062097103808	Zfp597	10	11912543	11917898	+	1260	protein_coding	zinc finger protein 597 [Source:RGD Symbol;Acc:628674]	zf-C2H2
ENSRNOG00000013209	77.156579746645	59.1047850928319	86.7614431624969	40.8099358099298	55.091954586426	34.2845213288262	74.3409360006579	43.3954705750607	0.776716683423298	0.018412195842946	0.366181229824629	Barhl1	3	7491234	7498555	-	2391	protein_coding	BarH-like homeobox 1 [Source:RGD Symbol;Acc:620648]	Homeobox
ENSRNOG00000002841	3269.63532095198	3078.82198710842	2948.89180955751	1328.938935349	3002.51152496022	1785.57493515265	3099.11637253931	2039.00846515396	0.603762329620776	0.0184750427939155	0.366956673979501	Cdc42bpa	13	98231326	98447762	+	6358	protein_coding	CDC42 binding protein kinase alpha [Source:RGD Symbol;Acc:621406]	-
ENSRNOG00000020880	448.911009435026	468.539750917722	450.76060125803	281.483916227464	425.126249558588	262.230257731293	456.070453870259	322.946807839115	0.497069741958809	0.0186542843111124	0.368394899493577	Klhl18	8	118671312	118696187	-	1793	protein_coding	kelch-like family member 18 [Source:RGD Symbol;Acc:1310570]	-
ENSRNOG00000011585	1052.13517836334	917.736117623244	936.425231374535	439.491616414629	951.254415858956	345.625039341951	968.765509120374	578.790357205179	0.742737548027972	0.0186594918912981	0.368394899493577	Fat3	8	14417584	14880644	-	13668	protein_coding	FAT atypical cadherin 3 [Source:RGD Symbol;Acc:620657]	-
ENSRNOG00000031852	1882.82095251878	1683.94905891759	1770.13289210841	865.379920892614	1753.76055433456	888.617728495794	1778.96763451493	1169.25273457432	0.605171313079112	0.0186598279079331	0.368394899493577	Lsamp	11	58803140	59110562	-	1153	protein_coding	limbic system-associated membrane protein [Source:RGD Symbol;Acc:71102]	-
ENSRNOG00000012840	42514.2774739046	39199.3681060223	44674.1651649468	36446.4119040988	32890.8150873395	36278.5832180055	42129.2702482913	35205.2700698146	0.259045849951528	0.0186764090760159	0.368394899493577	Sparc	10	40742400	40764185	-	2063	protein_coding	secreted protein acidic and cysteine rich [Source:RGD Symbol;Acc:3742]	-
ENSRNOG00000016467	583.183498864252	593.197115840785	516.579627105441	454.141336961783	438.899238205194	460.524516227747	564.320080603493	451.188363798241	0.322600986454391	0.0187039508891138	0.368507163253393	Kctd1	18	6374778	6474990	-	3431	protein_coding	potassium channel tetramerization domain containing 1 [Source:RGD Symbol;Acc:621566]	-
ENSRNOG00000019959	2062.18494959215	2002.04026596265	1933.68319875956	1418.93007585294	1816.19810286585	1585.42745928707	1999.30280477145	1606.85187933529	0.314908518232001	0.0189089267639166	0.370498420942999	Kcnc3	1	100593680	100607874	+	5754	protein_coding	potassium voltage-gated channel subfamily C member 3 [Source:RGD Symbol;Acc:621358]	-
ENSRNOG00000027849	709.439720267853	641.555576371284	614.310907909173	303.458497048196	622.539086826614	377.129734617089	655.10206818277	434.375772830633	0.591844631814101	0.0189528399204045	0.370498420942999	Wipf2	10	86795787	86812325	+	1916	protein_coding	WAS/WASL interacting protein family, member 2 [Source:RGD Symbol;Acc:1561080]	-
ENSRNOG00000023126	137.278589938836	130.03052720423	143.605147303443	72.2021941252604	116.611303874602	81.5415642415327	136.97142148217	90.118354080465	0.601444755814721	0.0189573657167807	0.370498420942999	Rxfp3	2	61006337	61007767	-	1431	protein_coding	relaxin family peptide receptor 3 [Source:RGD Symbol;Acc:1311550]	-
ENSRNOG00000061450	193.392466118214	166.568030716163	190.476271770539	70.1093769042384	170.785059217921	63.9359992348381	183.478922868305	101.610145118999	0.850675561395858	0.0189692849935049	0.370498420942999	Homer2	1	143443300	143535583	-	1985	protein_coding	homer scaffold protein 2 [Source:RGD Symbol;Acc:620705]	-
ENSRNOG00000008970	2687.45385559093	2458.75905986181	2028.42270566113	1191.85940737205	2337.73527295068	974.792336160141	2391.54520703796	1501.46233882762	0.671405717154401	0.0189717130361408	0.370498420942999	Pcdh17	15	67555835	67645088	+	4661	protein_coding	protocadherin 17 [Source:RGD Symbol;Acc:1304753]	-
ENSRNOG00000007100	2886.85852272837	2597.3866467159	2514.08733577764	1633.4438410077	2288.15251382289	2222.93423426633	2666.11083507397	2048.17686303231	0.380099451055607	0.0189807670142159	0.370498420942999	Ccdc136	4	56674832	56704549	+	3836	protein_coding	coiled-coil domain containing 136 [Source:RGD Symbol;Acc:1564459]	-
ENSRNOG00000001353	304.618184973767	291.225395639226	317.128033628437	244.859614859579	246.99559639581	197.367649811892	304.32387141381	229.740953689093	0.406526324373633	0.0190205988441343	0.370591249878164	Ap4m1	12	19314251	19320142	+	1362	protein_coding	adaptor related protein complex 4 subunit mu 1 [Source:RGD Symbol;Acc:1310233]	-
ENSRNOG00000059626	199.404667137433	169.791928084862	170.531112422839	78.4806457883265	161.60306678685	95.4406945099758	179.909235881711	111.841469028384	0.68329723100698	0.0190719592380673	0.370591249878164	AABR07059142.1	4	4689872	4690366	-	492	pseudogene		-
ENSRNOG00000001960	708.43768676465	609.316602684285	1020.19490063488	590.174456328215	501.336786736477	572.644167059854	779.316396694604	554.718470041516	0.491023057883448	0.0190743126318578	0.370591249878164	Sult1d1	14	22091777	22126021	+	2589	protein_coding	sulfotransferase family 1D, member 1 [Source:RGD Symbol;Acc:620491]	-
ENSRNOG00000018839	14553.534600523	14299.0594626404	16532.5425833089	10644.0683861181	14082.4217915336	10845.0280441238	15128.3788821574	11857.1727405919	0.351471278771456	0.0191256125618763	0.370591249878164	Ntrk2	17	5933729	6244676	-	10685	protein_coding	neurotrophic receptor tyrosine kinase 2 [Source:RGD Symbol;Acc:3213]	-
ENSRNOG00000042690	903.83421988927	908.064425517144	707.05589887598	507.508176097845	691.404030059647	676.424339730896	839.651514760798	625.112181962796	0.424760108083736	0.0191393405658987	0.370591249878164	Zmat4	16	72762562	73152921	-	4098	protein_coding	zinc finger, matrin type 4 [Source:RGD Symbol;Acc:1584398]	-
ENSRNOG00000008425	1251.53984550077	1106.87142992031	1114.93440753645	483.440778056091	1139.48526069591	567.084514952477	1157.78189431918	730.003517901494	0.664899718327129	0.0192035916478875	0.370598653976974	Nav1	13	52267254	52514875	-	6879	protein_coding	neuron navigator 1 [Source:RGD Symbol;Acc:1590261]	-
ENSRNOG00000002538	156.317226499696	195.583107034462	179.506434129304	99.4088179985469	156.093871328207	88.0278250334728	177.135589221154	114.510171453409	0.627493263453151	0.0192429490684668	0.370598653976974	Epb41l5	13	35580098	35668968	-	2400	protein_coding	erythrocyte membrane protein band 4.1 like 5 [Source:RGD Symbol;Acc:1311366]	-
ENSRNOG00000011557	13.0264355416414	11.8209570185664	8.97532170646519	2.09281722102204	4.5909962155355	0	11.274238088891	2.22793781218585	2.334925620975	0.0192543111527012	1	S100a8	2	190073815	190074354	+	377	protein_coding	S100 calcium binding protein A8 [Source:RGD Symbol;Acc:620265]	-
ENSRNOG00000016984	841.708142690673	687.764771989316	906.507492352985	469.837466119448	723.541003568395	573.570775744417	811.993469010991	588.983081810754	0.462737502187357	0.0192755768463007	0.370598653976974	Atg13	3	80581247	80601410	-	1437	protein_coding	autophagy related 13 [Source:RGD Symbol;Acc:1310685]	-
ENSRNOG00000034269	211.429069175871	190.209944753295	232.36110640071	63.8309252411722	198.331036511134	50.9634776509579	211.333373443292	104.375146467755	1.01607522440648	0.0193105361663825	0.370598653976974	Ago3	5	144364269	144436509	-	3138	protein_coding	argonaute 3, RISC catalytic component [Source:RGD Symbol;Acc:1309163]	-
ENSRNOG00000012061	1570.18649951939	1702.21781067356	1712.29193000008	977.345642217293	1545.32932614925	1192.54537703242	1661.56541339768	1238.40678179965	0.423590558042684	0.0193116606264262	0.370598653976974	Prkcb	1	192233910	192574831	+	2553	protein_coding	protein kinase C, beta [Source:RGD Symbol;Acc:3396]	-
ENSRNOG00000020769	1505.05432181118	1408.84315012186	1860.88336714045	876.890415608235	1497.58296550768	965.526249314512	1591.5936130245	1113.33321014348	0.515316906554761	0.0193128904088779	0.370598653976974	Crebrf	10	16694792	16752205	-	6543	protein_coding	CREB3 regulatory factor [Source:RGD Symbol;Acc:1310862]	-
ENSRNOG00000032492	2562.19966769054	2312.60904581408	2374.47122034374	1365.56323671688	2357.01745705593	1351.92207077723	2416.42664461612	1691.50092151668	0.514373618237701	0.0193358283617851	0.370598653976974	Usp22	10	47429002	47453442	-	1921	protein_coding	ubiquitin specific peptidase 22 [Source:RGD Symbol;Acc:1310354]	-
ENSRNOG00000001640	1439.92214410297	1251.9468115118	1215.65746224234	831.894845356261	1192.74081679612	937.727988777626	1302.50880595237	987.454550310004	0.399075369567222	0.019337492766068	0.370598653976974	Tomm70	11	45480250	45510961	-	1683	protein_coding	translocase of outer mitochondrial membrane 70 [Source:RGD Symbol;Acc:1303049]	-
ENSRNOG00000053830	10.0203350320318	3.22389736869992	6.98080577169515	1.04640861051102	0.918199243107101	0	6.74167939080896	0.654869284539374	3.38960343936449	0.0194065448758177	1	RF00432	10	94448341	94448466	+	126	snoRNA		-
ENSRNOG00000015339	797.618668549733	790.929487787714	732.984606027991	491.81204694018	729.050199027038	473.497037811627	773.844254121812	564.786427926282	0.453738110337205	0.0194135132763257	0.371211906355139	Shoc2	1	274688580	274751816	+	2872	protein_coding	SHOC2 leucine-rich repeat scaffold protein [Source:RGD Symbol;Acc:1308146]	-
ENSRNOG00000011387	384.780865230022	333.136061432325	392.919639149699	126.615441871833	349.833911623805	180.68869348976	370.278855270682	219.0460156618	0.755916608094797	0.0195281582954521	0.371732105128285	Tet3	4	115066309	115157263	-	6073	protein_coding	tet methylcytosine dioxygenase 3 [Source:RGD Symbol;Acc:1590584]	-
ENSRNOG00000015269	195.396533124621	185.911414928362	178.509176161919	78.4806457883265	161.60306678685	117.679302939485	186.605708071634	119.254338504887	0.642812427772267	0.0195563871486233	0.371732105128285	Atf7	7	144136325	144223429	-	2223	protein_coding	activating transcription factor 7 [Source:RGD Symbol;Acc:1304940]	TF_bZIP
ENSRNOG00000004084	1377.79606690438	1222.9317351935	1478.93356563199	1008.73790053262	1223.95959106177	962.746423260823	1359.88712257662	1065.1479716184	0.352392314479937	0.0195623304703114	0.371732105128285	Fam84a	6	39358985	39363458	-	3719	protein_coding	family with sequence similarity 84, member A [Source:RGD Symbol;Acc:1305779]	-
ENSRNOG00000058202	2515.10409303999	2357.74360897587	2133.13479223656	1066.29037411073	2136.64963871022	1627.1248500924	2335.32749808414	1610.02162097112	0.53620006680983	0.0195729682391887	0.371732105128285	Ppp2r2c	14	78679214	78902063	-	1650	protein_coding	protein phosphatase 2, regulatory subunit B, gamma [Source:RGD Symbol;Acc:620920]	-
ENSRNOG00000002338	1009.0477377256	940.303399204143	1043.13183388473	529.482756918576	968.700201477991	544.845906522968	997.494323604827	681.009621639845	0.550157088072512	0.0196304234994821	0.371996820398022	Dgke	10	76386471	76407989	-	3048	protein_coding	diacylglycerol kinase epsilon [Source:RGD Symbol;Acc:1560914]	-
ENSRNOG00000009184	255.518543316811	262.210319320927	192.470787705309	101.501635219569	203.840231969776	147.330780845497	236.733216781016	150.890882678281	0.647066865122432	0.0196310210586564	0.371996820398022	Foxp1	4	131366744	131694755	-	2420	protein_coding	forkhead box P1 [Source:RGD Symbol;Acc:1308669]	Fork_head
ENSRNOG00000013602	763.549529440825	728.600805326182	782.847504397242	382.985551447033	688.649432330326	540.212863100154	758.33261305475	537.282615625838	0.496209098264387	0.0196912116226605	0.372384057160836	Usp48	5	155934490	156002721	+	6453	protein_coding	ubiquitin specific peptidase 48 [Source:RGD Symbol;Acc:735213]	-
ENSRNOG00000016427	1642.33291175002	1565.73948873193	1450.01308457782	802.595404261953	1474.62798443	1007.22364011984	1552.69516168659	1094.8156762706	0.503624291485438	0.0197492817093599	0.372384057160836	Letm1	14	82227708	82267350	+	2699	protein_coding	leucine zipper and EF-hand containing transmembrane protein 1 [Source:RGD Symbol;Acc:1359678]	-
ENSRNOG00000018285	5219.59251818538	4617.69566443452	5232.61255486921	2548.00496659433	4832.48261647267	3184.75404884259	5023.3002458297	3521.74721063653	0.512218606823483	0.0198247599899113	0.372736429464721	Kcna2	2	209838869	209852471	+	11672	protein_coding	potassium voltage-gated channel subfamily A member 2 [Source:RGD Symbol;Acc:2950]	-
ENSRNOG00000023496	239.486007265561	267.583481602093	218.39949485732	101.501635219569	221.286017588811	131.578433207928	241.822994574991	151.455362005436	0.672546923321505	0.0199492091217946	0.373848088600958	Fam189a1	1	125553439	125967756	-	1545	protein_coding	family with sequence similarity 189, member A1 [Source:RGD Symbol;Acc:1592985]	-
ENSRNOG00000012503	766.555629950434	810.272871999913	747.943475538766	409.145766709809	722.622804325288	521.680689408897	774.923992496371	551.149753481331	0.490640592260143	0.0200510676015926	0.374134219485751	Dnajc16	5	160325107	160352927	-	2622	protein_coding	DnaJ heat shock protein family (Hsp40) member C16 [Source:RGD Symbol;Acc:1359395]	-
ENSRNOG00000020506	167.339595034931	163.344133347463	201.446109411774	108.826495493146	152.421074355779	98.2205205636644	177.376612598056	119.822696804196	0.565118301147206	0.0200546167554147	0.374134219485751	Khnyn	15	34552410	34561727	+	2028	protein_coding	KH and NYN domain containing [Source:RGD Symbol;Acc:1565688]	-
ENSRNOG00000018111	7462.1434983541	6957.17052165443	6810.27465927231	3144.45787458562	6472.38646466195	5039.82463533746	7076.52955976028	4885.55632486168	0.534403351025056	0.0200761597224271	0.374134219485751	Slc12a5	3	161425988	161462879	+	3472	protein_coding	solute carrier family 12 member 5 [Source:RGD Symbol;Acc:620811]	-
novel.859	488.992349563153	514.748946535754	402.892218823549	282.530324837975	428.799046531016	282.615648791676	468.877838307485	331.315006720222	0.499903717998524	0.0201234079742372	0.374134219485751	-	17	19533888	19537924	-	4037	-	-	-
ENSRNOG00000017108	2550.1752656521	2557.62524583527	2438.29573025638	1409.51239835834	2435.06439272003	1583.57424191795	2515.36541391458	1809.38367766544	0.475002194837306	0.0201577132970475	0.374134219485751	Syngr1	7	121311024	121334437	+	1144	protein_coding	synaptogyrin 1 [Source:RGD Symbol;Acc:3801]	-
ENSRNOG00000012358	457.929310963854	462.091956180322	377.960769638923	230.209894312424	388.398279834304	291.881735637304	432.6606789277	303.496636594678	0.509971628404806	0.020161767022666	0.374134219485751	Pcyt1b	X	62727755	62818522	+	2316	protein_coding	phosphate cytidylyltransferase 1, choline, beta [Source:RGD Symbol;Acc:708434]	-
ENSRNOG00000032700	349.709692617911	355.703343013224	305.160938019817	209.281722102204	299.332953252915	228.872345087029	336.857991216984	245.829006814049	0.452876222776641	0.0202362678103944	0.375038084200331	Zbtb34	3	12448281	12467662	-	6297	protein_coding	zinc finger and BTB domain containing 34 [Source:RGD Symbol;Acc:1596130]	ZBTB
ENSRNOG00000020744	2877.84022119954	2752.1337204135	2750.43747404789	1671.1145509861	2693.07838003313	1808.74015226672	2793.47047188698	2057.64436109532	0.440846415876948	0.020314118470362	0.37522856165777	Adar	2	189062443	189083236	+	3608	protein_coding	adenosine deaminase, RNA-specific [Source:RGD Symbol;Acc:71099]	-
ENSRNOG00000007160	298.605983954548	289.076130726759	294.191100378581	184.16791544994	268.114178987273	173.275824013257	293.957738353296	208.519306150157	0.494358916514127	0.0203432065361362	0.37522856165777	Kat14	3	138504214	138549437	+	3780	protein_coding	lysine acetyltransferase 14 [Source:RGD Symbol;Acc:1309538]	-
ENSRNOG00000045698	561.138761793782	508.301151798354	582.398652952853	258.462926796222	534.391959488333	190.881389019952	550.612855514996	327.912091768169	0.747201130138971	0.0203447023059532	0.37522856165777	Lin7c	3	101010899	101018433	+	816	protein_coding	lin-7 homolog C, crumbs cell polarity complex component [Source:RGD Symbol;Acc:621164]	-
ENSRNOG00000048891	1045.12094384092	956.422886047643	988.282645678556	730.393210136692	909.01725067603	732.020860804668	996.60882518904	790.477107205797	0.333979250542251	0.0204110501124417	0.375389705721187	Prr14l	14	83226601	83293822	+	10573	protein_coding	proline rich 14-like [Source:RGD Symbol;Acc:1305469]	-
ENSRNOG00000049469	67.1362447146132	88.1198614111311	64.8217678800264	33.4850755363526	58.7647515588544	31.5046952751376	73.3592913352569	41.2515074567816	0.826259298011993	0.0204451383649611	0.375607035430359	AABR07049554.2	5	128392352	128392766	+	414	pseudogene		-
ENSRNOG00000048851	14.0284690448446	9.67169210609976	15.9561274781603	2.09281722102204	6.42739470174971	1.85321736912574	13.2187628763682	3.45780976396583	1.92413191618076	0.0204497036532803	1	AABR07070357.1	8	67073542	67073618	-	77	miRNA		-
ENSRNOG00000005916	1471.98721620547	1500.1869089017	1510.84582058831	948.046201122984	1436.06361621951	911.782945609865	1494.33998189849	1098.63092098412	0.443485064085439	0.0205024830773101	0.37595090817079	Ppm1a	6	94429068	94484351	+	1804	protein_coding	protein phosphatase, Mg2+/Mn2+ dependent, 1A [Source:RGD Symbol;Acc:3373]	-
ENSRNOG00000016258	251.510409303999	239.643037740027	298.180132248121	116.151355766723	248.831994882024	97.2939118791015	263.111193097383	154.092420842616	0.770710098582521	0.0205614048259049	0.37595090817079	Zfp516	18	79773608	79854192	+	4297	protein_coding	zinc finger protein 516 [Source:RGD Symbol;Acc:1306817]	zf-C2H2
ENSRNOG00000002232	111.225718855553	116.060305273197	143.605147303443	42.9027530309518	110.183909172852	52.8166950200837	123.630390477398	68.6344524079625	0.845736099102172	0.0205875181702275	0.37595090817079	Aff1	14	7226586	7384876	-	4908	protein_coding	AF4/FMR2 family, member 1 [Source:RGD Symbol;Acc:1307940]	AF-4
ENSRNOG00000011358	1002.03350320318	967.169210609976	954.375874787466	416.470626983386	962.272806776242	491.102602818322	974.526196200208	623.28201219265	0.644210539391699	0.0206383095358833	0.37595090817079	Hipk3	3	94352969	94419048	-	4311	protein_coding	homeodomain interacting protein kinase 3 [Source:RGD Symbol;Acc:619884]	-
ENSRNOG00000001849	2266.5997842456	2208.36969755944	2446.27379399546	1271.38646177089	2245.91534863997	1390.83963552887	2307.0810919335	1636.04714864658	0.495611478024048	0.0207737561233352	0.37595090817079	Mapk1	11	88211599	88273254	-	1471	protein_coding	mitogen activated protein kinase 1 [Source:RGD Symbol;Acc:70500]	-
ENSRNOG00000051102	171.347729047744	156.896338610063	154.574984944678	99.4088179985469	133.13889025053	108.413216093856	160.939684200828	113.653641447644	0.50004324791869	0.020787675829739	0.37595090817079	AABR07004269.3	1	134992510	135000438	+	2288	processed_pseudogene		-
novel.1378	174.353829557354	148.299278960196	168.536596488069	36.6243013678857	151.502875112672	31.5046952751376	163.72990166854	73.210623918565	1.15886778804744	0.0208033469447467	0.37595090817079	-	4	74700518	74833900	+	1165	-	-	-
ENSRNOG00000019766	832.689841161844	811.347504456146	858.639109918504	412.284992541342	808.015333934249	481.836515972693	834.225485178831	567.378947482761	0.555420283173138	0.0208175381006666	0.37595090817079	Exoc8	19	57647291	57649827	-	2537	protein_coding	exocyst complex component 8 [Source:RGD Symbol;Acc:620245]	-
ENSRNOG00000052099	100.203350320318	82.7466991299646	11.9670956086203	0	13.7729886466065	6.4862607919401	64.972381686301	6.7530831461822	3.26001761338345	0.0208639109826213	0.37595090817079	LOC103694869	KL568418.1	137271	155262	-	894	protein_coding	isochorismatase domain-containing protein 1 [Source:RGD Symbol;Acc:9465707]	-
ENSRNOG00000007038	174.353829557354	211.702593877961	203.440625346544	88.9447318934367	179.967051648992	100.07373793279	196.49901626062	122.995173825073	0.673396234437009	0.0208812438499476	0.37595090817079	Cntn5	8	7814895	8524643	-	3341	protein_coding	contactin 5 [Source:RGD Symbol;Acc:621302]	-
ENSRNOG00000002376	1768.58913315362	1768.84502296002	1840.93820779275	775.388780388666	1699.58679899124	1149.92137754252	1792.7907879688	1208.29898564081	0.568815502661147	0.0208825389798776	0.37595090817079	Clasp1	13	34365147	34584651	+	8199	protein_coding	cytoplasmic linker associated protein 1 [Source:RGD Symbol;Acc:1310970]	-
ENSRNOG00000003845	216.439236691887	203.105534228095	162.553048683759	92.0839577249698	142.320882681601	152.890432952874	194.03260653458	129.098424453148	0.584851586346549	0.0208839175621508	0.37595090817079	Wnt3	10	91830654	91874793	+	2951	protein_coding	Wnt family member 3 [Source:RGD Symbol;Acc:3972]	-
ENSRNOG00000054603	2615.30744336031	2708.07378970793	2381.45202611543	1408.46598974783	2524.12971930142	1409.37180922013	2568.27775306122	1780.65583942313	0.52816667791712	0.0208929589058669	0.37595090817079	Pacsin1	20	7279820	7286586	+	1326	protein_coding	protein kinase C and casein kinase substrate in neurons 1 [Source:RGD Symbol;Acc:3247]	-
ENSRNOG00000024194	776.575964982466	720.003745676315	821.740565125258	401.820906436232	748.332383132287	428.093212268047	772.773425261346	526.082167278855	0.554140823320548	0.0209627874795414	0.37595090817079	Rsf1	1	162549420	162662170	+	4291	protein_coding	remodeling and spacing factor 1 [Source:RGD Symbol;Acc:1311245]	-
ENSRNOG00000028630	262.532777839234	246.090832477427	266.267877291801	69.0629682937273	246.077397152703	50.0368689663951	258.297162536154	121.725744804275	1.08395971026343	0.0209912427037138	0.37595090817079	Ksr2	12	44536293	44911147	-	2881	protein_coding	kinase suppressor of ras 2 [Source:RGD Symbol;Acc:1562674]	-
ENSRNOG00000011058	2347.76449800506	2320.13147300771	2570.93103991859	1885.62831614086	2194.49619102597	1821.71267385061	2412.94233697712	1967.27906033914	0.294521284947249	0.0210289003454476	0.37595090817079	Utrn	1	6451810	6970040	-	12734	protein_coding	utrophin [Source:RGD Symbol;Acc:3947]	-
ENSRNOG00000053168	389.791032746038	334.210693888558	288.207552574271	113.01212993519	321.369735087485	147.330780845497	337.403093069623	193.904215289391	0.797552957577234	0.0210373034093175	0.37595090817079	LOC102553088	2	230476320	230479594	+	2216	lincRNA	collagen alpha-1(XXV) chain-like [Source:RGD Symbol;Acc:7687817]	-
ENSRNOG00000004473	301.612084464158	290.150763182993	335.078677041367	111.965721324679	282.805366876987	176.982258751508	308.947174896173	190.584448984392	0.695018762883822	0.0210437599640857	0.37595090817079	Ppargc1a	14	63095720	63187009	+	2737	protein_coding	PPARG coactivator 1 alpha [Source:RGD Symbol;Acc:620925]	-
novel.1116	337.685290579472	318.091207045059	314.136259726282	102.54804383008	314.024141142628	126.945389785113	323.304252450271	181.172524919274	0.833930074899962	0.021095175034197	0.37595090817079	-	2	33933734	33983235	-	1717	-	PF13855:Leucine rich repeat	-
ENSRNOG00000047174	95.1931828043023	74.1496394800982	74.7943475538766	34.5314841468637	68.8649432330326	25.9450431677604	81.379056612759	43.1138235158855	0.914130190025786	0.021137595120284	0.37595090817079	Pcdha4	18	29972808	29975192	+	2385	protein_coding	protocadherin alpha 4 [Source:RGD Symbol;Acc:620337]	-
ENSRNOG00000015903	1401.84487098125	1371.2310141537	1395.16389637165	478.208735003536	1412.19043589872	506.854950455891	1389.4132605022	799.084707119383	0.797679550154301	0.0211683463804052	0.37595090817079	Add2	4	117743710	117882464	+	4396	protein_coding	adducin 2 [Source:RGD Symbol;Acc:2042]	-
ENSRNOG00000049604	409.831702810102	515.823578991987	467.713986703575	341.129207026593	383.807283618768	356.744343556705	464.456422835221	360.560278067355	0.364331272728613	0.0212892226545574	0.37595090817079	Mvk	12	47904719	47919400	-	1188	protein_coding	mevalonate kinase [Source:RGD Symbol;Acc:621295]	-
ENSRNOG00000014723	92.1870822946928	101.015450885931	108.701118444967	61.7381080201502	78.0469356641036	60.2295644965866	100.634550541864	66.6715360602801	0.592519571800113	0.0213290824539441	0.37595090817079	Cbfa2t3	19	55441572	55510460	-	2828	protein_coding	CBFA2/RUNX1 translocation partner 3 [Source:RGD Symbol;Acc:1310547]	-
ENSRNOG00000021380	518.051321156045	539.46549302912	526.552206779292	407.052949488787	467.363414741514	372.496691194274	528.023006988152	415.637685141525	0.344935597412764	0.0213294211498497	0.37595090817079	Fads6	10	103832838	103848035	-	1796	protein_coding	fatty acid desaturase 6 [Source:RGD Symbol;Acc:1311950]	-
ENSRNOG00000018873	2952.99273393978	2929.44807569199	3131.39001758897	1388.58422614812	2875.80002941144	1942.17180284378	3004.61027574025	2068.85201946778	0.538104001501477	0.0213427545282795	0.37595090817079	Fam168a	1	165724451	165878652	+	4391	protein_coding	family with sequence similarity 168, member A [Source:RGD Symbol;Acc:1308929]	-
ENSRNOG00000047000	8.01626802562546	119.284202641897	7.97806373908017	10.4640861051102	10.1001916741781	11.1193042147545	45.0928448022009	10.5611939980143	2.09172479400016	0.0214616110959667	0.37595090817079	Fuom	1	141832774	141836250	+	1183	protein_coding	fucose mutarotase [Source:RGD Symbol;Acc:1311186]	-
ENSRNOG00000020797	57.1159096825814	62.3286824615318	66.8162838147964	21.9745808207314	47.7463606415692	33.3579126442634	62.0869586529699	34.3596180355213	0.847409295794243	0.0214731294860699	0.37595090817079	She	2	189169877	189191000	+	1676	protein_coding	Src homology 2 domain containing E [Source:RGD Symbol;Acc:1583215]	-
ENSRNOG00000005450	132.26842242282	132.179792116697	100.723054705887	29.2994410943086	110.183909172852	37.9909560670777	121.723756415135	59.1581021114128	1.03713696226949	0.0214813805515745	0.37595090817079	Lsm11	10	31028697	31041626	-	1144	protein_coding	LSM11, U7 small nuclear RNA associated [Source:RGD Symbol;Acc:1565523]	-
ENSRNOG00000049057	572.161130329017	507.226519342121	549.489140029147	364.150196457835	484.809200360549	405.854603838538	542.958929900095	418.271333552307	0.375638482913531	0.0215400520190223	0.37595090817079	Znrf2	4	85009350	85090914	+	5774	protein_coding	zinc and ring finger 2 [Source:RGD Symbol;Acc:1306645]	-
ENSRNOG00000021904	756.535294918403	704.958891289049	698.080577169515	321.247443426883	708.849815678682	359.524169610394	719.858254458989	463.20714290532	0.635301522746198	0.0215564421002125	0.37595090817079	Tecpr2	6	135313008	135402814	+	4518	protein_coding	tectonin beta-propeller repeat containing 2 [Source:RGD Symbol;Acc:1307503]	-
ENSRNOG00000051837	234.475839749545	249.314729846127	251.309007781025	150.682839913587	213.940423643954	170.495997959568	245.033192458899	178.37308717237	0.456131553512596	0.0216115330129647	0.37595090817079	Nwd2	14	46136786	46153212	-	7109	protein_coding	NACHT and WD repeat domain containing 2 [Source:RGD Symbol;Acc:1563065]	-
ENSRNOG00000001773	859.74474574833	848.959640424312	853.652820081579	561.921423844418	808.015333934249	550.405558630346	854.119068751407	640.114105469671	0.415586875437595	0.0216206395366571	0.37595090817079	Senp2	11	82630436	82664630	-	2086	protein_coding	SUMO specific peptidase 2 [Source:RGD Symbol;Acc:708378]	-
ENSRNOG00000008157	3493.08879216629	3379.71907485375	2803.2921463193	2037.35756466496	2869.37263470969	2520.37562201101	3225.36667111311	2475.70194046189	0.381374841287407	0.0216517004414044	0.37595090817079	Syn2	4	147037179	147195096	+	2641	protein_coding	synapsin II [Source:RGD Symbol;Acc:3798]	-
ENSRNOG00000014928	3150.3933340708	2975.65727131003	2685.61570616786	944.906975291451	2891.40941654426	1479.79406924691	2937.22210384956	1772.03682036087	0.72881159146154	0.0216591961834598	0.37595090817079	Apba1	1	241594565	241796513	+	3681	protein_coding	amyloid beta precursor protein binding family A member 1 [Source:RGD Symbol;Acc:620844]	-
ENSRNOG00000015553	320.650721025018	281.553703533126	380.952543541078	160.100517408186	307.596746440879	159.376693744814	327.718989366408	209.024652531293	0.6478079337157	0.0216669530681349	0.37595090817079	Gatad2b	2	189655702	189733540	+	3332	protein_coding	GATA zinc finger domain containing 2B [Source:RGD Symbol;Acc:1308533]	zf-GATA
ENSRNOG00000026791	699.419385235821	615.764397421685	596.360264496243	380.892734226011	572.956327698831	468.863994388813	637.18134905125	474.237685437885	0.425133585722115	0.0217394574977102	0.37620401960524	Pgbd5	19	57127054	57192095	-	2006	protein_coding	piggyBac transposable element derived 5 [Source:RGD Symbol;Acc:1310825]	-
ENSRNOG00000004752	2947.98256642376	2838.10431691216	2856.1468185907	1636.58306683924	2846.41765363201	1571.52832901863	2880.74456730888	2018.17634982996	0.513221808892357	0.0217400214330407	0.37620401960524	Nalcn	15	109735595	110046704	-	5324	protein_coding	sodium leak channel, non-selective [Source:RGD Symbol;Acc:628710]	-
ENSRNOG00000050441	37.0752396185177	2.14926491246661	13.9616115433903	0	6.42739470174971	1.85321736912574	17.7287053581249	2.76020402362515	2.66546900268108	0.0217619145425424	0.37620401960524	AABR07028989.1	10	1622573	1674701	+	2020	protein_coding		-
ENSRNOG00000001956	1373.78793289156	1264.8424009866	1199.70133476418	633.077209359167	1266.19675624469	653.259122616824	1279.44388954745	850.844362740228	0.588140977757782	0.0218382982478566	0.37620401960524	Dzip3	11	54404446	54472447	+	4445	protein_coding	DAZ interacting zinc finger protein 3 [Source:RGD Symbol;Acc:1563278]	-
ENSRNOG00000052157	800.624769059343	694.212566726716	550.486397996532	324.386669258416	633.5574777439	399.368343046598	681.77457792753	452.437496682971	0.590722016672946	0.021871975498585	0.376242066920105	Nav3	7	52165233	52404774	-	6765	protein_coding	neuron navigator 3 [Source:RGD Symbol;Acc:1306259]	-
ENSRNOG00000029598	996.021302183963	888.721041304944	1030.16748030873	620.520306033035	875.962077924174	742.21355633486	971.636607932545	746.231980097356	0.380258137711918	0.0218851744825747	0.376242066920105	Robo2	11	11062790	11585765	-	10329	protein_coding	roundabout guidance receptor 2 [Source:RGD Symbol;Acc:620167]	-
ENSRNOG00000023661	798.620702052936	684.540874620616	703.06686700644	283.576733448486	727.213800540824	303.927648536622	728.742814559998	438.239394175311	0.733021870637265	0.0219758948007129	0.37657213609693	Celf2	17	75352389	75654951	+	1628	protein_coding	CUGBP, Elav-like family member 2 [Source:RGD Symbol;Acc:68347]	-
ENSRNOG00000027012	2950.98866693337	2725.26790900767	4016.95509262687	1989.22276858145	2548.92109886531	2651.95405521894	3231.0705561893	2396.69930755523	0.43087231489503	0.0220184900294179	0.37657213609693	Usp54	15	4091754	4190408	+	6796	protein_coding	ubiquitin specific peptidase 54 [Source:RGD Symbol;Acc:1303206]	-
ENSRNOG00000003533	2000.05887239355	2029.98070982472	1936.67497266171	1166.74560071979	1829.97109151245	1517.78502531398	1988.90485162666	1504.83390584874	0.4019408908703	0.022109755198028	0.37657213609693	Clcn4	X	25016401	25080410	+	4332	protein_coding	chloride voltage-gated channel 4 [Source:RGD Symbol;Acc:708381]	-
ENSRNOG00000005391	3141.37503254198	2737.08886602623	4633.26051647081	886.308093102834	2560.8576890257	924.755467193746	3503.90813834634	1457.30708310743	1.26558898584286	0.0221099049361282	0.37657213609693	Prex2	5	7627771	7941822	-	5996	protein_coding	phosphatidylinositol-3,4,5-trisphosphate-dependent Rac exchange factor 2 [Source:RGD Symbol;Acc:1307865]	-
ENSRNOG00000004402	1965.98973328464	1809.68105629689	1806.03417893427	838.173297019327	1853.84427183324	975.718944844704	1860.5683228386	1222.57883789909	0.605498669199453	0.0221577997886652	0.37657213609693	Lpgat1	13	110398800	110467834	+	3761	protein_coding	lysophosphatidylglycerol acyltransferase 1 [Source:RGD Symbol;Acc:1585897]	-
novel.1392	53.1077756697687	50.5077254429654	50.8601563366361	12.5569033261322	42.2371651829266	8.33947816106584	51.4918858164567	21.0445155567082	1.28562328537127	0.0222187942096617	0.37657213609693	-	4	123979240	123987999	+	645	-	-	-
ENSRNOG00000059746	119.241986881179	130.03052720423	85.7641851951119	12.5569033261322	96.4109205262456	16.6789563221317	111.678899760174	41.8822600581698	1.41089207868907	0.0222877609580525	0.37657213609693	AABR07041411.1	X	129223138	129336004	-	1627	lincRNA		-
ENSRNOG00000054263	36.0732061153146	18.2687517559662	19.9451593477004	4.18563444204408	15.6093871328207	6.4862607919401	24.7623724063271	8.76042745560163	1.48944884932616	0.0223106306488488	0.37657213609693	AABR07056576.1	7	30507077	30527764	+	709	lincRNA		-
ENSRNOG00000010238	31.0630385992987	23.6419140371327	19.9451593477004	7.32486027357714	15.6093871328207	7.41286947650297	24.8833706613773	10.1157056276336	1.29201188187469	0.0223241537787797	0.37657213609693	Chmp4c	2	93574559	93641497	-	1591	protein_coding	charged multivesicular body protein 4C [Source:RGD Symbol;Acc:1564543]	-
ENSRNOG00000017406	1172.37919874772	1048.84127728371	993.268935515482	429.027530309518	1043.99253941277	587.46990601286	1071.49647051564	686.829991911717	0.641005441629398	0.0223293451800363	0.37657213609693	Atrnl1	1	278557792	278815473	+	7017	protein_coding	attractin like 1 [Source:RGD Symbol;Acc:1563485]	-
ENSRNOG00000003785	57.1159096825814	48.3584605304988	23.9341912172405	16.7425377681763	24.7913795638917	20.3853910603832	43.1361871434402	20.6397694641504	1.05926767176518	0.0223515831918219	0.37657213609693	Usp43	10	54406980	54467956	-	3120	protein_coding	ubiquitin specific peptidase 43 [Source:RGD Symbol;Acc:2303824]	-
ENSRNOG00000002636	8008.25175759983	7309.64996729895	7688.85892853852	3827.76269724931	7600.85333444058	4464.40064222391	7668.92021781243	5297.67222463794	0.533584862985575	0.0223724703902216	0.37657213609693	Abat	10	7093405	7200499	-	2638	protein_coding	4-aminobutyrate aminotransferase [Source:RGD Symbol;Acc:620948]	-
ENSRNOG00000008354	666.352279630116	602.868807946885	660.184774408884	330.665120921482	625.293684555936	349.331474080202	643.135287328628	435.09675985254	0.563055515551484	0.0223949178329565	0.37657213609693	Slc9a8	3	164174357	164222329	+	2148	protein_coding	solute carrier family 9 member A8 [Source:RGD Symbol;Acc:1308193]	-
ENSRNOG00000005081	409.831702810102	412.65886319359	440.78802158418	214.513765154759	394.825674536053	264.083475100418	421.09286252929	291.140971597077	0.531031445328881	0.0225006227692499	0.37657213609693	Fbxl20	10	86043235	86098694	-	1610	protein_coding	F-box and leucine-rich repeat protein 20 [Source:RGD Symbol;Acc:621722]	-
novel.753	32.0650721025018	33.3136061432325	44.876608532326	9.41767749459918	27.545977293213	11.1193042147545	36.7517622593534	16.0276530008556	1.19010992096482	0.0225522224897704	0.37657213609693	-	16	44038947	44590439	+	1385	-	-	-
ENSRNOG00000022421	958.946062565445	913.437587798311	929.44442560284	440.53802502514	906.262652946708	555.03860205316	933.942691988865	633.946426675003	0.558290783096619	0.0225533037611337	0.37657213609693	Crtc1	16	20740826	20794039	+	1893	protein_coding	CREB regulated transcription coactivator 1 [Source:RGD Symbol;Acc:1589158]	-
ENSRNOG00000039928	229.465672233529	303.046352657792	222.38852672686	91.0375491144588	236.895404721632	110.266433462982	251.63351720606	146.066462433024	0.782429025144926	0.0225545076457936	0.37657213609693	AABR07020786.1	13	40300039	40301120	+	900	protein_coding		-
ENSRNOG00000003882	1183.40156728296	910.213690429611	1060.08521933028	529.482756918576	1032.97414849549	479.056689919004	1051.23349234762	680.50453177769	0.627089477457102	0.0226296269582241	0.37657213609693	Cep350	13	73499229	73638073	-	10146	protein_coding	centrosomal protein 350 [Source:RGD Symbol;Acc:621162]	-
ENSRNOG00000009957	121.246053887585	135.403689485397	185.489981933614	82.6662802303706	110.183909172852	101.000346617353	147.379908435532	97.9501786735252	0.587977116128255	0.022709848764001	0.37657213609693	Slc25a13	4	31608269	31730386	-	1452	protein_coding	solute carrier family 25 member 13 [Source:RGD Symbol;Acc:1565889]	-
ENSRNOG00000047296	2303.67502386412	2198.69800545335	2219.89623539906	1251.50469817118	2218.36937134676	1231.46294178406	2240.75642157217	1567.11233710066	0.515655682155765	0.0227161712724813	0.37657213609693	Bptf	10	95250294	95349789	-	9195	protein_coding	bromodomain PHD finger transcription factor [Source:MGI Symbol;Acc:MGI:2444008]	-
ENSRNOG00000020640	398.809334274867	373.972094769191	535.527528485757	231.256302922935	381.970885132554	290.955126952742	436.102985843271	301.394105002744	0.532136646601418	0.0227187529940281	0.37657213609693	Zbtb7b	2	188704687	188718704	-	2416	protein_coding	zinc finger and BTB domain containing 7B [Source:RGD Symbol;Acc:1305963]	ZBTB
ENSRNOG00000000145	674.368547655742	673.794550058283	701.07235107167	303.458497048196	677.63104141304	329.872691704382	683.078482928565	436.987410055206	0.643690936434035	0.0227536500226483	0.37657213609693	Pik3r3	5	135074297	135142488	+	2046	protein_coding	phosphoinositide-3-kinase regulatory subunit 3 [Source:RGD Symbol;Acc:621042]	-
ENSRNOG00000032206	127.258254906804	104.239348254631	88.7559590972669	28.2530324837975	90.901725067603	50.0368689663951	106.751187419567	56.3972088392652	0.916036638720147	0.0227808158402063	0.37657213609693	Cntnap5b	13	21678512	22590586	+	3921	protein_coding	contactin associated protein-like 5B [Source:RGD Symbol;Acc:1565194]	-
ENSRNOG00000002899	428.870339370962	385.793051787757	448.76608532326	232.302711533447	398.498471508482	242.771475355472	421.143158827326	291.190886132467	0.531400708685772	0.0227825701285788	0.37657213609693	Akap10	10	48150902	48210074	-	3461	protein_coding	A-kinase anchoring protein 10 [Source:RGD Symbol;Acc:1308869]	-
ENSRNOG00000028422	625.268905998786	571.704466716119	619.297197746099	206.142496270671	594.993109533401	287.24869221449	605.423523487001	362.794766006187	0.737842492810578	0.0227827269112496	0.37657213609693	Rmnd5a	4	99253633	99305812	-	1300	protein_coding	required for meiotic nuclear division 5 homolog A [Source:RGD Symbol;Acc:1309766]	-
ENSRNOG00000016885	266.540911852046	278.329806164426	252.30626574841	117.197764377234	234.140806992311	179.762084805197	265.725661254961	177.033552058247	0.583348074716224	0.0227950845151588	0.37657213609693	Klf6	17	67887939	67945037	-	2851	protein_coding	Kruppel-like factor 6 [Source:RGD Symbol;Acc:62389]	zf-C2H2
ENSRNOG00000032391	825.675606639422	833.914786037046	751.932507408306	481.347960835069	773.123762696179	467.93738570425	803.840966694925	574.136369745166	0.48489504010483	0.0228410978724385	0.37657213609693	Esyt2	6	144156175	144245545	+	2538	protein_coding	extended synaptotagmin 2 [Source:RGD Symbol;Acc:1565705]	-
ENSRNOG00000054751	539.094024723312	576.002996541052	532.535754583602	163.239743239719	550.001346621153	198.294258496454	549.210925282655	303.845116119109	0.853026750890945	0.0228713999002162	0.37657213609693	Lmbrd2	2	58534476	58590758	+	3560	protein_coding	LMBR1 domain containing 2 [Source:RGD Symbol;Acc:1563920]	-
ENSRNOG00000002983	510.03505313042	549.13718513522	518.574143040211	299.272862606152	483.891001117442	369.716865140586	525.915460435284	384.29357628806	0.451267089601799	0.0228784716315139	0.37657213609693	Nf1x	19	25821780	25914696	-	1747	protein_coding	nuclear factor 1 X [Source:RGD Symbol;Acc:69080]	CTF/NFI
ENSRNOG00000027606	176.35789656376	163.344133347463	109.698376412352	49.1812046940179	134.975288736744	58.3763471274609	149.800135441192	80.8442801860742	0.886815340365425	0.0229571003187495	0.37657213609693	Neurl1b	10	17048251	17075139	-	1641	protein_coding	neuralized E3 ubiquitin protein ligase 1B [Source:RGD Symbol;Acc:1564984]	-
ENSRNOG00000018268	376.764597204397	355.703343013224	258.289813552721	100.455226609058	310.3513441702	150.110606899185	330.252584590114	186.972392559481	0.818986281195248	0.0229868371959048	0.37657213609693	Hhip	19	31524671	31614246	+	2764	protein_coding	Hedgehog-interacting protein [Source:RGD Symbol;Acc:1564108]	-
ENSRNOG00000030155	62.1260771985973	78.4481693050314	49.8628983692511	10.4640861051102	45.909962155355	31.5046952751376	63.4790482909599	29.2929145118676	1.10750842040528	0.022994983424741	0.37657213609693	Bmp8a	5	141007462	141033511	-	1919	protein_coding	bone morphogenetic protein 8a [Source:RGD Symbol;Acc:1585858]	-
ENSRNOG00000054257	1443.93027811579	1445.3806536338	1330.34212849162	985.716911101381	1296.49733126723	1069.30642198555	1406.5510200804	1117.17355478472	0.331827759138896	0.023003502170366	0.37657213609693	Adam10	8	77107536	77237483	+	3785	protein_coding	ADAM metallopeptidase domain 10 [Source:RGD Symbol;Acc:2032]	-
ENSRNOG00000017767	189.384332105401	299.822455289093	147.594179172983	50.227613304529	182.721649378313	92.6608684562871	212.266988855826	108.53671037971	0.964795792317734	0.0230331016178136	0.37657213609693	Mrvi1	1	175681960	175796040	-	6182	protein_coding	murine retrovirus integration site 1 homolog [Source:RGD Symbol;Acc:1309828]	-
ENSRNOG00000014089	154.31315949329	141.851484222796	188.481755835769	65.9237424621943	149.666476626457	60.2295644965866	161.548799850619	91.9399278617461	0.811355061052367	0.0230383936924261	0.37657213609693	Map3k2	18	24961245	25025897	+	2938	protein_coding	mitogen activated protein kinase kinase kinase 2 [Source:RGD Symbol;Acc:620967]	-
ENSRNOG00000017503	194.394499621417	170.866560541096	143.605147303443	62.7845166306612	153.339273598886	85.2479989797842	169.622069155319	100.457263069777	0.75279330255204	0.023042247582859	0.37657213609693	Ppargc1b	18	56626712	56728968	-	3281	protein_coding	PPARG coactivator 1 beta [Source:RGD Symbol;Acc:727948]	-
ENSRNOG00000001930	570.157063322611	580.301526365986	542.508334257452	332.757938142504	542.655752676297	277.982605368861	564.322307982016	384.465432062554	0.553052401223428	0.0230664727847203	0.37657213609693	Ccdc50	11	76747865	76804510	-	1172	protein_coding	coiled-coil domain containing 50 [Source:RGD Symbol;Acc:727841]	-
ENSRNOG00000023951	526.067589181671	461.017323724088	494.639951822971	268.927012901332	463.690617769086	315.973561435939	493.90828824291	349.530397368786	0.497772246048143	0.0231716213264555	0.37657213609693	Tbc1d30	7	63361696	63407241	-	2277	protein_coding	TBC1 domain family, member 30 [Source:RGD Symbol;Acc:1305255]	-
ENSRNOG00000052887	5963.10137756214	5633.22333557499	5529.79542914995	3800.55607337603	5365.03817747479	4308.73038321735	5708.70671409569	4491.44154468939	0.345861076719928	0.023178751385159	0.37657213609693	Dnajc6	5	120340646	120492487	+	5231	protein_coding	DnaJ heat shock protein family (Hsp40) member C6 [Source:RGD Symbol;Acc:1309900]	-
ENSRNOG00000027276	259.526677329624	220.299653527828	243.330944041945	56.5060649675951	229.549810776775	88.9544337180356	241.052424966466	125.003436487469	0.945282487874234	0.0231860307060262	0.37657213609693	Xkr4	5	15747614	16140896	-	1944	protein_coding	XK related 4 [Source:RGD Symbol;Acc:1549780]	-
ENSRNOG00000016302	1500.04415429516	1565.73948873193	1323.36132271992	874.797598387213	1344.2436919088	1085.05876962312	1463.04832191567	1101.36668663971	0.409112494590114	0.0231887340004519	0.37657213609693	Cnnm1	1	263186235	263242468	+	2777	protein_coding	cyclin and CBS domain divalent metal cation transport mediator 1 [Source:RGD Symbol;Acc:1308728]	-
ENSRNOG00000007088	1670.3898498397	1694.69538347992	1663.42628959822	1248.36547233965	1564.6115102545	1213.85737677736	1676.17050763928	1342.2781197905	0.320225469317892	0.0232044539120819	0.37657213609693	Xpot	7	63690053	63728988	-	3510	protein_coding	exportin for tRNA [Source:RGD Symbol;Acc:1305562]	-
ENSRNOG00000042482	720.462088803088	722.153010588782	681.12719172397	499.136907213757	605.093301207579	596.735992858489	707.914097038613	566.988733759942	0.319301964280845	0.0232081488322933	0.37657213609693	Tatdn2	4	145653602	145669343	+	2875	protein_coding	TatD DNase domain containing 2 [Source:RGD Symbol;Acc:1586017]	-
ENSRNOG00000049575	212.431102679075	189.135312297062	223.385784694245	118.244172987745	177.21245391967	147.330780845497	208.317399890127	147.595802584304	0.495269082362173	0.0232132800085436	0.37657213609693	Atn1	9	20264418	20278261	+	4376	protein_coding	atrophin 1 [Source:RGD Symbol;Acc:61832]	-
ENSRNOG00000008616	2317.70349290896	2043.95093175575	2344.55348132219	1016.0627608062	2233.97875847958	1169.38015991834	2235.40263532897	1473.14055973471	0.601399544784443	0.0232306832837464	0.37657213609693	Ubr3	3	56125924	56281055	+	5670	protein_coding	ubiquitin protein ligase E3 component n-recognin 3 [Source:RGD Symbol;Acc:1565257]	-
ENSRNOG00000008861	206.418901659856	182.687517559662	193.468045672694	65.9237424621943	179.967051648992	96.3673031945386	194.191488297404	114.086032435242	0.764705996849041	0.0232440909384467	0.37657213609693	AABR07047011.1	5	15087349	15090583	+	3231	pseudogene		-
ENSRNOG00000019298	1102.2368535235	1072.48319132084	1126.90150314507	635.170026580189	1056.84732881627	719.974947905351	1100.54051599647	803.997434433938	0.452403278366715	0.0233300591529139	0.377602157019091	Dctn4	18	55797198	55822036	+	1654	protein_coding	dynactin subunit 4 [Source:RGD Symbol;Acc:71023]	-
ENSRNOG00000005411	1309.65778868656	1193.9166588752	1215.65746224234	921.885985860209	1114.69388113202	991.471292482272	1239.7439699347	1009.3503864915	0.29626539045404	0.0235057463205577	0.378545974361212	Aftph	14	104922282	104960141	-	3157	protein_coding	aftiphilin [Source:RGD Symbol;Acc:1311920]	-
ENSRNOG00000008401	77.156579746645	76.2989043925648	91.747732999422	54.4132477465731	54.1737553433189	51.8900863355208	81.7344057128773	53.4923631418043	0.612555582395811	0.0235162517395879	0.378545974361212	Card10	7	119999472	120027026	-	3420	protein_coding	caspase recruitment domain family, member 10 [Source:RGD Symbol;Acc:1304949]	-
ENSRNOG00000048898	1645.33901225963	1647.41155540566	1742.20966902163	889.447318934367	1623.37626181335	1086.91198699225	1678.32007889564	1199.91185591332	0.483690546217599	0.0236040409480318	0.378545974361212	Wasf3	12	10298555	10391270	-	2521	protein_coding	WAS protein family, member 3 [Source:MGI Symbol;Acc:MGI:2658986]	-
ENSRNOG00000053112	40.0813401281273	30.0897087745326	37.8958027606308	1.04640861051102	23.8731803207846	10.1926955301916	36.0222838877636	11.7040948204957	1.61024202309432	0.023657062639033	0.378545974361212	AABR07031767.1	18	33444107	33444510	+	402	pseudogene		-
ENSRNOG00000010682	2918.92359483087	2762.88004497583	3175.26936815391	1773.66259481618	2898.75501048912	1620.63858930046	2952.3576693202	2097.68539820192	0.492947620097253	0.0236710884681592	0.378545974361212	Clcn3	16	32449116	32519148	+	3884	protein_coding	chloride voltage-gated channel 3 [Source:RGD Symbol;Acc:621219]	-
ENSRNOG00000061543	1551.14786295853	1421.73873959666	1308.40245320915	728.30039291567	1387.39905633483	862.672685328033	1427.09635192145	992.790711526178	0.523078668376271	0.0236955434537351	0.378545974361212	Ap2b1	10	70520206	70621977	+	5431	protein_coding	adaptor related protein complex 2 subunit beta 1 [Source:RGD Symbol;Acc:71048]	-
ENSRNOG00000015226	949.927761036617	911.288322885844	842.682982440343	385.078368668055	900.753457488066	435.50608174455	901.299688787601	573.779302633557	0.650883571440293	0.0236982997132922	0.378545974361212	Man1a2	2	202891537	203043847	-	3479	protein_coding	mannosidase, alpha, class 1A, member 2 [Source:RGD Symbol;Acc:1309767]	-
ENSRNOG00000049988	187.380265098995	169.791928084862	204.437883313929	99.4088179985469	168.030461488599	109.339824778419	187.203358832596	125.593034755188	0.574033509731043	0.0237889209675185	0.378545974361212	Mbtd1	10	81592114	81642663	+	2549	protein_coding	mbt domain containing 1 [Source:RGD Symbol;Acc:1592427]	-
ENSRNOG00000005021	520.055388162452	520.12210881692	604.338328235323	367.289422289368	493.99119279162	394.735299623783	548.171941738232	418.671971568257	0.388119418968169	0.0238087591588865	0.378545974361212	Orc4	3	33037034	33075685	-	1645	protein_coding	origin recognition complex, subunit 4 [Source:RGD Symbol;Acc:735212]	-
ENSRNOG00000060010	416.845937332524	348.180915819591	356.021094356453	218.699399596803	351.67031011002	185.321736912574	373.682649169523	251.897148873132	0.568324001760041	0.0238152121062684	0.378545974361212	Ss18l1	3	175426752	175445222	+	1329	protein_coding	SS18L1, nBAF chromatin remodeling complex subunit [Source:RGD Symbol;Acc:621847]	-
ENSRNOG00000006509	2355.78076603068	2069.74211070535	2029.41996362852	943.86056668094	2184.39599935179	959.039988522572	2151.64761345485	1362.43218485177	0.659025416420746	0.0238372857854496	0.378545974361212	Srgap3	4	144638335	144869919	-	5621	protein_coding	SLIT-ROBO Rho GTPase activating protein 3 [Source:RGD Symbol;Acc:1563152]	-
ENSRNOG00000053699	131.266388919617	117.13493772943	88.7559590972669	26.1602152627755	93.6563227969243	55.5965210737723	112.385761915438	58.4710197111574	0.93798352361174	0.0239054400895442	0.378601789439126	AC096809.1	1	253186015	253186695	-	681	protein_coding		-
ENSRNOG00000009821	595.20790090269	494.330929867321	571.428815311617	306.597722879729	482.972801874335	425.313386214358	553.65588202721	404.961303656141	0.450191175090313	0.0239125195667642	0.378601789439126	Slitrk3	2	170452702	170460754	-	3322	protein_coding	SLIT and NTRK-like family, member 3 [Source:RGD Symbol;Acc:1310506]	-
ENSRNOG00000005703	2191.44727150536	1980.54761683798	1958.61464794418	1399.04831225323	1912.60902339209	1496.47302556904	2043.53651209584	1602.71012040479	0.350292061912007	0.0239954714692326	0.378601789439126	Arfgef1	5	8666200	8760458	+	6945	protein_coding	ADP ribosylation factor guanine nucleotide exchange factor 1 [Source:RGD Symbol;Acc:1560793]	-
ENSRNOG00000000070	200.406700640636	166.568030716163	191.473529737924	101.501635219569	71.6195409623539	169.569389275005	186.149420364908	114.230188485643	0.704214879609723	0.0240498048513169	0.379065382072392	LOC100910207	14	1621026	1632378	-	3007	protein_coding	protein Dr1-like [Source:RGD Symbol;Acc:6499394]	-
novel.949	10.0203350320318	7.52242719363315	10.9698376412352	2.09281722102204	1.8363984862142	2.77982605368861	9.5041999556334	2.23634725364162	2.0875334545998	0.0242201863149447	1	-	19	15540887	15542609	+	474	-	-	-
ENSRNOG00000018305	828.681707149032	789.85485533148	693.09428733259	285.669550669509	778.632958154821	304.854257221185	770.543616604367	456.385588681838	0.754947916896823	0.0242218592064027	0.380855081797326	St8sia3	18	59748444	59755226	+	1713	protein_coding	ST8 alpha-N-acetyl-neuraminide alpha-2,8-sialyltransferase 3 [Source:RGD Symbol;Acc:3680]	-
ENSRNOG00000007478	1748.54846308955	1807.53179138442	1765.14660227149	1164.65278349877	1576.54810041489	1482.57389530059	1773.74228558182	1407.92492640475	0.332732398969737	0.024238738747336	0.380855081797326	Cry2	3	81314149	81344110	-	3970	protein_coding	cryptochrome circadian regulator 2 [Source:RGD Symbol;Acc:620935]	-
ENSRNOG00000005446	965.960297087868	926.33317727311	980.304581939476	597.499316601793	906.262652946708	665.305035516142	957.532685433485	723.022335021548	0.40468598560694	0.024420537043017	0.381457992444172	Gna11	7	11033317	11047437	+	1316	protein_coding	G protein subunit alpha 11 [Source:RGD Symbol;Acc:619749]	-
ENSRNOG00000032328	812.649171097781	720.003745676315	660.184774408884	252.184475133156	686.813033844111	431.799647006298	730.945897060994	456.932385327855	0.676862158476596	0.0244394053491575	0.381457992444172	Diras2	17	12762752	12763952	+	1201	protein_coding	DIRAS family GTPase 2 [Source:RGD Symbol;Acc:1305580]	-
ENSRNOG00000048433	619.256704979567	558.808877241319	564.448009539922	288.808776501042	550.91954586426	369.716865140586	580.837863920269	403.148395835296	0.525768833980846	0.0244452101890622	0.381457992444172	Tshz2	3	166743544	166746597	+	3054	protein_coding	teashirt zinc finger family member 2 [Source:MGI Symbol;Acc:MGI:2153084]	zf-C2H2
ENSRNOG00000050414	21.0427035672668	33.3136061432325	27.9232230867806	11.5104947156212	12.8547894034994	13.8991302684431	27.4265109324266	12.7548047958546	1.1005024108957	0.0244887419285957	0.381702987639341	AABR07006333.1	1	229206153	229206780	-	627	pseudogene		-
ENSRNOG00000040242	172.349762550947	184.836782472129	173.522886324994	43.9491616414629	160.684867543743	84.3213902952213	176.90314378269	96.3184731601423	0.873824678608122	0.0245116462694396	0.381707215451615	Epm2a	1	5448958	5571512	+	1143	protein_coding	EPM2A, laforin glucan phosphatase [Source:RGD Symbol;Acc:71047]	-
ENSRNOG00000055042	153.311125990087	168.717295628629	173.522886324994	66.9701510727053	156.093871328207	54.6699123892094	165.18376931457	92.577978263374	0.833301311999884	0.0245415154677022	0.381819795537636	Gprin2	16	10527697	10529061	-	1365	protein_coding	G protein regulated inducer of neurite outgrowth 2 [Source:RGD Symbol;Acc:1308922]	-
ENSRNOG00000053303	53.1077756697687	73.0750070238648	66.8162838147964	11.5104947156212	55.091954586426	12.0459128993173	64.3330221694766	26.2161207337882	1.28917413952978	0.0245809053333199	0.382080155250175	Bend4	14	42401706	42431480	+	1749	protein_coding	BEN domain containing 4 [Source:MGI Symbol;Acc:MGI:3648414]	-
ENSRNOG00000010601	3528.1599647784	3328.13671695455	3336.82515887028	2706.0126667815	2924.46458929612	3009.62500746021	3397.70728020108	2880.03408784594	0.238349181667202	0.0247625545815248	0.383664666299798	Srpk2	4	8066737	8185935	+	3714	protein_coding	SRSF protein kinase 2 [Source:RGD Symbol;Acc:1305107]	-
ENSRNOG00000005191	1508.06042232079	1372.30564660993	1340.31470816547	528.436348308065	1424.12702605911	658.818774724201	1406.8935923654	870.460716363793	0.69224834455387	0.0247778610675414	0.383664666299798	Trim44	3	92183556	92242318	-	1390	protein_coding	tripartite motif-containing 44 [Source:RGD Symbol;Acc:1304877]	-
ENSRNOG00000015133	2261.58961672958	1983.77151420668	2152.08269361688	1302.77872008622	2082.4758833669	1270.3805065357	2132.48127485105	1551.87836999627	0.458328555669859	0.0248175709539925	0.383664666299798	Kmt2a	8	49114990	49158971	-	11532	protein_coding	lysine methyltransferase 2A [Source:RGD Symbol;Acc:1586165]	-
ENSRNOG00000013574	1111.25515505233	1032.72179044021	1015.20861079795	609.009811317414	1025.62855455063	633.800340241004	1053.06185209683	756.146235369683	0.477360554283845	0.0248753595380579	0.383664666299798	Appl1	16	2563520	2602103	-	2337	protein_coding	adaptor protein, phosphotyrosine interacting with PH domain and leucine zipper 1 [Source:RGD Symbol;Acc:1309388]	-
ENSRNOG00000004947	203.412801150246	186.986047384595	221.391268759475	50.227613304529	196.49463802492	42.6239994898921	203.930039098105	96.4487502731135	1.07838784788825	0.0248875864175499	0.383664666299798	Zfp871	7	15024693	15027933	-	2137	protein_coding	zinc finger protein 871 [Source:MGI Symbol;Acc:MGI:1921793]	zf-C2H2
ENSRNOG00000002823	3634.37551611794	3543.06320820121	3453.50434105433	2205.82935095723	3364.28202674442	2604.69701230623	3543.64768845783	2724.93613000263	0.378799651950876	0.0249555407149739	0.384132133386597	Mapk9	10	35333859	35374355	+	4000	protein_coding	mitogen-activated protein kinase 9 [Source:RGD Symbol;Acc:628847]	-
ENSRNOG00000023760	411.835769816508	399.76327371879	447.768827355875	136.033119366433	421.453452586159	117.679302939485	419.789290297058	225.055291630692	0.898422581773763	0.0249702453596366	0.384132133386597	Plekhm3	9	71498293	71651512	-	2855	protein_coding	pleckstrin homology domain containing M3 [Source:RGD Symbol;Acc:1307151]	-
ENSRNOG00000004917	483.982182047137	569.555201803652	457.741407029725	196.724818776072	501.336786736477	212.193388764898	503.759596960172	303.418331425815	0.73032689950486	0.0251042463027311	0.384132133386597	Rasal2	13	74771522	75059326	-	4653	protein_coding	RAS protein activator like 2 [Source:RGD Symbol;Acc:1307566]	-
ENSRNOG00000002751	161.327394015712	130.03052720423	146.596921205598	81.6198716198596	125.793296305673	88.0278250334728	145.98494747518	98.4803309863351	0.566167049749433	0.0251712250052853	0.384132133386597	Zdhhc15	X	75439778	75566481	-	2883	protein_coding	zinc finger, DHHC-type containing 15 [Source:RGD Symbol;Acc:1562075]	-
ENSRNOG00000014142	538.091991220109	519.047476360687	547.494624094377	195.678410165561	527.046365543476	267.78990983867	534.878030558391	330.171561849236	0.694905683214698	0.0252018144240771	0.384132133386597	Ogfrl1	9	29634179	29647903	-	1705	protein_coding	opioid growth factor receptor-like 1 [Source:RGD Symbol;Acc:1308498]	-
ENSRNOG00000015692	922.872856450131	837.138683405746	822.737823092643	306.597722879729	880.55307413971	315.973561435939	860.916454316173	501.041452818459	0.780378102266036	0.0252058245772783	0.384132133386597	Taok1	10	62566732	62630155	+	2979	protein_coding	TAO kinase 1 [Source:RGD Symbol;Acc:708455]	-
ENSRNOG00000053288	4672.48222543644	4611.24786969712	4537.52375160185	3065.97722879729	4306.3544501723	3599.87473952676	4607.08461557847	3657.40213949878	0.332862053122186	0.0252139279222093	0.384132133386597	Ank3	20	20105047	20480623	+	10472	protein_coding	ankyrin 3 [Source:RGD Symbol;Acc:620157]	-
ENSRNOG00000014975	1425.89367505813	1262.69313607414	1449.01582661044	517.972262202955	1417.69963135736	524.460515462585	1379.20087924757	820.044136340968	0.749722902153956	0.0252268498804194	0.384132133386597	Zfp483	5	76092287	76102590	+	2202	protein_coding	zinc finger protein 483 [Source:RGD Symbol;Acc:727958]	zf-C2H2
ENSRNOG00000014844	4234.59358453665	4186.76804948496	4453.75408234151	2777.16845229625	4115.36900760603	3054.10222431922	4291.70523878771	3315.54656140717	0.372159190399097	0.0252829090862856	0.384132133386597	Kif21a	7	132071116	132143470	-	5016	protein_coding	kinesin family member 21A [Source:RGD Symbol;Acc:1305126]	-
ENSRNOG00000047250	1238.51340995913	1174.573274663	1186.73698118818	514.833036371422	1205.59560619962	618.047992603435	1199.94122193677	779.492211724827	0.621868426101867	0.0253003840547643	0.384132133386597	Gmfb	15	23601368	23606634	-	459	protein_coding	glia maturation factor, beta [Source:RGD Symbol;Acc:70910]	-
ENSRNOG00000020577	3686.48125828451	3605.39189066274	3247.07194180563	2530.21602021565	3065.86727273461	3017.96448562127	3512.98169691763	2871.34925952384	0.290738605526578	0.0253051171178482	0.384132133386597	Pip5k1c	7	11267218	11294249	-	4322	protein_coding	phosphatidylinositol-4-phosphate 5-kinase type 1 gamma [Source:RGD Symbol;Acc:1309938]	-
ENSRNOG00000018576	277.563280387281	269.73274651456	346.048514682603	131.847484924389	283.723566120094	149.183998214622	297.781513861481	188.251683086368	0.660185759950245	0.0254150436592306	0.384416781446568	Rcan3	5	153773663	153790157	-	1088	protein_coding	RCAN family member 3 [Source:RGD Symbol;Acc:1311826]	-
ENSRNOG00000007459	2471.01461889905	2227.71308177164	2288.70703514862	1326.84611812797	2252.34274334172	1557.62919875019	2329.14491193977	1712.27268673996	0.443618153131825	0.025443777852325	0.384506553297009	Pcnx1	6	105611456	105743404	+	7969	protein_coding	pecanex homolog 1 [Source:RGD Symbol;Acc:1306115]	-
ENSRNOG00000041744	817.659338613797	283.702968445593	327.100613302287	263.694969848777	351.67031011002	164.936345852191	476.154306787226	260.100541936996	0.872593936748119	0.0256210669385812	0.386839117206063	AABR07065531.1	6	133662524	133662603	+	80	miRNA		-
ENSRNOG00000036964	207.420935163059	176.239722822262	234.35562233548	80.5734630093486	191.903641809384	103.780172671042	206.0054267736	125.419092496591	0.713886663127738	0.0257590119815535	0.3885740045339	Ralgapa2	3	140468701	140728129	-	5607	protein_coding	Ral GTPase activating protein catalytic alpha subunit 2 [Source:RGD Symbol;Acc:1308023]	-
ENSRNOG00000029046	31.0630385992987	56.9555201803652	53.8519302387912	9.41767749459918	26.6277780501059	29.6514779060119	47.2901630061517	21.8989778169057	1.10174580525081	0.0259473898665904	0.390442327483771	AABR07035357.1	12	10966099	10967326	-	1101	protein_coding		-
ENSRNOG00000027290	195.396533124621	213.851858790428	180.503692096689	96.2695921670139	175.376055433456	125.092172415988	196.584028003912	132.245940005486	0.568916340018176	0.0260496646318534	0.390860848768869	Pcdhga7	18	30864216	30866645	+	2430	protein_coding	protocadherin gamma subfamily A, 7 [Source:MGI Symbol;Acc:MGI:1935219]	-
ENSRNOG00000005775	955.939962055836	857.556700074179	935.42797340715	674.933553779608	843.825104415426	659.745383408764	916.308211845722	726.168013867933	0.3352893681378	0.0261877116866434	0.390927448564626	Phf14	4	38240728	38420205	+	5245	protein_coding	PHD finger protein 14 [Source:RGD Symbol;Acc:1563764]	-
ENSRNOG00000006000	482.980148543934	441.673939511889	414.859314432169	227.070668480891	422.371651829266	279.835822737987	446.504467495997	309.759381016048	0.526209882280416	0.026196826295087	0.390927448564626	Cdk12	10	86157608	86222707	+	5832	protein_coding	cyclin-dependent kinase 12 [Source:RGD Symbol;Acc:621111]	-
ENSRNOG00000052758	2019.09750895441	1867.71120893349	2027.42544769375	1626.11898073413	1746.41496038971	1620.63858930046	1971.41138852722	1664.39084347476	0.244240943290963	0.0262898682687987	0.390927448564626	Fam49a	6	37555182	37665064	+	5252	protein_coding	family with sequence similarity 49, member A [Source:RGD Symbol;Acc:1305961]	-
ENSRNOG00000014508	1143.32022715483	1220.78247028104	858.639109918504	394.496046162655	1010.01916741781	640.286601032944	1074.24726911812	681.600604871137	0.655639589680693	0.026294297737857	0.390927448564626	Mgll	4	120671489	120771088	+	1352	protein_coding	monoglyceride lipase [Source:RGD Symbol;Acc:71039]	-
ENSRNOG00000005177	111.225718855553	90.2691263235977	102.717570640657	58.5988821886171	80.8015333934249	63.0093905502753	101.404138606603	67.4699353774391	0.586239813263935	0.0262969062367373	0.390927448564626	Tp53i3	13	75105615	75143441	+	1589	protein_coding	tumor protein p53 inducible protein 3 [Source:RGD Symbol;Acc:1304982]	-
ENSRNOG00000055766	55.111842676175	3.22389736869992	1.99451593477004	1.04640861051102	5.5091954586426	2.77982605368861	20.1100853265483	3.11181004094741	2.68251413583385	0.0263062202895881	0.390927448564626	AABR07044415.1	20	5260885	5261666	+	422	lincRNA		-
ENSRNOG00000028227	1073.17788193061	1024.12473079034	1076.04134680844	530.529165529087	1053.17453184384	587.46990601286	1057.78131984313	723.724534461931	0.547012133407274	0.0263317709903661	0.390927448564626	Pbrm1	16	7103998	7200362	+	5734	protein_coding	polybromo 1 [Source:RGD Symbol;Acc:1565549]	HMG
novel.1313	25.0508375800796	47.2838280742655	62.8272519452564	16.7425377681763	27.545977293213	21.311999744946	45.0539725332005	21.8668382687785	1.03888692865028	0.026339049456311	0.390927448564626	-	3	66591670	66593573	-	1080	-	-	-
ENSRNOG00000014363	581.179431857846	520.12210881692	608.327360104863	417.517035593897	470.118012470836	479.056689919004	569.876300259876	455.563912661246	0.322666698313778	0.0263816177382292	0.390927448564626	Arhgef3	16	2743823	3026760	+	4277	protein_coding	Rho guanine nucleotide exchange factor 3 [Source:RGD Symbol;Acc:1310672]	-
ENSRNOG00000060946	427.868305867759	430.927614949556	349.040288584758	121.383398819278	404.007666967124	137.138085315305	402.612069800691	220.843050367236	0.865105684187713	0.026411261640066	0.390927448564626	Cask	X	9815652	10156155	+	4039	protein_coding	calcium/calmodulin dependent serine protein kinase [Source:RGD Symbol;Acc:62004]	-
ENSRNOG00000026679	412.837803319711	332.061428976092	373.971737769383	206.142496270671	329.633528275449	271.496344576921	372.956990021729	269.090789707681	0.469611552636929	0.0264469656314209	0.390927448564626	Scn4b	8	49441106	49456279	+	4272	protein_coding	sodium voltage-gated channel beta subunit 4 [Source:RGD Symbol;Acc:631404]	-
ENSRNOG00000002773	3594.29417598981	3230.34516343732	2662.67877291801	2280.12436230351	2685.73278608827	2555.5867520244	3162.43937078171	2507.14796680539	0.334835705284351	0.0265159725722315	0.390927448564626	Rgs4	13	88054817	88061108	-	2917	protein_coding	regulator of G-protein signaling 4 [Source:RGD Symbol;Acc:3567]	-
ENSRNOG00000015148	284.577514909704	290.150763182993	267.265135259186	99.4088179985469	272.705175202809	132.505041892491	280.664471117294	168.206345031282	0.73663803193004	0.0265271622787209	0.390927448564626	Erc2	16	3293599	3679222	+	2266	protein_coding	ELKS/RAB6-interacting/CAST family member 2 [Source:RGD Symbol;Acc:708372]	-
ENSRNOG00000056462	1212.46053887585	1143.40893343224	1202.69310866634	716.789898200049	1058.68372730249	965.526249314512	1186.18752699147	913.666624939016	0.375959841544429	0.0265490141282079	0.390927448564626	Tmf1	4	129521991	129544506	-	3755	protein_coding	TATA element modulatory factor 1 [Source:RGD Symbol;Acc:620551]	-
ENSRNOG00000010124	3146.38520005799	3185.21060027552	3120.42017994773	2136.7663826635	3025.4665060379	2233.12692979652	3150.67199342708	2465.11993949931	0.353804995083504	0.0265640590604839	0.390927448564626	Trim2	2	183145089	183213228	-	6374	protein_coding	tripartite motif-containing 2 [Source:RGD Symbol;Acc:1310981]	-
ENSRNOG00000004639	154.31315949329	110.687142992031	115.681924216663	52.320430525551	114.774905388388	54.6699123892094	126.894075567328	73.9217494343827	0.777128919795774	0.0266342026868319	0.391330578437931	Traf6	3	91252829	91271607	+	2707	protein_coding	TNF receptor associated factor 6 [Source:RGD Symbol;Acc:1306853]	-
ENSRNOG00000033099	404.821535294086	373.972094769191	410.870282562629	136.033119366433	399.416670751589	146.404172160934	396.554637541968	227.284654092985	0.801866892604722	0.0266767578182279	0.391330578437931	Dcc	18	66523120	67224566	-	4537	protein_coding	DCC netrin 1 receptor [Source:RGD Symbol;Acc:2492]	-
ENSRNOG00000002871	403.819501790882	451.345631617989	420.842862236479	312.876174542795	373.70709194459	317.826778805065	425.33599854845	334.803348430817	0.344280913071525	0.0267949111923036	0.391330578437931	Rbm25l1	10	10457320	10460756	+	3437	protein_coding	RNA binding motif protein 25-like 1 [Source:RGD Symbol;Acc:1565486]	-
ENSRNOG00000049378	518.051321156045	429.852982493323	448.76608532326	256.3701095752	448.081230636265	256.670605623915	465.556796324209	320.373981945127	0.538382380942897	0.0268063980651563	0.391330578437931	AABR07062583.1	4	183476093	183544850	-	2934	protein_coding		-
ENSRNOG00000017678	428.870339370962	416.957393018523	381.949801508463	229.163485701913	391.152877563625	240.918257986347	409.259177965983	287.078207083962	0.510345407968261	0.0268129182746543	0.391330578437931	AABR07001064.1	1	36954496	36957300	-	2802	pseudogene		-
ENSRNOG00000006144	294.597849941736	313.792677220126	278.234972900421	181.028689618407	264.441382014845	208.486954026646	295.541833354094	217.985675219966	0.437154621581127	0.0268160712799187	0.391330578437931	Cntn3	4	134784668	135069970	-	4126	protein_coding	contactin 3 [Source:RGD Symbol;Acc:3253]	-
ENSRNOG00000011271	56.1138761793782	60.1794175490652	83.7696692603418	21.9745808207314	56.9283530726402	21.311999744946	66.6876543295951	33.4049778794392	0.993383893358432	0.0268233202136631	0.391330578437931	Mcc	18	35683185	35817127	-	2895	protein_coding	MCC, WNT signaling pathway regulator [Source:RGD Symbol;Acc:1561988]	-
ENSRNOG00000009987	5058.26512416966	4706.89015830188	4874.59694457799	3485.58708161221	4646.08817012193	3547.05804450667	4879.91740901651	3892.91109874694	0.325911595320973	0.026825567790663	0.391330578437931	Akap11	15	60722160	60766579	-	7308	protein_coding	A-kinase anchoring protein 11 [Source:RGD Symbol;Acc:2079]	-
ENSRNOG00000042888	117.237919874772	127.881262291763	119.670956086203	31.3922583153306	112.938506902173	46.3304342281436	121.596712750913	63.5537331485492	0.93208928047602	0.0268693423835322	0.391330578437931	Cdyl2	19	49093355	49198073	-	2049	protein_coding	chromodomain Y-like 2 [Source:RGD Symbol;Acc:1309548]	-
ENSRNOG00000010457	328.666989050644	410.509598281123	321.117065497977	172.657420734318	335.142723734092	196.441041127329	353.431217609915	234.747061865246	0.588599356216602	0.0269366459819258	0.391761607147888	Vash1	6	110624856	110637382	+	2101	protein_coding	vasohibin 1 [Source:RGD Symbol;Acc:1564082]	-
ENSRNOG00000020423	4116.35363115867	3688.13858979271	3675.89286778119	2223.61829733592	3769.20789295465	2390.65040617221	3826.79502957752	2794.49219882092	0.453404880474109	0.026967661156537	0.391761607147888	Apc	18	27047382	27105531	+	8834	protein_coding	APC, WNT signaling pathway regulator [Source:RGD Symbol;Acc:2123]	-
ENSRNOG00000018231	1931.92059417574	1891.35312297062	1848.91627153183	784.806457883265	1870.37185820916	1113.78363884457	1890.72999622606	1256.32065164567	0.589371556520359	0.0269691803082537	0.391761607147888	Nacc2	3	3510041	3574787	-	4321	protein_coding	NACC family member 2 [Source:RGD Symbol;Acc:1309292]	-
ENSRNOG00000049937	672.364480649335	639.406311458817	526.552206779292	215.56017376527	623.457286069721	195.514432442766	612.774332962481	344.843964092586	0.828673920870657	0.0269924223218938	0.391761792133166	Pdxk	20	10930518	10952391	+	1269	protein_coding	pyridoxal kinase [Source:RGD Symbol;Acc:621324]	-
ENSRNOG00000003873	1197.4300363278	1129.43871150121	1262.52858670944	460.419788624849	1170.70403496155	697.736339475842	1196.46577817948	776.286721020748	0.62357733218399	0.0270292835798657	0.391959473408801	Cpd	10	63325199	63389817	+	5081	protein_coding	carboxypeptidase D [Source:RGD Symbol;Acc:2393]	-
ENSRNOG00000024372	560.136728290579	564.182039522486	587.384942789778	427.981121699007	515.109775383084	422.533560160669	570.567903534281	455.208152414253	0.325372519463755	0.0270720201884677	0.392241941991845	Cwf19l2	6	18970564	19055924	+	6639	protein_coding	CWF19-like 2, cell cycle control (S. pombe) [Source:RGD Symbol;Acc:1310083]	-
ENSRNOG00000032374	231.469739239935	227.822080721461	201.446109411774	161.146926018697	180.885250892099	156.596867691125	220.245976457723	166.209681533974	0.405335306228201	0.0271214951710932	0.392621473013293	Paqr9	8	103337472	103339768	+	2297	protein_coding	progestin and adipoQ receptor family member 9 [Source:RGD Symbol;Acc:1311515]	-
novel.535	101.205383823521	44.0599307055656	30.9149969889357	13.6033119366433	35.8097704811769	27.7982605368861	58.7267705060075	25.7371143182354	1.18575052115226	0.0271711372207855	0.392666006194128	-	13	84542204	84545619	+	2184	-	-	-
ENSRNOG00000027400	250.508375800796	263.28495177716	208.42691518347	87.8983232829257	216.695021373276	146.404172160934	240.740080920475	150.332505605712	0.67662189237456	0.0272006139492234	0.392755440285662	Vwc2l	9	77834091	78021846	+	1369	protein_coding	von Willebrand factor C domain-containing protein 2-like [Source:RGD Symbol;Acc:1565501]	-
ENSRNOG00000017154	1917.89212513089	1855.89025191492	2064.32399248699	1093.49699798402	1835.48028697109	1419.56450475032	1946.03545651094	1449.51392990181	0.424610055190813	0.0272725011010021	0.393247419642247	Atp11a	16	81990340	82100222	-	7561	protein_coding	ATPase phospholipid transporting 11A [Source:RGD Symbol;Acc:1308688]	-
ENSRNOG00000029028	767.557663453638	769.436838663048	929.44442560284	648.773338516833	662.939853523327	681.05738315371	822.146309239842	664.256858397957	0.30773372859386	0.0273023600337259	0.393247419642247	Mknk2	7	11908107	11919156	+	3419	protein_coding	MAP kinase-interacting serine/threonine kinase 2 [Source:RGD Symbol;Acc:1305728]	-
ENSRNOG00000042732	143.290790958055	170.866560541096	144.602405270828	64.8773338516833	143.239081924708	67.6424339730896	152.919918923326	91.9196165831602	0.731412932676522	0.0273046385058447	0.393247419642247	AABR07061755.1	4	142453013	142453531	+	519	protein_coding		-
ENSRNOG00000053813	264.53684484564	258.986421952227	284.218520704731	186.260732670962	242.404600180275	157.523476375688	269.247262500866	195.396269742308	0.46212088036826	0.0273789921124223	0.393981827624575	Nkap	X	123751089	123770595	+	1643	protein_coding	NFKB activating protein [Source:RGD Symbol;Acc:1565955]	-
ENSRNOG00000004560	2777.63687087922	2794.0443862066	2705.56086551556	1890.86035919341	2655.43221106574	1919.00658572971	2759.08070753379	2155.09971866295	0.356226522155134	0.0274096570364439	0.394086842216221	Cacna1b	3	1740024	1924827	-	9659	protein_coding	calcium voltage-gated channel subunit alpha1 B [Source:RGD Symbol;Acc:628852]	-
ENSRNOG00000016221	1719.48949149666	1354.03689485397	1434.05695709966	680.165596832163	1436.06361621951	964.599640629949	1502.5277811501	1026.94295122721	0.54862755900776	0.0274816143218813	0.394520633254143	Scn2b	8	49418965	49427689	+	1037	protein_coding	sodium voltage-gated channel beta subunit 2 [Source:RGD Symbol;Acc:3633]	-
ENSRNOG00000005291	2424.9210777517	2112.72740895468	2471.20524318008	855.962243398015	2414.86400937167	1009.07685748897	2336.28457662882	1426.63437008622	0.711378654134717	0.0274866139385484	0.394520633254143	Slc38a1	7	137975549	138039984	-	2281	protein_coding	solute carrier family 38, member 1 [Source:RGD Symbol;Acc:69645]	-
ENSRNOG00000046969	256.520576820015	300.897087745326	260.284329487491	127.661850482344	262.604983528631	135.284867946179	272.567331350944	175.183900652385	0.635863433588056	0.0275391122020859	0.394666718211126	AABR07034438.1	11	71634392	71695000	-	1693	protein_coding		-
ENSRNOG00000005196	1493.02991977274	1330.39498081683	1431.06518319751	963.74233028065	1298.33372975344	1120.26989963651	1418.16336126236	1127.44865322353	0.330569408010419	0.0275910868547138	0.394666718211126	Slc12a6	3	103753238	103852686	+	6422	protein_coding	solute carrier family 12, member 6 [Source:RGD Symbol;Acc:1311335]	-
ENSRNOG00000017489	880.787449315597	825.317726387179	897.532170646519	430.073938920029	832.80671349814	571.717558375292	867.879115449765	611.532736931154	0.504321734014174	0.0276178059651811	0.394666718211126	Gse1	19	54060622	54148970	+	4439	protein_coding	Gse1 coiled-coil protein [Source:RGD Symbol;Acc:1562686]	-
ENSRNOG00000011419	2182.42896997653	2037.50313701835	2531.04072122318	1698.32117485939	2028.30212802359	1690.13424064268	2250.32427607269	1805.58584784188	0.317628013271336	0.0276232562422955	0.394666718211126	Aldh6a1	6	108146582	108167185	-	3289	protein_coding	aldehyde dehydrogenase 6 family, member A1 [Source:RGD Symbol;Acc:621556]	-
ENSRNOG00000060107	617.25263797316	536.24159566042	536.524786453142	190.446367113006	576.629124671259	183.468519543449	563.339673362241	316.848003775905	0.829435097315532	0.027642137351587	0.394666718211126	Dnajb14	2	243018975	243151933	+	1887	protein_coding	DnaJ heat shock protein family (Hsp40) member B14 [Source:RGD Symbol;Acc:1591949]	-
ENSRNOG00000006137	2724.52909520945	2675.83481602093	2710.54715535249	1959.92332748714	2561.77588826881	2009.81423681687	2703.63702219429	2177.17115085761	0.31225169630358	0.0276606024859503	0.394666718211126	Arid1a	5	151904684	151977636	-	7932	protein_coding	AT-rich interaction domain 1A [Source:RGD Symbol;Acc:1310500]	ARID
ENSRNOG00000001141	231.469739239935	243.941567564961	174.520144292379	93.1303663354808	202.003833483562	109.339824778419	216.643817032425	134.824674865821	0.681836446455539	0.0278643069521594	0.396203709250342	Srrm4	12	45727112	45882548	+	1806	protein_coding	serine/arginine repetitive matrix 4 [Source:RGD Symbol;Acc:1560213]	-
ENSRNOG00000051680	1068.16771441459	1013.37840622801	1108.95085973214	622.613123254057	1016.44656211956	736.653904227483	1063.49899345825	791.904529867033	0.424853816493284	0.0279013610445443	0.396203709250342	Ccdc186	1	277606995	277629196	-	2760	protein_coding	coiled-coil domain containing 186 [Source:RGD Symbol;Acc:1307158]	-
ENSRNOG00000004709	668.356346636523	699.585729007883	679.1326757892	240.673980417535	671.203646711291	369.716865140586	682.358250477868	427.198164089804	0.674664547465426	0.0279534075654243	0.396203709250342	Foxn3	6	123187726	123577695	-	3791	protein_coding	forkhead box N3 [Source:RGD Symbol;Acc:1305711]	Fork_head
ENSRNOG00000033169	1246.52967798476	1167.05084746937	1329.34487052423	658.191016011432	1236.81438046526	727.387817381854	1247.64179865945	874.131071286184	0.512869834295411	0.0279763789756267	0.396203709250342	Cpeb4	10	15987921	16046033	-	3052	protein_coding	cytoplasmic polyadenylation element binding protein 4 [Source:RGD Symbol;Acc:1311931]	-
ENSRNOG00000016551	106.215551339537	97.7915535172309	111.692892347122	71.1557855147494	79.8833341503178	67.6424339730896	105.233332401297	72.8938512127189	0.529785867686671	0.0279797579435018	0.396203709250342	Bcl2l11	3	120726906	120764192	+	5141	protein_coding	BCL2 like 11 [Source:RGD Symbol;Acc:628774]	-
ENSRNOG00000019128	334.679190069863	250.38936230236	278.234972900421	143.35797964001	267.195979744166	168.642780590443	287.767841757548	193.06557999154	0.57444456918845	0.0280988798956364	0.396793614524201	St8sia4	9	103117506	103207190	-	1600	protein_coding	ST8 alpha-N-acetyl-neuraminide alpha-2,8-sialyltransferase 4 [Source:RGD Symbol;Acc:621845]	-
ENSRNOG00000029012	143.290790958055	162.269500891229	142.607889336058	79.5270543988375	134.975288736744	81.5415642415327	149.389393728447	98.681302459038	0.595486508092448	0.0281044675344911	0.396793614524201	Shisa6	10	52749846	53037816	-	1566	protein_coding	shisa family member 6 [Source:RGD Symbol;Acc:1564618]	-
ENSRNOG00000051069	14.0284690448446	10.7463245623331	17.9506434129304	3.13922583153306	5.5091954586426	5.55965210737723	14.241812340036	4.73602446585096	1.5810756410831	0.0281645124327315	0.396793614524201	AC134204.1	5	74727494	74954576	+	1664	protein_coding		-
ENSRNOG00000034200	2479.03088692467	2423.29618880611	2282.72348734431	946.999792512473	2479.13795638917	1092.47163909963	2395.01685435836	1506.20312933376	0.668878410294596	0.0282901448648517	0.396793614524201	Atp8a1	14	42015347	42206311	+	3210	protein_coding	ATPase phospholipid transporting 8A1 [Source:RGD Symbol;Acc:1309619]	-
ENSRNOG00000017438	622.262805489176	665.197490408417	764.896860984312	492.858455550691	625.293684555936	451.258429382118	684.119052293968	523.136856496248	0.386791933382142	0.0283388469972239	0.396793614524201	AABR07007068.1	1	279207586	279277339	-	2978	protein_coding		-
ENSRNOG00000055705	13.0264355416414	45.1345631617989	3.98903186954009	1.04640861051102	8.26379318796391	4.63304342281436	20.7166768576601	4.64774840709643	2.13964071534742	0.0283719531834729	0.396793614524201	Htr7	KL568473.1	279960	399184	-	1453	protein_coding	5-hydroxytryptamine receptor 7 [Source:RGD Symbol;Acc:71034]	-
ENSRNOG00000014450	894.815918360442	762.989043925648	790.825568136322	622.613123254057	712.52261265111	651.405905247699	816.210176807471	662.180547050955	0.301504479115563	0.0283941324440435	0.396793614524201	Shprh	1	5240180	5313054	+	6999	protein_coding	SNF2 histone linker PHD RING helicase [Source:RGD Symbol;Acc:1310342]	-
ENSRNOG00000047014	328.666989050644	283.702968445593	232.36110640071	134.986710755922	236.895404721632	204.780519288395	281.577021298982	192.220878255316	0.548672134631396	0.0284284291158035	0.396793614524201	Homer1	2	22909569	23009678	+	2193	protein_coding	homer scaffold protein 1 [Source:RGD Symbol;Acc:628725]	-
ENSRNOG00000051915	335.681223573066	353.554078100758	267.265135259186	209.281722102204	280.050769147666	212.193388764898	318.83347897767	233.841960004922	0.445862799570273	0.028449549995725	0.396793614524201	Spred3	1	88103719	88112683	-	2345	protein_coding	sprouty-related, EVH1 domain containing 3 [Source:RGD Symbol;Acc:1311713]	-
ENSRNOG00000050061	115.233852868366	155.821706153829	243.330944041945	74.2950113462824	148.74827738335	67.6424339730896	171.462167688047	96.8952409009075	0.822085048146844	0.0284501577397759	0.396793614524201	Slc25a51	5	60944563	60955943	-	2149	protein_coding	solute carrier family 25, member 51 [Source:RGD Symbol;Acc:6502452]	-
ENSRNOG00000052583	3054.1981177633	2744.61129321986	2776.3661811999	1038.03734162693	2914.36439762194	1445.50954791808	2858.39186406102	1799.30376238898	0.667548415889307	0.0284653576769318	0.396793614524201	Zfp106	3	112283112	112320762	-	5815	protein_coding	zinc finger protein 106 [Source:MGI Symbol;Acc:MGI:1270153]	-
ENSRNOG00000042576	423.860171854946	392.240846525157	398.903186954009	123.4762160403	412.271460155088	138.064693999868	405.001401778037	224.604123398419	0.849374156214095	0.0284817497538557	0.396793614524201	Tcp11l1	3	94624071	94657377	-	1868	protein_coding	t-complex 11 like 1 [Source:RGD Symbol;Acc:1562313]	-
novel.1997	405.823568797289	379.345257050357	216.40497892255	177.889463786873	294.741957037379	152.890432952874	333.857934923399	208.507284592376	0.678198488110468	0.0285109875331536	0.396793614524201	-	9	8567003	8605613	-	1941	-	-	-
ENSRNOG00000016680	2446.96581482217	2478.102444074	2394.41637969144	1078.84727743686	2527.80251627385	1091.54503041506	2439.82821286254	1566.06494137526	0.639419400033907	0.0285231384497744	0.396793614524201	Nsd1	17	9844133	9952898	-	9233	protein_coding	nuclear receptor binding SET domain protein 1 [Source:RGD Symbol;Acc:1307748]	-
ENSRNOG00000019476	2321.71162692177	2176.13072387245	2345.55073928957	1031.75888996387	2284.47971685047	1330.61007103228	2281.13103002793	1548.94955928221	0.558183504232601	0.0285390248691287	0.396793614524201	Agap1	9	96621586	97030163	+	4962	protein_coding	ArfGAP with GTPase domain, ankyrin repeat and PH domain 1 [Source:RGD Symbol;Acc:1309244]	-
ENSRNOG00000060973	66.13421121141	51.5823578991987	43.879350564941	17.7889463786873	44.0735636691408	20.3853910603832	53.8653065585166	27.4159670360705	0.969011778509213	0.0285706797742161	0.396878298660173	AABR07013843.1	2	259149018	259150479	-	342	protein_coding		-
ENSRNOG00000052486	3975.06690720702	4019.12538631257	4093.74395611551	2417.20389028046	3439.5743646792	3544.27821845298	4029.3120832117	3133.68549113755	0.362455923358272	0.0285921810182099	0.396878298660173	Kcna6	4	159253934	159287193	-	6696	protein_coding	potassium voltage-gated channel subfamily A member 6 [Source:RGD Symbol;Acc:62083]	-
novel.2124	223.45347121431	185.911414928362	194.465303640079	96.2695921670139	191.903641809384	71.3488687113411	201.276729927584	119.840700895913	0.746878691032251	0.0287024421506419	0.397333256062493	-	X	10656831	10660658	-	1423	-	-	-
ENSRNOG00000015080	799.622735556139	741.496394800982	725.006542288911	387.171185889077	741.904988430537	451.258429382118	755.375224215344	526.778201233911	0.519231041678826	0.0287226616959558	0.397333256062493	Wdfy1	9	85475841	85528869	-	1507	protein_coding	WD repeat and FYVE domain containing 1 [Source:RGD Symbol;Acc:1305996]	-
ENSRNOG00000019958	1029.08840778967	1059.58760184604	980.304581939476	559.828606623396	938.399626455457	782.057729771063	1022.99353052506	760.095320949972	0.427732680568234	0.0287447926329544	0.397333256062493	Tmem151b	9	17841410	17845921	+	1686	protein_coding	transmembrane protein 151B [Source:RGD Symbol;Acc:1562074]	-
ENSRNOG00000047635	2856.79751763227	2780.07416427556	2704.56360754818	1815.51893923662	2700.42397397798	1898.62119466932	2780.47842981867	2138.18803596131	0.378732812536886	0.028779329883726	0.397333256062493	Tmem178b	4	68011932	68059249	+	9581	protein_coding	transmembrane protein 178B [Source:RGD Symbol;Acc:1585938]	-
ENSRNOG00000007151	3226.54788031425	2936.97050288563	3057.59292800248	2173.39068403139	2835.39926271473	2479.60483989024	3073.70377040078	2496.13159554545	0.300085805073857	0.0288138573926493	0.397333256062493	Cdk14	4	25825567	26419127	+	4582	protein_coding	cyclin-dependent kinase 14 [Source:RGD Symbol;Acc:1305544]	-
ENSRNOG00000003495	4791.72421231762	4659.60633022762	5071.05676415284	3283.63021978358	4633.23338071843	3543.35160976842	4840.79576889936	3820.07173675681	0.341528136134842	0.028892092241916	0.397333256062493	Prpf8	10	63635219	63658361	+	7470	protein_coding	pre-mRNA processing factor 8 [Source:RGD Symbol;Acc:1305467]	-
ENSRNOG00000013312	360.732061153146	351.404813188291	296.185616313351	261.602152627755	261.686784285524	265.010083784981	336.107496884929	262.766340232753	0.354800135964922	0.0289277747028153	0.397333256062493	Kcnt2	13	57131395	57521836	+	5697	protein_coding	potassium sodium-activated channel subfamily T member 2 [Source:RGD Symbol;Acc:735074]	-
ENSRNOG00000004783	2164.39236691887	1973.02518964435	2021.44189988944	1109.19312714168	2066.86649623408	1136.02224727408	2052.95315215089	1437.36062354995	0.514035154116559	0.0289581801431649	0.397333256062493	Fam171b	3	71210301	71262615	+	2605	protein_coding	family with sequence similarity 171, member B [Source:RGD Symbol;Acc:1562526]	-
ENSRNOG00000030151	384.780865230022	394.390111437623	401.894960856164	141.265162418988	398.498471508482	158.450085060251	393.68864584127	232.73790632924	0.757097305497585	0.0290283499539131	0.397333256062493	Thsd7a	4	38664066	39102807	-	4932	protein_coding	thrombospondin type 1 domain containing 7A [Source:RGD Symbol;Acc:1566201]	-
ENSRNOG00000053285	1342.72489429226	1312.12622906087	1530.79097993601	890.493727544878	1325.87970704665	974.792336160141	1395.21403442971	1063.72192358389	0.391017139977347	0.0290373342511005	0.397333256062493	Mllt6	10	85608544	85625854	+	4501	protein_coding	MLLT6, PHD finger containing [Source:RGD Symbol;Acc:1306689]	-
ENSRNOG00000030719	650.319743578865	562.032774610019	636.250583191644	437.398799193606	564.692534510867	437.359299113675	616.20103379351	479.81687760605	0.360570317975898	0.0290696041674616	0.397333256062493	Csmd1	16	78539489	78850222	+	11622	protein_coding	CUB and Sushi multiple domains 1 [Source:RGD Symbol;Acc:1305103]	-
ENSRNOG00000043061	54.1098091729718	53.7316228116653	91.747732999422	26.1602152627755	54.1737553433189	23.1652171140718	66.5297216613531	34.4997292400554	0.944998478106095	0.0291406131371426	0.397333256062493	Siah3	15	57505449	57568743	+	807	protein_coding	siah E3 ubiquitin protein ligase family member 3 [Source:RGD Symbol;Acc:1592168]	-
ENSRNOG00000033568	7559.34074816481	7283.85878834935	7033.66044396656	4677.44648898426	6792.83800050633	5806.13001747095	7292.28666016024	5758.80483565385	0.340487332587853	0.0291522977130388	0.397333256062493	Mapk8ip3	10	14260787	14299167	-	3969	protein_coding	mitogen-activated protein kinase 8 interacting protein 3 [Source:RGD Symbol;Acc:1563691]	-
ENSRNOG00000011285	895.817951863645	759.765146556948	610.321876039633	325.433077868927	712.52261265111	459.597907543184	755.301658153409	499.184532687741	0.596660176274039	0.0291652569883671	0.397333256062493	Zdhhc22	6	111007674	111015598	-	1776	protein_coding	zinc finger, DHHC-type containing 22 [Source:RGD Symbol;Acc:1308446]	-
ENSRNOG00000029876	219.445337201497	242.866935108727	187.484497868384	39.7635271994188	211.185825914633	58.3763471274609	216.598923392869	103.108566747171	1.06855377976288	0.0291789652760015	0.397333256062493	Gucy1a2	8	408001	899974	+	2780	protein_coding	guanylate cyclase 1 soluble subunit alpha 2 [Source:RGD Symbol;Acc:621655]	-
ENSRNOG00000011511	561.138761793782	543.764022854053	518.574143040211	423.795487256963	485.727399603656	338.212169865448	541.158975896015	415.911685575356	0.379796319530724	0.0292584009833005	0.397333256062493	Stk24	15	106629312	106678918	-	1260	protein_coding	serine/threonine kinase 24 [Source:RGD Symbol;Acc:1561742]	-
ENSRNOG00000045960	66.13421121141	60.1794175490652	57.8409621083313	21.9745808207314	53.2555561002118	14.8257389530059	61.3848636229355	30.0186252913164	1.0284337309277	0.0292598578881846	0.397333256062493	AC103179.1	18	29960072	29962459	+	2388	protein_coding		-
ENSRNOG00000033134	880.787449315597	740.421762344748	623.286229615639	513.786627760911	658.348857307791	528.166950200837	748.165147091995	566.76747842318	0.400163970707258	0.0293107945080085	0.397333256062493	Mef2c	2	11658568	11822787	+	6451	protein_coding	myocyte enhancer factor 2C [Source:RGD Symbol;Acc:1563119]	SRF
ENSRNOG00000017129	195.396533124621	194.508474578228	206.432399248699	131.847484924389	178.130653162778	113.04625951667	198.779135650516	141.008132534612	0.494609417659705	0.0293265650163281	0.397333256062493	Ttll4	9	81940630	81954686	+	3582	protein_coding	tubulin tyrosine ligase like 4 [Source:RGD Symbol;Acc:1594742]	-
ENSRNOG00000004756	603.224168928316	508.301151798354	532.535754583602	206.142496270671	527.964564786583	319.679996174191	548.020358436757	351.262352410482	0.640583468435837	0.0293387440060077	0.397333256062493	Syt2	13	51534025	51578052	+	3091	protein_coding	synaptotagmin 2 [Source:RGD Symbol;Acc:3804]	-
ENSRNOG00000060087	483.982182047137	473.912913198888	311.144485824127	193.585592944539	339.733719949627	320.606604858753	423.013193690051	284.641972584307	0.569971880827012	0.0293572352326523	0.397333256062493	Adra1b	10	29392762	29450644	-	2493	protein_coding	adrenoceptor alpha 1B [Source:RGD Symbol;Acc:2054]	-
ENSRNOG00000016677	367.746295675568	386.86768424399	351.034804519528	233.349120143958	340.651919192734	251.110953516538	368.549594813029	275.037330951077	0.420756306174153	0.0293793948101396	0.397333256062493	Csnk1g3	18	48853418	48911122	+	1347	protein_coding	casein kinase 1, gamma 3 [Source:RGD Symbol;Acc:621408]	-
ENSRNOG00000014006	520.055388162452	425.554452668389	457.741407029725	229.163485701913	437.06283971898	310.413909328562	467.783749286855	325.546744916485	0.521786696539552	0.029397384725102	0.397333256062493	Neto1	18	83471342	83584357	+	3524	protein_coding	neuropilin and tolloid like 1 [Source:RGD Symbol;Acc:1566269]	-
ENSRNOG00000014183	1249.53577849437	1167.05084746937	1180.75343338387	526.343531087043	1240.48717743769	438.285907798238	1199.11335311587	735.038872107658	0.705742386855042	0.0294650331048318	0.397333256062493	Gnaq	1	233382708	233622786	+	1348	protein_coding	G protein subunit alpha q [Source:RGD Symbol;Acc:620770]	-
ENSRNOG00000023467	4214.55291447258	4249.09673194649	4327.10232048361	3027.26011020838	4107.10521441806	3009.62500746021	4263.58398896756	3381.33011069555	0.33435795069302	0.0294758480024099	0.397333256062493	Fam168b	9	41305570	41337498	-	4034	protein_coding	family with sequence similarity 168, member B [Source:RGD Symbol;Acc:1583985]	-
ENSRNOG00000018378	790.604434027311	729.675437782415	733.981863995376	441.584433635651	696.913225518289	560.598254160537	751.420578601701	566.365304438159	0.406993551384827	0.02953186197334	0.397333256062493	Cacnb2	17	81798756	82017682	+	2280	protein_coding	calcium voltage-gated channel auxiliary subunit beta 2 [Source:RGD Symbol;Acc:67385]	-
ENSRNOG00000028358	846.718310206689	914.512220254544	815.757017320948	307.64413149024	869.534683222424	422.533560160669	858.995849260727	533.237458291111	0.687135545191597	0.0295700227138842	0.397333256062493	Edem3	13	69135128	69199511	+	3329	protein_coding	ER degradation enhancing alpha-mannosidase like protein 3 [Source:RGD Symbol;Acc:1561496]	-
ENSRNOG00000014530	662.344145617303	737.197864976048	699.0778351369	503.322541655801	651.921462606042	477.203472549879	699.539948576751	544.14915893724	0.361801033385073	0.0295948409144688	0.397333256062493	Nav2	1	104576589	104941552	+	10782	protein_coding	neuron navigator 2 [Source:RGD Symbol;Acc:619778]	-
ENSRNOG00000051406	86.1748812754737	84.8959640424312	138.618857466518	52.320430525551	84.4743303658533	49.1102602818322	103.229900928141	61.9683403910788	0.735142075528737	0.029678188764074	0.397333256062493	RF00100	18	4314467	4314748	+	282	misc_RNA		-
ENSRNOG00000015550	3377.85493929793	2590.9388519785	4126.65346903922	2018.52220967576	2688.48738381759	2757.58744525911	3365.14908677188	2488.19901291748	0.435500999217246	0.0297664942842341	0.397333256062493	Ptgds	3	2686123	2689084	-	786	protein_coding	prostaglandin D2 synthase [Source:RGD Symbol;Acc:3433]	-
ENSRNOG00000009995	616.250604469957	497.554827236021	588.382200757163	351.593293131703	532.555561002118	370.643473825149	567.395877487714	418.264109319657	0.439380084665267	0.0297734903042064	0.397333256062493	Rapgef6	10	39875371	40039929	+	5996	protein_coding	Rap guanine nucleotide exchange factor 6 [Source:RGD Symbol;Acc:1307645]	-
ENSRNOG00000020284	1054.13924536975	986.512594822175	1061.08247729766	639.355661022233	1019.20115984888	530.020167569962	1033.9114391632	729.525662813693	0.502815153827636	0.0297898451211176	0.397333256062493	Prkar2a	8	117486083	117546370	+	2415	protein_coding	protein kinase cAMP-dependent type 2 regulatory subunit alpha [Source:RGD Symbol;Acc:3393]	-
ENSRNOG00000007014	466.947612492683	422.330555299689	419.845604269094	218.699399596803	426.044448801695	248.33112746285	436.374590687155	297.691658620449	0.550579938407543	0.0298225574749569	0.397333256062493	Cnksr2	X	39711201	39951847	+	5065	protein_coding	connector enhancer of kinase suppressor of Ras 2 [Source:RGD Symbol;Acc:708454]	-
ENSRNOG00000011483	17.0345695544541	11.8209570185664	15.9561274781603	5.2320430525551	7.34559394485681	2.77982605368861	14.9372180170603	5.11915435036684	1.54628365768363	0.029845358296412	0.397333256062493	S100a9	2	190097554	190100276	-	528	protein_coding	S100 calcium binding protein A9 [Source:RGD Symbol;Acc:620267]	-
ENSRNOG00000049970	87.1769147786769	62.3286824615318	88.7559590972669	25.1138066522645	67.9467439899255	37.0643473825149	79.4205187791585	43.3749660082349	0.868485041558978	0.0298548368957466	0.397333256062493	AABR07044570.1	20	10889573	10912769	-	960	protein_coding		-
ENSRNOG00000011253	135.27452293243	105.313980710864	153.577726977293	66.9701510727053	108.347510686638	84.3213902952213	131.388743540196	86.5463506848548	0.600504509625143	0.0299401503684737	0.397333256062493	Trmt9b	16	59317699	59366824	-	2491	protein_coding	tRNA methyltransferase 9B (putative) [Source:RGD Symbol;Acc:1304810]	-
ENSRNOG00000006919	156.317226499696	162.269500891229	138.618857466518	69.0629682937273	136.811687222958	91.7342597717243	152.401861619148	99.2029717628032	0.61594472249885	0.0299616402172517	0.397333256062493	Clvs1	5	22380334	22578297	+	1619	protein_coding	clavesin 1 [Source:RGD Symbol;Acc:1564200]	-
ENSRNOG00000052725	3801.71511115287	3518.34666170785	3206.18436514284	2193.2724476311	3338.57244793742	2547.24727386333	3508.74871266785	2693.03072314395	0.381528018840302	0.0299880439114474	0.397333256062493	Shisal1	7	125340475	125407806	-	5171	protein_coding	shisa like 1 [Source:RGD Symbol;Acc:1566029]	-
ENSRNOG00000022635	1172.37919874772	1155.2298904508	1110.94537566691	453.094928351272	1176.2132304202	555.03860205316	1146.18482162181	728.115586941543	0.654088954227445	0.0300334926033168	0.397333256062493	Dlg2	1	156552328	157269747	+	2531	protein_coding	discs large MAGUK scaffold protein 2 [Source:RGD Symbol;Acc:619895]	-
ENSRNOG00000009338	552.120460264953	451.345631617989	432.809957845099	255.323700964689	467.363414741514	239.065040617221	478.758683242681	320.584052107808	0.577849852214706	0.0301000821927205	0.397333256062493	Kras	4	179486105	179515558	-	1415	protein_coding	KRAS proto-oncogene, GTPase [Source:RGD Symbol;Acc:2981]	-
ENSRNOG00000002595	1022.07417326725	930.631707098044	847.669272277268	638.309252411722	865.861886249996	673.644513677207	933.458384214186	725.938550779642	0.362207515940958	0.0301906263484694	0.397333256062493	Dpp10	13	39434217	39643361	-	2007	protein_coding	dipeptidylpeptidase 10 [Source:RGD Symbol;Acc:1306427]	-
ENSRNOG00000027489	312.634452999393	307.344882482726	334.081419073982	160.100517408186	307.596746440879	178.835476120634	318.0202515187	215.510913323233	0.559874532591452	0.030213938983679	0.397333256062493	Mn1	12	51214192	51250230	-	3915	protein_coding	MN1 proto-oncogene, transcriptional regulator [Source:RGD Symbol;Acc:1565571]	-
ENSRNOG00000016779	1564.17429850017	1509.8586010078	1433.05969913228	994.088179985469	1458.10039805408	978.498770898392	1502.36419954675	1143.56244964598	0.393374592504113	0.0302204120146327	0.397333256062493	Fam120a	17	16106137	16194478	+	3348	protein_coding	family with sequence similarity 120A [Source:RGD Symbol;Acc:1306643]	-
ENSRNOG00000058572	780.584098995279	756.541249188248	801.795405777557	474.023100561492	766.696367994429	439.212516482801	779.640251320361	559.977328346241	0.47695614668353	0.0302811786817417	0.397333256062493	Nek9	6	109124330	109162267	-	2874	protein_coding	NIMA-related kinase 9 [Source:RGD Symbol;Acc:1307187]	-
ENSRNOG00000054426	129.262321913211	120.35883509813	90.750475032037	27.2066238732865	105.592912957317	19.4587823758203	113.457210681126	50.7527730688078	1.15758407532369	0.030295704131966	0.397333256062493	Zfp704	2	94377072	94551529	+	1695	protein_coding	zinc finger protein 704 [Source:RGD Symbol;Acc:1563869]	-
ENSRNOG00000010967	1353.7472628275	1417.44020977173	1805.03692096689	1084.07932048942	1367.19867298647	1099.88450857613	1525.40813118871	1183.72083401734	0.365734730947406	0.0303002030396684	0.397333256062493	Cdc37l1	1	247107397	247138155	+	4484	protein_coding	cell division cycle 37-like 1 [Source:RGD Symbol;Acc:1309295]	-
ENSRNOG00000026319	3055.2001512665	2766.10394234453	2864.12488232978	2191.17963041008	2738.98834218848	1982.94258496454	2895.14299198027	2304.37018585437	0.329200363757177	0.030302050163852	0.397333256062493	Akap9	4	27195346	27331582	-	12296	protein_coding	A-kinase anchoring protein 9 [Source:RGD Symbol;Acc:620833]	-
ENSRNOG00000011987	322.654788031425	323.464369326225	318.125291595822	216.606582375781	296.578355523594	207.560345342083	321.414816317824	240.248427747153	0.418879731513644	0.030365004030301	0.397333256062493	Cd2ap	9	20765296	20858504	+	2155	protein_coding	CD2-associated protein [Source:RGD Symbol;Acc:727803]	-
novel.1267	85.1728477722705	84.8959640424312	80.7778953581868	24.0673980417535	75.2923379347823	35.2111300133891	83.6155690576295	44.856955329975	0.893277277882536	0.030395160238976	0.397333256062493	-	3	116380728	116446891	+	1258	-	-	-
novel.447	49.0996416569559	48.3584605304988	36.8985447932458	12.5569033261322	33.0551727518556	23.1652171140718	44.7855489935668	22.9257643973532	0.957606530890142	0.0304266159552065	0.397333256062493	-	12	8491053	8494209	+	3157	-	-	-
ENSRNOG00000005905	772.567830969654	800.601179893813	887.559590972669	480.301552224558	762.105371778894	606.928688388681	820.242867278712	616.445204130711	0.411281539204419	0.030430680458936	0.397333256062493	Pde4b	5	121952977	122136814	+	3296	protein_coding	phosphodiesterase 4B [Source:RGD Symbol;Acc:3280]	-
ENSRNOG00000000060	5102.3545983106	5840.62739962802	4631.26600053604	3325.48656420402	4706.689320167	4117.8489941974	5191.41599949156	4050.00829285614	0.358020951749908	0.0304490726218284	0.397333256062493	Cplx1	14	2194933	2226598	+	2140	protein_coding	complexin 1 [Source:RGD Symbol;Acc:70944]	-
ENSRNOG00000000583	826.677640142625	838.213315861979	773.872182690777	517.972262202955	741.904988430537	639.359992348381	812.921046231794	633.079080993958	0.35977839444066	0.0304536817913435	0.397333256062493	Cdk19	20	45458558	45598798	+	5776	protein_coding	cyclin-dependent kinase 19 [Source:RGD Symbol;Acc:1305435]	-
ENSRNOG00000006980	1184.40360078616	1128.36407904497	1130.89053501461	502.27613304529	1174.37683193398	578.203819167232	1147.88607161525	751.618928048835	0.610420341818849	0.0304670689371051	0.397333256062493	Vcpip1	5	9230984	9257934	+	4173	protein_coding	valosin containing protein interacting protein 1 [Source:RGD Symbol;Acc:708520]	-
ENSRNOG00000011863	91.1850487914896	91.3437587798311	72.7998316191066	47.0883874729959	64.2739470174971	55.5965210737723	85.1095463968091	55.6529518547551	0.609430197883658	0.0304960638330627	0.397333256062493	Gins3	19	9835057	9843673	-	2390	protein_coding	GINS complex subunit 3 [Source:RGD Symbol;Acc:1308153]	-
ENSRNOG00000050646	711.443787274259	693.137934270483	731.987348060606	489.719229719158	665.694451252648	520.754080724334	712.189689868449	558.722587232046	0.349461795825099	0.0304978842816387	0.397333256062493	Fem1a	9	10798946	10801140	-	2195	protein_coding	fem-1 homolog A [Source:RGD Symbol;Acc:1561112]	-
ENSRNOG00000001964	1666.38171582689	1509.8586010078	1410.12276588242	778.528006220199	1505.84675869565	955.33355378432	1528.78769423904	1079.90277290005	0.50106905714473	0.0305097282301173	0.397333256062493	Cd47	11	53514595	53575175	-	2105	protein_coding	Cd47 molecule [Source:RGD Symbol;Acc:2308]	-
ENSRNOG00000004932	670.360413642929	591.047850928319	440.78802158418	317.061808984839	524.291767814155	344.698430657388	567.398762051809	395.350669152127	0.520384149369707	0.0307326947450954	0.397804013979346	Sel1l3	14	60123169	60229734	+	4133	protein_coding	SEL1L family member 3 [Source:RGD Symbol;Acc:1562860]	-
ENSRNOG00000002318	2052.16461456012	2058.99578614302	1925.70513502048	986.763319711892	2061.35730077544	1041.50816144867	2012.28851190787	1363.20959397867	0.561550119389244	0.0307977970733947	0.397804013979346	Limch1	14	42762587	43072843	-	3918	protein_coding	LIM and calponin homology domains 1 [Source:RGD Symbol;Acc:1305269]	-
ENSRNOG00000051151	565.146895806595	636.182414090118	603.341070267938	373.567873952434	582.138320129902	357.670952241268	601.556793388217	437.792382107868	0.457667224526974	0.0308397257436617	0.397804013979346	Gmps	2	154555871	154590662	+	2280	protein_coding	guanine monophosphate synthase [Source:RGD Symbol;Acc:1310063]	-
ENSRNOG00000005386	857.740678741924	789.85485533148	422.837378171249	257.416518185711	550.91954586426	480.90990728813	690.144304081551	429.748657112701	0.68250683252688	0.0308510384921296	0.397804013979346	Kitlg	7	42269784	42351054	+	5372	protein_coding	KIT ligand [Source:RGD Symbol;Acc:3086]	-
ENSRNOG00000023812	265.538878348843	222.448918440294	254.300781683181	147.543614082054	216.695021373276	178.835476120634	247.429526157439	181.024703858655	0.449330289683426	0.030863043468376	0.397804013979346	Raver2	5	119903507	119981047	+	2452	protein_coding	ribonucleoprotein, PTB-binding 2 [Source:RGD Symbol;Acc:1307610]	-
ENSRNOG00000000618	362.736128159552	360.001872838158	372.974479801998	201.956861828627	341.570118435841	249.257736147412	365.237493599903	264.261572137294	0.465274194307164	0.0308676572741801	0.397804013979346	Mdga2	6	88447749	88917070	-	3069	protein_coding	MAM domain containing glycosylphosphatidylinositol anchor 2 [Source:RGD Symbol;Acc:735131]	-
ENSRNOG00000007645	1567.18039900978	1455.0523457399	1173.77262761217	890.493727544878	1197.33181301166	1144.36172543515	1398.66845745395	1077.39575533056	0.376006656952685	0.0308980580744585	0.397804013979346	Kcnj9	13	90703036	90710287	-	2457	protein_coding	potassium voltage-gated channel subfamily J member 9 [Source:RGD Symbol;Acc:621440]	-
ENSRNOG00000014385	118.239953377975	95.6422886047643	105.709344542812	76.3878285673045	70.7013417192468	75.9819121341555	106.530528841851	74.3570274735689	0.520091371145466	0.0309299786501553	0.397804013979346	Wnt2b	2	207440886	207455258	-	1774	protein_coding	Wnt family member 2B [Source:RGD Symbol;Acc:69346]	-
ENSRNOG00000018803	467.949645995886	394.390111437623	425.829152073404	279.391099006442	380.13448664634	329.872691704382	429.389636502305	329.799425785721	0.379739285943208	0.0309782912076544	0.397804013979346	Mkl1	7	122234012	122403667	-	3791	protein_coding	megakaryoblastic leukemia (translocation) 1 [Source:RGD Symbol;Acc:1304873]	-
ENSRNOG00000042702	817.659338613797	715.705215851382	822.737823092643	370.428648120901	768.532766480643	482.763124657256	785.367459185941	540.5748464196	0.53815282666717	0.0310330258561454	0.397804013979346	Nipa1	1	114386757	114422733	-	1839	protein_coding	non imprinted in Prader-Willi/Angelman syndrome 1 homolog (human) [Source:MGI Symbol;Acc:MGI:2442058]	-
ENSRNOG00000027992	1193.42190231499	1118.69238693887	1106.95634379737	615.28826298048	1089.90250156813	804.296338200572	1139.69021101708	836.495700916394	0.445592501383948	0.0310618709954902	0.397804013979346	Dscam	11	37004902	37253776	-	5550	protein_coding	DS cell adhesion molecule [Source:RGD Symbol;Acc:619992]	-
ENSRNOG00000061367	212.431102679075	188.060679840829	192.470787705309	89.9911405039477	191.903641809384	70.4222600267782	197.654190075071	117.43901411337	0.749628546852031	0.0310681872550393	0.397804013979346	Atp7a	X	77076106	77193644	+	8422	protein_coding	ATPase copper transporting alpha [Source:RGD Symbol;Acc:2179]	-
ENSRNOG00000007706	168.341628538135	130.03052720423	163.550306651144	58.5988821886171	147.830078140243	45.4038255435807	153.974154131169	83.9442619574804	0.873485063337138	0.0311133805385882	0.397804013979346	Prkaa2	5	124574079	124642569	-	2652	protein_coding	protein kinase AMP-activated catalytic subunit alpha 2 [Source:RGD Symbol;Acc:620893]	-
ENSRNOG00000008709	3436.97491598692	3123.95655027022	2960.85890516613	2163.97300653679	2999.7569272309	2369.33840642726	3173.93012380776	2511.02278006498	0.337806040848534	0.0312217441711684	0.397804013979346	Arhgap32	8	33239139	33392305	+	9935	protein_coding	Rho GTPase activating protein 32 [Source:RGD Symbol;Acc:1305267]	-
ENSRNOG00000046922	105.213517836334	85.9705964986645	86.7614431624969	59.6452907991282	67.9467439899255	61.1561731811495	92.6485191658318	62.916069323401	0.557855603444478	0.0313497307015957	0.397804013979346	Phactr4	5	150546430	150609352	-	3365	protein_coding	phosphatase and actin regulator 4 [Source:RGD Symbol;Acc:1592823]	-
ENSRNOG00000020277	6088.35556546254	6021.16565227522	5655.44993304046	3803.69529920756	5548.67802609621	4687.71333520357	5921.6570502594	4680.02888683578	0.339339395325257	0.0313576218608277	0.397804013979346	Cntnap1	10	89089646	89103614	+	5362	protein_coding	contactin associated protein 1 [Source:RGD Symbol;Acc:70902]	-
ENSRNOG00000049452	806.636970078562	783.40706059408	960.359422591776	494.951272771713	835.561311227462	346.551648026514	850.134484421473	559.021410675229	0.604581083322623	0.0314059635990649	0.397804013979346	Nebl	17	84140489	84488601	-	4622	protein_coding	nebulette [Source:RGD Symbol;Acc:1308315]	-
ENSRNOG00000011284	110.22368535235	73.0750070238648	68.8107997495665	46.0419788624849	56.0101538295331	56.5231297583352	84.0364973752605	52.8584208167844	0.667641642226587	0.0315319718752416	0.397804013979346	Sgms2	2	236458279	236480502	-	1894	protein_coding	sphingomyelin synthase 2 [Source:RGD Symbol;Acc:1305778]	-
ENSRNOG00000016429	940.909459507788	825.317726387179	734.979121962761	307.64413149024	792.405946801428	522.607298093459	833.735435952576	540.885792128376	0.623456825745378	0.0315615187964055	0.397804013979346	Grm5	1	151439409	151783392	+	3121	protein_coding	glutamate metabotropic receptor 5 [Source:RGD Symbol;Acc:2746]	-
ENSRNOG00000046566	1443.93027811579	1337.91740801047	1315.38325898084	704.232994873917	1387.39905633483	725.534600012728	1365.74364836903	939.055550407158	0.540033099760668	0.0315773621346469	0.397804013979346	Tub	1	173607101	173625550	+	1733	protein_coding	tubby bipartite transcription factor [Source:RGD Symbol;Acc:3918]	Tub
ENSRNOG00000024457	88.17894828188	79.5228017612647	96.7340228363471	36.6243013678857	77.1287364209965	45.4038255435807	88.1452576264973	53.0522877774876	0.728726655186878	0.0316024177025662	0.397804013979346	Pde11a	3	62818502	63211845	-	4910	protein_coding	phosphodiesterase 11A [Source:RGD Symbol;Acc:621793]	-
ENSRNOG00000013581	910.848454411693	813.496769368613	776.863956592932	377.753508394478	843.825104415426	431.799647006298	833.736393457746	551.126086605401	0.596565528908154	0.0316531516550345	0.397804013979346	Extl3	15	48422492	48445592	-	3319	protein_coding	exostosin-like glycosyltransferase 3 [Source:RGD Symbol;Acc:62065]	-
ENSRNOG00000011241	255.518543316811	275.105908795726	323.111581432747	172.657420734318	264.441382014845	164.009737167628	284.578677848428	200.369513305597	0.505158825325901	0.0317030531716121	0.397804013979346	Tfdp2	8	104040934	104176446	+	2750	protein_coding	transcription factor Dp-2 [Source:RGD Symbol;Acc:1305814]	E2F
ENSRNOG00000014030	1487.01771875352	1297.0813746736	1713.28918796747	1112.33235297321	1374.54426693133	947.920684307817	1499.12942713153	1144.93243473745	0.388914470557151	0.0317181394784692	0.397804013979346	Synm	1	128692112	128722048	-	7434	protein_coding	synemin [Source:RGD Symbol;Acc:727872]	-
ENSRNOG00000053968	210.427035672668	216.001123702895	216.40497892255	89.9911405039477	210.267626671526	61.1561731811495	214.277712766038	120.471646785541	0.829441750647564	0.0317220026671936	0.397804013979346	AABR07019086.1	15	87453035	87540474	-	4095	lincRNA		-
ENSRNOG00000008113	366.744262172365	371.822829856724	382.947059475848	289.855185111553	327.797129789235	272.422953261484	373.838050501646	296.691756054091	0.333152195129403	0.0317491108448845	0.397804013979346	RGD1561149	5	147403948	147412705	-	5170	protein_coding	similar to mKIAA1522 protein [Source:RGD Symbol;Acc:1561149]	-
ENSRNOG00000004956	877.781348805988	844.661110599379	942.408779178846	326.479486479438	931.0540325106	315.973561435939	888.283746194737	524.502360141993	0.75957061157609	0.0318187721781045	0.397804013979346	Jade2	10	37270183	37311625	-	3179	protein_coding	jade family PHD finger 2 [Source:RGD Symbol;Acc:1309152]	-
ENSRNOG00000011841	26121.0093615006	23792.3625810054	25638.5050835015	18886.6290111134	23873.1803207846	19141.8822056998	25183.9590086692	20633.8971791993	0.287474022067739	0.0318450671830966	0.397804013979346	Map2	9	73319710	73462972	+	10002	protein_coding	microtubule-associated protein 2 [Source:RGD Symbol;Acc:3044]	-
ENSRNOG00000014230	20952.5205519785	20658.7343386291	20576.4236410552	11655.9455124823	19279.4295075198	16443.5977162527	20729.2261772209	15792.9909120849	0.392339783344699	0.031850672588183	0.397804013979346	Map1a	3	113251778	113272186	+	11197	protein_coding	microtubule-associated protein 1A [Source:RGD Symbol;Acc:3042]	-
ENSRNOG00000061484	404.821535294086	369.673564944257	684.118965626125	222.885034038847	435.226441232766	271.496344576921	486.204688621489	309.869273282845	0.649333288835423	0.0318722377741993	0.397804013979346	Adamts2	10	36098051	36304409	+	6558	protein_coding	ADAM metallopeptidase with thrombospondin type 1 motif, 2 [Source:RGD Symbol;Acc:1565950]	-
ENSRNOG00000037227	241.490074271967	229.971345633928	232.36110640071	124.522624650811	225.877013804347	119.53252030861	234.607508768868	156.644052921256	0.581206626532472	0.0318908016354262	0.397804013979346	Yes1	9	121802673	121902678	+	2241	protein_coding	YES proto-oncogene 1, Src family tyrosine kinase [Source:RGD Symbol;Acc:3977]	-
ENSRNOG00000027623	2794.67144043368	3026.16499675299	2878.08649387317	1926.43825195079	2737.15194370227	2245.17284269584	2899.64097701995	2302.92101278296	0.332123169684842	0.0319030732900431	0.397804013979346	LOC680039	14	79261092	79325896	+	6702	protein_coding	hypothetical protein LOC680039 [Source:RGD Symbol;Acc:1596848]	-
ENSRNOG00000054052	386.784932236428	328.837531607392	297.182874280736	169.518194902785	292.905558551165	252.037562201101	337.601779374852	238.153771885017	0.501642978588156	0.0319296493727246	0.397804013979346	Ppp4r4	6	127400585	127497280	+	3523	protein_coding	protein phosphatase 4, regulatory subunit 4 [Source:RGD Symbol;Acc:1560932]	-
ENSRNOG00000057626	18251.0382273428	17799.1373725923	18035.4103401581	11742.7974271547	17653.2986479771	12703.805065357	18028.5286466977	14033.3003801629	0.361391953052026	0.0319889427254351	0.397804013979346	Kif1b	5	165938576	166133491	-	15549	protein_coding	kinesin family member 1B [Source:RGD Symbol;Acc:621520]	-
novel.1754	9.01830152882864	15.0448543872663	11.9670956086203	3.13922583153306	5.5091954586426	0	12.0100838415717	2.88280709672522	2.05786840206637	0.0320613140308723	1	-	7	788448	792613	-	560	-	-	-
ENSRNOG00000007031	1362.76556435633	1551.76926680089	1153.82746826447	987.809728322403	1183.55882436505	1049.84763960973	1356.1207664739	1073.73873076573	0.336356459771764	0.0321200037583289	0.397804013979346	Trim9	6	92660505	92760018	-	3689	protein_coding	tripartite motif-containing 9 [Source:RGD Symbol;Acc:621540]	-
ENSRNOG00000014478	1231.49917543671	1143.40893343224	1145.84940452539	785.852866493776	1144.99445615455	665.305035516142	1173.58583779811	865.384119388158	0.439283886328499	0.032169528323269	0.397804013979346	Fndc3a	15	54381044	54528480	-	3513	protein_coding	fibronectin type III domain containing 3a [Source:RGD Symbol;Acc:1304736]	-
ENSRNOG00000011455	950.92979453982	870.452289548978	912.491040157295	407.052949488787	932.890430996814	455.891472804933	911.291041415364	598.611617763511	0.605724806762916	0.0322112666994627	0.397804013979346	Slc36a4	8	14239594	14269162	+	2965	protein_coding	solute carrier family 36 member 4 [Source:RGD Symbol;Acc:1311528]	-
ENSRNOG00000002051	6512.21573731748	6096.38992421155	6273.74987281917	4071.57590349838	6048.17841434647	4709.02533494851	6294.1185114494	4942.92655093112	0.348530691466489	0.0322191393263378	0.397804013979346	Synj1	11	31104787	31180642	-	6907	protein_coding	synaptojanin 1 [Source:RGD Symbol;Acc:69434]	-
ENSRNOG00000053060	1189.41376830218	1035.94568780891	1086.01392648229	839.219705629838	1020.11935909199	796.883468724069	1103.79112753112	885.407511148632	0.31791862328498	0.0322598636359507	0.397804013979346	Zfc3h1	7	58366192	58423581	+	5988	protein_coding	zinc finger, C3H1-type containing [Source:RGD Symbol;Acc:1306287]	-
ENSRNOG00000001730	654.327877591678	642.630208827517	669.16009611535	336.943572584549	656.512458821577	362.303995664083	655.372727511515	451.920009023403	0.535470344690879	0.0322848605670731	0.397804013979346	Acap2	11	73078982	73191132	+	3695	protein_coding	ArfGAP with coiled-coil, ankyrin repeat and PH domains 2 [Source:RGD Symbol;Acc:1562939]	-
ENSRNOG00000009372	277.563280387281	235.344507915094	268.262393226571	154.868474355631	244.240998666489	150.110606899185	260.390060509649	183.073359973768	0.507231500906797	0.0323672891543186	0.397804013979346	Tacr3	2	240021152	240118971	+	2159	protein_coding	tachykinin receptor 3 [Source:RGD Symbol;Acc:3810]	-
ENSRNOG00000011526	419.852037842133	425.554452668389	409.873024595244	237.534754586002	374.625291187697	324.313039597005	418.426505035256	312.157695123568	0.420997975533391	0.0323728043768247	0.397804013979346	Pcsk6	1	126749508	126947392	+	4148	protein_coding	proprotein convertase subtilisin/kexin type 6 [Source:RGD Symbol;Acc:3246]	-
ENSRNOG00000017963	159.323327009306	161.194868434996	186.487239900999	106.733678272124	151.502875112672	90.8076510871614	169.001811781767	116.348068157319	0.537739553657955	0.0323912783178561	0.397804013979346	AABR07001099.1	1	37878516	37886675	-	1597	protein_coding		zf-C2H2
ENSRNOG00000010895	4256.63832160712	3867.60220998367	3844.42946426926	2901.69107694706	3793.99927251854	2940.12935611799	3989.55666528668	3211.9399018612	0.312672350241559	0.0324118248202654	0.397804013979346	Tmem30a	8	87223948	87245951	-	1861	protein_coding	transmembrane protein 30A [Source:RGD Symbol;Acc:1303315]	-
ENSRNOG00000012940	3056.20218476971	2935.89587042939	2732.48683063496	1831.21506839429	2848.25405211823	1959.77736785047	2908.19496194469	2213.08216278766	0.393855417314862	0.0324690529140736	0.397804013979346	Vps41	17	48648879	48810991	-	2701	protein_coding	VPS41 HOPS complex subunit [Source:RGD Symbol;Acc:1560511]	-
ENSRNOG00000023837	226.459571723919	222.448918440294	203.440625346544	73.2486027357714	212.10402515774	102.853563986479	217.449705170253	129.402063959997	0.746393508166002	0.0325373182290667	0.397804013979346	Mtx3	2	22427474	22435307	+	1150	protein_coding	metaxin 3 [Source:RGD Symbol;Acc:1583002]	-
ENSRNOG00000007727	778.580031988873	679.16771233945	703.06686700644	417.517035593897	713.440811894217	394.735299623783	720.271537111588	508.564382370633	0.501591915281497	0.0326784353081441	0.397804013979346	Lhfpl4	4	145117533	145147397	-	978	protein_coding	LHFPL tetraspan subfamily member 4 [Source:RGD Symbol;Acc:727967]	-
ENSRNOG00000005292	1301.64152066093	1046.69201237124	1192.72052899249	716.789898200049	1161.52204253048	663.451818147016	1180.35135400822	847.254586292516	0.478104905011203	0.0326819679884033	0.397804013979346	Trip11	6	125742796	125812517	-	8348	protein_coding	thyroid hormone receptor interactor 11 [Source:RGD Symbol;Acc:1586166]	-
ENSRNOG00000030920	362.736128159552	330.986796519858	287.210294606886	151.729248524098	252.504791854453	277.055996684299	326.977739762099	227.09667902095	0.523885582707275	0.0327359339128404	0.397804013979346	Rtn4r	11	86992399	87017115	-	1712	protein_coding	reticulon 4 receptor [Source:RGD Symbol;Acc:620810]	-
ENSRNOG00000014613	3608.32264503466	3475.36136345851	2579.90636162505	2275.93872786147	2842.74485665958	2401.76971038696	3221.19679003941	2506.81776496934	0.361578581491259	0.0327456297324041	0.397804013979346	Ddah1	2	251634431	251766014	+	3612	protein_coding	dimethylarginine dimethylaminohydrolase 1 [Source:RGD Symbol;Acc:70968]	-
ENSRNOG00000056697	808.641037084968	845.735743055612	726.003800256296	489.719229719158	678.549240656148	674.57112236177	793.460193465625	614.279864245692	0.368204511874835	0.0327772885244388	0.397804013979346	Kcnab1	2	155718359	156009526	+	3490	protein_coding	potassium voltage-gated channel subfamily A member regulatory beta subunit 1 [Source:RGD Symbol;Acc:61827]	-
ENSRNOG00000031651	67.1362447146132	83.8213315861979	58.8382200757163	34.5314841468637	54.1737553433189	39.8441734362035	69.9319321255091	42.8498043087954	0.701806490603746	0.0327785911197928	0.397804013979346	AC133270.1	9	44003322	44013633	+	384	protein_coding		-
ENSRNOG00000056041	487.99031605995	406.21106845619	437.796247682025	234.395528754469	430.63544501723	265.010083784981	443.999210732721	310.013685852227	0.517206968152433	0.0328108887272341	0.397804013979346	AABR07062570.1	4	183229985	183293999	-	2898	protein_coding		-
ENSRNOG00000002831	53.1077756697687	35.4628710556991	74.7943475538766	20.9281722102204	32.1369735087485	35.2111300133891	54.4549980931148	29.4254252441193	0.885689917410501	0.0328692467847491	0.397804013979346	Wfikkn2	10	81936444	81942188	-	3274	protein_coding	WAP, follistatin/kazal, immunoglobulin, kunitz and netrin domain containing 2 [Source:RGD Symbol;Acc:1305361]	-
ENSRNOG00000026787	13866.1396173256	12651.6479072347	14071.3099198027	11154.7157880475	12043.1012725927	11623.3793391567	13529.699148121	11607.065466599	0.221122273267782	0.0328901509031513	0.397804013979346	Disp2	3	110574417	110589921	+	6547	protein_coding	dispatched RND transporter family member 2 [Source:RGD Symbol;Acc:1309569]	-
ENSRNOG00000051671	5263.68199232632	4799.30854953795	5006.23499627281	3688.59035205135	4806.77303766567	3640.64552164752	5023.07517937902	4045.33630378818	0.312237681004523	0.0329046308628039	0.397804013979346	Herc1	8	72029489	72198358	+	15223	protein_coding	HECT and RLD domain containing E3 ubiquitin protein ligase family member 1 [Source:RGD Symbol;Acc:1306366]	-
ENSRNOG00000047873	247.502275291186	229.971345633928	188.481755835769	133.940302145411	195.576438781812	147.330780845497	221.985125586961	158.94917392424	0.480018817813663	0.0329406827301096	0.397954594730156	Sec22c	8	130324495	130338325	-	909	protein_coding	SEC22 homolog C, vesicle trafficking protein [Source:RGD Symbol;Acc:1590146]	-
ENSRNOG00000012420	1044.11891033772	943.527296572843	882.573301135744	639.355661022233	886.980468841459	719.974947905351	956.739836015434	748.770359256348	0.353005494144717	0.0330754743179255	0.399045433033152	Bcl9l	8	48805684	48834312	+	5711	protein_coding	B-cell CLL/lymphoma 9-like [Source:RGD Symbol;Acc:1309096]	-
ENSRNOG00000023765	216.439236691887	222.448918440294	257.292555585336	92.0839577249698	225.877013804347	115.826085570359	232.060236905839	144.595685699892	0.680436159230202	0.0330907033052102	0.399045433033152	Nyap2	9	86874685	87120573	+	2910	protein_coding	neuronal tyrosine-phosphorylated phosphoinositide-3-kinase adaptor 2 [Source:RGD Symbol;Acc:9171458]	-
ENSRNOG00000002361	450.915076441432	430.927614949556	262.278845422261	186.260732670962	330.551727518556	245.551301409161	381.373845604416	254.121253866226	0.584245206174815	0.0332543345543467	0.400412088567493	Prkg2	14	12218553	12315229	+	4557	protein_coding	protein kinase cGMP-dependent 2 [Source:RGD Symbol;Acc:3401]	-
ENSRNOG00000025454	342.695458095488	318.091207045059	308.152711921972	154.868474355631	315.860539628843	179.762084805197	322.979792354173	216.830366263224	0.573312976129661	0.0332685319183529	0.400412088567493	Rrm2b	7	76750050	76780817	-	1199	protein_coding	ribonucleotide reductase regulatory TP53 inducible subunit M2B [Source:RGD Symbol;Acc:1306045]	-
ENSRNOG00000014876	1299.63745365453	1190.6927615065	1070.05779900413	877.936824218746	1042.15614092656	975.718944844704	1186.79600472172	965.270636663336	0.297642533592773	0.0333333665215996	0.400412088567493	Lpin2	9	119517101	119591533	+	6040	protein_coding	lipin 2 [Source:RGD Symbol;Acc:1304588]	-
ENSRNOG00000016384	375.762563701193	404.061803543723	369.982705899843	196.724818776072	377.379888917018	212.193388764898	383.269024381587	262.099365485996	0.546857759056517	0.0333340392735701	0.400412088567493	Pik3cb	8	107275725	107380933	-	4831	protein_coding	phosphatidylinositol-4,5-bisphosphate 3-kinase, catalytic subunit beta [Source:RGD Symbol;Acc:620917]	-
ENSRNOG00000009478	393.799166758851	390.09158161269	396.908671019239	280.437507616953	361.770501784198	274.27617063061	393.599806463593	305.494726677254	0.364792853477629	0.033480864876258	0.401318255961686	RGD1359108	5	50668040	50684409	-	1443	protein_coding	similar to RIKEN cDNA 3110043O21 [Source:RGD Symbol;Acc:1359108]	-
ENSRNOG00000045637	10003.3004624774	10150.9781815798	9673.40228363471	7758.0734383287	9211.37480685044	8301.48720499876	9942.56030923063	8423.6451500593	0.239099843282209	0.033605751599731	0.402046425729824	Rnf14	18	31444472	31468640	+	2935	protein_coding	ring finger protein 14 [Source:RGD Symbol;Acc:1589576]	-
ENSRNOG00000013321	465.94557898948	397.614008806323	436.79898971464	327.525895089949	388.398279834304	221.459475610526	433.452859170148	312.461216844926	0.472545002268737	0.0336488312477638	0.402046425729824	Dock11	X	122507374	122690465	+	6701	protein_coding	dedicator of cytokinesis 11 [Source:RGD Symbol;Acc:1564707]	-
ENSRNOG00000002763	1626.30037569876	1650.63545277436	1693.34402861977	1198.13785903512	1569.20250647004	1254.62815889813	1656.7599523643	1340.65617480109	0.305092609089901	0.0336918526524877	0.402046425729824	Ulk2	10	48050803	48129377	-	5638	protein_coding	unc-51 like autophagy activating kinase 2 [Source:RGD Symbol;Acc:1310181]	-
ENSRNOG00000055391	391.795099752444	365.375035119324	332.086903139212	193.585592944539	359.015904054876	156.596867691125	363.085679336994	236.399454896847	0.61820802989929	0.0338108644309401	0.402046425729824	Eif4ebp2	20	31055789	31072469	-	1749	protein_coding	eukaryotic translation initiation factor 4E binding protein 2 [Source:RGD Symbol;Acc:1310824]	-
ENSRNOG00000014452	1181.39750027655	858.631332530412	890.551364874824	340.082798416082	976.045795422848	506.854950455891	976.860065893929	607.661181431607	0.684331487825722	0.0338355013615902	0.402046425729824	Zfhx3	19	42758127	42920344	-	11200	protein_coding	zinc finger homeobox 3 [Source:RGD Symbol;Acc:1560268]	Homeobox
ENSRNOG00000002903	1840.73554538425	1660.30714488046	1628.52226073974	1228.48370873994	1567.36610798382	1379.72033131412	1709.85498366815	1391.85671601262	0.296531729049955	0.0338932250357248	0.402046425729824	Specc1	10	48240127	48542292	+	7438	protein_coding	sperm antigen with calponin homology and coiled-coil domains 1 [Source:RGD Symbol;Acc:1309718]	-
novel.1984	180.366030576573	164.418765803696	121.665472020973	103.594452440591	128.547894034994	86.174607664347	155.483422800414	106.105651379977	0.550498459965841	0.0338993379168481	0.402046425729824	-	9	110329589	110331731	+	2143	-	-	-
ENSRNOG00000004057	1335.71065976984	1230.45416238714	1360.25986751317	716.789898200049	1300.17012823965	825.608337945518	1308.80822989005	947.522788128407	0.465599239168627	0.0339258869856359	0.402046425729824	Ccdc88a	14	113867209	113932263	+	4752	protein_coding	coiled coil domain containing 88A [Source:RGD Symbol;Acc:1306694]	-
novel.769	1434.91197658696	1335.768143098	1532.78549587078	997.227405817002	1310.27031991383	1159.18746438815	1434.48853851858	1155.56173003966	0.311590990505939	0.0339934442135255	0.402046425729824	-	16	85526375	86053566	+	3706	-	-	-
ENSRNOG00000009730	457.929310963854	416.957393018523	387.933349312773	247.998840691112	409.516862425767	229.798953771592	420.94001776505	295.771552296157	0.508265515179003	0.0340873044375213	0.402046425729824	Cyp7b1	2	102701903	102871257	-	2833	protein_coding	cytochrome P450 family 7 subfamily B member 1 [Source:RGD Symbol;Acc:2483]	-
ENSRNOG00000025269	515.045220646436	448.121734249289	471.703018573115	253.230883743667	471.036211713943	276.129387999736	478.28999115628	333.465494485782	0.519390463719825	0.0340920235124853	0.402046425729824	Slc25a44	2	187774062	187786731	-	1648	protein_coding	solute carrier family 25, member 44 [Source:RGD Symbol;Acc:1307244]	-
ENSRNOG00000022337	457.929310963854	454.569528986689	338.070450943522	190.446367113006	355.343107082448	316.900170120502	416.856430298022	287.563214771985	0.533952314037139	0.0341074080918683	0.402046425729824	Slitrk6	15	95507640	95514259	-	4248	protein_coding	SLIT and NTRK-like family, member 6 [Source:RGD Symbol;Acc:1306550]	-
ENSRNOG00000030213	2026.11174347683	2060.07041859925	2127.15124443225	1118.61080463628	2125.63124779294	1078.57250883118	2071.11113550278	1440.9381870868	0.523165651471627	0.0341237880183708	0.402046425729824	Vps13c	8	73682887	73842928	+	11217	protein_coding	vacuolar protein sorting 13 homolog C [Source:RGD Symbol;Acc:1560364]	-
ENSRNOG00000000483	2423.9190442485	2152.48880983531	2018.45012598728	1273.47927899191	2105.43086444458	1578.01458981057	2198.28599335703	1652.30824441569	0.411587731417837	0.0341891130665474	0.402046425729824	Syngap1	20	5535432	5564437	+	4955	protein_coding	synaptic Ras GTPase activating protein 1 [Source:RGD Symbol;Acc:621090]	-
novel.646	269.547012361656	271.882011427027	293.193842411196	94.1767749459918	278.214370661452	126.945389785113	278.207622066626	166.445511797519	0.739282498074895	0.0341896373588925	0.402046425729824	-	14	30373467	30385187	-	4282	-	PF02037:SAP domain	SAP
ENSRNOG00000002139	3674.45685624607	3538.76467837628	3413.61402235893	2639.04251570879	3335.8178502081	2782.6058797423	3542.27851899376	2919.15541521973	0.278958659237607	0.0342199676203	0.402046425729824	RGD1311575	14	33649637	33677031	-	6775	protein_coding	hypothetical LOC289568 [Source:RGD Symbol;Acc:1311575]	-
ENSRNOG00000011475	2918.92359483087	3139.00140465749	2800.30037241714	1120.7036218573	2808.77148466462	2022.78675840075	2952.74179063517	1984.08728830756	0.573309651799186	0.0342261572739724	0.402046425729824	Srcin1	10	85460059	85517683	-	4782	protein_coding	SRC kinase signaling inhibitor 1 [Source:RGD Symbol;Acc:708439]	-
ENSRNOG00000006248	2633.34404641796	2672.61091865223	2446.27379399546	1689.9499059753	2451.59197909596	1982.94258496454	2584.07625302188	2041.49482334527	0.339712554836925	0.0342301040664315	0.402046425729824	Trim37	10	74436208	74568493	+	3603	protein_coding	tripartite motif-containing 37 [Source:RGD Symbol;Acc:1308349]	-
ENSRNOG00000011621	414.841870326117	461.017323724088	442.78253751895	349.500475910681	272.705175202809	390.102256200969	439.547243856385	337.435969104819	0.381593341654356	0.0342825566791427	0.402046425729824	Hnrnpc	15	28486617	28517353	-	1811	protein_coding	heterogeneous nuclear ribonucleoprotein C [Source:RGD Symbol;Acc:1309982]	-
ENSRNOG00000011619	1429.90180907094	1311.05159660463	1187.73423915556	498.090498603246	1380.97166163308	521.680689408897	1309.56254827705	800.247616548407	0.710184617070993	0.0342922087897421	0.402046425729824	Myo9a	8	64573358	64777543	+	8372	protein_coding	myosin IXA [Source:RGD Symbol;Acc:621395]	-
ENSRNOG00000009894	538.091991220109	536.24159566042	502.618015562051	335.897163974037	503.173185222691	347.478256711077	525.650534147527	395.516201969268	0.40940418475057	0.0343155684972898	0.402046425729824	Vps50	4	28441301	28551784	+	3535	protein_coding	VPS50 EARP/GARPII complex subunit [Source:RGD Symbol;Acc:1304751]	-
ENSRNOG00000006911	1675.40001735572	1623.76964136853	1815.00950064074	714.697080979027	1745.4967611466	934.021554039374	1704.726386455	1131.405132055	0.591076357034293	0.0344005227530431	0.402318451063658	Sptb	6	99659651	99783047	-	7313	protein_coding	spectrin, beta, erythrocytic [Source:RGD Symbol;Acc:1303243]	-
novel.230	42.0854071345337	9.67169210609976	22.9369332498555	5.2320430525551	15.6093871328207	2.77982605368861	24.898010830163	7.87375207968814	1.65695582157746	0.0344509963485778	0.402318451063658	-	1	248662804	248709267	-	2294	-	PF02347:Glycine cleavage system P-protein	-
ENSRNOG00000006557	12228.8168730916	11450.2088211659	11867.3698118818	7670.17511504578	10901.7796134106	9871.16231664827	11848.7985020464	9481.03901503488	0.321556091536578	0.0344782108082685	0.402318451063658	Cyfip2	10	31278746	31419235	-	6584	protein_coding	cytoplasmic FMR1 interacting protein 2 [Source:RGD Symbol;Acc:1305048]	-
novel.1177	23.0467705736732	20.4180166684328	28.9204810541656	7.32486027357714	12.8547894034994	12.9725215838802	24.1284227654239	11.0507237536522	1.12002510447756	0.0345161892199202	0.402318451063658	-	2	244048991	244057771	-	729	-	-	-
ENSRNOG00000061764	812.649171097781	829.616256212113	866.617173657584	283.576733448486	864.025487763782	394.735299623783	836.294200322492	514.112506945351	0.701234210684833	0.0345350244644408	0.402318451063658	AABR07021812.1	13	92569785	92672821	+	3603	protein_coding		-
novel.455	639.29737504363	685.61550707685	620.294455713483	505.415358876823	583.974718616116	491.102602818322	648.402445944654	526.830893437087	0.298961473747387	0.0345423727921837	0.402318451063658	-	12	22457885	22465408	+	1815	-	PF12066:Domain of unknown function (DUF3546)	-
ENSRNOG00000056550	1042.11484333131	1013.37840622801	1106.95634379737	781.667232051732	982.473190124598	798.736686093195	1054.14986445223	854.292369423175	0.302941034991894	0.0346497757424244	0.402734988212259	Epb41l4b	5	74030882	74191167	-	7297	protein_coding	erythrocyte membrane protein band 4.1 like 4B [Source:RGD Symbol;Acc:1562988]	-
ENSRNOG00000025558	324.658855037831	257.911789495994	241.336428107175	82.6662802303706	276.377972175237	103.780172671042	274.635690880333	154.274808358883	0.830360274448801	0.0346807616601303	0.402817524378856	Palm2	5	74649765	74788497	+	2943	protein_coding	paralemmin 2 [Source:RGD Symbol;Acc:6497336]	-
ENSRNOG00000034013	1719.48949149666	1720.48656242952	1703.31660829362	829.802028135239	1718.86898309649	1073.01285672381	1714.4308874066	1207.22795598518	0.505635414034443	0.0347430937613578	0.403042552886197	Acaca	10	71536533	71719910	+	6796	protein_coding	acetyl-CoA carboxylase alpha [Source:RGD Symbol;Acc:621248]	-
ENSRNOG00000012405	486.988282556747	451.345631617989	444.77705345372	257.416518185711	451.754027608694	275.202779315173	461.036989209485	328.124441703192	0.489594372328249	0.0348038817984788	0.403042552886197	Tcf4	18	65155685	65507977	+	2745	protein_coding	transcription factor 4 [Source:RGD Symbol;Acc:69271]	bHLH
ENSRNOG00000059705	1681.41221837494	1697.91928084862	1547.74436538155	818.291533419618	1459.01859729718	1338.94954919335	1642.35862153504	1205.41989330338	0.445710861921285	0.034819642746107	0.403042552886197	Elmo1	17	46353330	46794845	-	2312	protein_coding	engulfment and cell motility 1 [Source:RGD Symbol;Acc:1308182]	-
ENSRNOG00000016948	320.650721025018	322.389736869992	363.001900128148	207.188904881182	319.533336601271	198.294258496454	335.347452674386	241.672166659636	0.471658308933251	0.0348658385905731	0.403042552886197	Nhlrc2	1	277355619	277415907	+	4565	protein_coding	NHL repeat containing 2 [Source:RGD Symbol;Acc:1307348]	-
ENSRNOG00000056656	161.327394015712	135.403689485397	159.561274781603	28.2530324837975	142.320882681601	63.0093905502753	152.097452760904	77.8611019052245	0.962858024851149	0.0350139928828954	0.40351527174842	AABR07044049.1	19	53800188	53931496	+	6099	lincRNA		-
ENSRNOG00000036697	690.401083706993	721.078378132549	604.338328235323	444.723659467184	636.312075473221	454.038255435807	671.939263358288	511.691330125404	0.392229182083307	0.0350681220091014	0.40351527174842	Mafg	10	109806159	109811323	-	1599	protein_coding	MAF bZIP transcription factor G [Source:RGD Symbol;Acc:619953]	TF_bZIP
ENSRNOG00000022402	1446.9363786254	1335.768143098	1343.30648206762	929.210846133786	1286.39713959305	1077.64590014662	1375.33700126367	1097.75129529115	0.324770110543549	0.0351526716020713	0.40351527174842	Luzp1	5	154868534	154907634	+	10904	protein_coding	leucine zipper protein 1 [Source:RGD Symbol;Acc:61839]	-
novel.1751	16.0325360512509	18.2687517559662	8.97532170646519	1.04640861051102	7.34559394485681	4.63304342281436	14.4255365045608	4.34168199272739	1.71174238016077	0.0351972799021615	0.40351527174842	-	7	665641	670529	-	664	-	-	-
ENSRNOG00000000547	5090.33019627217	5066.89203114004	5324.36028786863	2583.58285935171	5062.95062649255	3582.26917452006	5160.52750509361	3742.93422012144	0.463205015945275	0.0352355877227446	0.40351527174842	Tspyl4	20	41100071	41102056	+	1986	protein_coding	TSPY-like 4 [Source:RGD Symbol;Acc:1306653]	-
novel.367	324.658855037831	366.449667575558	329.095129237057	110.919312714168	324.124332816807	199.220867181017	340.067883950149	211.421504237331	0.683779522398978	0.0352719362433585	0.40351527174842	-	10	86749217	86750169	-	953	-	-	-
ENSRNOG00000002736	388.788999242835	314.867309676359	368.985447932458	141.265162418988	359.015904054876	172.349215328694	357.547252283884	224.210093934186	0.672022569883611	0.0353292337782925	0.40351527174842	Rabgap1l	13	78011047	78609045	-	3724	protein_coding	RAB GTPase activating protein 1-like [Source:RGD Symbol;Acc:1304620]	-
ENSRNOG00000014037	253.514476310405	176.239722822262	270.256909161341	116.151355766723	216.695021373276	123.238955046862	233.337036098003	152.028444062287	0.617105288319503	0.0353495067558028	0.40351527174842	Dcun1d3	1	189627972	189666440	-	1473	protein_coding	defective in cullin neddylation 1 domain containing 3 [Source:RGD Symbol;Acc:1308893]	-
ENSRNOG00000001793	505.024885614404	553.435714960153	397.905928986624	189.399958502495	463.690617769086	291.881735637304	485.455509853727	314.990770636295	0.622615915586892	0.0353516651039232	0.40351527174842	Heg1	11	70236888	70322690	-	6224	protein_coding	heart development protein with EGF-like domains 1 [Source:RGD Symbol;Acc:1564641]	-
ENSRNOG00000006338	802.628836065749	711.406686026449	773.872182690777	314.968991763817	797.915142260071	311.340518013125	762.635901594325	474.741550679004	0.683282752621304	0.0353744117833271	0.40351527174842	Lrp6	4	168194927	168323751	-	5634	protein_coding	LDL receptor related protein 6 [Source:RGD Symbol;Acc:1304749]	-
ENSRNOG00000047880	69.1403117210196	111.761775448264	156.569500879448	32.4386669258416	100.083717498674	39.8441734362035	112.490529349577	57.4555192869064	0.966237075690577	0.0353838327167416	0.40351527174842	LOC103689975	12	18074033	18082197	+	2540	protein_coding	integrator complex subunit 1-like [Source:RGD Symbol;Acc:9398138]	-
ENSRNOG00000015670	664.34821262371	641.555576371284	685.11622359351	537.854025802664	581.220120886795	535.57981967734	663.673337529501	551.551322122266	0.266885614542492	0.0354337160414303	0.40351527174842	Stx7	1	22241661	22281788	-	2333	protein_coding	syntaxin 7 [Source:RGD Symbol;Acc:619747]	-
ENSRNOG00000004158	309.628352489783	274.031276339493	174.520144292379	99.4088179985469	241.486400937168	107.486607409293	252.726591040552	149.460608781669	0.756115332639706	0.0354495413109998	0.40351527174842	Hdac9	6	53488883	54059119	-	7099	protein_coding	histone deacetylase 9 [Source:RGD Symbol;Acc:1310748]	-
ENSRNOG00000033556	1498.04008728876	1231.52879484337	1289.45455182883	918.746760028676	1225.79598954798	1046.14120487148	1339.67447798699	1063.56131814938	0.33265419818321	0.0354942790564544	0.40351527174842	Spen	5	160015454	160070965	-	12019	protein_coding	spen family transcriptional repressor [Source:RGD Symbol;Acc:1589867]	-
ENSRNOG00000003261	8072.38190180484	7334.36651379232	7653.95489968004	5103.33479346225	7514.54260558851	5445.679239176	7686.9011050924	6021.18554607559	0.352284347806102	0.0355222817650891	0.40351527174842	Usp9x	X	10510033	10630297	-	12259	protein_coding	ubiquitin specific peptidase 9, X-linked [Source:RGD Symbol;Acc:1560056]	-
ENSRNOG00000005472	291.591749432126	242.866935108727	273.248683063496	124.522624650811	258.932186556202	156.596867691125	269.23578920145	180.01722629938	0.579026343970141	0.0355569214739515	0.40351527174842	Sp4	6	146135877	146195819	-	3459	protein_coding	Sp4 transcription factor [Source:RGD Symbol;Acc:3741]	zf-C2H2
ENSRNOG00000046252	546.108259245734	515.823578991987	510.596079301131	356.825336184258	490.318395819192	378.056343301652	524.175972512951	408.4000251017	0.35918624246495	0.0355907388372174	0.40351527174842	Tbl2	12	24565849	24578786	-	4267	protein_coding	transducin (beta)-like 2 [Source:RGD Symbol;Acc:1595038]	-
ENSRNOG00000011137	272.553112871266	262.210319320927	235.352880302865	100.455226609058	258.013987313095	111.193042147545	256.705437498353	156.554085356566	0.711640696221081	0.0356463199973087	0.40351527174842	Zbtb41	13	56513286	56537142	+	3098	protein_coding	zinc finger and BTB domain containing 41 [Source:RGD Symbol;Acc:1560834]	ZBTB
ENSRNOG00000012394	351.713759624317	348.180915819591	306.158195987202	187.307141281473	317.696938115057	217.753040872275	335.350957143703	240.919040089601	0.475439523823179	0.0356686146238331	0.40351527174842	Bcl2l13	4	153385205	153436660	+	1690	protein_coding	BCL2 like 13 [Source:RGD Symbol;Acc:1306985]	-
ENSRNOG00000014302	3664.43652121404	3731.12388804204	2778.36069713467	1897.13881085648	3030.05750225343	2671.41283759476	3391.30703546358	2532.86971690156	0.420820741117259	0.0357449756833426	0.40351527174842	Dlgap3	5	145257714	145304536	+	3688	protein_coding	DLG associated protein 3 [Source:RGD Symbol;Acc:708349]	-
ENSRNOG00000053185	12.0244020384382	13.970221931033	22.9369332498555	4.18563444204408	8.26379318796391	5.55965210737723	16.3105190731089	6.0030265791284	1.43528782065113	0.0357778283131354	0.40351527174842	AABR07006889.1	1	262923269	262932424	+	2056	lincRNA		-
ENSRNOG00000016208	153.311125990087	136.47832194163	116.679182184048	58.5988821886171	129.466093278101	49.1102602818322	135.489543371921	79.0584119161835	0.774957567800368	0.0357932585928911	0.40351527174842	Setbp1	18	75095632	75207306	-	4001	protein_coding	SET binding protein 1 [Source:RGD Symbol;Acc:1306229]	-
ENSRNOG00000015576	1005.03960371279	959.646783416343	990.277161613327	738.76447902078	925.544837051958	724.607991328165	984.98784958082	796.305769133634	0.30645293951541	0.0358111842803227	0.40351527174842	Hsdl1	19	52210859	52217728	-	1842	protein_coding	hydroxysteroid dehydrogenase like 1 [Source:RGD Symbol;Acc:1308433]	-
ENSRNOG00000054605	441.896774912603	440.599307055656	443.779795486335	286.71595928002	410.435061668874	326.166256966131	442.091959151531	341.105759305008	0.372871564009589	0.0358321862023196	0.40351527174842	Unkl	10	14547172	14590762	+	2389	protein_coding	unkempt family like zinc finger [Source:RGD Symbol;Acc:1565247]	-
ENSRNOG00000006174	494.002517079169	501.853357060954	514.585111170671	304.504905658707	479.300004901907	352.111300133891	503.480328436931	378.638736898168	0.409955029367748	0.0358724798491444	0.40351527174842	Grid2	4	94696965	95442778	+	4085	protein_coding	glutamate ionotropic receptor delta type subunit 2 [Source:RGD Symbol;Acc:68368]	-
ENSRNOG00000037765	256.520576820015	257.911789495994	269.259651193956	130.801076313878	255.259389583774	142.697737422682	261.230672503321	176.252734440111	0.565947776171162	0.0358797249759745	0.40351527174842	Lims1	20	27954433	28002082	+	1725	protein_coding	LIM zinc finger domain containing 1 [Source:RGD Symbol;Acc:1560732]	-
ENSRNOG00000006226	1302.64355416414	1377.6788088911	1209.67391443803	875.844006997724	1212.02300090137	1003.51720538159	1296.66542583109	1030.4614044269	0.330911641663011	0.0358930105038061	0.40351527174842	Cacng2	7	119228102	119352605	-	2858	protein_coding	calcium voltage-gated channel auxiliary subunit gamma 2 [Source:RGD Symbol;Acc:71095]	-
ENSRNOG00000009137	550.116393258547	601.794175490652	508.601563366361	330.665120921482	537.146557217654	344.698430657388	553.50404403852	404.170036265508	0.452594306460146	0.0358942119814887	0.40351527174842	Ubxn2b	5	19284548	19311088	+	4867	protein_coding	UBX domain protein 2B [Source:RGD Symbol;Acc:1308557]	-
ENSRNOG00000014745	226.459571723919	227.822080721461	179.506434129304	153.82206574512	179.048852405885	131.578433207928	211.262695524895	154.816450452977	0.447832066788459	0.0359308481897637	0.40351527174842	AABR07026654.1	16	88345247	88347369	-	2039	protein_coding		-
ENSRNOG00000061262	4932.00890276606	4821.87583111885	4835.70388384997	3286.76944561511	4821.46422555539	3127.30431039969	4863.19620591163	3745.17932719006	0.376778124205233	0.0359525494242825	0.40351527174842	Huwe1	X	21499934	21598876	+	12435	protein_coding	HECT, UBA and WWE domain containing 1, E3 ubiquitin protein ligase [Source:RGD Symbol;Acc:1561763]	-
ENSRNOG00000012095	2790.66330642086	2589.86421952227	3111.44485824127	2011.19734940218	2678.38719214341	2075.60345342083	2830.6574613948	2255.06266498881	0.327858258282451	0.0359729816885933	0.40351527174842	Pkia	2	96595088	96668222	-	1971	protein_coding	cAMP-dependent protein kinase inhibitor alpha [Source:RGD Symbol;Acc:621021]	-
ENSRNOG00000057927	20.0406700640636	13.970221931033	2.99177390215507	3.13922583153306	4.5909962155355	0.926608684562871	12.3342219657506	2.88561024387715	2.09587125700645	0.0360708017467076	1	AABR07035796.1	12	22601608	22605139	+	671	lincRNA		-
ENSRNOG00000055365	290.589715928923	266.50884914586	329.095129237057	139.172345197966	291.987359308058	148.257389530059	295.397898103947	193.139031345361	0.611717677077319	0.0361323902406219	0.40351527174842	Edem1	4	140886545	140915779	+	2931	protein_coding	ER degradation enhancing alpha-mannosidase like protein 1 [Source:RGD Symbol;Acc:1563633]	-
ENSRNOG00000011562	301.612084464158	314.867309676359	273.248683063496	125.569033261322	294.741957037379	151.963824268311	296.576025734671	190.758271522338	0.634828841024187	0.0361425283067063	0.40351527174842	Slitrk2	X	151103576	151107016	+	2947	protein_coding	SLIT and NTRK-like family, member 2 [Source:RGD Symbol;Acc:1561361]	-
ENSRNOG00000009329	943.915560017398	994.035022015809	765.894118951697	672.840736558586	675.794642926826	797.810077408632	901.281566994968	715.481818964681	0.332576945016887	0.0362634404969848	0.40351527174842	Nr1d1	10	86683875	86690815	-	2549	protein_coding	nuclear receptor subfamily 1, group D, member 1 [Source:RGD Symbol;Acc:628827]	THR-like
ENSRNOG00000057557	51.1037086633623	53.7316228116653	33.9067708910907	9.41767749459918	39.4825674536053	12.0459128993173	46.2473674553728	20.3153859491739	1.17917922175708	0.036264886874182	0.40351527174842	Prlr	2	60131776	60325692	+	2972	protein_coding	prolactin receptor [Source:RGD Symbol;Acc:3407]	-
ENSRNOG00000057161	221.449404207903	203.105534228095	142.607889336058	80.5734630093486	153.339273598886	136.211476630742	189.054275924019	123.374737746325	0.612797470811799	0.0362825420921727	0.40351527174842	AABR07027407.1	17	28825009	28829441	+	439	lincRNA		-
ENSRNOG00000061519	425.864238861352	406.21106845619	644.228646930724	290.901593722064	439.817437448301	305.780865905748	492.101318082755	345.499965692038	0.509911734484207	0.0363103364461805	0.40351527174842	Asap2	6	43234526	43343551	+	2928	protein_coding	ArfGAP with SH3 domain, ankyrin repeat and PH domain 2 [Source:RGD Symbol;Acc:1305263]	-
ENSRNOG00000056487	4321.77049931532	4260.91768896506	3805.53640354124	2897.50544250502	3701.26114896472	3535.93874029192	4129.40819727388	3378.23511058722	0.289458709918905	0.0364266853762567	0.404168453204322	Oxr1	7	80351774	80788094	+	5133	protein_coding	oxidation resistance 1 [Source:RGD Symbol;Acc:621857]	-
ENSRNOG00000018797	1462.96891467665	1486.21668697066	1655.44822585914	1220.11243985585	1330.47070326219	1322.27059287122	1534.87794250215	1290.95124532975	0.249524995739507	0.0364744023129307	0.404431817887953	Myrip	8	128972311	129139251	+	4650	protein_coding	myosin VIIA and Rab interacting protein [Source:RGD Symbol;Acc:727731]	-
ENSRNOG00000025053	16864.2238589096	16046.4118364757	15597.1146099017	11480.1488659164	15898.6198943994	10430.8339621242	16169.2501017623	12603.20090748	0.359439847947353	0.0365591733465353	0.404556673396648	Lrp1	7	70846344	70926903	-	14714	protein_coding	LDL receptor related protein 1 [Source:RGD Symbol;Acc:1307535]	-
ENSRNOG00000007326	7491.20246994699	6760.51278216373	7558.21813481108	4949.51272771713	7092.17095375925	5112.10011273336	7269.9777956406	5717.92793140324	0.346399064222043	0.0365987377740239	0.404556673396648	Prepl	6	8318979	8346197	-	2861	protein_coding	prolyl endopeptidase-like [Source:RGD Symbol;Acc:1310143]	-
ENSRNOG00000052188	4.00813401281273	6.44779473739984	8.97532170646519	1.04640861051102	1.8363984862142	0	6.47708348555925	0.960935698908407	2.75370966990978	0.0366240886775341	1	AABR07007026.1	1	277540445	277574901	+	3111	lincRNA		-
ENSRNOG00000014373	442.898808415807	367.524300031791	358.015610291223	105.687269661613	402.17126848091	143.624346107245	389.47957291294	217.160961416589	0.841534306276564	0.0366695556055434	0.404556673396648	Trim66	1	174066911	174119815	-	4312	protein_coding	tripartite motif-containing 66 [Source:RGD Symbol;Acc:1595847]	-
ENSRNOG00000059375	11.022368535235	3.22389736869992	23.9341912172405	2.09281722102204	4.5909962155355	2.77982605368861	12.7268190403918	3.15454649674872	2.00785614356847	0.0366921457959789	1	AC142138.2	3	9499002	9502005	+	1682	lincRNA		-
ENSRNOG00000018830	752.52716090559	656.60043075855	671.15461205012	303.458497048196	678.549240656148	440.139125167364	693.427401238087	474.048954290569	0.547811890535163	0.0367528450312941	0.404556673396648	Aff3	9	44839960	45292047	-	4085	protein_coding	AF4/FMR2 family, member 3 [Source:RGD Symbol;Acc:1308527]	AF-4
ENSRNOG00000004585	368.748329178771	324.539001782459	311.144485824127	127.661850482344	336.060922977199	165.862954536754	334.810605595119	209.861909332099	0.672369011351538	0.0367929835975837	0.404556673396648	Tmtc2	7	47181981	47586137	-	2508	protein_coding	transmembrane and tetratricopeptide repeat containing 2 [Source:RGD Symbol;Acc:1309848]	-
ENSRNOG00000017198	23.0467705736732	17.1941192997329	214.41046298778	6.27845166306612	27.545977293213	9.26608684562871	84.8837842870619	14.3635052673026	2.56116845374089	0.0367962522394307	0.404556673396648	Hif3a	1	78976318	78997869	-	2065	protein_coding	hypoxia inducible factor 3 subunit alpha [Source:RGD Symbol;Acc:70332]	-
ENSRNOG00000037137	1245.52764448156	1177.7971720317	1204.68762460111	908.282673923566	1144.07625691145	883.058076388416	1209.33748037146	978.472335741143	0.305345137918469	0.0368427179438472	0.404556673396648	Svip	1	107368117	107373807	-	1180	protein_coding	small VCP interacting protein [Source:RGD Symbol;Acc:1565432]	-
ENSRNOG00000007646	1220.47680690148	1128.36407904497	1543.75533351201	899.911405039477	1195.49541452545	885.837902442105	1297.53207315282	993.748240669009	0.384719138847447	0.0368647837453234	0.404556673396648	Sipa1l1	6	106039991	106163302	+	6421	protein_coding	signal-induced proliferation-associated 1 like 1 [Source:RGD Symbol;Acc:708497]	-
ENSRNOG00000013314	702.425485745431	617.913662334151	684.118965626125	218.699399596803	701.504221733825	274.27617063061	668.152704568569	398.159930653746	0.746085766130178	0.0368694697308418	0.404556673396648	Avl9	4	87026530	87066356	+	2382	protein_coding	AVL9 cell migration associated [Source:RGD Symbol;Acc:1564615]	-
novel.1063	239.486007265561	202.030901771862	264.273361357031	96.2695921670139	228.631611533668	122.312346362299	235.263423464818	149.071183354327	0.656509537789351	0.0368987201427802	0.404614379198952	-	2	155281829	155285689	+	3861	-	PF02513:Spin/Ssty Family	-
ENSRNOG00000053753	147.298924970868	96.7169210609976	142.607889336058	88.9447318934367	99.1655182555669	75.9819121341555	128.874578455975	88.030720761053	0.55131930737293	0.0369705606369697	0.404712057078541	AABR07070307.1	8	64811941	64833697	-	5996	processed_transcript		-
ENSRNOG00000009795	168.341628538135	148.299278960196	138.618857466518	56.5060649675951	148.74827738335	37.9909560670777	151.753254988283	81.081766139341	0.902445591543008	0.037012514941077	0.404712057078541	Nfib	5	100439082	100647727	-	2708	protein_coding	nuclear factor I/B [Source:RGD Symbol;Acc:62015]	CTF/NFI
ENSRNOG00000017132	772.567830969654	758.690514100714	759.910571147387	295.087228164108	808.015333934249	300.22121379837	763.722972072585	467.774591965576	0.706616884931398	0.0370361275929252	0.404712057078541	Snx30	5	77052484	77157915	+	3175	protein_coding	sorting nexin family member 30 [Source:RGD Symbol;Acc:1311367]	-
ENSRNOG00000047574	1946.95109672378	1866.63657647725	1614.56064919635	1009.78430914313	1806.09791119167	1125.82955174389	1809.38277413246	1313.90392402623	0.461296934491286	0.0370383351719129	0.404712057078541	Nrxn3	6	112133204	114067564	+	7021	protein_coding	neurexin 3 [Source:RGD Symbol;Acc:620212]	-
ENSRNOG00000000042	1407.85707200047	1250.87217905557	1335.32841832854	632.030800748656	1390.15365406415	628.240688133627	1331.35255646153	883.475047648811	0.591294255330839	0.0370644205083067	0.404712057078541	Xpr1	13	72918490	73056875	-	3559	protein_coding	xenotropic and polytropic retrovirus receptor 1 [Source:RGD Symbol;Acc:1306554]	-
ENSRNOG00000006565	304.618184973767	305.195617570259	264.273361357031	136.033119366433	281.88716763388	172.349215328694	291.362387967019	196.756500776336	0.564434389088114	0.0370756079564984	0.404712057078541	Fstl4	10	38104558	38532196	+	2811	protein_coding	follistatin-like 4 [Source:RGD Symbol;Acc:1307227]	-
ENSRNOG00000012422	1583.21293506103	1543.17220715103	1702.31935032623	871.65837255568	1644.49484440482	907.149902187051	1609.56816417943	1141.10103971585	0.495941885760347	0.0372605475119309	0.405942592886766	Tnik	2	113984646	114384894	+	4829	protein_coding	TRAF2 and NCK interacting kinase [Source:RGD Symbol;Acc:1561817]	-
ENSRNOG00000031100	308.62631898658	336.359958801025	358.015610291223	247.998840691112	299.332953252915	227.945736402466	334.333962692943	258.425843448831	0.371040704745421	0.0373103238409411	0.406059105308414	Klhl1	15	80271731	80713153	-	2703	protein_coding	kelch-like family member 1 [Source:RGD Symbol;Acc:1307452]	-
ENSRNOG00000012563	293.595816438532	296.598557920393	240.33917013979	203.003270439138	237.813603964739	193.66121507364	276.844514832905	211.492696492506	0.38753607146854	0.0373536718963354	0.406059105308414	Arhgap29	2	225552148	225613359	+	5771	protein_coding	Rho GTPase activating protein 29 [Source:RGD Symbol;Acc:1306185]	-
ENSRNOG00000019181	348.707659114707	336.359958801025	310.147227856742	185.214324060451	303.005750225343	243.698084040035	331.738281924158	243.972719441943	0.441423218844942	0.0373605637802084	0.406059105308414	Synpo	18	55865467	55916220	-	3581	protein_coding	synaptopodin [Source:RGD Symbol;Acc:620668]	-
ENSRNOG00000001789	700.421418739024	616.839029877918	608.327360104863	335.897163974037	647.330466390506	350.258082764765	641.862602907269	444.49523770977	0.529376386185841	0.0374522034608623	0.406716942284252	Zfp148	11	70514750	70618347	-	2974	protein_coding	zinc finger protein 148 [Source:RGD Symbol;Acc:62063]	zf-C2H2
ENSRNOG00000015614	1363.76759785953	1450.75381591496	1661.43177366345	525.297122476532	1415.86323287115	1000.7373793279	1491.98439581265	980.632578225194	0.604984969174939	0.0374984260598251	0.406742248824829	Ppp1r16b	3	155160481	155262941	+	2570	protein_coding	protein phosphatase 1, regulatory subunit 16B [Source:RGD Symbol;Acc:1589460]	-
ENSRNOG00000013140	453.921176951042	411.584230737356	366.990931997688	186.260732670962	411.353260911981	216.826432187712	410.832113228695	271.480141923552	0.596450246504586	0.0375027688658529	0.406742248824829	Pdzd2	2	62399748	62634785	-	8289	protein_coding	PDZ domain containing 2 [Source:RGD Symbol;Acc:619958]	-
ENSRNOG00000016102	333.67715656666	364.300402663091	517.576885072826	253.230883743667	372.788892701483	201.074084550143	405.184814767526	275.697953665098	0.555265505695823	0.0375977480944682	0.406773854459327	Ebf3	1	209523157	209641123	-	4843	protein_coding	early B-cell factor 3 [Source:RGD Symbol;Acc:1304956]	COE
ENSRNOG00000010065	163.331461022119	137.552954397863	132.635309662208	28.2530324837975	143.239081924708	28.724869221449	144.506575027397	66.7389945433181	1.11189307126308	0.0376439771522785	0.406773854459327	Dgkh	15	60803098	60959769	-	4017	protein_coding	diacylglycerol kinase, eta [Source:RGD Symbol;Acc:1561955]	-
ENSRNOG00000028085	1214.46460588226	1342.2159378354	1352.28180377409	785.852866493776	1311.18851915694	742.21355633486	1302.98744916392	946.418313995192	0.460915719715179	0.0376706089002522	0.406773854459327	Tmem255a	X	124328735	124465110	-	1711	protein_coding	transmembrane protein 255A [Source:RGD Symbol;Acc:727788]	-
ENSRNOG00000062101	427.868305867759	432.002247405789	435.801731747255	269.973421511843	407.680463939553	306.70747459031	431.890761673601	328.120453347235	0.39515351730775	0.0376709291087984	0.406773854459327	Ace	10	94170766	94187822	+	3763	protein_coding	angiotensin I converting enzyme [Source:RGD Symbol;Acc:2493]	-
ENSRNOG00000009571	572.161130329017	437.375409686956	518.574143040211	362.057379236813	437.981038962087	399.368343046598	509.370227685395	399.802253748499	0.349205859891385	0.0377035404906383	0.406773854459327	Wipf3	4	84597323	84676775	+	4472	protein_coding	WAS/WASL interacting protein family, member 3 [Source:RGD Symbol;Acc:708559]	-
ENSRNOG00000004067	5671.50962813001	5034.65305745304	5066.07047431591	3488.72630744374	5123.55177653762	3747.20552037225	5257.41105329965	4119.82786811787	0.351665955605763	0.0377114751700599	0.406773854459327	Nrcam	6	64297888	64864996	+	8132	protein_coding	neuronal cell adhesion molecule [Source:RGD Symbol;Acc:3209]	-
ENSRNOG00000028580	720.462088803088	665.197490408417	619.297197746099	425.888304477985	576.629124671259	568.01112363704	668.318925652534	523.509517595428	0.351299074588639	0.0377532923122328	0.406773854459327	Pcnx2	19	58583632	58735173	-	6375	protein_coding	pecanex homolog 2 [Source:RGD Symbol;Acc:1305883]	-
ENSRNOG00000014285	654.327877591678	607.167337771818	601.346554333168	324.386669258416	624.375485312829	356.744343556705	620.947256565555	435.168832709317	0.512066842037724	0.0377599282482539	0.406773854459327	Ssh2	10	62705051	62814520	-	6343	protein_coding	slingshot protein phosphatase 2 [Source:RGD Symbol;Acc:1309389]	-
ENSRNOG00000000639	91.1850487914896	89.1944938673644	92.744990966807	47.0883874729959	79.8833341503178	50.0368689663951	91.0415112085537	59.0028635299029	0.622617187667727	0.0377959934316504	0.406773854459327	Ado	20	22447994	22449176	+	1168	pseudogene	2-aminoethanethiol dioxygenase [Source:RGD Symbol;Acc:1308233]	-
ENSRNOG00000049965	41.0833736313305	22.5672815808994	58.8382200757163	4.18563444204408	29.3823757794272	14.8257389530059	40.8296250959821	16.1312497248258	1.33227225418048	0.0378423034722754	0.406773854459327	LOC103693608	6	138353145	138401621	-	2046	protein_coding	integral membrane protein DGCR2/IDD-like [Source:RGD Symbol;Acc:9253656]	-
ENSRNOG00000042623	3.00610050960955	1.07463245623331	47.868382434481	0	3.6727969724284	3.70643473825149	17.316371800108	2.45974390355996	2.80143781536503	0.0379300757518061	0.406915142332899	Sh2d4b	16	17611115	17708387	+	1296	protein_coding	SH2 domain containing 4B [Source:RGD Symbol;Acc:1311591]	-
ENSRNOG00000016768	1211.45850537265	1064.96076412721	1199.70133476418	763.878285673045	1138.5670614528	712.562078428848	1158.70686808801	871.669141851566	0.410413589337905	0.0379677257845209	0.406915142332899	Oprl1	3	177225737	177231663	+	3042	protein_coding	opioid related nociceptin receptor 1 [Source:RGD Symbol;Acc:68438]	-
ENSRNOG00000011124	1327.69439174422	1278.81262291763	1278.4847141876	817.245124809107	1263.44215851537	913.636162978991	1294.99724294982	998.10781543449	0.375207788567308	0.0379813491235325	0.406915142332899	AABR07067267.1	9	37057128	37059847	+	2715	pseudogene		-
ENSRNOG00000021410	1617.28207416994	1577.56044575049	1608.57710139204	854.915834787504	1641.7402466755	911.782945609865	1601.13987377082	1136.14634235762	0.494614419855524	0.0379965250018506	0.406915142332899	Negr1	2	262914327	263650441	+	1721	protein_coding	neuronal growth regulator 1 [Source:RGD Symbol;Acc:708416]	-
ENSRNOG00000055340	779.582065492076	692.063301814249	679.1326757892	479.255143614047	673.958244440612	524.460515462585	716.926014365175	559.224634505748	0.357718473853561	0.0380183416970869	0.406915142332899	Ski	5	172559135	172623899	-	2385	protein_coding	SKI proto-oncogene [Source:RGD Symbol;Acc:1565591]	-
ENSRNOG00000016863	11370.0741608465	11449.1341887096	10917.9802269312	9124.6830836561	10629.0744382078	8159.71607626065	11245.7295254958	9304.49119937485	0.273358505571493	0.0380495608627821	0.406915142332899	Pnma8b	1	78876205	78878779	+	2575	protein_coding	PNMA family member 8B [Source:RGD Symbol;Acc:1560435]	-
ENSRNOG00000025926	1250.53781199757	1165.97621501314	1275.49294028544	818.291533419618	1170.70403496155	928.461901931997	1230.66898909872	972.485823437723	0.339246890860207	0.0380592874454643	0.406915142332899	Heatr5b	6	1330314	1410339	-	6732	protein_coding	HEAT repeat containing 5B [Source:RGD Symbol;Acc:1359216]	-
ENSRNOG00000020058	3782.67647459201	3689.21322224894	3410.62224845677	2282.21717952454	3508.43930791223	2695.50466339339	3627.50398176591	2828.72038361005	0.358620018389981	0.0381168965343274	0.407119354054105	Celsr2	2	211183311	211207465	-	10570	protein_coding	cadherin, EGF LAG seven-pass G-type receptor 2 [Source:RGD Symbol;Acc:69237]	-
ENSRNOG00000000894	2906.89919279243	2740.31276339493	2833.20988534085	1593.68031380828	2819.78987558191	1902.32762940757	2826.8072805094	2105.26593959926	0.42494290973384	0.0382235581310741	0.40766444730197	Fry	12	5573729	5822874	-	11182	protein_coding	FRY microtubule binding protein [Source:RGD Symbol;Acc:1307034]	-
ENSRNOG00000005276	1387.81640193641	1222.9317351935	1240.58891142697	859.101469229548	1249.66916986876	858.039641905219	1283.77901618563	988.93676033451	0.376132839280845	0.0382404480066242	0.40766444730197	Csnk2a1	3	147713821	147757862	+	1672	protein_coding	casein kinase 2 alpha 1 [Source:RGD Symbol;Acc:621663]	-
ENSRNOG00000059656	30.0610050960955	34.3882385994658	28.9204810541656	13.6033119366433	17.4457856190349	18.5321736912574	31.1232415832423	16.5270904156452	0.908103362055331	0.0382674141311054	0.407694213089761	AABR07028839.2	17	88036764	88037500	+	732	pseudogene		-
ENSRNOG00000036762	37.0752396185177	30.0897087745326	26.9259651193956	14.6497205471543	19.2821841052491	15.7523476375688	31.363637837482	16.5614174299907	0.918720220543246	0.0383435724664825	0.407868400998756	Itpripl2	1	188141113	188142721	-	1609	processed_pseudogene	ITPRIP like 2 [Source:RGD Symbol;Acc:1564255]	-
ENSRNOG00000053932	1132.2978586196	998.333551840742	1085.0166685149	594.360090770259	1087.14790383881	608.781905757806	1071.88269299175	763.429966788958	0.489166564789703	0.0384068428264432	0.408004708509662	Ddx6	8	48925604	48958026	+	2698	protein_coding	DEAD-box helicase 6 [Source:RGD Symbol;Acc:1564560]	-
ENSRNOG00000021497	933.895224985366	844.661110599379	718.025736517216	404.960132267765	831.888514255033	484.616342026382	832.194024033987	573.821662849727	0.535622547075812	0.0384478446647752	0.408069792493035	Akt3	13	95081390	95348913	-	1830	protein_coding	AKT serine/threonine kinase 3 [Source:RGD Symbol;Acc:62390]	-
ENSRNOG00000059110	309.628352489783	365.375035119324	309.149969889357	163.239743239719	323.206133573699	181.615302174323	328.051119166155	222.68705966258	0.557205904528751	0.0385672550937283	0.408610904105659	AABR07068341.1	9	99556540	99566978	+	2282	lincRNA		-
ENSRNOG00000024161	16.0325360512509	12.8955894747997	11.9670956086203	1.04640861051102	6.42739470174971	5.55965210737723	13.6317403782236	4.34448513987932	1.63054412059377	0.0385957408977359	0.408610904105659	AABR07047598.1	5	39320984	39321459	-	471	pseudogene		-
ENSRNOG00000047356	115.233852868366	128.955894747997	138.618857466518	48.1347960835069	124.875097062566	42.6239994898921	127.60286836096	71.8779642119882	0.825435854928088	0.0386361463127397	0.408782062461955	LOC100909750	3	10041826	10144388	-	5464	protein_coding	tyrosine-protein kinase ABL1-like [Source:RGD Symbol;Acc:6502032]	-
ENSRNOG00000017434	1732.5159270383	1797.86009927832	1574.67033050095	1053.7334707846	1673.87722018424	1154.55442096534	1701.68211893919	1294.05503731139	0.394666103607714	0.0387340886300173	0.409304764877971	Mgat3	7	121408829	121435022	+	2681	protein_coding	mannosyl (beta-1,4-)-glycoprotein beta-1,4-N-acetylglucosaminyltransferase [Source:RGD Symbol;Acc:3084]	-
ENSRNOG00000003875	972.97453161029	861.855229899112	997.257967385022	700.047360431873	875.043878681067	708.855643690597	944.029242964808	761.315627601179	0.310123989675355	0.0388778366750489	0.410276621936859	Ocrl	X	134742356	134792618	+	4471	protein_coding	OCRL, inositol polyphosphate-5-phosphatase [Source:RGD Symbol;Acc:1594526]	-
ENSRNOG00000016591	394.801200262054	399.76327371879	427.823668008174	253.230883743667	360.852302541091	328.946083019819	407.462713996339	314.343089768192	0.37284046836851	0.0388786482573813	0.410276621936859	Utp15	2	28353854	28370261	-	2628	protein_coding	UTP15, small subunit processome component [Source:RGD Symbol;Acc:1310992]	-
ENSRNOG00000020254	619.256704979567	617.913662334151	600.349296365783	530.529165529087	528.88276402969	432.726255690861	612.506554559834	497.379395083213	0.300804344191119	0.0389342209673306	0.410391022883769	Per2	9	98555169	98597359	-	5783	protein_coding	period circadian regulator 2 [Source:RGD Symbol;Acc:61945]	-
novel.1620	2672.42335304289	2559.77451074774	2309.64945246371	1228.48370873994	2382.72703586293	1874.52936887069	2513.94910541811	1828.58003782452	0.458913844768034	0.0389911368454495	0.41047785449345	-	6	128466611	128473495	+	6885	-	-	-
ENSRNOG00000020488	811.647137594578	766.212941294348	729.992832125836	625.75234908559	692.322229302754	435.50608174455	769.284303671587	584.526886710965	0.396459447722555	0.0390751663414336	0.41069104286459	Luc7l	10	15538872	15568638	+	1453	protein_coding	LUC7-like [Source:RGD Symbol;Acc:1307542]	-
ENSRNOG00000052445	115.233852868366	110.687142992031	95.7367648689621	44.9955702519739	96.4109205262456	61.1561731811495	107.219253576453	67.5208879864563	0.662983657926398	0.0391438948509874	0.41069104286459	Kdm7a	4	66922013	66955732	-	2604	protein_coding	lysine (K)-specific demethylase 7A [Source:MGI Symbol;Acc:MGI:2443388]	-
ENSRNOG00000013962	1106.24498753631	1142.334300976	1398.1556702738	725.161167084137	1074.29311443531	995.177727220524	1215.57831959537	931.544002913323	0.383454835158024	0.039179753527771	0.41069104286459	Magi2	4	10995234	11610518	-	4201	protein_coding	membrane associated guanylate kinase, WW and PDZ domain containing 2 [Source:RGD Symbol;Acc:621855]	-
ENSRNOG00000013993	108.219618345944	109.612510535797	62.8272519452564	39.7635271994188	78.0469356641036	49.1102602818322	93.5531269423324	55.6402410484515	0.74556591434394	0.0392699622521944	0.41069104286459	AABR07007000.1	1	276011416	276012351	-	465	protein_coding		-
ENSRNOG00000059013	233.473806246341	161.194868434996	144.602405270828	121.383398819278	133.13889025053	126.018781100551	179.757026650722	126.847023390119	0.502895577042314	0.0392805165630929	0.41069104286459	AABR07060519.1	4	77413672	77446624	-	2240	lincRNA		-
ENSRNOG00000031544	1983.0243028391	1946.15937823852	1864.87239900999	1003.50585748007	1948.41879387327	1236.09598520687	1931.35202669587	1396.0068788534	0.467958138494705	0.0393777839072111	0.41069104286459	Larp1	10	43446526	43498066	+	3178	protein_coding	La ribonucleoprotein domain family, member 1 [Source:RGD Symbol;Acc:1306683]	-
ENSRNOG00000008218	2421.91497724209	2346.99728441354	2600.84877894014	2080.26031769591	2206.43278118636	2002.40136734036	2456.58701353192	2096.36482207421	0.228807981916101	0.0394542490909418	0.41069104286459	Atp6v0e2	4	78168117	78171265	+	862	protein_coding	ATPase, H+ transporting V0 subunit e2 [Source:RGD Symbol;Acc:1303238]	-
ENSRNOG00000052707	2508.08985851757	2628.55098794667	2200.94833401874	1653.32560460741	2164.19561600344	2094.13562711209	2445.86306016099	1970.55228257431	0.311376346658517	0.0395186683951099	0.41069104286459	Cacna1a	19	25526751	25749550	+	8915	protein_coding	calcium voltage-gated channel subunit alpha1 A [Source:RGD Symbol;Acc:2244]	-
ENSRNOG00000021569	716.453954790275	607.167337771818	649.214936767649	291.948002332575	620.7026883404	464.230950965999	657.612076443247	458.960547212991	0.517894765573133	0.0395195309716288	0.41069104286459	Tiam1	11	29933163	30051103	-	4773	protein_coding	T-cell lymphoma invasion and metastasis 1 [Source:RGD Symbol;Acc:1307455]	-
ENSRNOG00000019138	301.612084464158	289.076130726759	197.457077542234	161.146926018697	196.49463802492	211.266780080335	262.715097577717	189.636114707984	0.468629541351394	0.0395442424565062	0.41069104286459	Clec11a	1	100289295	100293558	-	3049	protein_coding	C-type lectin domain containing 11A [Source:RGD Symbol;Acc:3627]	-
ENSRNOG00000047453	901.830152882864	909.139057973377	825.729596994798	554.596563570841	814.442728635998	694.956513422154	878.899602617013	687.998601876331	0.352407754724111	0.039570171665499	0.41069104286459	Casd1	4	29639154	29691928	+	2382	protein_coding	CAS1 domain containing 1 [Source:MGI Symbol;Acc:MGI:2384865]	-
ENSRNOG00000000195	68.1382782178164	69.8511096551649	53.8519302387912	10.4640861051102	44.9917629122479	40.7707821207663	63.9471060372575	32.0755437127082	0.987869554266542	0.0395742251491239	0.41069104286459	Vwa5a	8	42443442	42466907	+	4483	protein_coding	von Willebrand factor A domain containing 5A [Source:RGD Symbol;Acc:735145]	-
ENSRNOG00000008990	747.516993389574	684.540874620616	769.883150821237	281.483916227464	782.30575512725	265.936692469544	733.980339610476	443.242121274753	0.727081752143414	0.0395916934897403	0.41069104286459	Amotl1	8	13042641	13109487	-	2904	protein_coding	angiomotin-like 1 [Source:MGI Symbol;Acc:MGI:1922973]	-
ENSRNOG00000060237	207.420935163059	144.000749135263	137.621599499133	73.2486027357714	146.911878897136	93.58747714085	163.014427932485	104.582652924586	0.638155379167054	0.0396070734490183	0.41069104286459	Inhbb	13	35436532	35442222	-	3119	protein_coding	inhibin subunit beta B [Source:RGD Symbol;Acc:2913]	-
ENSRNOG00000019613	439.892707906197	426.629085124623	431.812699877714	226.02425987038	430.63544501723	256.670605623915	432.778164302845	304.443436837175	0.506251481298723	0.0396104821780123	0.41069104286459	Syt9	1	171592797	171769780	+	1506	protein_coding	synaptotagmin 9 [Source:RGD Symbol;Acc:621169]	-
ENSRNOG00000016505	899.826085876458	801.675812350047	883.570559103129	542.039660244709	834.643111984355	600.442427596741	861.690819109878	659.041733275268	0.386244984993012	0.0397253273295563	0.41069104286459	Fam169a	2	27905535	27938525	+	1992	protein_coding	family with sequence similarity 169, member A [Source:RGD Symbol;Acc:1590893]	-
ENSRNOG00000013963	1429.90180907094	1429.2611667903	1243.58068532912	590.174456328215	1437.90001470572	664.378426831579	1367.58122039679	897.484299288505	0.607255047533596	0.0397376726533685	0.41069104286459	Il6st	2	44289393	44314944	+	3112	protein_coding	interleukin 6 signal transducer [Source:RGD Symbol;Acc:2903]	-
ENSRNOG00000004519	2320.70959341857	2067.59284579288	2318.62477417018	1628.21179795515	2118.28565384808	1702.18015354199	2235.64240446054	1816.22586844841	0.299587151498492	0.0397966641897645	0.41069104286459	Atg2b	6	129449449	129509720	-	9661	protein_coding	autophagy related 2B [Source:RGD Symbol;Acc:1304878]	-
ENSRNOG00000005434	16381.2437103656	15521.9911978339	15630.0241228254	8178.72969975413	15254.0440257383	11923.600552955	15844.4196770083	11785.4580928158	0.426916710693902	0.0398591958558919	0.41069104286459	Sptbn1	14	114518816	114692764	-	7367	protein_coding	spectrin, beta, non-erythrocytic 1 [Source:RGD Symbol;Acc:727922]	-
ENSRNOG00000017151	767.557663453638	783.40706059408	736.973637897531	470.883874729959	735.477593728788	545.772515207531	762.646120648416	584.044661222093	0.384058065454498	0.0398701561202383	0.41069104286459	Rnf214	8	50166505	50199978	-	2429	protein_coding	ring finger protein 214 [Source:RGD Symbol;Acc:1307500]	-
ENSRNOG00000023208	461.937444976667	483.584605304988	378.958027606308	217.652990986292	386.561881348089	344.698430657388	441.493359295988	316.30443433059	0.479364720844413	0.0398721287065642	0.41069104286459	Myorg	5	57876498	57881944	-	2332	protein_coding	myogenesis regulating glycosidase [Source:RGD Symbol;Acc:1309821]	-
ENSRNOG00000027145	113.22978586196	97.7915535172309	68.8107997495665	16.7425377681763	87.2289280951746	27.7982605368861	93.2773797095857	43.9232421334123	1.08205389746408	0.0398744883667	0.41069104286459	Rora	8	75516904	75607212	+	1690	protein_coding	RAR-related orphan receptor A [Source:RGD Symbol;Acc:1308419]	THR-like
ENSRNOG00000013411	474.963880518308	445.972469336822	442.78253751895	308.690540100751	431.553644260337	307.634083274873	454.572962458027	349.292755878654	0.379250035519312	0.0398930303351002	0.41069104286459	Nup155	2	57206613	57258295	+	4409	protein_coding	nucleoporin 155 [Source:RGD Symbol;Acc:621199]	-
ENSRNOG00000002229	2875.83615419313	2961.68704937899	2793.31956664545	1782.03386370027	2801.42589071976	2128.42014844092	2876.94759007252	2237.29330095365	0.362514301143779	0.0399705606325648	0.41069104286459	Adcy5	11	68695839	68842320	-	4850	protein_coding	adenylate cyclase 5 [Source:RGD Symbol;Acc:71014]	-
ENSRNOG00000026974	847.720343709892	864.004494811579	727.998316191066	674.933553779608	707.931616435575	613.414949180621	813.241051570845	665.426706465268	0.289252300104772	0.0400047311418097	0.41069104286459	Dbndd1	19	56302705	56311991	-	1682	protein_coding	dysbindin domain containing 1 [Source:RGD Symbol;Acc:1310008]	-
ENSRNOG00000002323	311.63241949619	346.031650907125	307.155453954587	193.585592944539	304.842148711557	212.193388764898	321.6065081193	236.873710140331	0.439450017598316	0.0401027353363415	0.411394544676033	RGD1566265	X	78870964	78911601	-	1227	protein_coding	similar to RIKEN cDNA 2610002M06 [Source:RGD Symbol;Acc:1566265]	-
ENSRNOG00000037951	416.845937332524	375.046727225424	385.938833378003	125.569033261322	411.353260911981	154.743650322	392.610499311984	230.555314831768	0.766769808335654	0.0401811144549832	0.411742506388055	AABR07039210.1	X	71960851	71972810	+	3763	processed_transcript		-
ENSRNOG00000014597	276.561246884078	219.225021071595	279.232230867806	94.1767749459918	251.586592611346	140.844520053556	258.339499607826	162.202629203631	0.669669815237885	0.0403270996020854	0.412099460317952	Irs1	9	88033668	88086488	-	5354	protein_coding	insulin receptor substrate 1 [Source:RGD Symbol;Acc:2922]	-
ENSRNOG00000020021	1319.67812371859	1280.9618878301	1259.53681280728	726.207575694648	1242.32357592391	947.920684307817	1286.72560811866	972.150611975458	0.403881357155714	0.040376052500442	0.412099460317952	Brsk2	1	214927172	214947624	+	2127	protein_coding	BR serine/threonine kinase 2 [Source:MGI Symbol;Acc:MGI:1923020]	-
ENSRNOG00000006967	616.250604469957	564.182039522486	545.500108159607	208.235313491693	603.256902721365	257.597214308478	575.310917384017	356.363143507179	0.69009317874483	0.0403897579753858	0.412099460317952	Xiap	X	128409472	128453000	+	2560	protein_coding	X-linked inhibitor of apoptosis [Source:RGD Symbol;Acc:620692]	-
ENSRNOG00000009431	149.302991977274	180.538252647195	213.413205020395	116.151355766723	147.830078140243	129.725215838802	181.084816548288	131.235549915256	0.463155584373344	0.0404437060322619	0.412099460317952	Tbc1d4	15	85930044	86105273	-	3927	protein_coding	TBC1 domain family, member 4 [Source:RGD Symbol;Acc:1561609]	-
ENSRNOG00000009470	541.098091729718	543.764022854053	629.269777419949	349.500475910681	566.528932997081	252.037562201101	571.377297334573	389.355657036288	0.553043493027105	0.0404646727712142	0.412099460317952	Flnb	15	18750118	18883005	-	9017	protein_coding	filamin B [Source:RGD Symbol;Acc:1311915]	-
ENSRNOG00000004806	1018.06603925443	1066.03539658344	1047.12086575427	379.8463256155	1053.17453184384	617.121383918872	1043.74076719738	683.380747126072	0.61035844521442	0.0405693098088731	0.412666712862874	Strn	6	1237758	1319541	-	3071	protein_coding	striatin [Source:RGD Symbol;Acc:3782]	-
ENSRNOG00000006965	5370.89957716906	4905.69716270504	4871.60517067583	3363.15727418242	5037.24104768555	3244.05700465461	5049.40063684998	3881.48510884086	0.379418060965892	0.0407104194970413	0.412950165299233	Aff4	10	38692211	38773021	+	10168	protein_coding	AF4/FMR2 family, member 4 [Source:RGD Symbol;Acc:1311694]	AF-4
ENSRNOG00000019105	1938.93482869816	1994.51783876902	2009.47480428082	1106.05390131015	2043.91151515641	1106.37076936807	1980.975823916	1418.77872861154	0.481303444855766	0.0407212504438514	0.412950165299233	Dpp8	8	70522092	70573424	+	3726	protein_coding	dipeptidylpeptidase 8 [Source:RGD Symbol;Acc:1310901]	-
ENSRNOG00000004891	526.067589181671	504.002621973421	513.587853203286	352.639701742214	476.545407172585	394.735299623783	514.552688119459	407.973469512861	0.333847130378281	0.0407440898344455	0.412950165299233	Arl14ep	3	97983686	97993684	-	1317	protein_coding	ADP-ribosylation factor like GTPase 14 effector protein [Source:RGD Symbol;Acc:1311463]	-
ENSRNOG00000020261	689.399050203789	674.869182514517	713.039446680291	401.820906436232	661.103455037113	509.634776509579	692.435893132865	524.186379327641	0.400660432328054	0.0408870192834354	0.413136725369426	Fam53c	18	27558089	27570508	+	2177	protein_coding	family with sequence similarity 53, member C [Source:RGD Symbol;Acc:1593851]	-
ENSRNOG00000014035	2940.96833190134	3046.58301342142	3107.45582637173	2468.4779121955	2793.1620975318	2525.00866543382	3031.6690572315	2595.54955838704	0.223928909755932	0.0409205314892729	0.413136725369426	Arhgef4	9	41295909	41302501	+	1455	protein_coding	Rho guanine nucleotide exchange factor 4 [Source:RGD Symbol;Acc:1586179]	-
ENSRNOG00000017017	121.246053887585	131.105159660463	112.690150314507	71.1557855147494	111.102108415959	57.449738442898	121.680454620852	79.9025441245355	0.604890011522692	0.0410779233252951	0.413136725369426	Zbtb43	3	12493179	12502859	-	1512	protein_coding	zinc finger and BTB domain containing 43 [Source:RGD Symbol;Acc:1310287]	ZBTB
novel.76	298.605983954548	263.28495177716	156.569500879448	98.3624093880359	215.776822130169	133.431650577053	239.486812203719	149.190294031753	0.68080438095636	0.041080940918088	0.413136725369426	-	1	146659432	146706927	+	2967	-	PF11057:Cortexin of kidney	-
ENSRNOG00000010361	1270.57848206163	1241.20048694947	1353.27906174147	968.974373333205	1230.38698576351	899.737032710548	1288.35267691753	1033.03279726909	0.318464532909675	0.041102943780024	0.413136725369426	Kif3b	3	148773259	148813293	+	6168	protein_coding	kinesin family member 3B [Source:RGD Symbol;Acc:1306815]	-
ENSRNOG00000023176	9298.87090972553	8425.11845686912	8307.15886831723	6595.51347205096	8252.77479704662	6641.93105094666	8677.0494116373	7163.40644001475	0.276511905640544	0.0411232429817827	0.413136725369426	Kidins220	6	44225233	44322938	+	7138	protein_coding	kinase D-interacting substrate 220 [Source:RGD Symbol;Acc:619949]	-
ENSRNOG00000015354	622.262805489176	524.420638641854	448.76608532326	527.389939697554	265.359581257952	126.945389785113	531.816509818097	306.564970246873	0.795982504758791	0.0411402311229754	0.413136725369426	Aox1	9	64929721	65007870	+	4951	protein_coding	aldehyde oxidase 1 [Source:RGD Symbol;Acc:620528]	-
ENSRNOG00000005564	497.008617588778	445.972469336822	430.815441910329	239.627571807024	467.363414741514	202.000693234706	457.932176278643	302.997226594415	0.595096580455578	0.0411891405280012	0.413136725369426	Ubn2	4	66165845	66233230	+	5101	protein_coding	ubinuclein 2 [Source:RGD Symbol;Acc:1310722]	-
ENSRNOG00000017225	226.459571723919	229.971345633928	238.34465420502	147.543614082054	207.513028942205	169.569389275005	231.591857187622	174.875344099755	0.40337774319301	0.041197262535454	0.413136725369426	Fam160b1	1	278198179	278221686	+	2434	protein_coding	family with sequence similarity 160, member B1 [Source:RGD Symbol;Acc:1306116]	-
ENSRNOG00000004642	102.207417326725	105.313980710864	199.451593477004	60.6916994096392	111.102108415959	75.0553034495926	135.657663838198	82.2830370917303	0.719873218026033	0.0412034374189965	0.413136725369426	Lmx1a	13	85918252	86061176	+	3252	protein_coding	LIM homeobox transcription factor 1 alpha [Source:RGD Symbol;Acc:1304784]	Homeobox
ENSRNOG00000006582	265.538878348843	258.986421952227	260.284329487491	189.399958502495	239.650002450953	133.431650577053	261.60320992952	187.493870510167	0.480496347250575	0.0413785614617718	0.414399904425642	Aptx	5	56987909	57008859	-	1413	protein_coding	aprataxin [Source:RGD Symbol;Acc:628740]	-
novel.1373	99.201316817115	122.508100010597	134.629825596978	92.0839577249698	89.0653265813888	65.7892166039639	118.779747474897	82.3128336367741	0.530511952034848	0.041556980923406	0.4148355501993	-	4	58507224	58680698	+	2668	-	-	-
ENSRNOG00000020853	2499.07155698874	2454.46053003687	2863.1276243624	2010.15094079167	2214.69657437433	2318.3749287763	2605.55323712934	2181.07414798077	0.256443543463033	0.0415973920367897	0.4148355501993	Scap	8	118570503	118628651	+	4277	protein_coding	SREBF chaperone [Source:RGD Symbol;Acc:1309378]	-
ENSRNOG00000020322	684.388882687774	710.332053570216	673.14912798489	313.922583153306	728.131999783931	248.33112746285	689.290021414293	430.128570133362	0.679793501842705	0.0416643144693652	0.4148355501993	Asb1	9	98668231	98684900	+	2020	protein_coding	ankyrin repeat and SOCS box-containing 1 [Source:RGD Symbol;Acc:1310760]	-
ENSRNOG00000015621	1119.27142307795	991.885757103342	1153.82746826447	685.397639884718	1091.73890005434	592.102949435675	1088.32821614859	789.746496458245	0.462421424798377	0.0416780142084236	0.4148355501993	Nsd3	16	71130668	71237118	-	5080	protein_coding	nuclear receptor binding SET domain protein 3 [Source:RGD Symbol;Acc:1308980]	-
ENSRNOG00000051100	325.660888541034	348.180915819591	379.955285573693	167.425377681763	352.588509353127	190.881389019952	351.265696644773	236.965092018281	0.566505124746849	0.0417403032088161	0.4148355501993	AABR07021547.1	13	77979829	77988006	-	987	lincRNA		-
ENSRNOG00000016976	867.761013773956	912.362955342077	955.373132754851	648.773338516833	864.943687006889	678.277557100022	911.832367290295	730.664860874581	0.319012162087309	0.0417698148664891	0.4148355501993	Clcn7	10	14492844	14516894	+	2749	protein_coding	chloride voltage-gated channel 7 [Source:RGD Symbol;Acc:61836]	-
ENSRNOG00000011470	816.657305110593	772.660736031747	858.639109918504	411.238583930831	838.315908956783	452.185038066681	815.985717020282	567.246510318098	0.523966418170044	0.0417821724745398	0.4148355501993	Tsc1	3	7237192	7265145	+	3814	protein_coding	TSC complex subunit 1 [Source:RGD Symbol;Acc:620124]	-
ENSRNOG00000003813	129.262321913211	84.8959640424312	110.695634379737	51.27402191504	91.8199243107101	66.7158252885267	108.284640111793	69.9365905047589	0.628434341575884	0.0417905640218328	0.4148355501993	Kcnk10	6	122419046	122545899	-	3057	protein_coding	potassium two pore domain channel subfamily K member 10 [Source:RGD Symbol;Acc:619732]	-
ENSRNOG00000037225	126.256221403601	136.47832194163	140.613373401288	53.366839136062	132.220691007423	56.5231297583352	134.449305582173	80.7035533006066	0.733484513276529	0.0418536125353893	0.4148355501993	Tyms	9	121918947	121931564	-	1531	protein_coding	thymidylate synthetase [Source:RGD Symbol;Acc:3921]	-
ENSRNOG00000013306	619.256704979567	632.958516721418	1389.18034856734	553.55015496033	571.119929212617	628.240688133627	880.46519008944	584.303590768858	0.59167357961257	0.0418645047154726	0.4148355501993	Pcdh20	15	71772777	71779033	-	5179	protein_coding	protocadherin 20 [Source:RGD Symbol;Acc:1306297]	-
ENSRNOG00000031890	7397.01132064589	7256.99297694352	7718.77666756007	4596.87302597491	7389.66750852595	5336.33941439758	7457.59365504983	5774.29331629948	0.368977333208652	0.0418894125104896	0.4148355501993	Ncam1	8	53839098	53901358	-	4423	protein_coding	neural cell adhesion molecule 1 [Source:RGD Symbol;Acc:67378]	-
ENSRNOG00000015658	1439.92214410297	1361.5593220476	1586.63742610957	720.975532642093	1521.45614582847	785.764164509315	1462.70629742005	1009.39861432662	0.534813226074104	0.0420925219458625	0.415896913380351	Sorbs1	1	259376933	259484569	-	4569	protein_coding	sorbin and SH3 domain containing 1 [Source:RGD Symbol;Acc:1586598]	-
ENSRNOG00000006966	482.980148543934	477.136810567588	499.626241659896	294.040819553597	471.95441095705	329.872691704382	486.581066923806	365.28930740501	0.412562129604453	0.0421080429620618	0.415896913380351	Nfia	5	116420690	116751416	+	3581	protein_coding	nuclear factor I/A [Source:RGD Symbol;Acc:3170]	CTF/NFI
ENSRNOG00000002722	1398.83877047164	1363.70858696007	1690.35225471761	1078.84727743686	1344.2436919088	1175.86642071028	1484.29987071644	1199.65246335198	0.306978497099802	0.0421233345890072	0.415896913380351	Sec14l1	10	106065712	106112857	+	2946	protein_coding	SEC14-like lipid binding 1 [Source:RGD Symbol;Acc:1563123]	-
ENSRNOG00000048187	73.1484457338323	78.4481693050314	51.8574143040211	36.6243013678857	54.1737553433189	34.2845213288262	67.8180097809616	41.6941926800103	0.698543478050288	0.0421692097171895	0.415896913380351	Epop	10	85573369	85574889	-	1521	protein_coding	elongin BC and polycomb repressive complex 2 associated protein [Source:RGD Symbol;Acc:1587434]	-
ENSRNOG00000024964	557.130627780969	557.734244785086	654.201226604574	289.855185111553	589.483914074759	357.670952241268	589.688699723543	412.336683809193	0.515234279283481	0.0424563198616738	0.416900027604309	Nufip2	10	65176648	65200109	-	2076	protein_coding	NUFIP2, FMR1 interacting protein 2 [Source:RGD Symbol;Acc:1596719]	-
novel.2143	137.278589938836	164.418765803696	118.673698118818	17.7889463786873	137.729886466065	30.5780865905748	140.12368462045	62.0323064784424	1.17239862646726	0.0424686775822237	0.416900027604309	-	X	128951699	128971118	-	1303	-	-	-
ENSRNOG00000019799	2832.7487135554	2751.05908795726	2576.9145877229	1549.73115216682	2637.06822620359	2032.97945393094	2720.24079641185	2073.25961076712	0.391546003595011	0.0425400498147642	0.417357731312389	Pcdhgc3	18	30913842	30969361	+	5288	protein_coding	protocadherin gamma subfamily C, 3 [Source:MGI Symbol;Acc:MGI:1935201]	-
ENSRNOG00000011856	98.1992833139119	123.58273246683	96.7340228363471	53.366839136062	92.7381235538172	63.9359992348381	106.172012872363	70.0136539749058	0.596482643624113	0.0426682896540035	0.418312312717874	LOC108348154	14	109533792	109563447	+	822	protein_coding	ankyrin repeat domain-containing protein 29-like [Source:RGD Symbol;Acc:11372421]	-
ENSRNOG00000017106	3663.43448771083	3695.66101698634	3947.14703490992	2751.00823703347	3672.7969724284	2673.26605496388	3768.74751320236	3032.35708814192	0.313539226559724	0.0427661251152226	0.418358874749553	Csnk1a1	18	56887354	56918345	+	2303	protein_coding	casein kinase 1, alpha 1 [Source:RGD Symbol;Acc:71098]	-
ENSRNOG00000043390	495.004550582372	485.733870217455	485.664630116506	247.998840691112	493.99119279162	284.468866160801	488.801016972111	342.152966547845	0.513513429753366	0.0428434874848781	0.41858357976291	Samd12	7	92993330	93502591	-	4193	protein_coding	sterile alpha motif domain containing 12 [Source:RGD Symbol;Acc:1561402]	-
ENSRNOG00000012841	992.01316817115	913.437587798311	933.43345747238	697.95454321085	905.344453703601	659.745383408764	946.294737813947	754.348126774405	0.326766939784331	0.0428635542395817	0.41858357976291	Alg11	16	74857562	74864816	-	1730	protein_coding	ALG11, alpha-1,2-mannosyltransferase [Source:RGD Symbol;Acc:1564725]	-
ENSRNOG00000004685	919.866755940521	941.378031660377	978.310066004706	643.541295464277	894.326062786316	735.72729554292	946.518284535201	757.864884597838	0.320021023269112	0.0429137746609212	0.418794097184553	Mta3	6	6908684	7031828	+	1904	protein_coding	metastasis associated 1 family, member 3 [Source:RGD Symbol;Acc:1306803]	zf-GATA
novel.1719	31.0630385992987	49.4330929867321	23.9341912172405	12.5569033261322	26.6277780501059	7.41286947650297	34.8101076010904	15.5325169509137	1.15868866184894	0.0430440627233083	0.419455866236101	-	7	66716529	66716800	+	272	-	-	-
ENSRNOG00000054302	23.0467705736732	31.1643412307659	16.9533854455454	10.4640861051102	10.1001916741781	12.9725215838802	23.7214990833282	11.1789331210562	1.08150688654269	0.0431408672561673	0.419455866236101	AABR07050423.1	5	164356063	164361234	-	502	lincRNA		-
ENSRNOG00000007970	1221.47884040468	1140.18503606354	991.274419580712	663.423059063987	1122.95767431998	659.745383408764	1117.64609868298	815.375372264245	0.454492194573507	0.04318356280261	0.419455866236101	Plxnc1	7	35850398	36000906	-	4725	protein_coding	plexin C1 [Source:RGD Symbol;Acc:1307420]	-
novel.205	88.17894828188	106.388613167097	75.7916055212616	27.2066238732865	82.6379318796391	42.6239994898921	90.119722323413	50.8228517476059	0.821071084830209	0.0432264628235009	0.419455866236101	-	1	181770296	181772118	-	1823	-	PF00069:Protein kinase domain	Pkinase
ENSRNOG00000023202	906.84032039888	819.944564106013	753.927023343076	587.035230496682	763.023571022001	637.506774979256	826.903969282656	662.521858832646	0.319161644052494	0.0434620209817722	0.420509605792583	Usp15	7	66595742	66687278	+	4352	protein_coding	ubiquitin specific peptidase 15 [Source:RGD Symbol;Acc:628795]	-
ENSRNOG00000052530	6.01220101921909	3.22389736869992	11.9670956086203	0	0	2.77982605368861	7.06773133217976	0.926608684562871	2.90576787700637	0.043621099983974	1	AABR07069008.1	8	5177028	5188398	-	2417	lincRNA		-
ENSRNOG00000013178	3832.77814975217	3492.55548275825	3530.29320454298	2568.93313880455	3427.63777451881	2900.28518268179	3618.5422790178	2965.61869866838	0.286904984365828	0.0436337093225646	0.42098541631868	Cmip	19	49792273	50000535	+	4643	protein_coding	c-Maf-inducing protein [Source:RGD Symbol;Acc:1306101]	-
ENSRNOG00000019206	1.00203350320318	26.8658114058327	4.98628983692511	0	3.6727969724284	0.926608684562871	10.9513782486537	1.53313521899709	2.80842476277404	0.0436981320564183	1	Nupr1l1	1	194767474	194769524	-	640	protein_coding	nuclear protein, transcriptional regulator, 1-like 1 [Source:RGD Symbol;Acc:9125019]	-
ENSRNOG00000036911	488.992349563153	476.062178111355	540.513818322682	214.513765154759	513.273376896869	275.202779315173	501.856115332396	334.329973788934	0.584951564028003	0.0437440576229999	0.421094212643462	Bicd1	4	184019087	184165540	+	4139	protein_coding	BICD cargo adaptor 1 [Source:RGD Symbol;Acc:1309444]	-
ENSRNOG00000003234	3349.79800120824	3284.07678624898	3564.19997543407	2111.65257601124	3290.82608729585	2595.4309254606	3399.3582542971	2665.96986292256	0.350397018718302	0.0437798300532906	0.421094212643462	Mgrn1	10	10833519	10881977	-	2327	protein_coding	mahogunin ring finger 1 [Source:RGD Symbol;Acc:1311862]	-
ENSRNOG00000047712	741.504792370355	784.481693050314	823.735081060028	632.030800748656	717.113608866646	572.644167059854	783.240522160232	640.596192225052	0.289915142670911	0.0437947968560114	0.421094212643462	Dcx	X	115098675	115175299	-	8827	protein_coding	doublecortin [Source:RGD Symbol;Acc:620670]	-
ENSRNOG00000002790	368.748329178771	404.061803543723	304.163680052432	170.564603513296	367.27969724284	143.624346107245	358.991270924975	227.156215621127	0.659139750401245	0.043861318346271	0.421493523595362	Abcb7	X	75150608	75291938	-	2379	protein_coding	ATP binding cassette subfamily B member 7 [Source:RGD Symbol;Acc:1303086]	-
novel.442	13.0264355416414	9.67169210609976	7.97806373908017	3.13922583153306	4.5909962155355	0.926608684562871	10.2253971289404	2.88561024387715	1.82669271872422	0.0439226789950272	1	-	12	5496935	5503376	+	4516	-	-	-
ENSRNOG00000012098	7010.22638840946	7029.17089622206	6659.68870619717	5176.58339619802	6430.14929947903	5833.92827800784	6899.69533027623	5813.55365789496	0.246995506708067	0.0439278633753586	0.421892605823134	Adcyap1r1	4	85662892	85711696	+	6428	protein_coding	ADCYAP receptor type 1 [Source:RGD Symbol;Acc:2038]	-
ENSRNOG00000013991	221.449404207903	241.792302652494	304.163680052432	82.6662802303706	261.686784285524	105.633390040167	255.80179563761	149.995484852021	0.76838875186397	0.0440498901840385	0.422319213142168	Creg2	9	46360061	46401911	-	867	protein_coding	cellular repressor of E1A-stimulated genes 2 [Source:MGI Symbol;Acc:MGI:1928333]	-
ENSRNOG00000017149	2205.4757405502	2198.69800545335	1998.50496663958	1360.33119366433	1910.77262490588	1844.87789096468	2134.22623754771	1705.32723651163	0.323252553359008	0.0441476774477643	0.422395274591892	Fam131b	4	71703873	71713063	-	4020	protein_coding	family with sequence similarity 131, member B [Source:RGD Symbol;Acc:1560653]	-
ENSRNOG00000001593	579.175364851439	501.853357060954	489.653661986046	353.686110352725	501.336786736477	340.991995919137	523.560794632813	398.67163100278	0.392565391716978	0.0442463129287089	0.423023847813308	Lnpk	3	61433863	61494778	-	1521	protein_coding	lunapark, ER junction formation factor [Source:RGD Symbol;Acc:1312042]	-
ENSRNOG00000010379	1080.19211645303	925.258544816877	1070.05779900413	603.777768264859	1047.6653363852	529.0935588854	1025.16948675801	726.84555451182	0.495859288474366	0.0444273117486644	0.424342268768457	Celf1	3	79823945	79842082	+	1998	protein_coding	CUGBP, Elav-like family member 1 [Source:RGD Symbol;Acc:1307721]	-
ENSRNOG00000021463	39.0793066249241	46.2091956180322	58.8382200757163	24.0673980417535	38.5643682104982	16.6789563221317	48.0422407728909	26.4369075247945	0.860165024230795	0.0444345358224189	0.424342268768457	Ppara	7	126619196	126681752	+	2129	protein_coding	peroxisome proliferator activated receptor alpha [Source:RGD Symbol;Acc:3369]	THR-like
ENSRNOG00000056558	1030.09044129287	940.303399204143	849.663788212039	617.381080201502	889.735066570781	700.516165529531	940.019209569684	735.877437433938	0.35259861153807	0.0445542368372349	0.42470128194486	Gabra3	X	152414615	152642531	-	2514	protein_coding	gamma-aminobutyric acid type A receptor alpha3 subunit [Source:RGD Symbol;Acc:2648]	-
ENSRNOG00000045941	519.053354659248	477.136810567588	616.305423843943	267.880604290821	543.573951919404	296.514779060119	537.49852969026	369.323111756781	0.54061835848081	0.0445812970076291	0.42470128194486	Susd6	6	104437159	104530403	+	3152	protein_coding	sushi domain containing 6 [Source:RGD Symbol;Acc:1595528]	-
ENSRNOG00000058842	6001.17865068386	5898.65755226462	5397.16011948774	3541.04673796929	5533.06863896339	4503.31820697555	5765.66544081207	4525.81119463608	0.349166862209979	0.0446226604870876	0.42470128194486	Sptbn2	1	219964429	220005068	+	8178	protein_coding	spectrin, beta, non-erythrocytic 2 [Source:RGD Symbol;Acc:3751]	-
ENSRNOG00000011720	289.58768242572	279.40443862066	296.185616313351	222.885034038847	257.095788069988	196.441041127329	288.39257911991	225.473954412055	0.355013675812857	0.0446292045755168	0.42470128194486	L3mbtl3	1	20022793	20097099	+	2744	protein_coding	L3MBTL3, histone methyl-lysine binding protein [Source:RGD Symbol;Acc:1305474]	zf-C2HC
ENSRNOG00000010299	1610.26783964751	1659.23251242423	1491.89791920799	887.354501713345	1588.48469057528	1070.23303067012	1587.13275709324	1182.02407431958	0.424717673829666	0.0446484063378735	0.42470128194486	Eps15	5	128923934	129022054	+	2691	protein_coding	epidermal growth factor receptor pathway substrate 15 [Source:RGD Symbol;Acc:1305550]	-
ENSRNOG00000053706	297.603950451345	234.269875458861	220.39401079209	171.611012123807	226.795213047454	144.550954791808	250.755945567432	180.985726654356	0.470063163760547	0.0446757347470422	0.424707968864092	Lonrf1	16	59564419	59593852	+	2499	protein_coding	LON peptidase N-terminal domain and ring finger 1 [Source:RGD Symbol;Acc:1562583]	-
ENSRNOG00000021589	1055.14127887295	942.45266411661	1067.06602510197	691.676091547784	1012.77376514713	569.864341006166	1021.55332269718	758.104732567027	0.430124348434232	0.0447172874480565	0.424707968864092	Nexmif	X	74945082	74968405	-	7392	protein_coding	neurite extension and migration factor [Source:RGD Symbol;Acc:1561931]	-
ENSRNOG00000018170	2249.56521469114	2613.5061335594	2741.46215234142	2276.98513647198	1886.89944458509	2118.22745291072	2534.84450019732	2094.03734465593	0.275773762103409	0.0449406310859181	0.425629723691724	Slc27a1	16	19999112	20016190	+	3186	protein_coding	solute carrier family 27 member 1 [Source:RGD Symbol;Acc:620927]	-
ENSRNOG00000004382	1480.0034842311	1372.30564660993	1404.13921807811	978.392050827804	1390.15365406415	993.324509851398	1418.81611630638	1120.62340491445	0.340069256556959	0.0449479121194758	0.425629723691724	Arel1	6	108635220	108796124	-	5394	protein_coding	apoptosis resistant E3 ubiquitin protein ligase 1 [Source:RGD Symbol;Acc:1307597]	-
ENSRNOG00000005957	241.490074271967	223.523550896528	212.41594705301	130.801076313878	217.613220616383	130.651824523365	225.809857407168	159.688707151208	0.498232841883621	0.0450290042515928	0.425711326084572	Slc4a7	15	11836286	11912916	-	4162	protein_coding	solute carrier family 4 member 7 [Source:RGD Symbol;Acc:621208]	-
ENSRNOG00000042384	199.404667137433	207.404064053028	190.476271770539	102.54804383008	172.621457704135	153.817041637437	199.095000987	142.995514390551	0.474407087052346	0.0450322564918397	0.425711326084572	Kctd7	12	30024081	30033357	-	1477	protein_coding	potassium channel tetramerization domain containing 7 [Source:RGD Symbol;Acc:1582914]	-
ENSRNOG00000061526	172.349762550947	171.941192997329	154.574984944678	94.1767749459918	126.71149554878	141.771128738119	166.288646830985	120.886466410964	0.457065991400052	0.0451206536808408	0.425961302609353	Rsph6a	1	79959591	79979205	+	2325	protein_coding	radial spoke head 6 homolog A [Source:RGD Symbol;Acc:1306786]	-
ENSRNOG00000034126	114.231819365163	104.239348254631	153.577726977293	70.1093769042384	108.347510686638	70.4222600267782	124.016298199029	82.9597158725515	0.578921317341234	0.0451311916729403	0.425961302609353	Pcdhga2	18	30815127	30818320	+	2430	protein_coding	protocadherin gamma subfamily A, 2 [Source:MGI Symbol;Acc:MGI:1935214]	-
ENSRNOG00000007041	181.368064079776	353.554078100758	546.497366126992	228.117077091402	94.5745220400314	280.76243142255	360.473169435842	201.151343517995	0.842031838910675	0.0453250210024754	0.426566115628766	Abcg2	4	88832178	88890621	+	2744	protein_coding	ATP binding cassette subfamily G member 2 [Source:RGD Symbol;Acc:631345]	-
ENSRNOG00000007990	556.128594277766	521.196741273154	904.512976418215	273.112647343376	606.929699693794	423.460168845232	660.612770656378	434.500838627467	0.60383488539422	0.0454057380672873	0.4265878143586	Adipor2	4	151414684	151428894	-	1445	protein_coding	adiponectin receptor 2 [Source:RGD Symbol;Acc:1307891]	-
ENSRNOG00000032329	174.353829557354	162.269500891229	135.627083564363	82.6662802303706	133.13889025053	116.752694254922	157.416804670982	110.852621578607	0.50278510425677	0.0454081411638976	0.4265878143586	AABR07029269.1	10	19366793	19368532	+	1740	protein_coding		-
ENSRNOG00000002824	41.0833736313305	34.3882385994658	73.7970895864916	5.2320430525551	42.2371651829266	12.0459128993173	49.756233939096	19.8383737115997	1.32023980753382	0.0454285036814732	0.4265878143586	NEWGENE_1559832	X	73762691	73778674	-	2607	protein_coding	ring finger protein, LIM domain interacting [Source:RGD Symbol;Acc:11393862]	-
ENSRNOG00000049758	591.199766889878	643.704841283751	456.74414906234	214.513765154759	594.993109533401	229.798953771592	563.882919078656	346.435276153251	0.701899308777356	0.0455134573120271	0.426770032014519	Tbc1d16	10	108258240	108321644	-	2605	protein_coding	TBC1 domain family, member 16 [Source:RGD Symbol;Acc:1588560]	-
ENSRNOG00000047085	1502.04822130157	1456.12697819613	1294.44084166576	831.894845356261	1337.81629720705	1106.37076936807	1417.53868038782	1092.02730397713	0.375823174052741	0.0455238237529866	0.426770032014519	Lrrtm2	18	28012877	28017925	-	4715	protein_coding	leucine rich repeat transmembrane neuronal 2 [Source:RGD Symbol;Acc:1593785]	-
ENSRNOG00000027017	582.181465361049	543.764022854053	622.288971648254	488.672821108646	491.236595062299	473.497037811627	582.744819954452	484.468817994191	0.266864584103458	0.0457262004960267	0.428101892833478	Rnasel	13	71192142	71202625	+	4797	protein_coding	ribonuclease L [Source:RGD Symbol;Acc:727933]	-
ENSRNOG00000009522	128.260288410007	119.284202641897	148.591437140368	41.8563444204408	131.302491764315	53.7433037046465	132.045309397424	75.6340466298009	0.800984729817634	0.0457854438230913	0.428101892833478	Adra1a	15	43298794	43392451	+	2039	protein_coding	adrenoceptor alpha 1A [Source:RGD Symbol;Acc:2055]	-
ENSRNOG00000039300	2054.16868156652	1918.21893437645	1961.60642184634	1591.58749658726	1869.45365896606	1446.43615660264	1977.99801259644	1635.82577071865	0.273964490992129	0.0457947523535515	0.428101892833478	Ahcyl2	4	57050214	57199900	+	5074	protein_coding	adenosylhomocysteinase-like 2 [Source:RGD Symbol;Acc:1564895]	-
ENSRNOG00000052764	13.0264355416414	1.07463245623331	0.997257967385022	0	0	0.926608684562871	5.03277532175323	0.308869561520957	3.87091180014755	0.0457952623503201	1	AABR07016779.1	14	114029162	114047527	-	321	protein_coding		-
ENSRNOG00000008688	458.931344467057	514.748946535754	513.587853203286	259.509335406733	501.336786736477	289.101909583616	495.756048068699	349.982677242275	0.501254328299053	0.04583573080409	0.428101892833478	Usp45	5	35916804	35984524	+	3827	protein_coding	ubiquitin specific peptidase 45 [Source:RGD Symbol;Acc:1310976]	-
ENSRNOG00000053859	857.740678741924	874.750819373912	779.855730495087	623.659531864568	763.941770265108	680.130774469148	837.449076203641	689.244025532941	0.280242895531072	0.0458435824759716	0.428101892833478	Ranbp6	1	247982180	247985497	-	3318	protein_coding	RAN binding protein 6 [Source:RGD Symbol;Acc:1305165]	-
ENSRNOG00000050855	137.278589938836	116.060305273197	100.723054705887	26.1602152627755	96.4109205262456	76.9085208187183	118.02064997264	66.4932188692465	0.823414871468524	0.0459949302779856	0.429009100846098	LOC100911994	4	31333970	31351942	+	1032	protein_coding	coiled-coil domain-containing protein 132-like [Source:RGD Symbol;Acc:6489220]	-
ENSRNOG00000048270	25.0508375800796	7.52242719363315	11.9670956086203	1.04640861051102	9.18199243107101	1.85321736912574	14.846786794111	4.02720613690259	1.86821705056161	0.0460923625497662	0.429009100846098	Knop1	1	188368581	188373571	-	1143	protein_coding	lysine-rich nucleolar protein 1 [Source:RGD Symbol;Acc:1565096]	-
ENSRNOG00000061845	1124.28159059397	1132.66260886991	919.47184592899	731.439618747203	948.499818129635	866.379120066285	1058.80534846429	848.772852314374	0.318307828480896	0.0460933584780984	0.429009100846098	Cttnbp2	4	42932903	43096399	-	5935	protein_coding	cortactin binding protein 2 [Source:RGD Symbol;Acc:628691]	-
ENSRNOG00000046845	81.1647137594578	110.687142992031	79.7806373908017	26.1602152627755	85.3925296089604	37.9909560670777	90.5441647140967	49.8479003129379	0.856003196043122	0.046135872485194	0.42910300328	AABR07028887.1	17	89880042	89923990	-	1986	protein_coding		-
novel.194	130.264355416414	96.7169210609976	113.687408281892	33.4850755363526	111.102108415959	17.6055650066946	113.556228253101	54.0642496530021	1.06860364519286	0.0462663352837361	0.42910300328	-	1	139873927	139889707	-	2417	-	-	-
ENSRNOG00000017230	155.315192996493	174.090457909796	174.520144292379	103.594452440591	155.1756720851	101.926955301916	167.975265066223	120.232359942536	0.480490651538304	0.0463202036550354	0.42910300328	Cox15	1	263494852	263511505	-	2837	protein_coding	COX15 cytochrome c oxidase assembly homolog [Source:RGD Symbol;Acc:1312043]	-
ENSRNOG00000004831	769.561730460044	649.078003564917	757.916055212616	424.841895867474	705.177018706253	505.928341771328	725.518596412526	545.315752115019	0.411267282483585	0.0463263071791758	0.42910300328	Arid2	7	137680530	137795655	+	5875	protein_coding	AT-rich interaction domain 2 [Source:RGD Symbol;Acc:1311105]	ARID
ENSRNOG00000055404	136.276556435633	132.179792116697	120.668214053588	62.7845166306612	120.28410084703	77.8351295032812	129.708187535306	86.9679156603242	0.573339925805269	0.0463581444892137	0.42910300328	AABR07012826.1	2	209661244	209779614	+	399	protein_coding		-
ENSRNOG00000049484	7548.31837962957	7325.76945414245	7576.16877822401	5798.15011084156	7092.17095375925	6138.78253522902	7483.41887066534	6343.03453327661	0.238451400665396	0.0463833249320747	0.42910300328	AABR07054639.1	3	165412803	165477771	-	2424	protein_coding	ATPase phospholipid transporting 9A (putative) [Source:NCBI gene;Acc:84011]	-
ENSRNOG00000061899	210.427035672668	219.225021071595	223.385784694245	96.2695921670139	217.613220616383	115.826085570359	217.679280479503	143.236299451252	0.601610831565458	0.0464143088312927	0.429154231600741	Mosmo	1	190666149	190671228	+	399	protein_coding	modulator of smoothened [Source:RGD Symbol;Acc:7606925]	-
ENSRNOG00000024794	5.01016751601591	83.8213315861979	28.9204810541656	2.09281722102204	23.8731803207846	5.55965210737723	39.2506600521265	10.5085498830613	1.8924342127636	0.046446961607291	0.429220826031212	Senp5	11	72044096	72067150	+	2253	protein_coding	SUMO1/sentrin specific peptidase 5 [Source:RGD Symbol;Acc:1304604]	-
ENSRNOG00000018019	4195.51427791172	3898.76655121444	3104.46405246957	2003.8724891286	3468.03854121552	2888.23926978247	3732.91496053191	2786.71676670886	0.421529489912663	0.0464978164135679	0.429455462111075	Hspa12a	1	279946811	280015358	-	6331	protein_coding	heat shock protein family A (Hsp70) member 12A [Source:RGD Symbol;Acc:1305531]	-
ENSRNOG00000056907	1069.1697479178	994.035022015809	1064.07425119982	761.785468452023	988.900584826348	799.663294777758	1042.42634037781	850.116449352043	0.293821441349388	0.046612883269426	0.42952798606183	Nipbl	2	57509428	57600820	-	8394	protein_coding	NIPBL, cohesin loading factor [Source:RGD Symbol;Acc:1306393]	-
ENSRNOG00000001682	10637.587670005	10782.862065845	9466.96988438601	6434.36654603226	10428.9070032105	6706.79365886606	10295.8065400787	7856.68906936959	0.390002772547906	0.0466330117094107	0.42952798606183	Ttc3	11	34598492	34738791	+	6003	protein_coding	tetratricopeptide repeat domain 3 [Source:RGD Symbol;Acc:1308654]	-
ENSRNOG00000012271	2072.20528462418	1860.18878173985	2038.39528533498	1370.79527976944	1979.63756813891	1277.7933760122	1990.26311723301	1542.74207464018	0.367311247955311	0.046867118048182	0.430142459007018	Cnot1	19	9668186	9761605	+	7714	protein_coding	CCR4-NOT transcription complex, subunit 1 [Source:RGD Symbol;Acc:1308009]	-
ENSRNOG00000051612	13.0264355416414	12.8955894747997	32.9095129237057	12.5569033261322	3.6727969724284	5.55965210737723	19.6105126467156	7.26311746864596	1.44925647148738	0.0469860735551954	0.430142459007018	AABR07044570.2	20	10727513	10729072	+	1471	lincRNA		-
ENSRNOG00000004563	227.461605227122	249.314729846127	241.336428107175	121.383398819278	238.731803207846	128.798607154239	239.370921060142	162.971269727121	0.55273395611743	0.0470131765978948	0.430142459007018	Sec24a	10	37139806	37215899	-	5602	protein_coding	SEC24 homolog A, COPII coat complex component [Source:RGD Symbol;Acc:1309451]	-
ENSRNOG00000020621	46.0935411473464	35.4628710556991	141.610631368673	20.9281722102204	32.1369735087485	50.9634776509579	74.3890145239062	34.6762077899756	1.09959008697967	0.0470607416776826	0.430142459007018	Dcst1	2	188672405	188689392	-	2855	protein_coding	DC-STAMP domain containing 1 [Source:RGD Symbol;Acc:1307756]	-
ENSRNOG00000050057	2033.12597799926	1960.12960016955	2015.45835208513	1515.19966801996	1884.14484685577	1639.17076299172	2002.90464341798	1679.50509262248	0.253781211720218	0.0470626559482823	0.430142459007018	Abca3	10	13723405	13779963	+	6189	protein_coding	ATP binding cassette subfamily A member 3 [Source:RGD Symbol;Acc:1307174]	-
novel.847	227.461605227122	154.747073697596	183.495465998844	128.708259092855	167.112262245492	82.4681729260955	188.568048307854	126.096231421481	0.581082475297834	0.0470796802878607	0.430142459007018	-	17	3716696	3719918	-	3223	-	PF01246:Ribosomal protein L24e	-
ENSRNOG00000051965	491.998450072762	465.315853549022	538.519302387912	289.855185111553	497.663989764049	302.074431167496	498.611202003232	363.197868681032	0.4563533728961	0.0470799261352068	0.430142459007018	Smad4	18	69627757	69671199	-	2042	protein_coding	SMAD family member 4 [Source:RGD Symbol;Acc:3033]	MH1
ENSRNOG00000019977	3037.16354820885	2947.71682744796	2984.79309638337	2595.09335406733	2740.8247406747	2348.02640668232	2989.89115734673	2561.31483380811	0.22324651046181	0.0470863736098458	0.430142459007018	Ptprf	5	137036935	137112927	-	7439	protein_coding	protein tyrosine phosphatase, receptor type, F [Source:RGD Symbol;Acc:3453]	-
novel.51	12.0244020384382	19.3433842121995	9.97257967385022	5.2320430525551	4.5909962155355	5.55965210737723	13.7801219748293	5.12756379182261	1.42357095890748	0.0471575820699265	0.430142459007018	-	1	85102550	85103395	+	846	-	-	-
ENSRNOG00000055076	43.0874406377368	31.1643412307659	28.9204810541656	9.41767749459918	20.2003833483562	23.1652171140718	34.3907543075561	17.5944259856757	0.959016236849204	0.047194325245014	0.430142459007018	AABR07025023.1	16	26080258	26098379	-	1309	lincRNA		-
ENSRNOG00000000638	2316.70145940576	2333.02706248251	2078.28560403039	1481.7145924836	2019.12013559251	1939.39197679009	2242.67137530622	1813.40890162207	0.306120916877901	0.0473053507048109	0.430267981977575	Zfp365	20	22060224	22086108	+	5055	protein_coding	zinc finger protein 365 [Source:RGD Symbol;Acc:1565986]	-
ENSRNOG00000055915	616.250604469957	631.883884265184	586.387684822393	260.555744017244	652.839661849149	269.643127207796	611.507391185845	394.346177691396	0.632115263428853	0.0473629545525494	0.430267981977575	Ago1	5	144448792	144479306	-	2886	protein_coding	argonaute 1, RISC catalytic component [Source:RGD Symbol;Acc:1304619]	-
ENSRNOG00000060542	675.370581158945	675.94381497075	758.913313180002	458.326971403827	651.003263362934	560.598254160537	703.409236436565	556.642829642433	0.336789851160785	0.0473647461214412	0.430267981977575	Mid2	X	112020646	112121943	+	5707	protein_coding	midline 2 [Source:RGD Symbol;Acc:1565674]	-
ENSRNOG00000004305	313.636486502596	300.897087745326	351.034804519528	118.244172987745	342.488317678949	108.413216093856	321.856126255816	189.71523558685	0.761431106356785	0.0475817882009329	0.430267981977575	Abl2	13	74154835	74333244	+	3764	protein_coding	ABL proto-oncogene 2, non-receptor tyrosine kinase [Source:RGD Symbol;Acc:1590898]	-
ENSRNOG00000031266	472.959813511902	515.823578991987	419.845604269094	387.171185889077	397.580272265375	355.817734872143	469.542998924328	380.189731008865	0.304204414896201	0.0475891020833576	0.430267981977575	Siae	8	40078269	40113514	+	3460	protein_coding	sialic acid acetylesterase [Source:RGD Symbol;Acc:1310431]	-
ENSRNOG00000012826	323.656821534628	256.83715703976	258.289813552721	123.4762160403	277.296171418344	157.523476375688	279.594597375703	186.098621278111	0.585628793918266	0.047603973057686	0.430267981977575	Creb3l2	4	64869026	64981384	-	3413	protein_coding	cAMP responsive element binding protein 3-like 2 [Source:RGD Symbol;Acc:1306040]	TF_bZIP
ENSRNOG00000029738	2156.37609889325	2249.20573089631	2006.48303037866	1534.03502300916	1989.73775981309	1768.89597883052	2137.35495338941	1764.22292055092	0.276404697360068	0.0476152157944104	0.430267981977575	Diras1	7	11556192	11561056	+	1897	protein_coding	DIRAS family GTPase 1 [Source:RGD Symbol;Acc:1310445]	-
ENSRNOG00000011009	553.122493768157	424.479820212156	440.78802158418	155.914882966142	507.764181438227	169.569389275005	472.796778521497	277.749484559791	0.766555675918284	0.0476504863889595	0.430267981977575	Cmtm4	19	784618	824420	+	1446	protein_coding	CKLF-like MARVEL transmembrane domain containing 4 [Source:RGD Symbol;Acc:1565098]	-
ENSRNOG00000054514	738.498691860745	728.600805326182	817.751533255718	491.81204694018	764.859969508215	416.047299368729	761.617010147548	557.573105272375	0.449566148467199	0.047668149129403	0.430267981977575	Mkln1	4	58693384	58817691	+	2202	protein_coding	muskelin 1 [Source:RGD Symbol;Acc:620076]	-
ENSRNOG00000012210	554.12452727136	493.256297411088	515.582369138056	291.948002332575	532.555561002118	277.055996684299	520.987731273501	367.186520006331	0.504024460584589	0.0476716877946503	0.430267981977575	Sptlc2	6	111339136	111417954	-	1881	protein_coding	serine palmitoyltransferase, long chain base subunit 2 [Source:RGD Symbol;Acc:1305447]	-
ENSRNOG00000011521	204.414834653449	196.657739490695	269.259651193956	109.872904103657	198.331036511134	159.376693744814	223.4440751127	155.860211453202	0.517786981960849	0.0476828258710992	0.430267981977575	Filip1	8	87256264	87419564	-	6550	protein_coding	filamin A interacting protein 1 [Source:RGD Symbol;Acc:628597]	-
ENSRNOG00000032364	281.571414400094	292.300028095459	349.040288584758	116.151355766723	316.77873887195	148.257389530059	307.637243693437	193.729161389577	0.665669299469974	0.0477619451104857	0.430751446143498	Tbcel	8	46694561	46750898	-	1775	protein_coding	tubulin folding cofactor E-like [Source:RGD Symbol;Acc:1308880]	-
novel.671	36.0732061153146	26.8658114058327	22.9369332498555	12.5569033261322	19.2821841052491	12.0459128993173	28.6253169236676	14.6283334435662	0.965486393280804	0.0479108065046112	0.43117169247613	-	14	102296161	102301862	-	624	-	PF15350:Ewing's tumour-associated antigen 1 homologue	-
novel.421	34.0691391089082	27.940443862066	27.9232230867806	6.27845166306612	24.7913795638917	9.26608684562871	29.9776020192516	13.4453060241955	1.14757909107719	0.0479850988997108	0.431609969569932	-	11	12205938	12259076	-	878	-	-	-
ENSRNOG00000018214	1064.15958040178	1075.70708868954	882.573301135744	659.237424621943	901.671656731173	837.654250844836	1007.47999007569	799.52111073265	0.332767679217065	0.0480163504848057	0.43166084804171	Bok	9	100829552	100840504	+	1400	protein_coding	BOK, BCL2 family apoptosis regulator [Source:RGD Symbol;Acc:70984]	-
ENSRNOG00000054901	409.831702810102	399.76327371879	420.842862236479	238.581163196513	409.516862425767	248.33112746285	410.145946255124	298.809717695043	0.455841264688997	0.0481229271097134	0.431947893055956	Rif1	3	37599728	37647631	+	7251	protein_coding	replication timing regulatory factor 1 [Source:RGD Symbol;Acc:1562474]	-
ENSRNOG00000018992	892.811851354035	911.288322885844	919.47184592899	453.094928351272	929.217634024386	564.304688898789	907.85734005629	648.872417091482	0.483849528548006	0.0481360556730877	0.431947893055956	Dpysl3	18	37716143	37819097	-	2656	protein_coding	dihydropyrimidinase-like 3 [Source:RGD Symbol;Acc:2410]	-
ENSRNOG00000004186	1038.1067093185	920.960014991944	1016.20586876534	511.693810539889	1040.31974244035	517.974254670645	991.757531025259	689.995935883626	0.522966427525525	0.048188428201328	0.431947893055956	Snx13	6	54488038	54588778	+	3339	protein_coding	sorting nexin 13 [Source:RGD Symbol;Acc:1309778]	-
ENSRNOG00000006905	3158.40960209643	2858.5223335806	2861.13310842763	1887.72113336188	2877.63642789765	2251.65910348778	2959.35501470155	2339.00555491577	0.339163172366392	0.0482024779400941	0.431947893055956	Hectd1	6	72510255	72596446	-	8296	protein_coding	HECT domain E3 ubiquitin protein ligase 1 [Source:RGD Symbol;Acc:1561653]	-
ENSRNOG00000060482	43.0874406377368	39.7614008806323	30.9149969889357	19.8817635997094	28.4641765363201	13.8991302684431	37.9212795024349	20.7483568014909	0.868314821848355	0.0482464335062174	0.431947893055956	AABR07011857.2	2	172924837	173087648	-	885	protein_coding		-
ENSRNOG00000011700	1905.86772309245	1888.12922560192	1987.53512899835	1469.15768915747	1807.93430967788	1582.64763323338	1927.17735923091	1619.91321068958	0.250298351869917	0.0482931838182474	0.431947893055956	Ptprm	9	114846095	115555261	-	5353	protein_coding	protein tyrosine phosphatase, receptor type, M [Source:RGD Symbol;Acc:620776]	-
ENSRNOG00000012240	3794.70087663045	3551.66026785108	3728.7475400526	2623.34638655113	3633.3144049748	2670.4862289102	3691.70289484471	2975.71567347871	0.310925294477077	0.0483568618495601	0.431947893055956	Supt6h	10	65470471	65507581	-	6540	protein_coding	SPT6 homolog, histone chaperone [Source:RGD Symbol;Acc:1309290]	-
ENSRNOG00000058341	5.01016751601591	2.14926491246661	1.99451593477004	0	0	0	3.05131612108419	0	4.1093416443684	0.0483637526867152	1	AABR07042999.1	19	15843869	15846205	+	1880	lincRNA		-
ENSRNOG00000046242	333.67715656666	317.016574588825	326.103355334902	170.564603513296	333.306325247878	159.376693744814	325.599028830129	221.082540835329	0.557381110021985	0.0485580983106994	0.433096731720665	Klf7	9	70740480	70787913	-	3207	protein_coding	Kruppel like factor 7 [Source:RGD Symbol;Acc:1306029]	-
ENSRNOG00000058733	1020.07010626084	995.109654472042	954.375874787466	555.642972181352	936.563227969243	776.498077663686	989.851878506782	756.234759271427	0.387602471570802	0.0486454807945799	0.433618410993969	Asap1	7	104669672	104801045	-	3816	protein_coding	ArfGAP with SH3 domain, ankyrin repeat and PH domain 1 [Source:RGD Symbol;Acc:1307379]	-
ENSRNOG00000045837	2.00406700640636	12.8955894747997	12.9643535760053	4.18563444204408	0	0.926608684562871	9.28800335240378	1.70408104220232	2.4831354478682	0.0487343305007456	1	AABR07042611.1	19	320906	323636	+	642	protein_coding		-
ENSRNOG00000059295	767.557663453638	754.391984275781	716.031220582446	479.255143614047	747.41418388918	459.597907543184	745.993622770621	562.089078348804	0.407781089191325	0.0487609410952397	0.434188633353335	Selenoi	6	27473748	27512287	-	2605	protein_coding	selenoprotein I [Source:RGD Symbol;Acc:1560938]	-
ENSRNOG00000016846	252.512442807202	280.479071076893	230.36659046594	193.585592944539	200.167434997348	207.560345342083	254.452701450012	200.437791094657	0.343116156103449	0.0488216844123989	0.434456612796482	Pik3cd	5	166602053	166628028	-	4788	protein_coding	phosphatidylinositol-4,5-bisphosphate 3-kinase, catalytic subunit delta [Source:RGD Symbol;Acc:1310990]	-
ENSRNOG00000002035	656.331944598084	664.122857952183	679.1326757892	495.997681382224	606.929699693794	550.405558630346	666.529159446489	551.110979902121	0.273548514887071	0.048886000611288	0.434456612796482	Paqr3	14	14107580	14124828	+	1857	protein_coding	progestin and adipoQ receptor family member 3 [Source:RGD Symbol;Acc:1310426]	-
novel.1519	419.852037842133	376.121359681657	351.034804519528	289.855185111553	325.042532059914	310.413909328562	382.336067347773	308.437208833343	0.309260750956036	0.0489099662495931	0.434456612796482	-	5	153806950	153807759	+	810	-	-	-
novel.269	33.067105605705	19.3433842121995	19.9451593477004	13.6033119366433	13.7729886466065	5.55965210737723	24.1185497218683	10.9786508968757	1.14098290539875	0.048948999960204	0.434486781225705	-	10	63551313	63601445	+	3171	-	PF09036:Bcr-Abl oncoprotein oligomerisation domain	-
ENSRNOG00000004208	1409.86113900688	1384.1266036285	1216.65472020973	881.076050050279	1297.41553051033	978.498770898392	1336.88082094837	1052.330117153	0.344793272281732	0.0489887754663542	0.434611098495562	Crim1	6	788548	960703	+	4076	protein_coding	cysteine rich transmembrane BMP regulator 1 [Source:RGD Symbol;Acc:1308710]	-
[truncated: 23 more rows]
