# Supplementary material for: Electroacupuncture alleviates perioperative hypothalamus-pituitary-adrenal axis dysfunction via circRNA-miRNA-mRNA networks
Source: Front Mol Neurosci. 2023 Jan 25;16:1115569. doi: 10.3389/fnmol.2023.1115569 (PMC9905746; doi:10.3389/fnmol.2023.1115569)
Supplement: Supplementary file 1 [file Data_Sheet_1.ZIP › Raw data/Fig2/Fig2C/PVN/HT VS NC/PVNHTvsPVNNC_deg_all.xls]

gene_id	HT1	HT2	HT3	NC1	NC2	NC3	HT	NC	log2FoldChange	pvalue	padj	gene_name	gene_chr	gene_start	gene_end	gene_strand	gene_length	gene_biotype	gene_description	tf_family
ENSRNOG00000047706	588.193666380268	686.690139533083	1221.64101004665	0	2.7545977293213	0	832.174938653334	0.918199243107101	9.76286388752257	2.58933697183214e-28	4.36691680299491e-24	LOC103690108	20	3791407	3794027	-	1089	protein_coding	class I histocompatibility antigen, Non-RT1.A alpha-1 chain-like [Source:RGD Symbol;Acc:9113230]	-
ENSRNOG00000012294	621.260771985973	498.629459692254	613.313649941788	229.163485701913	268.114178987273	249.257736147412	577.734627206672	248.8451336122	1.21467993289621	2.21807654163396e-13	1.87039304373283e-09	Heph	X	65563122	65658516	+	4377	protein_coding	hephaestin [Source:RGD Symbol;Acc:71060]	-
ENSRNOG00000048951	116.235886371569	105.313980710864	243.330944041945	1.04640861051102	0.918199243107101	0	154.960270374793	0.654869284539374	7.91766908389771	4.52309402982447e-13	2.54273269376632e-09	LOC100364500	20	2704148	2707120	-	1154	protein_coding	RT1 class I, locus CE11-like [Source:RGD Symbol;Acc:2320860]	-
ENSRNOG00000029686	176.35789656376	229.971345633928	175.517402259764	78.4806457883265	64.2739470174971	63.9359992348381	193.948881485817	68.8968640135539	1.49486404625934	2.87062232364024e-10	1.21032613720482e-06	LOC102555727	4	9809606	9810649	+	1041	pseudogene	quinone oxidoreductase-like protein 1-like [Source:RGD Symbol;Acc:7532340]	-
novel.1184	47.0955746505496	49.4330929867321	97.7312808037321	6.27845166306612	0.918199243107101	7.41286947650297	64.7533161470046	4.86984012755873	3.74507459948531	1.02079640825785e-09	3.44314628505373e-06	-	20	132242	135568	+	2471	-	-	-
ENSRNOG00000061153	2292.65265532888	2107.35424667351	2520.07088358195	1279.75773065498	1413.10863514183	1450.14259134089	2306.69259519478	1381.00298571257	0.739966794706131	6.59810150791446e-09	1.85461636551629e-05	Hrh3	3	175473078	175479395	-	3264	protein_coding	histamine receptor H3 [Source:RGD Symbol;Acc:620630]	-
ENSRNOG00000049918	46.0935411473464	74.1496394800982	109.698376412352	13.6033119366433	14.6911878897136	9.26608684562871	76.6471856799323	12.5201955573285	2.61599829831996	1.44869111329018e-08	3.49031080366269e-05	Lrg1	9	10952374	10954681	+	1365	protein_coding	leucine-rich alpha-2-glycoprotein 1 [Source:RGD Symbol;Acc:1359464]	-
novel.1205	34.0691391089082	39.7614008806323	57.8409621083313	0	0	0.926608684562871	43.8905006992906	0.308869561520957	6.99312538425701	3.71112571886232e-08	7.82351690607662e-05	-	20	147571	153922	-	1512	-	-	-
ENSRNOG00000048295	16.0325360512509	16.1194868434996	13.9616115433903	55.4596563570841	60.6011500450686	106.55999872473	15.3712114793803	74.2069350422943	-2.27390742635757	8.22833323193905e-08	0.000154189822174058	AABR07039229.2	X	72650313	72654262	+	1081	processed_transcript	DMRT-like family C1a [Source:NCBI gene;Acc:501668]	-
ENSRNOG00000012404	67.1362447146132	109.612510535797	96.7340228363471	196.724818776072	224.040615318133	283.542257476239	91.1609260289192	234.769230523481	-1.36710249029329	1.11999061141482e-07	0.00018888641661511	Thrsp	1	162381253	162385575	-	1232	protein_coding	thyroid hormone responsive [Source:RGD Symbol;Acc:3859]	-
ENSRNOG00000025710	95.1931828043023	109.612510535797	96.7340228363471	28.2530324837975	38.5643682104982	37.9909560670777	100.513238725482	34.9361189204578	1.51932760132838	1.51335797145664e-07	0.000232025292623784	Ces5a	19	12097632	12136240	+	1641	protein_coding	carboxylesterase 5A [Source:RGD Symbol;Acc:1549717]	-
ENSRNOG00000013552	239.486007265561	295.523925464159	341.062224845677	489.719229719158	639.984872445649	558.745036791411	292.024052525132	562.816379652073	-0.947139787969631	7.35464464269544e-07	0.00103363401582549	Scd	1	264160129	264172729	-	4475	protein_coding	stearoyl-CoA desaturase [Source:RGD Symbol;Acc:621176]	-
ENSRNOG00000002919	3769.65003905037	5092.68321008964	4833.7093679152	7477.63593071175	8507.11598738729	7022.767220302	4565.3475390184	7669.17304613368	-0.748409996036997	1.32861743611416e-06	0.0016674573193478	Gfap	10	90990762	90999506	-	3661	protein_coding	glial fibrillary acidic protein [Source:RGD Symbol;Acc:2679]	-
ENSRNOG00000050210	50.1016751601591	37.6121359681657	66.8162838147964	12.5569033261322	0.918199243107101	5.55965210737723	51.5100316477071	6.34491822553886	3.04889865748003	1.4065152534614e-06	0.0016674573193478	RT1-CE10	20	154074	157861	-	1778	protein_coding	RT1 class I, locus CE10 [Source:RGD Symbol;Acc:1359292]	-
novel.115	503.020818607997	592.122483384552	511.593337268516	1131.16770796241	769.45096572375	1055.40729171711	535.578879753689	985.341988467758	-0.879409033091932	1.48306313609351e-06	0.0016674573193478	-	1	226111567	226114274	+	2708	-	-	-
ENSRNOG00000042838	545.106225742531	373.972094769191	479.681082312195	765.971102894067	893.407863543209	844.140511636776	466.253134274639	834.506492691351	-0.839429937053709	1.71365482614852e-06	0.00180629929018717	Junb	19	26092974	26094756	-	1783	protein_coding	JunB proto-oncogene, AP-1 transcription factor subunit [Source:RGD Symbol;Acc:2944]	TF_bZIP
ENSRNOG00000042731	1518.08075735282	1733.38215190432	1553.72791318586	2460.10664331141	2212.86017588811	2350.806232736	1601.73027414767	2341.25768397851	-0.547697658522358	3.61294600102036e-06	0.00358425495924755	Slc25a18	4	153330069	153350446	+	1964	protein_coding	solute carrier family 25 member 18 [Source:RGD Symbol;Acc:1590470]	-
ENSRNOG00000020480	2099.26018921067	2607.058338822	2362.50412473512	3234.44901508956	3774.71708841329	3853.76551909698	2356.27421758926	3620.97720753328	-0.620112448103597	7.3459024979357e-06	0.00688270253487142	Fads1	1	226234074	226249138	+	3416	protein_coding	fatty acid desaturase 1 [Source:RGD Symbol;Acc:621678]	-
ENSRNOG00000007338	295.599883444939	298.747822832859	338.070450943522	592.267273549238	482.972801874335	468.863994388813	310.806052407107	514.701356604128	-0.726576276766391	1.2143143204898e-05	0.0104672434452234	Fbln2	4	122835436	122895121	+	4309	protein_coding	fibulin 2 [Source:RGD Symbol;Acc:628685]	-
ENSRNOG00000003172	22.04473707047	27.940443862066	30.9149969889357	76.3878285673045	67.9467439899255	73.2020860804668	26.9667259738239	72.5122195458989	-1.42671132190282	1.24129776996423e-05	0.0104672434452234	Serpinf1	10	62241756	62254287	-	1548	protein_coding	serpin family F member 1 [Source:RGD Symbol;Acc:631369]	-
ENSRNOG00000057367	8496.24207365978	9374.01891572313	9040.14347434522	11919.640482331	12186.3403545174	11996.8026390355	8970.13482124271	12034.261158628	-0.423978553088794	1.37335783467714e-05	0.0108571256241931	Glud1	16	10662021	10695557	+	2867	protein_coding	glutamate dehydrogenase 1 [Source:RGD Symbol;Acc:2708]	-
ENSRNOG00000013484	541.098091729718	445.972469336822	735.976379930146	1090.35777215248	932.890430996814	1616.00554587765	574.348980332229	1213.08458300898	-1.07844568752418	1.41628676983249e-05	0.0108571256241931	LOC108348061	9	27368272	27452902	-	1453	protein_coding	glutathione S-transferase alpha-3 [Source:RGD Symbol;Acc:11504935]	-
ENSRNOG00000028896	43.0874406377368	53.7316228116653	104.712086575427	14.6497205471543	18.363984862142	18.5321736912574	67.1770500082765	17.1819597001846	1.96507344783234	1.62939280168927e-05	0.0119476998262998	A2m	4	154309426	154359137	+	4573	protein_coding	alpha-2-macroglobulin [Source:RGD Symbol;Acc:2004]	-
ENSRNOG00000050183	18.0366030576573	8.59705964986645	12.9643535760053	0	0	0	13.1993387611763	0	6.22261530362227	1.73679759565879e-05	1	RT1-CE1	20	4638663	4943564	-	2066	protein_coding	RT1 class I, locus1 [Source:RGD Symbol;Acc:1595869]	-
ENSRNOG00000046889	2332.73399545701	2523.2370072358	2716.5307031568	3899.96489137457	3378.05501539102	3525.74604476173	2524.1672352832	3601.25531717577	-0.512555624537263	2.83569659881483e-05	0.0199266763079217	Dbi	13	36117119	36174908	-	2146	protein_coding	diazepam binding inhibitor, acyl-CoA binding protein [Source:RGD Symbol;Acc:2490]	-
ENSRNOG00000057522	150.305025480477	197.732371946928	197.457077542234	59.6452907991282	90.901725067603	24.0918257986347	181.831491656547	58.2129472217886	1.64291565357246	3.47074428170049e-05	0.0230807115459851	Retreg1	2	78391921	78399987	+	1044	protein_coding	reticulophagy regulator 1 [Source:RGD Symbol;Acc:1565003]	-
ENSRNOG00000002456	315.640553509002	286.926865814293	236.35013827025	99.4088179985469	178.130653162778	129.725215838802	279.639185864515	135.754895666709	1.03988170357648	3.55824785173799e-05	0.0230807115459851	Hlf	10	77840568	77918191	-	888	protein_coding	HLF, PAR bZIP transcription factor [Source:RGD Symbol;Acc:1582828]	TF_bZIP
ENSRNOG00000036960	559.134694787376	635.107781633884	534.530270518372	269.973421511843	396.662073022268	366.937039086897	576.25758231321	344.524177873669	0.740383382460415	7.68670065549413e-05	0.0463336607155436	Abcc9	4	176805431	176922424	-	7185	protein_coding	ATP binding cassette subfamily C member 9 [Source:RGD Symbol;Acc:3787]	-
ENSRNOG00000007782	50.1016751601591	24.716546493366	33.9067708910907	107.780086882635	77.1287364209965	94.5140858254129	36.2416641815386	93.1409697096815	-1.35721127533895	7.69251408262804e-05	0.0463336607155436	Ghrh	3	153449125	153468794	-	825	protein_coding	growth hormone releasing hormone [Source:RGD Symbol;Acc:61883]	-
ENSRNOG00000007607	263.534811342437	145.075381591496	241.336428107175	340.082798416082	445.326632906944	607.855297073244	216.64887368037	464.42157613209	-1.09973110444018	8.42494473850697e-05	0.0489954113844552	Nr4a1	7	142905758	142920216	+	2660	protein_coding	nuclear receptor subfamily 4, group A, member 1 [Source:RGD Symbol;Acc:620029]	NGFIB-like
ENSRNOG00000001747	245.49820828478	435.226144774489	270.256909161341	78.4806457883265	190.985442566277	74.1286947650297	316.993754073537	114.531594373211	1.46653208523328	8.97627046695658e-05	0.0504616004750743	Pak2	11	71959228	72021224	+	5559	protein_coding	p21 (RAC1) activated kinase 2 [Source:RGD Symbol;Acc:61953]	-
ENSRNOG00000047321	3886.88795892514	3215.30030905005	2040.38980126975	6743.05708613301	5106.10599091859	5116.73315615618	3047.52602308165	5655.29874440259	-0.891934770390412	0.000108530394293993	0.0590440354763932	Hba-a2	10	15589364	15590220	-	557	protein_coding	hemoglobin alpha, adult chain 2 [Source:RGD Symbol;Acc:1359364]	-
ENSRNOG00000013794	139.282656945242	185.911414928362	140.613373401288	294.040819553597	230.468010019882	294.661561690993	155.269148424964	273.056797088157	-0.815180310789257	0.00011416646200228	0.060169293177139	Rbp1	8	106449321	106470842	+	696	protein_coding	retinol binding protein 1 [Source:RGD Symbol;Acc:3543]	-
ENSRNOG00000011824	1437.91807709657	1257.31997379297	915.48281405945	2458.01382609039	1669.28622396871	2150.65875687042	1203.57362164966	2092.65293564317	-0.797896957669747	0.000124605042665765	0.0632859976959217	Trh	4	124110716	124113242	-	1391	protein_coding	thyrotropin releasing hormone [Source:RGD Symbol;Acc:3903]	-
ENSRNOG00000019422	643.305509056443	454.569528986689	649.214936767649	799.45617843042	1039.40154319724	1138.80207332777	582.363324936927	992.553264985142	-0.769163895162223	0.000127585171755786	0.0632859976959217	Egr1	18	27657628	27661429	+	3130	protein_coding	early growth response 1 [Source:RGD Symbol;Acc:2544]	zf-C2H2
ENSRNOG00000045989	0	0	0	133.940302145411	2.7545977293213	192.734606389077	0	109.80983542127	-9.18717821338197	0.000146839812367054	0.0707558124448674	Hba-a3	10	15577249	15577977	-	429	protein_coding	hemoglobin alpha, adult chain 3 [Source:RGD Symbol;Acc:1359209]	-
ENSRNOG00000016394	33.067105605705	105.313980710864	67.8135417821815	20.9281722102204	18.363984862142	21.311999744946	68.7315426995835	20.2013856057695	1.76531132616258	0.00017741447052394	0.0831137512607291	Wdr77	2	208420309	208587260	+	2929	protein_coding	WD repeat domain 77 [Source:RGD Symbol;Acc:1310479]	-
ENSRNOG00000014288	746.514959886371	770.511471119281	1430.06792523012	440.53802502514	575.710925428152	495.735646241136	982.364785411924	503.994865564809	0.962712764249988	0.00019197989474851	0.0869846539424965	Fn1	9	78900103	78969078	-	8406	protein_coding	fibronectin 1 [Source:RGD Symbol;Acc:2624]	-
ENSRNOG00000058439	10.0203350320318	15.0448543872663	12.9643535760053	179.982281007895	56.9283530726402	12.9725215838802	12.6765143317678	83.294385221472	-2.71492778784012	0.00019674940243156	0.0869846539424965	LOC100910130	X	156392630	156399760	-	1324	protein_coding	protein FAM50A-like [Source:RGD Symbol;Acc:6500228]	-
ENSRNOG00000008015	336.683257076269	237.493772827561	191.473529737924	390.310411720611	497.663989764049	516.121037301519	255.216853213918	468.031812928726	-0.875243905422538	0.000201150400459968	0.0869846539424965	Fos	6	109300433	109303299	+	1589	protein_coding	Fos proto-oncogene, AP-1 transcription factor subunit [Source:RGD Symbol;Acc:2626]	TF_bZIP
ENSRNOG00000049075	837.70000867786	913.437587798311	756.918797245231	1331.03175257002	1055.92912957317	1585.42745928707	836.018797907134	1324.12944714342	-0.663575979282886	0.000216660610466803	0.0913495298880657	Fabp5	2	93981656	93985378	-	723	protein_coding	fatty acid binding protein 5 [Source:RGD Symbol;Acc:70997]	-
ENSRNOG00000017459	580.177398354642	543.764022854053	403.889476790934	266.83419568031	363.606900270412	254.81738825479	509.276965999876	295.086161401837	0.78649417136517	0.000238762442401477	0.0982128924658757	C1ql3	17	80314186	80320681	-	768	protein_coding	complement C1q like 3 [Source:RGD Symbol;Acc:1591795]	-
ENSRNOG00000061989	147.298924970868	131.105159660463	121.665472020973	37.6707099783967	86.3107288520675	48.1836515972693	133.356518884101	57.3883634759112	1.21198283886897	0.000246450476923566	0.0982206264167887	Nkrf	X	123502096	123515720	-	1157	protein_coding	NFKB repressing factor [Source:RGD Symbol;Acc:6500424]	-
ENSRNOG00000048922	110.22368535235	138.627586854097	91.747732999422	25.1138066522645	67.9467439899255	32.4313039597005	113.53300173529	41.8306182006301	1.4346555173841	0.000250429109749298	0.0982206264167887	LOC100909664	13	43818010	43845101	+	3420	protein_coding	centrosomal protein of 170 kDa-like [Source:RGD Symbol;Acc:6502250]	-
ENSRNOG00000019689	1414.87130652289	1719.41192997329	1167.78907980786	881.076050050279	870.452882465532	1027.60903118022	1434.02410543468	926.379321232012	0.630033210686775	0.000307337424401877	0.117801037784947	Vwf	4	158088505	158219523	+	8829	protein_coding	von Willebrand factor [Source:RGD Symbol;Acc:621759]	-
ENSRNOG00000033261	2618.31354386992	2617.80466338433	2907.00697492734	1972.48023081327	2136.64963871022	2071.89701868258	2714.3750607272	2060.34229606869	0.397653265169025	0.000346037003347818	0.127878831506566	Fam107a	15	18399515	18415965	+	3085	protein_coding	family with sequence similarity 107, member A [Source:RGD Symbol;Acc:1306327]	-
ENSRNOG00000047618	137.278589938836	126.80662983553	167.539338520684	9.41767749459918	63.35574777439	53.7433037046465	143.874852765017	42.1722429912119	1.76465209495407	0.000348794915464099	0.127878831506566	Katnal1	12	7454884	7548614	+	2251	protein_coding	katanin catalytic subunit A1 like 1 [Source:RGD Symbol;Acc:1359252]	-
ENSRNOG00000023077	1251.53984550077	1183.17033431287	1306.40793727438	814.105898977574	952.172615102063	951.627119046069	1247.03937236267	905.968544375235	0.46055395085528	0.000360536753320355	0.129371326483996	Cpne9	4	145238947	145262442	+	1960	protein_coding	copine family member 9 [Source:RGD Symbol;Acc:1309212]	-
ENSRNOG00000020246	268.544978858453	269.73274651456	242.33368607456	439.491616414629	365.443298756626	366.937039086897	260.203803815858	390.623984752717	-0.585395838224937	0.000371028997273507	0.130362584146202	Myl9	3	152857592	152863960	+	1104	protein_coding	myosin light chain 9 [Source:RGD Symbol;Acc:1311235]	-
ENSRNOG00000048597	197.400600131027	61.2540500052985	28.9204810541656	11.5104947156212	24.7913795638917	25.0184344831975	95.858377063497	20.4401029209035	2.22575314289229	0.000384567182646535	0.132361745619057	LOC100910732	11	72829238	72865902	+	1964	protein_coding	serine/threonine-protein kinase PAK 2-like [Source:RGD Symbol;Acc:6497075]	-
ENSRNOG00000001837	3432.9667819741	3560.25732750094	2752.43198998266	7655.52539449862	3620.4596155713	6713.279919658	3248.55203315257	5996.42164324264	-0.88426551120092	0.000404349660182541	0.136387140379571	Sst	11	80358211	80359444	+	613	protein_coding	somatostatin [Source:RGD Symbol;Acc:3761]	-
ENSRNOG00000008901	415.843903829321	394.390111437623	318.125291595822	162.193334629208	281.88716763388	176.982258751508	376.119768954255	207.020920338199	0.859774796166775	0.000454875340771321	0.150421031806046	Coro2a	5	62156839	62187930	-	2352	protein_coding	coronin 2A [Source:RGD Symbol;Acc:1309719]	-
ENSRNOG00000036865	91.1850487914896	88.1198614111311	88.7559590972669	197.771227386583	128.547894034994	158.450085060251	89.3536230999625	161.589735493943	-0.852519071269191	0.000479089771988243	0.155381711626572	Krt77	7	143461423	143473783	-	2964	protein_coding	keratin 77 [Source:RGD Symbol;Acc:1302968]	-
ENSRNOG00000042905	91.1850487914896	181.612885103429	41.8848346301709	296.133636774619	221.286017588811	341.9186046037	104.89425617503	286.446086322377	-1.4512463454835	0.000495351385027918	0.157624549216902	RT1-T24-4	20	3189473	3197457	+	1638	protein_coding	RT1 class I, locus T24, gene 4 [Source:RGD Symbol;Acc:1598233]	-
ENSRNOG00000000161	388.788999242835	351.404813188291	387.933349312773	229.163485701913	269.032378230381	268.716518523233	376.042387247966	255.637460818509	0.555883584077334	0.000514356053504013	0.160641015598985	Chm	X	84666900	84821775	-	3498	protein_coding	CHM, Rab escort protein 1 [Source:RGD Symbol;Acc:2340]	-
ENSRNOG00000000299	448.911009435026	515.823578991987	508.601563366361	149.636431303076	371.870693458376	199.220867181017	491.112050597791	240.242663980823	1.02997514259508	0.000543922060910053	0.166786282859055	Foxo3	20	46428124	46519144	+	2880	protein_coding	forkhead box O3 [Source:RGD Symbol;Acc:1309196]	Fork_head
ENSRNOG00000045772	74.1504792370355	45.1345631617989	66.8162838147964	164.28615185023	103.756514471102	117.679302939485	62.0337754045436	128.573989753606	-1.04717850194684	0.0005547074610315	0.166943943978608	LOC100911545	4	154423209	154472924	+	4419	protein_coding	alpha-2-macroglobulin-like [Source:RGD Symbol;Acc:6492449]	-
ENSRNOG00000062181	297.603950451345	304.120985114026	359.012868258608	822.477167861662	355.343107082448	704.222600267782	320.245934607993	627.347625070631	-0.969417136709112	0.000566481108925217	0.166943943978608	AABR07072236.1	11	61994181	61995549	-	1369	lincRNA		-
ENSRNOG00000016046	746.514959886371	696.361831639183	646.223162865494	280.437507616953	548.164948134939	347.478256711077	696.366651463683	392.026904154323	0.827802307241031	0.000576379722319255	0.166943943978608	Hecw1	17	53229785	53773657	+	5733	protein_coding	HECT, C2 and WW domain containing E3 ubiquitin protein ligase 1 [Source:RGD Symbol;Acc:1561038]	-
ENSRNOG00000011119	309.628352489783	279.40443862066	293.193842411196	121.383398819278	224.95881456124	127.871998469676	294.075544507213	158.071403950065	0.893836798317632	0.000584031585813098	0.166943943978608	NEWGENE_1306210	16	884861	930527	-	1095	protein_coding	spindlin 1 [Source:RGD Symbol;Acc:11436999]	-
ENSRNOG00000004327	445.904908925416	457.793426355389	387.933349312773	687.49045710574	578.465523157474	588.396514697423	430.543894864526	618.117498320212	-0.52138559127189	0.000618942406563635	0.173974394778262	Ddc	14	91905919	91996774	-	5198	protein_coding	dopa decarboxylase [Source:RGD Symbol;Acc:2494]	-
novel.1022	230.467705736732	213.851858790428	241.336428107175	481.347960835069	261.686784285524	540.212863100154	228.551997544778	427.749202740249	-0.903627184575708	0.000646397575997954	0.178713034741074	-	19	59859414	59860492	-	1079	-	-	-
ENSRNOG00000029614	799.622735556139	773.735368487981	738.968153832301	299.272862606152	606.929699693794	406.781212523101	770.77541929214	437.661258274349	0.815414442165056	0.000681140613151073	0.185281232916014	Robo1	11	9642365	10143317	+	4935	protein_coding	roundabout guidance receptor 1 [Source:RGD Symbol;Acc:61941]	-
ENSRNOG00000013389	251.510409303999	232.120610546394	203.440625346544	32.4386669258416	134.975288736744	100.07373793279	229.023881732312	89.1625645317918	1.35732257888966	0.000694246885340178	0.185848789226383	AABR07007916.1	2	35077504	35104963	-	516	protein_coding	regulator of G-protein signaling 7 binding protein [Source:NCBI gene;Acc:294715]	-
ENSRNOG00000021555	2.00406700640636	55.8808877241319	63.8245099126414	6.27845166306612	4.5909962155355	2.77982605368861	40.5698215477266	4.54975797743008	3.16257055305332	0.000730726087354517	0.19255774161303	Mis18a	11	30879887	30893310	-	1491	protein_coding	MIS18 kinetochore protein A [Source:RGD Symbol;Acc:1310778]	-
ENSRNOG00000024923	16202.8817467955	18227.9157226293	16103.7216573333	30442.1192969866	19690.7827684318	25414.0963915059	16844.8397089194	25182.3328189748	-0.580089624084594	0.000746202142013361	0.192645706575886	Nnat	3	154043873	154046330	+	1260	protein_coding	neuronatin [Source:RGD Symbol;Acc:620155]	-
novel.883	115.233852868366	123.58273246683	116.679182184048	26.1602152627755	79.8833341503178	31.5046952751376	118.498589173081	45.849414896077	1.36496740043765	0.000753905522324842	0.192645706575886	-	18	14984474	15006921	+	1513	-	PF12736:Cell-cycle sustaining, positive selection,	-
ENSRNOG00000005573	384.780865230022	387.942316700224	331.089645171827	212.420947933737	268.114178987273	254.81738825479	367.937609034024	245.1175050586	0.584253067530714	0.00076820798687312	0.19296882840818	Ntn4	7	34533543	34649481	+	2240	protein_coding	netrin 4 [Source:RGD Symbol;Acc:1565947]	-
ENSRNOG00000019346	240.488040768764	102.090083342164	34.9040288584758	13.6033119366433	40.4007666967124	37.9909560670777	125.827384323135	30.6650115668111	2.03302033941698	0.000778053977572266	0.19296882840818	LOC103693999	16	81549204	81587080	-	3656	protein_coding	transmembrane and coiled-coil domain-containing protein 3 [Source:RGD Symbol;Acc:9333008]	-
ENSRNOG00000061740	302.614117967361	69.8511096551649	368.985447932458	99.4088179985469	67.0285447468184	82.4681729260955	247.150225184995	82.9685118904869	1.57633322225704	0.000792688923569124	0.193749256463671	Smarcb1	AABR07024104.1	33752	57957	+	3703	protein_coding	SWI/SNF related, matrix associated, actin dependent regulator of chromatin, subfamily b, member 1 [Source:RGD Symbol;Acc:1308761]	-
ENSRNOG00000007104	3341.78173318261	3228.19589852485	2964.84793703567	1214.88039680329	2626.04983528631	1290.76589759608	3178.27518958105	1710.56537656189	0.893552028475227	0.000817623648377326	0.195716575502183	Itpr1	4	140247313	140580748	+	9927	protein_coding	inositol 1,4,5-trisphosphate receptor, type 1 [Source:RGD Symbol;Acc:2933]	-
ENSRNOG00000027839	1510.0644893272	1507.70933609533	1461.98018018644	892.5865447659	1197.33181301166	1102.66433462982	1493.25133520299	1064.19423080246	0.488085165524935	0.000827741830663971	0.195716575502183	Ptk2b	15	42827310	42947656	-	3933	protein_coding	protein tyrosine kinase 2 beta [Source:RGD Symbol;Acc:628758]	-
ENSRNOG00000013102	517.049287652842	572.779099172352	488.656404018661	745.042930683846	682.222037628576	733.874078173794	526.161596947952	720.379682162072	-0.453472715559256	0.000838165167252869	0.195716575502183	Entpd2	3	2617805	2623445	+	1912	protein_coding	ectonucleoside triphosphate diphosphohydrolase 2 [Source:RGD Symbol;Acc:69266]	-
ENSRNOG00000016196	2186.43710398934	2181.50388615361	2039.39254330237	1446.13669972623	1777.63373465535	1539.09702505893	2135.77784448177	1587.62248648017	0.427562901162006	0.00084715742731452	0.195716575502183	Dlgap1	9	118586179	119158196	+	4946	protein_coding	DLG associated protein 1 [Source:RGD Symbol;Acc:620223]	-
ENSRNOG00000016388	1866.78841646753	1812.90495366559	1543.75533351201	741.903704852313	1271.70595170333	1199.95824650892	1741.14956788171	1071.18930102152	0.700257305194779	0.000859763861612489	0.195944831433711	Sphkap	9	89050381	89195273	-	7279	protein_coding	SPHK1 interactor, AKAP domain containing [Source:RGD Symbol;Acc:1311951]	-
ENSRNOG00000029886	8195.63202269883	9345.00383940483	6399.40437670968	15128.9756907683	10946.7713763229	10976.6064773318	7980.01341293778	12350.7845148077	-0.630128918474585	0.000899320829995462	0.201323318085886	Hba-a2	10	15602794	15603649	-	556	protein_coding	hemoglobin alpha, adult chain 2 [Source:RGD Symbol;Acc:1359364]	-
ENSRNOG00000007608	253.514476310405	235.344507915094	229.369332498555	438.445207804118	306.678547197772	365.083821717771	239.409438908018	370.069192239887	-0.627010913931388	0.000907238195939955	0.201323318085886	Fezf1	4	50309281	50312608	-	2409	protein_coding	Fez family zinc finger 1 [Source:RGD Symbol;Acc:1560480]	zf-C2H2
ENSRNOG00000012410	462.93947847987	509.375784254587	486.661888083891	835.034071187794	589.483914074759	729.24103475098	486.325716939449	717.919673337844	-0.561368285771632	0.000929472557249641	0.203578632182016	S100a1	2	189900667	189903219	-	285	protein_coding	S100 calcium binding protein A1 [Source:RGD Symbol;Acc:3614]	-
ENSRNOG00000046031	41.0833736313305	31.1643412307659	21.9396752824705	75.3414199567935	87.2289280951746	55.5965210737723	31.3957967148556	72.7222897085801	-1.21176412085719	0.00096322412137406	0.208266343679148	LOC103689996	20	5198258	5212624	-	2750	protein_coding	antigen peptide transporter 2 [Source:RGD Symbol;Acc:9419934]	-
ENSRNOG00000016854	57.1159096825814	53.7316228116653	44.876608532326	130.801076313878	94.5745220400314	82.4681729260955	51.9080470088576	102.614590426668	-0.980972950128565	0.000999799106265873	0.212961152320358	AC116220.1	19	37370498	37438488	+	3030	antisense	leucine rich repeat containing 36 [Source:NCBI gene;Acc:361394]	-
ENSRNOG00000061379	102.207417326725	114.985672816964	62.8272519452564	39.7635271994188	46.8281613984621	46.3304342281436	93.3401140296482	44.3073742753415	1.07195416881914	0.00101019224344077	0.212961152320358	C7	2	54709138	54777729	-	2538	protein_coding	complement C7 [Source:RGD Symbol;Acc:620318]	-
ENSRNOG00000020989	246.500241787983	247.165464933661	231.363848433325	344.268432858126	358.097704811769	326.166256966131	241.676518384989	342.844131545342	-0.504672318320991	0.00103860373818058	0.215079040151423	Tm7sf2	1	221425987	221431713	-	2273	protein_coding	transmembrane 7 superfamily member 2 [Source:RGD Symbol;Acc:1311205]	-
ENSRNOG00000046912	2040.14021252168	2040.72703438705	2021.44189988944	1471.25050637849	1709.68699066542	1355.62850551548	2034.10304893272	1512.1886675198	0.427637506091059	0.00104574451778338	0.215079040151423	Nr1d2	15	8730871	8757165	+	4610	protein_coding	nuclear receptor subfamily 1, group D, member 2 [Source:RGD Symbol;Acc:628828]	THR-like
ENSRNOG00000010947	191.388399111808	171.941192997329	115.681924216663	286.71595928002	325.960731303021	226.092519033341	159.670505441933	279.589736538794	-0.808602985195864	0.00107373880767297	0.218175963751862	Mmp14	15	33074441	33083655	+	2437	protein_coding	matrix metallopeptidase 14 [Source:RGD Symbol;Acc:620198]	-
ENSRNOG00000018836	2427.92717826131	2345.92265195731	2460.23540553885	2979.12531412487	2974.96554766701	3441.4246544665	2411.36174525249	3131.83850541946	-0.377205909692266	0.00112668129366092	0.226208095447516	RGD1559896	19	57396606	57422093	-	2991	protein_coding	similar to RIKEN cDNA 2310022B05 [Source:RGD Symbol;Acc:1559896]	-
ENSRNOG00000003546	113.22978586196	120.35883509813	109.698376412352	233.349120143958	148.74827738335	201.074084550143	114.428999124147	194.390494025817	-0.763210960426006	0.00118536471212657	0.234352217210793	Tnfrsf12a	10	12995904	12997930	-	963	protein_coding	TNF receptor superfamily member 12A [Source:RGD Symbol;Acc:631329]	-
ENSRNOG00000015473	363.738161662755	282.62833598936	284.218520704731	89.9911405039477	235.977205478525	118.605911624048	310.195006118949	148.191419202173	1.06372002242093	0.00120619495647818	0.234352217210793	Phactr2	1	7355154	7480825	-	1979	protein_coding	phosphatase and actin regulator 2 [Source:RGD Symbol;Acc:1303141]	-
ENSRNOG00000016890	1616.28004066673	1968.72665981942	1986.53787103096	3206.19598260577	2194.49619102597	2828.00970528588	1857.18152383904	2742.90062630587	-0.562458042542073	0.00120893227971177	0.234352217210793	Tppp3	19	37424324	37427989	-	977	protein_coding	tubulin polymerization-promoting protein family member 3 [Source:RGD Symbol;Acc:1305061]	-
ENSRNOG00000015529	2.00406700640636	1.07463245623331	0	8.37126888408816	15.6093871328207	14.8257389530059	1.02623315421322	12.9354649899716	-3.6622014277604	0.00123312395407536	1	Cdca3	4	157348020	157351604	+	1492	protein_coding	cell division cycle associated 3 [Source:RGD Symbol;Acc:1359093]	-
ENSRNOG00000017510	1976.01006831668	2014.93585543745	1798.05611519519	2957.15073330414	2309.27109641436	2600.99057756798	1929.66734631644	2622.47080242883	-0.442417744600316	0.00126183809430667	0.240690888214996	Mfge8	1	140845465	140860894	-	2196	protein_coding	milk fat globule-EGF factor 8 protein [Source:RGD Symbol;Acc:3083]	-
ENSRNOG00000018755	980.990799635915	1139.1104036073	1118.92343940599	1395.9090864217	1369.03507147269	1630.83128483065	1079.67488088307	1465.25848090835	-0.440808542053268	0.00127017426926384	0.240690888214996	Acss2	3	151032952	151075856	+	2867	protein_coding	acyl-CoA synthetase short-chain family member 2 [Source:RGD Symbol;Acc:1305489]	-
ENSRNOG00000053047	10.0203350320318	11.8209570185664	5.98354780431013	25.1138066522645	35.8097704811769	28.724869221449	9.27494661830277	29.8828154516301	-1.6945850204314	0.00134730180001934	0.243270589823678	Top2a	10	86901007	86932154	-	5589	protein_coding	DNA topoisomerase II alpha [Source:RGD Symbol;Acc:62048]	-
ENSRNOG00000004118	879.785415812394	875.825451830145	693.09428733259	238.581163196513	640.903071688756	366.010430402334	816.235051658376	415.164888429201	0.974289826805372	0.00134891910622111	0.243270589823678	Frmpd4	X	28072826	28204260	+	5118	protein_coding	FERM and PDZ domain containing 4 [Source:RGD Symbol;Acc:1566031]	-
ENSRNOG00000006663	253.514476310405	260.06105440846	343.056740780447	123.4762160403	203.840231969776	174.20243269782	285.544090499771	167.172960235966	0.770466293382863	0.00135586328629557	0.243270589823678	Usp2	8	48406260	48430885	+	2552	protein_coding	ubiquitin specific peptidase 2 [Source:RGD Symbol;Acc:621073]	-
ENSRNOG00000053437	137.278589938836	130.03052720423	123.659987955743	238.581163196513	159.766668300636	292.808344321867	130.323035032936	230.385391939672	-0.821650243816344	0.00136020350559002	0.243270589823678	AC103090.1	10	13780146	13780283	-	138	protein_coding		-
ENSRNOG00000046863	400.813401281273	411.584230737356	337.073192976137	773.295963167644	462.772418525979	606.928688388681	383.156941664922	614.332356694101	-0.680501697852381	0.00136677786045197	0.243270589823678	C1ql2	13	36378356	36380302	+	1364	protein_coding	complement C1q like 2 [Source:RGD Symbol;Acc:1594583]	-
ENSRNOG00000015763	207.420935163059	250.38936230236	145.599663238213	94.1767749459918	138.648085709172	88.9544337180356	201.136653567877	107.259764791067	0.904972261559718	0.00138192232333089	0.243270589823678	Nat8f3	4	117490035	117490721	-	687	protein_coding	N-acetyltransferase 8 (GCN5-related) family member 3 [Source:RGD Symbol;Acc:621607]	-
ENSRNOG00000004950	266.540911852046	329.912164063625	282.224004769961	104.640861051102	226.795213047454	137.138085315305	292.892360228544	156.191386471287	0.904534748929335	0.00138475995393259	0.243270589823678	Ubxn2a	6	28973025	28994519	-	777	protein_coding	UBX domain protein 2A [Source:RGD Symbol;Acc:1589027]	-
ENSRNOG00000013407	103.209450829928	123.58273246683	132.635309662208	186.260732670962	182.721649378313	192.734606389077	119.809164319655	187.238996146117	-0.644407685073074	0.00140840675312035	0.244874019498708	Slc5a11	1	193187972	193226649	+	2178	protein_coding	solute carrier family 5 member 11 [Source:RGD Symbol;Acc:621410]	-
ENSRNOG00000004252	892.811851354035	778.033898312914	1348.29277190455	1785.1730895318	1282.72434262062	2123.7871050181	1006.3795071905	1730.56151239017	-0.781829081658549	0.00142433209835527	0.24511592692614	LOC108348062	6	10151729	10236695	+	1258	protein_coding	eukaryotic translation initiation factor 3 subunit H [Source:RGD Symbol;Acc:11498408]	-
ENSRNOG00000030285	149.302991977274	164.418765803696	132.635309662208	82.6662802303706	104.674713714209	78.7617381878441	148.785689147726	88.700910710808	0.744269127136506	0.00150533383589918	0.256438940832724	Epha3	11	421135	782954	-	6160	protein_coding	Eph receptor A3 [Source:RGD Symbol;Acc:68389]	-
ENSRNOG00000060687	1726.50372601908	1732.30751944809	1741.21241105425	915.607534197143	1455.34580032475	1133.24242122039	1733.34121884047	1168.0652519141	0.568942971706366	0.00152540665536349	0.257259832427053	Slc24a3	3	139695028	139833967	+	1581	protein_coding	solute carrier family 24 member 3 [Source:RGD Symbol;Acc:69256]	-
ENSRNOG00000000316	913.854554921302	937.079501835443	883.570559103129	515.879444981933	760.268973292679	602.295644965866	911.501538619958	626.14802108016	0.540863292614493	0.00156954090964076	0.262082251891994	Sobp	20	47750762	47910375	-	2595	protein_coding	sine oculis binding protein homolog [Source:RGD Symbol;Acc:1560479]	-
ENSRNOG00000019328	1805.66437277213	1392.72366327837	1370.23244718702	2640.0889243193	1833.64388848488	2338.76031983669	1522.87349441251	2270.83104421362	-0.576162931795541	0.00160668191684364	0.265653828701647	Phgdh	2	200484246	200513564	-	1803	protein_coding	phosphoglycerate dehydrogenase [Source:RGD Symbol;Acc:61987]	-
ENSRNOG00000002336	1890.8372205444	1731.23288699186	1251.5587490682	670.747919337564	1188.14982058059	1055.40729171711	1624.54295220149	971.435010545088	0.741321794011273	0.00165954201444075	0.266682582325209	Gabra4	14	39154529	39231695	+	4419	protein_coding	gamma-aminobutyric acid type A receptor alpha4 subunit [Source:RGD Symbol;Acc:621670]	-
ENSRNOG00000018163	126.256221403601	116.060305273197	124.657245923128	38.7171185889078	88.1471273382817	29.6514779060119	122.324590866642	52.1719079444004	1.22658407768284	0.00166511674982654	0.266682582325209	Ipcef1	1	43567842	43638161	-	1516	protein_coding	interaction protein for cytohesin exchange factors 1 [Source:RGD Symbol;Acc:735159]	-
ENSRNOG00000016164	5.01016751601591	4.29852982493323	1.99451593477004	9.41767749459918	3.6727969724284	100.07373793279	3.76773775857306	37.7214041332726	-3.32684640403933	0.00166908807218754	0.266682582325209	Fcrl2	2	186595051	186606172	-	1530	protein_coding	Fc receptor-like 2 [Source:RGD Symbol;Acc:1306885]	-
ENSRNOG00000000814	981.992833139119	988.661859734642	581.401394985468	1589.49467936624	1160.60384328738	1411.22502658925	850.685362619743	1387.10784974762	-0.705406792893024	0.00167615497933425	0.266682582325209	Fabp7	20	40769586	40773349	+	833	protein_coding	fatty acid binding protein 7 [Source:RGD Symbol;Acc:69312]	-
novel.1117	232.471772743138	264.359584233393	199.451593477004	18.8353549891984	140.484484195386	78.7617381878441	232.094316817845	79.3605257908096	1.54478749232607	0.0017095617182281	0.267843630776662	-	2	35587582	35619294	-	2232	-	-	-
ENSRNOG00000031475	332.675123063457	372.897462312957	385.938833378003	543.08606885522	510.518779167548	462.377733596873	363.837139584806	505.327527206547	-0.473519322519328	0.00172455760754044	0.267843630776662	Col16a1	5	148257642	148311645	+	5241	protein_coding	collagen type XVI alpha 1 chain [Source:RGD Symbol;Acc:1310982]	-
ENSRNOG00000050794	516.047254149639	587.823953559619	625.280745550409	902.004222260499	717.113608866646	799.663294777758	576.383984419889	806.260375301634	-0.48373083984411	0.00173109728755743	0.267843630776662	Pdlim4	10	39390581	39405311	-	1176	protein_coding	PDZ and LIM domain 4 [Source:RGD Symbol;Acc:3575]	-
ENSRNOG00000015160	68.1382782178164	51.5823578991987	69.8080577169515	101.501635219569	104.674713714209	132.505041892491	63.1762312779889	112.89379694209	-0.836644608060191	0.00177923984640999	0.27278981827004	Gem	5	25349928	25353661	+	1626	protein_coding	GTP binding protein overexpressed in skeletal muscle [Source:RGD Symbol;Acc:1307386]	-
ENSRNOG00000045949	88.17894828188	20.4180166684328	17.9506434129304	118.244172987745	123.038698576352	148.257389530059	42.1825361210811	129.846753698052	-1.6203578593413	0.00181638431563434	0.273627134507778	LOC100911581	5	134852875	134871775	-	3574	protein_coding	fatty-acid amide hydrolase 1-like [Source:RGD Symbol;Acc:6491947]	-
ENSRNOG00000015888	834.693908168251	865.079127267812	891.548622842209	362.057379236813	725.37740205461	453.111646751244	863.773886092757	513.515476014222	0.749382280470021	0.00181715025584768	0.273627134507778	Larp4b	17	63265407	63314019	+	2477	protein_coding	La ribonucleoprotein domain family, member 4B [Source:RGD Symbol;Acc:1310713]	-
ENSRNOG00000047455	16.0325360512509	23.6419140371327	11.9670956086203	81.6198716198596	59.6829508019615	23.1652171140718	17.213848565668	54.8226798452976	-1.67197264829376	0.00183600209093711	0.274019250120835	Cdhr3	6	52345240	52401853	-	2487	protein_coding	cadherin-related family member 3 [Source:MGI Symbol;Acc:MGI:1916014]	-
ENSRNOG00000018148	110.22368535235	99.9408184296975	90.750475032037	20.9281722102204	61.5193492881758	50.0368689663951	100.304992938028	44.1614634882637	1.176993973324	0.00187205498437873	0.275071406882508	Cd99l2	15	5715592	5894854	-	2420	protein_coding	CD99 molecule-like 2 [Source:RGD Symbol;Acc:620896]	-
ENSRNOG00000009783	336.683257076269	392.240846525157	310.147227856742	100.455226609058	272.705175202809	88.0278250334728	346.357110486056	153.729408948447	1.17028335001631	0.00187567220821159	0.275071406882508	Camk2g	15	3936786	3995915	+	6098	protein_coding	calcium/calmodulin-dependent protein kinase II gamma [Source:RGD Symbol;Acc:621802]	-
ENSRNOG00000016561	0	1.07463245623331	1.99451593477004	12.5569033261322	13.7729886466065	9.26608684562871	1.02304946366778	11.8653262727892	-3.53495139477967	0.00189063437755482	1	Pclaf	8	71514281	71526182	+	333	protein_coding	PCNA clamp associated factor [Source:RGD Symbol;Acc:1303041]	-
ENSRNOG00000023360	3534.17216579762	4016.9761214001	4061.83170115919	5127.402191504	4783.81805658799	4869.32863737789	3870.99332945231	4926.84962848996	-0.347940552006877	0.00193549295574528	0.280169276406769	Fus	1	199412834	199426702	+	1814	protein_coding	FUS RNA binding protein [Source:RGD Symbol;Acc:1308864]	-
novel.1891	696.413284726212	721.078378132549	722.014768386756	1499.50353886229	785.060352856571	1167.52694254922	713.168810415172	1150.69694475603	-0.689746890550473	0.00195014306525513	0.280169276406769	-	8	48960428	48961394	-	967	-	-	-
ENSRNOG00000009419	1026.08230728006	1023.05009833411	1052.1071555912	521.111488034488	876.880277167281	626.387470764501	1033.74652040179	674.793078655423	0.614638729680524	0.00196027124909569	0.280169276406769	Ptprg	15	12926167	13228607	-	4119	protein_coding	protein tyrosine phosphatase, receptor type, G [Source:RGD Symbol;Acc:620774]	-
ENSRNOG00000007237	357.725960643536	409.43496582489	476.68930841004	658.191016011432	568.365331483295	555.965210737723	414.616744959489	594.17385274415	-0.518475390784817	0.00197821150171789	0.2803574535838	Id2	6	44348501	44363915	-	1490	protein_coding	inhibitor of DNA binding 2 [Source:RGD Symbol;Acc:2859]	bHLH
ENSRNOG00000012830	1577.20073404181	1558.21706153829	2079.28286199777	489.719229719158	1408.51763892629	757.039295287866	1738.23355252596	885.092054644439	0.973312161705274	0.0019984687465195	0.280868128417095	Paqr8	9	27034022	27051002	+	1599	protein_coding	progestin and adipoQ receptor family member 8 [Source:RGD Symbol;Acc:1311710]	-
ENSRNOG00000012574	365.742228669162	308.419514938959	385.938833378003	230.209894312424	260.768585042417	246.477910093724	353.366858995375	245.818796482855	0.523478120585024	0.00203692154602247	0.28390646176586	Pum3	1	245476529	245514252	-	1944	protein_coding	pumilio RNA-binding family member 3 [Source:RGD Symbol;Acc:1564753]	-
ENSRNOG00000013045	746.514959886371	684.540874620616	772.874924723392	171.611012123807	597.747707262723	239.991649301784	734.643586410126	336.450122896105	1.1257277455096	0.00207167971792903	0.286384249531747	Setd7	2	140576188	140618405	-	1977	protein_coding	SET domain containing (lysine methyltransferase) 7 [Source:RGD Symbol;Acc:1586346]	-
novel.1653	174.353829557354	176.239722822262	150.585953075138	98.3624093880359	119.365901603923	101.000346617353	167.059835151585	106.242885869771	0.651271574717998	0.00212682434152716	0.291617012356549	-	6	52435482	52459940	-	5061	-	-	-
ENSRNOG00000042519	585.187565870658	469.614383373955	499.626241659896	128.708259092855	419.617054099945	155.670259006562	518.142730301503	234.665190733121	1.14157923561693	0.00218086959264617	0.292783368543295	Peak1	8	60867819	61079526	-	7011	protein_coding	pseudopodium-enriched atypical kinase 1 [Source:RGD Symbol;Acc:1312026]	-
novel.841	51.1037086633623	39.7614008806323	15.9561274781603	2.09281722102204	3.6727969724284	15.7523476375688	35.607079007385	7.17265394367309	2.29966845901473	0.00218383449415798	0.292783368543295	-	17	89394609	89396542	+	1934	-	PF00069:Protein kinase domain	Pkinase
ENSRNOG00000004603	271.551079368062	219.225021071595	279.232230867806	75.3414199567935	197.412837268027	115.826085570359	256.669443769154	129.526780931726	0.984306213483736	0.00221210651232629	0.292783368543295	Srgap1	7	63973279	64251110	-	3258	protein_coding	SLIT-ROBO Rho GTPase activating protein 1 [Source:RGD Symbol;Acc:1566260]	-
novel.286	1499.04212079196	1365.85785187253	1246.57245923128	891.540136155389	1118.36667810445	1011.85668354266	1370.49081063192	1007.2544992675	0.443802803298565	0.00223947842289248	0.292783368543295	-	10	85787364	85793342	+	5328	-	-	-
ENSRNOG00000016897	570.157063322611	706.033523745282	510.596079301131	858.055060619037	841.988705929211	805.222946885135	595.595555456341	835.088904477794	-0.488103486584152	0.00228751672556294	0.292783368543295	Rlbp1	1	141097695	141111400	-	2413	protein_coding	retinaldehyde binding protein 1 [Source:RGD Symbol;Acc:1309649]	-
ENSRNOG00000000463	1273.58458257124	1542.09757469479	1980.55432322665	2557.42264408893	2180.72320237936	2280.38397270923	1598.74549349756	2339.50993972584	-0.549114992142991	0.00228829748119793	0.292783368543295	Col11a2	20	3830164	3859018	+	6304	protein_coding	collagen type XI alpha 2 chain [Source:RGD Symbol;Acc:2373]	-
ENSRNOG00000018927	310.630385992986	328.837531607392	271.254167128726	101.501635219569	209.349427428419	199.220867181017	303.574028243035	170.023976609668	0.833547153881567	0.00229020270004708	0.292783368543295	Sprn	1	212622094	212622537	-	444	protein_coding	shadow of prion protein [Source:RGD Symbol;Acc:1561845]	-
ENSRNOG00000049964	2.00406700640636	5.37316228116653	0.997257967385022	15.6961291576653	13.7729886466065	18.5321736912574	2.79149575165264	16.0004304985097	-2.53766786352321	0.00229511705016861	0.292783368543295	Gsto2	1	271229036	271243517	+	1022	protein_coding	glutathione S-transferase omega 2 [Source:RGD Symbol;Acc:1310764]	-
ENSRNOG00000014290	1869.79451697714	1603.35162470009	1604.5880695225	872.704781166191	1459.01859729718	941.434423515877	1692.57807039991	1091.05260065975	0.633156326482344	0.00229863329163644	0.292783368543295	Grm1	1	4753144	5165859	-	6899	protein_coding	glutamate metabotropic receptor 1 [Source:RGD Symbol;Acc:2742]	-
ENSRNOG00000017622	136.276556435633	95.6422886047643	104.712086575427	227.070668480891	153.339273598886	188.101562966263	112.210310538608	189.503835015347	-0.753536196465067	0.00230893495501086	0.292783368543295	Npm3	1	265504575	265506046	-	522	protein_coding	nucleophosmin/nucleoplasmin, 3 [Source:RGD Symbol;Acc:1565542]	-
ENSRNOG00000004077	3173.44010464448	2820.91019761243	2306.65767856156	910.375491144588	2148.58622887062	1633.61111088434	2767.00266027282	1564.19094363318	0.822590231734518	0.00235477535112569	0.292967595142871	Kcnc2	7	54980120	55159351	+	3689	protein_coding	potassium voltage-gated channel subfamily C member 2 [Source:RGD Symbol;Acc:628829]	-
ENSRNOG00000021400	92.1870822946928	83.8213315861979	94.7395069015771	131.847484924389	137.729886466065	164.936345852191	90.2493069274892	144.837905747548	-0.682710378202905	0.00235790941366472	0.292967595142871	Magee2	X	75792931	75795055	+	2125	protein_coding	MAGE family member E2 [Source:RGD Symbol;Acc:1564872]	-
ENSRNOG00000000777	282.573447903297	578.152261453519	262.278845422261	738.76447902078	591.320312560973	724.607991328165	374.334851593026	684.897594303306	-0.872309714416963	0.00236250180488766	0.292967595142871	RT1-S3	20	3176107	3179818	+	1767	protein_coding	RT1 class Ib, locus S3 [Source:RGD Symbol;Acc:735037]	-
ENSRNOG00000001143	3810.7334126817	3650.52645382454	3108.45308433911	1026.52684691131	2933.64658172719	1621.56519798502	3523.23765028179	1860.57954220784	0.920914657881477	0.00238974912955646	0.293462031468194	Cit	12	46334665	46494174	-	7578	protein_coding	citron rho-interacting serine/threonine kinase [Source:RGD Symbol;Acc:70878]	-
ENSRNOG00000043219	114.231819365163	109.612510535797	110.695634379737	60.6916994096392	75.2923379347823	64.862607919401	111.513321426899	66.9488817546075	0.734275797595738	0.00240129026638665	0.293462031468194	Fbn2	18	53068495	53181503	-	7808	protein_coding	fibrillin 2 [Source:RGD Symbol;Acc:620910]	-
ENSRNOG00000014751	878.783382309191	781.257795681614	1464.9719540886	540.993251634197	674.876443683719	669.011470254393	1041.67104402647	628.293721857436	0.729298166979438	0.00248654863232638	0.293568776330505	Ret	4	150202058	150244372	-	5586	protein_coding	ret proto-oncogene [Source:RGD Symbol;Acc:3556]	-
novel.2120	38.0772731217209	90.2691263235977	172.525628357609	7.32486027357714	44.9917629122479	29.6514779060119	100.290675934309	27.3227003639457	1.87058969723803	0.00251319790009825	0.293568776330505	-	X	156761488	156771730	+	6388	-	-	-
ENSRNOG00000001484	455.925243957448	396.53937635009	396.908671019239	122.429807429789	342.488317678949	156.596867691125	416.457763775592	207.171664266621	1.00583355176987	0.00251568498184204	0.293568776330505	Castor2	12	25601404	25638797	-	1239	protein_coding	cytosolic arginine sensor for mTORC1 subunit 2 [Source:RGD Symbol;Acc:1304672]	-
ENSRNOG00000002979	36.0732061153146	58.0301526365986	38.8930607280158	102.54804383008	77.1287364209965	78.7617381878441	44.332139826643	86.1461728129735	-0.959621764246409	0.00252846121445381	0.293568776330505	Tbx19	13	83403264	83425641	-	2542	protein_coding	T-box 19 [Source:RGD Symbol;Acc:1310145]	T-box
ENSRNOG00000000579	2267.6018177488	2382.46015546924	1979.55706525927	3940.7748271845	2453.42837758217	3434.01178499	2209.87301282577	3276.07166325223	-0.567903569728984	0.00254165669050638	0.293568776330505	Marcks	20	42966140	42971838	+	4180	protein_coding	myristoylated alanine rich protein kinase C substrate [Source:RGD Symbol;Acc:3028]	-
ENSRNOG00000010514	610.238403450738	609.316602684285	513.587853203286	344.268432858126	472.872610200157	381.762778039903	577.714286446103	399.634607032729	0.530542449814179	0.00254397450172091	0.293568776330505	Cachd1	5	119727839	119831634	+	3564	protein_coding	cache domain containing 1 [Source:RGD Symbol;Acc:1310770]	-
ENSRNOG00000001597	1143.32022715483	1115.46848957017	1068.06328306936	642.494886853767	961.354607533135	672.717904992645	1108.95066659812	758.855799793182	0.546739565942285	0.00255383370454309	0.293568776330505	Atf2	3	60721135	60795951	-	1853	protein_coding	activating transcription factor 2 [Source:RGD Symbol;Acc:621862]	TF_bZIP
ENSRNOG00000015003	236.479906755951	378.270624594124	600.349296365783	156.961291576653	142.320882681601	280.76243142255	405.033275905286	193.348201893601	1.0663819069912	0.00256296649766853	0.293568776330505	Pex11a	1	141474180	141481315	-	2313	protein_coding	peroxisomal biogenesis factor 11 alpha [Source:RGD Symbol;Acc:619842]	-
ENSRNOG00000003442	2127.31712730036	2082.63770018015	2645.72538747246	1131.16770796241	1838.23488470042	1565.04206822669	2285.22673831766	1511.48155362984	0.596068525974183	0.00258235407095902	0.293568776330505	Adora1	13	51042248	51076852	-	2914	protein_coding	adenosine A1 receptor [Source:RGD Symbol;Acc:2048]	-
ENSRNOG00000057729	202.410767647043	232.120610546394	247.319975911485	70.1093769042384	170.785059217921	119.53252030861	227.283784701641	120.142318810256	0.916611747353611	0.00258314350287993	0.293568776330505	Strip2	4	57204944	57246675	+	2526	protein_coding	striatin interacting protein 2 [Source:MGI Symbol;Acc:MGI:2444363]	-
ENSRNOG00000016684	2585.24643826421	2599.53591162837	2557.96668634258	1553.91678660887	2209.18737891568	1860.63023860225	2580.91634541172	1874.57813470893	0.460978397273695	0.0025936405379926	0.293568776330505	Wnk2	17	15924048	16032420	+	6869	protein_coding	WNK lysine deficient protein kinase 2 [Source:RGD Symbol;Acc:1307284]	-
ENSRNOG00000010447	1534.11329340407	1450.75381591496	1644.4783882179	554.596563570841	1333.22530099151	698.662948160405	1543.11516584565	862.161604240919	0.839375230036811	0.00269674596975279	0.303204138532539	Tmod2	8	82506934	82533689	-	1322	protein_coding	tropomodulin 2 [Source:RGD Symbol;Acc:61948]	-
ENSRNOG00000015131	2.00406700640636	3.22389736869992	0	12.5569033261322	9.18199243107101	19.4587823758203	1.74265479170209	13.7325593776745	-2.99751451911909	0.00278136164174145	1	Ube2c	3	161236898	161241159	+	2896	protein_coding	ubiquitin-conjugating enzyme E2C [Source:RGD Symbol;Acc:1305382]	-
ENSRNOG00000008873	121.246053887585	89.1944938673644	28.9204810541656	14.6497205471543	30.3005750225343	34.2845213288262	79.7870096030384	26.4116056328383	1.59007749184836	0.00283593221930269	0.310665036636227	Ino80b	4	113954613	113957774	-	1142	protein_coding	INO80 complex subunit B [Source:RGD Symbol;Acc:1562258]	-
ENSRNOG00000020776	447.908975931822	441.673939511889	370.979963867228	551.457337739308	558.265139809117	598.589210227615	420.18762643698	569.43722925868	-0.439007442901593	0.00286175816372929	0.310665036636227	Dhcr7	1	217018916	217034904	+	2749	protein_coding	7-dehydrocholesterol reductase [Source:RGD Symbol;Acc:621769]	-
ENSRNOG00000019823	24.0488040768764	37.6121359681657	26.9259651193956	14.6497205471543	752.005180104716	350.258082764765	29.5289683881459	372.304327805545	-3.65672721841064	0.00287864601016326	0.310665036636227	LOC100910944	3	151688454	151689711	+	240	protein_coding	reactive oxygen species modulator 1-like [Source:RGD Symbol;Acc:6496011]	-
ENSRNOG00000019383	4329.78676734095	4268.44011615869	4567.4414906234	3292.00148866767	3785.73547933058	3362.66291627866	4388.55612470768	3480.13329475897	0.334520787371859	0.00289831884269225	0.310665036636227	Tef	7	123043503	123058604	+	4163	protein_coding	TEF, PAR bZIP transcription factor [Source:RGD Symbol;Acc:3841]	TF_bZIP
ENSRNOG00000002625	3221.53771279823	2952.01535727289	2215.90720352952	1203.36990208767	2308.35289717125	1598.39998087095	2796.48675786688	1703.37426004329	0.714940419441947	0.00290711978727621	0.310665036636227	Ptpn4	13	35678240	35858390	-	10570	protein_coding	protein tyrosine phosphatase, non-receptor type 4 [Source:RGD Symbol;Acc:620712]	-
ENSRNOG00000061544	6282.75006508395	6154.42007684815	5751.18669790942	2596.13976267784	5338.41039942468	3188.46048358084	6062.78561328051	3707.67021522779	0.709339474819105	0.00290952725999242	0.310665036636227	Spock2	20	29655226	29677926	+	1278	protein_coding	SPARC/osteonectin, cwcv and kazal like domains proteoglycan 2 [Source:RGD Symbol;Acc:1308568]	-
ENSRNOG00000029586	82.1667472626609	96.7169210609976	98.7285387711171	272.066238732865	99.1655182555669	197.367649811892	92.5374023649252	189.533135600108	-1.03281323725261	0.00292573661772598	0.310665036636227	AC128059.1	8	116776494	116779156	+	387	protein_coding		-
ENSRNOG00000008492	123.250120893991	109.612510535797	126.651761857898	246.952432080601	157.012070571314	184.395128228011	119.838131095895	196.119876959975	-0.70799225392408	0.00293093661567243	0.310665036636227	Cfap45	13	90909486	90932961	+	1894	protein_coding	cilia and flagella associated protein 45 [Source:RGD Symbol;Acc:1561559]	-
ENSRNOG00000059008	460.935411473464	444.897836880589	491.648177920816	160.100517408186	394.825674536053	179.762084805197	465.827142091623	244.896092249812	0.92638718963393	0.00293265292611591	0.310665036636227	Socs7	10	85301875	85330397	+	1734	protein_coding	suppressor of cytokine signaling 7 [Source:RGD Symbol;Acc:1307720]	-
ENSRNOG00000026490	3022.1330456608	2835.9550519997	2661.68151495062	922.93239447072	2415.78220861478	1409.37180922013	2839.92320420371	1582.69547076854	0.843182921521815	0.00294731134668226	0.310665036636227	Dnm3	13	79910382	80379929	-	4047	protein_coding	dynamin 3 [Source:RGD Symbol;Acc:727949]	-
ENSRNOG00000053840	19.0386365608605	6.44779473739984	14.9588695107753	63.8309252411722	33.0551727518556	28.724869221449	13.4817669363452	41.8703224048256	-1.62542320930781	0.00296636862745211	0.310731719888073	AC103535.1	14	16990629	16996962	-	1376	protein_coding		-
ENSRNOG00000054871	812.649171097781	298.747822832859	560.458977670382	1361.37760227484	742.823187673644	1174.01320334116	557.285323867007	1092.73799776321	-0.970901134859893	0.00300474021514322	0.312034468057331	LOC103694865	KL568414.1	83509	113951	+	1776	protein_coding	TATA-binding protein-associated factor 2N-like [Source:RGD Symbol;Acc:9277142]	-
ENSRNOG00000050567	1.00203350320318	4.29852982493323	43.879350564941	1.04640861051102	0.918199243107101	0	16.3933046310258	0.654869284539374	4.66723758515221	0.00301390204257626	1	Natd1	10	47157481	47164596	-	333	protein_coding	N-acetyltransferase domain containing 1 [Source:RGD Symbol;Acc:1307740]	-
ENSRNOG00000004624	782.588166001685	737.197864976048	745.948959603996	1050.59424495306	923.708438565743	950.700510361506	755.244996860577	975.001064626771	-0.36792614649162	0.00301580897084761	0.312034468057331	Rnd3	3	36642587	36660758	-	2820	protein_coding	Rho family GTPase 3 [Source:RGD Symbol;Acc:1359690]	-
ENSRNOG00000020681	8.01626802562546	3.22389736869992	14.9588695107753	0	0	0.926608684562871	8.73301163503357	0.308869561520957	4.66641629632248	0.00307053442776928	1	Pth2	1	101178104	101178753	+	481	protein_coding	parathyroid hormone 2 [Source:RGD Symbol;Acc:1559447]	-
novel.1503	38.0772731217209	45.1345631617989	36.8985447932458	76.3878285673045	60.6011500450686	93.58747714085	40.0367936922552	76.8588185844077	-0.942225706763491	0.00307871268429351	0.315021312992032	-	5	135145699	135147441	+	1693	-	-	-
ENSRNOG00000014519	27.0549045864859	31.1643412307659	16.9533854455454	3.13922583153306	10.1001916741781	7.41286947650297	25.0575437542657	6.88409566073805	1.8481414049088	0.00308203478468338	0.315021312992032	Slc35g3	10	56366609	56368360	-	1304	protein_coding	solute carrier family 35, member G3 [Source:RGD Symbol;Acc:1308025]	-
ENSRNOG00000038891	6.01220101921909	8.59705964986645	4.98628983692511	26.1602152627755	19.2821841052491	21.311999744946	6.53185016867022	22.2514663709902	-1.77155752925574	0.00312574247063689	0.316726098601368	Grxcr1	14	41663688	41786084	-	1077	protein_coding	glutaredoxin and cysteine rich domain containing 1 [Source:RGD Symbol;Acc:1564635]	-
ENSRNOG00000015202	2458.99021686061	2393.20648003157	2420.34508684345	1026.52684691131	2155.93182281547	1121.19650832107	2424.18059457854	1434.55172601595	0.756629977072011	0.00313627384918046	0.316726098601368	Dnajc5	3	177013604	177043902	+	1080	protein_coding	DnaJ heat shock protein family (Hsp40) member C5 [Source:RGD Symbol;Acc:620516]	-
ENSRNOG00000051135	1087.20635097545	962.870680785043	962.353938526546	652.958972958877	847.497901387854	712.562078428848	1004.14365676235	737.672984258526	0.444403725006573	0.00319001153568717	0.317707059141936	Tug1	14	83878295	83887584	-	5121	lincRNA	taurine up-regulated 1 [Source:RGD Symbol;Acc:9685395]	-
ENSRNOG00000016275	15.0305025480477	10.7463245623331	12.9643535760053	12.5569033261322	52.3373568571047	74.1286947650297	12.913726895462	46.3409849827556	-1.8455335629788	0.00320456532298697	0.317707059141936	Ttr	18	15532963	15540177	-	701	protein_coding	transthyretin [Source:RGD Symbol;Acc:3916]	-
novel.1642	107.21758484274	123.58273246683	96.7340228363471	41.8563444204408	81.719732636532	37.9909560670777	109.178113381973	53.8556777080168	1.01590964361616	0.00320979201954513	0.317707059141936	-	6	23775126	23845542	-	1682	-	-	-
ENSRNOG00000037695	827.679673645829	718.929113220082	681.12719172397	380.892734226011	562.856136024653	561.5248628451	742.57865952996	501.757911031921	0.564532812678999	0.00322134047514207	0.317707059141936	Sgpp2	9	84203072	84319874	+	3961	protein_coding	sphingosine-1-phosphate phosphatase 2 [Source:RGD Symbol;Acc:1565739]	-
ENSRNOG00000005932	1288.61508511929	1165.97621501314	1122.91247127553	409.145766709809	1025.62855455063	564.304688898789	1192.50125713599	666.359670053076	0.839005599624865	0.00326613778511774	0.318850506308499	Megf9	5	86586996	86696388	-	3265	protein_coding	multiple EGF-like-domains 9 [Source:RGD Symbol;Acc:1308330]	-
ENSRNOG00000020159	1407.85707200047	1509.8586010078	1454.99937441475	2606.60384878295	1530.63813825954	2467.55892699093	1457.57168247434	2201.60030467781	-0.594831971420099	0.00327074637363595	0.318850506308499	Dalrd3	8	117355943	117358818	+	1736	protein_coding	DALR anticodon binding domain containing 3 [Source:RGD Symbol;Acc:1359206]	-
ENSRNOG00000014163	320.650721025018	336.359958801025	438.79350564941	175.796646565851	293.823757794272	202.927301919269	365.268061825151	224.182568759798	0.703052668076902	0.00330379758685708	0.320221530473245	Zfp536	1	93851454	93949187	-	4309	protein_coding	zinc finger protein 536 [Source:RGD Symbol;Acc:1563363]	zf-C2H2
ENSRNOG00000052129	1484.01161824391	1542.09757469479	2015.45835208513	725.161167084137	1412.19043589872	945.140858254129	1680.52251500795	1027.497487079	0.709397417621531	0.00334205213811689	0.322078338910522	Nwd1	16	18877257	18937562	-	4668	protein_coding	NACHT and WD repeat domain containing 1 [Source:MGI Symbol;Acc:MGI:2442268]	-
ENSRNOG00000000473	1718.48745799346	1556.06779662583	1482.92259750153	2145.13765154759	2027.38392878048	1912.52032493777	1585.82595070694	2028.34730175528	-0.354884872601813	0.00340024492175228	0.323387270577462	Pfdn6	20	5455974	5457444	+	991	protein_coding	prefoldin subunit 6 [Source:RGD Symbol;Acc:1303006]	-
ENSRNOG00000019693	1387.81640193641	1183.17033431287	1118.92343940599	548.318111907775	1054.09273108695	694.029904737591	1229.97005855176	765.480249244106	0.68361895347167	0.00340546004668345	0.323387270577462	Clpb	1	166739532	166866107	+	2350	protein_coding	ClpB homolog, mitochondrial AAA ATPase chaperonin [Source:RGD Symbol;Acc:621328]	-
novel.1252	111.225718855553	122.508100010597	122.662729988358	161.146926018697	175.376055433456	204.780519288395	118.798849618169	180.434500246849	-0.604353806553802	0.00345267429157705	0.323387270577462	-	3	81703349	81727558	+	2825	-	-	-
ENSRNOG00000049067	243.494141278373	307.344882482726	276.240456965651	577.617553002083	275.45977293213	631.947122871878	275.69316024225	495.008149602031	-0.844237942872732	0.00347028491142594	0.323387270577462	Igip	18	29124428	29124589	+	162	protein_coding	IgA-inducing protein [Source:RGD Symbol;Acc:2323374]	-
ENSRNOG00000018712	2702.48435813898	2646.81973970263	2453.25459976715	1115.47157880475	2321.20768657475	1225.90328967668	2600.85289920292	1554.19418501873	0.742559684854988	0.0034703099150797	0.323387270577462	Camk2a	18	56193978	56295869	+	1514	protein_coding	calcium/calmodulin-dependent protein kinase II alpha [Source:RGD Symbol;Acc:2261]	-
ENSRNOG00000005135	42.0854071345337	66.627212286465	31.9122549563207	20.9281722102204	21.1185825914633	14.8257389530059	46.8749581257731	18.9574979182299	1.30531411355429	0.00347068461159327	0.323387270577462	Bclaf3	X	38295365	38353461	-	2684	protein_coding	BCLAF1 and THRAP3 family member 3 [Source:RGD Symbol;Acc:1562161]	-
ENSRNOG00000049410	529.07368969128	488.957767586154	596.360264496243	267.880604290821	424.208050315481	378.982951986214	538.130573924559	357.023868864172	0.590746273006004	0.00354772378259851	0.328749239524856	Chrm3	17	63990599	63994169	-	3571	protein_coding	cholinergic receptor, muscarinic 3 [Source:RGD Symbol;Acc:2343]	-
ENSRNOG00000003326	449.913042938229	418.032025474756	439.790763616795	314.968991763817	354.424907839341	278.909214053424	435.911944009927	316.101037885527	0.463716930126755	0.00356855170461823	0.328872265018505	Rrn3	10	3170742	3214655	+	4255	protein_coding	RRN3 homolog, RNA polymerase I transcription factor [Source:RGD Symbol;Acc:1305001]	-
ENSRNOG00000058975	1158.35072970288	1163.82695010067	1185.73972322079	745.042930683846	997.164378014311	867.305728750848	1169.30580100811	869.837679149668	0.426192862991278	0.00360082593160541	0.330043094220246	Iqsec2	X	22212132	22294402	+	7008	protein_coding	IQ motif and Sec7 domain 2 [Source:RGD Symbol;Acc:1596452]	-
ENSRNOG00000060047	164.333494525322	142.92611667903	128.646277792668	8.37126888408816	79.8833341503178	58.3763471274609	145.301962999006	48.8769833872889	1.56710719485951	0.00365478214295687	0.333177842383609	LOC108348083	1	259641676	259674425	-	3389	protein_coding	delta-1-pyrroline-5-carboxylate synthase [Source:RGD Symbol;Acc:11512751]	-
ENSRNOG00000038406	331.673089560253	362.151137750624	513.587853203286	92.0839577249698	325.960731303021	113.972868201233	402.470693504721	177.339185743075	1.1810122445821	0.00371281798959341	0.333943947330899	Tmem132b	12	35970821	36398246	-	2823	protein_coding	transmembrane protein 132B [Source:RGD Symbol;Acc:1566191]	-
ENSRNOG00000011508	164.333494525322	139.70221931033	146.596921205598	51.27402191504	118.447702360816	41.6973908053292	150.210878347083	70.4730383603951	1.08953187427318	0.00372975443651701	0.333943947330899	Zc3h12b	X	65040104	65074712	+	3186	protein_coding	zinc finger CCCH-type containing 12B [Source:RGD Symbol;Acc:1560891]	-
ENSRNOG00000009197	619.256704979567	574.928364084819	521.565916942366	857.008652008526	709.768014921789	742.21355633486	571.916995335584	769.663407755058	-0.427888568155796	0.00373340378236128	0.333943947330899	Asb4	4	30313102	30501329	+	3490	protein_coding	ankyrin repeat and SOCS box-containing 4 [Source:RGD Symbol;Acc:1563114]	-
novel.530	785.594266511295	716.779848307615	734.979121962761	241.720389028046	651.003263362934	267.78990983867	745.784412260557	386.83785407655	0.946239292234885	0.00374601036013714	0.333943947330899	-	13	49986838	50083416	+	4612	-	PF00169:PH domain	PH
novel.1977	150.305025480477	138.627586854097	108.701118444967	404.960132267765	167.112262245492	203.853910603832	132.544576926514	258.642101705696	-0.962971316759761	0.00376219092753459	0.333943947330899	-	9	100351865	100376252	+	4642	-	-	-
ENSRNOG00000021229	3639.38568363396	4353.33608020112	2891.05084744918	4616.75478957462	4963.78510823699	6300.01244634296	3627.92420376142	5293.51744805152	-0.545215327687767	0.00379513436135293	0.335104403163441	Avp	3	123117492	123119460	-	575	protein_coding	arginine vasopressin [Source:RGD Symbol;Acc:2184]	-
ENSRNOG00000010392	181.368064079776	196.657739490695	165.544822585914	99.4088179985469	142.320882681601	99.1471292482272	181.190208718795	113.625609976125	0.670962750852739	0.00383292619448909	0.335303028671301	Nrg1	16	63837216	64057434	+	5293	protein_coding	neuregulin 1 [Source:RGD Symbol;Acc:621341]	-
ENSRNOG00000011175	5717.60316927736	5767.55239260416	5233.60981283659	8348.24789465692	6360.36615700289	7295.19017356349	5572.9217915727	7334.60140840776	-0.396217121321003	0.00387078477053104	0.335303028671301	Hnrnpa2b1	4	81237496	81241282	-	1065	protein_coding	heterogeneous nuclear ribonucleoprotein A2/B1 [Source:RGD Symbol;Acc:1310403]	-
ENSRNOG00000010720	56.1138761793782	96.7169210609976	200.448851444389	12.5569033261322	69.7831424761397	25.9450431677604	117.759882894922	36.0950296566774	1.70186807887887	0.00387858390326057	0.335303028671301	Mast4	2	32444565	32518643	-	7690	protein_coding	microtubule associated serine/threonine kinase family member 4 [Source:RGD Symbol;Acc:1310139]	-
ENSRNOG00000061216	10098.4936452817	9858.67815348435	9295.44151399579	13339.6169667945	10846.6876588242	14700.64678059	9750.87110425394	12962.3171354029	-0.410711847756561	0.00390459859436741	0.335303028671301	Tubb5	20	3422461	3426371	+	2156	protein_coding	tubulin, beta 5 class I [Source:RGD Symbol;Acc:628596]	-
ENSRNOG00000004378	773.569864472857	694.212566726716	799.800889842787	368.335830899879	663.858052766434	343.771821972825	755.86110701412	458.655235213046	0.720167193427085	0.00391858280777155	0.335303028671301	Abca5	10	98576039	98644938	-	5341	protein_coding	ATP binding cassette subfamily A member 5 [Source:RGD Symbol;Acc:628661]	-
ENSRNOG00000048118	111.225718855553	12.8955894747997	96.7340228363471	13.6033119366433	20.2003833483562	26.8716518523233	73.6184437222333	20.2251157124409	1.86241936708869	0.00393950771874965	0.335303028671301	Ankra2	2	28370373	28381311	+	1940	protein_coding	ankyrin repeat family A member 2 [Source:RGD Symbol;Acc:1303108]	-
ENSRNOG00000003603	2371.81330208193	2316.90757563901	2292.69606701816	986.763319711892	1908.01802717656	1598.39998087095	2327.1389815797	1497.72710925313	0.635389526799825	0.00394781740093023	0.335303028671301	Arhgap44	10	51502894	51669297	-	2584	protein_coding	Rho GTPase activating protein 44 [Source:RGD Symbol;Acc:1305664]	-
ENSRNOG00000012747	2583.2423712578	2189.02631334725	2510.0983039081	1340.44943006462	2041.15691742709	1743.87754434732	2427.45566283772	1708.49463061301	0.506438883106302	0.00397111500958901	0.335303028671301	Spock1	17	7675531	7797863	+	1506	protein_coding	sparc/osteonectin, cwcv and kazal like domains proteoglycan 1 [Source:RGD Symbol;Acc:1311496]	-
ENSRNOG00000011015	1604.25563862829	1488.36595188313	1345.30099800239	838.173297019327	1281.80614337751	962.746423260823	1479.30752950461	1027.57528788589	0.525197202835866	0.0039763181579757	0.335303028671301	Hivep2	1	8310577	8333885	+	9395	protein_coding	human immunodeficiency virus type I enhancer binding protein 2 [Source:RGD Symbol;Acc:61988]	zf-C2H2
ENSRNOG00000004921	0	2.14926491246661	2.99177390215507	10.4640861051102	13.7729886466065	12.9725215838802	1.71367960487389	12.4031987785323	-2.86140790300088	0.00399714956670779	1	Nusap1	3	111422267	111452971	+	4207	protein_coding	nucleolar and spindle associated protein 1 [Source:RGD Symbol;Acc:1305764]	-
ENSRNOG00000004026	4127.37599969391	3811.72132225954	3079.53260328495	1450.32233416827	3185.23317433853	1926.41945520621	3672.87664174613	2187.32498790434	0.747533467137329	0.00400079990880183	0.335689007273347	Atp2b1	7	41114697	41220579	+	4370	protein_coding	ATPase plasma membrane Ca2+ transporting 1 [Source:RGD Symbol;Acc:621303]	-
ENSRNOG00000016708	848.722377213095	754.391984275781	748.940733506151	402.867315046743	624.375485312829	583.763471274609	784.018364998343	537.002090544727	0.544960732478526	0.00420507320556069	0.336679608704184	Necab3	3	150047826	150073721	-	4510	protein_coding	N-terminal EF-hand calcium binding protein 3 [Source:RGD Symbol;Acc:1310124]	E2F
ENSRNOG00000032778	9.01830152882864	6.44779473739984	10.9698376412352	26.1602152627755	22.9549810776775	27.7982605368861	8.81197796915457	25.6378189591131	-1.53587024961398	0.00421419958912817	0.336679608704184	Bub1	3	120373604	120404910	-	4493	protein_coding	BUB1 mitotic checkpoint serine/threonine kinase [Source:RGD Symbol;Acc:1311707]	-
ENSRNOG00000060509	8.01626802562546	30.0897087745326	72.7998316191066	2.09281722102204	13.7729886466065	0.926608684562871	36.9686028064215	5.59747151739714	2.71363121382019	0.00424328639899741	0.336679608704184	LOC102556339	X	72705039	72713249	+	6113	lincRNA	transcription initiation factor TFIID subunit 1-like [Source:RGD Symbol;Acc:7527757]	-
ENSRNOG00000038328	613.244503960348	756.541249188248	445.774311421105	770.156737336111	970.536599964205	1047.99442224061	605.1866881899	929.562586513641	-0.619944296421663	0.00425335479314796	0.336679608704184	Gjc2	10	45526745	45534570	-	2081	protein_coding	gap junction protein, gamma 2 [Source:RGD Symbol;Acc:1562712]	-
ENSRNOG00000019495	194.394499621417	246.090832477427	88.7559590972669	29.2994410943086	92.7381235538172	91.7342597717243	176.413763732037	71.2572748066167	1.30409629060427	0.00428508690898589	0.336679608704184	Gbx2	9	97063728	97065817	-	1047	protein_coding	gastrulation brain homeobox 2 [Source:RGD Symbol;Acc:621866]	Homeobox
ENSRNOG00000025923	289.58768242572	304.120985114026	191.473529737924	271.019830122354	500.41858749337	729.24103475098	261.727399092557	500.226484122235	-0.935512783250673	0.00428735000421473	0.336679608704184	Zmiz2	14	86514214	86530701	+	4368	protein_coding	zinc finger, MIZ-type containing 2 [Source:RGD Symbol;Acc:1309256]	zf-MIZ
ENSRNOG00000019556	1373.78793289156	1683.94905891759	1420.09534555627	2177.57631847343	1705.09599444989	2252.58571217234	1492.61077912181	2045.08600836522	-0.454372270328963	0.00429760706974476	0.336679608704184	Cd9	4	157977162	158010166	-	1221	protein_coding	CD9 molecule [Source:RGD Symbol;Acc:2318]	-
ENSRNOG00000028545	147.298924970868	126.80662983553	133.632567629593	62.7845166306612	104.674713714209	73.2020860804668	135.912707478664	80.2204388084458	0.757787172593939	0.00430827138764995	0.336679608704184	AC141959.1	6	137336107	137353249	-	17143	protein_coding		-
ENSRNOG00000020525	558.132661284173	666.27212286465	402.892218823549	870.611963945169	736.395792971895	810.782598992512	542.432334324124	805.930118636525	-0.571535173330569	0.00431495355307971	0.336679608704184	Col5a3	8	21786324	21831668	-	6052	protein_coding	collagen type V alpha 3 chain [Source:RGD Symbol;Acc:70922]	-
ENSRNOG00000009288	166.337561531728	166.568030716163	219.396752824705	60.6916994096392	147.830078140243	73.2020860804668	184.100781690865	93.9079545434497	0.968617713043373	0.00432600337856036	0.336679608704184	Fgf14	15	110385217	110612681	-	744	protein_coding	fibroblast growth factor 14 [Source:RGD Symbol;Acc:620165]	-
ENSRNOG00000020689	944.917593520601	899.467365867278	900.523944548675	275.205464564398	808.015333934249	321.533213543316	914.969634645518	468.251337347321	0.965762170113231	0.00432705189821523	0.336679608704184	Cpeb3	1	255665238	255815733	-	2667	protein_coding	cytoplasmic polyadenylation element binding protein 3 [Source:RGD Symbol;Acc:1564670]	-
ENSRNOG00000015749	727.47632332551	771.586103575514	752.929765375691	1166.74560071979	842.906905172318	1073.93946540837	750.664064092239	1027.86399043349	-0.45301946732381	0.00432790220906825	0.336679608704184	Nme3	10	14258380	14259336	+	645	protein_coding	NME/NM23 nucleoside diphosphate kinase 3 [Source:RGD Symbol;Acc:619879]	-
ENSRNOG00000037835	212.431102679075	191.284577209529	222.38852672686	399.72808921521	266.277780501059	286.322083529927	208.701402205154	317.442651082065	-0.603050139305479	0.00435221458976001	0.336679608704184	Catip	9	81644355	81651989	+	2744	protein_coding	ciliogenesis associated TTC17 interacting protein [Source:RGD Symbol;Acc:1596071]	-
ENSRNOG00000002129	283.575481406501	294.449293007926	322.114323465362	119.290581598256	235.977205478525	189.954780335389	300.04636595993	181.740855804057	0.720922988442227	0.00436460962366878	0.336679608704184	Lrrc8b	14	5418741	5428757	-	2731	protein_coding	leucine rich repeat containing 8 VRAC subunit B [Source:RGD Symbol;Acc:1563429]	-
ENSRNOG00000005158	450.915076441432	430.927614949556	427.823668008174	700.047360431873	507.764181438227	607.855297073244	436.555453133054	605.222279647781	-0.470428037781629	0.00442013271821418	0.336679608704184	Slc24a5	3	117335212	117354480	+	1635	protein_coding	solute carrier family 24 member 5 [Source:RGD Symbol;Acc:1310565]	-
novel.343	106.215551339537	114.985672816964	116.679182184048	220.792216817825	136.811687222958	188.101562966263	112.626802113516	181.901822335682	-0.689934093704693	0.00442048958747814	0.336679608704184	-	10	43210434	43223677	-	1660	-	-	-
ENSRNOG00000056332	966.962330591071	956.422886047643	901.52120251606	433.213164751562	822.706521823962	554.111993368597	941.635473051591	603.343893314707	0.641374245372343	0.0044285709070172	0.336679608704184	Miga1	2	257493875	257546799	-	1803	protein_coding	mitoguardin 1 [Source:RGD Symbol;Acc:1559958]	-
ENSRNOG00000037165	1793.6399707337	1805.38252647196	1546.74710741417	495.997681382224	1446.16380789368	876.571815596476	1715.25653487327	939.577768290795	0.867856750589943	0.00442887053288742	0.336679608704184	Nipal3	5	153807955	153840178	-	2190	protein_coding	NIPA-like domain containing 3 [Source:RGD Symbol;Acc:1563439]	-
ENSRNOG00000011154	1166.3669977285	1120.84165185134	1289.45455182883	685.397639884718	1015.52836287645	843.213902952213	1192.22106713623	848.046635237795	0.490880351459774	0.00444090645642251	0.336679608704184	Adgrf5	9	20091099	20195566	-	8569	protein_coding	adhesion G protein-coupled receptor F5 [Source:RGD Symbol;Acc:621679]	-
ENSRNOG00000043388	472.959813511902	440.599307055656	424.831894106019	769.1103287256	558.265139809117	567.084514952477	446.130338224526	631.486661162398	-0.500315616297448	0.00444152261751507	0.336679608704184	Irf3	1	100992405	100997198	+	1444	protein_coding	interferon regulatory factor 3 [Source:RGD Symbol;Acc:1549774]	IRF
ENSRNOG00000058645	153.311125990087	198.807004403162	150.585953075138	231.256302922935	297.496554766701	232.578779825281	167.568027822796	253.777212504972	-0.600754625085381	0.00445305555687095	0.336679608704184	Tnc	5	79789671	79874671	-	7213	protein_coding	tenascin C [Source:RGD Symbol;Acc:621057]	-
ENSRNOG00000012371	88.17894828188	73.0750070238648	79.7806373908017	23.0209894312424	56.9283530726402	36.137738697952	80.3448642321822	38.6956937339449	1.0482761663278	0.00445787299403442	0.336679608704184	Car7	19	636545	645937	-	1534	protein_coding	carbonic anhydrase 7 [Source:RGD Symbol;Acc:1306842]	-
ENSRNOG00000003833	1008.0457042224	1060.66223430227	1010.22232096103	1639.72229267077	1144.07625691145	1445.50954791808	1026.31008649523	1409.76936583343	-0.457666506121361	0.00449406839675946	0.336679608704184	Nenf	13	109990294	109997092	-	654	protein_coding	neudesin neurotrophic factor [Source:RGD Symbol;Acc:1303289]	-
ENSRNOG00000013937	197.400600131027	185.911414928362	125.654503890513	54.4132477465731	124.875097062566	86.174607664347	169.655506316634	88.4876508244953	0.935437295119563	0.00450555911093182	0.336679608704184	Ankrd34c	8	97105071	97115027	-	2480	protein_coding	ankyrin repeat domain 34C [Source:RGD Symbol;Acc:1305403]	-
ENSRNOG00000039530	350.711726121114	409.43496582489	417.851088334324	667.608693506031	449.917629122479	594.882775489363	392.665926760109	570.803032705958	-0.539091440339239	0.00452106337043242	0.336679608704184	Ccl27	5	58159066	58163584	-	834	protein_coding	C-C motif chemokine ligand 27 [Source:RGD Symbol;Acc:1304660]	-
ENSRNOG00000051569	27.0549045864859	7.52242719363315	19.9451593477004	2.09281722102204	6.42739470174971	0.926608684562871	18.1741637092732	3.14894020244487	2.5209219756647	0.00453164963983693	0.336679608704184	AABR07031918.1	18	39172028	39209678	+	1008	protein_coding	small conductance calcium-activated potassium channel protein 2-like [Source:NCBI gene;Acc:103690147]	-
ENSRNOG00000002652	2177.41880246052	2103.05571684858	2236.8496208446	1467.06487193645	1926.3820120387	1497.3996342536	2172.44138005123	1630.28217274292	0.413972618965709	0.00456300713756883	0.337000064432021	Rap1gap2	10	61177936	61361250	-	4563	protein_coding	RAP1 GTPase activating protein 2 [Source:RGD Symbol;Acc:1304590]	-
ENSRNOG00000021685	1399.84080397485	1363.70858696007	1251.5587490682	503.322541655801	1178.96782814952	684.763817891962	1338.36938000104	789.01806256576	0.761780251986164	0.00457592734983296	0.337000064432021	Cdk5r1	10	67862054	67863255	+	1202	protein_coding	cyclin-dependent kinase 5 regulatory subunit 1 [Source:RGD Symbol;Acc:629472]	-
ENSRNOG00000001352	5302.76129895124	4805.75634427535	4738.96986101362	2512.42707383696	4469.79391544537	2797.43161869531	4949.1625014134	3259.88420265921	0.602230879870383	0.00463105818027328	0.338193484858085	Hectd4	12	40713841	40822159	-	12776	protein_coding	HECT domain E3 ubiquitin protein ligase 4 [Source:RGD Symbol;Acc:1309762]	-
ENSRNOG00000015155	14.0284690448446	12.8955894747997	10.9698376412352	33.4850755363526	27.545977293213	33.3579126442634	12.6312987202932	31.4629884912763	-1.31608602718174	0.00463944556242259	0.338193484858085	Tnnc2	3	161243587	161246351	-	752	protein_coding	troponin C2, fast skeletal type [Source:RGD Symbol;Acc:1311973]	-
ENSRNOG00000001227	6972.14911528774	6616.51203302847	5533.78446101949	2069.7962315908	5500.01346621153	3320.03891678877	6374.14853644523	3629.94953819703	0.812153778471869	0.00465229104577977	0.338193484858085	Adarb1	20	11972381	12101047	+	6680	protein_coding	adenosine deaminase, RNA-specific, B1 [Source:RGD Symbol;Acc:2033]	-
ENSRNOG00000017702	965.960297087868	1090.75194307681	1283.47100402452	1615.65489462902	1516.86514961293	1369.52763578392	1113.39441472973	1500.68256000862	-0.430422128803509	0.00469541128352186	0.338417132088193	Gpld1	17	42085028	42127678	-	3187	protein_coding	glycosylphosphatidylinositol specific phospholipase D1 [Source:RGD Symbol;Acc:631371]	-
ENSRNOG00000013727	7.01423452242228	7.52242719363315	5.98354780431013	17.7889463786873	24.7913795638917	22.2386084295089	6.84006984012185	21.6063114573627	-1.66367058300432	0.00474425125276985	0.338417132088193	Ndc80	9	119839016	119871382	-	3427	protein_coding	NDC80 kinetochore complex component [Source:RGD Symbol;Acc:1310154]	-
ENSRNOG00000054294	789.602400524108	753.317351819548	752.929765375691	411.238583930831	673.958244440612	466.084168335124	765.283172573116	517.093665568856	0.564729333853265	0.00477815042105887	0.338417132088193	Rprd2	2	197886160	197935567	-	4752	protein_coding	regulation of nuclear pre-mRNA domain containing 2 [Source:RGD Symbol;Acc:2320792]	-
novel.1294	220.4473707047	264.359584233393	308.152711921972	506.461767487334	294.741957037379	472.570429127064	264.319888953355	424.591384550593	-0.683056816535263	0.00479716241398945	0.338417132088193	-	3	7730591	7731817	-	1227	-	-	-
ENSRNOG00000020485	469.953713002292	445.972469336822	363.001900128148	194.63200155505	347.997513137591	265.936692469544	426.309360822421	269.522069054062	0.659795760363262	0.00481525336676398	0.338417132088193	Vav3	2	212247451	212585818	+	4946	protein_coding	vav guanine nucleotide exchange factor 3 [Source:RGD Symbol;Acc:1565941]	-
ENSRNOG00000018241	1341.72286078906	1237.97658958077	1282.47374605714	572.385509949528	1107.34828718716	817.268859784453	1287.39106547566	832.334218973715	0.628600641041508	0.00481800287745217	0.338417132088193	Ank1	16	73681422	73827488	-	5124	protein_coding	ankyrin 1 [Source:RGD Symbol;Acc:1309620]	-
ENSRNOG00000054508	354.719860133926	381.494521962824	313.139001758897	210.328130712715	291.069160064951	209.413562711209	349.784461285216	236.936951162958	0.560547065056755	0.00482001895933513	0.338417132088193	Foxp2	4	41364441	41942023	+	6754	protein_coding	forkhead box P2 [Source:RGD Symbol;Acc:1559697]	Fork_head
ENSRNOG00000038068	1152.33852868366	1171.3493772943	1068.06328306936	374.614282562945	985.227787853919	567.084514952477	1130.58372968244	642.308861789781	0.81503961051005	0.0049334736430883	0.338417132088193	Pcdh9	15	77733402	77736892	-	3491	protein_coding	protocadherin 9 [Source:MGI Symbol;Acc:MGI:1306801]	-
novel.1461	479.974048034324	416.957393018523	426.826410040789	751.321382346913	514.191576139976	618.974601287998	441.252617031212	628.162519924962	-0.50853513160637	0.00494294855558054	0.338417132088193	-	4	183222066	183226246	-	4181	-	-	-
ENSRNOG00000011697	402.817468287679	419.10665793099	362.004642160763	156.961291576653	338.81552070652	201.074084550143	394.642922793144	232.283632277772	0.762915707112454	0.00498817745191048	0.338417132088193	Zfp827	19	32401661	32528965	-	3198	protein_coding	zinc finger protein 827 [Source:MGI Symbol;Acc:MGI:2444807]	zf-C2H2
ENSRNOG00000002303	425.864238861352	434.151512318256	309.149969889357	188.353549891984	299.332953252915	260.377040362167	389.721907022988	249.354514502355	0.642389576877567	0.00500156745899952	0.338417132088193	Kcnj12	10	47281786	47341411	+	2303	protein_coding	potassium voltage-gated channel subfamily J member 12 [Source:RGD Symbol;Acc:621660]	-
ENSRNOG00000024730	1396.83470346524	1371.2310141537	1151.8329523297	407.052949488787	1130.30326826484	638.433383663818	1306.63288998288	725.263200472482	0.848680587237725	0.00501184951767369	0.338417132088193	Ppm1e	10	74548270	74679858	-	2743	protein_coding	protein phosphatase, Mg2+/Mn2+ dependent, 1E [Source:RGD Symbol;Acc:735028]	-
ENSRNOG00000013257	609.236369947535	607.167337771818	597.357522463628	195.678410165561	534.391959488333	240.918257986347	604.58707672766	323.66287588008	0.90040870214417	0.00504797687036407	0.338417132088193	Hecw2	9	60457215	60672246	-	5296	protein_coding	HECT, C2 and WW domain containing E3 ubiquitin protein ligase 2 [Source:RGD Symbol;Acc:1593244]	-
ENSRNOG00000061508	228.463638730326	235.344507915094	173.522886324994	38.7171185889078	169.866859974814	49.1102602818322	212.443677656804	85.8980796151845	1.30366100667814	0.00506714716475547	0.338417132088193	Reps2	X	33884499	34057399	+	1785	protein_coding	RALBP1 associated Eps domain containing protein 2 [Source:MGI Symbol;Acc:MGI:2663511]	-
ENSRNOG00000004198	434.882540390181	402.98717108749	375.966253704153	140.218753808477	352.588509353127	162.156519798503	404.611988393941	218.321260986702	0.88864870712703	0.00506920650398604	0.338417132088193	Stxbp6	6	65089318	65319527	-	1329	protein_coding	syntaxin binding protein 6 [Source:RGD Symbol;Acc:1306117]	-
ENSRNOG00000059956	53.1077756697687	41.910665793099	43.879350564941	108.826495493146	62.4375485312829	88.9544337180356	46.2992640092695	86.7394925808215	-0.902225937428929	0.00507734696406983	0.338417132088193	Bcl6b	10	56834364	56839437	-	3346	protein_coding	B-cell CLL/lymphoma 6B [Source:RGD Symbol;Acc:1563179]	ZBTB
ENSRNOG00000023993	17929.3854728145	17252.1494523695	16917.4841587195	6549.47149318848	15963.8120406601	7504.6037362747	17366.3396946345	10005.9624233744	0.795394959426058	0.00509626417581511	0.338417132088193	Kif1a	9	100171772	100253609	-	5731	protein_coding	kinesin family member 1A [Source:RGD Symbol;Acc:1304996]	-
ENSRNOG00000010119	718.458021796682	678.093079883216	627.275261485179	203.003270439138	596.829508019615	236.285214563532	674.608787721692	345.372664340762	0.964995678417668	0.00509868678719148	0.338417132088193	Zmat3	2	118721334	118745766	-	1283	protein_coding	zinc finger, matrin type 3 [Source:RGD Symbol;Acc:620134]	zf-C2H2
novel.973	20.0406700640636	31.1643412307659	14.9588695107753	3.13922583153306	10.1001916741781	3.70643473825149	22.0546269352016	5.64861741465422	1.95065514332167	0.00511000533946916	0.338417132088193	-	19	52762553	52764236	+	1684	-	-	-
ENSRNOG00000032410	399.81136777807	364.300402663091	374.968995736768	197.771227386583	312.187742656414	260.377040362167	379.693588725976	256.778670135055	0.562598406372999	0.00515718427050266	0.338417132088193	Mtus2	12	8111667	8418966	-	6987	protein_coding	microtubule associated scaffold protein 2 [Source:RGD Symbol;Acc:1562533]	-
ENSRNOG00000046001	333.67715656666	318.091207045059	234.35562233548	620.520306033035	327.797129789235	505.001733086765	295.3746619824	484.439722969678	-0.713215190180366	0.0052198774396038	0.338417132088193	AABR07030823.1	10	105282095	105283854	-	1758	pseudogene		-
ENSRNOG00000012386	567.150962813001	506.151886885887	516.579627105441	249.045249301623	466.445215498407	279.835822737987	529.960825601443	331.775429179339	0.674616286402966	0.00522097059402955	0.338417132088193	Zbtb38	8	104589621	104593625	-	4005	protein_coding	zinc finger and BTB domain containing 38 [Source:RGD Symbol;Acc:1310136]	ZBTB
ENSRNOG00000047002	930.889124475756	930.631707098044	1004.23877315672	645.6341126853	838.315908956783	618.047992603435	955.253201576839	700.666004748506	0.446807758014637	0.00526859275317596	0.338417132088193	Fstl5	2	174542667	175233457	+	3717	protein_coding	follistatin-like 5 [Source:RGD Symbol;Acc:1306858]	-
ENSRNOG00000003435	175.355863060557	182.687517559662	168.536596488069	85.8055060619037	122.120499333244	129.725215838802	175.526659036096	112.550407077983	0.637727686091362	0.00528161972162143	0.338417132088193	Mcf2	X	143154209	143274180	-	3088	protein_coding	MCF.2 cell line derived transforming sequence [Source:RGD Symbol;Acc:1566098]	-
novel.1432	43.0874406377368	29.0150763182993	77.7861214560317	13.6033119366433	19.2821841052491	25.0184344831975	49.9628794706893	19.30131017503	1.36955442002986	0.00529048431236043	0.338417132088193	-	4	118619013	118631681	-	1715	-	-	-
ENSRNOG00000050188	206.418901659856	212.777226334195	236.35013827025	92.0839577249698	184.558047864527	98.2205205636644	218.5154220881	124.954175384387	0.804213254570929	0.00531939093263925	0.338417132088193	AABR07030603.1	10	95434374	95434688	-	315	protein_coding		-
ENSRNOG00000014630	430.874406377368	493.256297411088	428.820925975559	241.720389028046	391.152877563625	256.670605623915	450.983876588005	296.514624071862	0.603583742230197	0.00540967100083611	0.338417132088193	Iws1	18	24849545	24880317	+	2938	protein_coding	IWS1, SUPT6H interacting protein [Source:RGD Symbol;Acc:1304762]	-
ENSRNOG00000004353	1019.06807275764	946.751193941543	992.271677548097	637.262843801211	846.579702144747	735.72729554292	986.030314749092	739.856613829626	0.41375837113618	0.0054131870253165	0.338417132088193	Ppfia2	7	48867664	49042455	+	3453	protein_coding	PTPRF interacting protein alpha 2 [Source:RGD Symbol;Acc:1305021]	-
ENSRNOG00000047281	500.014718098388	289.076130726759	256.295297617951	100.455226609058	230.468010019882	209.413562711209	348.462048814366	180.112266446716	0.950566640795338	0.00542021970880724	0.338417132088193	LOC108348065	X	15396895	15417146	+	3468	protein_coding	histone deacetylase 6 [Source:RGD Symbol;Acc:11442569]	-
ENSRNOG00000009004	9.01830152882864	3.22389736869992	4.98628983692511	16.7425377681763	16.5275863759278	30.5780865905748	5.74282957815122	21.2827369115596	-1.88539476830993	0.00542503881898894	0.338417132088193	Lrriq4	2	116347336	116374584	-	1820	protein_coding	leucine-rich repeats and IQ motif containing 4 [Source:RGD Symbol;Acc:2323202]	-
ENSRNOG00000027697	1337.71472677625	1261.6185036179	1354.27631970886	624.705940475079	1184.47702360816	744.066773703986	1317.86985003434	851.083245929075	0.630334480395208	0.00542979148237549	0.338417132088193	Nmnat2	13	70379346	70559458	+	1574	protein_coding	nicotinamide nucleotide adenylyltransferase 2 [Source:RGD Symbol;Acc:1307331]	-
novel.961	7.01423452242228	4.29852982493323	4.98628983692511	102.54804383008	6.42739470174971	5.55965210737723	5.43301806142687	38.1783635464023	-2.80730439382487	0.00544680741083466	0.338417132088193	-	19	28356434	28372601	+	2846	-	PF00517:Retroviral envelope protein	-
ENSRNOG00000057879	4.00813401281273	6.44779473739984	4.98628983692511	0	0	0	5.14740619571256	0	4.86109102849022	0.00552787010349933	1	AABR07044408.2	20	4910065	4910870	+	806	lincRNA		-
ENSRNOG00000015308	1.00203350320318	1.07463245623331	0	8.37126888408816	7.34559394485681	11.1193042147545	0.69222198647883	8.94538901456647	-3.70812352581552	0.005583807369054	1	Pbk	15	42489377	42500395	+	1830	protein_coding	PDZ binding kinase [Source:RGD Symbol;Acc:1309565]	-
ENSRNOG00000029510	2287.64248781287	2137.44395544805	2241.83591068153	1437.76543084214	1979.63756813891	1155.4810296499	2222.30745131415	1524.29467621032	0.543833025454151	0.00563126861612589	0.338417132088193	Plxnb1	8	117836701	117856689	+	6727	protein_coding	plexin B1 [Source:RGD Symbol;Acc:1310564]	-
ENSRNOG00000014689	2189.44320449895	2162.16050194141	2212.91542962736	958.510287228095	1982.39216586823	1197.17842045523	2188.17304535591	1379.36029118385	0.665396390375141	0.00563509696802814	0.338417132088193	Zbtb4	10	56381813	56385960	+	3228	protein_coding	zinc finger and BTB domain containing 4 [Source:RGD Symbol;Acc:1307184]	ZBTB
ENSRNOG00000047756	1206.44833785663	1115.46848957017	1000.24974128718	467.744648898426	983.391389367705	595.809384173926	1107.38885623799	682.315140813352	0.698010003211458	0.00564190660405626	0.338417132088193	Mef2a	1	128209971	128341263	-	3398	protein_coding	myocyte enhancer factor 2a [Source:RGD Symbol;Acc:1359360]	SRF
ENSRNOG00000014675	802.628836065749	787.705590419014	824.732339027413	437.398799193606	718.95000735286	478.130081234442	805.022255170725	544.826295926969	0.562494734525676	0.00565284991423903	0.338417132088193	Pi4k2a	1	261337594	261362509	+	1598	protein_coding	phosphatidylinositol 4-kinase type 2 alpha [Source:RGD Symbol;Acc:620485]	-
novel.1440	569.155029819408	568.480569347419	647.220420832879	936.535706407363	695.995026275182	797.810077408632	594.952006666569	810.113603363726	-0.444554133399119	0.00570246677089877	0.338417132088193	-	4	150142718	150144203	-	1486	-	-	-
ENSRNOG00000027540	203.412801150246	206.329431596795	222.38852672686	82.6662802303706	179.048852405885	90.8076510871614	210.710253157967	117.507594574472	0.84019048841521	0.00571780356286929	0.338417132088193	Fam102b	2	211772128	211831636	-	1218	protein_coding	family with sequence similarity 102, member B [Source:RGD Symbol;Acc:1310037]	-
ENSRNOG00000015020	1005.03960371279	1102.57290009537	919.47184592899	1235.80856901351	1324.96150780355	1295.39894101889	1009.02811657905	1285.38967261199	-0.349690563475362	0.00572728474133587	0.338417132088193	Idh1	9	71882105	71900044	-	2079	protein_coding	isocitrate dehydrogenase (NADP(+)) 1, cytosolic [Source:RGD Symbol;Acc:2862]	-
ENSRNOG00000002248	1316.67202320898	1168.1254799256	1309.39971117653	567.153466896973	1107.34828718716	777.424686348249	1264.73240477037	817.308813477462	0.629317705722932	0.0057496895137401	0.338417132088193	Fryl	14	37551940	37756149	+	10144	protein_coding	FRY like transcription coactivator [Source:RGD Symbol;Acc:1311309]	-
ENSRNOG00000009336	127.258254906804	166.568030716163	116.679182184048	333.804346753015	157.012070571314	234.431997194406	136.835155935671	241.749471506245	-0.820398075553142	0.00575166379973355	0.338417132088193	Mapk15	7	117055395	117061047	+	2319	protein_coding	mitogen-activated protein kinase 15 [Source:RGD Symbol;Acc:628675]	-
novel.1419	17.0345695544541	15.0448543872663	11.9670956086203	1.04640861051102	3.6727969724284	4.63304342281436	14.6821731834469	3.11741633525126	2.21481857800606	0.00576438737836598	0.338417132088193	-	4	17916227	17917961	-	1446	-	PF13639:Ring finger domain	-
ENSRNOG00000032729	6374.93714737865	6603.61644355367	6078.28731121171	10516.4065356358	6868.13033844111	8889.88371969619	6352.28030071467	8758.14019792435	-0.463291594384217	0.00578781097402671	0.338417132088193	Bex2	X	106556838	106558366	-	775	protein_coding	brain expressed X-linked 2 [Source:RGD Symbol;Acc:1564466]	-
ENSRNOG00000014092	442.898808415807	477.136810567588	505.609789464206	286.71595928002	413.189659398195	264.083475100418	475.2151361492	321.329697926211	0.563778653364419	0.00580680002695363	0.338417132088193	Paip2b	4	115487313	115516296	-	649	protein_coding	poly(A) binding protein interacting protein 2B [Source:RGD Symbol;Acc:1307930]	-
ENSRNOG00000036828	1767.58709965041	1812.90495366559	1790.07805145611	1068.38319133175	1541.65652917682	1353.77528814636	1790.19003492404	1321.27166955164	0.437686867015169	0.00581117385304388	0.338417132088193	Pde1b	7	145117951	145145376	+	1831	protein_coding	phosphodiesterase 1B [Source:RGD Symbol;Acc:3278]	-
ENSRNOG00000019342	282.573447903297	185.911414928362	815.757017320948	139.172345197966	99.1655182555669	134.358259261616	428.080626717536	124.23204090505	1.78521750090469	0.00581693874364261	0.338417132088193	Sult1a1	1	198100586	198104109	-	1223	protein_coding	sulfotransferase family 1A member 1 [Source:RGD Symbol;Acc:3767]	-
ENSRNOG00000053272	925.87895695974	953.198988678943	1057.09344542812	1302.77872008622	1140.40345993902	1333.38989708597	978.723797022269	1258.85735903707	-0.362899105744401	0.00582570588378765	0.338417132088193	Chi3l1	13	51022681	51030802	+	1829	protein_coding	chitinase 3 like 1 [Source:RGD Symbol;Acc:620874]	-
ENSRNOG00000003253	3395.89154235558	4069.63311175553	3205.18710717546	4361.43108860993	4951.84851807659	4524.6302067205	3556.90392042886	4612.63660446901	-0.375135775884037	0.00588670234331626	0.338417132088193	Qdpr	14	70164650	70178284	+	1330	protein_coding	quinoid dihydropteridine reductase [Source:RGD Symbol;Acc:619915]	-
ENSRNOG00000048441	1456.95671365743	1390.5743983659	1438.0459889692	874.797598387213	1272.62415094644	976.645553529266	1428.52570033084	1041.35576762097	0.455609144338342	0.00591145441508359	0.338417132088193	Wdr82	8	114866768	114884635	+	1739	protein_coding	WD repeat domain 82 [Source:RGD Symbol;Acc:1584269]	-
ENSRNOG00000012053	1520.08482435923	1528.12735276376	1278.4847141876	2121.07025350584	1755.59695282078	1795.76763068284	1442.23229710353	1890.81161233649	-0.390545324969628	0.00591230239292549	0.338417132088193	S100a16	2	189922996	189928848	+	1155	protein_coding	S100 calcium binding protein A16 [Source:RGD Symbol;Acc:1306770]	-
novel.850	477.969981027918	621.137559702851	443.779795486335	169.518194902785	438.899238205194	239.991649301784	514.295778739035	282.803027469921	0.861338207834812	0.00591997733335244	0.338417132088193	-	17	7210858	7506482	-	816	-	-	-
ENSRNOG00000001706	1637.322744234	1391.64903082213	1472.95001782768	761.785468452023	1338.73449645015	908.076510871614	1500.64059762794	1002.8654919246	0.58103302370777	0.00593245987990738	0.338417132088193	Kalrn	11	69484293	70025633	+	9374	protein_coding	kalirin, RhoGEF kinase [Source:RGD Symbol;Acc:621865]	-
novel.740	156.317226499696	138.627586854097	121.665472020973	48.1347960835069	112.938506902173	50.9634776509579	138.870095124922	70.6789268788794	0.971223265227943	0.00593420222287903	0.338417132088193	-	15	110805663	111076981	-	1231	-	-	-
ENSRNOG00000003722	9.01830152882864	7.52242719363315	17.9506434129304	3.13922583153306	0.918199243107101	0.926608684562871	11.4971240451307	1.66134458640101	2.82492849778916	0.00593459044674733	1	Dusp27	13	84302830	84331905	-	4026	protein_coding	dual specificity phosphatase 27, atypical [Source:RGD Symbol;Acc:1560598]	-
ENSRNOG00000026248	1037.10467581529	923.10927990441	807.778953581868	486.580003887624	814.442728635998	520.754080724334	922.664303100524	607.258937749319	0.602879785341674	0.00596161396947517	0.338417132088193	Nmt2	17	78921793	78962476	-	1855	protein_coding	N-myristoyltransferase 2 [Source:RGD Symbol;Acc:1303175]	-
ENSRNOG00000017097	828.681707149032	829.616256212113	986.288129743786	1092.45058937351	1116.53027961823	1207.37111598542	881.528697701644	1138.78399499239	-0.369368731286651	0.00599466842828547	0.338417132088193	Lhpp	1	204617852	204708987	+	1640	protein_coding	phospholysine phosphohistidine inorganic pyrophosphate phosphatase [Source:RGD Symbol;Acc:1359187]	-
ENSRNOG00000003088	389.791032746038	380.41988950659	379.955285573693	174.75023795534	332.38812600477	219.606258241401	383.388735942107	242.248207400504	0.660636097090969	0.00604261927250513	0.338417132088193	Arhgap31	11	64601029	64714252	+	4643	protein_coding	Rho GTPase activating protein 31 [Source:RGD Symbol;Acc:1306093]	-
ENSRNOG00000060410	1159.35276320608	1218.63320536857	929.44442560284	426.934713088496	974.209396936634	559.671645475974	1102.47679805916	653.605251833701	0.753574817823639	0.00608240051696966	0.338417132088193	Pcdh1	18	31328919	31343797	-	4615	protein_coding	protocadherin 1 [Source:MGI Symbol;Acc:MGI:104692]	-
ENSRNOG00000003296	390.793066249241	361.076505294391	370.979963867228	179.982281007895	329.633528275449	188.101562966263	374.283178470287	232.572457416536	0.685143328512286	0.00609302520608717	0.338417132088193	Dck	14	20935369	20953095	-	1169	protein_coding	deoxycytidine kinase [Source:RGD Symbol;Acc:620667]	-
ENSRNOG00000039858	601.220101921909	684.540874620616	580.404137018083	322.293852037394	535.31015873144	402.148169100286	622.055037853536	419.917393289707	0.565632152727806	0.00610071997526335	0.338417132088193	Mfsd12	7	11216975	11223649	-	1831	protein_coding	major facilitator superfamily domain containing 12 [Source:RGD Symbol;Acc:1307722]	-
ENSRNOG00000011160	1942.94296271097	1977.32371946928	1710.29741406531	790.03850093582	1568.28430722693	1279.64659338133	1876.85469874852	1212.65646718136	0.629657621452266	0.00612446378976137	0.338417132088193	AC126641.1	1	136664204	136842247	-	5281	processed_transcript	synaptic vesicle glycoprotein 2b [Source:NCBI gene;Acc:117556]	-
ENSRNOG00000030404	1277.59271658406	1363.70858696007	1474.94453376245	448.909293909228	1253.34196684119	505.001733086765	1372.08194576886	735.750997945728	0.898638357983362	0.00613556971962927	0.338417132088193	Arrb1	1	164502389	164593139	+	2726	protein_coding	arrestin, beta 1 [Source:RGD Symbol;Acc:2156]	-
ENSRNOG00000037456	177.359930066963	197.732371946928	196.459819574849	311.829765932284	229.549810776775	281.689040107113	190.517373862914	274.356205605391	-0.525153642919294	0.00614990769159733	0.338417132088193	P2rx2	12	52397792	52401015	+	2084	protein_coding	purinergic receptor P2X 2 [Source:RGD Symbol;Acc:620251]	-
ENSRNOG00000011145	108.219618345944	82.7466991299646	54.8491882061762	208.235313491693	111.102108415959	143.624346107245	81.9385018940282	154.320589338299	-0.911687472924738	0.00616674211279682	0.338417132088193	Crhr2	4	85286372	85329362	-	3027	protein_coding	corticotropin releasing hormone receptor 2 [Source:RGD Symbol;Acc:70547]	-
ENSRNOG00000004466	406.825602300492	365.375035119324	335.078677041367	161.146926018697	313.105941899521	214.973214818586	369.093104820395	229.742027578935	0.682200534849819	0.0061955836143233	0.338417132088193	Fam210b	3	170354141	170362513	+	1740	protein_coding	family with sequence similarity 210, member B [Source:RGD Symbol;Acc:1311378]	-
ENSRNOG00000016011	1438.92011059977	1158.4537878195	900.523944548675	279.391099006442	865.861886249996	695.883122106716	1165.96594765598	613.712035787718	0.925237885924933	0.00619797491701281	0.338417132088193	Plekhg1	1	40389638	40520447	+	6106	protein_coding	pleckstrin homology and RhoGEF domain containing G1 [Source:RGD Symbol;Acc:1583676]	-
ENSRNOG00000014316	968.966397597477	851.108905336779	1044.12909185212	558.782198012885	841.070506686104	590.249732066549	954.734798262125	663.367478921846	0.52487814401545	0.00620755449386927	0.338417132088193	Rapgef1	3	8192575	8304976	+	4159	protein_coding	Rap guanine nucleotide exchange factor 1 [Source:RGD Symbol;Acc:619793]	-
ENSRNOG00000013887	100.203350320318	113.91104036073	71.8025736517216	12.5569033261322	60.6011500450686	42.6239994898921	95.3056547775901	38.5940176203643	1.2974534231353	0.00621499678640522	0.338417132088193	Adra2b	3	119805941	119809987	+	4047	protein_coding	adrenoceptor alpha 2B [Source:RGD Symbol;Acc:2057]	-
ENSRNOG00000047737	131.266388919617	106.388613167097	103.714828608042	174.75023795534	125.793296305673	429.019820952609	113.789943564919	243.187785071208	-1.09606097073443	0.00626181023128104	0.338417132088193	Rpl7a	3	5459160	5461583	+	798	protein_coding	ribosomal protein L7a [Source:RGD Symbol;Acc:1307586]	-
ENSRNOG00000061304	2508.08985851757	2510.341417761	2514.08733577764	1271.38646177089	2284.47971685047	1514.07859057573	2510.83953735207	1689.98158973236	0.570867904300222	0.00627786219603424	0.338417132088193	Atp2b3	X	157239306	157312028	-	5132	protein_coding	ATPase plasma membrane Ca2+ transporting 3 [Source:RGD Symbol;Acc:621304]	-
ENSRNOG00000009207	582.181465361049	643.704841283751	520.568658974981	273.112647343376	516.027974626191	301.147822482933	582.151655206594	363.429481484167	0.678587685112263	0.00630043175671676	0.338417132088193	Spata2	3	164230852	164239250	-	2388	protein_coding	spermatogenesis associated 2 [Source:RGD Symbol;Acc:620754]	-
ENSRNOG00000012810	227.461605227122	219.225021071595	184.492723966229	116.151355766723	173.539656947242	101.000346617353	210.393116754982	130.230453110439	0.690614170823536	0.00633373226717755	0.338417132088193	Rfesd	2	2769400	2779109	-	771	protein_coding	Rieske (Fe-S) domain containing [Source:RGD Symbol;Acc:1308284]	-
ENSRNOG00000053122	2400.87227367482	2295.41492651434	2518.07636764718	914.561125586632	2120.1220523343	1402.88554842819	2404.78785594545	1479.1895754497	0.700780623363558	0.00636747813910083	0.338417132088193	Scn1a	3	52381975	52510507	-	11887	protein_coding	sodium voltage-gated channel alpha subunit 1 [Source:RGD Symbol;Acc:69364]	-
ENSRNOG00000015502	177.359930066963	185.911414928362	268.262393226571	87.8983232829257	171.703258461028	85.2479989797842	210.511246073965	114.949860241246	0.871415306962781	0.0063693875348849	0.338417132088193	Hiatl3	2	219662064	219693629	-	1856	protein_coding	hippocampus abundant transcript-like 3 [Source:RGD Symbol;Acc:1305281]	-
ENSRNOG00000061337	651.321777082068	556.659612328853	745.948959603996	197.771227386583	574.792726185045	263.156866415855	651.310116338306	345.240273329161	0.914880450087187	0.00637727194364662	0.338417132088193	Mindy2	8	77035147	77089097	-	2149	protein_coding	MINDY lysine 48 deubiquitinase 2 [Source:RGD Symbol;Acc:1311456]	-
ENSRNOG00000026962	830.685774155438	837.138683405746	877.587011298819	331.711529531993	770.369164966858	396.588516992909	848.470489620001	499.556403830587	0.763470941018954	0.00640443320406543	0.338417132088193	Osbpl8	7	53878610	54027892	+	5173	protein_coding	oxysterol binding protein-like 8 [Source:RGD Symbol;Acc:1561474]	-
ENSRNOG00000047244	78.1586132498482	76.2989043925648	68.8107997495665	21.9745808207314	56.0101538295331	27.7982605368861	74.4227724639932	35.2609983957169	1.07183330240335	0.00641513283426873	0.338417132088193	Nup214	3	9227823	9236736	-	837	protein_coding	nucleoporin 214 [Source:RGD Symbol;Acc:1304977]	-
ENSRNOG00000007030	446.906942428619	352.479445644525	361.007384193378	230.209894312424	325.960731303021	225.165910348778	386.797924088841	260.445511988074	0.569923838596632	0.00642301054051587	0.338417132088193	Epha7	5	43603043	43757549	+	2997	protein_coding	Eph receptor A7 [Source:RGD Symbol;Acc:70957]	-
ENSRNOG00000009170	3938.99370109171	3727.89999067334	3667.91480404211	2238.26801788307	3423.04677830327	2505.549883058	3778.26949860239	2722.28822641478	0.472719902317304	0.00643809930369216	0.338417132088193	Dmxl2	8	58932580	59077690	-	10542	protein_coding	Dmx-like 2 [Source:RGD Symbol;Acc:1586163]	-
ENSRNOG00000052346	12.0244020384382	4.29852982493323	4.98628983692511	0	0.918199243107101	0	7.10307390009884	0.306066414369034	4.36719098154703	0.00645034713499931	1	AABR07066567.1	9	11582308	11589767	+	1205	lincRNA		-
novel.1081	364.740195165958	393.31547898139	322.114323465362	657.144607400921	388.398279834304	587.46990601286	360.056665870903	544.337597749362	-0.595844507772146	0.00645724629334076	0.338417132088193	-	2	195730517	195732731	+	1533	-	-	-
ENSRNOG00000010957	537.089957716906	399.76327371879	461.730438899265	166.378969071252	407.680463939553	209.413562711209	466.19455677832	261.157665240671	0.834879039096398	0.0065084104786449	0.338417132088193	Braf	4	67396192	67520356	-	2365	protein_coding	B-Raf proto-oncogene, serine/threonine kinase [Source:RGD Symbol;Acc:619908]	-
ENSRNOG00000025539	749.52106039598	716.779848307615	643.231388963339	277.29828178542	636.312075473221	243.698084040035	703.177432555645	385.769480432892	0.865469858968103	0.00655811972090497	0.338417132088193	Vps13a	1	235653121	235813030	-	7005	protein_coding	vacuolar protein sorting 13 homolog A [Source:RGD Symbol;Acc:1311340]	-
ENSRNOG00000003756	86.1748812754737	114.985672816964	100.723054705887	33.4850755363526	78.0469356641036	41.6973908053292	100.627869599442	51.0764673352618	0.973340288831124	0.00656772359680026	0.338417132088193	Lancl3	X	14358224	14490340	+	1263	protein_coding	LanC like 3 [Source:RGD Symbol;Acc:1563642]	-
ENSRNOG00000015867	37.0752396185177	44.0599307055656	30.9149969889357	10.4640861051102	22.0367818345704	13.8991302684431	37.3500557710063	15.4666660693746	1.26320996528723	0.00657081994855878	0.338417132088193	Chst9	18	6834365	7081356	-	1769	protein_coding	carbohydrate sulfotransferase 9 [Source:RGD Symbol;Acc:1307302]	-
novel.1502	19.0386365608605	27.940443862066	24.9314491846255	72.2021941252604	39.4825674536053	44.4772168590178	23.9701765358507	52.0539928126279	-1.11646323623479	0.00660697153160169	0.338417132088193	-	5	134742673	134751044	+	1666	-	-	-
ENSRNOG00000003434	684.388882687774	598.570278121952	572.426073279002	301.365679827174	554.592342836689	269.643127207796	618.461744696243	375.200383290553	0.72036388378598	0.00663255104621657	0.338417132088193	Trove2	13	60546912	60567882	-	3717	protein_coding	TROVE domain family, member 2 [Source:RGD Symbol;Acc:1305083]	-
ENSRNOG00000011363	306.622251980174	245.016200021194	203.440625346544	116.151355766723	204.758431212883	133.431650577053	251.693025782637	151.44714585222	0.73106787848844	0.00671036704497101	0.338417132088193	Napepld	4	9966891	10002247	+	1559	protein_coding	N-acyl phosphatidylethanolamine phospholipase D [Source:RGD Symbol;Acc:735197]	-
ENSRNOG00000047219	467.949645995886	508.301151798354	463.724954834035	264.741378459288	424.208050315481	278.909214053424	479.991917542758	322.619547609398	0.571933512770062	0.00671936714996706	0.338417132088193	Ube3b	12	47948247	47990105	-	3427	protein_coding	ubiquitin protein ligase E3B [Source:RGD Symbol;Acc:1583074]	-
ENSRNOG00000037960	426.866272364556	339.583856169725	214.41046298778	61.7381080201502	256.177588826881	119.53252030861	326.953530507353	145.816072385214	1.16304195993259	0.00673295538525527	0.338417132088193	Stum	13	98724295	98772968	-	624	protein_coding	stum, mechanosensory transduction mediator homolog [Source:RGD Symbol;Acc:1592263]	-
ENSRNOG00000001465	2713.50672667422	2502.81899056737	2777.36343916729	1215.92680541381	2450.67377985285	1428.83059159595	2664.56305213629	1698.4770589542	0.649419645273621	0.00675169489627526	0.338417132088193	Ids	8	69449801	69466618	-	1581	protein_coding	iduronate 2-sulfatase [Source:MGI Symbol;Acc:MGI:96417]	-
ENSRNOG00000051193	42.0854071345337	5.37316228116653	2.99177390215507	1.04640861051102	2.7545977293213	1.85321736912574	16.8167811059518	1.88474123631936	3.14733164982496	0.0067527371624107	0.338417132088193	AABR07010030.2	2	121129199	121130675	-	1477	processed_pseudogene		-
ENSRNOG00000031778	1220.47680690148	1184.2449667691	1168.78633777525	624.705940475079	1062.35652427492	775.571468979123	1191.16937048194	820.877977909706	0.536504076083787	0.00676354877571831	0.338417132088193	Mef2d	2	187512164	187538026	+	2137	protein_coding	myocyte enhancer factor 2D [Source:RGD Symbol;Acc:621489]	SRF
ENSRNOG00000014048	1358.75743034352	1291.70821239243	1176.76440151433	664.469467674498	1153.25824934252	748.6998171268	1275.74334808342	855.475844714606	0.576015794356166	0.00677055455949059	0.338417132088193	Cyld	19	19265164	19315357	-	3562	protein_coding	CYLD lysine 63 deubiquitinase [Source:RGD Symbol;Acc:1308346]	-
ENSRNOG00000043114	1065.16161390498	1053.13980710864	1037.14828608042	1524.61734551456	1171.62223420466	1417.71128738119	1051.81656903135	1371.31695570014	-0.382324614759278	0.00679428516094628	0.338417132088193	Tomm7	4	7835949	7842789	+	376	protein_coding	translocase of outer mitochondrial membrane 7 [Source:RGD Symbol;Acc:1591393]	-
ENSRNOG00000019534	3861.83712134506	3818.16911699694	3494.39191771712	2509.28784800543	3261.44371151642	2870.63370477578	3724.79938535304	2880.45508809921	0.370641839135062	0.00679698620612433	0.338417132088193	Ap2a2	1	214534284	214606169	+	3263	protein_coding	adaptor related protein complex 2 subunit alpha 2 [Source:RGD Symbol;Acc:71015]	-
ENSRNOG00000011946	3248.59261738472	3991.1849424505	2508.10378797333	4580.13048820674	4130.06019549574	5067.62289587434	3249.29378260285	4592.60452652561	-0.499290578413623	0.00682330463037101	0.338417132088193	Ptn	4	64239158	64330996	-	1310	protein_coding	pleiotrophin [Source:RGD Symbol;Acc:3444]	-
ENSRNOG00000049920	1242.52154397195	1264.8424009866	1311.3942271113	1878.30345586728	1388.31725557794	1805.96032621304	1272.91939068995	1690.86034588608	-0.409346376293855	0.00682450110459881	0.338417132088193	Psma2	17	53091933	53102342	-	874	protein_coding	proteasome subunit alpha 2 [Source:RGD Symbol;Acc:61842]	-
ENSRNOG00000012216	131.266388919617	120.35883509813	117.676440151433	174.75023795534	164.357664516171	199.220867181017	123.10055472306	179.44292321751	-0.54374130906536	0.00686570566367063	0.338417132088193	Tgfbi	17	8400146	8429338	-	2670	protein_coding	transforming growth factor, beta induced [Source:RGD Symbol;Acc:620017]	-
ENSRNOG00000012148	2711.50265966781	2500.6697256549	2599.85152097275	1292.31463398111	2289.98891230911	1778.16206567615	2604.00796876516	1786.82187065546	0.543028703330127	0.00688530035661847	0.338417132088193	Trio	2	80473202	80667481	-	9162	protein_coding	trio Rho guanine nucleotide exchange factor [Source:RGD Symbol;Acc:1308360]	-
ENSRNOG00000026705	636.291274534021	629.734619352718	660.184774408884	245.90602347009	585.81111710233	239.065040617221	642.070222765208	356.92739372988	0.846312046797463	0.00692010956909766	0.338417132088193	Dgki	4	64374342	64831473	-	3924	protein_coding	diacylglycerol kinase, iota [Source:RGD Symbol;Acc:735049]	-
ENSRNOG00000039086	226.459571723919	195.583107034462	212.41594705301	516.925853592444	247.913795638917	299.294605113807	211.486208603797	354.711418115056	-0.744414292668984	0.00693582414802947	0.338417132088193	Ccdc153	8	48569328	48577855	+	1484	protein_coding	coiled-coil domain containing 153 [Source:RGD Symbol;Acc:1305351]	-
ENSRNOG00000046139	201.40873414384	142.92611667903	203.440625346544	62.7845166306612	151.502875112672	68.5690426576525	182.591825389805	94.2854781336618	0.951514142887436	0.00693634566344429	0.338417132088193	Syt14	13	111635639	111765944	-	2072	protein_coding	synaptotagmin 14 [Source:RGD Symbol;Acc:1592654]	-
ENSRNOG00000003929	852.730511225908	716.779848307615	652.206710669804	243.813206249068	668.449048981969	274.27617063061	740.572356734443	395.512808620549	0.904158101839591	0.00694926433675573	0.338417132088193	Pcdh19	X	104391607	104493757	-	4340	protein_coding	protocadherin 19 [Source:RGD Symbol;Acc:1565392]	-
ENSRNOG00000017610	790.604434027311	690.988669358016	876.589753331434	416.470626983386	691.404030059647	476.276863865316	786.06095223892	528.05050696945	0.573369155693192	0.00699041815928541	0.338417132088193	Nedd4l	18	60392376	60719720	+	4299	protein_coding	neural precursor cell expressed, developmentally down-regulated 4-like, E3 ubiquitin protein ligase [Source:RGD Symbol;Acc:735047]	-
ENSRNOG00000018690	1054.13924536975	957.497518503876	909.49926625514	434.259573362073	893.407863543209	419.753734106981	973.712010042921	582.473723670754	0.740782630138892	0.00700240844595036	0.338417132088193	Rgs17	1	42492761	42587721	-	2494	protein_coding	regulator of G-protein signaling 17 [Source:RGD Symbol;Acc:1305515]	-
ENSRNOG00000017660	2560.19560068413	2405.02743705014	2781.35247103683	1129.07489074139	2398.33642299575	1200.88485519348	2582.19183625703	1576.09872297687	0.712025431670098	0.00701341626993715	0.338417132088193	Inpp4a	9	43889473	44004325	+	3405	protein_coding	inositol polyphosphate-4-phosphatase type I A [Source:RGD Symbol;Acc:68386]	-
ENSRNOG00000002496	421.85610484854	437.375409686956	450.76060125803	124.522624650811	390.234678320518	147.330780845497	436.664038597842	220.696027938942	0.983147934551715	0.00704684924114828	0.338417132088193	Stxbp5l	11	66316606	66566331	+	3273	protein_coding	syntaxin binding protein 5-like [Source:RGD Symbol;Acc:1311561]	-
ENSRNOG00000039476	43.0874406377368	45.1345631617989	36.8985447932458	7.32486027357714	26.6277780501059	14.8257389530059	41.7068495309272	16.2594590922297	1.34812366441404	0.00706650576750212	0.338417132088193	Pcdhb2	18	30375798	30378194	+	2397	protein_coding	protocadherin beta 2 [Source:RGD Symbol;Acc:1563132]	-
ENSRNOG00000016653	835.695941671454	861.855229899112	986.288129743786	1635.53665822872	954.927212831385	1339.87615787791	894.613100438117	1310.11334297934	-0.549906225718268	0.00707570930969235	0.338417132088193	Ngef	9	94569286	94601852	-	2675	protein_coding	neuronal guanine nucleotide exchange factor [Source:RGD Symbol;Acc:1309055]	-
ENSRNOG00000030714	4125.3719326875	3669.86983803674	3015.70809337231	1749.59519677443	3239.40692968185	2005.18119339405	3603.64995469885	2331.39443995011	0.628084096865297	0.00708851381281376	0.338417132088193	Bsn	8	116873721	116965396	-	16047	protein_coding	bassoon (presynaptic cytomatrix protein) [Source:RGD Symbol;Acc:2223]	-
ENSRNOG00000013213	1879.81485200917	1604.42625715633	1607.57984342465	917.700351418165	1473.7097851869	1188.83894229416	1697.27365086338	1193.41635963307	0.507699122006133	0.00709406409517534	0.338417132088193	Epha4	9	83111222	83253458	-	6338	protein_coding	Eph receptor A4 [Source:RGD Symbol;Acc:1560587]	-
ENSRNOG00000007647	243.494141278373	272.95664388326	234.35562233548	149.636431303076	210.267626671526	126.945389785113	250.268802499038	162.283149253238	0.623735394897928	0.00712616108604975	0.338417132088193	Oprk1	5	13744658	13760305	-	2582	protein_coding	opioid receptor, kappa 1 [Source:RGD Symbol;Acc:69426]	-
ENSRNOG00000053086	3385.87120732355	3071.29955991479	4302.17087129898	2283.26358813505	2881.30922487008	2704.77075023902	3586.44721284578	2623.11452108138	0.451202367216766	0.00712629331548675	0.338417132088193	Selenop	2	53109684	53114858	+	609	protein_coding	selenoprotein P [Source:RGD Symbol;Acc:3660]	-
novel.1415	19.0386365608605	27.940443862066	17.9506434129304	50.227613304529	35.8097704811769	51.8900863355208	21.6432412786189	45.9758233737422	-1.0893652206577	0.00715264840645419	0.338417132088193	-	4	6031243	6032832	-	1590	-	-	-
ENSRNOG00000024414	579.175364851439	582.450791278452	563.450751572537	290.901593722064	520.618970841726	260.377040362167	575.02563590081	357.299201641986	0.685734024413036	0.00717157460725983	0.338417132088193	Ate1	1	200810771	201082727	-	4926	protein_coding	arginyltransferase 1 [Source:RGD Symbol;Acc:1309335]	-
ENSRNOG00000015124	939.907426004585	910.213690429611	897.532170646519	436.352390583095	830.052115768819	524.460515462585	915.884429026905	596.9550072715	0.616801495478876	0.00722258711264688	0.338417132088193	Gpam	1	275846819	275906686	-	3050	protein_coding	glycerol-3-phosphate acyltransferase, mitochondrial [Source:RGD Symbol;Acc:61847]	-
ENSRNOG00000013250	101.205383823521	9.67169210609976	22.9369332498555	10.4640861051102	7.34559394485681	13.8991302684431	44.6046697264922	10.56960343947	2.07888147010554	0.0072689579773593	0.338417132088193	NEWGENE_1310561	1	91173473	91178801	-	657	protein_coding	programmed cell death 5 [Source:RGD Symbol;Acc:11480964]	-
ENSRNOG00000011276	303.616151470564	334.210693888558	359.012868258608	635.170026580189	404.925866210231	433.652864375424	332.279904539243	491.249585721948	-0.562911697019583	0.00729878823164932	0.338417132088193	Tmem254	16	3817402	3821270	+	1381	protein_coding	transmembrane protein 254 [Source:RGD Symbol;Acc:1305689]	-
ENSRNOG00000059572	0	0	0.997257967385022	4.18563444204408	3.6727969724284	14.8257389530059	0.332419322461674	7.56139012249281	-4.36843716267543	0.00730221641455351	1	Tsen34	1	64092226	64099277	-	1344	protein_coding	tRNA splicing endonuclease subunit 34 [Source:RGD Symbol;Acc:1359564]	-
ENSRNOG00000007271	895.817951863645	801.675812350047	770.880408788622	283.576733448486	751.086980861608	342.845213288262	822.791391000771	459.169642532786	0.840760751563974	0.00730252578208232	0.338417132088193	Map3k9	6	105459706	105518748	-	3707	protein_coding	mitogen-activated protein kinase kinase kinase 9 [Source:RGD Symbol;Acc:1562149]	-
ENSRNOG00000025423	427.868305867759	366.449667575558	341.062224845677	218.699399596803	320.451535844378	238.138431932658	378.460066096331	259.09645579128	0.545472704473702	0.00733238534267032	0.338417132088193	Map3k13	11	82745735	82938357	-	5589	protein_coding	mitogen-activated protein kinase kinase kinase 13 [Source:RGD Symbol;Acc:1561227]	-
ENSRNOG00000005616	483.982182047137	456.718793899155	517.576885072826	215.56017376527	427.880847287909	278.909214053424	486.092620339706	307.450078368868	0.65960649407509	0.00734635462405203	0.338417132088193	Ncoa3	3	162692185	162787548	+	4611	protein_coding	nuclear receptor coactivator 3 [Source:RGD Symbol;Acc:620109]	-
ENSRNOG00000002746	521.057421665655	572.779099172352	623.286229615639	419.609852814919	478.3818056588	347.478256711077	572.374250151215	415.156638394932	0.463316937047659	0.00736913465545622	0.338417132088193	Fstl1	11	65782567	65845418	-	3130	protein_coding	follistatin-like 1 [Source:RGD Symbol;Acc:68955]	-
ENSRNOG00000014187	382.776798223616	233.195243002628	308.152711921972	116.151355766723	259.850385799309	130.651824523365	308.041584382738	168.884522029799	0.865903045968295	0.00737316079922073	0.338417132088193	Igf1r	1	128924966	129206516	+	4101	protein_coding	insulin-like growth factor 1 receptor [Source:RGD Symbol;Acc:2869]	-
ENSRNOG00000016303	285.579548412907	248.240097389894	302.169164117662	154.868474355631	238.731803207846	141.771128738119	278.662936640154	178.457135433866	0.642111989057534	0.00739590558829778	0.338417132088193	Zfp236	18	79451204	79543219	-	5856	protein_coding	zinc finger protein 236 [Source:RGD Symbol;Acc:1309670]	zf-C2H2
ENSRNOG00000014937	106.215551339537	102.090083342164	88.7559590972669	258.462926796222	123.038698576352	146.404172160934	99.0205312596561	175.968599177836	-0.827290716822591	0.00741244414066811	0.338417132088193	Lrrc71	2	187102833	187113752	-	3657	protein_coding	leucine rich repeat containing 71 [Source:RGD Symbol;Acc:1309453]	-
ENSRNOG00000052296	5127.40543589068	5362.4159566042	4003.99073905086	1597.86594825033	4271.46287893423	2548.1738825479	4831.27071051525	2805.83423657749	0.783803096623982	0.00743017448897992	0.338417132088193	Shank3	7	130474279	130534679	+	7849	protein_coding	SH3 and multiple ankyrin repeat domains 3 [Source:RGD Symbol;Acc:69264]	-
ENSRNOG00000027867	776.575964982466	725.376907957482	448.76608532326	470.883874729959	440.735636691408	371.570082509711	650.239652754403	427.729864643693	0.604428576001621	0.00745221626773252	0.338417132088193	Rexo4	3	5500589	5510908	-	2349	protein_coding	REX4 homolog, 3'-5' exonuclease [Source:RGD Symbol;Acc:1306220]	-
ENSRNOG00000001251	1013.05587173842	677.018447426983	1838.94369185798	616.334671590991	592.23851180408	786.690773193878	1176.33933700779	665.08798552965	0.822805268371342	0.00750007205064866	0.338417132088193	Grifin	12	16170162	16172129	+	568	protein_coding	galectin-related inter-fiber protein [Source:RGD Symbol;Acc:71055]	-
novel.731	23.0467705736732	21.4926491246661	23.9341912172405	70.1093769042384	35.8097704811769	42.6239994898921	22.8245369718599	49.5143822917691	-1.11208060762164	0.00755037294142411	0.338417132088193	-	15	69928515	70010202	-	1420	-	-	-
ENSRNOG00000012929	2180.42490297012	2358.81824143211	2477.18879098439	3408.15284443439	2736.23374445916	2858.58779187646	2338.81064512888	3000.99146025667	-0.359460174467541	0.00757157097038215	0.338417132088193	Wsb1	10	66586924	66602987	-	2262	protein_coding	WD repeat and SOCS box-containing 1 [Source:RGD Symbol;Acc:1307835]	-
ENSRNOG00000047598	219.445337201497	233.195243002628	196.459819574849	122.429807429789	181.803450135206	109.339824778419	216.366799926325	137.857694114471	0.648694461537926	0.00757871415109109	0.338417132088193	Ctdsp2	7	70283710	70288568	+	750	protein_coding	CTD (carboxy-terminal domain, RNA polymerase II, polypeptide A) small phosphatase 2 [Source:MGI Symbol;Acc:MGI:1098748]	-
ENSRNOG00000001795	843.712209697079	728.600805326182	800.798147810172	521.111488034488	696.913225518289	517.974254670645	791.037054277811	578.666322741141	0.450640784836943	0.00758314900471161	0.338417132088193	Itgb5	11	70056500	70172372	-	3889	processed_transcript	integrin subunit beta 5 [Source:RGD Symbol;Acc:628869]	-
ENSRNOG00000008169	4409.94944759721	3829.9900740155	3636.99980705317	1409.51239835834	3488.23892456388	2292.42988560854	3958.97977622196	2396.72706951025	0.723866098674722	0.00759057444392081	0.338417132088193	Slc24a2	5	105336262	105582375	-	8901	protein_coding	solute carrier family 24 member 2 [Source:RGD Symbol;Acc:628650]	-
ENSRNOG00000049768	459.933377970261	413.733495649823	492.645435888201	169.518194902785	407.680463939553	208.486954026646	455.437436502761	261.895204289661	0.79705795759104	0.00761406116076519	0.338417132088193	Adcy9	10	11392625	11512600	+	4557	protein_coding	adenylate cyclase 9 [Source:RGD Symbol;Acc:1304747]	-
ENSRNOG00000055889	44.08947414094	38.686768424399	31.9122549563207	95.2231835565028	53.2555561002118	70.4222600267782	38.2294991738866	72.9669998944976	-0.929619770032201	0.00762083120305531	0.338417132088193	AABR07030901.1	10	108387789	108393442	+	1468	protein_coding		-
ENSRNOG00000013623	559.134694787376	539.46549302912	463.724954834035	251.138066522645	461.854219282872	291.881735637304	520.775047550177	334.958007147607	0.63546052997977	0.00762718889684184	0.338417132088193	Amer2	15	40665041	40667173	+	1755	protein_coding	APC membrane recruitment protein 2 [Source:RGD Symbol;Acc:1559605]	-
ENSRNOG00000016704	2522.11832756241	2470.58001688037	2512.09281984287	1671.1145509861	2282.64331836425	1638.24415430716	2501.59705476188	1864.0006745525	0.424255558850764	0.00769072817618318	0.338417132088193	Pcyox1	4	118187134	118198029	-	2232	protein_coding	prenylcysteine oxidase 1 [Source:RGD Symbol;Acc:628652]	-
ENSRNOG00000029986	839.704075684267	773.735368487981	1056.09618746074	494.951272771713	784.142153613464	485.542950710945	889.845210544329	588.212125698707	0.596884884996739	0.00770830133707624	0.338417132088193	Insr	12	1680957	1816414	-	6969	protein_coding	insulin receptor [Source:RGD Symbol;Acc:2917]	-
ENSRNOG00000008312	90.1830152882864	110.687142992031	73.7970895864916	134.986710755922	167.112262245492	132.505041892491	91.5557492889362	144.868004964635	-0.66453793346873	0.00772982209705911	0.338417132088193	Stra6	8	62925357	62944437	+	2739	protein_coding	stimulated by retinoic acid 6 [Source:RGD Symbol;Acc:1307551]	-
ENSRNOG00000019404	127.258254906804	196.657739490695	134.629825596978	221.838625428336	244.240998666489	226.092519033341	152.848606664826	230.724047709389	-0.59616156091263	0.00777386143993255	0.338417132088193	Hhatl	8	130422066	130429132	-	1840	protein_coding	hedgehog acyltransferase-like [Source:RGD Symbol;Acc:1311911]	-
ENSRNOG00000005726	2889.86462323798	2608.13297127823	2611.81861658137	1242.08702067658	2532.39351248938	1261.11441969007	2703.27207036586	1678.53165095201	0.687304897445205	0.00779618229688132	0.338417132088193	Pclo	4	16454904	17058921	-	16596	protein_coding	piccolo (presynaptic cytomatrix protein) [Source:RGD Symbol;Acc:69406]	-
ENSRNOG00000053812	143.290790958055	131.105159660463	111.692892347122	97.3160007775249	11.9365901603923	17.6055650066946	128.696280988547	42.2860519815373	1.61247332934413	0.00781126697984761	0.338417132088193	Selenbp1	2	196105569	196113149	-	2011	protein_coding	selenium binding protein 1 [Source:RGD Symbol;Acc:620571]	-
ENSRNOG00000013954	168.341628538135	210.627961421728	124.657245923128	268.927012901332	299.332953252915	218.679649556838	167.875611960997	262.313205237028	-0.64510880839697	0.00785457036686678	0.338417132088193	Alpl	5	156086497	156141537	-	2436	protein_coding	alkaline phosphatase, liver/bone/kidney [Source:RGD Symbol;Acc:2100]	-
ENSRNOG00000019741	1406.85503849727	1440.00749135263	1153.82746826447	2122.11666211635	1477.38258215933	1919.00658572971	1333.56333270479	1839.50194333513	-0.463894042587238	0.00786084170771057	0.338417132088193	Isyna1	16	20589481	20592449	-	1997	protein_coding	inositol-3-phosphate synthase 1 [Source:RGD Symbol;Acc:1359423]	-
ENSRNOG00000037957	962.954196578258	1006.93061149061	1318.375032883	1570.65932437704	1341.48909417947	1531.68415558243	1096.08661365062	1481.27752471298	-0.43418884014604	0.00790164985721777	0.338417132088193	Aifm3	11	87366621	87380704	+	2337	protein_coding	apoptosis inducing factor, mitochondria associated 3 [Source:RGD Symbol;Acc:1306028]	-
novel.759	519.053354659248	524.420638641854	538.519302387912	292.994410943086	475.627207929478	289.101909583616	527.331098563005	352.574509485393	0.57988750618287	0.0079144393681842	0.338417132088193	-	16	70876575	70896728	+	1218	-	PF07786:Protein of unknown function (DUF1624)	-
ENSRNOG00000031136	1835.72537786823	1728.00898962316	1110.94537566691	532.621982750109	1164.2766402598	1060.04033513992	1558.22658105277	918.979652716613	0.761289524523629	0.00798341912719141	0.338417132088193	Ntng1	2	212696624	212852870	-	4038	protein_coding	netrin G1 [Source:RGD Symbol;Acc:1563465]	-
novel.661	53.1077756697687	53.7316228116653	59.8354780431013	9.41767749459918	40.4007666967124	13.8991302684431	55.5582921748451	21.2391914865849	1.37945767923529	0.00800200112741206	0.338417132088193	-	14	85520955	85676652	-	2289	-	PF17123:RING-like zinc finger	-
ENSRNOG00000018220	3259.61498591995	3473.21209854605	3428.5728918697	2204.78294234672	2965.78355523594	2657.51370732631	3387.13332544523	2609.36006830299	0.376101238653024	0.00800621471833919	0.338417132088193	Pde4dip	2	199867972	200003443	-	8400	protein_coding	phosphodiesterase 4D interacting protein [Source:RGD Symbol;Acc:708410]	-
ENSRNOG00000014405	764.551562944028	801.675812350047	704.064124973825	1153.14228878314	830.052115768819	1093.39824778419	756.763833422633	1025.53088411205	-0.438207078605817	0.00800978785039563	0.338417132088193	Aprt	19	55387288	55389256	-	543	protein_coding	adenine phosphoribosyl transferase [Source:RGD Symbol;Acc:1307758]	-
ENSRNOG00000007894	1889.8351870412	1789.26303962846	1688.35773878284	1365.56323671688	1543.49292766304	1404.73876579731	1789.15198848417	1437.93164339241	0.315056625510605	0.00801468269325103	0.338417132088193	Mpdz	5	99413187	99566318	-	7543	protein_coding	multiple PDZ domain crumbs cell polarity complex component [Source:RGD Symbol;Acc:3105]	-
ENSRNOG00000011504	1799.65217175292	1496.963011533	1348.29277190455	618.427488812013	1323.12510931733	977.572162213829	1548.30265173015	973.041586781058	0.669626955352657	0.00805092115215334	0.338417132088193	Akap2	5	74874306	74982401	+	3843	protein_coding	A-kinase anchoring protein 2 [Source:RGD Symbol;Acc:1305135]	-
ENSRNOG00000014576	2020.09954245762	1904.24871244542	1802.04514706473	692.722500158295	1784.0611293571	824.681729260956	1908.79780065592	1100.48845292545	0.79418556978774	0.00805100390083983	0.338417132088193	Dock3	8	115629583	115981910	-	6450	protein_coding	dedicator of cyto-kinesis 3 [Source:RGD Symbol;Acc:1306677]	-
ENSRNOG00000009694	161.327394015712	169.791928084862	160.558532748988	252.184475133156	190.985442566277	277.055996684299	163.892618283188	240.075304794577	-0.550464412472961	0.00805302776295414	0.338417132088193	Bmp4	15	20776054	20822740	-	2159	protein_coding	bone morphogenetic protein 4 [Source:RGD Symbol;Acc:2213]	-
ENSRNOG00000009471	29.0589715928923	25.7911789495994	25.9287071520106	51.27402191504	46.8281613984621	54.6699123892094	26.9262858981674	50.9240319009038	-0.918619185705387	0.00807672937638151	0.338417132088193	Epsti1	15	60084918	60190363	+	1602	protein_coding	epithelial stromal interaction 1 [Source:RGD Symbol;Acc:1563207]	-
ENSRNOG00000001189	378.768664210803	304.120985114026	422.837378171249	448.909293909228	549.083147378046	545.772515207531	368.575675832026	514.588318831602	-0.481371662241339	0.00808505625308964	0.338417132088193	Sik1	20	10668411	10680283	-	4984	protein_coding	salt-inducible kinase 1 [Source:RGD Symbol;Acc:69407]	-
ENSRNOG00000043137	116.235886371569	174.090457909796	133.632567629593	249.045249301623	188.230844836956	209.413562711209	141.319637303653	215.563218949929	-0.609425720408086	0.00812226141762409	0.338417132088193	Lbhd2	6	135856218	135861059	+	700	protein_coding	LBH domain containing 2 [Source:RGD Symbol;Acc:1560608]	-
ENSRNOG00000023841	333.67715656666	110.687142992031	206.432399248699	347.407658689659	568.365331483295	338.212169865448	216.932232935797	417.995053346134	-0.945697947017712	0.00812510265184102	0.338417132088193	LOC108348081	15	5265307	5311233	+	4219	protein_coding	CD99 antigen-like protein 2 [Source:RGD Symbol;Acc:11437172]	-
ENSRNOG00000012703	124.252154397195	124.657364923064	71.8025736517216	204.049679049649	134.975288736744	208.486954026646	106.90403099066	182.50397393768	-0.771849688678673	0.00814636936828754	0.338417132088193	Crh	2	104459999	104461863	-	1196	protein_coding	corticotropin releasing hormone [Source:RGD Symbol;Acc:620505]	-
ENSRNOG00000009437	114.231819365163	128.955894747997	133.632567629593	241.720389028046	220.367818345704	139.917911368994	125.606760580917	200.668706247581	-0.674779551733614	0.0081608490474941	0.338417132088193	Ewsr1	14	85322296	85350948	-	2364	protein_coding	EWS RNA-binding protein 1 [Source:RGD Symbol;Acc:1307258]	-
ENSRNOG00000021027	2247.56114768474	3255.06170993069	2174.02236889935	1774.70900342669	1724.37817855514	1998.69493260211	2558.88174217159	1832.59403819465	0.481428539194871	0.008167719866609	0.338417132088193	Dbp	1	101687855	101692846	+	1702	protein_coding	D-box binding PAR bZIP transcription factor [Source:RGD Symbol;Acc:2491]	TF_bZIP
ENSRNOG00000007834	3297.69225904167	3005.74698008456	2980.80406451383	2018.52220967576	2827.13546952676	1977.38293285717	3094.74776788002	2274.34687068656	0.444223200570515	0.00820032341905722	0.338417132088193	Cand1	7	62124362	62162453	-	4383	protein_coding	cullin-associated and neddylation-dissociated 1 [Source:RGD Symbol;Acc:620479]	-
ENSRNOG00000002433	3277.65158897761	3221.74810378745	3055.59841206771	1804.008444521	2959.35616053419	1863.41006465593	3184.99936827759	2208.92488990371	0.527755501530589	0.00821507718969064	0.338417132088193	G3bp2	14	17492081	17520792	+	1868	protein_coding	G3BP stress granule assembly factor 2 [Source:RGD Symbol;Acc:1309571]	-
ENSRNOG00000003148	7993.22125505178	7821.17501646601	8041.88824899281	5473.76344158315	7138.0809159146	6126.73662232971	7952.0948401702	6246.19365994248	0.348265225406667	0.00822553857128189	0.338417132088193	Timp2	10	107338465	107386072	-	1661	protein_coding	TIMP metallopeptidase inhibitor 2 [Source:RGD Symbol;Acc:61312]	-
ENSRNOG00000026793	671.362447146132	580.301526365986	743.954443669226	184.16791544994	605.093301207579	221.459475610526	665.206139060448	336.906897422682	0.980652893182865	0.00822999137538236	0.338417132088193	Nt5dc3	7	27309966	27363394	+	1930	protein_coding	5'-nucleotidase domain containing 3 [Source:RGD Symbol;Acc:1593358]	-
ENSRNOG00000017864	654.327877591678	566.331304434953	583.395910920238	367.289422289368	535.31015873144	314.120344066813	601.351697648956	405.57330836254	0.567852774496618	0.00826960590516657	0.338417132088193	Bdp1	2	30250633	30340208	-	8106	protein_coding	B double prime 1, subunit of RNA polymerase III transcription initiation factor IIIB [Source:RGD Symbol;Acc:1308512]	-
ENSRNOG00000001585	399.81136777807	408.360333368656	407.878508660474	257.416518185711	346.161114651377	288.175300899053	405.350069935733	297.250977912047	0.446119258407793	0.00829826074320205	0.338417132088193	Nrip1	11	14658225	14741563	-	7910	protein_coding	nuclear receptor interacting protein 1 [Source:RGD Symbol;Acc:1311850]	-
novel.640	454.923210454245	479.286075480055	527.549464746676	900.957813649988	477.463606415692	903.4434674488	487.252916893659	760.621629171493	-0.642095691021399	0.00839199980225303	0.338417132088193	-	14	9383590	9385416	-	1827	-	-	-
ENSRNOG00000011796	135.27452293243	141.851484222796	153.577726977293	242.766797638557	163.439465273064	248.33112746285	143.567911377506	218.179130124823	-0.602732559658479	0.00840157088590834	0.338417132088193	C1r	4	157125998	157136829	+	2770	protein_coding	complement C1r [Source:RGD Symbol;Acc:1309091]	-
ENSRNOG00000004841	4001.11977829031	3611.83968540014	3495.3891756845	1421.02289307397	3477.22053364659	1708.66641433393	3702.78287979165	2202.3032803515	0.74942246959417	0.00840165701144258	0.338417132088193	Akap6	6	73553210	73990534	+	8824	protein_coding	A-kinase anchoring protein 6 [Source:RGD Symbol;Acc:69412]	-
ENSRNOG00000004978	4295.71762823204	4273.81327843986	4921.46806904508	1973.52663942378	4246.67149937034	1894.91475993107	4496.99965857233	2705.0376329084	0.733203010272851	0.00840275729500451	0.338417132088193	Prkacb	2	252605307	252691886	-	1122	protein_coding	protein kinase cAMP-activated catalytic subunit beta [Source:RGD Symbol;Acc:1310574]	-
ENSRNOG00000010011	243.494141278373	246.090832477427	188.481755835769	142.311571029499	152.421074355779	172.349215328694	226.02224319719	155.693953571324	0.536214759459379	0.00842585008517533	0.338417132088193	Osbpl3	4	80025440	80107884	-	6831	protein_coding	oxysterol binding protein-like 3 [Source:RGD Symbol;Acc:1564287]	-
ENSRNOG00000051440	1752.55659710237	1560.36632645076	1667.41532146776	771.203145946622	1515.94695036982	984.985031690332	1660.11274834029	1090.71170933559	0.605603294450823	0.00849973838393505	0.338417132088193	Ppp1r12b	13	51584299	51784639	-	8320	protein_coding	protein phosphatase 1, regulatory subunit 12B [Source:RGD Symbol;Acc:1309287]	-
ENSRNOG00000009922	115.233852868366	105.313980710864	112.690150314507	46.0419788624849	90.901725067603	48.1836515972693	111.079327964579	61.7091185091191	0.84484304945894	0.00851915153105512	0.338417132088193	Prlhr	1	281754724	281756159	-	1210	protein_coding	prolactin releasing hormone receptor [Source:RGD Symbol;Acc:71037]	-
ENSRNOG00000002873	113.22978586196	88.1198614111311	120.668214053588	219.745808207314	146.911878897136	149.183998214622	107.339287108893	171.947228439691	-0.676460616959385	0.00852092647510428	0.338417132088193	Fam183a	10	44736545	44746549	-	583	protein_coding	family with sequence similarity 183 member A [Source:RGD Symbol;Acc:1561932]	-
ENSRNOG00000027756	336.683257076269	294.449293007926	284.218520704731	113.01212993519	272.705175202809	122.312346362299	305.117023596309	169.343217166766	0.847786958272255	0.00855099438131577	0.338417132088193	Usf3	11	61432064	61499557	-	8062	protein_coding	upstream transcription factor family member 3 [Source:RGD Symbol;Acc:1560175]	bHLH
ENSRNOG00000012356	707.435653261447	607.167337771818	515.582369138056	186.260732670962	546.328549648725	257.597214308478	610.061786723774	330.062165542722	0.885193804588682	0.00855172692083453	0.338417132088193	Slc36a1	10	40543288	40574444	+	3089	protein_coding	solute carrier family 36 member 1 [Source:RGD Symbol;Acc:619801]	-
ENSRNOG00000005307	3210.515344263	2948.79145990419	3090.50244092618	1951.55205860305	2835.39926271473	1981.08936759542	3083.26974836446	2256.01356297107	0.450524600532049	0.00855923741644546	0.338417132088193	Slc4a10	3	47995959	48287910	+	5854	protein_coding	solute carrier family 4 member 10 [Source:RGD Symbol;Acc:631407]	-
ENSRNOG00000052837	9.01830152882864	32.2389736869992	15.9561274781603	6.27845166306612	3.6727969724284	4.63304342281436	19.0711342313294	4.86143068610296	1.97565551784269	0.00857181119123876	0.338417132088193	Dcun1d2	16	81008176	81028656	-	2696	protein_coding	defective in cullin neddylation 1 domain containing 2 [Source:RGD Symbol;Acc:1582994]	-
ENSRNOG00000033119	2532.13866259444	2541.50575899177	2112.19237492148	1296.50026842315	1987.90136132687	1851.36415175662	2395.27893216923	1711.92192716888	0.48418729780527	0.00857352720912394	0.338417132088193	Plcb4	3	128756799	128971746	+	5391	protein_coding	phospholipase C, beta 4 [Source:RGD Symbol;Acc:3345]	-
ENSRNOG00000002215	511.037086633623	776.959265856681	575.417847181158	233.349120143958	550.91954586426	274.27617063061	621.138066557154	352.848278879609	0.814773812332966	0.00857665399610519	0.338417132088193	Mylk	11	69013050	69223158	-	8016	protein_coding	myosin light chain kinase [Source:RGD Symbol;Acc:1310915]	-
ENSRNOG00000007934	1200.43613683741	1106.87142992031	955.373132754851	310.783357321773	993.491581041883	444.772168590178	1087.56023317086	583.015702317945	0.898876346461157	0.0085930606670424	0.338417132088193	Elfn2	7	119894066	119896925	-	2860	protein_coding	extracellular leucine-rich repeat and fibronectin type III domain containing 2 [Source:RGD Symbol;Acc:1559693]	-
ENSRNOG00000030775	245.49820828478	192.359209665762	257.292555585336	86.8519146724147	201.085634240455	73.2020860804668	231.716657845292	120.379878331112	0.94342049068809	0.00859812603708084	0.338417132088193	Adarb2	17	58104559	58301260	-	2473	protein_coding	adenosine deaminase, RNA-specific, B2 [Source:RGD Symbol;Acc:621519]	-
ENSRNOG00000020132	44.08947414094	44.0599307055656	31.9122549563207	116.151355766723	59.6829508019615	62.0827818657124	40.0205532676088	79.3056961447991	-0.983900392811725	0.00860308140479304	0.338417132088193	Ttll10	5	173471010	173484986	-	2701	protein_coding	tubulin tyrosine ligase like 10 [Source:RGD Symbol;Acc:1560839]	-
ENSRNOG00000019692	936.901325494975	1101.49826763914	972.326518200396	1596.81953963982	1159.68564404427	1287.98607154239	1003.57537044484	1348.16375174216	-0.425586511619382	0.00861788917885762	0.338417132088193	Metrn	10	15164439	15166457	-	924	protein_coding	meteorin, glial cell differentiation regulator [Source:RGD Symbol;Acc:1306222]	-
ENSRNOG00000054140	4328.78473383775	4634.88978373425	4267.26684244051	6360.07153468598	4821.46422555539	5836.70810406153	4410.31378667083	5672.74795476763	-0.363099732482306	0.00864748556572682	0.338417132088193	Myl6	7	2906137	2909179	-	1709	protein_coding	myosin light chain 6 [Source:RGD Symbol;Acc:1589019]	-
ENSRNOG00000002024	1444.93231161899	1395.94756064707	1520.81840026216	756.553425399468	1270.78775246023	1040.5815527641	1453.89942417607	1022.64091020793	0.507089144309236	0.00867349491804399	0.338417132088193	Epha5	14	25589762	25958227	+	8415	protein_coding	EPH receptor A5 [Source:RGD Symbol;Acc:620831]	-
ENSRNOG00000026059	519.053354659248	584.600056190919	732.984606027991	784.806457883265	802.506138475606	924.755467193746	612.212672292719	837.356021184206	-0.451849814079662	0.00868946663879285	0.338417132088193	Paqr6	2	187737770	187741696	+	2453	protein_coding	progestin and adipoQ receptor family member 6 [Source:RGD Symbol;Acc:1584722]	-
ENSRNOG00000024577	943.915560017398	1159.52842027574	937.42248934192	1383.35218309557	1162.44024177359	1536.31719900524	1013.62215654502	1360.70320795813	-0.425040603999799	0.00870478102403566	0.338417132088193	Gamt	7	12314848	12317998	+	1345	protein_coding	guanidinoacetate N-methyltransferase [Source:RGD Symbol;Acc:2659]	-
novel.270	223.45347121431	217.075756159128	232.36110640071	71.1557855147494	197.412837268027	86.174607664347	224.296777924716	118.247743482374	0.921278316694969	0.00871480194011286	0.338417132088193	-	10	63606686	63613959	+	1379	-	-	-
ENSRNOG00000011980	679.378715171758	641.555576371284	491.648177920816	173.703829344829	541.737553433189	239.065040617221	604.194156487952	318.168807798413	0.924162242067419	0.00872772450623094	0.338417132088193	Lrrc7	2	264910594	265300868	-	5106	protein_coding	leucine rich repeat containing 7 [Source:RGD Symbol;Acc:708527]	-
ENSRNOG00000000925	148.300958474071	175.165090366029	156.569500879448	222.885034038847	219.449619102597	222.386084295089	160.011849906516	221.573579145511	-0.470390827812659	0.00874892932361332	0.338417132088193	Psph	12	30514112	30526557	+	1429	protein_coding	phosphoserine phosphatase [Source:RGD Symbol;Acc:1308764]	-
ENSRNOG00000014007	437.888640899791	378.270624594124	370.979963867228	103.594452440591	356.261306325555	112.119650832107	395.713076453714	190.658469866085	1.05216445607241	0.00875117704871221	0.338417132088193	Gfod1	17	23823632	23923792	-	1473	protein_coding	glucose-fructose oxidoreductase domain containing 1 [Source:RGD Symbol;Acc:1311507]	-
ENSRNOG00000052894	949.927761036617	928.482442185577	1068.06328306936	557.735789402374	897.080660515637	561.5248628451	982.157828763851	672.113770921037	0.546792927615336	0.00875890991329834	0.338417132088193	Epg5	18	74299931	74395547	+	8057	protein_coding	ectopic P-granules autophagy protein 5 homolog [Source:RGD Symbol;Acc:1306286]	-
ENSRNOG00000010938	1122.27752358756	1344.36520274787	1140.86311468846	1630.30461517617	1465.44599199893	1487.20693872341	1202.50194700797	1527.6525152995	-0.345343342424778	0.0087818438408276	0.338417132088193	Slc7a10	1	91433030	91448564	+	1877	protein_coding	solute carrier family 7 member 10 [Source:RGD Symbol;Acc:621672]	-
ENSRNOG00000046949	968.966397597477	900.541998323511	1018.20038470011	488.672821108646	882.389472625924	552.258775999471	962.569593540365	641.107023244681	0.585741013622571	0.00881027259720413	0.338417132088193	Kcnb1	3	163850785	163935617	-	3337	protein_coding	potassium voltage-gated channel subfamily B member 1 [Source:RGD Symbol;Acc:2954]	-
ENSRNOG00000003121	1060.15144638897	1114.39385711394	810.770727484023	461.46619723536	809.851732420463	707.002426321471	995.105343662309	659.440118659098	0.592739426367428	0.00884247276550898	0.338417132088193	Rtn4rl1	10	62035866	62109078	+	3455	protein_coding	reticulon 4 receptor-like 1 [Source:RGD Symbol;Acc:727812]	-
ENSRNOG00000025594	1120.27345658116	1167.05084746937	1086.01392648229	322.293852037394	1004.50997195917	558.745036791411	1124.44607684427	628.516286929325	0.838522567193368	0.00884896433465783	0.338417132088193	Scrt1	7	117583453	117587103	-	1725	protein_coding	scratch family transcriptional repressor 1 [Source:RGD Symbol;Acc:1306236]	zf-C2H2
ENSRNOG00000012470	259.526677329624	229.971345633928	266.267877291801	72.2021941252604	223.122416075025	75.0553034495926	251.921966751784	123.459971216626	1.02710543823092	0.00886661129515551	0.338417132088193	Zc3h12c	8	56641808	56696968	-	3011	protein_coding	zinc finger CCCH type containing 12C [Source:RGD Symbol;Acc:1565078]	-
ENSRNOG00000000632	3.00610050960955	6.44779473739984	0.997257967385022	11.5104947156212	15.6093871328207	18.5321736912574	3.48371773813147	15.2173518465665	-2.14454935978569	0.00888837915579847	0.338417132088193	Cdk1	20	20576377	20591549	+	1411	protein_coding	cyclin-dependent kinase 1 [Source:RGD Symbol;Acc:2319]	-
ENSRNOG00000049403	78.1586132498482	64.4779473739984	56.8437041409462	4.18563444204408	45.909962155355	9.26608684562871	66.4934215882643	19.7872278143426	1.74113169103716	0.00889761514508351	0.338417132088193	LOC100909582	13	43494350	43566680	-	790	protein_coding	alpha-1,6-mannosylglycoprotein 6-beta-N-acetylglucosaminyltransferase A-like [Source:RGD Symbol;Acc:6503116]	-
ENSRNOG00000013729	708.43768676465	634.033149177651	504.612531496821	194.63200155505	561.019737538439	205.707127972957	615.694455813041	320.452955688815	0.94122578401514	0.00891271519073451	0.338417132088193	RGD1306271	4	65834035	65962539	-	8919	protein_coding	similar to KIAA1549 protein [Source:RGD Symbol;Acc:1306271]	-
ENSRNOG00000002671	3226.54788031425	3385.09223713492	3472.45224243465	4678.49289759477	3616.78681859887	4786.86046445179	3361.36411996127	4360.71339354848	-0.375445206620945	0.00891902283661347	0.338417132088193	Nme2	10	81648216	81653717	-	746	protein_coding	NME/NM23 nucleoside diphosphate kinase 2 [Source:RGD Symbol;Acc:619877]	-
ENSRNOG00000010205	831.687807658641	795.228017612647	815.757017320948	416.470626983386	753.84157859093	419.753734106981	814.224280864079	530.021979893766	0.618747816311358	0.00892950302034763	0.338417132088193	Mturn	4	84854386	84871757	+	1578	protein_coding	maturin, neural progenitor differentiation regulator homolog [Source:RGD Symbol;Acc:1549700]	-
ENSRNOG00000015365	93.189115797896	90.2691263235977	121.665472020973	42.9027530309518	73.4559394485681	60.2295644965866	101.707904714155	58.8627523253688	0.78561230293497	0.00893958324823593	0.338417132088193	Col4a3	9	88357556	88485830	+	6672	protein_coding	collagen type IV alpha 3 chain [Source:RGD Symbol;Acc:71085]	-
ENSRNOG00000009227	92.1870822946928	77.3735368487981	59.8354780431013	143.35797964001	142.320882681601	97.2939118791015	76.465365728864	127.657591400237	-0.738656700570438	0.00895473159861618	0.338417132088193	Aplnr	3	72540538	72544182	+	3645	protein_coding	apelin receptor [Source:RGD Symbol;Acc:621645]	-
ENSRNOG00000060728	10238.7783357301	11152.5356307893	8676.14431624969	14722.9691498901	11113.8836385683	14271.6269596373	10022.4860942564	13369.4932493652	-0.41570098972077	0.00896091338811079	0.338417132088193	Tuba1a	7	140637287	140640953	-	1617	protein_coding	tubulin, alpha 1A [Source:RGD Symbol;Acc:619717]	-
ENSRNOG00000008570	3021.13101215759	2857.44770112436	2913.98778069903	1404.28035530579	2666.45060198302	1879.1624122935	2930.85549799366	1983.29778986077	0.563155672363226	0.00899937027648063	0.338417132088193	Cadps	15	15275541	15667778	+	3447	protein_coding	calcium dependent secretion activator [Source:RGD Symbol;Acc:708573]	-
ENSRNOG00000018681	44.08947414094	48.3584605304988	23.9341912172405	88.9447318934367	60.6011500450686	74.1286947650297	38.7940419628931	74.5581922345117	-0.943134453454231	0.00900477159718093	0.338417132088193	Nes	2	187344056	187352969	+	6085	protein_coding	nestin [Source:RGD Symbol;Acc:3162]	-
ENSRNOG00000047565	28.0569380896891	175.165090366029	22.9369332498555	11.5104947156212	19.2821841052491	30.5780865905748	75.3863205685245	20.456921803815	1.87681563085778	0.00900632546341802	0.338417132088193	LOC100911186	1	141821916	141830764	+	1483	protein_coding	enoyl-CoA hydratase, mitochondrial-like [Source:RGD Symbol;Acc:6494098]	-
ENSRNOG00000011937	1255.54797951359	1221.85710273727	1180.75343338387	599.592133822815	1095.41169702677	795.956860039507	1219.38617187824	830.320230296364	0.553773013391291	0.00902006937879477	0.338417132088193	Sgtb	2	34186091	34219802	+	1478	protein_coding	small glutamine rich tetratricopeptide repeat containing beta [Source:RGD Symbol;Acc:727976]	-
ENSRNOG00000024294	220.4473707047	210.627961421728	210.42143111824	81.6198716198596	186.394446350741	102.853563986479	213.832254414889	123.622627319027	0.787983311892229	0.00903116347002572	0.338417132088193	AABR07019083.1	15	87389610	87390376	-	762	pseudogene		-
ENSRNOG00000056643	1021.07213976404	945.67656148531	908.502008287755	521.111488034488	819.033724851534	713.488687113411	958.416903179036	684.544633333144	0.48467619350376	0.00904931912294615	0.338417132088193	Cdh8	19	6046665	6426216	+	5643	protein_coding	cadherin 8 [Source:RGD Symbol;Acc:69286]	-
ENSRNOG00000042536	467.949645995886	409.43496582489	428.820925975559	119.290581598256	393.907475292946	159.376693744814	435.401845932112	224.191583545339	0.956297470117082	0.00905140074998551	0.338417132088193	Pde4d	2	40554146	41464264	+	3007	protein_coding	phosphodiesterase 4D [Source:RGD Symbol;Acc:3281]	-
ENSRNOG00000020514	217.441270195091	199.881636859395	162.553048683759	57.5524735781061	167.112262245492	63.0093905502753	193.291985246081	95.8913754579579	1.00877774075819	0.00905980235455069	0.338417132088193	Sox6	1	185673177	186182829	+	3096	protein_coding	SRY box 6 [Source:RGD Symbol;Acc:1309000]	HMG
ENSRNOG00000007982	1426.89570856133	1475.47036240833	1482.92259750153	935.489297796852	1275.37874867576	1139.72868201233	1461.7628894904	1116.86557616165	0.387686473177223	0.00907447885499709	0.338417132088193	Slc9a1	5	151573092	151627316	+	5564	protein_coding	solute carrier family 9 member A1 [Source:RGD Symbol;Acc:3718]	-
ENSRNOG00000013535	379.770697714006	347.106283363358	342.059482813062	131.847484924389	321.369735087485	160.303302429377	356.312154630142	204.50684081375	0.799408408146788	0.00908284309667729	0.338417132088193	Cdh6	2	63101739	63166509	-	2373	protein_coding	cadherin 6 [Source:RGD Symbol;Acc:2322]	-
ENSRNOG00000048411	23.0467705736732	47.2838280742655	50.8601563366361	82.6662802303706	68.8649432330326	79.6883468724069	40.3969183281916	77.0731901119367	-0.932624104107734	0.009086954012372	0.338417132088193	Uhrf1	9	10738222	10757954	-	3856	protein_coding	ubiquitin-like with PHD and ring finger domains 1 [Source:RGD Symbol;Acc:1595855]	-
ENSRNOG00000042032	33.067105605705	19.3433842121995	25.9287071520106	13.6033119366433	4.5909962155355	9.26608684562871	26.1130656566384	9.15346499926916	1.52567456586647	0.0091027670520705	0.338417132088193	AC134160.1	5	172444120	172444781	+	660	pseudogene		-
ENSRNOG00000006090	0	0	0.997257967385022	3.13922583153306	5.5091954586426	12.0459128993173	0.332419322461674	6.89811139649766	-4.23731067042614	0.00914736323597641	1	Ucn	6	26602144	26602974	+	570	protein_coding	urocortin [Source:RGD Symbol;Acc:3929]	-
ENSRNOG00000050220	4239.60375205266	4001.93126701283	4212.41765423433	1975.61945664481	3934.48375671393	2090.42919237384	4151.31755776661	2666.84413524419	0.638296630828959	0.00915301150085477	0.338417132088193	Nrxn1	6	13886740	15191660	-	6503	protein_coding	neurexin 1 [Source:RGD Symbol;Acc:628659]	-
ENSRNOG00000008088	1833.72131086182	1708.66560541096	1474.94453376245	629.937983527634	1564.6115102545	741.286947650297	1672.44381667841	978.612147144144	0.772769719796528	0.00915602722336691	0.338417132088193	Btbd3	3	131351587	131357929	+	2398	protein_coding	BTB domain containing 3 [Source:RGD Symbol;Acc:1311623]	-
ENSRNOG00000038025	79.1606467530514	72.0003745676315	73.7970895864916	108.826495493146	104.674713714209	137.138085315305	74.9860369690582	116.879764840887	-0.640677417909015	0.00918350690260169	0.338417132088193	Rpp38	17	78915604	78919143	+	1193	protein_coding	ribonuclease P/MRP subunit p38 [Source:RGD Symbol;Acc:1307474]	-
ENSRNOG00000030463	4.00813401281273	3.22389736869992	0.997257967385022	6.27845166306612	49.5827591277834	3.70643473825149	2.74309644963256	19.8558818430337	-2.86157813510298	0.00919781917132715	0.338417132088193	Faim	8	107225212	107241224	+	1180	protein_coding	Fas apoptotic inhibitory molecule [Source:RGD Symbol;Acc:620572]	-
ENSRNOG00000005269	10.0203350320318	13.970221931033	14.9588695107753	1.04640861051102	3.6727969724284	3.70643473825149	12.9831421579467	2.8085467737303	2.18831820700274	0.00920200503991913	1	Srl	10	11240138	11284332	+	5067	protein_coding	sarcalumenin [Source:RGD Symbol;Acc:1306564]	-
ENSRNOG00000047218	293.595816438532	280.479071076893	280.229488835191	182.075098228918	243.322799423382	179.762084805197	284.768125450206	201.719994152499	0.496316328642678	0.00926905718691087	0.338417132088193	Clic5	9	19121677	19372673	-	4785	protein_coding	chloride intracellular channel 5 [Source:RGD Symbol;Acc:620659]	-
ENSRNOG00000000635	371.754429688381	298.747822832859	368.985447932458	100.455226609058	302.087550982236	159.376693744814	346.495900151233	187.306490445369	0.885776378157585	0.00928058384151095	0.338417132088193	Arid5b	20	21564975	21880715	+	3571	processed_transcript	AT-rich interaction domain 5B [Source:RGD Symbol;Acc:1311735]	-
ENSRNOG00000045771	1619.28614117634	1680.72516154889	1607.57984342465	629.937983527634	1523.29254431468	833.021207422021	1635.8637153833	995.417245088112	0.716241073385119	0.00928941132458827	0.338417132088193	Chl1	4	70252366	70330803	+	3633	protein_coding	cell adhesion molecule L1-like [Source:MGI Symbol;Acc:MGI:1098266]	-
ENSRNOG00000014867	732.486490841526	628.659986896484	426.826410040789	79.5270543988375	329.633528275449	206.63373665752	595.990962592933	205.264773110602	1.53705986985089	0.00929373885683356	0.338417132088193	Synpo2	2	227255902	227411964	-	4147	protein_coding	synaptopodin 2 [Source:RGD Symbol;Acc:1564779]	-
ENSRNOG00000053577	909.846420908489	817.795299193546	900.523944548675	347.407658689659	792.405946801428	492.029211502885	876.055221550237	543.947605664657	0.686786113919347	0.00931443480979955	0.338417132088193	Gramd1b	8	44165367	44327551	-	2898	protein_coding	GRAM domain containing 1B [Source:RGD Symbol;Acc:1305443]	-
ENSRNOG00000012630	552.120460264953	668.421387777117	605.335586202708	830.84843674575	753.84157859093	759.819121341554	608.625811414926	781.503045559411	-0.360742885500086	0.0093251361861177	0.338417132088193	Rhoc	2	207271853	207279314	+	1669	protein_coding	ras homolog family member C [Source:RGD Symbol;Acc:1304965]	-
ENSRNOG00000051531	183.372131086182	180.538252647195	205.435141281314	258.462926796222	246.99559639581	268.716518523233	189.781841671564	258.058347238422	-0.442848558283446	0.00932669537280146	0.338417132088193	Ctu2	19	55300395	55305702	+	1933	protein_coding	cytosolic thiouridylase subunit 2 [Source:RGD Symbol;Acc:1562594]	-
ENSRNOG00000013376	468.951679499089	602.868807946885	477.686566377425	678.072779611141	631.721079257685	789.470599247566	516.502351274466	699.754819372131	-0.438730050971996	0.00933844840394399	0.338417132088193	Mvd	19	55258905	55268951	-	1697	protein_coding	mevalonate diphosphate decarboxylase [Source:RGD Symbol;Acc:621292]	-
ENSRNOG00000007234	3324.74716362816	3695.66101698634	3127.40098571943	4029.71955907794	4061.19525226271	4612.65803175397	3382.60305544464	4234.52428103154	-0.324210795164811	0.0093523320542669	0.338417132088193	Cyp51	4	27175243	27194018	+	3341	protein_coding	cytochrome P450, family 51 [Source:RGD Symbol;Acc:2481]	-
ENSRNOG00000013271	832.689841161844	771.586103575514	835.702176668648	431.12034753054	751.086980861608	440.139125167364	813.326040468669	540.782151186504	0.588190289825396	0.00935429287151338	0.338417132088193	Ireb2	8	59420123	59501118	+	3382	protein_coding	iron responsive element binding protein 2 [Source:RGD Symbol;Acc:621539]	-
ENSRNOG00000008666	903.83421988927	902.691263235978	978.310066004706	441.584433635651	826.379318796391	605.075471019555	928.278516376651	624.346407817199	0.571416566988344	0.00936057739590877	0.338417132088193	Etl4	17	87274944	87681317	+	7413	protein_coding	enhancer trap locus 4 [Source:RGD Symbol;Acc:1563437]	-
ENSRNOG00000003241	2429.93124526772	2392.13184757534	2293.69332498555	1409.51239835834	2152.25902584304	1666.96902352861	2371.91880594287	1742.91348257666	0.444221279791056	0.00936440164436519	0.338417132088193	Gabrg2	10	27092827	27179900	-	2269	protein_coding	gamma-aminobutyric acid type A receptor gamma 2 subunit [Source:RGD Symbol;Acc:61966]	-
ENSRNOG00000004608	743.508859376761	793.07875270018	705.06138294121	1084.07932048942	802.506138475606	1196.25181177067	747.216331672717	1027.61242357856	-0.4596554714329	0.00937093392737541	0.338417132088193	Pam16	10	11146359	11153936	+	522	protein_coding	presequence translocase associated motor 16 [Source:RGD Symbol;Acc:1598163]	-
ENSRNOG00000046159	809.643070588171	370.748197400491	546.497366126992	80.5734630093486	319.533336601271	177.908867436071	575.629544705218	192.671889015564	1.57837314640163	0.00941668023697588	0.338682994478836	Gns	7	65616177	65653052	+	3926	protein_coding	glucosamine (N-acetyl)-6-sulfatase [Source:RGD Symbol;Acc:1305877]	-
ENSRNOG00000018205	475.965914021512	525.495271098087	446.77156938849	255.323700964689	435.226441232766	265.936692469544	482.744251502696	318.828944889	0.59724864395246	0.00944062284281483	0.338682994478836	Ttl	3	121596791	121624048	+	2004	protein_coding	tubulin tyrosine ligase [Source:RGD Symbol;Acc:621113]	-
ENSRNOG00000011202	1651.35121327884	1529.20198522	1177.76165948171	547.271703297264	1178.04962890641	994.251118535961	1452.77161932685	906.524150246545	0.679824661777077	0.00944331478729614	0.338682994478836	Chrna4	3	176527516	176548208	-	4718	protein_coding	cholinergic receptor nicotinic alpha 4 subunit [Source:RGD Symbol;Acc:2346]	-
ENSRNOG00000047052	714.449887783869	761.914411469414	799.800889842787	1001.41304025905	863.107288520675	1058.1871177708	758.72172969869	974.23581551684	-0.360547932125875	0.00948309404625292	0.338682994478836	Clpp	9	10048886	10054359	-	819	protein_coding	caseinolytic mitochondrial matrix peptidase proteolytic subunit [Source:RGD Symbol;Acc:1588583]	-
ENSRNOG00000049740	1.00203350320318	2.14926491246661	1.99451593477004	54.4132477465731	2.7545977293213	0.926608684562871	1.71527145014661	19.3648180534857	-3.49461600601192	0.00950084353221177	0.338682994478836	AABR07034273.1	11	61466962	61470348	-	515	protein_coding		-
ENSRNOG00000038190	505.024885614404	398.688641262557	437.796247682025	107.780086882635	404.925866210231	126.945389785113	447.169924852995	213.21711429266	1.0673485077787	0.00951661219515174	0.338682994478836	Dok6	18	86420361	86878142	-	1445	protein_coding	docking protein 6 [Source:RGD Symbol;Acc:1564376]	-
ENSRNOG00000020778	1239.51544346234	1163.82695010067	1111.9426336343	465.651831677404	1032.05594925238	737.580512912046	1171.76167573244	745.096097947277	0.652505788724168	0.00951886981221275	0.338682994478836	Chrnb2	2	189088570	189096785	-	2198	protein_coding	cholinergic receptor nicotinic beta 2 subunit [Source:RGD Symbol;Acc:2350]	-
ENSRNOG00000006617	1530.10515939126	1355.1115273102	1343.30648206762	666.56228489552	1273.54235018955	887.691119811231	1409.50772292303	942.598584965433	0.579965641363485	0.0095625296388161	0.338956915309769	AABR07060487.1	4	75325651	77023138	+	4609	processed_transcript		-
ENSRNOG00000024832	1369.77979887875	1277.7379904614	1265.52036061159	395.542454773166	1204.67740695652	593.029558120238	1304.34604998391	731.083139949973	0.834696288796306	0.00956747519331586	0.338956915309769	Gpr158	17	88215834	88651476	+	3621	protein_coding	G protein-coupled receptor 158 [Source:RGD Symbol;Acc:1305841]	-
ENSRNOG00000051253	3.00610050960955	3.22389736869992	3.98903186954009	24.0673980417535	4.5909962155355	20.3853910603832	3.40634324928318	16.347928439224	-2.25750855607437	0.00958686324356714	0.338956915309769	LOC102553828	1	133713281	133717580	-	628	unprocessed_pseudogene	spermatogenesis-associated protein 13-like [Source:RGD Symbol;Acc:7698364]	-
ENSRNOG00000009110	580.177398354642	576.002996541052	523.560432877136	329.618712310971	487.56379808987	395.661908308346	559.91360925761	404.281472903063	0.468573650090096	0.00962810515495005	0.339702915142746	Psen1	6	107169528	107216798	+	1860	protein_coding	presenilin 1 [Source:RGD Symbol;Acc:3425]	-
ENSRNOG00000008012	1223.48290741109	1326.0964509919	1422.08986149104	846.544565903415	1147.74905388388	1013.70990091178	1323.88973996468	1002.66784023302	0.400397870299651	0.00977576451721229	0.343510162822827	Abcb1b	4	22133521	22425515	-	14132	protein_coding	ATP-binding cassette, subfamily B (MDR/TAP), member 1B [Source:RGD Symbol;Acc:3318]	-
ENSRNOG00000018484	129.262321913211	111.761775448264	130.640793727438	194.63200155505	157.930269814421	185.321736912574	123.888297029637	179.294669427348	-0.531370387581259	0.00977674937177332	0.343510162822827	Plk3	5	135997725	136002900	-	2389	protein_coding	polo-like kinase 3 [Source:RGD Symbol;Acc:62039]	-
ENSRNOG00000000523	498.010651091982	485.733870217455	478.68382434481	711.557855147494	545.410350405618	672.717904992645	487.476115218082	643.228703515252	-0.399374688094456	0.0098544829157712	0.345331890179223	Ppil1	20	6515638	6864571	-	1314	protein_coding	peptidylprolyl isomerase like 1 [Source:RGD Symbol;Acc:1309119]	-
ENSRNOG00000005985	938.905392501382	828.541623755879	813.762501386178	261.602152627755	802.506138475606	334.505735127197	860.403172547813	466.204675410186	0.883353691404116	0.0098819805179334	0.345331890179223	Kcnma1	15	344360	1047956	+	4751	protein_coding	potassium calcium-activated channel subfamily M alpha 1 [Source:RGD Symbol;Acc:620715]	-
novel.858	261.530744336031	297.673190376626	318.125291595822	472.976691950981	338.81552070652	413.267473315041	292.443075436159	408.353228657514	-0.480739530955522	0.00992180242643572	0.345331890179223	-	17	19123843	19125081	-	1239	-	-	-
ENSRNOG00000027988	808.641037084968	739.347129888515	808.776211549253	325.433077868927	737.313992215002	344.698430657388	785.588126174245	469.148500247106	0.743069303916259	0.00998181168465052	0.345331890179223	Zhx3	3	156764751	156777999	-	3603	protein_coding	zinc fingers and homeoboxes 3 [Source:RGD Symbol;Acc:631431]	Homeobox
ENSRNOG00000009333	269.547012361656	282.62833598936	257.292555585336	553.55015496033	328.715329032342	341.9186046037	269.82263464545	408.061362865457	-0.595560205555844	0.00999004807476475	0.345331890179223	Osgep	15	27842422	27849974	-	1404	protein_coding	O-sialoglycoprotein endopeptidase [Source:RGD Symbol;Acc:1308578]	-
ENSRNOG00000021681	879.785415812394	851.108905336779	795.811857973247	481.347960835069	765.778168751322	538.359645731028	842.235393040807	595.161925105807	0.500174586559848	0.0100265359723029	0.345331890179223	Eea1	7	37018459	37186732	+	4842	protein_coding	early endosome antigen 1 [Source:RGD Symbol;Acc:1310167]	-
ENSRNOG00000029980	118.239953377975	159.045603522529	680.129933756585	52.320430525551	104.674713714209	64.862607919401	319.138496885697	73.9525840530538	2.10912558988898	0.0100520958341249	0.345331890179223	Zbtb16	8	52985313	53146953	-	2625	protein_coding	zinc finger and BTB domain containing 16 [Source:RGD Symbol;Acc:727921]	ZBTB
ENSRNOG00000007975	897.822018870051	908.064425517144	992.271677548097	319.154626205861	871.371081708639	414.194081999603	932.719373978431	534.906596638034	0.80148687638051	0.0100576213451037	0.345331890179223	Ncoa2	5	5616483	5694598	+	4398	protein_coding	nuclear receptor coactivator 2 [Source:RGD Symbol;Acc:620108]	-
ENSRNOG00000028717	1302.64355416414	1344.36520274787	1253.55326500297	1818.65816506815	1408.51763892629	1836.53841280361	1300.18734063833	1687.90473893269	-0.376378391904436	0.0100648919040251	0.345331890179223	Ndufb7	19	24701049	24705405	+	555	protein_coding	NADH:ubiquinone oxidoreductase subunit B7 [Source:RGD Symbol;Acc:1308550]	-
ENSRNOG00000005780	22.04473707047	25.7911789495994	27.9232230867806	49.1812046940179	43.1553644260337	51.8900863355208	25.25304636895	48.0755518185242	-0.92860102031428	0.0100912986882804	0.345331890179223	Adamts13	3	5519990	5558166	+	4410	protein_coding	ADAM metallopeptidase with thrombospondin type 1 motif, 13 [Source:RGD Symbol;Acc:1311594]	-
ENSRNOG00000011752	772.567830969654	741.496394800982	650.212194735034	430.073938920029	614.27529363865	539.286254415591	721.42547350189	527.87849565809	0.449606054076308	0.0101077405868894	0.345331890179223	Sh3d19	2	185268259	185431354	+	6540	protein_coding	SH3 domain containing 19 [Source:RGD Symbol;Acc:1304885]	-
ENSRNOG00000023809	1045.12094384092	925.258544816877	1030.16748030873	394.496046162655	938.399626455457	466.084168335124	1000.18232298884	599.659946984412	0.737476517209293	0.0101162427403775	0.345331890179223	Opcml	8	29453643	29962825	+	1890	protein_coding	opioid binding protein/cell adhesion molecule-like [Source:RGD Symbol;Acc:620635]	-
ENSRNOG00000024757	1040.1107763249	1035.94568780891	1343.30648206762	645.6341126853	984.309588610812	785.764164509315	1139.78764873381	805.235955268476	0.500841775466198	0.0101212979308558	0.345331890179223	AABR07069219.1	8	12900830	12902262	-	1433	protein_coding		-
ENSRNOG00000048152	215.437203188684	239.643037740027	207.429657216085	115.104947156212	177.21245391967	154.743650322	220.836632714932	149.020350465961	0.564468403174865	0.0101452521532459	0.345331890179223	Myo1b	9	54558202	54766054	+	3609	protein_coding	myosin Ib [Source:RGD Symbol;Acc:70994]	-
ENSRNOG00000052395	328.666989050644	338.509223713492	349.040288584758	140.218753808477	308.514945683986	157.523476375688	338.738833782964	202.085725289384	0.743618790828953	0.0101698635877912	0.345331890179223	AABR07071395.1	8	114037763	114039980	-	1933	lincRNA		-
ENSRNOG00000054955	993.015201674354	971.467740434909	695.08880326736	533.66839136062	694.158627788968	668.08486156983	886.523915125541	631.970626906473	0.4875691715965	0.0102047469210489	0.345331890179223	AABR07005985.2	1	212181374	212211578	+	1860	protein_coding		-
ENSRNOG00000027730	41.0833736313305	37.6121359681657	33.9067708910907	63.8309252411722	70.7013417192468	60.2295644965866	37.5340934968623	64.9206104856685	-0.790909736728452	0.0102077121685352	0.345331890179223	Nxpe1	8	52751854	52763598	+	1944	protein_coding	neurexophilin and PC-esterase domain family, member 1 [Source:RGD Symbol;Acc:1566243]	-
ENSRNOG00000034254	11453.2429416124	12116.4809440305	10706.5615378456	15637.5302754767	12445.2725410736	15413.2088590188	11425.4284744962	14498.670558523	-0.343660478833514	0.0102118762719746	0.345331890179223	Actb	12	13715843	13718841	+	1395	protein_coding	actin, beta [Source:RGD Symbol;Acc:628837]	-
ENSRNOG00000007359	351.713759624317	335.285326344792	315.133517693667	224.977851259869	286.478163849415	211.266780080335	334.044201220925	240.90759839654	0.470761054067049	0.010246649315809	0.345331890179223	Gca	3	48626038	48661317	+	1849	protein_coding	grancalcin [Source:RGD Symbol;Acc:1306589]	-
ENSRNOG00000015479	805.634936575359	876.900084286378	806.781695614483	1098.72904103657	952.172615102063	1072.08624803924	829.772238825406	1040.99596805929	-0.327091038527678	0.0102714834673766	0.345331890179223	Mrps34	10	14257001	14258132	+	901	protein_coding	mitochondrial ribosomal protein S34 [Source:RGD Symbol;Acc:1305623]	-
ENSRNOG00000000700	463.941511983073	474.987545655121	459.735922964495	351.593293131703	396.662073022268	290.955126952742	466.221660200897	346.403497702237	0.428525417816046	0.0102911082655435	0.345331890179223	Tmem119	12	48598647	48605704	+	2167	protein_coding	transmembrane protein 119 [Source:RGD Symbol;Acc:1307573]	-
ENSRNOG00000002977	1267.57238155203	1268.0662983553	988.282645678556	763.878285673045	960.436408290027	912.709554294428	1174.64044186196	879.0080827525	0.417663008779328	0.010345020683611	0.345331890179223	Ttc19	10	48599321	48627374	+	2194	protein_coding	tetratricopeptide repeat domain 19 [Source:RGD Symbol;Acc:1582808]	-
ENSRNOG00000004172	1037.10467581529	1024.12473079034	1101.97005396045	726.207575694648	867.69828473621	889.544337180356	1054.39982018869	827.816732537072	0.348466114682294	0.0103470127612381	0.345331890179223	Pdk2	10	82839153	82852660	-	1224	protein_coding	pyruvate dehydrogenase kinase 2 [Source:RGD Symbol;Acc:69428]	-
ENSRNOG00000053592	35.0711726121114	23.6419140371327	31.9122549563207	9.41767749459918	18.363984862142	6.4862607919401	30.2084472018549	11.4226410495604	1.39986489525937	0.0103864024075125	0.345331890179223	AABR07050646.1	5	172043518	172043928	-	408	pseudogene		-
ENSRNOG00000001337	533.081823704093	521.196741273154	536.524786453142	230.209894312424	482.972801874335	296.514779060119	530.267783810129	336.565825082293	0.654613163358755	0.0104075818395179	0.345331890179223	Setd1b	12	38845621	38869346	-	5949	protein_coding	SET domain containing 1B [Source:MGI Symbol;Acc:MGI:2652820]	-
ENSRNOG00000018126	1136.30599263241	1179.94643694417	1276.49019825283	809.92026453553	1082.55690762327	805.222946885135	1197.58087594314	899.233373014646	0.41299965310344	0.0104104126710132	0.345331890179223	Abca1	5	69857771	69983015	-	10339	protein_coding	ATP binding cassette subfamily A member 1 [Source:RGD Symbol;Acc:631344]	-
ENSRNOG00000014862	260.528710832827	214.926491246661	168.536596488069	81.6198716198596	182.721649378313	97.2939118791015	214.663932855852	120.545144292425	0.830266272672184	0.0104428925719582	0.345331890179223	Gabrg3	1	112158519	112811936	-	1631	protein_coding	gamma-aminobutyric acid type A receptor gamma 3 subunit [Source:RGD Symbol;Acc:621735]	-
ENSRNOG00000046834	95.1931828043023	133.25442457293	87.7587011298819	136.033119366433	229.549810776775	156.596867691125	105.402102835705	174.059932611444	-0.726610775173053	0.0104621240485293	0.345331890179223	C3	9	9721105	9747167	+	5188	protein_coding	complement C3 [Source:RGD Symbol;Acc:2232]	-
ENSRNOG00000024019	366.744262172365	355.703343013224	392.919639149699	152.775657134609	339.733719949627	176.055650066946	371.789081445096	222.855009050394	0.736958580631708	0.0104706546460846	0.345331890179223	Ccdc6	20	19732894	19825150	-	1413	protein_coding	coiled-coil domain containing 6 [Source:RGD Symbol;Acc:1587433]	-
ENSRNOG00000057378	625.268905998786	527.644536010554	569.434299376847	286.71595928002	515.109775383084	352.111300133891	574.115913795396	384.645678265665	0.576822263790288	0.010480624252224	0.345331890179223	Clec16a	10	5009826	5196892	-	3115	protein_coding	C-type lectin domain containing 16A [Source:RGD Symbol;Acc:1305773]	-
ENSRNOG00000005438	4907.96009868919	4891.72694077401	4639.24406427512	3154.92196069073	4360.52820551562	3614.70047847976	4812.97703457944	3710.05021489537	0.375320007782867	0.010481014340182	0.345331890179223	Pcsk2	3	137618898	137925605	+	4659	protein_coding	proprotein convertase subtilisin/kexin type 2 [Source:RGD Symbol;Acc:3273]	-
novel.749	72.1464122306291	67.7018447426983	60.8327360104863	113.01212993519	100.083717498674	98.2205205636644	66.8936643279379	103.772122665843	-0.632449150099473	0.0104936693819654	0.345331890179223	-	16	21470262	21472266	+	1876	-	-	-
ENSRNOG00000003834	1076.18398244022	1122.99091676381	1091.9974742866	706.325812094939	954.009013588278	861.74607664347	1097.05745783021	840.693634108896	0.38322911110589	0.0105043142402574	0.345331890179223	Map2k4	10	52196124	52290657	-	1116	protein_coding	mitogen activated protein kinase kinase 4 [Source:RGD Symbol;Acc:1307040]	-
ENSRNOG00000024905	415.843903829321	373.972094769191	455.746891094955	758.64624262049	476.545407172585	555.965210737723	415.187629897822	597.052286843599	-0.522879029192373	0.0105310539778584	0.345537403378565	Drc1	6	27425235	27460038	-	2457	protein_coding	dynein regulatory complex subunit 1 [Source:RGD Symbol;Acc:1359318]	-
ENSRNOG00000024230	77.156579746645	97.7915535172309	73.7970895864916	146.497205471543	105.592912957317	138.991302684431	82.9150742834559	130.36047370443	-0.653026192857964	0.0105573553676857	0.345727763642757	Tnfaip8l3	8	58602127	58647933	-	2127	protein_coding	TNF alpha induced protein 8 like 3 [Source:RGD Symbol;Acc:1311533]	-
ENSRNOG00000019948	903.83421988927	817.795299193546	860.633625853274	390.310411720611	810.76993166357	402.148169100286	860.754381645363	534.409504161489	0.687066530838072	0.0106202620175405	0.346278840098583	Phf20	3	152294656	152377170	+	3033	protein_coding	PHD finger protein 20 [Source:RGD Symbol;Acc:1305020]	-
ENSRNOG00000012122	582.181465361049	543.764022854053	476.68930841004	264.741378459288	489.400196576085	271.496344576921	534.211598875047	341.879306537431	0.642955816288652	0.0106628435913528	0.346278840098583	Clvs2	1	25173242	25296927	+	2427	protein_coding	clavesin 2 [Source:RGD Symbol;Acc:1306801]	-
ENSRNOG00000062252	51.1037086633623	44.0599307055656	38.8930607280158	119.290581598256	80.8015333934249	54.6699123892094	44.6855666989812	84.9206757936302	-0.92314334367203	0.0106723768835276	0.346278840098583	AABR07072853.4	3	10384888	10432854	-	6948	processed_transcript		-
ENSRNOG00000009219	725.472256319104	790.929487787714	819.746049190488	513.786627760911	634.475676987007	643.993035771196	778.715931099102	597.418446839704	0.381468380089908	0.0106853532102131	0.346278840098583	Hepacam	8	39848448	39865130	+	1254	protein_coding	hepatocyte cell adhesion molecule [Source:MGI Symbol;Acc:MGI:1920177]	-
ENSRNOG00000013036	241.490074271967	225.672815808994	227.374816563785	138.125936587455	200.167434997348	127.871998469676	231.512568881582	155.388456684826	0.574015721468717	0.010689216711413	0.346278840098583	Epha8	5	155295314	155316495	-	2937	protein_coding	Eph receptor A8 [Source:RGD Symbol;Acc:708543]	-
ENSRNOG00000058560	176.35789656376	225.672815808994	211.418689085625	441.584433635651	235.059006235418	290.955126952742	204.48313381946	322.532855607937	-0.656335885775848	0.0107456617706572	0.346278840098583	Col2a1	7	139455242	139483997	-	4538	protein_coding	collagen type II alpha 1 chain [Source:RGD Symbol;Acc:2375]	-
ENSRNOG00000010484	579.175364851439	542.68939039782	533.533012550987	210.328130712715	517.864373112405	203.853910603832	551.799255933415	310.682138142984	0.827822934639198	0.0108134883515524	0.346278840098583	Zdhhc21	5	100924622	100977902	-	3599	protein_coding	zinc finger, DHHC-type containing 21 [Source:RGD Symbol;Acc:1305750]	-
ENSRNOG00000014320	46.0935411473464	48.3584605304988	51.8574143040211	16.7425377681763	33.9733719949627	21.311999744946	48.7698053272888	24.0093031693617	1.01617961886256	0.0108346262092317	0.346278840098583	Inhba	17	51898217	51912496	-	2554	protein_coding	inhibin subunit beta A [Source:RGD Symbol;Acc:62074]	-
ENSRNOG00000020620	175.355863060557	147.224646503963	131.638051694823	308.690540100751	179.967051648992	221.459475610526	151.406187086448	236.70568912009	-0.642828231915842	0.0108546256390943	0.346278840098583	Ppp1r32	1	226518406	226526959	-	1497	protein_coding	protein phosphatase 1, regulatory subunit 32 [Source:RGD Symbol;Acc:708532]	-
ENSRNOG00000019533	115.233852868366	123.58273246683	78.7833794234167	50.227613304529	79.8833341503178	51.8900863355208	105.866654919538	60.6670112634558	0.799908281609982	0.0108715904835791	0.346278840098583	AABR07026957.1	17	6935860	7029240	+	1401	protein_coding	kelch-like family member 3 [Source:NCBI gene;Acc:498697]	-
ENSRNOG00000042929	364.740195165958	366.449667575558	289.204810541656	178.935872397384	297.496554766701	196.441041127329	340.131557761057	224.291156097138	0.599072271583602	0.0108807109779864	0.346278840098583	LOC100361087	13	88636875	88943592	-	2387	protein_coding	hypothetical LOC100361087 [Source:RGD Symbol;Acc:2320873]	-
ENSRNOG00000026653	14.0284690448446	9.67169210609976	1.99451593477004	32.4386669258416	24.7913795638917	23.1652171140718	8.56489236190478	26.7984212012684	-1.64599566188594	0.0109000942539084	0.346278840098583	Hcar2	12	38160464	38161546	+	1083	protein_coding	hydroxycarboxylic acid receptor 2 [Source:RGD Symbol;Acc:727952]	-
ENSRNOG00000051771	30.0610050960955	19.3433842121995	25.9287071520106	125.569033261322	37.6461689673911	34.2845213288262	25.1110321534352	65.8332411858466	-1.38497901267932	0.0109039217138473	0.346278840098583	AABR07006894.1	1	263002286	263013858	-	5399	lincRNA		-
ENSRNOG00000050469	6.01220101921909	65.5525798302317	4.98628983692511	0	4.5909962155355	5.55965210737723	25.5170235621253	3.38354944097091	2.89600806412757	0.0109134164208047	0.346278840098583	Gng11	4	31387420	31392856	+	1802	protein_coding	G protein subunit gamma 11 [Source:RGD Symbol;Acc:621515]	-
ENSRNOG00000043465	132.26842242282	140.776851766563	81.7751533255718	163.239743239719	181.803450135206	217.753040872275	118.273475838318	187.598744749067	-0.667546637304032	0.0109293061791645	0.346278840098583	Arc	7	115907097	115910541	-	3026	protein_coding	activity-regulated cytoskeleton-associated protein [Source:RGD Symbol;Acc:62037]	-
ENSRNOG00000017431	5201.55591512772	4860.56259954325	4934.43242262109	2099.09567268511	4622.21498980114	3009.62500746021	4998.85031243068	3243.64522331549	0.623827513041802	0.0109377728023297	0.346278840098583	RGD1304884	19	53723822	53740329	+	3733	protein_coding	similar to RIKEN cDNA 6430548M08 [Source:RGD Symbol;Acc:1304884]	-
ENSRNOG00000019718	11.022368535235	18.2687517559662	47.868382434481	2.09281722102204	11.9365901603923	4.63304342281436	25.7198342418941	6.2208169347429	2.03615939051817	0.0109436950080578	0.346278840098583	Galnt15	16	8128689	8177841	+	1923	protein_coding	polypeptide N-acetylgalactosaminyltransferase 15 [Source:MGI Symbol;Acc:MGI:1926004]	-
ENSRNOG00000009134	190.386365608605	167.642663172396	203.440625346544	262.648561238266	237.813603964739	268.716518523233	187.156551375848	256.392894575413	-0.452950584483009	0.0109641646926277	0.346278840098583	Mad2l2	5	164950917	164956255	+	1505	protein_coding	mitotic arrest deficient 2 like 2 [Source:RGD Symbol;Acc:1307499]	-
ENSRNOG00000011076	13247.8849458493	11839.2257703223	11921.2217421205	5229.95023533408	11921.8989725026	5491.08306471958	12336.1108194307	7547.64409085208	0.708743283494751	0.0109934564805521	0.346278840098583	Ank2	2	231226949	231648122	-	12402	protein_coding	ankyrin 2 [Source:RGD Symbol;Acc:620156]	-
ENSRNOG00000046972	280.569380896891	270.807378970793	216.40497892255	64.8773338516833	200.167434997348	150.110606899185	255.927246263411	138.385125249405	0.884310995149632	0.0110270698594666	0.346278840098583	Chrm2	4	64088900	64091090	+	2191	protein_coding	cholinergic receptor, muscarinic 2 [Source:RGD Symbol;Acc:620023]	-
ENSRNOG00000003189	232.471772743138	207.404064053028	281.226746802576	412.284992541342	292.905558551165	332.652517758071	240.367527866248	345.947689616859	-0.523499498496273	0.0110416695227004	0.346278840098583	Cited1	X	72128994	72133692	-	1667	protein_coding	Cbp/p300-interacting transactivator with Glu/Asp-rich carboxy-terminal domain 1 [Source:RGD Symbol;Acc:620781]	-
ENSRNOG00000009523	402.817468287679	380.41988950659	394.914155084469	131.847484924389	361.770501784198	166.789563221317	392.717170959579	220.135849976634	0.8336491374982	0.0110500096833804	0.346278840098583	Rab11fip2	1	281065168	281101438	-	2017	protein_coding	RAB11 family interacting protein 2 [Source:RGD Symbol;Acc:1308538]	-
ENSRNOG00000016552	5589.34288086735	6577.82526460407	5105.96079301131	6577.72452567227	7632.07210870622	8189.36755416666	5757.70964616091	7466.38806284838	-0.375032616734759	0.0110841588350907	0.346278840098583	Hmgcs1	2	52431601	52445055	+	3220	protein_coding	3-hydroxy-3-methylglutaryl-CoA synthase 1 [Source:RGD Symbol;Acc:70970]	-
ENSRNOG00000012775	564.144862303392	577.077628997286	565.445267507307	414.377809762364	498.582189007156	395.661908308346	568.889252935995	436.207302359289	0.38260071004878	0.011118807284699	0.346278840098583	Ccdc127	1	31539215	31545559	-	1255	protein_coding	coiled-coil domain containing 127 [Source:RGD Symbol;Acc:735106]	-
ENSRNOG00000016180	1541.12752792649	1426.0372694216	1158.8137581014	612.149037148947	1156.93104631495	973.865727475578	1375.32618514983	914.315270313157	0.588414714856696	0.0111872854851397	0.346278840098583	Pdp1	5	25577451	25584288	-	2772	protein_coding	pyruvate dehyrogenase phosphatase catalytic subunit 1 [Source:RGD Symbol;Acc:620393]	-
ENSRNOG00000053203	1371.78386588516	1349.73836502903	1495.88695107753	650.866155737855	1302.00652672587	837.654250844836	1405.80306066391	930.175644436186	0.595337184698607	0.0111886632750167	0.346278840098583	Mical3	4	153484876	153593773	-	6070	protein_coding	microtubule associated monooxygenase, calponin and LIM domain containing 3 [Source:RGD Symbol;Acc:1359504]	-
ENSRNOG00000019921	1308.65575518336	1460.42550802106	1356.27083564363	1947.36642416101	1466.36419124204	2057.99788841414	1375.11736628268	1823.9095012724	-0.407425790173227	0.0111973077800841	0.346278840098583	Rhbdl1	10	15201503	15204143	-	1512	protein_coding	rhomboid like 1 [Source:RGD Symbol;Acc:620699]	-
ENSRNOG00000030530	57.1159096825814	48.3584605304988	58.8382200757163	137.079527976944	65.1921462606041	95.4406945099758	54.7708634295988	99.2374562491745	-0.853535673882601	0.0112263347576689	0.346278840098583	Gzmm	7	12893432	12899004	-	934	protein_coding	granzyme M [Source:RGD Symbol;Acc:620022]	-
ENSRNOG00000004753	2075.21138513379	2025.68217999978	2048.36786500883	948.046201122984	1968.61917722162	851.553381113279	2049.75381004747	1256.0729198193	0.706300489014278	0.011239277691709	0.346278840098583	Napb	3	143020454	143063983	-	1174	protein_coding	NSF attachment protein beta [Source:RGD Symbol;Acc:1589649]	-
ENSRNOG00000028362	4626.38868428909	4231.90261264676	4322.11603064668	1616.70130323953	4249.42609709966	1843.02467359555	4393.46910919418	2569.71735797825	0.773615447340134	0.0112449093114058	0.346278840098583	Unc80	9	73493027	73683000	+	9988	protein_coding	unc-80 homolog, NALCN channel complex subunit [Source:RGD Symbol;Acc:1309976]	-
ENSRNOG00000017079	2860.80565164509	2736.01423357	2296.6850988877	1802.96203591049	2286.31611533668	1985.72241101823	2631.16832803426	2025.0001874218	0.37753084801808	0.0112492627676565	0.346278840098583	Pgm2l1	1	165237847	165286980	+	4112	protein_coding	phosphoglucomutase 2-like 1 [Source:RGD Symbol;Acc:1583226]	-
ENSRNOG00000031287	1076.18398244022	1104.72216500784	1093.99199022137	709.465037926472	969.618400721098	830.241381368333	1091.63271255648	836.441606671968	0.383454061345688	0.0112796973360368	0.346278840098583	Cacna2d3	16	4871650	5795825	-	3276	protein_coding	calcium voltage-gated channel auxiliary subunit alpha2delta 3 [Source:RGD Symbol;Acc:631361]	-
ENSRNOG00000047657	7.01423452242228	8.59705964986645	1.99451593477004	18.8353549891984	21.1185825914633	17.6055650066946	5.86860336901959	19.1865008624521	-1.71695879399401	0.0112940784731355	0.346278840098583	C4a	20	2651599	2678141	-	5310	protein_coding	complement C4A [Source:RGD Symbol;Acc:620005]	-
ENSRNOG00000050378	103.209450829928	102.090083342164	113.687408281892	35.5778927573747	89.9835258244959	34.2845213288262	106.328980817995	53.2819799702323	0.993403427251828	0.0113001069526451	0.346278840098583	Pcdha4	18	29966245	29968614	+	2370	protein_coding	protocadherin alpha 4 [Source:RGD Symbol;Acc:620337]	-
ENSRNOG00000005165	518.051321156045	473.912913198888	492.645435888201	165.332560460741	461.854219282872	138.064693999868	494.869890081045	255.08382458116	0.95521456486064	0.011300679013863	0.346278840098583	Smcr8	10	47018974	47026465	+	3437	protein_coding	Smith-Magenis syndrome chromosome region, candidate 8 [Source:RGD Symbol;Acc:1564621]	-
ENSRNOG00000002001	1921.9002591437	1671.05346944279	1700.32483439146	967.927964722694	1659.18603229453	958.113379838009	1764.42618765932	1195.07579228508	0.561830705639403	0.0113133495934965	0.346278840098583	Itsn1	11	31893489	32069249	+	5524	protein_coding	intersectin 1 [Source:RGD Symbol;Acc:2935]	-
ENSRNOG00000012324	1550.14582945532	1409.9177825781	1344.30374003501	694.815317379317	1327.71610553287	865.452511381722	1434.78911735614	962.661311431302	0.575258921735691	0.0113348305979856	0.346307822527223	Soga3	1	31066798	31122093	-	2832	protein_coding	SOGA family member 3 [Source:RGD Symbol;Acc:11479453]	-
ENSRNOG00000056150	1858.7721484419	1853.74098700245	1817.00401657551	748.182156515379	1777.63373465535	770.011816871746	1843.17238400662	1098.60923601416	0.746207774982494	0.011371771613132	0.346788522600299	Purb	14	86736878	86739335	-	2458	protein_coding	purine rich element binding protein B [Source:RGD Symbol;Acc:1559465]	-
ENSRNOG00000004438	7414.04589020035	7470.84483573395	7769.6368238967	4260.97586200087	7026.97880749864	5068.54950455891	7551.509183277	5452.16805801947	0.469835682872094	0.0114065500737262	0.346788522600299	Cntn1	7	133400485	133586677	+	3928	protein_coding	contactin 1 [Source:RGD Symbol;Acc:621300]	-
ENSRNOG00000005447	734.490557847933	650.15263602115	611.319134007018	279.391099006442	609.684297423115	364.157213033208	665.3207759587	417.744203154255	0.670468119190432	0.0114203278134252	0.346788522600299	Ypel2	10	74243812	74298599	-	2166	protein_coding	yippee-like 2 [Source:RGD Symbol;Acc:1311564]	-
ENSRNOG00000018532	227.461605227122	200.956269315628	183.495465998844	123.4762160403	168.948660731707	80.6149555569698	203.971113513865	124.346610776326	0.713766666870026	0.0114560727829186	0.346788522600299	Pcgf5	1	254974789	255086207	+	1751	protein_coding	polycomb group ring finger 5 [Source:RGD Symbol;Acc:1583513]	-
ENSRNOG00000030880	755.533261415199	759.765146556948	713.039446680291	455.187745572294	684.05843611479	418.827125422418	742.779284884146	519.357769036501	0.515630184707065	0.0114614497039859	0.346788522600299	Hs6st2	X	138677580	138972684	-	1983	protein_coding	heparan sulfate 6-O-sulfotransferase 2 [Source:RGD Symbol;Acc:1564397]	-
ENSRNOG00000004269	1851.75791391948	1783.88987734729	1675.39338520684	679.119188221652	1685.81381034464	849.700163744153	1770.34705882454	1071.54438743681	0.723967976999729	0.0114739398524143	0.346788522600299	Myt1l	6	48452369	48857936	+	4501	protein_coding	myelin transcription factor 1-like [Source:RGD Symbol;Acc:620550]	zf-C2HC
ENSRNOG00000061121	3864.84322185467	3611.83968540014	3636.99980705317	1885.62831614086	3535.98528520545	2018.15371497793	3704.56090476933	2479.92243877475	0.578847907703716	0.0115063411186993	0.346852324338859	Wdfy3	14	9141512	9381870	+	11776	protein_coding	WD repeat and FYVE domain containing 3 [Source:RGD Symbol;Acc:1307097]	-
ENSRNOG00000060350	3628.36331509872	3655.89961610571	3623.03819550978	1947.36642416101	3322.04486156149	2537.05457833314	3635.76704223807	2602.15528801855	0.482322537658363	0.0115388668145384	0.346852324338859	Iqsec1	4	123307624	123453478	+	3453	protein_coding	IQ motif and Sec7 domain 1 [Source:RGD Symbol;Acc:1596313]	-
ENSRNOG00000011063	91.1850487914896	85.9705964986645	83.7696692603418	23.0209894312424	71.6195409623539	29.6514779060119	86.9751048501653	41.4306694332027	1.06484246075705	0.011569579610435	0.346852324338859	Dennd1b	13	56015901	56236677	+	2408	protein_coding	DENN domain containing 1B [Source:RGD Symbol;Acc:1308441]	-
ENSRNOG00000007256	2598.27287380585	2508.19215284854	1612.56613326158	622.613123254057	1599.50308149257	1616.00554587765	2239.67705330532	1279.37391687476	0.807499442665645	0.0115836269508467	0.346852324338859	Necab1	5	28504558	28737719	-	4398	protein_coding	N-terminal EF-hand calcium binding protein 1 [Source:RGD Symbol;Acc:708548]	-
ENSRNOG00000002750	789.602400524108	660.898960583484	758.913313180002	236.488345975491	697.831424761397	228.872345087029	736.471558095864	387.730705274639	0.924945172144555	0.0115866788567517	0.346852324338859	Rc3h1	13	78722763	78789266	+	5774	processed_transcript	ring finger and CCCH-type domains 1 [Source:RGD Symbol;Acc:1563512]	-
ENSRNOG00000052730	1261.56018053281	1315.35012642957	1404.13921807811	1931.67029500334	1402.09024422454	1973.67649811892	1327.01650834683	1769.1456791156	-0.414670595684435	0.0115994492100276	0.346852324338859	Psmb3	10	85646633	85653729	+	824	protein_coding	proteasome subunit beta 3 [Source:RGD Symbol;Acc:61875]	-
ENSRNOG00000052564	3974.06487370382	4049.2150950871	4594.36745574279	6304.6118783289	4849.0102028486	5097.27437378036	4205.88247484457	5416.96548498595	-0.364931732601275	0.0116477863184875	0.347115404641256	Gpx3	10	40247436	40255422	+	1468	protein_coding	glutathione peroxidase 3 [Source:RGD Symbol;Acc:69224]	-
ENSRNOG00000005369	380.772731217209	323.464369326225	317.128033628437	164.28615185023	301.169351739129	201.074084550143	340.455044723957	222.176529379834	0.614170445644671	0.0116494111489446	0.347115404641256	Kcnj3	3	41019898	41181070	+	1827	protein_coding	potassium voltage-gated channel subfamily J member 3 [Source:RGD Symbol;Acc:2958]	-
ENSRNOG00000006068	518.051321156045	421.255922843456	570.431557344232	644.587704074788	655.59425957847	694.029904737591	503.246267114578	664.737289463616	-0.401020070155127	0.0116966552555196	0.347372505336324	Tmem117	7	136182224	136403012	+	2229	protein_coding	transmembrane protein 117 [Source:RGD Symbol;Acc:1562562]	-
ENSRNOG00000013399	88.17894828188	61.2540500052985	102.717570640657	16.7425377681763	65.1921462606041	27.7982605368861	84.0501896426119	36.5776481885555	1.19555287765664	0.0117142040669233	0.347372505336324	AF529169	8	96977537	96985558	-	2941	protein_coding	cDNA sequence AF529169 [Source:MGI Symbol;Acc:MGI:2667167]	-
ENSRNOG00000025463	2694.46809011336	2473.80391424907	2167.04156312765	1589.49467936624	2110.02186066012	1895.84136861563	2445.10452249669	1865.11930288066	0.390333032918998	0.0117542206550927	0.347372505336324	LOC100125362	8	57248620	57255263	-	5599	protein_coding	hypothetical protein LOC100125362 [Source:RGD Symbol;Acc:1642426]	-
ENSRNOG00000050511	86.1748812754737	226.747448265228	133.632567629593	38.7171185889078	67.0285447468184	105.633390040167	148.851632390098	70.4596844586311	1.07533950018321	0.0117592810888169	0.347372505336324	LOC100910838	12	21767606	21773959	+	2271	protein_coding	neuronal tyrosine-phosphorylated phosphoinositide-3-kinase adapter 1-like [Source:RGD Symbol;Acc:6496186]	-
ENSRNOG00000060594	119.241986881179	168.717295628629	208.42691518347	27.2066238732865	82.6379318796391	119.53252030861	165.462065897759	76.4590253538453	1.1103434520332	0.011761025825499	0.347372505336324	LOC100911672	4	157267901	157274755	-	3555	protein_coding	atrophin-1-like [Source:RGD Symbol;Acc:6491795]	-
ENSRNOG00000025793	1115.26328906514	1059.58760184604	899.52668658129	312.876174542795	965.94560374867	420.680342791544	1024.79252583082	566.50070702767	0.854558793464608	0.0118261384441908	0.347556487480183	Usp31	1	191615146	191676915	-	5285	protein_coding	ubiquitin specific peptidase 31 [Source:RGD Symbol;Acc:1308183]	-
ENSRNOG00000001658	331.673089560253	313.792677220126	307.155453954587	83.7126888408816	290.150960821844	114.899476885796	317.540406911655	162.92104218284	0.960986420006563	0.0118595362996262	0.347556487480183	Kcnj6	11	35024196	35099383	-	3104	protein_coding	potassium voltage-gated channel subfamily J member 6 [Source:RGD Symbol;Acc:2959]	-
novel.833	153.311125990087	159.045603522529	158.564016814218	298.226453995641	168.030461488599	255.743996939352	156.973582108945	240.666970807864	-0.615091706376836	0.0118740615833204	0.347556487480183	-	17	65533075	65535267	+	2193	-	-	-
ENSRNOG00000002480	237.481940259154	226.747448265228	266.267877291801	153.82206574512	208.431228185312	126.945389785113	243.499088605394	163.066227905182	0.578055849486442	0.0118774009753675	0.347556487480183	Gpr137b	17	90670872	90746804	+	2477	protein_coding	G protein-coupled receptor 137B [Source:RGD Symbol;Acc:1307342]	-
ENSRNOG00000052393	1247.53171148796	1289.55894747997	1326.35309662208	1695.18194902785	1459.93679654029	1596.54676350183	1287.81458519667	1583.88850302332	-0.29827049345986	0.0119075748533744	0.347556487480183	Bscl2	1	225037737	225046040	+	1134	protein_coding	BSCL2, seipin lipid droplet biogenesis associated [Source:RGD Symbol;Acc:1308135]	-
ENSRNOG00000062002	683.38684918457	596.421013209485	544.502850192222	191.492775723517	572.956327698831	181.615302174323	608.103570862093	315.354801865557	0.946549433699447	0.0119468825987274	0.347556487480183	Kcna3	2	209766512	209769711	+	3200	protein_coding	potassium voltage-gated channel subfamily A member 3 [Source:RGD Symbol;Acc:2951]	-
ENSRNOG00000007090	983.996900145525	888.721041304944	749.937991473536	515.879444981933	785.060352856571	541.139471784717	874.218644308002	614.02642320774	0.509093715110467	0.0119551902257459	0.347556487480183	Cacna1c	4	150641066	150829913	-	8000	protein_coding	calcium voltage-gated channel subunit alpha1 C [Source:RGD Symbol;Acc:2245]	-
ENSRNOG00000010169	1329.69845875062	1243.34975186194	1241.58616939435	796.316952598886	1142.23985842523	938.654597462189	1271.54479333564	959.070469495436	0.406324392890013	0.0119710520369644	0.347556487480183	Atpaf1	5	134641608	134667084	+	4278	protein_coding	ATP synthase mitochondrial F1 complex assembly factor 1 [Source:RGD Symbol;Acc:1305417]	-
ENSRNOG00000004696	1926.91042665972	1780.66597997859	1698.33031845669	842.358931461371	1699.58679899124	1013.70990091178	1801.968908365	1185.21854378813	0.604052956823067	0.0120070032982006	0.347556487480183	Arhgap5	6	73345392	73405880	+	5021	protein_coding	Rho GTPase activating protein 5 [Source:RGD Symbol;Acc:1308507]	-
ENSRNOG00000022570	85.1728477722705	151.523176328896	90.750475032037	64.8773338516833	62.4375485312829	64.862607919401	109.148833044401	64.0591634341224	0.767024509270295	0.0120135421078736	0.347556487480183	Pus7l	7	135765303	135800481	-	2777	protein_coding	pseudouridylate synthase 7-like [Source:RGD Symbol;Acc:1304692]	-
ENSRNOG00000021725	2309.68722488334	2381.38552301301	2592.87071520106	1657.51123904946	2237.651555452	1484.42711266972	2427.9811543658	1793.19663572373	0.437102427147859	0.0120141364887764	0.347556487480183	Mlec	12	47218969	47252286	+	5629	protein_coding	malectin [Source:RGD Symbol;Acc:1307736]	-
ENSRNOG00000020350	1226.4890079207	1271.290195724	1146.84666249277	710.511446536983	1077.04771216463	904.370076133362	1214.87528871249	897.309744944992	0.436412879781739	0.0120145527542809	0.347556487480183	Pacs1	1	220516316	220644636	-	2886	protein_coding	phosphofurin acidic cluster sorting protein 1 [Source:RGD Symbol;Acc:620579]	-
novel.714	388.788999242835	382.569154419057	367.988189965073	576.571144391572	418.698854856838	539.286254415591	379.782114542322	511.518751221334	-0.428894524220893	0.0121221429067691	0.350068390620994	-	15	23878620	23882824	-	4205	-	-	-
ENSRNOG00000046283	765.553596447231	764.063676381881	651.209452702419	511.693810539889	568.365331483295	609.708514442369	726.942241843844	563.255885488518	0.367268984847755	0.0122015072626172	0.351728508897921	Tmem41a	11	82734613	82741428	+	1580	protein_coding	transmembrane protein 41a [Source:RGD Symbol;Acc:1591692]	-
ENSRNOG00000046494	43.0874406377368	49.4330929867321	48.8656404018661	121.383398819278	62.4375485312829	73.2020860804668	47.128724675445	85.6743444770094	-0.858956142272852	0.0122213404218311	0.351728508897921	LOC100361018	20	29951637	29952023	+	387	protein_coding	rCG22048-like [Source:RGD Symbol;Acc:2320942]	-
ENSRNOG00000001717	1905.86772309245	1640.96376066826	1822.98756437982	925.025211691742	1673.87722018424	1079.49911751575	1789.93968271351	1226.13384979724	0.54547129342393	0.0122538486649265	0.352063301080043	Opa1	11	74720254	74793803	-	3243	protein_coding	OPA1, mitochondrial dynamin like GTPase [Source:RGD Symbol;Acc:708423]	-
ENSRNOG00000010037	424.862205358149	392.240846525157	544.502850192222	250.091657912134	399.416670751589	258.523822993041	453.868634025176	302.677383885588	0.583851522339911	0.0123489693196553	0.353242834733456	Epb41	5	150084611	150167077	-	2661	protein_coding	erythrocyte membrane protein band 4.1 [Source:RGD Symbol;Acc:1564762]	-
ENSRNOG00000005359	468.951679499089	364.300402663091	407.878508660474	115.104947156212	383.807283618768	106.55999872473	413.710196940885	201.824076499904	1.03447484889182	0.0123724745894725	0.353242834733456	Csrnp3	3	51883559	52120290	+	2535	protein_coding	cysteine and serine rich nuclear protein 3 [Source:RGD Symbol;Acc:1306214]	CSRNP
ENSRNOG00000055148	3.00610050960955	11.8209570185664	3.98903186954009	0	0	0.926608684562871	6.27202979923867	0.308869561520957	4.18108122316816	0.0123967942200055	1	AABR07031588.1	18	21110818	21115575	+	2956	lincRNA		-
ENSRNOG00000033736	11.022368535235	19.3433842121995	22.9369332498555	41.8563444204408	33.9733719949627	38.9175647516406	17.7675619990967	38.249093722348	-1.10580918765238	0.0124164638588014	0.353242834733456	Diras3	6	135938935	135939534	-	600	protein_coding	DIRAS family GTPase 3 [Source:RGD Symbol;Acc:1565168]	-
ENSRNOG00000005018	6457.10389464131	5928.74726103915	5936.67667984303	3177.94295012197	5822.30140054213	3550.76447924492	6107.50927850783	4183.66960996967	0.545712182063665	0.0124217245802747	0.353242834733456	Scn2a	3	51687809	51822250	+	8808	protein_coding	sodium voltage-gated channel alpha subunit 2 [Source:RGD Symbol;Acc:3632]	-
ENSRNOG00000014859	639.29737504363	504.002621973421	539.516560355297	223.931442649358	498.582189007156	332.652517758071	560.938852457449	351.722049804862	0.672307562722689	0.0124371975935863	0.353242834733456	Rnf152	13	25186106	25262469	-	5487	protein_coding	ring finger protein 152 [Source:RGD Symbol;Acc:1305251]	-
ENSRNOG00000029134	5772.71501195353	5830.95570752192	5334.33286754248	3273.16613367847	5250.2632720864	3835.23334540572	5646.00119567264	4119.5542503902	0.454599943177435	0.0124492599919907	0.353242834733456	Adgrl1	19	25029037	25069142	+	5698	protein_coding	adhesion G protein-coupled receptor L1 [Source:RGD Symbol;Acc:620768]	-
ENSRNOG00000047578	264.53684484564	255.762524583527	224.38304266163	350.546884521192	299.332953252915	346.551648026514	248.227470696932	332.143828600207	-0.419845258582422	0.0124626539915432	0.353242834733456	Ccdc28b	5	147823447	147828449	-	1229	protein_coding	coiled coil domain containing 28B [Source:RGD Symbol;Acc:1583447]	-
ENSRNOG00000048258	1580.20683455142	1475.47036240833	1433.05969913228	1902.37085390903	1809.7707081641	1741.09771829364	1496.24563203067	1817.74642678892	-0.280611454235189	0.0124721628652157	0.353242834733456	Cisd2	2	240586754	240611560	-	2879	protein_coding	CDGSH iron sulfur domain 2 [Source:RGD Symbol;Acc:1566242]	-
ENSRNOG00000024671	1396.83470346524	1368.007116785	1283.47100402452	696.90813460034	1282.72434262062	722.75477395904	1349.43760809159	900.795750393333	0.582659199409973	0.0124865059116562	0.353242834733456	Dmxl1	18	44468784	44642050	+	9054	protein_coding	Dmx-like 1 [Source:RGD Symbol;Acc:1307692]	-
ENSRNOG00000019288	1088.20838447866	936.00486937921	1073.04957290628	388.217594499589	990.736983312562	420.680342791544	1032.42094225472	599.878306867898	0.782797481432292	0.0125178104638689	0.353242834733456	Ogfod1	19	11425105	11451278	-	2027	protein_coding	2-oxoglutarate and iron-dependent oxygenase domain containing 1 [Source:RGD Symbol;Acc:1308848]	-
ENSRNOG00000024310	524.063522175264	440.599307055656	442.78253751895	263.694969848777	423.289851072373	278.909214053424	469.14845558329	321.964678324858	0.542215669490035	0.0125253018185951	0.353242834733456	Kcnf1	6	42471066	42473738	-	2673	protein_coding	potassium voltage-gated channel modifier subfamily F member 1 [Source:RGD Symbol;Acc:631414]	-
ENSRNOG00000000129	860.746779251534	886.571776392478	857.641851951119	408.099358099298	789.651349072107	561.5248628451	868.320135865043	586.425190005502	0.565391406953994	0.0125836304868032	0.354275698679128	Phf24	5	58359498	58383070	+	1890	protein_coding	PHD finger protein 24 [Source:RGD Symbol;Acc:1559864]	-
ENSRNOG00000048174	3243.5824498687	3446.34628714021	3180.25565799083	4586.4089398698	3472.62953743106	4748.86950838472	3290.06146499992	4269.30266189519	-0.375845927508722	0.0126039382868353	0.354275698679128	Uqcrq	10	38779132	38782419	-	1494	protein_coding	ubiquinol-cytochrome c reductase, complex III subunit VII [Source:RGD Symbol;Acc:1562350]	-
ENSRNOG00000008587	452.919143447838	515.823578991987	401.894960856164	268.927012901332	400.334869994696	295.588170375556	456.87922776533	321.616684423861	0.505034212579555	0.0126438480819765	0.35480615291603	Tek	5	113725717	113852799	+	4559	protein_coding	TEK receptor tyrosine kinase [Source:RGD Symbol;Acc:620980]	-
ENSRNOG00000008474	460.935411473464	443.823204424356	455.746891094955	333.804346753015	378.298088160126	353.964517503017	453.501835664258	355.355650805386	0.351242165712275	0.0127449413607142	0.356476205465173	Acox3	14	80314431	80355420	-	2594	protein_coding	acyl-CoA oxidase 3, pristanoyl [Source:RGD Symbol;Acc:69245]	-
ENSRNOG00000043286	389.791032746038	401.912538631257	344.053998747833	574.47832717055	443.49023442073	492.955820187448	378.585856708376	503.641460592909	-0.411204610544533	0.0127930177943343	0.356476205465173	Cpne2	19	10861406	10884047	-	1716	protein_coding	copine 2 [Source:RGD Symbol;Acc:1586036]	-
novel.2020	2141.3455963452	2041.80166684328	1758.16579649979	2574.16518185711	2256.01554031415	2689.01840260145	1980.43768656276	2506.39970825757	-0.339788861936199	0.0128515972897	0.356476205465173	-	9	70290119	70293451	-	3333	-	-	-
ENSRNOG00000009448	114.231819365163	116.060305273197	80.7778953581868	42.9027530309518	84.4743303658533	41.6973908053292	103.690006665516	56.3581580673781	0.876074234566179	0.0128961992624936	0.356476205465173	Papln	6	107245820	107276755	+	4584	protein_coding	papilin, proteoglycan-like sulfated glycoprotein [Source:RGD Symbol;Acc:1311176]	-
ENSRNOG00000020636	1677.40408436213	1561.44095890699	1684.3687069133	2713.33752705508	1692.24120504639	2339.68692852125	1641.07125006081	2248.42188687424	-0.453990994500446	0.0129271238491674	0.356476205465173	Spint2	1	87199313	87221892	-	1470	protein_coding	serine peptidase inhibitor, Kunitz type, 2 [Source:RGD Symbol;Acc:735123]	-
ENSRNOG00000060103	282.573447903297	257.911789495994	317.128033628437	474.023100561492	314.024141142628	429.946429637172	285.871090342576	405.997890447098	-0.504794106787362	0.012939107833656	0.356476205465173	Bex4	KL568122.1	30542	30898	+	357	protein_coding	brain expressed, X-linked 4 [Source:RGD Symbol;Acc:1564749]	-
ENSRNOG00000013791	27.0549045864859	25.7911789495994	19.9451593477004	43.9491616414629	58.7647515588544	38.9175647516406	24.2637476279286	47.2104926506526	-0.962282108675322	0.0129457637796114	0.356476205465173	Enpp3	1	21613148	21684480	+	2770	protein_coding	ectonucleotide pyrophosphatase/phosphodiesterase 3 [Source:RGD Symbol;Acc:708511]	-
ENSRNOG00000019684	636.291274534021	672.71991760205	658.190258474114	909.329082534077	707.931616435575	981.278596952081	655.733816870062	866.179765307244	-0.401403923947143	0.012963194647432	0.356476205465173	Fam173a	10	15159803	15161938	-	1138	protein_coding	family with sequence similarity 173, member A [Source:RGD Symbol;Acc:1306126]	-
ENSRNOG00000019478	252.512442807202	268.658114058327	266.267877291801	382.985551447033	373.70709194459	300.22121379837	262.479478052443	352.304619063331	-0.424098991640932	0.0130295933278433	0.356476205465173	Irf9	15	34282936	34288138	+	1598	protein_coding	interferon regulatory factor 9 [Source:RGD Symbol;Acc:1308766]	IRF
ENSRNOG00000059880	975.980632119899	876.900084286378	1045.1263498195	641.448478243255	875.043878681067	631.020514187315	966.002355408594	715.837623703879	0.432120116776815	0.0130809433649913	0.356476205465173	Rubcn	11	71151132	71197035	+	2889	protein_coding	RUN and cysteine rich domain containing beclin 1 interacting protein [Source:RGD Symbol;Acc:1305422]	-
ENSRNOG00000001515	291.591749432126	349.255548275825	305.160938019817	129.754667703367	291.069160064951	108.413216093856	315.336078575922	176.412347954058	0.836572491550831	0.0131075169201766	0.356476205465173	Map3k20	3	58965552	59067369	+	1592	protein_coding	mitogen-activated protein kinase kinase kinase 20 [Source:RGD Symbol;Acc:1561394]	-
ENSRNOG00000004882	130.264355416414	110.687142992031	111.692892347122	201.956861828627	166.194063002385	148.257389530059	117.548130251856	172.136104787024	-0.548118659352541	0.013118117099936	0.356476205465173	Capn6	X	115049154	115073890	-	3519	protein_coding	calpain 6 [Source:RGD Symbol;Acc:70960]	-
ENSRNOG00000001335	644.307542559646	584.600056190919	616.305423843943	256.3701095752	586.729316345437	238.138431932658	615.071007531503	360.412619284432	0.770385983665325	0.0131472074660878	0.356476205465173	Zkscan1	12	19231092	19247387	+	3137	protein_coding	zinc finger with KRAB and SCAN domains 1 [Source:RGD Symbol;Acc:1560616]	zf-C2H2
ENSRNOG00000019207	7146.5029448451	6985.11096551649	5766.1455674202	3230.26338064752	6198.76309021604	4030.74777784849	6632.58649259393	4486.59141623735	0.563837077328133	0.0131491265305126	0.356476205465173	Shank1	1	100297152	100344377	+	7668	protein_coding	SH3 and multiple ankyrin repeat domains 1 [Source:RGD Symbol;Acc:621011]	-
ENSRNOG00000010680	1022.07417326725	1006.93061149061	967.340228363471	439.491616414629	957.681810560706	482.763124657256	998.781671040442	626.645517210864	0.671933212985145	0.0131681354302526	0.356476205465173	Med12l	2	149213134	149532292	+	10248	protein_coding	mediator complex subunit 12-like [Source:RGD Symbol;Acc:1592212]	-
ENSRNOG00000042163	195.396533124621	198.807004403162	206.432399248699	287.762367890531	254.341190340667	258.523822993041	200.211978925494	266.875793741413	-0.413659220231047	0.0131714682149023	0.356476205465173	Btbd19	5	135987573	135994848	-	3044	protein_coding	BTB domain containing 19 [Source:RGD Symbol;Acc:2320529]	-
ENSRNOG00000019022	113.22978586196	142.92611667903	101.720312673272	205.09608766016	147.830078140243	184.395128228011	119.292071738087	179.107098009472	-0.586467836354436	0.0131949048615748	0.356476205465173	Fam89a	19	57502308	57514896	-	1346	protein_coding	family with sequence similarity 89, member A [Source:RGD Symbol;Acc:1309879]	-
ENSRNOG00000011066	3001.09034209353	2809.08924059386	2895.03987931872	1101.8682668681	2810.60788315084	1376.01389657586	2901.7398206687	1762.8300155316	0.718806469117385	0.0132063345909911	0.356476205465173	March6	2	84536669	84608712	-	3127	protein_coding	membrane associated ring-CH-type finger 6 [Source:RGD Symbol;Acc:1565757]	-
ENSRNOG00000042960	391.795099752444	448.121734249289	324.108839400132	627.845166306612	442.572035177623	562.451471529663	388.008557800622	544.289557671299	-0.488170943330085	0.0132315619147352	0.356476205465173	Rgcc	15	61551861	61564695	-	890	protein_coding	regulator of cell cycle [Source:RGD Symbol;Acc:619721]	-
ENSRNOG00000056837	3984.08520873585	3940.67721700754	4247.32168309281	2465.33868636396	3715.95233685444	2968.85422533944	4057.36136961207	3050.04841618595	0.411527122947398	0.0132407606442986	0.356476205465173	Abr	10	64567268	64657089	-	2930	protein_coding	ABR, RhoGEF and GTPase activating protein [Source:RGD Symbol;Acc:1306279]	-
ENSRNOG00000007440	1818.69080831378	1715.11340014836	1822.98756437982	582.849596054638	1729.88737401378	744.993382388549	1785.59725761398	1019.24345081899	0.808567696891538	0.0132417149911724	0.356476205465173	Dzank1	3	138624555	138683318	-	2529	protein_coding	double zinc ribbon and ankyrin repeat domains 1 [Source:RGD Symbol;Acc:1311344]	-
ENSRNOG00000057256	50.1016751601591	45.1345631617989	175.517402259764	29.2994410943086	50.5009583708905	27.7982605368861	90.2512135272406	35.8662200006951	1.33083515185867	0.0133083438558331	0.356476205465173	Slc19a3	9	88764073	88816898	-	1488	protein_coding	solute carrier family 19 member 3 [Source:RGD Symbol;Acc:1311413]	-
ENSRNOG00000058166	91.1850487914896	90.2691263235977	87.7587011298819	24.0673980417535	75.2923379347823	31.5046952751376	89.7376254149898	43.6214770838911	1.03568903952603	0.0133160389432962	0.356476205465173	AABR07057495.1	7	74350479	74406295	+	1101	protein_coding		-
ENSRNOG00000004328	300.610050960955	301.971720201559	328.097871269672	81.6198716198596	288.31456233563	87.1012163489099	310.226547477395	152.345216768133	1.02441605662027	0.013322181802702	0.356476205465173	Deptor	7	94795214	94995809	+	1559	protein_coding	DEP domain containing MTOR-interacting protein [Source:RGD Symbol;Acc:1561030]	-
ENSRNOG00000018326	396.80526726846	391.166214068924	384.941575410618	573.431918560039	460.017820796657	489.249385449196	390.971018916001	507.566374935298	-0.375593878127335	0.0133458663782479	0.356476205465173	Pgls	16	20020444	20025930	+	2376	protein_coding	6-phosphogluconolactonase [Source:RGD Symbol;Acc:1307001]	-
ENSRNOG00000008806	308.62631898658	312.718044763892	305.160938019817	158.007700187164	270.868776716595	203.853910603832	308.835100590096	210.910129169197	0.548126048508819	0.0134046820564817	0.356476205465173	Clip4	6	23222021	23316962	-	2602	protein_coding	CAP-GLY domain containing linker protein family, member 4 [Source:RGD Symbol;Acc:1311049]	-
ENSRNOG00000002079	1846.74774640346	2021.38365017485	1963.60093778111	1324.75330090695	1803.34331346235	1181.42607281766	1943.91077811981	1436.50756239565	0.436194327594819	0.0134208076377969	0.356476205465173	Mapk10	14	8080275	8368254	+	3040	protein_coding	mitogen activated protein kinase 10 [Source:RGD Symbol;Acc:3663]	-
ENSRNOG00000017707	1440.92417760618	1405.61925275317	1289.45455182883	612.149037148947	1304.76112445519	770.011816871746	1378.66599406272	895.640659491961	0.621778077797148	0.0134364365800927	0.356476205465173	Abi2	9	67234303	67282600	+	1605	protein_coding	abl-interactor 2 [Source:RGD Symbol;Acc:628771]	-
ENSRNOG00000002254	2173.4106684477	1876.30826858335	2014.46109411774	1551.82396938784	1799.67051648992	1437.17006975701	2021.39334371627	1596.22151854492	0.340683083087638	0.013451621161346	0.356476205465173	Tmem33	14	42535701	42560174	-	4872	protein_coding	transmembrane protein 33 [Source:RGD Symbol;Acc:708371]	-
ENSRNOG00000011431	572.161130329017	552.36108250392	498.628983692511	208.235313491693	501.336786736477	283.542257476239	541.050398841816	331.038119234803	0.707550749493002	0.0134518368128699	0.356476205465173	Mfhas1	16	60128201	60208462	-	3177	protein_coding	malignant fibrous histiocytoma amplified sequence 1 [Source:RGD Symbol;Acc:1308812]	-
ENSRNOG00000006462	1387.81640193641	1390.5743983659	1326.35309662208	746.089339294358	1293.7427335379	818.195468469015	1368.24796564146	952.675847100426	0.521804638262262	0.013463818231116	0.356476205465173	Ero1a	15	19619973	19655381	-	2333	protein_coding	endoplasmic reticulum oxidoreductase 1 alpha [Source:RGD Symbol;Acc:621713]	-
ENSRNOG00000024213	567.150962813001	512.599681623287	502.618015562051	370.428648120901	460.936020039765	374.3499085634	527.456219999446	401.904858908022	0.391599901966168	0.0134765302810014	0.356476205465173	Golim4	2	174322673	174413236	-	2473	protein_coding	golgi integral membrane protein 4 [Source:RGD Symbol;Acc:1310948]	-
ENSRNOG00000014997	1178.39139976694	1236.90195712454	1354.27631970886	873.751189776702	1143.15805766834	839.507468213961	1256.52322553345	952.138905219668	0.399917061825487	0.0134787116664357	0.356476205465173	Igf2r	1	48176106	48264477	+	8787	protein_coding	insulin-like growth factor 2 receptor [Source:RGD Symbol;Acc:2871]	-
ENSRNOG00000054917	338.687324082676	357.852607925691	316.130775661052	212.420947933737	285.559964606308	247.404518778287	337.556902556473	248.461810439444	0.440277177636502	0.0135142570006616	0.356476205465173	Mrgpre	1	216970254	216971183	-	930	protein_coding	MAS related GPR family member E [Source:RGD Symbol;Acc:738045]	-
ENSRNOG00000011901	215.437203188684	153.672441241363	162.553048683759	334.850755363527	198.331036511134	283.542257476239	177.220897704602	272.241349783633	-0.617599501409295	0.0135234387679221	0.356476205465173	Rrad	19	561727	564930	+	1515	protein_coding	RRAD, Ras related glycolysis inhibitor and calcium channel regulator [Source:RGD Symbol;Acc:69357]	-
ENSRNOG00000007515	3089.26929037541	2734.93960111377	2812.26746802576	1822.8437995102	2685.73278608827	1895.84136861563	2878.82545317165	2134.80598473803	0.431200826790388	0.0135244840788339	0.356476205465173	Kif3a	10	38918748	38952785	+	3872	protein_coding	kinesin family member 3a [Source:RGD Symbol;Acc:621536]	-
ENSRNOG00000055319	5451.06225742531	5263.54977063074	5374.22318623788	7674.36074948782	5678.14411937431	7162.685131671	5362.94507143131	6838.39666684438	-0.350546523010871	0.0135661329134232	0.356476205465173	Mrfap1	14	78973364	78975166	+	1554	protein_coding	Morf4 family associated protein 1 [Source:RGD Symbol;Acc:628631]	-
novel.1380	455.925243957448	318.091207045059	302.169164117662	253.230883743667	260.768585042417	243.698084040035	358.728538373389	252.56585094204	0.506568725597148	0.0136256915408689	0.356476205465173	-	4	77447503	77448536	+	692	-	-	-
ENSRNOG00000050410	916.860655430912	914.512220254544	922.463619831145	1367.6560539379	976.963994665955	1267.60068048201	917.945498505534	1204.07357636196	-0.391037858501956	0.0136270752290272	0.356476205465173	Snrpd3	20	14080565	14095181	-	2116	protein_coding	small nuclear ribonucleoprotein D3 polypeptide [Source:RGD Symbol;Acc:1597573]	-
ENSRNOG00000011339	677.374648165351	583.525423734685	661.182032376269	318.10821759535	598.66590650583	353.037908818454	640.694034758769	423.270677639878	0.597288973739449	0.013647443172602	0.356476205465173	Slk	1	267359830	267412810	+	3961	protein_coding	STE20-like kinase [Source:RGD Symbol;Acc:3780]	-
ENSRNOG00000008652	631.281107018005	568.480569347419	600.349296365783	386.124777278566	547.246748891832	372.496691194274	600.036990910402	435.289405788224	0.462523217483896	0.0136697983703492	0.356476205465173	Phip	8	90392143	90483077	-	5277	protein_coding	pleckstrin homology domain interacting protein [Source:RGD Symbol;Acc:1564964]	-
ENSRNOG00000015150	1223.48290741109	1286.33505011127	1516.82936839262	1109.19312714168	997.164378014311	1078.57250883118	1342.21577530499	1061.64333799573	0.338608203816623	0.013677721190897	0.356476205465173	Spg7	19	55880561	55915502	+	4494	protein_coding	SPG7, paraplegin matrix AAA peptidase subunit [Source:RGD Symbol;Acc:727940]	-
novel.1618	112.227752358756	144.000749135263	102.717570640657	40.8099358099298	101.920115984888	45.4038255435807	119.648690711559	62.7112924461329	0.927983921870663	0.013696096514431	0.356476205465173	-	6	109692223	109698168	+	517	-	-	-
ENSRNOG00000011341	719.460055299885	635.107781633884	750.935249440921	264.741378459288	668.449048981969	313.193735382251	701.834362124897	415.461387607836	0.755665964949688	0.0137057404319157	0.356476205465173	Rictor	2	56052643	56101803	+	5490	protein_coding	RPTOR independent companion of MTOR, complex 2 [Source:RGD Symbol;Acc:1307224]	-
ENSRNOG00000006278	522.059455168858	484.659237761221	438.79350564941	209.281722102204	447.163031393158	253.890779570227	481.837399526496	303.44517768853	0.665870287998864	0.0137228218394398	0.356476205465173	Tspyl5	7	72326896	72328128	-	1233	protein_coding	TSPY-like 5 [Source:RGD Symbol;Acc:1311262]	-
ENSRNOG00000004823	956.941995559039	857.556700074179	951.384100885311	440.53802502514	864.025487763782	538.359645731028	921.960932172843	614.30771950665	0.585098434091624	0.0137708838454626	0.356476205465173	Dock4	6	60566196	60782556	+	5901	protein_coding	dedicator of cytokinesis 4 [Source:RGD Symbol;Acc:1561724]	-
ENSRNOG00000058006	227.461605227122	424.479820212156	299.177390215507	511.693810539889	443.49023442073	458.671298858621	317.039605218262	471.285114606413	-0.572604151561494	0.0137848091237326	0.356476205465173	Sncg	16	10722106	10726707	-	770	protein_coding	synuclein, gamma [Source:RGD Symbol;Acc:70996]	-
ENSRNOG00000024549	842.710176193876	854.332802705479	811.767985451408	1018.15557802722	999.918975743633	1020.19616170372	836.270321450254	1012.75690515819	-0.276313569094912	0.0138096762751673	0.356476205465173	Mum1	7	12331416	12346475	-	2421	protein_coding	melanoma associated antigen (mutated) 1 [Source:RGD Symbol;Acc:1308340]	-
ENSRNOG00000020009	21.0427035672668	24.716546493366	13.9616115433903	35.5778927573747	48.6645598846763	37.9909560670777	19.9069538680077	40.7444695697096	-1.0382646971131	0.0138159839726005	0.356476205465173	Npas4	1	220261008	220265772	-	2460	protein_coding	neuronal PAS domain protein 4 [Source:RGD Symbol;Acc:628866]	bHLH
ENSRNOG00000011000	1513.07058983681	1461.5001404773	1104.9618278626	607.963402706903	1227.63238803419	833.021207422021	1359.8441860589	889.538999387706	0.61176395977564	0.0138303860636302	0.356476205465173	Rims1	9	28442229	28973246	-	5870	protein_coding	regulating synaptic membrane exocytosis 1 [Source:RGD Symbol;Acc:620000]	-
ENSRNOG00000037437	701.423452242228	699.585729007883	737.970895864916	472.976691950981	646.412267147399	495.735646241136	712.993359038342	538.374868446505	0.404595785105641	0.0138609709382203	0.356476205465173	Golga3	12	52512970	52558606	-	5719	protein_coding	golgin A3 [Source:RGD Symbol;Acc:1305262]	-
novel.715	495.004550582372	544.838655310286	562.453493605152	869.565555334658	566.528932997081	770.011816871746	534.098899832604	735.368768401162	-0.460781378188909	0.0138925033217084	0.356476205465173	-	15	24101822	24105248	-	3157	-	-	-
ENSRNOG00000014973	148.300958474071	126.80662983553	165.544822585914	329.618712310971	171.703258461028	205.707127972957	146.884136965172	235.676366248319	-0.679618864322426	0.0139430121625902	0.356476205465173	Tekt1	10	58895674	58924137	-	1432	protein_coding	tektin 1 [Source:RGD Symbol;Acc:619913]	-
ENSRNOG00000031974	2455.984116351	2402.87817213767	2011.46932021559	1260.92237566578	2112.77645838944	1498.32624293816	2290.11053623475	1624.00835899779	0.495532595842745	0.0139503197927364	0.356476205465173	Pcdh10	2	136993208	137014492	+	3290	protein_coding	protocadherin 10 [Source:RGD Symbol;Acc:1565811]	-
ENSRNOG00000021234	37.0752396185177	33.3136061432325	38.8930607280158	87.8983232829257	55.091954586426	54.6699123892094	36.4273021632554	65.8867300861871	-0.850264423452282	0.0139830986911473	0.356476205465173	Slc4a11	3	123224242	123236535	-	3040	protein_coding	solute carrier family 4 member 11 [Source:RGD Symbol;Acc:1310188]	-
ENSRNOG00000005043	677.374648165351	730.750070238649	708.053156843365	355.778927573747	640.903071688756	468.863994388813	705.392625082455	488.515331217105	0.52894424263076	0.0140305197223521	0.356476205465173	Cpeb2	14	72331705	72380330	-	2652	protein_coding	cytoplasmic polyadenylation element binding protein 2 [Source:RGD Symbol;Acc:1307485]	-
ENSRNOG00000013179	182.370097582979	203.105534228095	390.925123214928	142.311571029499	143.239081924708	176.982258751508	258.800251675334	154.177637235238	0.747361988065128	0.0140306656124067	0.356476205465173	Tinagl1	5	148382706	148392697	-	2480	protein_coding	tubulointerstitial nephritis antigen-like 1 [Source:RGD Symbol;Acc:70956]	-
ENSRNOG00000013956	346.703592108301	334.210693888558	344.053998747833	187.307141281473	310.3513441702	203.853910603832	341.656094914897	233.837465351835	0.545598240685929	0.0140663253394804	0.356476205465173	Rnf38	5	59607476	59647633	-	2370	protein_coding	ring finger protein 38 [Source:RGD Symbol;Acc:621856]	-
ENSRNOG00000002126	2230.52657813028	2307.23588353291	2154.07720955165	986.763319711892	2173.37760843451	1065.5999872473	2230.61322373828	1408.58030513123	0.662925071410742	0.0140683389575735	0.356476205465173	Ncam2	11	20471764	20705063	+	5006	protein_coding	neural cell adhesion molecule 2 [Source:RGD Symbol;Acc:1303131]	-
ENSRNOG00000025079	694.409217719805	605.018072859352	559.461719702997	354.732518963236	556.428741322903	406.781212523101	619.629670094051	439.31415760308	0.495253514902103	0.0140800639810855	0.356476205465173	Fam126b	9	65406138	65442257	-	1874	protein_coding	family with sequence similarity 126, member B [Source:RGD Symbol;Acc:1309752]	-
ENSRNOG00000004679	163.331461022119	124.657364923064	105.709344542812	30.3458497048196	106.511112200424	58.3763471274609	131.232723495998	65.0777696775681	1.00791295093603	0.014109367247365	0.356476205465173	Fign	3	49992397	50120392	-	3380	protein_coding	fidgetin, microtubule severing factor [Source:RGD Symbol;Acc:1308174]	-
novel.875	7.01423452242228	17.1941192997329	17.9506434129304	74.2950113462824	34.8915712380698	15.7523476375688	14.0529990783619	41.6463100739737	-1.56480228371667	0.0141401393388202	0.356476205465173	-	17	85791666	85812956	-	2251	-	-	-
ENSRNOG00000019826	419.852037842133	418.032025474756	423.834636138634	588.081639107193	464.608817012193	599.515818912178	420.572899818508	550.735425010521	-0.388510379721179	0.0141497164554149	0.356476205465173	Sil1	18	28067484	28301863	-	1628	protein_coding	SIL1 nucleotide exchange factor [Source:RGD Symbol;Acc:735103]	-
ENSRNOG00000007666	1016.06197224803	1014.45303868424	954.375874787466	410.19217532032	966.863802991777	387.32243014728	994.963628573245	588.126136153126	0.758013982145383	0.0141632512714658	0.356476205465173	Cacnb4	3	37955069	38090526	-	3781	protein_coding	calcium voltage-gated channel auxiliary subunit beta 4 [Source:RGD Symbol;Acc:68385]	-
novel.739	92.1870822946928	73.0750070238648	49.8628983692511	20.9281722102204	43.1553644260337	44.4772168590178	71.7083292292696	36.1869178317573	0.980876903113119	0.014187389524209	0.356476205465173	-	15	108903927	108907162	-	1993	-	-	-
novel.811	232.471772743138	276.18054125196	230.36659046594	147.543614082054	213.022224400847	147.330780845497	246.339634820346	169.298873109466	0.539163196569412	0.0141957022043128	0.356476205465173	-	17	5464023	5479696	+	2113	-	PF00225:Kinesin motor domain	Kinesin
ENSRNOG00000018317	5267.69012633913	4975.54827236021	4682.12615687268	2936.22256109392	4628.64238450289	3446.98430657388	4975.12151852401	3670.61641739023	0.438559663116158	0.0142357944165426	0.356476205465173	Aak1	4	118655728	118795774	+	7976	protein_coding	AP2 associated kinase 1 [Source:RGD Symbol;Acc:1305520]	-
ENSRNOG00000031814	7475.16993389574	7051.73817780296	6988.78383543423	3728.35387925077	6510.95083287245	5203.83437250509	7171.89731571098	5147.71302820943	0.478305733713866	0.0142419353184166	0.356476205465173	Sort1	2	211078334	211156312	+	6690	protein_coding	sortilin 1 [Source:RGD Symbol;Acc:619999]	-
ENSRNOG00000015664	653.325844088475	646.928738652451	627.275261485179	475.069509172003	570.20172996951	454.96486412037	642.509948075368	500.078701087294	0.361099299343284	0.0142451139437199	0.356476205465173	Tmem8b	5	59178846	59191975	+	1419	protein_coding	transmembrane protein 8B [Source:RGD Symbol;Acc:1310012]	-
ENSRNOG00000046500	806.636970078562	876.900084286378	807.778953581868	301.365679827174	804.34253696182	333.579126442634	830.438669315603	479.762447743876	0.790854010922688	0.0142701821206581	0.356476205465173	Irgq	1	81395841	81399672	+	1994	protein_coding	immunity-related GTPase Q [Source:RGD Symbol;Acc:1309409]	-
ENSRNOG00000047040	72.1464122306291	92.4183912360644	64.8217678800264	155.914882966142	96.4109205262456	119.53252030861	76.4621904489066	123.952774600333	-0.696315959089496	0.014275145049357	0.356476205465173	Lhb	1	101410019	101413724	+	2322	protein_coding	luteinizing hormone beta polypeptide [Source:RGD Symbol;Acc:3006]	-
ENSRNOG00000000062	321.652754528222	339.583856169725	324.108839400132	188.353549891984	291.069160064951	217.753040872275	328.448483366026	232.39191694307	0.497290825129925	0.0142779642285377	0.356476205465173	Pcgf3	14	2247808	2297155	-	1442	protein_coding	polycomb group ring finger 3 [Source:RGD Symbol;Acc:1311479]	-
ENSRNOG00000054344	117.237919874772	116.060305273197	138.618857466518	181.028689618407	154.257472841993	198.294258496454	123.972360871496	177.860140318951	-0.519849691154083	0.0143025866514795	0.356476205465173	Ier2	19	25774143	25775659	-	1470	pseudogene	immediate early response 2 [Source:RGD Symbol;Acc:1359581]	-
ENSRNOG00000048824	237.481940259154	217.075756159128	198.454335509619	53.366839136062	187.312645593849	104.706781355604	217.6706773093	115.128755361838	0.916079957177153	0.0143128350594139	0.356476205465173	Rnf165	18	73831326	73873280	-	1609	protein_coding	ring finger protein 165 [Source:RGD Symbol;Acc:1560744]	-
ENSRNOG00000054371	2135.33339532598	2460.90832477427	1674.39612723945	1048.50142773204	1614.19426938228	1682.72137116617	2090.2126157799	1448.4723560935	0.528687085463758	0.0143238886662078	0.356476205465173	Prkcg	1	64407114	64433636	-	3101	protein_coding	protein kinase C, gamma [Source:RGD Symbol;Acc:3397]	-
ENSRNOG00000001582	98.1992833139119	112.836407904497	116.679182184048	43.9491616414629	90.901725067603	55.5965210737723	109.238291134152	63.482469260946	0.778918165610525	0.0143480531343901	0.356476205465173	Bach1	11	27364916	27398842	+	3606	protein_coding	BTB domain and CNC homolog 1 [Source:RGD Symbol;Acc:1306693]	TF_bZIP
ENSRNOG00000030124	8148.53644804828	7879.2051691026	12708.0582783873	6186.36770534115	7657.78168751322	6577.06844302726	9578.5999651794	6807.07261196054	0.492775906589387	0.0143492813187959	0.356476205465173	Ptpn11	12	40895515	40955999	+	5538	protein_coding	protein tyrosine phosphatase, non-receptor type 11 [Source:RGD Symbol;Acc:3447]	-
ENSRNOG00000050649	450.915076441432	480.360707936288	447.768827355875	611.102628538436	636.312075473221	520.754080724334	459.681537244532	589.389594911997	-0.358611331773853	0.0143645694418679	0.356476205465173	Tvp23b	10	49299125	49310400	+	1652	protein_coding	trans-golgi network vesicle protein 23 homolog B [Source:RGD Symbol;Acc:1586539]	-
ENSRNOG00000026616	1758.56879812158	1921.44283174515	1916.72981331401	2550.09778381536	2027.38392878048	2463.85249225267	1865.58048106025	2347.11140161617	-0.331121982410252	0.014389422005347	0.356476205465173	Ndufb2	4	67378188	67385266	+	456	protein_coding	NADH:ubiquinone oxidoreductase subunit B2 [Source:RGD Symbol;Acc:1308130]	-
ENSRNOG00000002294	358.727994146739	395.464743893857	439.790763616795	174.75023795534	371.870693458376	185.321736912574	397.994500552464	243.980889442097	0.704752562325515	0.0144262496541115	0.356476205465173	Snx29	10	3840622	4249739	-	3290	protein_coding	sorting nexin 29 [Source:RGD Symbol;Acc:1596162]	-
ENSRNOG00000054561	6.01220101921909	3.22389736869992	0	12.5569033261322	9.18199243107101	24.0918257986347	3.07869946263967	15.2769071852793	-2.31371511657941	0.0144272647547129	0.356476205465173	Isg20	1	140601791	140608946	+	873	protein_coding	interferon stimulated exonuclease gene 20 [Source:RGD Symbol;Acc:1306407]	-
ENSRNOG00000015690	1.00203350320318	0	0	4.18563444204408	10.1001916741781	3.70643473825149	0.334011167734394	5.99742028482456	-4.03416271249161	0.0144447687169554	1	Adad2	19	52258947	52262959	+	1680	protein_coding	adenosine deaminase domain containing 2 [Source:RGD Symbol;Acc:1586236]	-
ENSRNOG00000053881	763.549529440825	743.645659713448	780.852988462472	535.761208581642	691.404030059647	527.240341516274	762.682725872248	584.801860052521	0.38267104756738	0.0144611364160689	0.356476205465173	Baz2a	7	2529077	2547062	+	5055	protein_coding	bromodomain adjacent to zinc finger domain, 2A [Source:RGD Symbol;Acc:1305037]	MBD
ENSRNOG00000016507	219.445337201497	308.419514938959	278.234972900421	421.702670035941	347.997513137591	346.551648026514	268.699941680292	372.083943733349	-0.469505788434349	0.0144881227703699	0.356476205465173	Snrpg	4	118167294	118174842	+	416	protein_coding	small nuclear ribonucleoprotein polypeptide G [Source:RGD Symbol;Acc:1584713]	-
ENSRNOG00000032426	21.0427035672668	44.0599307055656	29.9177390215507	15.6961291576653	13.7729886466065	11.1193042147545	31.6734577647943	13.5294740063421	1.2278092112221	0.0145450905706843	0.356476205465173	Slc10a5	2	93669765	93671457	+	1693	protein_coding	solute carrier family 10, member 5 [Source:RGD Symbol;Acc:1306036]	-
ENSRNOG00000018602	3023.135079164	2982.10506604743	3016.70535133969	1553.91678660887	2838.15386044405	1937.53875942096	3007.31516551704	2109.86980215796	0.511076549765697	0.014568229070189	0.356476205465173	Camta1	5	168141372	169017295	-	6166	protein_coding	calmodulin binding transcription activator 1 [Source:RGD Symbol;Acc:1562703]	CG-1
ENSRNOG00000014226	735.492591351136	808.123607087447	576.415105148543	236.488345975491	630.802880014578	395.661908308346	706.677101195708	420.984378099472	0.746213970615917	0.014571060261186	0.356476205465173	Plch2	5	172388598	172424081	-	3605	protein_coding	phospholipase C, eta 2 [Source:RGD Symbol;Acc:1304675]	-
ENSRNOG00000021602	260.528710832827	240.717670196261	195.462561607464	426.934713088496	280.050769147666	307.634083274873	232.236314212184	338.206521837012	-0.541157304395626	0.0145739863592728	0.356476205465173	Zmynd10	8	116302513	116306870	+	1729	protein_coding	zinc finger, MYND-type containing 10 [Source:RGD Symbol;Acc:1303250]	-
ENSRNOG00000005606	679.378715171758	635.107781633884	643.231388963339	385.078368668055	607.847898936901	390.102256200969	652.57262858966	461.009507935308	0.500624331661213	0.0145823592320537	0.356476205465173	Med1	10	86103600	86144880	-	5813	protein_coding	mediator complex subunit 1 [Source:RGD Symbol;Acc:1559552]	-
ENSRNOG00000014443	112.227752358756	77.3735368487981	79.7806373908017	57.5524735781061	60.6011500450686	44.4772168590178	89.7939755327854	54.2102801607309	0.72970522763295	0.0145845586582253	0.356476205465173	Pde5a	2	226900619	227041576	+	3397	protein_coding	phosphodiesterase 5A [Source:RGD Symbol;Acc:620995]	-
ENSRNOG00000055446	2709.4985926614	2582.34179232864	2706.55812348295	1921.20620889823	2288.15251382289	2290.57666823942	2666.13283615766	2166.64513032018	0.299038108546367	0.0146185648702222	0.356790298894787	Amfr	19	11473541	11508102	+	1890	protein_coding	autocrine motility factor receptor [Source:RGD Symbol;Acc:1311551]	-
ENSRNOG00000011560	2903.89309228282	2872.49255551163	2833.20988534085	2083.39954352744	2632.47722998806	2176.60380003818	2869.86517771177	2297.49352451789	0.320712659907131	0.0146399514014031	0.356795925411362	Mtmr9	15	46693383	46719252	-	6052	protein_coding	myotubularin related protein 9 [Source:RGD Symbol;Acc:628840]	-
ENSRNOG00000015088	578.173331348236	545.91328776652	520.568658974981	243.813206249068	517.864373112405	282.615648791676	548.218426029912	348.097742717716	0.654204624190414	0.0146764299739309	0.357168818918245	Prune2	1	236680098	236729412	-	966	protein_coding	prune homolog 2 [Source:RGD Symbol;Acc:1311350]	-
ENSRNOG00000002013	575.167230838627	579.226893909752	508.601563366361	391.356820331122	459.09962155355	445.698777274741	554.331896038247	432.051739719804	0.358511134703402	0.0147004123886999	0.35723696676574	Sidt1	11	61321459	61417842	+	5792	protein_coding	SID1 transmembrane family, member 1 [Source:RGD Symbol;Acc:1559616]	-
ENSRNOG00000006357	1135.30395912921	1048.84127728371	986.288129743786	387.171185889077	1019.20115984888	486.469559395507	1056.81112205223	630.947301711156	0.743545287564432	0.0147713842307439	0.358082852054416	Sgip1	5	122390522	122491203	+	2484	protein_coding	SH3-domain GRB2-like (endophilin) interacting protein 1 [Source:RGD Symbol;Acc:1564957]	-
ENSRNOG00000025608	18.0366030576573	8.59705964986645	16.9533854455454	25.1138066522645	51.4191576139976	28.724869221449	14.529016051023	35.0859444959037	-1.2703371574189	0.01478527530284	0.358082852054416	Lrat	2	181896305	181905300	-	5259	protein_coding	lecithin retinol acyltransferase [Source:RGD Symbol;Acc:68362]	-
ENSRNOG00000017428	33920.8381504341	31234.1923404211	31845.4386725059	17659.191710984	30780.7932266793	20771.7868818459	32333.4897211204	23070.5906065031	0.486952821766136	0.0148120744610866	0.358082852054416	Map1b	2	29675391	29768750	-	11866	protein_coding	microtubule-associated protein 1B [Source:RGD Symbol;Acc:3043]	-
ENSRNOG00000018075	1605.2576721315	1616.24721417489	1645.47564618529	2276.98513647198	1730.80557325688	2179.38362609187	1622.32684416389	2062.39144527358	-0.346024131771067	0.014821924929197	0.358082852054416	Spcs1	16	7080454	7082193	-	876	protein_coding	signal peptidase complex subunit 1 [Source:RGD Symbol;Acc:1309125]	-
ENSRNOG00000016352	533.081823704093	533.01769829172	494.639951822971	211.374539323226	497.663989764049	227.945736402466	520.246491272928	312.32808849658	0.735089309059372	0.0148413823650185	0.358082852054416	Cbfa2t2	3	149935731	150038257	+	2599	protein_coding	CBFA2/RUNX1 translocation partner 2 [Source:RGD Symbol;Acc:1309088]	-
ENSRNOG00000001060	686.39294969418	678.093079883216	645.225904898109	890.493727544878	747.41418388918	894.177380603171	669.903978158502	844.028430679076	-0.333069711006337	0.0148735800190943	0.358109752968338	Snrnp35	12	37531095	37538403	-	1107	protein_coding	small nuclear ribonucleoprotein U11/U12 subunit 35 [Source:RGD Symbol;Acc:1310724]	-
ENSRNOG00000051341	162.329427518916	180.538252647195	153.577726977293	232.302711533447	200.167434997348	254.81738825479	165.481802381135	229.095844928528	-0.469778858331502	0.0148849651248624	0.358109752968338	AABR07038849.1	X	62820485	62821199	+	715	lincRNA		-
ENSRNOG00000001854	604.226202431519	525.495271098087	501.620757594666	152.775657134609	521.537170084833	170.495997959568	543.780743708091	281.602941726337	0.948420011185792	0.0149208744168328	0.358462317720635	Tmtc1	4	182625386	182844291	-	3073	protein_coding	transmembrane and tetratricopeptide repeat containing 1 [Source:RGD Symbol;Acc:1564868]	-
ENSRNOG00000012367	1546.13769544251	1430.33579924653	1313.38874304607	469.837466119448	1381.88986087619	637.506774979256	1429.95407924504	829.744700658297	0.784783675834454	0.0149613274397525	0.358922883743137	Pcdh7	14	55072200	55081551	-	3600	protein_coding	protocadherin 7 [Source:RGD Symbol;Acc:1303209]	-
ENSRNOG00000019995	828.681707149032	757.615881644481	837.696692603418	404.960132267765	768.532766480643	439.212516482801	807.998093798977	537.568471743736	0.587269607057412	0.0149961272675743	0.359246713590398	Dnajc18	18	28466311	28495937	-	1866	protein_coding	DnaJ heat shock protein family (Hsp40) member C18 [Source:RGD Symbol;Acc:1310237]	-
ENSRNOG00000009779	109.221651849147	91.3437587798311	71.8025736517216	228.117077091402	134.057089493637	109.339824778419	90.7893280935665	157.171330454486	-0.789540809682177	0.01507423146826	0.36060555136483	Krt8	7	143596511	143603803	-	1950	protein_coding	keratin 8 [Source:RGD Symbol;Acc:2984]	-
ENSRNOG00000009145	283.575481406501	283.702968445593	232.36110640071	84.7590974513926	247.913795638917	74.1286947650297	266.546518750935	135.600529285113	0.973379722023042	0.0152000959333122	0.362773511529887	Klf12	15	84324470	84748525	-	3093	protein_coding	Kruppel-like factor 12 [Source:RGD Symbol;Acc:1309204]	zf-C2H2
ENSRNOG00000022781	694.409217719805	697.436464095416	687.11073952828	210.328130712715	674.876443683719	222.386084295089	692.985473781167	369.196886230508	0.907680320231087	0.0152604878258416	0.362773511529887	Ccser2	16	14095058	14210449	-	2942	protein_coding	coiled-coil serine-rich protein 2 [Source:RGD Symbol;Acc:1304626]	-
novel.1664	787.598333517701	787.705590419014	702.069609039055	368.335830899879	721.704605082181	408.634429892226	759.124510991923	499.558288624762	0.602884440597076	0.0152967021624213	0.362773511529887	-	6	95066153	95186107	-	661	-	-	-
ENSRNOG00000010819	3341.78173318261	3232.49442834979	2739.46763640665	1922.25261750874	2848.25405211823	2161.77806108518	3104.58126597968	2310.76157690405	0.425799240244365	0.0153863122889037	0.362773511529887	Hspa4l	2	127625683	127677503	+	4866	protein_coding	heat shock protein family A (Hsp70) member 4 like [Source:RGD Symbol;Acc:1306528]	-
ENSRNOG00000016108	953.93589504943	759.765146556948	887.559590972669	495.997681382224	808.015333934249	493.88242887201	867.086877526349	599.298481396161	0.532508098266514	0.015392463837941	0.362773511529887	Phlpp2	19	41731646	41798383	-	4290	protein_coding	PH domain and leucine rich repeat protein phosphatase 2 [Source:RGD Symbol;Acc:1562857]	-
ENSRNOG00000018823	10831.9821696264	10789.3098605824	10598.857677368	8988.64996428966	9646.6012480832	8442.33172505232	10740.0499025256	9025.86097914173	0.250854480654188	0.0154417901826841	0.362773511529887	Nisch	16	7254974	7290561	-	4509	protein_coding	nischarin [Source:RGD Symbol;Acc:1306950]	-
ENSRNOG00000033202	664.34821262371	601.794175490652	603.341070267938	283.576733448486	592.23851180408	326.166256966131	623.1611527941	400.660500739566	0.636329758196448	0.015480135934117	0.362773511529887	Fbxo41	4	117256770	117268178	-	2827	protein_coding	F-box protein 41 [Source:RGD Symbol;Acc:1566130]	-
ENSRNOG00000001813	3370.8407047755	3315.24112747975	3061.58195987202	2056.19291965416	3066.78547197772	2128.42014844092	3249.22126404242	2417.13284669093	0.426606942190647	0.015529140111119	0.362773511529887	Dnm1l	11	88830957	88880198	+	2639	protein_coding	dynamin 1-like [Source:RGD Symbol;Acc:620416]	-
ENSRNOG00000000798	2109.2805242427	2078.33917035521	1964.59819574849	2600.32539711989	2298.25270549707	2525.93527411839	2050.73929678214	2474.83779224512	-0.27107619581669	0.0155354446055438	0.362773511529887	Gnl1	20	3287506	3299580	-	5384	protein_coding	G protein nucleolar 1 [Source:RGD Symbol;Acc:1303051]	-
ENSRNOG00000010134	110.22368535235	99.9408184296975	152.580469009908	182.075098228918	161.60306678685	195.514432442766	120.914990930652	179.730865819511	-0.570361952370036	0.0155628581731924	0.362773511529887	Acot2	6	107460668	107467487	+	2375	protein_coding	acyl-CoA thioesterase 2 [Source:RGD Symbol;Acc:621055]	-
ENSRNOG00000005404	1402.84690448446	1163.82695010067	915.48281405945	404.960132267765	1032.97414849549	674.57112236177	1160.71888954819	704.168467708341	0.720435043632135	0.0155684315315799	0.362773511529887	Rasgrp1	3	108984029	109044420	-	3628	protein_coding	RAS guanyl releasing protein 1 [Source:RGD Symbol;Acc:3539]	-
ENSRNOG00000000657	789.602400524108	757.615881644481	688.107997495665	332.757938142504	670.285447468184	494.809037556573	745.108759888085	499.284141055754	0.576566874332229	0.0155898800292102	0.362773511529887	Nek7	13	55488531	55561750	-	1101	protein_coding	NIMA-related kinase 7 [Source:RGD Symbol;Acc:1311160]	-
novel.1892	1335.71065976984	1381.97733871603	1259.53681280728	2166.06582375781	1332.3071017484	1972.74988943435	1325.74160376439	1823.70760498019	-0.459869458945528	0.0156099561032925	0.362773511529887	-	8	52189780	52191643	-	1864	-	-	-
ENSRNOG00000059469	41.0833736313305	26.8658114058327	48.8656404018661	13.6033119366433	20.2003833483562	21.311999744946	38.9382751463431	18.3718983433152	1.08069122785194	0.0156381192562603	0.362773511529887	Otx1	14	106861676	106864892	-	975	protein_coding	orthodenticle homeobox 1 [Source:RGD Symbol;Acc:3237]	TF_Otx
ENSRNOG00000012393	603.224168928316	776.959265856681	563.450751572537	1090.35777215248	727.213800540824	898.810424025985	647.878062119178	905.460665573097	-0.482829143126377	0.0156522811559613	0.362773511529887	S100a13	2	189906022	189912516	+	484	protein_coding	S100 calcium binding protein A13 [Source:RGD Symbol;Acc:1304919]	-
ENSRNOG00000060063	221.449404207903	252.538627214827	256.295297617951	378.799917004989	280.968968390773	334.505735127197	243.427776346894	331.424873507653	-0.444259210722897	0.0156618470299997	0.362773511529887	Naa10	X	156863754	156868950	+	938	protein_coding	N(alpha)-acetyltransferase 10, NatA catalytic subunit [Source:RGD Symbol;Acc:1565315]	-
ENSRNOG00000045994	28.0569380896891	26.8658114058327	23.9341912172405	2.09281722102204	14.6911878897136	10.1926955301916	26.2856469042541	8.99223354697575	1.53174658457483	0.0156669288113952	0.362773511529887	Mir6333	5	153843901	153844011	+	111	miRNA	microRNA 6333 [Source:RGD Symbol;Acc:7489045]	-
ENSRNOG00000008765	1229.4951084303	1117.61775448264	1255.54778093774	804.688221482975	1095.41169702677	864.525902697159	1200.88688128356	921.541940402302	0.381612677348048	0.0156860921703856	0.362773511529887	Zfhx4	2	98423569	98610368	-	13927	protein_coding	zinc finger homeobox 4 [Source:RGD Symbol;Acc:1563022]	Homeobox
ENSRNOG00000014182	792.608501033717	778.033898312914	724.009284321526	263.694969848777	745.577785402966	300.22121379837	764.883894556052	436.497989683371	0.808530017816871	0.0157074885020064	0.362773511529887	Tns1	9	81194119	81400987	-	6113	protein_coding	tensin 1 [Source:RGD Symbol;Acc:68427]	-
ENSRNOG00000006178	8160.56085008672	7527.80035591431	7821.49423820072	3409.1992530449	7665.12728145808	4132.67473315041	7836.61848140058	5069.00042255113	0.628448489355577	0.0157105423118864	0.362773511529887	Dync1h1	6	134958854	135085769	+	17600	protein_coding	dynein cytoplasmic 1 heavy chain 1 [Source:RGD Symbol;Acc:2511]	-
ENSRNOG00000023549	327.664955547441	371.822829856724	211.418689085625	154.868474355631	239.650002450953	191.807997704514	303.635491496596	195.442158170366	0.633722204370922	0.0157171508336832	0.362773511529887	Samd5	1	3713750	3763392	-	2490	protein_coding	sterile alpha motif domain containing 5 [Source:RGD Symbol;Acc:1311012]	-
ENSRNOG00000010282	115.233852868366	122.508100010597	112.690150314507	134.986710755922	161.60306678685	271.496344576921	116.81070106449	189.362040706564	-0.698652241764831	0.0157206067184404	0.362773511529887	Ninj2	4	152630469	152733633	+	1625	protein_coding	ninjurin 2 [Source:RGD Symbol;Acc:620552]	-
novel.930	95.1931828043023	111.761775448264	113.687408281892	150.682839913587	142.320882681601	164.009737167628	106.88078884482	152.337819920939	-0.511741131766019	0.0157412203143689	0.362773511529887	-	18	44644070	44648553	-	4484	-	-	-
ENSRNOG00000015780	3959.03437115577	4179.24562229133	4214.4121701691	5446.55681770986	4413.78376161583	5480.89036918938	4117.56405453873	5113.74364950503	-0.312528414521958	0.0157608179446101	0.362773511529887	Rcn2	8	60709851	60726936	+	2013	protein_coding	reticulocalbin 2 [Source:RGD Symbol;Acc:3548]	-
ENSRNOG00000056009	1617.28207416994	1611.94868434996	1618.54968106589	760.739059841512	1483.80997686107	1098.031291207	1615.92681319526	1114.19344263653	0.535869861459237	0.015771088914872	0.362773511529887	Rab11fip5	4	117115076	117153907	-	3918	protein_coding	RAB11 family interacting protein 5 [Source:RGD Symbol;Acc:1592069]	-
novel.1323	275.559213380875	235.344507915094	242.33368607456	424.841895867474	271.786975959702	373.423299878837	251.079135790177	356.684057235338	-0.505161940889965	0.0158331634451973	0.362773511529887	-	3	112127894	112132073	-	1527	-	-	-
ENSRNOG00000048961	683.38684918457	674.869182514517	645.225904898109	425.888304477985	601.420504235151	487.39616808007	667.827312199065	504.901658931069	0.402485994044726	0.0158610758863419	0.362773511529887	Bhlhe41	4	180232382	180234804	-	1194	protein_coding	basic helix-loop-helix family, member e41 [Source:RGD Symbol;Acc:70900]	bHLH
ENSRNOG00000005519	1072.17584842741	1119.76701939511	812.765243418793	379.8463256155	863.107288520675	664.378426831579	1001.56937041377	635.777346989251	0.654857796728842	0.01587039306817	0.362773511529887	Grm3	4	21317695	21560490	+	3536	protein_coding	glutamate metabotropic receptor 3 [Source:RGD Symbol;Acc:2744]	-
ENSRNOG00000020700	239.486007265561	270.807378970793	244.32820200933	356.825336184258	283.723566120094	384.542604093592	251.540529415228	341.697168799315	-0.441963611997139	0.0158934725130214	0.362773511529887	Rnaseh2c	1	220966655	220967825	+	729	protein_coding	ribonuclease H2, subunit C [Source:RGD Symbol;Acc:2319141]	-
ENSRNOG00000021250	125.254187900398	121.433467554364	138.618857466518	60.6916994096392	108.347510686638	72.275477395904	128.435504307093	80.4382291640603	0.672092190826095	0.0158938414610178	0.362773511529887	Rnf24	3	123848825	123849788	-	312	protein_coding	ring finger protein 24 [Source:RGD Symbol;Acc:1309384]	-
ENSRNOG00000010853	677.374648165351	689.914036901783	840.688466505573	342.175615637104	695.995026275182	386.395821462717	735.992383857569	474.855487791668	0.631511903800875	0.0158942317207075	0.362773511529887	Chrna7	1	123899657	124039196	-	3008	protein_coding	cholinergic receptor nicotinic alpha 7 subunit [Source:RGD Symbol;Acc:2348]	-
ENSRNOG00000049696	8.01626802562546	4.29852982493323	31.9122549563207	3.13922583153306	2.7545977293213	2.77982605368861	14.7423509356265	2.89121653818099	2.35566890136168	0.0159232418854712	0.362773511529887	LOC103689994	20	32450733	32467194	+	2507	protein_coding	radial spoke head protein 4 homolog A [Source:RGD Symbol;Acc:9339057]	-
ENSRNOG00000003590	2242.55098016872	2097.68255456741	1977.5625493245	863.287103671592	2029.22032726669	1136.94885595864	2105.93202802021	1343.15209563231	0.648513496087157	0.0159405758406954	0.362773511529887	Tom1l2	10	46602231	46720910	-	2539	protein_coding	target of myb1 like 2 membrane trafficking protein [Source:RGD Symbol;Acc:1306728]	-
ENSRNOG00000008625	330.67105605705	354.628710556991	351.034804519528	142.311571029499	316.77873887195	194.587823758203	345.444857044523	217.892711219884	0.662986512996596	0.0159683718032307	0.362773511529887	Rimkla	5	138521340	138545404	-	1143	protein_coding	ribosomal modification protein rimK-like family member A [Source:MGI Symbol;Acc:MGI:3040686]	-
ENSRNOG00000019551	1766.58506614721	1761.32259576639	1755.17402259764	2509.28784800543	1819.87089983827	2571.33909966197	1761.02722817041	2300.16594916856	-0.385177257619842	0.0160152516090737	0.362773511529887	Psmb6	10	57131386	57133637	+	717	protein_coding	proteasome subunit beta 6 [Source:RGD Symbol;Acc:61881]	-
ENSRNOG00000055382	277.563280387281	267.583481602093	231.363848433325	140.218753808477	233.222607749204	138.991302684431	258.8368701409	170.810888080704	0.59800041997535	0.0160483256220979	0.362773511529887	Hcn1	2	50099576	50499799	+	2762	protein_coding	hyperpolarization-activated cyclic nucleotide-gated potassium channel 1 [Source:RGD Symbol;Acc:620688]	-
ENSRNOG00000028014	1077.18601594342	983.288697453475	921.46636186376	1323.70689229644	1107.34828718716	1336.16972313966	993.980358420219	1255.74163420775	-0.337031544391754	0.0160613130665306	0.362773511529887	Cryzl1	11	31847745	31892531	-	1828	protein_coding	crystallin zeta like 1 [Source:RGD Symbol;Acc:1310219]	-
ENSRNOG00000015932	107.21758484274	113.91104036073	112.690150314507	144.404388250521	148.74827738335	183.468519543449	111.272925172659	158.87372839244	-0.514972751852387	0.0160637595038581	0.362773511529887	Plgrkt	1	247502280	247514540	-	1024	protein_coding	plasminogen receptor with a C-terminal lysine [Source:RGD Symbol;Acc:1306839]	-
ENSRNOG00000007528	165.335528028525	141.851484222796	114.684666249277	29.2994410943086	123.956897819459	32.4313039597005	140.623892833533	61.8958809578226	1.18078558813034	0.0161155556918456	0.362773511529887	Kcnh7	3	48671079	48831467	-	3555	protein_coding	potassium voltage-gated channel subfamily H member 7 [Source:RGD Symbol;Acc:621112]	-
ENSRNOG00000005007	1459.96281416704	1347.58910011657	1438.0459889692	778.528006220199	1348.83468812433	858.966250589782	1415.19930108427	995.442981644771	0.507195872766733	0.0161621303309146	0.362773511529887	Scn3a	3	51532627	51643140	-	6823	protein_coding	sodium voltage-gated channel alpha subunit 3 [Source:RGD Symbol;Acc:3635]	-
ENSRNOG00000019162	476.967947524715	543.764022854053	503.615273529436	723.068349863115	545.410350405618	768.15859950262	508.115747969401	678.879099923784	-0.417905946849952	0.0161698498333956	0.362773511529887	Emc9	15	34256374	34263224	-	3452	protein_coding	ER membrane protein complex subunit 9 [Source:RGD Symbol;Acc:1308113]	-
ENSRNOG00000024501	1797.64810474651	1673.20273435526	1558.71420302279	835.034071187794	1399.33564649522	1348.21563603898	1676.52168070819	1194.19511790733	0.488926327061191	0.0161757216004078	0.362773511529887	Rgs3	5	78428669	78567288	+	5587	protein_coding	regulator of G-protein signaling 3 [Source:RGD Symbol;Acc:3566]	-
ENSRNOG00000005934	39.0793066249241	54.8062552678986	37.8958027606308	14.6497205471543	26.6277780501059	24.0918257986347	43.9271215511512	21.7897747986316	1.00314110951747	0.016182605584127	0.362773511529887	Mlip	8	84434784	84632817	-	2602	protein_coding	muscular LMNA-interacting protein [Source:RGD Symbol;Acc:1590513]	-
ENSRNOG00000017396	1372.78589938836	1301.37990449853	1189.72875509033	917.700351418165	1150.5036516132	980.351988267518	1287.96485299241	1016.18533043296	0.341489876169616	0.0162092403512424	0.362773511529887	March5	1	255842783	255863142	+	1701	protein_coding	membrane associated ring-CH-type finger 5 [Source:RGD Symbol;Acc:1305617]	-
ENSRNOG00000001602	1026.08230728006	926.33317727311	945.400553081001	745.042930683846	859.434491548246	674.57112236177	965.93867921139	759.682848197954	0.346487070151541	0.016211924157116	0.362773511529887	Ltn1	11	27022986	27080701	-	7247	protein_coding	listerin E3 ubiquitin protein ligase 1 [Source:RGD Symbol;Acc:1311238]	-
ENSRNOG00000055246	2352.77466552107	2128.84689579818	2066.31850842176	1416.83725863192	2015.44733862009	1557.62919875019	2182.64668991367	1663.3045986674	0.391749941896316	0.016214545042452	0.362773511529887	Ncor1	10	48629121	48772890	-	8307	protein_coding	nuclear receptor co-repressor 1 [Source:RGD Symbol;Acc:3612]	-
ENSRNOG00000012802	2192.44930500856	1918.21893437645	1836.94917592321	983.624093880359	1925.46381279559	989.618075113147	1982.53913843607	1299.56866059637	0.60906212227139	0.0162222612271898	0.362773511529887	Tenm3	16	46731403	46926245	+	7638	protein_coding	teneurin transmembrane protein 3 [Source:RGD Symbol;Acc:1306641]	-
ENSRNOG00000042833	187.380265098995	183.762150015895	183.495465998844	279.391099006442	213.022224400847	265.936692469544	184.879293704578	252.783338625611	-0.450197729426723	0.0162544590403446	0.362773511529887	AABR07030521.1	10	91610790	91661558	-	2688	protein_coding		-
ENSRNOG00000005159	288.585648922516	281.553703533126	292.196584443811	73.2486027357714	262.604983528631	126.018781100551	287.445312299818	153.957455788318	0.898689682609951	0.0162894670328856	0.362773511529887	Fam135b	7	112673465	112833083	-	4428	protein_coding	family with sequence similarity 135, member B [Source:RGD Symbol;Acc:1308133]	-
ENSRNOG00000004314	1224.48494091429	1028.42326061527	1044.12909185212	617.381080201502	1021.0375583351	707.929035006034	1099.01243112723	782.115891180877	0.490252760598899	0.0163361823491456	0.362773511529887	Ppm1h	7	66843865	67116980	-	4829	protein_coding	protein phosphatase, Mg2+/Mn2+ dependent, 1H [Source:RGD Symbol;Acc:1309528]	-
ENSRNOG00000003614	486.988282556747	448.121734249289	464.72221280142	139.172345197966	448.999429879372	174.20243269782	466.610743202485	254.124735925053	0.875528279504368	0.0163433511424337	0.362773511529887	Mgat5	13	43850751	44157924	+	2691	protein_coding	alpha-1,6-mannosylglycoprotein 6-beta-N-acetylglucosaminyltransferase [Source:RGD Symbol;Acc:620100]	-
ENSRNOG00000005608	55.111842676175	40.8360333368656	64.8217678800264	24.0673980417535	34.8915712380698	27.7982605368861	53.589881297689	28.9190766055698	0.888336436283633	0.016414988906994	0.362773511529887	Tead4	4	161540130	161587222	-	5253	protein_coding	TEA domain transcription factor 4 [Source:RGD Symbol;Acc:1585671]	TEA
ENSRNOG00000009019	620.25873848277	728.600805326182	609.324618072248	316.015400374328	604.175101964472	397.515125677472	652.7280539604	439.235209338757	0.570350291351058	0.0164170956235607	0.362773511529887	Slc6a6	4	123642210	123713464	-	2725	protein_coding	solute carrier family 6 member 6 [Source:RGD Symbol;Acc:61912]	-
ENSRNOG00000020723	959.948096068649	877.974716742611	930.441683570225	532.621982750109	878.716675653495	441.065733851927	922.788165460495	617.468130751844	0.579310304349616	0.0164328722202874	0.362773511529887	Pten	1	251421596	251487832	+	1628	protein_coding	phosphatase and tensin homolog [Source:RGD Symbol;Acc:61995]	-
ENSRNOG00000001304	1147.32836116764	947.825826397776	1004.23877315672	560.875015233907	931.0540325106	729.24103475098	1033.13098690738	740.390027498496	0.480063505542672	0.0164417173092029	0.362773511529887	Bcr	20	14421141	14545772	-	3856	protein_coding	BCR, RhoGEF and GTPase activating protein [Source:RGD Symbol;Acc:1307993]	-
ENSRNOG00000051006	515.045220646436	523.34600618562	551.483655963917	777.481597609688	562.856136024653	770.011816871746	529.958294265324	703.449850168696	-0.408047657927803	0.0164472598012482	0.362773511529887	Ufsp1	12	22471391	22472044	-	654	protein_coding	UFM1-specific peptidase 1 [Source:RGD Symbol;Acc:7536909]	-
novel.1278	83.1687807658641	54.8062552678986	63.8245099126414	137.079527976944	86.3107288520675	107.486607409293	67.2665153154681	110.292288079435	-0.709714695210842	0.0164510581285223	0.362773511529887	-	3	158621869	158634254	+	1994	-	-	-
ENSRNOG00000025155	2708.4965591582	2556.55061337904	2386.43831595236	1597.86594825033	2280.80691987804	1995.91510654843	2550.49516282986	1958.19599155893	0.380931759992857	0.0164611821669713	0.362773511529887	Lmtk2	12	12409876	12546111	-	8372	protein_coding	lemur tyrosine kinase 2 [Source:RGD Symbol;Acc:1598332]	-
ENSRNOG00000013171	1003.03553670639	974.691637803609	876.589753331434	350.546884521192	684.976635357897	800.589903462321	951.438975947143	612.03780778047	0.635664155880056	0.0164670740531769	0.362773511529887	Grm2	8	115344999	115358046	-	4580	protein_coding	glutamate metabotropic receptor 2 [Source:RGD Symbol;Acc:2743]	-
ENSRNOG00000015822	120.244020384382	193.433842121995	216.40497892255	44.9955702519739	152.421074355779	65.7892166039639	176.694280476309	87.7352870705722	1.00718679356366	0.0164910984807642	0.362773511529887	Klf13	1	124772596	124803363	-	602	protein_coding	Kruppel-like factor 13 [Source:RGD Symbol;Acc:1565099]	zf-C2H2
ENSRNOG00000021671	416.845937332524	375.046727225424	360.010126225993	167.425377681763	358.097704811769	204.780519288395	383.96759692798	243.434533927309	0.655991982571545	0.0164994585955902	0.362773511529887	Rtl6	7	125465117	125465848	-	732	protein_coding	retrotransposon Gag like 6 [Source:RGD Symbol;Acc:1306472]	-
ENSRNOG00000031934	1264.56628104242	1244.42438431817	1216.65472020973	607.963402706903	1212.02300090137	609.708514442369	1241.8817951901	809.898306016882	0.616290897549517	0.0165680518205695	0.362773511529887	Enah	13	100300054	100414226	-	2237	protein_coding	ENAH, actin regulator [Source:RGD Symbol;Acc:1307666]	-
ENSRNOG00000049142	1483.00958474071	1409.9177825781	1414.11179775196	2003.8724891286	1516.86514961293	1989.42884575648	1435.67972169026	1836.72216149934	-0.35516821452708	0.01657630809402	0.362773511529887	Hdgfl2	9	10972351	10991927	-	2318	protein_coding	HDGF like 2 [Source:RGD Symbol;Acc:621013]	-
ENSRNOG00000013030	1572.19056652579	1570.03801855686	1508.85130465354	660.283833232454	1504.01036020943	827.461555314644	1550.3599632454	997.251916252176	0.636143457196591	0.0165812224488681	0.362773511529887	Pip4k2b	10	85658324	85684138	-	1983	protein_coding	phosphatidylinositol-5-phosphate 4-kinase type 2 beta [Source:RGD Symbol;Acc:621710]	-
ENSRNOG00000011884	1472.98924970868	1541.02294223856	1574.67033050095	1211.74117097176	1307.51572218451	1300.03198444171	1529.56084081606	1273.09629253266	0.264505677891546	0.0165877659803809	0.362773511529887	Golga2	3	11317183	11336458	+	3472	protein_coding	golgin A2 [Source:RGD Symbol;Acc:620282]	-
ENSRNOG00000060463	168.341628538135	174.090457909796	162.553048683759	30.3458497048196	150.584675869565	50.0368689663951	168.32837837723	76.9891315135931	1.12541729976674	0.0166053907469222	0.362773511529887	AABR07062799.2	6	9483594	9491667	+	375	protein_coding		-
ENSRNOG00000014722	316.642587012206	321.315104413759	268.262393226571	152.775657134609	273.623374445916	175.129041382383	302.073361550845	200.509357654303	0.589338484384307	0.0166060569760494	0.362773511529887	Raph1	9	67293309	67341341	-	3798	protein_coding	Ras association (RalGDS/AF-6) and pleckstrin homology domains 1 [Source:RGD Symbol;Acc:1308387]	-
novel.1586	263.534811342437	327.762899151158	215.407720955165	121.383398819278	234.140806992311	150.110606899185	268.90181048292	168.544937570258	0.671595312725175	0.0166612778476311	0.363137088734185	-	6	11737426	11746477	+	1255	-	-	-
novel.2025	120.244020384382	140.776851766563	130.640793727438	63.8309252411722	112.938506902173	63.9359992348381	130.553888626128	80.2351437927279	0.699378635577021	0.0166753954246161	0.363137088734185	-	9	79899603	79900864	-	1262	-	-	-
ENSRNOG00000018395	338.687324082676	328.837531607392	316.130775661052	476.115917782514	364.525099513519	457.744690174058	327.885210450373	432.795235823364	-0.399770682957206	0.0166889995002514	0.363137088734185	Usp40	9	95072112	95143142	-	6314	protein_coding	ubiquitin specific peptidase 40 [Source:RGD Symbol;Acc:1309613]	-
ENSRNOG00000009613	79.1606467530514	121.433467554364	82.7724112929568	19.8817635997094	78.0469356641036	32.4313039597005	94.4555085334573	43.4533344078378	1.11459819770019	0.0167140723566516	0.363137088734185	Sh3bgrl2	8	91070073	91160258	+	363	protein_coding	SH3 domain binding glutamic acid-rich protein like 2 [Source:MGI Symbol;Acc:MGI:1915350]	-
ENSRNOG00000012950	2695.47012361656	2366.34066862574	2530.0434632558	1178.25609543541	2452.51017833907	1412.15163527382	2530.61808516603	1680.97263634943	0.589955471123348	0.0167908976646132	0.363137088734185	Efr3b	6	28393016	28464118	-	3918	protein_coding	EFR3 homolog B [Source:RGD Symbol;Acc:1310845]	-
ENSRNOG00000025792	1298.63542015132	1240.12585449324	1219.64649411188	660.283833232454	1209.26840317205	697.736339475842	1252.80258958548	855.762858626783	0.549429246334723	0.0168256817154751	0.363137088734185	Crk	10	63829807	63852780	+	1253	protein_coding	CRK proto-oncogene, adaptor protein [Source:RGD Symbol;Acc:2405]	-
ENSRNOG00000023375	315.640553509002	347.106283363358	336.075935008752	489.719229719158	375.543490430804	448.47860332843	332.940923960371	437.913774492797	-0.394723150246013	0.0168325880820178	0.363137088734185	Rab34	10	65448950	65452177	+	1137	protein_coding	RAB34, member RAS oncogene family [Source:RGD Symbol;Acc:1305058]	-
ENSRNOG00000030597	2717.51486068703	2698.40209760183	2428.32315058253	1313.24280619133	2457.1011745546	1716.07928381044	2614.74670295713	1828.80775485212	0.515466009803752	0.016833076971141	0.363137088734185	Ankrd52	7	2795901	2813887	+	7722	protein_coding	ankyrin repeat domain 52 [Source:RGD Symbol;Acc:1307124]	-
ENSRNOG00000014004	1709.46915646463	1614.09794926243	1533.78275383816	1065.24396550022	1504.01036020943	1132.31581253583	1619.11661985507	1233.85671274849	0.391666639139103	0.0168332599695784	0.363137088734185	Ncoa7	1	29225707	29385199	+	3334	protein_coding	nuclear receptor coactivator 7 [Source:RGD Symbol;Acc:1566426]	-
ENSRNOG00000037647	1059.14941288576	1178.87180448794	1197.70681882941	787.945683714798	994.40978028499	929.38851061656	1145.24267873437	903.914658205449	0.340756445151294	0.0168465228599225	0.363137088734185	Ostm1	20	47395014	47430284	+	1441	protein_coding	osteopetrosis associated transmembrane protein 1 [Source:RGD Symbol;Acc:1564976]	-
ENSRNOG00000017156	0	2.14926491246661	1.99451593477004	15.6961291576653	8.26379318796391	4.63304342281436	1.38126028241222	9.53098858948119	-2.79075952344399	0.0168930955181195	1	Ankle1	16	19800463	19803796	+	1608	protein_coding	ankyrin repeat and LEM domain containing 1 [Source:RGD Symbol;Acc:1308184]	-
ENSRNOG00000030352	69.1403117210196	89.1944938673644	76.7888634886467	30.3458497048196	57.8465523157473	47.2570429127064	78.3745563590102	45.1498149777578	0.789565277389547	0.0169118671375261	0.363137088734185	Pcdhga9	18	30885789	30888209	+	2421	protein_coding	protocadherin gamma subfamily A, 9 [Source:MGI Symbol;Acc:MGI:1935226]	-
ENSRNOG00000013042	233.473806246341	233.195243002628	233.358364368095	120.336990208767	208.431228185312	142.697737422682	233.342471205688	157.155318605587	0.568013274204372	0.0169511411883323	0.363137088734185	Htr1b	8	89129453	89130991	-	1539	protein_coding	5-hydroxytryptamine receptor 1B [Source:RGD Symbol;Acc:2846]	-
ENSRNOG00000047481	21.0427035672668	19.3433842121995	16.9533854455454	47.0883874729959	33.9733719949627	33.3579126442634	19.1131577416706	38.139890704074	-0.99370762422318	0.0169791901488138	0.363137088734185	Kiss1	13	50529510	50535389	-	970	protein_coding	KiSS-1 metastasis-suppressor [Source:RGD Symbol;Acc:727850]	-
ENSRNOG00000017144	1769.59116665682	1741.97921155419	1740.21515308686	2571.02595602558	1845.58047864527	2327.64101562193	1750.59517709929	2248.08248343093	-0.360599748566107	0.0169916058716677	0.363137088734185	Mea1	9	16610315	16612136	-	1128	protein_coding	male-enhanced antigen 1 [Source:RGD Symbol;Acc:1597751]	-
ENSRNOG00000006328	635.289241030817	615.764397421685	679.1326757892	449.955702519739	574.792726185045	471.643820442502	643.395438080567	498.797416382428	0.366674505439909	0.0169946044279327	0.363137088734185	Wwp1	5	33609136	33664435	-	3051	protein_coding	WW domain containing E3 ubiquitin protein ligase 1 [Source:RGD Symbol;Acc:1311734]	-
ENSRNOG00000020357	47.0955746505496	50.5077254429654	31.9122549563207	62.7845166306612	75.2923379347823	80.6149555569698	43.1718516832786	72.8972700408044	-0.759330090158844	0.0169978610617239	0.363137088734185	Msto1	2	188212211	188216482	-	1972	protein_coding	misato 1, mitochondrial distribution and morphology regulator [Source:RGD Symbol;Acc:1306110]	-
ENSRNOG00000010816	183.372131086182	179.463620190962	169.533854455454	313.922583153306	184.558047864527	289.101909583616	177.456535244199	262.527513533816	-0.56385992358795	0.0170035823696575	0.363137088734185	Kcnk15	3	160231914	160238132	+	2385	protein_coding	potassium two pore domain channel subfamily K member 15 [Source:RGD Symbol;Acc:619733]	-
ENSRNOG00000016036	728.478356828713	663.04822549595	623.286229615639	361.010970626302	637.230274716328	364.157213033208	671.604270646767	454.132819458613	0.563778315877339	0.0170102757248743	0.363137088734185	Rprd1a	18	16453369	16497886	-	1107	protein_coding	regulation of nuclear pre-mRNA domain containing 1A [Source:RGD Symbol;Acc:1307374]	-
ENSRNOG00000006729	198.40263363423	191.284577209529	259.287071520106	131.847484924389	182.721649378313	121.385737677736	216.324760787955	145.318290660146	0.573465727100378	0.0170425823726937	0.363366816328039	Slc24a4	6	126018841	126153867	+	3120	protein_coding	solute carrier family 24 member 4 [Source:RGD Symbol;Acc:1305926]	-
ENSRNOG00000025160	289.58768242572	219.225021071595	232.36110640071	61.7381080201502	230.468010019882	65.7892166039639	247.057936632675	119.331778214665	1.04811517235065	0.0171002745711801	0.363701979219021	Tmem56	2	224772893	224802997	-	1053	protein_coding	transmembrane protein 56 [Source:RGD Symbol;Acc:1563041]	-
ENSRNOG00000005203	610.238403450738	588.898586015852	596.360264496243	863.287103671592	638.148473959435	842.28729426765	598.499084654278	781.240957299559	-0.383899650325879	0.0171186637597966	0.363701979219021	Sec61g	14	99774589	99780964	-	443	protein_coding	Sec61 translocon gamma subunit [Source:RGD Symbol;Acc:1596170]	-
ENSRNOG00000007686	2275.61808577443	2106.27961421728	2146.09914581257	1535.08143161967	1975.96477116648	1702.18015354199	2175.99894860142	1737.74211877605	0.32418880913852	0.0171232096359571	0.363701979219021	Sept3	7	123510804	123526542	+	1077	protein_coding	septin 3 [Source:RGD Symbol;Acc:621745]	-
ENSRNOG00000005642	1015.05993874482	1073.55782377707	1096.98376412352	728.30039291567	987.98238558324	630.093905502752	1061.86717554847	782.125561333888	0.440860209408038	0.0171738510256751	0.363701979219021	Frs2	7	60128508	60210518	-	6591	protein_coding	fibroblast growth factor receptor substrate 2 [Source:RGD Symbol;Acc:1308201]	-
ENSRNOG00000026577	732.486490841526	884.422511480011	498.628983692511	350.546884521192	591.320312560973	445.698777274741	705.179328671349	462.521991452302	0.607487521706241	0.0171797096326183	0.363701979219021	Cpne4	8	113105814	113586418	+	4163	protein_coding	copine 4 [Source:RGD Symbol;Acc:1308844]	-
ENSRNOG00000004201	929.887090972553	886.571776392478	861.630883820659	374.614282562945	822.706521823962	568.01112363704	892.696583728563	588.443976007983	0.600437815386142	0.0172045617529523	0.363701979219021	Rims2	7	78092037	78594138	+	8401	protein_coding	regulating synaptic membrane exocytosis 2 [Source:RGD Symbol;Acc:620001]	-
novel.1976	108.219618345944	80.597434217498	84.7669272277268	196.724818776072	120.28410084703	121.385737677736	91.1946599303895	146.131552433613	-0.677022106933771	0.0172092605642917	0.363701979219021	-	9	100315101	100348601	+	3327	-	PF15035:Ciliary rootlet component, centrosome cohesion	-
ENSRNOG00000019932	1847.74977990667	1665.68030716163	1937.6722306291	870.611963945169	1780.38833238467	890.470945864919	1817.03410589913	1180.49041406492	0.621938239935246	0.0172825534320351	0.364263590505544	Ip6k1	8	116804451	116823540	+	1589	protein_coding	inositol hexakisphosphate kinase 1 [Source:RGD Symbol;Acc:71025]	-
ENSRNOG00000042499	3822.75781472014	4375.90336178202	3888.3088148342	6917.80732408836	4111.6962106336	5546.67958579335	4028.98999711212	5525.3943735051	-0.45558162683919	0.0173040462005184	0.364263590505544	LOC100364435	4	100882216	100883275	-	610	protein_coding	thymosin, beta 10-like [Source:RGD Symbol;Acc:2321025]	-
ENSRNOG00000030840	696.413284726212	642.630208827517	576.415105148543	299.272862606152	607.847898936901	339.138778550011	638.486199567424	415.419846697688	0.619191782249641	0.0173184003045619	0.364263590505544	Cadm2	11	4174881	4397361	-	1941	protein_coding	cell adhesion molecule 2 [Source:RGD Symbol;Acc:1305678]	-
ENSRNOG00000011132	866.758980270753	765.138308838114	727.998316191066	241.720389028046	773.123762696179	277.055996684299	786.631868433311	430.633382802841	0.86855333499544	0.0173222294447344	0.364263590505544	LOC100362814	3	94064234	94182714	-	4014	protein_coding	hypothetical protein LOC100362814 [Source:RGD Symbol;Acc:2323964]	-
ENSRNOG00000042603	410.833736313305	370.748197400491	441.785279551565	172.657420734318	390.234678320518	143.624346107245	407.789071088453	235.505481720694	0.791217968017683	0.0173901327737733	0.364676868963576	Ttc39b	5	101304982	101405656	-	2676	protein_coding	tetratricopeptide repeat domain 39B [Source:RGD Symbol;Acc:1305797]	-
ENSRNOG00000007324	1496.03602028235	1507.70933609533	1492.89517717538	848.637383124437	1421.37242832979	981.278596952081	1498.88017785102	1083.7628028021	0.467377126221603	0.0174219925429424	0.364676868963576	Plxna2	13	113373578	113571648	+	11066	protein_coding	plexin A2 [Source:RGD Symbol;Acc:1305325]	-
ENSRNOG00000008629	4946.03737181091	5099.13100482704	5087.012891631	2824.25683976924	4563.45023824229	3875.07751884193	5044.06042275631	3754.26153228449	0.425878959869995	0.0174276318452852	0.364676868963576	Secisbp2l	3	118006151	118051289	-	6207	protein_coding	SECIS binding protein 2-like [Source:RGD Symbol;Acc:1559930]	-
ENSRNOG00000025156	13.0264355416414	13.970221931033	8.97532170646519	4.18563444204408	81.719732636532	170.495997959568	11.9906597263798	85.4671216793815	-2.83460083959278	0.017446254376908	0.364676868963576	Timm17b	X	15340839	15347591	-	519	protein_coding	translocase of inner mitochondrial membrane 17b [Source:RGD Symbol;Acc:1561744]	-
ENSRNOG00000052054	9.01830152882864	8.59705964986645	0	28.2530324837975	21.1185825914633	16.6789563221317	5.87178705956503	22.0168571324642	-1.91080281464913	0.0174499990070327	0.364676868963576	AABR07070161.1	8	55535094	55537615	-	1097	lincRNA		-
ENSRNOG00000004050	1753.55863060557	1673.20273435526	1694.34128658715	937.582115017874	1560.93871328207	1250.92172415988	1707.03421718266	1249.81418415327	0.44931757887561	0.01747308886419	0.364707479820005	Snrk	8	130749838	130803597	+	3115	protein_coding	SNF related kinase [Source:RGD Symbol;Acc:69653]	-
ENSRNOG00000021153	1798.65013824971	2014.93585543745	1714.28644593485	2652.64582764544	1990.65595905619	2440.6872751386	1842.62414654067	2361.32968728008	-0.357749519018633	0.0175141998653642	0.365113696822456	Fkbp2	1	222232351	222235102	-	633	protein_coding	FK506 binding protein 2 [Source:RGD Symbol;Acc:1560660]	-
ENSRNOG00000012579	348.707659114707	450.270999161755	438.79350564941	579.710370223105	488.481997332978	559.671645475974	412.590721308624	542.621337677352	-0.395189391321474	0.017585642038427	0.366062097103808	Tlcd1	10	65439102	65444001	+	4188	protein_coding	TLC domain containing 1 [Source:RGD Symbol;Acc:1359195]	-
ENSRNOG00000016580	4734.60830263504	5458.05824520896	5338.32189941202	7970.49438626244	5380.64756460761	7071.87748058383	5176.99614908534	6807.67314381796	-0.394985598852882	0.0176703203679601	0.366062097103808	Rps23	2	19823234	19824804	+	510	protein_coding	ribosomal protein S23 [Source:RGD Symbol;Acc:621039]	-
ENSRNOG00000056849	236.479906755951	189.135312297062	245.325459976715	113.01212993519	193.740040295598	138.064693999868	223.646893009909	148.272288076885	0.591357441130561	0.0176856926265226	0.366062097103808	Kantr	X	22369521	22399901	-	653	lincRNA	KDM5C adjacent transcript [Source:RGD Symbol;Acc:10045415]	-
ENSRNOG00000052347	189.384332105401	211.702593877961	195.462561607464	119.290581598256	171.703258461028	125.092172415988	198.849829196942	138.695337491757	0.517584273491323	0.0177146865461174	0.366062097103808	AABR07045684.1	KL568128.1	57	3244	+	1914	protein_coding	NFKB repressing factor-like [Source:NCBI gene;Acc:298316]	-
ENSRNOG00000003491	896.819985366848	717.854480763849	793.817342038477	328.57230370046	785.978552099678	312.267126697688	802.830602723058	475.605994165942	0.754806540319377	0.0177800448046121	0.366062097103808	Prkca	10	96191133	96584947	-	3810	protein_coding	protein kinase C, alpha [Source:RGD Symbol;Acc:3395]	-
ENSRNOG00000008810	6286.75819909677	6217.82339176591	4739.96711898101	2939.36178692546	5080.39641211159	4177.15195000942	5748.18290328123	4065.63671634882	0.499476442863809	0.0177913809718905	0.366062097103808	Nsmf	3	2262253	2270995	+	2899	protein_coding	NMDA receptor synaptonuclear signaling and neuronal migration factor [Source:RGD Symbol;Acc:619819]	-
ENSRNOG00000023053	1522.08889136563	1369.08174924123	1438.0459889692	987.809728322403	1306.5975229414	1110.07720410632	1443.07220985869	1134.82815179004	0.346290856128561	0.0177995698373392	0.366062097103808	Ice1	1	35280701	35319182	+	6885	protein_coding	interactor of little elongation complex ELL subunit 1 [Source:RGD Symbol;Acc:1309747]	-
ENSRNOG00000005758	812.649171097781	725.376907957482	749.937991473536	372.521465341923	716.195409623539	472.570429127064	762.654690176266	520.429101364175	0.550508634468463	0.0178061405891781	0.366062097103808	Btbd11	7	24043126	24313885	-	3425	protein_coding	BTB (POZ) domain containing 11 [Source:MGI Symbol;Acc:MGI:1921257]	-
novel.1963	228.463638730326	188.060679840829	179.506434129304	367.289422289368	216.695021373276	295.588170375556	198.676917566819	293.190871346067	-0.559863357404669	0.0178128981143013	0.366062097103808	-	9	61593361	61593957	+	597	-	-	-
ENSRNOG00000026866	234.475839749545	181.612885103429	170.531112422839	101.501635219569	171.703258461028	96.3673031945386	195.539945758604	123.190732291712	0.665140686080545	0.0178630534067329	0.366062097103808	Syn3	7	23403891	23808602	+	2263	protein_coding	synapsin III [Source:RGD Symbol;Acc:3799]	-
ENSRNOG00000047387	67.1362447146132	31.1643412307659	29.9177390215507	7.32486027357714	22.0367818345704	22.2386084295089	42.7394416556432	17.2000835125522	1.30584862466094	0.0178727584558744	0.366062097103808	Lnpep	1	59297294	59347472	-	2944	protein_coding	leucyl and cystinyl aminopeptidase [Source:RGD Symbol;Acc:621752]	-
ENSRNOG00000053145	43.0874406377368	56.9555201803652	46.871124467096	12.5569033261322	37.6461689673911	17.6055650066946	48.9713617617327	22.6028791000726	1.10731103574915	0.0178814067934776	0.366062097103808	Vwa8	15	61069581	61152506	+	1443	protein_coding	von Willebrand factor A domain containing 8 [Source:RGD Symbol;Acc:1308772]	-
novel.2101	81.1647137594578	123.58273246683	140.613373401288	288.808776501042	161.60306678685	141.771128738119	115.120273209192	197.39432400867	-0.776324596085451	0.0179107235757707	0.366062097103808	-	X	76249168	76254629	+	5462	-	PF17490:L1 transposable element dsRBD-like domain|PF02994:L1 transposable element RBD-like domain	Transposase_22
ENSRNOG00000009341	658.336011604491	639.406311458817	642.234130995954	321.247443426883	616.111692124865	373.423299878837	646.658818019754	436.927478476862	0.564690645517312	0.0179163263604152	0.366062097103808	Hivep3	5	139007642	139077377	+	11321	protein_coding	human immunodeficiency virus type I enhancer binding protein 3 [Source:RGD Symbol;Acc:1311252]	zf-C2H2
ENSRNOG00000027079	116.235886371569	108.537878079564	112.690150314507	17.7889463786873	93.6563227969243	43.550608174455	112.487971588547	51.6652924500222	1.1178113820958	0.0179178468642125	0.366062097103808	Impad1	5	17633766	17663589	-	2037	protein_coding	inositol monophosphatase domain containing 1 [Source:RGD Symbol;Acc:1306455]	-
ENSRNOG00000059904	8.01626802562546	6.44779473739984	7.97806373908017	34.5314841468637	17.4457856190349	12.9725215838802	7.48070883403516	21.6499304499263	-1.52482611899985	0.0179723614610146	0.366062097103808	AABR07070161.4	8	55542447	55544874	-	931	lincRNA		-
ENSRNOG00000032085	66.13421121141	92.4183912360644	66.8162838147964	167.425377681763	97.3291197693527	106.55999872473	75.1229620874236	123.771498725282	-0.719254811680367	0.0179968880050851	0.366062097103808	Dlec1	8	127789048	127834637	+	5163	protein_coding	deleted in lung and esophageal cancer 1 [Source:RGD Symbol;Acc:1561649]	-
ENSRNOG00000009409	2272.61198526482	2614.58076601563	2908.00423289472	3637.31633013631	2822.54447331123	3648.05839112402	2598.39899472506	3369.30639819052	-0.374741469176623	0.0180566255299583	0.366062097103808	Fbxo2	5	164972480	164977916	+	1300	protein_coding	F-box protein 2 [Source:RGD Symbol;Acc:621751]	-
ENSRNOG00000007270	199.404667137433	184.836782472129	112.690150314507	66.9701510727053	126.71149554878	101.926955301916	165.643866641356	98.5362006411337	0.746263581846931	0.0180611165855965	0.366062097103808	Il12rb2	4	98052842	98141482	-	3214	protein_coding	interleukin 12 receptor subunit beta 2 [Source:RGD Symbol;Acc:620026]	-
ENSRNOG00000008924	1582.21090155782	1326.0964509919	1365.24615735009	785.852866493776	1375.46246617444	667.158252885267	1424.51783663327	942.824528517827	0.595183190977869	0.0180929403338798	0.366062097103808	Arhgef12	8	47259404	47393503	-	5187	protein_coding	Rho guanine nucleotide exchange factor 12 [Source:RGD Symbol;Acc:1305111]	-
ENSRNOG00000043085	1066.16364740819	936.00486937921	983.296355841631	495.997681382224	971.454799207313	451.258429382118	995.154957543009	639.570303323885	0.637411641704573	0.0181274507851957	0.366062097103808	Clstn2	8	105323837	105462168	-	2729	protein_coding	calsyntenin 2 [Source:RGD Symbol;Acc:621151]	-
ENSRNOG00000018109	1109.25108804592	1188.54349659404	931.43894153761	480.301552224558	1037.56514471102	557.818428106849	1076.41117539252	691.89504168081	0.636994572132842	0.0181309561265798	0.366062097103808	Clic4	5	153568745	153625869	-	1154	protein_coding	chloride intracellular channel 4 [Source:RGD Symbol;Acc:61857]	-
ENSRNOG00000024482	1946.95109672378	1712.96413523589	1639.49209838098	1196.0450418141	1587.56649133218	1345.43580998529	1766.46911011355	1376.34911437719	0.359698998585746	0.0181575226046612	0.366062097103808	Tnrc18	12	13810180	13910955	+	9173	protein_coding	trinucleotide repeat containing 18 [Source:RGD Symbol;Acc:1307540]	-
ENSRNOG00000050073	19.0386365608605	16.1194868434996	22.9369332498555	59.6452907991282	29.3823757794272	34.2845213288262	19.3650188847385	41.1040626357939	-1.07903008621766	0.0181810230433179	0.366062097103808	Mir3072	6	133898795	133898905	+	111	miRNA	microRNA 3072 [Source:RGD Symbol;Acc:7489041]	-
ENSRNOG00000017446	1023.07620677045	1067.11002903967	964.348454461316	1442.9974738947	1076.12951292152	1426.05076554226	1018.17823009048	1315.05925078616	-0.368961421526038	0.0181813064201828	0.366062097103808	Ndufs8	1	219141292	219144610	-	748	protein_coding	NADH:ubiquinone oxidoreductase core subunit S8 [Source:RGD Symbol;Acc:1309436]	-
ENSRNOG00000009203	18.0366030576573	21.4926491246661	23.9341912172405	47.0883874729959	34.8915712380698	39.8441734362035	21.154481133188	40.6080440490897	-0.938541384123872	0.018187567164351	0.366062097103808	RGD1561795	8	13275270	13290773	-	728	protein_coding	similar to RIKEN cDNA 1700012B09 [Source:RGD Symbol;Acc:1561795]	-
ENSRNOG00000008674	312.634452999393	292.300028095459	299.177390215507	107.780086882635	289.232761578737	99.1471292482272	301.37062377012	165.386659236533	0.864307107333693	0.0181919625940379	0.366062097103808	Prdm11	3	81867438	81911197	-	6119	protein_coding	PR/SET domain 11 [Source:RGD Symbol;Acc:1597330]	-
ENSRNOG00000049255	23.0467705736732	53.7316228116653	46.871124467096	43.9491616414629	97.3291197693527	113.972868201233	41.2165059508115	85.0837165373496	-1.04977531028885	0.0182279557255845	0.366062097103808	LOC100911837	11	85802605	85895613	-	4670	protein_coding	protein HIRA-like [Source:RGD Symbol;Acc:6490647]	-
ENSRNOG00000012767	1052.13517836334	1037.02032026514	1062.07973526505	748.182156515379	954.009013588278	803.369729516009	1050.41174463118	835.186966539889	0.330262869732803	0.0182485473121514	0.366062097103808	Micu3	16	55045619	55132191	-	1865	protein_coding	mitochondrial calcium uptake family, member 3 [Source:RGD Symbol;Acc:1563411]	-
ENSRNOG00000002349	1301.64152066093	1248.7229141431	1018.20038470011	738.76447902078	1102.75729097163	732.947469489231	1189.52160650138	858.156413160547	0.470637258737785	0.0182652534502178	0.366062097103808	Gabra2	14	39661968	39798302	+	2070	protein_coding	gamma-aminobutyric acid type A receptor alpha2 subunit [Source:RGD Symbol;Acc:61856]	-
ENSRNOG00000027770	1742.53626207033	1637.73986329956	1790.07805145611	679.119188221652	1725.29637779824	682.910600522836	1723.45139227534	1029.10872218091	0.743617099969048	0.018268581509485	0.366062097103808	Trpm3	1	240355149	240757583	+	6560	protein_coding	transient receptor potential cation channel, subfamily M, member 3 [Source:RGD Symbol;Acc:1304888]	-
ENSRNOG00000013118	525.065555678467	325.613634238692	552.480913931302	717.83630681056	552.755944350475	778.351295032812	467.720034616154	682.981182064615	-0.545453663092043	0.0182945219178376	0.366062097103808	Atox1	10	40790845	40805941	-	553	protein_coding	antioxidant 1 copper chaperone [Source:RGD Symbol;Acc:621684]	-
ENSRNOG00000018665	168.341628538135	185.911414928362	198.454335509619	263.694969848777	231.386209262989	243.698084040035	184.235792992039	246.259754383934	-0.417858331113816	0.0183054225686797	0.366062097103808	Bud13	8	50573026	50588858	+	2162	protein_coding	BUD13 homolog [Source:RGD Symbol;Acc:1308076]	-
ENSRNOG00000050343	201.40873414384	210.627961421728	233.358364368095	80.5734630093486	202.003833483562	77.8351295032812	215.131686644554	120.137475332064	0.838639341834494	0.0183225356465069	0.366062097103808	Jmy	2	23042189	23097610	-	2910	protein_coding	junction-mediating and regulatory protein [Source:MGI Symbol;Acc:MGI:1913096]	-
ENSRNOG00000018910	255.518543316811	253.61325967106	226.3775585964	373.567873952434	294.741957037379	311.340518013125	245.169787194757	326.550116334313	-0.412534832618008	0.0183458678543644	0.366062097103808	Abhd11	12	24722283	24724997	-	1145	protein_coding	abhydrolase domain containing 11 [Source:RGD Symbol;Acc:1304681]	-
ENSRNOG00000060599	1288.61508511929	1143.40893343224	1238.5943954922	571.339101339017	1188.14982058059	668.08486156983	1223.53947134791	809.191261163145	0.59604605460747	0.0183558285449549	0.366062097103808	Gabrb3	1	112976770	113265364	+	2468	protein_coding	gamma-aminobutyric acid type A receptor beta 3 subunit [Source:RGD Symbol;Acc:2651]	-
ENSRNOG00000007576	479.974048034324	393.31547898139	433.807215812484	174.75023795534	408.59866318266	233.505388509844	435.698914276066	272.284763215948	0.676964201274899	0.0183627947909767	0.366062097103808	Zfp597	10	11912543	11917898	+	1260	protein_coding	zinc finger protein 597 [Source:RGD Symbol;Acc:628674]	zf-C2H2
novel.1897	166.337561531728	181.612885103429	151.583211042523	232.302711533447	216.695021373276	221.459475610526	166.511219225893	223.485736172416	-0.424918608186288	0.0183952960996208	0.366181229824629	-	8	67333254	67334548	-	1295	-	-	-
ENSRNOG00000013209	77.156579746645	59.1047850928319	86.7614431624969	40.8099358099298	55.091954586426	34.2845213288262	74.3409360006579	43.3954705750607	0.776716683423298	0.018412195842946	0.366181229824629	Barhl1	3	7491234	7498555	-	2391	protein_coding	BarH-like homeobox 1 [Source:RGD Symbol;Acc:620648]	Homeobox
ENSRNOG00000002841	3269.63532095198	3078.82198710842	2948.89180955751	1328.938935349	3002.51152496022	1785.57493515265	3099.11637253931	2039.00846515396	0.603762329620776	0.0184750427939155	0.366956673979501	Cdc42bpa	13	98231326	98447762	+	6358	protein_coding	CDC42 binding protein kinase alpha [Source:RGD Symbol;Acc:621406]	-
ENSRNOG00000013057	42.0854071345337	27.940443862066	41.8848346301709	88.9447318934367	67.0285447468184	48.1836515972693	37.3035618755902	68.0523094125081	-0.862113811406367	0.0184947034024652	0.366956673979501	Prc1	1	142087208	142108746	+	2928	protein_coding	protein regulator of cytokinesis 1 [Source:RGD Symbol;Acc:1311754]	-
ENSRNOG00000021781	1361.76353085312	1297.0813746736	1204.68762460111	1677.39300264917	1467.28239048515	1570.60172033407	1287.84417670928	1571.75903782279	-0.287203434061723	0.0185509334911116	0.367639827647	Camk1	4	145288996	145300177	-	2227	protein_coding	calcium/calmodulin-dependent protein kinase I [Source:RGD Symbol;Acc:629473]	-
ENSRNOG00000020880	448.911009435026	468.539750917722	450.76060125803	281.483916227464	425.126249558588	262.230257731293	456.070453870259	322.946807839115	0.497069741958809	0.0186542843111124	0.368394899493577	Klhl18	8	118671312	118696187	-	1793	protein_coding	kelch-like family member 18 [Source:RGD Symbol;Acc:1310570]	-
ENSRNOG00000011585	1052.13517836334	917.736117623244	936.425231374535	439.491616414629	951.254415858956	345.625039341951	968.765509120374	578.790357205179	0.742737548027972	0.0186594918912981	0.368394899493577	Fat3	8	14417584	14880644	-	13668	protein_coding	FAT atypical cadherin 3 [Source:RGD Symbol;Acc:620657]	-
ENSRNOG00000031852	1882.82095251878	1683.94905891759	1770.13289210841	865.379920892614	1753.76055433456	888.617728495794	1778.96763451493	1169.25273457432	0.605171313079112	0.0186598279079331	0.368394899493577	Lsamp	11	58803140	59110562	-	1153	protein_coding	limbic system-associated membrane protein [Source:RGD Symbol;Acc:71102]	-
ENSRNOG00000012840	42514.2774739046	39199.3681060223	44674.1651649468	36446.4119040988	32890.8150873395	36278.5832180055	42129.2702482913	35205.2700698146	0.259045849951528	0.0186764090760159	0.368394899493577	Sparc	10	40742400	40764185	-	2063	protein_coding	secreted protein acidic and cysteine rich [Source:RGD Symbol;Acc:3742]	-
ENSRNOG00000016467	583.183498864252	593.197115840785	516.579627105441	454.141336961783	438.899238205194	460.524516227747	564.320080603493	451.188363798241	0.322600986454391	0.0187039508891138	0.368507163253393	Kctd1	18	6374778	6474990	-	3431	protein_coding	potassium channel tetramerization domain containing 1 [Source:RGD Symbol;Acc:621566]	-
ENSRNOG00000019959	2062.18494959215	2002.04026596265	1933.68319875956	1418.93007585294	1816.19810286585	1585.42745928707	1999.30280477145	1606.85187933529	0.314908518232001	0.0189089267639166	0.370498420942999	Kcnc3	1	100593680	100607874	+	5754	protein_coding	potassium voltage-gated channel subfamily C member 3 [Source:RGD Symbol;Acc:621358]	-
novel.171	39.0793066249241	88.1198614111311	99.7257967385022	273.112647343376	86.3107288520675	119.53252030861	75.6416549248525	159.651965501351	-1.076290253189	0.0189099407483871	0.370498420942999	-	1	84512846	84517903	-	5058	-	PF00665:Integrase core domain|PF02093:Gag P30 core shell protein|PF00075:RNase H|PF01140:Matrix protein (MA), p15|PF16721:Zinc-finger like, probable DNA-binding	Gag_p30
ENSRNOG00000000186	841.708142690673	916.66148516701	762.902345049542	1137.44615962548	924.62663780885	1164.74711649553	840.423990969075	1075.60663797662	-0.355981823483691	0.0189123687187609	0.370498420942999	Tst	7	119616324	119623072	-	1093	protein_coding	thiosulfate sulfurtransferase [Source:RGD Symbol;Acc:3913]	-
ENSRNOG00000027849	709.439720267853	641.555576371284	614.310907909173	303.458497048196	622.539086826614	377.129734617089	655.10206818277	434.375772830633	0.591844631814101	0.0189528399204045	0.370498420942999	Wipf2	10	86795787	86812325	+	1916	protein_coding	WAS/WASL interacting protein family, member 2 [Source:RGD Symbol;Acc:1561080]	-
ENSRNOG00000023126	137.278589938836	130.03052720423	143.605147303443	72.2021941252604	116.611303874602	81.5415642415327	136.97142148217	90.118354080465	0.601444755814721	0.0189573657167807	0.370498420942999	Rxfp3	2	61006337	61007767	-	1431	protein_coding	relaxin family peptide receptor 3 [Source:RGD Symbol;Acc:1311550]	-
ENSRNOG00000061450	193.392466118214	166.568030716163	190.476271770539	70.1093769042384	170.785059217921	63.9359992348381	183.478922868305	101.610145118999	0.850675561395858	0.0189692849935049	0.370498420942999	Homer2	1	143443300	143535583	-	1985	protein_coding	homer scaffold protein 2 [Source:RGD Symbol;Acc:620705]	-
ENSRNOG00000008970	2687.45385559093	2458.75905986181	2028.42270566113	1191.85940737205	2337.73527295068	974.792336160141	2391.54520703796	1501.46233882762	0.671405717154401	0.0189717130361408	0.370498420942999	Pcdh17	15	67555835	67645088	+	4661	protein_coding	protocadherin 17 [Source:RGD Symbol;Acc:1304753]	-
ENSRNOG00000007100	2886.85852272837	2597.3866467159	2514.08733577764	1633.4438410077	2288.15251382289	2222.93423426633	2666.11083507397	2048.17686303231	0.380099451055607	0.0189807670142159	0.370498420942999	Ccdc136	4	56674832	56704549	+	3836	protein_coding	coiled-coil domain containing 136 [Source:RGD Symbol;Acc:1564459]	-
ENSRNOG00000001353	304.618184973767	291.225395639226	317.128033628437	244.859614859579	246.99559639581	197.367649811892	304.32387141381	229.740953689093	0.406526324373633	0.0190205988441343	0.370591249878164	Ap4m1	12	19314251	19320142	+	1362	protein_coding	adaptor related protein complex 4 subunit mu 1 [Source:RGD Symbol;Acc:1310233]	-
ENSRNOG00000053468	13937.2839960531	13845.5645661099	13272.5062879273	16581.3908421576	14898.7009186558	18372.7969975126	13685.1182833634	16617.6295861087	-0.28010847509429	0.0190651377588596	0.370591249878164	Tuba1b	7	140614752	140617721	-	1608	protein_coding	tubulin, alpha 1B [Source:RGD Symbol;Acc:1565476]	-
ENSRNOG00000059626	199.404667137433	169.791928084862	170.531112422839	78.4806457883265	161.60306678685	95.4406945099758	179.909235881711	111.841469028384	0.68329723100698	0.0190719592380673	0.370591249878164	AABR07059142.1	4	4689872	4690366	-	492	pseudogene		-
ENSRNOG00000001960	708.43768676465	609.316602684285	1020.19490063488	590.174456328215	501.336786736477	572.644167059854	779.316396694604	554.718470041516	0.491023057883448	0.0190743126318578	0.370591249878164	Sult1d1	14	22091777	22126021	+	2589	protein_coding	sulfotransferase family 1D, member 1 [Source:RGD Symbol;Acc:620491]	-
ENSRNOG00000016547	336.683257076269	305.195617570259	318.125291595822	451.00211113025	360.852302541091	438.285907798238	320.00138874745	416.713440489859	-0.380038233849175	0.0191043075141281	0.370591249878164	Rgs19	3	177196687	177201525	-	1290	protein_coding	regulator of G-protein signaling 19 [Source:RGD Symbol;Acc:629471]	-
ENSRNOG00000018839	14553.534600523	14299.0594626404	16532.5425833089	10644.0683861181	14082.4217915336	10845.0280441238	15128.3788821574	11857.1727405919	0.351471278771456	0.0191256125618763	0.370591249878164	Ntrk2	17	5933729	6244676	-	10685	protein_coding	neurotrophic receptor tyrosine kinase 2 [Source:RGD Symbol;Acc:3213]	-
ENSRNOG00000042690	903.83421988927	908.064425517144	707.05589887598	507.508176097845	691.404030059647	676.424339730896	839.651514760798	625.112181962796	0.424760108083736	0.0191393405658987	0.370591249878164	Zmat4	16	72762562	73152921	-	4098	protein_coding	zinc finger, matrin type 4 [Source:RGD Symbol;Acc:1584398]	-
ENSRNOG00000047261	124.252154397195	108.537878079564	112.690150314507	235.44193736498	151.502875112672	140.844520053556	115.160060930422	175.929777510403	-0.608603403046358	0.0191836021532175	0.370598653976974	AABR07031445.1	18	14756684	14964991	+	1747	protein_coding		-
ENSRNOG00000008425	1251.53984550077	1106.87142992031	1114.93440753645	483.440778056091	1139.48526069591	567.084514952477	1157.78189431918	730.003517901494	0.664899718327129	0.0192035916478875	0.370598653976974	Nav1	13	52267254	52514875	-	6879	protein_coding	neuron navigator 1 [Source:RGD Symbol;Acc:1590261]	-
ENSRNOG00000002538	156.317226499696	195.583107034462	179.506434129304	99.4088179985469	156.093871328207	88.0278250334728	177.135589221154	114.510171453409	0.627493263453151	0.0192429490684668	0.370598653976974	Epb41l5	13	35580098	35668968	-	2400	protein_coding	erythrocyte membrane protein band 4.1 like 5 [Source:RGD Symbol;Acc:1311366]	-
ENSRNOG00000011557	13.0264355416414	11.8209570185664	8.97532170646519	2.09281722102204	4.5909962155355	0	11.274238088891	2.22793781218585	2.334925620975	0.0192543111527012	1	S100a8	2	190073815	190074354	+	377	protein_coding	S100 calcium binding protein A8 [Source:RGD Symbol;Acc:620265]	-
ENSRNOG00000016984	841.708142690673	687.764771989316	906.507492352985	469.837466119448	723.541003568395	573.570775744417	811.993469010991	588.983081810754	0.462737502187357	0.0192755768463007	0.370598653976974	Atg13	3	80581247	80601410	-	1437	protein_coding	autophagy related 13 [Source:RGD Symbol;Acc:1310685]	-
ENSRNOG00000034269	211.429069175871	190.209944753295	232.36110640071	63.8309252411722	198.331036511134	50.9634776509579	211.333373443292	104.375146467755	1.01607522440648	0.0193105361663825	0.370598653976974	Ago3	5	144364269	144436509	-	3138	protein_coding	argonaute 3, RISC catalytic component [Source:RGD Symbol;Acc:1309163]	-
ENSRNOG00000012061	1570.18649951939	1702.21781067356	1712.29193000008	977.345642217293	1545.32932614925	1192.54537703242	1661.56541339768	1238.40678179965	0.423590558042684	0.0193116606264262	0.370598653976974	Prkcb	1	192233910	192574831	+	2553	protein_coding	protein kinase C, beta [Source:RGD Symbol;Acc:3396]	-
ENSRNOG00000020769	1505.05432181118	1408.84315012186	1860.88336714045	876.890415608235	1497.58296550768	965.526249314512	1591.5936130245	1113.33321014348	0.515316906554761	0.0193128904088779	0.370598653976974	Crebrf	10	16694792	16752205	-	6543	protein_coding	CREB3 regulatory factor [Source:RGD Symbol;Acc:1310862]	-
ENSRNOG00000032492	2562.19966769054	2312.60904581408	2374.47122034374	1365.56323671688	2357.01745705593	1351.92207077723	2416.42664461612	1691.50092151668	0.514373618237701	0.0193358283617851	0.370598653976974	Usp22	10	47429002	47453442	-	1921	protein_coding	ubiquitin specific peptidase 22 [Source:RGD Symbol;Acc:1310354]	-
ENSRNOG00000001640	1439.92214410297	1251.9468115118	1215.65746224234	831.894845356261	1192.74081679612	937.727988777626	1302.50880595237	987.454550310004	0.399075369567222	0.019337492766068	0.370598653976974	Tomm70	11	45480250	45510961	-	1683	protein_coding	translocase of outer mitochondrial membrane 70 [Source:RGD Symbol;Acc:1303049]	-
ENSRNOG00000053830	10.0203350320318	3.22389736869992	6.98080577169515	1.04640861051102	0.918199243107101	0	6.74167939080896	0.654869284539374	3.38960343936449	0.0194065448758177	1	RF00432	10	94448341	94448466	+	126	snoRNA		-
ENSRNOG00000009982	1599.24547111228	1546.39610451973	1182.74794931864	2108.51335017971	1720.70538158271	1806.8869348976	1442.79650831688	1878.70188888667	-0.380767201731453	0.0194074946177247	0.371211906355139	Pnp	15	27875911	27883350	+	1137	protein_coding	purine nucleoside phosphorylase [Source:RGD Symbol;Acc:1597189]	-
ENSRNOG00000015339	797.618668549733	790.929487787714	732.984606027991	491.81204694018	729.050199027038	473.497037811627	773.844254121812	564.786427926282	0.453738110337205	0.0194135132763257	0.371211906355139	Shoc2	1	274688580	274751816	+	2872	protein_coding	SHOC2 leucine-rich repeat scaffold protein [Source:RGD Symbol;Acc:1308146]	-
ENSRNOG00000046705	2317.70349290896	2319.05684055148	2096.23624744332	3165.38604679584	2368.03584797321	3022.59752904409	2244.33219363458	2852.00647460438	-0.345571605098529	0.0194851287931244	0.371732105128285	Snx3	20	47225619	47263390	+	1177	processed_transcript	sorting nexin 3 [Source:RGD Symbol;Acc:1595151]	-
ENSRNOG00000011387	384.780865230022	333.136061432325	392.919639149699	126.615441871833	349.833911623805	180.68869348976	370.278855270682	219.0460156618	0.755916608094797	0.0195281582954521	0.371732105128285	Tet3	4	115066309	115157263	-	6073	protein_coding	tet methylcytosine dioxygenase 3 [Source:RGD Symbol;Acc:1590584]	-
ENSRNOG00000015269	195.396533124621	185.911414928362	178.509176161919	78.4806457883265	161.60306678685	117.679302939485	186.605708071634	119.254338504887	0.642812427772267	0.0195563871486233	0.371732105128285	Atf7	7	144136325	144223429	-	2223	protein_coding	activating transcription factor 7 [Source:RGD Symbol;Acc:1304940]	TF_bZIP
ENSRNOG00000004084	1377.79606690438	1222.9317351935	1478.93356563199	1008.73790053262	1223.95959106177	962.746423260823	1359.88712257662	1065.1479716184	0.352392314479937	0.0195623304703114	0.371732105128285	Fam84a	6	39358985	39363458	-	3719	protein_coding	family with sequence similarity 84, member A [Source:RGD Symbol;Acc:1305779]	-
ENSRNOG00000002255	1010.04977122881	1097.19973781421	1078.03586274321	1342.54224728564	1189.9862190668	1343.58259261616	1061.76179059541	1292.0370196562	-0.283097121495427	0.0195689967960587	0.371732105128285	Fam162a	11	67618625	67646253	+	1558	protein_coding	family with sequence similarity 162, member A [Source:RGD Symbol;Acc:1590883]	-
ENSRNOG00000058202	2515.10409303999	2357.74360897587	2133.13479223656	1066.29037411073	2136.64963871022	1627.1248500924	2335.32749808414	1610.02162097112	0.53620006680983	0.0195729682391887	0.371732105128285	Ppp2r2c	14	78679214	78902063	-	1650	protein_coding	protein phosphatase 2, regulatory subunit B, gamma [Source:RGD Symbol;Acc:620920]	-
ENSRNOG00000002338	1009.0477377256	940.303399204143	1043.13183388473	529.482756918576	968.700201477991	544.845906522968	997.494323604827	681.009621639845	0.550157088072512	0.0196304234994821	0.371996820398022	Dgke	10	76386471	76407989	-	3048	protein_coding	diacylglycerol kinase epsilon [Source:RGD Symbol;Acc:1560914]	-
ENSRNOG00000009184	255.518543316811	262.210319320927	192.470787705309	101.501635219569	203.840231969776	147.330780845497	236.733216781016	150.890882678281	0.647066865122432	0.0196310210586564	0.371996820398022	Foxp1	4	131366744	131694755	-	2420	protein_coding	forkhead box P1 [Source:RGD Symbol;Acc:1308669]	Fork_head
ENSRNOG00000013602	763.549529440825	728.600805326182	782.847504397242	382.985551447033	688.649432330326	540.212863100154	758.33261305475	537.282615625838	0.496209098264387	0.0196912116226605	0.372384057160836	Usp48	5	155934490	156002721	+	6453	protein_coding	ubiquitin specific peptidase 48 [Source:RGD Symbol;Acc:735213]	-
ENSRNOG00000019573	88.17894828188	217.075756159128	167.539338520684	237.534754586002	246.99559639581	284.468866160801	157.598014320564	256.333072380871	-0.703250807895759	0.0197346518441899	0.372384057160836	Lcat	19	37913336	37916813	-	1362	protein_coding	lecithin cholesterol acyltransferase [Source:RGD Symbol;Acc:2993]	-
ENSRNOG00000016427	1642.33291175002	1565.73948873193	1450.01308457782	802.595404261953	1474.62798443	1007.22364011984	1552.69516168659	1094.8156762706	0.503624291485438	0.0197492817093599	0.372384057160836	Letm1	14	82227708	82267350	+	2699	protein_coding	leucine zipper and EF-hand containing transmembrane protein 1 [Source:RGD Symbol;Acc:1359678]	-
ENSRNOG00000018531	381.774764720412	443.823204424356	381.949801508463	533.66839136062	463.690617769086	551.332167314908	402.515923551077	516.230392148205	-0.359222757327676	0.0197596985760375	0.372384057160836	Mrps11	1	140477868	140487248	+	892	protein_coding	mitochondrial ribosomal protein S11 [Source:RGD Symbol;Acc:1559901]	-
ENSRNOG00000025040	1359.75946384672	1370.15638169747	1241.58616939435	1849.00401477297	1459.01859729718	1648.43684983735	1323.83400497951	1652.15315396917	-0.31937074642316	0.0197618577621671	0.372384057160836	Gng10	5	76182121	76189013	+	1072	protein_coding	G protein subunit gamma 10 [Source:RGD Symbol;Acc:621514]	-
ENSRNOG00000019265	30.0610050960955	9.67169210609976	5.98354780431013	38.7171185889078	39.4825674536053	38.9175647516406	15.2387483355018	39.0390835980512	-1.35445268139092	0.0197995656482271	0.372678208322936	Pcdh12	18	31414250	31430973	-	5331	protein_coding	protocadherin 12 [Source:RGD Symbol;Acc:619917]	-
ENSRNOG00000018285	5219.59251818538	4617.69566443452	5232.61255486921	2548.00496659433	4832.48261647267	3184.75404884259	5023.3002458297	3521.74721063653	0.512218606823483	0.0198247599899113	0.372736429464721	Kcna2	2	209838869	209852471	+	11672	protein_coding	potassium voltage-gated channel subfamily A member 2 [Source:RGD Symbol;Acc:2950]	-
ENSRNOG00000013975	58.1179431857846	53.7316228116653	41.8848346301709	96.2695921670139	60.6011500450686	101.926955301916	51.2448002092069	86.2658991713328	-0.750610830289301	0.0198739368054008	0.373244926751765	Acat2l1	1	47996521	48026268	+	2030	protein_coding	acetyl-CoA acetyltransferase 2-like 1 [Source:RGD Symbol;Acc:1562948]	-
ENSRNOG00000023496	239.486007265561	267.583481602093	218.39949485732	101.501635219569	221.286017588811	131.578433207928	241.822994574991	151.455362005436	0.672546923321505	0.0199492091217946	0.373848088600958	Fam189a1	1	125553439	125967756	-	1545	protein_coding	family with sequence similarity 189, member A1 [Source:RGD Symbol;Acc:1592985]	-
ENSRNOG00000016043	9724.73514858688	10173.5454631607	11141.3660116255	12823.7375218126	16117.1513142589	11188.7998660967	10346.5488744577	13376.5629007227	-0.370567116327639	0.0199503871770449	0.373848088600958	Aqp4	18	6765945	6782996	-	5419	protein_coding	aquaporin 4 [Source:RGD Symbol;Acc:2143]	-
ENSRNOG00000001039	402.817468287679	384.718419331524	401.894960856164	525.297122476532	453.590426094908	518.900863355208	396.476949491789	499.262803975549	-0.331915104073146	0.0200483507104785	0.374134219485751	Eif2b1	12	37444072	37465398	+	2554	protein_coding	eukaryotic translation initiation factor 2B subunit alpha [Source:RGD Symbol;Acc:620819]	-
ENSRNOG00000012503	766.555629950434	810.272871999913	747.943475538766	409.145766709809	722.622804325288	521.680689408897	774.923992496371	551.149753481331	0.490640592260143	0.0200510676015926	0.374134219485751	Dnajc16	5	160325107	160352927	-	2622	protein_coding	DnaJ heat shock protein family (Hsp40) member C16 [Source:RGD Symbol;Acc:1359395]	-
ENSRNOG00000020506	167.339595034931	163.344133347463	201.446109411774	108.826495493146	152.421074355779	98.2205205636644	177.376612598056	119.822696804196	0.565118301147206	0.0200546167554147	0.374134219485751	Khnyn	15	34552410	34561727	+	2028	protein_coding	KH and NYN domain containing [Source:RGD Symbol;Acc:1565688]	-
ENSRNOG00000018111	7462.1434983541	6957.17052165443	6810.27465927231	3144.45787458562	6472.38646466195	5039.82463533746	7076.52955976028	4885.55632486168	0.534403351025056	0.0200761597224271	0.374134219485751	Slc12a5	3	161425988	161462879	+	3472	protein_coding	solute carrier family 12 member 5 [Source:RGD Symbol;Acc:620811]	-
novel.859	488.992349563153	514.748946535754	402.892218823549	282.530324837975	428.799046531016	282.615648791676	468.877838307485	331.315006720222	0.499903717998524	0.0201234079742372	0.374134219485751	-	17	19533888	19537924	-	4037	-	-	-
ENSRNOG00000013683	2004.06700640636	1888.12922560192	1549.73888131632	2289.54203979811	2126.54944703605	2423.08171013191	1813.9783711082	2279.72439898869	-0.32975305012342	0.0201237562974119	0.374134219485751	S1pr1	2	218654554	218658761	-	2571	protein_coding	sphingosine-1-phosphate receptor 1 [Source:RGD Symbol;Acc:61958]	-
ENSRNOG00000017108	2550.1752656521	2557.62524583527	2438.29573025638	1409.51239835834	2435.06439272003	1583.57424191795	2515.36541391458	1809.38367766544	0.475002194837306	0.0201577132970475	0.374134219485751	Syngr1	7	121311024	121334437	+	1144	protein_coding	synaptogyrin 1 [Source:RGD Symbol;Acc:3801]	-
ENSRNOG00000012358	457.929310963854	462.091956180322	377.960769638923	230.209894312424	388.398279834304	291.881735637304	432.6606789277	303.496636594678	0.509971628404806	0.020161767022666	0.374134219485751	Pcyt1b	X	62727755	62818522	+	2316	protein_coding	phosphate cytidylyltransferase 1, choline, beta [Source:RGD Symbol;Acc:708434]	-
ENSRNOG00000001488	2961.0090019654	2884.31351253019	2900.02616915564	3778.58149255529	3154.01440007289	3646.2051737549	2915.11622788375	3526.26702212769	-0.274447604786213	0.0201653131048057	0.374134219485751	Psmb1	1	57470632	57489727	-	1068	protein_coding	proteasome subunit beta 1 [Source:RGD Symbol;Acc:621092]	-
ENSRNOG00000032700	349.709692617911	355.703343013224	305.160938019817	209.281722102204	299.332953252915	228.872345087029	336.857991216984	245.829006814049	0.452876222776641	0.0202362678103944	0.375038084200331	Zbtb34	3	12448281	12467662	-	6297	protein_coding	zinc finger and BTB domain containing 34 [Source:RGD Symbol;Acc:1596130]	ZBTB
ENSRNOG00000021748	672.364480649335	643.704841283751	654.201226604574	896.772179207944	730.886597513252	828.388163999207	656.756849512553	818.682313573468	-0.317324442199949	0.0202757579965243	0.37522856165777	Las1l	X	65081591	65102380	-	3308	protein_coding	LAS1-like, ribosome biogenesis factor [Source:RGD Symbol;Acc:1565755]	-
ENSRNOG00000020744	2877.84022119954	2752.1337204135	2750.43747404789	1671.1145509861	2693.07838003313	1808.74015226672	2793.47047188698	2057.64436109532	0.440846415876948	0.020314118470362	0.37522856165777	Adar	2	189062443	189083236	+	3608	protein_coding	adenosine deaminase, RNA-specific [Source:RGD Symbol;Acc:71099]	-
ENSRNOG00000007160	298.605983954548	289.076130726759	294.191100378581	184.16791544994	268.114178987273	173.275824013257	293.957738353296	208.519306150157	0.494358916514127	0.0203432065361362	0.37522856165777	Kat14	3	138504214	138549437	+	3780	protein_coding	lysine acetyltransferase 14 [Source:RGD Symbol;Acc:1309538]	-
ENSRNOG00000045698	561.138761793782	508.301151798354	582.398652952853	258.462926796222	534.391959488333	190.881389019952	550.612855514996	327.912091768169	0.747201130138971	0.0203447023059532	0.37522856165777	Lin7c	3	101010899	101018433	+	816	protein_coding	lin-7 homolog C, crumbs cell polarity complex component [Source:RGD Symbol;Acc:621164]	-
ENSRNOG00000018631	239.486007265561	192.359209665762	221.391268759475	441.584433635651	264.441382014845	265.010083784981	217.745495230266	323.678633145159	-0.56992350034958	0.0203577903300836	0.37522856165777	Enkur	17	88071757	88095729	-	1527	protein_coding	enkurin, TRPC channel interacting protein [Source:RGD Symbol;Acc:1309839]	-
ENSRNOG00000005492	2217.50014258864	2531.83406688567	2574.92007178813	3463.61250079148	2647.16841787777	3131.01074513794	2441.41809375415	3080.59722126906	-0.335355367252524	0.0203970215383484	0.375389705721187	Hpcal1	6	43001948	43109071	+	1670	protein_coding	hippocalcin-like 1 [Source:RGD Symbol;Acc:708375]	-
ENSRNOG00000048891	1045.12094384092	956.422886047643	988.282645678556	730.393210136692	909.01725067603	732.020860804668	996.60882518904	790.477107205797	0.333979250542251	0.0204110501124417	0.375389705721187	Prr14l	14	83226601	83293822	+	10573	protein_coding	proline rich 14-like [Source:RGD Symbol;Acc:1305469]	-
ENSRNOG00000049469	67.1362447146132	88.1198614111311	64.8217678800264	33.4850755363526	58.7647515588544	31.5046952751376	73.3592913352569	41.2515074567816	0.826259298011993	0.0204451383649611	0.375607035430359	AABR07049554.2	5	128392352	128392766	+	414	pseudogene		-
ENSRNOG00000048851	14.0284690448446	9.67169210609976	15.9561274781603	2.09281722102204	6.42739470174971	1.85321736912574	13.2187628763682	3.45780976396583	1.92413191618076	0.0204497036532803	1	AABR07070357.1	8	67073542	67073618	-	77	miRNA		-
ENSRNOG00000005916	1471.98721620547	1500.1869089017	1510.84582058831	948.046201122984	1436.06361621951	911.782945609865	1494.33998189849	1098.63092098412	0.443485064085439	0.0205024830773101	0.37595090817079	Ppm1a	6	94429068	94484351	+	1804	protein_coding	protein phosphatase, Mg2+/Mn2+ dependent, 1A [Source:RGD Symbol;Acc:3373]	-
ENSRNOG00000016258	251.510409303999	239.643037740027	298.180132248121	116.151355766723	248.831994882024	97.2939118791015	263.111193097383	154.092420842616	0.770710098582521	0.0205614048259049	0.37595090817079	Zfp516	18	79773608	79854192	+	4297	protein_coding	zinc finger protein 516 [Source:RGD Symbol;Acc:1306817]	zf-C2H2
ENSRNOG00000010170	6106.39216852019	6037.28513911872	5586.63913329089	8145.24462421778	6095.92477498804	8383.95537792486	5910.10548030993	7541.70825904356	-0.351673506432245	0.020584024779011	0.37595090817079	Tubb4b	3	2441733	2444281	-	1647	protein_coding	tubulin, beta 4B class IVb [Source:RGD Symbol;Acc:735101]	-
ENSRNOG00000002232	111.225718855553	116.060305273197	143.605147303443	42.9027530309518	110.183909172852	52.8166950200837	123.630390477398	68.6344524079625	0.845736099102172	0.0205875181702275	0.37595090817079	Aff1	14	7226586	7384876	-	4908	protein_coding	AF4/FMR2 family, member 1 [Source:RGD Symbol;Acc:1307940]	AF-4
ENSRNOG00000011358	1002.03350320318	967.169210609976	954.375874787466	416.470626983386	962.272806776242	491.102602818322	974.526196200208	623.28201219265	0.644210539391699	0.0206383095358833	0.37595090817079	Hipk3	3	94352969	94419048	-	4311	protein_coding	homeodomain interacting protein kinase 3 [Source:RGD Symbol;Acc:619884]	-
ENSRNOG00000016737	168.341628538135	174.090457909796	177.511918194534	234.395528754469	206.594829699098	255.743996939352	173.314668214155	232.244785130973	-0.422092392148275	0.0206817509919698	0.37595090817079	Tcerg1l	1	210550668	210739600	-	1841	protein_coding	transcription elongation regulator 1-like [Source:RGD Symbol;Acc:1562437]	-
novel.1783	31.0630385992987	13.970221931033	19.9451593477004	87.8983232829257	19.2821841052491	55.5965210737723	21.6594732926774	54.2590094873157	-1.31940993392851	0.0207710319066469	0.37595090817079	-	7	33625956	33664054	-	1018	-	-	-
ENSRNOG00000001849	2266.5997842456	2208.36969755944	2446.27379399546	1271.38646177089	2245.91534863997	1390.83963552887	2307.0810919335	1636.04714864658	0.495611478024048	0.0207737561233352	0.37595090817079	Mapk1	11	88211599	88273254	-	1471	protein_coding	mitogen activated protein kinase 1 [Source:RGD Symbol;Acc:70500]	-
ENSRNOG00000051102	171.347729047744	156.896338610063	154.574984944678	99.4088179985469	133.13889025053	108.413216093856	160.939684200828	113.653641447644	0.50004324791869	0.020787675829739	0.37595090817079	AABR07004269.3	1	134992510	135000438	+	2288	processed_pseudogene		-
novel.1378	174.353829557354	148.299278960196	168.536596488069	36.6243013678857	151.502875112672	31.5046952751376	163.72990166854	73.210623918565	1.15886778804744	0.0208033469447467	0.37595090817079	-	4	74700518	74833900	+	1165	-	-	-
ENSRNOG00000019766	832.689841161844	811.347504456146	858.639109918504	412.284992541342	808.015333934249	481.836515972693	834.225485178831	567.378947482761	0.555420283173138	0.0208175381006666	0.37595090817079	Exoc8	19	57647291	57649827	-	2537	protein_coding	exocyst complex component 8 [Source:RGD Symbol;Acc:620245]	-
ENSRNOG00000052099	100.203350320318	82.7466991299646	11.9670956086203	0	13.7729886466065	6.4862607919401	64.972381686301	6.7530831461822	3.26001761338345	0.0208639109826213	0.37595090817079	LOC103694869	KL568418.1	137271	155262	-	894	protein_coding	isochorismatase domain-containing protein 1 [Source:RGD Symbol;Acc:9465707]	-
ENSRNOG00000013090	241.490074271967	262.210319320927	335.078677041367	359.964562015791	415.02605788441	355.817734872143	279.593023544754	376.936118257448	-0.430949921602614	0.0208715488142249	0.37595090817079	Gadd45g	17	13391467	13393243	-	1090	protein_coding	growth arrest and DNA-damage-inducible, gamma [Source:RGD Symbol;Acc:1311796]	-
ENSRNOG00000007038	174.353829557354	211.702593877961	203.440625346544	88.9447318934367	179.967051648992	100.07373793279	196.49901626062	122.995173825073	0.673396234437009	0.0208812438499476	0.37595090817079	Cntn5	8	7814895	8524643	-	3341	protein_coding	contactin 5 [Source:RGD Symbol;Acc:621302]	-
ENSRNOG00000002376	1768.58913315362	1768.84502296002	1840.93820779275	775.388780388666	1699.58679899124	1149.92137754252	1792.7907879688	1208.29898564081	0.568815502661147	0.0208825389798776	0.37595090817079	Clasp1	13	34365147	34584651	+	8199	protein_coding	cytoplasmic linker associated protein 1 [Source:RGD Symbol;Acc:1310970]	-
ENSRNOG00000003845	216.439236691887	203.105534228095	162.553048683759	92.0839577249698	142.320882681601	152.890432952874	194.03260653458	129.098424453148	0.584851586346549	0.0208839175621508	0.37595090817079	Wnt3	10	91830654	91874793	+	2951	protein_coding	Wnt family member 3 [Source:RGD Symbol;Acc:3972]	-
ENSRNOG00000054603	2615.30744336031	2708.07378970793	2381.45202611543	1408.46598974783	2524.12971930142	1409.37180922013	2568.27775306122	1780.65583942313	0.52816667791712	0.0208929589058669	0.37595090817079	Pacsin1	20	7279820	7286586	+	1326	protein_coding	protein kinase C and casein kinase substrate in neurons 1 [Source:RGD Symbol;Acc:3247]	-
ENSRNOG00000050741	375.762563701193	305.195617570259	370.979963867228	524.250713866021	392.071076806732	487.39616808007	350.64604837956	467.905986250941	-0.414935944920907	0.0209265427085659	0.37595090817079	Rbm4	1	220039734	220048966	-	1615	protein_coding	RNA binding motif protein 4 [Source:RGD Symbol;Acc:1306891]	-
ENSRNOG00000024194	776.575964982466	720.003745676315	821.740565125258	401.820906436232	748.332383132287	428.093212268047	772.773425261346	526.082167278855	0.554140823320548	0.0209627874795414	0.37595090817079	Rsf1	1	162549420	162662170	+	4291	protein_coding	remodeling and spacing factor 1 [Source:RGD Symbol;Acc:1311245]	-
ENSRNOG00000028630	262.532777839234	246.090832477427	266.267877291801	69.0629682937273	246.077397152703	50.0368689663951	258.297162536154	121.725744804275	1.08395971026343	0.0209912427037138	0.37595090817079	Ksr2	12	44536293	44911147	-	2881	protein_coding	kinase suppressor of ras 2 [Source:RGD Symbol;Acc:1562674]	-
ENSRNOG00000012156	399.81136777807	435.226144774489	417.851088334324	524.250713866021	493.072993548513	539.286254415591	417.629533628961	518.869987276708	-0.313289065210216	0.0210240789444721	0.37595090817079	Ostf1	1	234749568	234796739	+	1174	protein_coding	osteoclast stimulating factor 1 [Source:RGD Symbol;Acc:628849]	-
ENSRNOG00000011058	2347.76449800506	2320.13147300771	2570.93103991859	1885.62831614086	2194.49619102597	1821.71267385061	2412.94233697712	1967.27906033914	0.294521284947249	0.0210289003454476	0.37595090817079	Utrn	1	6451810	6970040	-	12734	protein_coding	utrophin [Source:RGD Symbol;Acc:3947]	-
ENSRNOG00000026109	1481.0055177343	1557.14242908206	1454.00211644736	2114.79180184277	1560.93871328207	2054.29145367589	1497.38335442124	1910.00732293358	-0.35097462287864	0.0210362806059651	0.37595090817079	Prmt1	1	100971273	100980340	-	1062	protein_coding	protein arginine methyltransferase 1 [Source:RGD Symbol;Acc:62020]	-
ENSRNOG00000053168	389.791032746038	334.210693888558	288.207552574271	113.01212993519	321.369735087485	147.330780845497	337.403093069623	193.904215289391	0.797552957577234	0.0210373034093175	0.37595090817079	LOC102553088	2	230476320	230479594	+	2216	lincRNA	collagen alpha-1(XXV) chain-like [Source:RGD Symbol;Acc:7687817]	-
ENSRNOG00000004473	301.612084464158	290.150763182993	335.078677041367	111.965721324679	282.805366876987	176.982258751508	308.947174896173	190.584448984392	0.695018762883822	0.0210437599640857	0.37595090817079	Ppargc1a	14	63095720	63187009	+	2737	protein_coding	PPARG coactivator 1 alpha [Source:RGD Symbol;Acc:620925]	-
novel.1116	337.685290579472	318.091207045059	314.136259726282	102.54804383008	314.024141142628	126.945389785113	323.304252450271	181.172524919274	0.833930074899962	0.021095175034197	0.37595090817079	-	2	33933734	33983235	-	1717	-	PF13855:Leucine rich repeat	-
ENSRNOG00000047174	95.1931828043023	74.1496394800982	74.7943475538766	34.5314841468637	68.8649432330326	25.9450431677604	81.379056612759	43.1138235158855	0.914130190025786	0.021137595120284	0.37595090817079	Pcdha4	18	29972808	29975192	+	2385	protein_coding	protocadherin alpha 4 [Source:RGD Symbol;Acc:620337]	-
ENSRNOG00000038150	664.34821262371	788.780222875247	661.182032376269	1157.32792322519	712.52261265111	1047.99442224061	704.770155958409	972.614986038969	-0.464497505105397	0.0211495172283358	0.37595090817079	RGD1560394	14	82053685	82055290	-	665	protein_coding	RGD1560394 [Source:RGD Symbol;Acc:1560394]	-
ENSRNOG00000020946	261.530744336031	271.882011427027	267.265135259186	396.588863383677	286.478163849415	397.515125677472	266.892630340748	360.194050970188	-0.431863663173205	0.0211520671499262	0.37595090817079	Ccdc12	8	118926478	118977051	+	813	protein_coding	coiled-coil domain containing 12 [Source:RGD Symbol;Acc:1306081]	-
ENSRNOG00000015903	1401.84487098125	1371.2310141537	1395.16389637165	478.208735003536	1412.19043589872	506.854950455891	1389.4132605022	799.084707119383	0.797679550154301	0.0211683463804052	0.37595090817079	Add2	4	117743710	117882464	+	4396	protein_coding	adducin 2 [Source:RGD Symbol;Acc:2042]	-
ENSRNOG00000011885	137.278589938836	162.269500891229	191.473529737924	262.648561238266	262.604983528631	184.395128228011	163.673873522663	236.549557664969	-0.530541374170188	0.0211869627376127	0.37595090817079	Rhpn2	1	91596397	91657395	+	3185	protein_coding	rhophilin, Rho GTPase binding protein 2 [Source:RGD Symbol;Acc:1308366]	-
ENSRNOG00000054689	1522.08889136563	1342.2159378354	1573.67307253356	2032.1255216124	1546.24752539236	2212.74153873614	1479.32596724487	1930.3715285803	-0.38372493507407	0.0212067972727143	0.37595090817079	Cox7b	X	77065397	77071676	+	478	protein_coding	cytochrome c oxidase subunit 7B [Source:RGD Symbol;Acc:727789]	-
ENSRNOG00000011567	163.331461022119	178.388987734729	177.511918194534	238.581163196513	206.594829699098	249.257736147412	173.07745565046	231.477909681008	-0.419279015821188	0.0212220027884	0.37595090817079	Rpusd4	8	36467706	36477189	+	1800	protein_coding	RNA pseudouridylate synthase domain containing 4 [Source:RGD Symbol;Acc:1311268]	-
ENSRNOG00000054374	606.230269437925	678.093079883216	669.16009611535	868.519146724147	712.52261265111	893.250771918608	651.16114847883	824.764177097955	-0.340819191786836	0.0212705216505058	0.37595090817079	Smim29	20	7140245	7142213	-	878	protein_coding	small integral membrane protein 29 [Source:RGD Symbol;Acc:1564450]	-
ENSRNOG00000049604	409.831702810102	515.823578991987	467.713986703575	341.129207026593	383.807283618768	356.744343556705	464.456422835221	360.560278067355	0.364331272728613	0.0212892226545574	0.37595090817079	Mvk	12	47904719	47919400	-	1188	protein_coding	mevalonate kinase [Source:RGD Symbol;Acc:621295]	-
ENSRNOG00000025448	674.368547655742	678.093079883216	579.406879050698	896.772179207944	740.98678918743	800.589903462321	643.956168863219	812.782957285899	-0.335603088171663	0.0212970168570219	0.37595090817079	Limd2	10	94350817	94352880	-	1145	protein_coding	LIM domain containing 2 [Source:RGD Symbol;Acc:1309967]	-
ENSRNOG00000014723	92.1870822946928	101.015450885931	108.701118444967	61.7381080201502	78.0469356641036	60.2295644965866	100.634550541864	66.6715360602801	0.592519571800113	0.0213290824539441	0.37595090817079	Cbfa2t3	19	55441572	55510460	-	2828	protein_coding	CBFA2/RUNX1 translocation partner 3 [Source:RGD Symbol;Acc:1310547]	-
ENSRNOG00000021380	518.051321156045	539.46549302912	526.552206779292	407.052949488787	467.363414741514	372.496691194274	528.023006988152	415.637685141525	0.344935597412764	0.0213294211498497	0.37595090817079	Fads6	10	103832838	103848035	-	1796	protein_coding	fatty acid desaturase 6 [Source:RGD Symbol;Acc:1311950]	-
ENSRNOG00000018873	2952.99273393978	2929.44807569199	3131.39001758897	1388.58422614812	2875.80002941144	1942.17180284378	3004.61027574025	2068.85201946778	0.538104001501477	0.0213427545282795	0.37595090817079	Fam168a	1	165724451	165878652	+	4391	protein_coding	family with sequence similarity 168, member A [Source:RGD Symbol;Acc:1308929]	-
ENSRNOG00000011599	122.248087390788	96.7169210609976	98.7285387711171	209.281722102204	137.729886466065	135.284867946179	105.897849074301	160.765492171483	-0.599387585603129	0.0214107447811537	0.37595090817079	Gldc	1	248297331	248377093	-	3787	protein_coding	glycine decarboxylase [Source:RGD Symbol;Acc:1308660]	-
ENSRNOG00000047000	8.01626802562546	119.284202641897	7.97806373908017	10.4640861051102	10.1001916741781	11.1193042147545	45.0928448022009	10.5611939980143	2.09172479400016	0.0214616110959667	0.37595090817079	Fuom	1	141832774	141836250	+	1183	protein_coding	fucose mutarotase [Source:RGD Symbol;Acc:1311186]	-
novel.342	203.412801150246	198.807004403162	182.498208031459	374.614282562945	189.149044080063	323.386430912442	194.906004528289	295.716585851817	-0.60034197068641	0.0214662693731919	0.37595090817079	-	10	40846371	40848414	-	2044	-	-	-
ENSRNOG00000020797	57.1159096825814	62.3286824615318	66.8162838147964	21.9745808207314	47.7463606415692	33.3579126442634	62.0869586529699	34.3596180355213	0.847409295794243	0.0214731294860699	0.37595090817079	She	2	189169877	189191000	+	1676	protein_coding	Src homology 2 domain containing E [Source:RGD Symbol;Acc:1583215]	-
ENSRNOG00000005450	132.26842242282	132.179792116697	100.723054705887	29.2994410943086	110.183909172852	37.9909560670777	121.723756415135	59.1581021114128	1.03713696226949	0.0214813805515745	0.37595090817079	Lsm11	10	31028697	31041626	-	1144	protein_coding	LSM11, U7 small nuclear RNA associated [Source:RGD Symbol;Acc:1565523]	-
novel.1959	21.0427035672668	25.7911789495994	41.8848346301709	75.3414199567935	34.8915712380698	68.5690426576525	29.572905715679	59.6006779508386	-1.00762794205399	0.0214952553406714	0.37595090817079	-	9	53589581	53591104	+	1524	-	-	-
ENSRNOG00000049057	572.161130329017	507.226519342121	549.489140029147	364.150196457835	484.809200360549	405.854603838538	542.958929900095	418.271333552307	0.375638482913531	0.0215400520190223	0.37595090817079	Znrf2	4	85009350	85090914	+	5774	protein_coding	zinc and ring finger 2 [Source:RGD Symbol;Acc:1306645]	-
ENSRNOG00000021904	756.535294918403	704.958891289049	698.080577169515	321.247443426883	708.849815678682	359.524169610394	719.858254458989	463.20714290532	0.635301522746198	0.0215564421002125	0.37595090817079	Tecpr2	6	135313008	135402814	+	4518	protein_coding	tectonin beta-propeller repeat containing 2 [Source:RGD Symbol;Acc:1307503]	-
novel.1406	0	1.07463245623331	0	7.32486027357714	4.5909962155355	3.70643473825149	0.358210818744435	5.20743040912138	-3.82297887278829	0.0215676827648031	1	-	4	168697868	168720455	+	602	-	-	-
ENSRNOG00000003203	1350.74116231789	1286.33505011127	1183.74520728602	1834.35429422582	1381.88986087619	1621.56519798502	1273.60713990506	1612.60311769568	-0.340161001758916	0.0216078143696283	0.37595090817079	Hexim1	10	91200874	91202984	+	2111	protein_coding	hexamethylene bis-acetamide inducible 1 [Source:RGD Symbol;Acc:1559851]	-
ENSRNOG00000051837	234.475839749545	249.314729846127	251.309007781025	150.682839913587	213.940423643954	170.495997959568	245.033192458899	178.37308717237	0.456131553512596	0.0216115330129647	0.37595090817079	Nwd2	14	46136786	46153212	-	7109	protein_coding	NACHT and WD repeat domain containing 2 [Source:RGD Symbol;Acc:1563065]	-
ENSRNOG00000001773	859.74474574833	848.959640424312	853.652820081579	561.921423844418	808.015333934249	550.405558630346	854.119068751407	640.114105469671	0.415586875437595	0.0216206395366571	0.37595090817079	Senp2	11	82630436	82664630	-	2086	protein_coding	SUMO specific peptidase 2 [Source:RGD Symbol;Acc:708378]	-
ENSRNOG00000008157	3493.08879216629	3379.71907485375	2803.2921463193	2037.35756466496	2869.37263470969	2520.37562201101	3225.36667111311	2475.70194046189	0.381374841287407	0.0216517004414044	0.37595090817079	Syn2	4	147037179	147195096	+	2641	protein_coding	synapsin II [Source:RGD Symbol;Acc:3798]	-
ENSRNOG00000014928	3150.3933340708	2975.65727131003	2685.61570616786	944.906975291451	2891.40941654426	1479.79406924691	2937.22210384956	1772.03682036087	0.72881159146154	0.0216591961834598	0.37595090817079	Apba1	1	241594565	241796513	+	3681	protein_coding	amyloid beta precursor protein binding family A member 1 [Source:RGD Symbol;Acc:620844]	-
ENSRNOG00000015553	320.650721025018	281.553703533126	380.952543541078	160.100517408186	307.596746440879	159.376693744814	327.718989366408	209.024652531293	0.6478079337157	0.0216669530681349	0.37595090817079	Gatad2b	2	189655702	189733540	+	3332	protein_coding	GATA zinc finger domain containing 2B [Source:RGD Symbol;Acc:1308533]	zf-GATA
ENSRNOG00000006532	4370.87014097228	4418.88866003136	4918.47629514293	5999.06056405968	4995.92208174574	5708.83610559185	4569.41169871552	5567.93958379909	-0.28503015491485	0.0216676123772314	0.37595090817079	H3f3b	10	104573664	104575890	-	1655	protein_coding	H3 histone family member 3B [Source:RGD Symbol;Acc:621095]	-
ENSRNOG00000026791	699.419385235821	615.764397421685	596.360264496243	380.892734226011	572.956327698831	468.863994388813	637.18134905125	474.237685437885	0.425133585722115	0.0217394574977102	0.37620401960524	Pgbd5	19	57127054	57192095	-	2006	protein_coding	piggyBac transposable element derived 5 [Source:RGD Symbol;Acc:1310825]	-
ENSRNOG00000004752	2947.98256642376	2838.10431691216	2856.1468185907	1636.58306683924	2846.41765363201	1571.52832901863	2880.74456730888	2018.17634982996	0.513221808892357	0.0217400214330407	0.37620401960524	Nalcn	15	109735595	110046704	-	5324	protein_coding	sodium leak channel, non-selective [Source:RGD Symbol;Acc:628710]	-
ENSRNOG00000050441	37.0752396185177	2.14926491246661	13.9616115433903	0	6.42739470174971	1.85321736912574	17.7287053581249	2.76020402362515	2.66546900268108	0.0217619145425424	0.37620401960524	AABR07028989.1	10	1622573	1674701	+	2020	protein_coding		-
ENSRNOG00000013061	2717.51486068703	2617.80466338433	2692.59651193956	3343.27551058271	2909.7734014064	3371.92900312429	2675.97201200364	3208.32597170447	-0.261633748106665	0.0218134746402429	0.37620401960524	Tusc3	16	56247659	56396502	+	2177	protein_coding	tumor suppressor candidate 3 [Source:RGD Symbol;Acc:1303318]	-
novel.1614	30.0610050960955	27.940443862066	25.9287071520106	58.5988821886171	34.8915712380698	61.1561731811495	27.9767187033907	51.5488755359455	-0.87992539989781	0.0218147080270533	0.37620401960524	-	6	105153552	105157287	+	2580	-	-	-
ENSRNOG00000001956	1373.78793289156	1264.8424009866	1199.70133476418	633.077209359167	1266.19675624469	653.259122616824	1279.44388954745	850.844362740228	0.588140977757782	0.0218382982478566	0.37620401960524	Dzip3	11	54404446	54472447	+	4445	protein_coding	DAZ interacting zinc finger protein 3 [Source:RGD Symbol;Acc:1563278]	-
ENSRNOG00000003338	430.874406377368	478.211443023821	464.72221280142	504.368950266312	621.620887583507	625.460862079938	457.936020734203	583.816899976586	-0.351391384028704	0.0218383477731118	0.37620401960524	Pmp22	10	49538588	49568583	+	1982	protein_coding	peripheral myelin protein 22 [Source:RGD Symbol;Acc:3359]	-
ENSRNOG00000052157	800.624769059343	694.212566726716	550.486397996532	324.386669258416	633.5574777439	399.368343046598	681.77457792753	452.437496682971	0.590722016672946	0.021871975498585	0.376242066920105	Nav3	7	52165233	52404774	-	6765	protein_coding	neuron navigator 3 [Source:RGD Symbol;Acc:1306259]	-
ENSRNOG00000029598	996.021302183963	888.721041304944	1030.16748030873	620.520306033035	875.962077924174	742.21355633486	971.636607932545	746.231980097356	0.380258137711918	0.0218851744825747	0.376242066920105	Robo2	11	11062790	11585765	-	10329	protein_coding	roundabout guidance receptor 2 [Source:RGD Symbol;Acc:620167]	-
ENSRNOG00000012686	572.161130329017	602.868807946885	844.677498375113	739.810887631291	1086.2297045957	996.104335905087	673.235812217005	940.714976044026	-0.482883265080626	0.0219177502829119	0.376418389532901	Pomc	6	28382962	28388967	+	1117	protein_coding	proopiomelanocortin [Source:RGD Symbol;Acc:3366]	-
ENSRNOG00000023661	798.620702052936	684.540874620616	703.06686700644	283.576733448486	727.213800540824	303.927648536622	728.742814559998	438.239394175311	0.733021870637265	0.0219758948007129	0.37657213609693	Celf2	17	75352389	75654951	+	1628	protein_coding	CUGBP, Elav-like family member 2 [Source:RGD Symbol;Acc:68347]	-
ENSRNOG00000027012	2950.98866693337	2725.26790900767	4016.95509262687	1989.22276858145	2548.92109886531	2651.95405521894	3231.0705561893	2396.69930755523	0.43087231489503	0.0220184900294179	0.37657213609693	Usp54	15	4091754	4190408	+	6796	protein_coding	ubiquitin specific peptidase 54 [Source:RGD Symbol;Acc:1303206]	-
ENSRNOG00000018087	1764.5809991408	1695.77001593616	1690.35225471761	2791.8181728434	2020.03833483562	1917.15336836058	1716.90108993152	2243.0032920132	-0.385296015906701	0.0220628495611771	0.37657213609693	Vim	17	80882666	80891212	+	1857	protein_coding	vimentin [Source:RGD Symbol;Acc:621646]	-
ENSRNOG00000003533	2000.05887239355	2029.98070982472	1936.67497266171	1166.74560071979	1829.97109151245	1517.78502531398	1988.90485162666	1504.83390584874	0.4019408908703	0.022109755198028	0.37657213609693	Clcn4	X	25016401	25080410	+	4332	protein_coding	chloride voltage-gated channel 4 [Source:RGD Symbol;Acc:708381]	-
ENSRNOG00000005391	3141.37503254198	2737.08886602623	4633.26051647081	886.308093102834	2560.8576890257	924.755467193746	3503.90813834634	1457.30708310743	1.26558898584286	0.0221099049361282	0.37657213609693	Prex2	5	7627771	7941822	-	5996	protein_coding	phosphatidylinositol-3,4,5-trisphosphate-dependent Rac exchange factor 2 [Source:RGD Symbol;Acc:1307865]	-
ENSRNOG00000004402	1965.98973328464	1809.68105629689	1806.03417893427	838.173297019327	1853.84427183324	975.718944844704	1860.5683228386	1222.57883789909	0.605498669199453	0.0221577997886652	0.37657213609693	Lpgat1	13	110398800	110467834	+	3761	protein_coding	lysophosphatidylglycerol acyltransferase 1 [Source:RGD Symbol;Acc:1585897]	-
ENSRNOG00000013386	1739.53016156072	1791.41230454092	1789.08079348873	2579.39722490967	1824.46189605381	2418.44866670909	1773.34108653013	2274.10259589086	-0.358625378897638	0.0221588821804597	0.37657213609693	Psmb5	15	33259043	33263659	-	873	protein_coding	proteasome subunit beta 5 [Source:RGD Symbol;Acc:61879]	-
novel.1392	53.1077756697687	50.5077254429654	50.8601563366361	12.5569033261322	42.2371651829266	8.33947816106584	51.4918858164567	21.0445155567082	1.28562328537127	0.0222187942096617	0.37657213609693	-	4	123979240	123987999	+	645	-	-	-
ENSRNOG00000009451	271.551079368062	263.28495177716	287.210294606886	413.331401151853	312.187742656414	356.744343556705	274.01544191737	360.754495788324	-0.395343074515491	0.0222772371647998	0.37657213609693	Prpf38a	5	128174835	128186532	-	1656	protein_coding	pre-mRNA processing factor 38A [Source:RGD Symbol;Acc:1311129]	-
ENSRNOG00000059746	119.241986881179	130.03052720423	85.7641851951119	12.5569033261322	96.4109205262456	16.6789563221317	111.678899760174	41.8822600581698	1.41089207868907	0.0222877609580525	0.37657213609693	AABR07041411.1	X	129223138	129336004	-	1627	lincRNA		-
ENSRNOG00000054263	36.0732061153146	18.2687517559662	19.9451593477004	4.18563444204408	15.6093871328207	6.4862607919401	24.7623724063271	8.76042745560163	1.48944884932616	0.0223106306488488	0.37657213609693	AABR07056576.1	7	30507077	30527764	+	709	lincRNA		-
ENSRNOG00000010238	31.0630385992987	23.6419140371327	19.9451593477004	7.32486027357714	15.6093871328207	7.41286947650297	24.8833706613773	10.1157056276336	1.29201188187469	0.0223241537787797	0.37657213609693	Chmp4c	2	93574559	93641497	-	1591	protein_coding	charged multivesicular body protein 4C [Source:RGD Symbol;Acc:1564543]	-
ENSRNOG00000017406	1172.37919874772	1048.84127728371	993.268935515482	429.027530309518	1043.99253941277	587.46990601286	1071.49647051564	686.829991911717	0.641005441629398	0.0223293451800363	0.37657213609693	Atrnl1	1	278557792	278815473	+	7017	protein_coding	attractin like 1 [Source:RGD Symbol;Acc:1563485]	-
ENSRNOG00000003785	57.1159096825814	48.3584605304988	23.9341912172405	16.7425377681763	24.7913795638917	20.3853910603832	43.1361871434402	20.6397694641504	1.05926767176518	0.0223515831918219	0.37657213609693	Usp43	10	54406980	54467956	-	3120	protein_coding	ubiquitin specific peptidase 43 [Source:RGD Symbol;Acc:2303824]	-
ENSRNOG00000002636	8008.25175759983	7309.64996729895	7688.85892853852	3827.76269724931	7600.85333444058	4464.40064222391	7668.92021781243	5297.67222463794	0.533584862985575	0.0223724703902216	0.37657213609693	Abat	10	7093405	7200499	-	2638	protein_coding	4-aminobutyrate aminotransferase [Source:RGD Symbol;Acc:620948]	-
ENSRNOG00000008354	666.352279630116	602.868807946885	660.184774408884	330.665120921482	625.293684555936	349.331474080202	643.135287328628	435.09675985254	0.563055515551484	0.0223949178329565	0.37657213609693	Slc9a8	3	164174357	164222329	+	2148	protein_coding	solute carrier family 9 member A8 [Source:RGD Symbol;Acc:1308193]	-
ENSRNOG00000047098	31.0630385992987	49.4330929867321	26.9259651193956	52.320430525551	90.901725067603	55.5965210737723	35.8073655684754	66.2728922223088	-0.893430007991182	0.0223971190160056	0.37657213609693	LOC103694855	1	168945449	168965566	+	1354	protein_coding	hemoglobin subunit beta-2-like [Source:RGD Symbol;Acc:9285450]	-
ENSRNOG00000005081	409.831702810102	412.65886319359	440.78802158418	214.513765154759	394.825674536053	264.083475100418	421.09286252929	291.140971597077	0.531031445328881	0.0225006227692499	0.37657213609693	Fbxl20	10	86043235	86098694	-	1610	protein_coding	F-box and leucine-rich repeat protein 20 [Source:RGD Symbol;Acc:621722]	-
novel.753	32.0650721025018	33.3136061432325	44.876608532326	9.41767749459918	27.545977293213	11.1193042147545	36.7517622593534	16.0276530008556	1.19010992096482	0.0225522224897704	0.37657213609693	-	16	44038947	44590439	+	1385	-	-	-
ENSRNOG00000022421	958.946062565445	913.437587798311	929.44442560284	440.53802502514	906.262652946708	555.03860205316	933.942691988865	633.946426675003	0.558290783096619	0.0225533037611337	0.37657213609693	Crtc1	16	20740826	20794039	+	1893	protein_coding	CREB regulated transcription coactivator 1 [Source:RGD Symbol;Acc:1589158]	-
ENSRNOG00000039928	229.465672233529	303.046352657792	222.38852672686	91.0375491144588	236.895404721632	110.266433462982	251.63351720606	146.066462433024	0.782429025144926	0.0225545076457936	0.37657213609693	AABR07020786.1	13	40300039	40301120	+	900	protein_coding		-
ENSRNOG00000003882	1183.40156728296	910.213690429611	1060.08521933028	529.482756918576	1032.97414849549	479.056689919004	1051.23349234762	680.50453177769	0.627089477457102	0.0226296269582241	0.37657213609693	Cep350	13	73499229	73638073	-	10146	protein_coding	centrosomal protein 350 [Source:RGD Symbol;Acc:621162]	-
ENSRNOG00000009957	121.246053887585	135.403689485397	185.489981933614	82.6662802303706	110.183909172852	101.000346617353	147.379908435532	97.9501786735252	0.587977116128255	0.022709848764001	0.37657213609693	Slc25a13	4	31608269	31730386	-	1452	protein_coding	solute carrier family 25 member 13 [Source:RGD Symbol;Acc:1565889]	-
ENSRNOG00000047296	2303.67502386412	2198.69800545335	2219.89623539906	1251.50469817118	2218.36937134676	1231.46294178406	2240.75642157217	1567.11233710066	0.515655682155765	0.0227161712724813	0.37657213609693	Bptf	10	95250294	95349789	-	9195	protein_coding	bromodomain PHD finger transcription factor [Source:MGI Symbol;Acc:MGI:2444008]	-
ENSRNOG00000020640	398.809334274867	373.972094769191	535.527528485757	231.256302922935	381.970885132554	290.955126952742	436.102985843271	301.394105002744	0.532136646601418	0.0227187529940281	0.37657213609693	Zbtb7b	2	188704687	188718704	-	2416	protein_coding	zinc finger and BTB domain containing 7B [Source:RGD Symbol;Acc:1305963]	ZBTB
ENSRNOG00000000145	674.368547655742	673.794550058283	701.07235107167	303.458497048196	677.63104141304	329.872691704382	683.078482928565	436.987410055206	0.643690936434035	0.0227536500226483	0.37657213609693	Pik3r3	5	135074297	135142488	+	2046	protein_coding	phosphoinositide-3-kinase regulatory subunit 3 [Source:RGD Symbol;Acc:621042]	-
ENSRNOG00000032206	127.258254906804	104.239348254631	88.7559590972669	28.2530324837975	90.901725067603	50.0368689663951	106.751187419567	56.3972088392652	0.916036638720147	0.0227808158402063	0.37657213609693	Cntnap5b	13	21678512	22590586	+	3921	protein_coding	contactin associated protein-like 5B [Source:RGD Symbol;Acc:1565194]	-
ENSRNOG00000002899	428.870339370962	385.793051787757	448.76608532326	232.302711533447	398.498471508482	242.771475355472	421.143158827326	291.190886132467	0.531400708685772	0.0227825701285788	0.37657213609693	Akap10	10	48150902	48210074	-	3461	protein_coding	A-kinase anchoring protein 10 [Source:RGD Symbol;Acc:1308869]	-
ENSRNOG00000028422	625.268905998786	571.704466716119	619.297197746099	206.142496270671	594.993109533401	287.24869221449	605.423523487001	362.794766006187	0.737842492810578	0.0227827269112496	0.37657213609693	Rmnd5a	4	99253633	99305812	-	1300	protein_coding	required for meiotic nuclear division 5 homolog A [Source:RGD Symbol;Acc:1309766]	-
ENSRNOG00000016885	266.540911852046	278.329806164426	252.30626574841	117.197764377234	234.140806992311	179.762084805197	265.725661254961	177.033552058247	0.583348074716224	0.0227950845151588	0.37657213609693	Klf6	17	67887939	67945037	-	2851	protein_coding	Kruppel-like factor 6 [Source:RGD Symbol;Acc:62389]	zf-C2H2
ENSRNOG00000046426	35.0711726121114	31.1643412307659	22.9369332498555	80.5734630093486	42.2371651829266	46.3304342281436	29.7241490309109	56.3803541401396	-0.91996982251541	0.02282959782249	0.37657213609693	Ankrd66	9	20004280	20013950	+	579	protein_coding	ankyrin repeat domain 66 [Source:RGD Symbol;Acc:1560151]	-
ENSRNOG00000032391	825.675606639422	833.914786037046	751.932507408306	481.347960835069	773.123762696179	467.93738570425	803.840966694925	574.136369745166	0.48489504010483	0.0228410978724385	0.37657213609693	Esyt2	6	144156175	144245545	+	2538	protein_coding	extended synaptotagmin 2 [Source:RGD Symbol;Acc:1565705]	-
ENSRNOG00000054751	539.094024723312	576.002996541052	532.535754583602	163.239743239719	550.001346621153	198.294258496454	549.210925282655	303.845116119109	0.853026750890945	0.0228713999002162	0.37657213609693	Lmbrd2	2	58534476	58590758	+	3560	protein_coding	LMBR1 domain containing 2 [Source:RGD Symbol;Acc:1563920]	-
ENSRNOG00000002983	510.03505313042	549.13718513522	518.574143040211	299.272862606152	483.891001117442	369.716865140586	525.915460435284	384.29357628806	0.451267089601799	0.0228784716315139	0.37657213609693	Nf1x	19	25821780	25914696	-	1747	protein_coding	nuclear factor 1 X [Source:RGD Symbol;Acc:69080]	CTF/NFI
ENSRNOG00000047280	287.583615419313	694.212566726716	378.958027606308	802.595404261953	748.332383132287	604.148862334992	453.584736584113	718.358883243077	-0.663856092219457	0.0229445874764378	0.37657213609693	Cttn	1	217602698	217638152	-	3483	protein_coding	cortactin [Source:RGD Symbol;Acc:619839]	-
ENSRNOG00000027606	176.35789656376	163.344133347463	109.698376412352	49.1812046940179	134.975288736744	58.3763471274609	149.800135441192	80.8442801860742	0.886815340365425	0.0229571003187495	0.37657213609693	Neurl1b	10	17048251	17075139	-	1641	protein_coding	neuralized E3 ubiquitin protein ligase 1B [Source:RGD Symbol;Acc:1564984]	-
ENSRNOG00000008459	419.852037842133	438.450042143189	405.883992725704	593.313682159749	480.218204145014	526.313732831711	421.395357570342	533.281873045491	-0.339121942549359	0.0229609713377156	0.37657213609693	Anapc13	8	111107358	111115774	+	616	protein_coding	anaphase promoting complex subunit 13 [Source:RGD Symbol;Acc:1583270]	-
ENSRNOG00000018268	376.764597204397	355.703343013224	258.289813552721	100.455226609058	310.3513441702	150.110606899185	330.252584590114	186.972392559481	0.818986281195248	0.0229868371959048	0.37657213609693	Hhip	19	31524671	31614246	+	2764	protein_coding	Hedgehog-interacting protein [Source:RGD Symbol;Acc:1564108]	-
ENSRNOG00000030155	62.1260771985973	78.4481693050314	49.8628983692511	10.4640861051102	45.909962155355	31.5046952751376	63.4790482909599	29.2929145118676	1.10750842040528	0.022994983424741	0.37657213609693	Bmp8a	5	141007462	141033511	-	1919	protein_coding	bone morphogenetic protein 8a [Source:RGD Symbol;Acc:1585858]	-
ENSRNOG00000001261	52.1057421665655	17.1941192997329	32.9095129237057	62.7845166306612	75.2923379347823	59.3029558120238	34.0697914633347	65.7932701258224	-0.946087826550358	0.0230001860643795	0.37657213609693	Ftcd	20	12806957	12820466	-	1866	protein_coding	formimidoyltransferase cyclodeaminase [Source:RGD Symbol;Acc:70915]	-
ENSRNOG00000054257	1443.93027811579	1445.3806536338	1330.34212849162	985.716911101381	1296.49733126723	1069.30642198555	1406.5510200804	1117.17355478472	0.331827759138896	0.023003502170366	0.37657213609693	Adam10	8	77107536	77237483	+	3785	protein_coding	ADAM metallopeptidase domain 10 [Source:RGD Symbol;Acc:2032]	-
ENSRNOG00000053172	894.815918360442	886.571776392478	922.463619831145	1190.81299876154	994.40978028499	1122.12311700564	901.283771528022	1102.44863201739	-0.290209418143489	0.0230199414511059	0.37657213609693	Ssr4	X	156995779	156999650	-	732	protein_coding	signal sequence receptor subunit 4 [Source:RGD Symbol;Acc:62034]	-
ENSRNOG00000005556	314.638520005799	270.807378970793	331.089645171827	528.436348308065	334.224524490985	411.414255945915	305.511848049473	424.691709581655	-0.473619761654998	0.0230264444042798	0.37657213609693	Snrpf	7	34478331	34485034	-	849	protein_coding	small nuclear ribonucleoprotein polypeptide F [Source:RGD Symbol;Acc:1588229]	-
ENSRNOG00000017767	189.384332105401	299.822455289093	147.594179172983	50.227613304529	182.721649378313	92.6608684562871	212.266988855826	108.53671037971	0.964795792317734	0.0230331016178136	0.37657213609693	Mrvi1	1	175681960	175796040	-	6182	protein_coding	murine retrovirus integration site 1 homolog [Source:RGD Symbol;Acc:1309828]	-
ENSRNOG00000014089	154.31315949329	141.851484222796	188.481755835769	65.9237424621943	149.666476626457	60.2295644965866	161.548799850619	91.9399278617461	0.811355061052367	0.0230383936924261	0.37657213609693	Map3k2	18	24961245	25025897	+	2938	protein_coding	mitogen activated protein kinase kinase kinase 2 [Source:RGD Symbol;Acc:620967]	-
ENSRNOG00000017503	194.394499621417	170.866560541096	143.605147303443	62.7845166306612	153.339273598886	85.2479989797842	169.622069155319	100.457263069777	0.75279330255204	0.023042247582859	0.37657213609693	Ppargc1b	18	56626712	56728968	-	3281	protein_coding	PPARG coactivator 1 beta [Source:RGD Symbol;Acc:727948]	-
ENSRNOG00000001930	570.157063322611	580.301526365986	542.508334257452	332.757938142504	542.655752676297	277.982605368861	564.322307982016	384.465432062554	0.553052401223428	0.0230664727847203	0.37657213609693	Ccdc50	11	76747865	76804510	-	1172	protein_coding	coiled-coil domain containing 50 [Source:RGD Symbol;Acc:727841]	-
ENSRNOG00000025512	145.294857964461	159.045603522529	125.654503890513	220.792216817825	187.312645593849	183.468519543449	143.331655125835	197.191127318374	-0.459909679505569	0.0231183191003133	0.37657213609693	Mettl17	15	28287024	28293864	+	1750	protein_coding	methyltransferase like 17 [Source:RGD Symbol;Acc:1559895]	-
ENSRNOG00000010390	205.416868156652	231.045978090161	223.385784694245	308.690540100751	252.504791854453	309.487300643999	219.949543647019	290.227544199734	-0.399687163088488	0.0231431229591376	0.37657213609693	Hmbs	8	48667275	48674748	-	1680	protein_coding	hydroxymethylbilane synthase [Source:RGD Symbol;Acc:2801]	-
ENSRNOG00000001991	2830.74464654899	3105.68779851426	3082.5243771871	3966.93504244728	3160.44179477464	4146.57386341885	3006.31894075012	3757.98356688026	-0.321915031568884	0.0231709485299343	0.37657213609693	Atp5po	11	32081574	32088002	-	823	protein_coding	ATP synthase peripheral stalk subunit OSCP [Source:RGD Symbol;Acc:621379]	-
ENSRNOG00000023951	526.067589181671	461.017323724088	494.639951822971	268.927012901332	463.690617769086	315.973561435939	493.90828824291	349.530397368786	0.497772246048143	0.0231716213264555	0.37657213609693	Tbc1d30	7	63361696	63407241	-	2277	protein_coding	TBC1 domain family, member 30 [Source:RGD Symbol;Acc:1305255]	-
ENSRNOG00000052887	5963.10137756214	5633.22333557499	5529.79542914995	3800.55607337603	5365.03817747479	4308.73038321735	5708.70671409569	4491.44154468939	0.345861076719928	0.023178751385159	0.37657213609693	Dnajc6	5	120340646	120492487	+	5231	protein_coding	DnaJ heat shock protein family (Hsp40) member C6 [Source:RGD Symbol;Acc:1309900]	-
ENSRNOG00000027276	259.526677329624	220.299653527828	243.330944041945	56.5060649675951	229.549810776775	88.9544337180356	241.052424966466	125.003436487469	0.945282487874234	0.0231860307060262	0.37657213609693	Xkr4	5	15747614	16140896	-	1944	protein_coding	XK related 4 [Source:RGD Symbol;Acc:1549780]	-
ENSRNOG00000016302	1500.04415429516	1565.73948873193	1323.36132271992	874.797598387213	1344.2436919088	1085.05876962312	1463.04832191567	1101.36668663971	0.409112494590114	0.0231887340004519	0.37657213609693	Cnnm1	1	263186235	263242468	+	2777	protein_coding	cyclin and CBS domain divalent metal cation transport mediator 1 [Source:RGD Symbol;Acc:1308728]	-
ENSRNOG00000007088	1670.3898498397	1694.69538347992	1663.42628959822	1248.36547233965	1564.6115102545	1213.85737677736	1676.17050763928	1342.2781197905	0.320225469317892	0.0232044539120819	0.37657213609693	Xpot	7	63690053	63728988	-	3510	protein_coding	exportin for tRNA [Source:RGD Symbol;Acc:1305562]	-
ENSRNOG00000042482	720.462088803088	722.153010588782	681.12719172397	499.136907213757	605.093301207579	596.735992858489	707.914097038613	566.988733759942	0.319301964280845	0.0232081488322933	0.37657213609693	Tatdn2	4	145653602	145669343	+	2875	protein_coding	TatD DNase domain containing 2 [Source:RGD Symbol;Acc:1586017]	-
ENSRNOG00000049575	212.431102679075	189.135312297062	223.385784694245	118.244172987745	177.21245391967	147.330780845497	208.317399890127	147.595802584304	0.495269082362173	0.0232132800085436	0.37657213609693	Atn1	9	20264418	20278261	+	4376	protein_coding	atrophin 1 [Source:RGD Symbol;Acc:61832]	-
ENSRNOG00000008616	2317.70349290896	2043.95093175575	2344.55348132219	1016.0627608062	2233.97875847958	1169.38015991834	2235.40263532897	1473.14055973471	0.601399544784443	0.0232306832837464	0.37657213609693	Ubr3	3	56125924	56281055	+	5670	protein_coding	ubiquitin protein ligase E3 component n-recognin 3 [Source:RGD Symbol;Acc:1565257]	-
ENSRNOG00000008861	206.418901659856	182.687517559662	193.468045672694	65.9237424621943	179.967051648992	96.3673031945386	194.191488297404	114.086032435242	0.764705996849041	0.0232440909384467	0.37657213609693	AABR07047011.1	5	15087349	15090583	+	3231	pseudogene		-
ENSRNOG00000019298	1102.2368535235	1072.48319132084	1126.90150314507	635.170026580189	1056.84732881627	719.974947905351	1100.54051599647	803.997434433938	0.452403278366715	0.0233300591529139	0.377602157019091	Dctn4	18	55797198	55822036	+	1654	protein_coding	dynactin subunit 4 [Source:RGD Symbol;Acc:71023]	-
ENSRNOG00000019648	54.1098091729718	50.5077254429654	39.8903186954009	94.1767749459918	80.8015333934249	61.1561731811495	48.1692844371127	78.7114938401887	-0.706882653208032	0.0233624390898141	0.377763696308451	AABR07068316.1	9	97926787	98004546	-	10988	processed_transcript	collagen type VI alpha 3 chain [Source:NCBI gene;Acc:367313]	-
ENSRNOG00000020876	520.055388162452	578.152261453519	531.538496616217	739.810887631291	572.956327698831	833.021207422021	543.248715410729	715.262807584048	-0.396870912704612	0.0234674488057936	0.378545974361212	Bax	1	101451802	101457207	-	1277	protein_coding	BCL2 associated X, apoptosis regulator [Source:RGD Symbol;Acc:2192]	-
ENSRNOG00000001474	91.1850487914896	109.612510535797	100.723054705887	170.564603513296	121.202300090137	144.550954791808	100.506871344391	145.439286131747	-0.531959965947346	0.0235017272445838	0.378545974361212	Tmem270	12	24803686	24808288	+	856	protein_coding	transmembrane protein 270 [Source:RGD Symbol;Acc:1561903]	-
ENSRNOG00000005411	1309.65778868656	1193.9166588752	1215.65746224234	921.885985860209	1114.69388113202	991.471292482272	1239.7439699347	1009.3503864915	0.29626539045404	0.0235057463205577	0.378545974361212	Aftph	14	104922282	104960141	-	3157	protein_coding	aftiphilin [Source:RGD Symbol;Acc:1311920]	-
ENSRNOG00000008401	77.156579746645	76.2989043925648	91.747732999422	54.4132477465731	54.1737553433189	51.8900863355208	81.7344057128773	53.4923631418043	0.612555582395811	0.0235162517395879	0.378545974361212	Card10	7	119999472	120027026	-	3420	protein_coding	caspase recruitment domain family, member 10 [Source:RGD Symbol;Acc:1304949]	-
ENSRNOG00000005580	203.412801150246	169.791928084862	200.448851444389	286.71595928002	322.287934330592	204.780519288395	191.217860226499	271.261470966335	-0.503628986597949	0.0235738916363892	0.378545974361212	Itgb4	10	104523996	104561078	+	6783	protein_coding	integrin subunit beta 4 [Source:RGD Symbol;Acc:2928]	-
ENSRNOG00000036615	16.0325360512509	7.52242719363315	5.98354780431013	28.2530324837975	24.7913795638917	20.3853910603832	9.8461703497314	24.4766010360241	-1.30937135659657	0.0235897927378343	0.378545974361212	RGD1560242	1	241338704	241460868	-	866	protein_coding	similar to RIKEN cDNA 1700028P14 [Source:RGD Symbol;Acc:1560242]	-
ENSRNOG00000048898	1645.33901225963	1647.41155540566	1742.20966902163	889.447318934367	1623.37626181335	1086.91198699225	1678.32007889564	1199.91185591332	0.483690546217599	0.0236040409480318	0.378545974361212	Wasf3	12	10298555	10391270	-	2521	protein_coding	WAS protein family, member 3 [Source:MGI Symbol;Acc:MGI:2658986]	-
ENSRNOG00000032885	377.7666307076	347.106283363358	341.062224845677	410.19217532032	438.899238205194	529.0935588854	355.311712972212	459.394990803638	-0.37123087184422	0.0236286375257096	0.378545974361212	Cycs	18	62476383	62476700	-	318	protein_coding	cytochrome c, somatic [Source:RGD Symbol;Acc:2451]	-
ENSRNOG00000053112	40.0813401281273	30.0897087745326	37.8958027606308	1.04640861051102	23.8731803207846	10.1926955301916	36.0222838877636	11.7040948204957	1.61024202309432	0.023657062639033	0.378545974361212	AABR07031767.1	18	33444107	33444510	+	402	pseudogene		-
ENSRNOG00000010682	2918.92359483087	2762.88004497583	3175.26936815391	1773.66259481618	2898.75501048912	1620.63858930046	2952.3576693202	2097.68539820192	0.492947620097253	0.0236710884681592	0.378545974361212	Clcn3	16	32449116	32519148	+	3884	protein_coding	chloride voltage-gated channel 3 [Source:RGD Symbol;Acc:621219]	-
ENSRNOG00000061543	1551.14786295853	1421.73873959666	1308.40245320915	728.30039291567	1387.39905633483	862.672685328033	1427.09635192145	992.790711526178	0.523078668376271	0.0236955434537351	0.378545974361212	Ap2b1	10	70520206	70621977	+	5431	protein_coding	adaptor related protein complex 2 subunit beta 1 [Source:RGD Symbol;Acc:71048]	-
ENSRNOG00000015226	949.927761036617	911.288322885844	842.682982440343	385.078368668055	900.753457488066	435.50608174455	901.299688787601	573.779302633557	0.650883571440293	0.0236982997132922	0.378545974361212	Man1a2	2	202891537	203043847	-	3479	protein_coding	mannosidase, alpha, class 1A, member 2 [Source:RGD Symbol;Acc:1309767]	-
ENSRNOG00000034221	340.691391089082	286.926865814293	301.171906150277	444.723659467184	386.561881348089	369.716865140586	309.596721017884	400.33413531862	-0.369543825845464	0.0237034774917878	0.378545974361212	Cfap126	13	89480058	89495949	+	1087	protein_coding	cilia and flagella associated protein 126 [Source:RGD Symbol;Acc:1562658]	-
ENSRNOG00000038686	1461.96688117344	1509.8586010078	1532.78549587078	2256.05696426176	1531.55633750264	2052.43823630676	1501.53699268401	1946.68384602372	-0.374321983942232	0.0237580269103748	0.378545974361212	Ap1s2	X	32329598	32355307	-	2191	protein_coding	adaptor related protein complex 1 subunit sigma 2 [Source:RGD Symbol;Acc:1561862]	-
ENSRNOG00000049988	187.380265098995	169.791928084862	204.437883313929	99.4088179985469	168.030461488599	109.339824778419	187.203358832596	125.593034755188	0.574033509731043	0.0237889209675185	0.378545974361212	Mbtd1	10	81592114	81642663	+	2549	protein_coding	mbt domain containing 1 [Source:RGD Symbol;Acc:1592427]	-
ENSRNOG00000030334	254.516509813608	342.807753538425	317.128033628437	485.533595277113	341.570118435841	424.386777529795	304.817432326823	417.163497080917	-0.452282782108865	0.023798455961745	0.378545974361212	Adck5	7	117643206	117661845	+	2835	protein_coding	aarF domain containing kinase 5 [Source:RGD Symbol;Acc:1305504]	-
ENSRNOG00000005021	520.055388162452	520.12210881692	604.338328235323	367.289422289368	493.99119279162	394.735299623783	548.171941738232	418.671971568257	0.388119418968169	0.0238087591588865	0.378545974361212	Orc4	3	33037034	33075685	-	1645	protein_coding	origin recognition complex, subunit 4 [Source:RGD Symbol;Acc:735212]	-
ENSRNOG00000060010	416.845937332524	348.180915819591	356.021094356453	218.699399596803	351.67031011002	185.321736912574	373.682649169523	251.897148873132	0.568324001760041	0.0238152121062684	0.378545974361212	Ss18l1	3	175426752	175445222	+	1329	protein_coding	SS18L1, nBAF chromatin remodeling complex subunit [Source:RGD Symbol;Acc:621847]	-
ENSRNOG00000006509	2355.78076603068	2069.74211070535	2029.41996362852	943.86056668094	2184.39599935179	959.039988522572	2151.64761345485	1362.43218485177	0.659025416420746	0.0238372857854496	0.378545974361212	Srgap3	4	144638335	144869919	-	5621	protein_coding	SLIT-ROBO Rho GTPase activating protein 3 [Source:RGD Symbol;Acc:1563152]	-
ENSRNOG00000053699	131.266388919617	117.13493772943	88.7559590972669	26.1602152627755	93.6563227969243	55.5965210737723	112.385761915438	58.4710197111574	0.93798352361174	0.0239054400895442	0.378601789439126	AC096809.1	1	253186015	253186695	-	681	protein_coding		-
ENSRNOG00000009821	595.20790090269	494.330929867321	571.428815311617	306.597722879729	482.972801874335	425.313386214358	553.65588202721	404.961303656141	0.450191175090313	0.0239125195667642	0.378601789439126	Slitrk3	2	170452702	170460754	-	3322	protein_coding	SLIT and NTRK-like family, member 3 [Source:RGD Symbol;Acc:1310506]	-
ENSRNOG00000023261	284.577514909704	290.150763182993	286.213036639501	410.19217532032	306.678547197772	430.873038321735	286.980438244066	382.581253613276	-0.414323776213738	0.0239335546614801	0.378601789439126	Ube2q2l	X	10771112	10772633	-	1522	protein_coding	ubiquitin-conjugating enzyme E2Q family member 2-like [Source:RGD Symbol;Acc:1563226]	-
ENSRNOG00000020676	677.374648165351	922.034647448177	814.759759353563	903.050630871011	1055.92912957317	1225.90328967668	804.723018322364	1061.62768337362	-0.400347682142572	0.0239609221380144	0.378601789439126	Ppp1r14a	1	87224677	87232848	+	745	protein_coding	protein phosphatase 1, regulatory (inhibitor) subunit 14A [Source:RGD Symbol;Acc:620536]	-
ENSRNOG00000009951	157.3192600029	128.955894747997	129.643535760053	197.771227386583	187.312645593849	180.68869348976	138.63956350365	188.590855490064	-0.44279362766254	0.0239773115511517	0.378601789439126	Aif1l	3	9237944	9262628	-	3070	protein_coding	allograft inflammatory factor 1-like [Source:RGD Symbol;Acc:1305081]	-
ENSRNOG00000005703	2191.44727150536	1980.54761683798	1958.61464794418	1399.04831225323	1912.60902339209	1496.47302556904	2043.53651209584	1602.71012040479	0.350292061912007	0.0239954714692326	0.378601789439126	Arfgef1	5	8666200	8760458	+	6945	protein_coding	ADP ribosylation factor guanine nucleotide exchange factor 1 [Source:RGD Symbol;Acc:1560793]	-
ENSRNOG00000010081	169.343662041338	255.762524583527	225.380300629015	268.927012901332	350.752110866913	290.028518268179	216.828829084627	303.235880678808	-0.485438262346063	0.0239979432499512	0.378601789439126	Tmem144	2	178585592	178616719	-	2876	protein_coding	transmembrane protein 144 [Source:RGD Symbol;Acc:1565845]	-
ENSRNOG00000000070	200.406700640636	166.568030716163	191.473529737924	101.501635219569	71.6195409623539	169.569389275005	186.149420364908	114.230188485643	0.704214879609723	0.0240498048513169	0.379065382072392	LOC100910207	14	1621026	1632378	-	3007	protein_coding	protein Dr1-like [Source:RGD Symbol;Acc:6499394]	-
ENSRNOG00000059776	46.0935411473464	77.3735368487981	39.8903186954009	39.7635271994188	168.030461488599	140.844520053556	54.4524655638484	116.212836247192	-1.09735494684366	0.02411581998119	0.379750984110896	Tnks2	AABR07024382.1	99089	150196	+	3498	protein_coding	tankyrase 2 [Source:RGD Symbol;Acc:1305026]	-
novel.949	10.0203350320318	7.52242719363315	10.9698376412352	2.09281722102204	1.8363984862142	2.77982605368861	9.5041999556334	2.23634725364162	2.0875334545998	0.0242201863149447	1	-	19	15540887	15542609	+	474	-	-	-
ENSRNOG00000018305	828.681707149032	789.85485533148	693.09428733259	285.669550669509	778.632958154821	304.854257221185	770.543616604367	456.385588681838	0.754947916896823	0.0242218592064027	0.380855081797326	St8sia3	18	59748444	59755226	+	1713	protein_coding	ST8 alpha-N-acetyl-neuraminide alpha-2,8-sialyltransferase 3 [Source:RGD Symbol;Acc:3680]	-
ENSRNOG00000007478	1748.54846308955	1807.53179138442	1765.14660227149	1164.65278349877	1576.54810041489	1482.57389530059	1773.74228558182	1407.92492640475	0.332732398969737	0.024238738747336	0.380855081797326	Cry2	3	81314149	81344110	-	3970	protein_coding	cryptochrome circadian regulator 2 [Source:RGD Symbol;Acc:620935]	-
ENSRNOG00000008219	78.1586132498482	70.9257421113982	81.7751533255718	124.522624650811	96.4109205262456	117.679302939485	76.9531695622727	112.870949372181	-0.550386806428338	0.0242536826475143	0.380855081797326	Ccdc33	8	62811173	62893087	-	2981	protein_coding	coiled-coil domain containing 33 [Source:RGD Symbol;Acc:1561126]	-
ENSRNOG00000017123	5311.77960048007	5776.14945225402	5857.89330041962	7875.27120270594	6590.83416702277	6301.86566371209	5648.60745105124	6922.65701114693	-0.293344816706596	0.0243221720915695	0.38142200126113	B2m	3	114087287	114093309	+	1827	protein_coding	beta-2 microglobulin [Source:RGD Symbol;Acc:2189]	-
ENSRNOG00000012051	17.0345695544541	22.5672815808994	15.9561274781603	39.7635271994188	31.2187742656414	36.137738697952	18.5193262045046	35.7066800543374	-0.948439535142933	0.0243350176908969	0.38142200126113	Ncaph	3	119583648	119611136	-	2848	protein_coding	non-SMC condensin I complex, subunit H [Source:RGD Symbol;Acc:1596799]	-
novel.2017	624.266872495583	653.37653338985	671.15461205012	934.442889186341	661.103455037113	984.985031690332	649.599339311851	860.177125304595	-0.404794664425586	0.0244116340855904	0.381457992444172	-	9	67285019	67286817	-	1799	-	-	-
ENSRNOG00000005446	965.960297087868	926.33317727311	980.304581939476	597.499316601793	906.262652946708	665.305035516142	957.532685433485	723.022335021548	0.40468598560694	0.024420537043017	0.381457992444172	Gna11	7	11033317	11047437	+	1316	protein_coding	G protein subunit alpha 11 [Source:RGD Symbol;Acc:619749]	-
ENSRNOG00000032328	812.649171097781	720.003745676315	660.184774408884	252.184475133156	686.813033844111	431.799647006298	730.945897060994	456.932385327855	0.676862158476596	0.0244394053491575	0.381457992444172	Diras2	17	12762752	12763952	+	1201	protein_coding	DIRAS family GTPase 2 [Source:RGD Symbol;Acc:1305580]	-
ENSRNOG00000048433	619.256704979567	558.808877241319	564.448009539922	288.808776501042	550.91954586426	369.716865140586	580.837863920269	403.148395835296	0.525768833980846	0.0244452101890622	0.381457992444172	Tshz2	3	166743544	166746597	+	3054	protein_coding	teashirt zinc finger family member 2 [Source:MGI Symbol;Acc:MGI:2153084]	zf-C2H2
ENSRNOG00000013493	1186.40766779257	1182.09570185664	1141.86037265585	1615.65489462902	1223.04139181866	1585.42745928707	1170.12124743502	1474.70791524492	-0.333526503530543	0.0244504055637207	0.381457992444172	Psma4	8	59532389	59539920	+	3909	protein_coding	proteasome subunit alpha 4 [Source:RGD Symbol;Acc:61846]	-
ENSRNOG00000050414	21.0427035672668	33.3136061432325	27.9232230867806	11.5104947156212	12.8547894034994	13.8991302684431	27.4265109324266	12.7548047958546	1.1005024108957	0.0244887419285957	0.381702987639341	AABR07006333.1	1	229206153	229206780	-	627	pseudogene		-
ENSRNOG00000040242	172.349762550947	184.836782472129	173.522886324994	43.9491616414629	160.684867543743	84.3213902952213	176.90314378269	96.3184731601423	0.873824678608122	0.0245116462694396	0.381707215451615	Epm2a	1	5448958	5571512	+	1143	protein_coding	EPM2A, laforin glucan phosphatase [Source:RGD Symbol;Acc:71047]	-
ENSRNOG00000055042	153.311125990087	168.717295628629	173.522886324994	66.9701510727053	156.093871328207	54.6699123892094	165.18376931457	92.577978263374	0.833301311999884	0.0245415154677022	0.381819795537636	Gprin2	16	10527697	10529061	-	1365	protein_coding	G protein regulated inducer of neurite outgrowth 2 [Source:RGD Symbol;Acc:1308922]	-
ENSRNOG00000053303	53.1077756697687	73.0750070238648	66.8162838147964	11.5104947156212	55.091954586426	12.0459128993173	64.3330221694766	26.2161207337882	1.28917413952978	0.0245809053333199	0.382080155250175	Bend4	14	42401706	42431480	+	1749	protein_coding	BEN domain containing 4 [Source:MGI Symbol;Acc:MGI:3648414]	-
ENSRNOG00000009220	288.585648922516	324.539001782459	263.276103389646	417.517035593897	343.406516922056	378.982951986214	292.133584698207	379.968834834056	-0.379123289576274	0.0246656341079913	0.383044124522351	Tmem17	14	107268128	107308542	+	2240	protein_coding	transmembrane protein 17 [Source:RGD Symbol;Acc:1310566]	-
ENSRNOG00000020213	598.2140014123	589.973218472085	544.502850192222	753.414199567935	611.520695909329	952.553727730632	577.563356692202	772.496207735965	-0.419638600909415	0.0246900547938233	0.383070629344829	Tubg1	10	89030865	89037455	+	1658	protein_coding	tubulin, gamma 1 [Source:RGD Symbol;Acc:628606]	-
ENSRNOG00000010601	3528.1599647784	3328.13671695455	3336.82515887028	2706.0126667815	2924.46458929612	3009.62500746021	3397.70728020108	2880.03408784594	0.238349181667202	0.0247625545815248	0.383664666299798	Srpk2	4	8066737	8185935	+	3714	protein_coding	SRSF protein kinase 2 [Source:RGD Symbol;Acc:1305107]	-
ENSRNOG00000005191	1508.06042232079	1372.30564660993	1340.31470816547	528.436348308065	1424.12702605911	658.818774724201	1406.8935923654	870.460716363793	0.69224834455387	0.0247778610675414	0.383664666299798	Trim44	3	92183556	92242318	-	1390	protein_coding	tripartite motif-containing 44 [Source:RGD Symbol;Acc:1304877]	-
ENSRNOG00000015133	2261.58961672958	1983.77151420668	2152.08269361688	1302.77872008622	2082.4758833669	1270.3805065357	2132.48127485105	1551.87836999627	0.458328555669859	0.0248175709539925	0.383664666299798	Kmt2a	8	49114990	49158971	-	11532	protein_coding	lysine methyltransferase 2A [Source:RGD Symbol;Acc:1586165]	-
novel.1742	182.370097582979	191.284577209529	164.547564618529	325.433077868927	178.130653162778	292.808344321867	179.400746470345	265.457358451191	-0.564381669265199	0.0248294295028186	0.383664666299798	-	7	139547433	139548409	+	977	-	-	-
ENSRNOG00000017571	781.586132498482	886.571776392478	798.803631875402	1169.88482655132	840.152307442997	1243.50885468337	822.320513588787	1084.51532955923	-0.399203756523189	0.0248617187548435	0.383664666299798	Ndufa2	18	29585671	29587760	-	560	protein_coding	NADH:ubiquinone oxidoreductase subunit A2 [Source:RGD Symbol;Acc:1309997]	-
ENSRNOG00000013574	1111.25515505233	1032.72179044021	1015.20861079795	609.009811317414	1025.62855455063	633.800340241004	1053.06185209683	756.146235369683	0.477360554283845	0.0248753595380579	0.383664666299798	Appl1	16	2563520	2602103	-	2337	protein_coding	adaptor protein, phosphotyrosine interacting with PH domain and leucine zipper 1 [Source:RGD Symbol;Acc:1309388]	-
ENSRNOG00000004947	203.412801150246	186.986047384595	221.391268759475	50.227613304529	196.49463802492	42.6239994898921	203.930039098105	96.4487502731135	1.07838784788825	0.0248875864175499	0.383664666299798	Zfp871	7	15024693	15027933	-	2137	protein_coding	zinc finger protein 871 [Source:MGI Symbol;Acc:MGI:1921793]	zf-C2H2
ENSRNOG00000002823	3634.37551611794	3543.06320820121	3453.50434105433	2205.82935095723	3364.28202674442	2604.69701230623	3543.64768845783	2724.93613000263	0.378799651950876	0.0249555407149739	0.384132133386597	Mapk9	10	35333859	35374355	+	4000	protein_coding	mitogen-activated protein kinase 9 [Source:RGD Symbol;Acc:628847]	-
ENSRNOG00000023760	411.835769816508	399.76327371879	447.768827355875	136.033119366433	421.453452586159	117.679302939485	419.789290297058	225.055291630692	0.898422581773763	0.0249702453596366	0.384132133386597	Plekhm3	9	71498293	71651512	-	2855	protein_coding	pleckstrin homology domain containing M3 [Source:RGD Symbol;Acc:1307151]	-
ENSRNOG00000010412	157.3192600029	137.552954397863	192.470787705309	326.479486479438	201.085634240455	202.000693234706	162.447667368691	243.188604651533	-0.579601587334853	0.0250595404435146	0.384132133386597	Ccdc180	5	61474000	61542653	+	4944	protein_coding	coiled-coil domain containing 180 [Source:RGD Symbol;Acc:6498132]	-
ENSRNOG00000004917	483.982182047137	569.555201803652	457.741407029725	196.724818776072	501.336786736477	212.193388764898	503.759596960172	303.418331425815	0.73032689950486	0.0251042463027311	0.384132133386597	Rasal2	13	74771522	75059326	-	4653	protein_coding	RAS protein activator like 2 [Source:RGD Symbol;Acc:1307566]	-
ENSRNOG00000002751	161.327394015712	130.03052720423	146.596921205598	81.6198716198596	125.793296305673	88.0278250334728	145.98494747518	98.4803309863351	0.566167049749433	0.0251712250052853	0.384132133386597	Zdhhc15	X	75439778	75566481	-	2883	protein_coding	zinc finger, DHHC-type containing 15 [Source:RGD Symbol;Acc:1562075]	-
ENSRNOG00000014154	1650.34917977564	1619.47111154359	1651.4591939896	2101.18848990613	1771.2063399536	2067.26397525977	1640.42649510294	1979.88626837316	-0.271130327248391	0.0251913609656228	0.384132133386597	Ilf2	2	189857587	189877743	+	2076	protein_coding	interleukin enhancer binding factor 2 [Source:RGD Symbol;Acc:1305734]	-
ENSRNOG00000018590	631.281107018005	589.973218472085	593.368490594088	845.498157292904	687.731233087218	727.387817381854	604.874272028059	753.539069253992	-0.316265962835001	0.0251930657366121	0.384132133386597	Drg1	14	83460540	83476568	-	1607	protein_coding	developmentally regulated GTP binding protein 1 [Source:RGD Symbol;Acc:1304993]	-
ENSRNOG00000014142	538.091991220109	519.047476360687	547.494624094377	195.678410165561	527.046365543476	267.78990983867	534.878030558391	330.171561849236	0.694905683214698	0.0252018144240771	0.384132133386597	Ogfrl1	9	29634179	29647903	-	1705	protein_coding	opioid growth factor receptor-like 1 [Source:RGD Symbol;Acc:1308498]	-
ENSRNOG00000015692	922.872856450131	837.138683405746	822.737823092643	306.597722879729	880.55307413971	315.973561435939	860.916454316173	501.041452818459	0.780378102266036	0.0252058245772783	0.384132133386597	Taok1	10	62566732	62630155	+	2979	protein_coding	TAO kinase 1 [Source:RGD Symbol;Acc:708455]	-
ENSRNOG00000053288	4672.48222543644	4611.24786969712	4537.52375160185	3065.97722879729	4306.3544501723	3599.87473952676	4607.08461557847	3657.40213949878	0.332862053122186	0.0252139279222093	0.384132133386597	Ank3	20	20105047	20480623	+	10472	protein_coding	ankyrin 3 [Source:RGD Symbol;Acc:620157]	-
ENSRNOG00000008155	28.0569380896891	13.970221931033	35.9012868258608	50.227613304529	46.8281613984621	51.8900863355208	25.976148948861	49.6486203461706	-0.929587108069991	0.0252141821716304	0.384132133386597	Dus4l	6	50928397	50943488	-	2706	protein_coding	dihydrouridine synthase 4-like [Source:RGD Symbol;Acc:1311445]	-
ENSRNOG00000036942	14.0284690448446	18.2687517559662	33.9067708910907	44.9955702519739	43.1553644260337	42.6239994898921	22.0679972306338	43.5916447226332	-0.97958261479622	0.0252177714846786	0.384132133386597	Tnfrsf9	5	168009393	168035810	+	1711	protein_coding	TNF receptor superfamily member 9 [Source:RGD Symbol;Acc:1598208]	-
ENSRNOG00000014975	1425.89367505813	1262.69313607414	1449.01582661044	517.972262202955	1417.69963135736	524.460515462585	1379.20087924757	820.044136340968	0.749722902153956	0.0252268498804194	0.384132133386597	Zfp483	5	76092287	76102590	+	2202	protein_coding	zinc finger protein 483 [Source:RGD Symbol;Acc:727958]	zf-C2H2
ENSRNOG00000014844	4234.59358453665	4186.76804948496	4453.75408234151	2777.16845229625	4115.36900760603	3054.10222431922	4291.70523878771	3315.54656140717	0.372159190399097	0.0252829090862856	0.384132133386597	Kif21a	7	132071116	132143470	-	5016	protein_coding	kinesin family member 21A [Source:RGD Symbol;Acc:1305126]	-
ENSRNOG00000020440	1059.14941288576	1190.6927615065	1152.83021029709	1232.66934318198	1565.52970949761	1427.90398291138	1134.22412822978	1408.70101186366	-0.313151488116384	0.0252943430183496	0.384132133386597	Fads2	1	226114413	226152524	-	1359	protein_coding	fatty acid desaturase 2 [Source:RGD Symbol;Acc:68339]	-
ENSRNOG00000047250	1238.51340995913	1174.573274663	1186.73698118818	514.833036371422	1205.59560619962	618.047992603435	1199.94122193677	779.492211724827	0.621868426101867	0.0253003840547643	0.384132133386597	Gmfb	15	23601368	23606634	-	459	protein_coding	glia maturation factor, beta [Source:RGD Symbol;Acc:70910]	-
ENSRNOG00000020577	3686.48125828451	3605.39189066274	3247.07194180563	2530.21602021565	3065.86727273461	3017.96448562127	3512.98169691763	2871.34925952384	0.290738605526578	0.0253051171178482	0.384132133386597	Pip5k1c	7	11267218	11294249	-	4322	protein_coding	phosphatidylinositol-4-phosphate 5-kinase type 1 gamma [Source:RGD Symbol;Acc:1309938]	-
ENSRNOG00000061100	144.292824461258	139.70221931033	169.533854455454	247.998840691112	172.621457704135	214.973214818586	151.176299409014	211.864504404611	-0.48484222358764	0.0253726072782513	0.384416781446568	Tmem150a	4	100218661	100222130	+	1450	protein_coding	transmembrane protein 150A [Source:RGD Symbol;Acc:619998]	-
ENSRNOG00000009401	261.530744336031	228.896713177694	219.396752824705	339.036389805571	307.596746440879	281.689040107113	236.60807011281	309.440725451187	-0.386129102631257	0.0253865944626031	0.384416781446568	Lmo2	3	93909156	93931871	+	1833	protein_coding	LIM domain only 2 [Source:RGD Symbol;Acc:1307101]	-
ENSRNOG00000011494	1373.78793289156	1421.73873959666	1437.04873100182	2012.24375801269	1467.28239048515	1868.96971676331	1410.85846783001	1782.83195508705	-0.337328162660632	0.0254027439166014	0.384416781446568	LOC108348287	X	105402867	105405580	+	669	protein_coding	60S ribosomal protein L36a [Source:RGD Symbol;Acc:11421250]	-
ENSRNOG00000018576	277.563280387281	269.73274651456	346.048514682603	131.847484924389	283.723566120094	149.183998214622	297.781513861481	188.251683086368	0.660185759950245	0.0254150436592306	0.384416781446568	Rcan3	5	153773663	153790157	-	1088	protein_coding	RCAN family member 3 [Source:RGD Symbol;Acc:1311826]	-
ENSRNOG00000007459	2471.01461889905	2227.71308177164	2288.70703514862	1326.84611812797	2252.34274334172	1557.62919875019	2329.14491193977	1712.27268673996	0.443618153131825	0.025443777852325	0.384506553297009	Pcnx1	6	105611456	105743404	+	7969	protein_coding	pecanex homolog 1 [Source:RGD Symbol;Acc:1306115]	-
ENSRNOG00000041744	817.659338613797	283.702968445593	327.100613302287	263.694969848777	351.67031011002	164.936345852191	476.154306787226	260.100541936996	0.872593936748119	0.0256210669385812	0.386839117206063	AABR07065531.1	6	133662524	133662603	+	80	miRNA		-
ENSRNOG00000036964	207.420935163059	176.239722822262	234.35562233548	80.5734630093486	191.903641809384	103.780172671042	206.0054267736	125.419092496591	0.713886663127738	0.0257590119815535	0.3885740045339	Ralgapa2	3	140468701	140728129	-	5607	protein_coding	Ral GTPase activating protein catalytic alpha subunit 2 [Source:RGD Symbol;Acc:1308023]	-
ENSRNOG00000007613	393.799166758851	563.107407066253	660.184774408884	757.599834009979	728.131999783931	715.341904482537	539.030449411329	733.691246092149	-0.444781573814251	0.0258168199503052	0.389098005774707	C1qtnf5	8	48443767	48445637	+	1335	protein_coding	C1q and TNF related 5 [Source:RGD Symbol;Acc:1308802]	-
ENSRNOG00000029046	31.0630385992987	56.9555201803652	53.8519302387912	9.41767749459918	26.6277780501059	29.6514779060119	47.2901630061517	21.8989778169057	1.10174580525081	0.0259473898665904	0.390442327483771	AABR07035357.1	12	10966099	10967326	-	1101	protein_coding		-
ENSRNOG00000024178	6.01220101921909	7.52242719363315	13.9616115433903	33.4850755363526	18.363984862142	18.5321736912574	9.16541325208085	23.4604113632507	-1.34853180958043	0.0259616490040099	0.390442327483771	Cenpt	19	37812751	37819789	-	2259	protein_coding	centromere protein T [Source:RGD Symbol;Acc:1309383]	-
ENSRNOG00000015059	1187.40970129577	1199.28982115637	1171.7781116774	1504.73558191485	1293.7427335379	1491.83998214622	1186.15921137651	1430.10609919966	-0.269631237753477	0.0259754694003434	0.390442327483771	Mcfd2	6	10887288	10899200	-	1906	protein_coding	multiple coagulation factor deficiency 2 [Source:RGD Symbol;Acc:628690]	-
ENSRNOG00000024455	1052.13517836334	1103.64753255161	1127.89876111246	1358.2383764433	1234.97798197905	1325.05041892491	1094.5604906758	1306.08892578242	-0.254716380317448	0.0260343191560985	0.390860848768869	Gnptg	10	14593056	14597969	-	1170	protein_coding	N-acetylglucosamine-1-phosphate transferase subunit gamma [Source:RGD Symbol;Acc:1311614]	-
ENSRNOG00000027290	195.396533124621	213.851858790428	180.503692096689	96.2695921670139	175.376055433456	125.092172415988	196.584028003912	132.245940005486	0.568916340018176	0.0260496646318534	0.390860848768869	Pcdhga7	18	30864216	30866645	+	2430	protein_coding	protocadherin gamma subfamily A, 7 [Source:MGI Symbol;Acc:MGI:1935219]	-
ENSRNOG00000017945	174.353829557354	197.732371946928	165.544822585914	263.694969848777	203.840231969776	260.377040362167	179.210341363399	242.63741406024	-0.437020853373245	0.0261022099685921	0.390927448564626	Serf1	2	30346069	30352099	+	459	protein_coding	small EDRK-rich factor 1 [Source:RGD Symbol;Acc:1565105]	-
ENSRNOG00000001088	104.211484333131	94.567656148531	112.690150314507	163.239743239719	147.830078140243	127.871998469676	103.823096932056	146.31393994988	-0.492753609369717	0.0261243820962142	0.390927448564626	Rfc3	12	1460538	1471357	+	1298	protein_coding	replication factor C subunit 3 [Source:RGD Symbol;Acc:1306832]	-
ENSRNOG00000005775	955.939962055836	857.556700074179	935.42797340715	674.933553779608	843.825104415426	659.745383408764	916.308211845722	726.168013867933	0.3352893681378	0.0261877116866434	0.390927448564626	Phf14	4	38240728	38420205	+	5245	protein_coding	PHD finger protein 14 [Source:RGD Symbol;Acc:1563764]	-
ENSRNOG00000001348	1131.29582511639	1191.76739396274	1062.07973526505	1638.67588406026	1176.2132304202	1511.29876452204	1128.38098478139	1442.06262633417	-0.353651890823849	0.0261933646874917	0.390927448564626	Erp29	12	40619377	40625883	+	1230	protein_coding	endoplasmic reticulum protein 29 [Source:RGD Symbol;Acc:619781]	-
ENSRNOG00000006000	482.980148543934	441.673939511889	414.859314432169	227.070668480891	422.371651829266	279.835822737987	446.504467495997	309.759381016048	0.526209882280416	0.026196826295087	0.390927448564626	Cdk12	10	86157608	86222707	+	5832	protein_coding	cyclin-dependent kinase 12 [Source:RGD Symbol;Acc:621111]	-
ENSRNOG00000052758	2019.09750895441	1867.71120893349	2027.42544769375	1626.11898073413	1746.41496038971	1620.63858930046	1971.41138852722	1664.39084347476	0.244240943290963	0.0262898682687987	0.390927448564626	Fam49a	6	37555182	37665064	+	5252	protein_coding	family with sequence similarity 49, member A [Source:RGD Symbol;Acc:1305961]	-
ENSRNOG00000014508	1143.32022715483	1220.78247028104	858.639109918504	394.496046162655	1010.01916741781	640.286601032944	1074.24726911812	681.600604871137	0.655639589680693	0.026294297737857	0.390927448564626	Mgll	4	120671489	120771088	+	1352	protein_coding	monoglyceride lipase [Source:RGD Symbol;Acc:71039]	-
ENSRNOG00000005177	111.225718855553	90.2691263235977	102.717570640657	58.5988821886171	80.8015333934249	63.0093905502753	101.404138606603	67.4699353774391	0.586239813263935	0.0262969062367373	0.390927448564626	Tp53i3	13	75105615	75143441	+	1589	protein_coding	tumor protein p53 inducible protein 3 [Source:RGD Symbol;Acc:1304982]	-
ENSRNOG00000055766	55.111842676175	3.22389736869992	1.99451593477004	1.04640861051102	5.5091954586426	2.77982605368861	20.1100853265483	3.11181004094741	2.68251413583385	0.0263062202895881	0.390927448564626	AABR07044415.1	20	5260885	5261666	+	422	lincRNA		-
ENSRNOG00000028227	1073.17788193061	1024.12473079034	1076.04134680844	530.529165529087	1053.17453184384	587.46990601286	1057.78131984313	723.724534461931	0.547012133407274	0.0263317709903661	0.390927448564626	Pbrm1	16	7103998	7200362	+	5734	protein_coding	polybromo 1 [Source:RGD Symbol;Acc:1565549]	HMG
novel.1313	25.0508375800796	47.2838280742655	62.8272519452564	16.7425377681763	27.545977293213	21.311999744946	45.0539725332005	21.8668382687785	1.03888692865028	0.026339049456311	0.390927448564626	-	3	66591670	66593573	-	1080	-	-	-
ENSRNOG00000018762	123.250120893991	93.4930236922977	126.651761857898	161.146926018697	149.666476626457	171.422606644131	114.464968814729	160.745336429762	-0.488205452131349	0.026366760742711	0.390927448564626	Rsph3	1	47426258	47477524	-	1823	protein_coding	radial spoke head 3 homolog [Source:RGD Symbol;Acc:1311306]	-
ENSRNOG00000014363	581.179431857846	520.12210881692	608.327360104863	417.517035593897	470.118012470836	479.056689919004	569.876300259876	455.563912661246	0.322666698313778	0.0263816177382292	0.390927448564626	Arhgef3	16	2743823	3026760	+	4277	protein_coding	Rho guanine nucleotide exchange factor 3 [Source:RGD Symbol;Acc:1310672]	-
ENSRNOG00000060946	427.868305867759	430.927614949556	349.040288584758	121.383398819278	404.007666967124	137.138085315305	402.612069800691	220.843050367236	0.865105684187713	0.026411261640066	0.390927448564626	Cask	X	9815652	10156155	+	4039	protein_coding	calcium/calmodulin dependent serine protein kinase [Source:RGD Symbol;Acc:62004]	-
ENSRNOG00000026679	412.837803319711	332.061428976092	373.971737769383	206.142496270671	329.633528275449	271.496344576921	372.956990021729	269.090789707681	0.469611552636929	0.0264469656314209	0.390927448564626	Scn4b	8	49441106	49456279	+	4272	protein_coding	sodium voltage-gated channel beta subunit 4 [Source:RGD Symbol;Acc:631404]	-
novel.168	48.0976081537527	62.3286824615318	34.9040288584758	95.2231835565028	65.1921462606041	80.6149555569698	48.4434398245868	80.3434284580256	-0.730601817833781	0.0265047012971836	0.390927448564626	-	1	81797474	81815512	-	2094	-	PF00178:Ets-domain	Ets
ENSRNOG00000002773	3594.29417598981	3230.34516343732	2662.67877291801	2280.12436230351	2685.73278608827	2555.5867520244	3162.43937078171	2507.14796680539	0.334835705284351	0.0265159725722315	0.390927448564626	Rgs4	13	88054817	88061108	-	2917	protein_coding	regulator of G-protein signaling 4 [Source:RGD Symbol;Acc:3567]	-
ENSRNOG00000015148	284.577514909704	290.150763182993	267.265135259186	99.4088179985469	272.705175202809	132.505041892491	280.664471117294	168.206345031282	0.73663803193004	0.0265271622787209	0.390927448564626	Erc2	16	3293599	3679222	+	2266	protein_coding	ELKS/RAB6-interacting/CAST family member 2 [Source:RGD Symbol;Acc:708372]	-
ENSRNOG00000026111	43.0874406377368	29.0150763182993	20.9424173150855	86.8519146724147	39.4825674536053	55.5965210737723	31.0149780903739	60.6436677332641	-0.963663220135384	0.026540906128116	0.390927448564626	Morn5	3	15379109	15407252	+	1107	protein_coding	MORN repeat containing 5 [Source:RGD Symbol;Acc:1307739]	-
novel.2111	158.321293506103	152.59780878513	147.594179172983	267.880604290821	165.275863759278	219.606258241401	152.837760488072	217.5875754305	-0.507812172425155	0.0265470045988395	0.390927448564626	-	X	123772617	123773429	+	813	-	-	-
ENSRNOG00000056462	1212.46053887585	1143.40893343224	1202.69310866634	716.789898200049	1058.68372730249	965.526249314512	1186.18752699147	913.666624939016	0.375959841544429	0.0265490141282079	0.390927448564626	Tmf1	4	129521991	129544506	-	3755	protein_coding	TATA element modulatory factor 1 [Source:RGD Symbol;Acc:620551]	-
ENSRNOG00000010124	3146.38520005799	3185.21060027552	3120.42017994773	2136.7663826635	3025.4665060379	2233.12692979652	3150.67199342708	2465.11993949931	0.353804995083504	0.0265640590604839	0.390927448564626	Trim2	2	183145089	183213228	-	6374	protein_coding	tripartite motif-containing 2 [Source:RGD Symbol;Acc:1310981]	-
ENSRNOG00000004639	154.31315949329	110.687142992031	115.681924216663	52.320430525551	114.774905388388	54.6699123892094	126.894075567328	73.9217494343827	0.777128919795774	0.0266342026868319	0.391330578437931	Traf6	3	91252829	91271607	+	2707	protein_coding	TNF receptor associated factor 6 [Source:RGD Symbol;Acc:1306853]	-
ENSRNOG00000033099	404.821535294086	373.972094769191	410.870282562629	136.033119366433	399.416670751589	146.404172160934	396.554637541968	227.284654092985	0.801866892604722	0.0266767578182279	0.391330578437931	Dcc	18	66523120	67224566	-	4537	protein_coding	DCC netrin 1 receptor [Source:RGD Symbol;Acc:2492]	-
ENSRNOG00000045691	3.00610050960955	5.37316228116653	7.97806373908017	28.2530324837975	9.18199243107101	14.8257389530059	5.45244217661875	17.4202546226248	-1.66886171471491	0.0267403499312238	0.391330578437931	AABR07058795.1	7	137798198	137798287	+	90	miRNA		-
ENSRNOG00000002871	403.819501790882	451.345631617989	420.842862236479	312.876174542795	373.70709194459	317.826778805065	425.33599854845	334.803348430817	0.344280913071525	0.0267949111923036	0.391330578437931	Rbm25l1	10	10457320	10460756	+	3437	protein_coding	RNA binding motif protein 25-like 1 [Source:RGD Symbol;Acc:1565486]	-
ENSRNOG00000049378	518.051321156045	429.852982493323	448.76608532326	256.3701095752	448.081230636265	256.670605623915	465.556796324209	320.373981945127	0.538382380942897	0.0268063980651563	0.391330578437931	AABR07062583.1	4	183476093	183544850	-	2934	protein_coding		-
ENSRNOG00000017678	428.870339370962	416.957393018523	381.949801508463	229.163485701913	391.152877563625	240.918257986347	409.259177965983	287.078207083962	0.510345407968261	0.0268129182746543	0.391330578437931	AABR07001064.1	1	36954496	36957300	-	2802	pseudogene		-
ENSRNOG00000006144	294.597849941736	313.792677220126	278.234972900421	181.028689618407	264.441382014845	208.486954026646	295.541833354094	217.985675219966	0.437154621581127	0.0268160712799187	0.391330578437931	Cntn3	4	134784668	135069970	-	4126	protein_coding	contactin 3 [Source:RGD Symbol;Acc:3253]	-
ENSRNOG00000048273	2132.32729481637	2186.87704843478	2174.02236889935	2163.97300653679	2872.12723243901	3641.57213033208	2164.40890405017	2892.55745643596	-0.418573777700459	0.0268225622425477	0.391330578437931	Apod	11	72705129	72726301	+	961	protein_coding	apolipoprotein D [Source:RGD Symbol;Acc:2137]	-
ENSRNOG00000011271	56.1138761793782	60.1794175490652	83.7696692603418	21.9745808207314	56.9283530726402	21.311999744946	66.6876543295951	33.4049778794392	0.993383893358432	0.0268233202136631	0.391330578437931	Mcc	18	35683185	35817127	-	2895	protein_coding	MCC, WNT signaling pathway regulator [Source:RGD Symbol;Acc:1561988]	-
ENSRNOG00000009987	5058.26512416966	4706.89015830188	4874.59694457799	3485.58708161221	4646.08817012193	3547.05804450667	4879.91740901651	3892.91109874694	0.325911595320973	0.026825567790663	0.391330578437931	Akap11	15	60722160	60766579	-	7308	protein_coding	A-kinase anchoring protein 11 [Source:RGD Symbol;Acc:2079]	-
ENSRNOG00000042888	117.237919874772	127.881262291763	119.670956086203	31.3922583153306	112.938506902173	46.3304342281436	121.596712750913	63.5537331485492	0.93208928047602	0.0268693423835322	0.391330578437931	Cdyl2	19	49093355	49198073	-	2049	protein_coding	chromodomain Y-like 2 [Source:RGD Symbol;Acc:1309548]	-
ENSRNOG00000014284	499.012684595185	555.584979872619	466.71672873619	737.718070410269	530.719162515904	734.800686858357	507.104797734665	667.74597326151	-0.396862295899492	0.0268698968177364	0.391330578437931	Elof1	8	23125988	23130877	-	1112	protein_coding	elongation factor 1 homolog [Source:RGD Symbol;Acc:1587399]	-
ENSRNOG00000010457	328.666989050644	410.509598281123	321.117065497977	172.657420734318	335.142723734092	196.441041127329	353.431217609915	234.747061865246	0.588599356216602	0.0269366459819258	0.391761607147888	Vash1	6	110624856	110637382	+	2101	protein_coding	vasohibin 1 [Source:RGD Symbol;Acc:1564082]	-
ENSRNOG00000020423	4116.35363115867	3688.13858979271	3675.89286778119	2223.61829733592	3769.20789295465	2390.65040617221	3826.79502957752	2794.49219882092	0.453404880474109	0.026967661156537	0.391761607147888	Apc	18	27047382	27105531	+	8834	protein_coding	APC, WNT signaling pathway regulator [Source:RGD Symbol;Acc:2123]	-
ENSRNOG00000018231	1931.92059417574	1891.35312297062	1848.91627153183	784.806457883265	1870.37185820916	1113.78363884457	1890.72999622606	1256.32065164567	0.589371556520359	0.0269691803082537	0.391761607147888	Nacc2	3	3510041	3574787	-	4321	protein_coding	NACC family member 2 [Source:RGD Symbol;Acc:1309292]	-
ENSRNOG00000049937	672.364480649335	639.406311458817	526.552206779292	215.56017376527	623.457286069721	195.514432442766	612.774332962481	344.843964092586	0.828673920870657	0.0269924223218938	0.391761792133166	Pdxk	20	10930518	10952391	+	1269	protein_coding	pyridoxal kinase [Source:RGD Symbol;Acc:621324]	-
ENSRNOG00000003873	1197.4300363278	1129.43871150121	1262.52858670944	460.419788624849	1170.70403496155	697.736339475842	1196.46577817948	776.286721020748	0.62357733218399	0.0270292835798657	0.391959473408801	Cpd	10	63325199	63389817	+	5081	protein_coding	carboxypeptidase D [Source:RGD Symbol;Acc:2393]	-
ENSRNOG00000024372	560.136728290579	564.182039522486	587.384942789778	427.981121699007	515.109775383084	422.533560160669	570.567903534281	455.208152414253	0.325372519463755	0.0270720201884677	0.392241941991845	Cwf19l2	6	18970564	19055924	+	6639	protein_coding	CWF19-like 2, cell cycle control (S. pombe) [Source:RGD Symbol;Acc:1310083]	-
ENSRNOG00000032374	231.469739239935	227.822080721461	201.446109411774	161.146926018697	180.885250892099	156.596867691125	220.245976457723	166.209681533974	0.405335306228201	0.0271214951710932	0.392621473013293	Paqr9	8	103337472	103339768	+	2297	protein_coding	progestin and adipoQ receptor family member 9 [Source:RGD Symbol;Acc:1311515]	-
ENSRNOG00000024845	578.173331348236	660.898960583484	589.379458724548	832.941253966772	666.612650495755	800.589903462321	609.483916885423	766.714602641616	-0.330954655647421	0.0271582956451242	0.392666006194128	Mrps21	2	197974761	197982385	-	653	protein_coding	mitochondrial ribosomal protein S21 [Source:RGD Symbol;Acc:1592330]	-
novel.535	101.205383823521	44.0599307055656	30.9149969889357	13.6033119366433	35.8097704811769	27.7982605368861	58.7267705060075	25.7371143182354	1.18575052115226	0.0271711372207855	0.392666006194128	-	13	84542204	84545619	+	2184	-	-	-
ENSRNOG00000027400	250.508375800796	263.28495177716	208.42691518347	87.8983232829257	216.695021373276	146.404172160934	240.740080920475	150.332505605712	0.67662189237456	0.0272006139492234	0.392755440285662	Vwc2l	9	77834091	78021846	+	1369	protein_coding	von Willebrand factor C domain-containing protein 2-like [Source:RGD Symbol;Acc:1565501]	-
ENSRNOG00000017154	1917.89212513089	1855.89025191492	2064.32399248699	1093.49699798402	1835.48028697109	1419.56450475032	1946.03545651094	1449.51392990181	0.424610055190813	0.0272725011010021	0.393247419642247	Atp11a	16	81990340	82100222	-	7561	protein_coding	ATPase phospholipid transporting 11A [Source:RGD Symbol;Acc:1308688]	-
ENSRNOG00000029028	767.557663453638	769.436838663048	929.44442560284	648.773338516833	662.939853523327	681.05738315371	822.146309239842	664.256858397957	0.30773372859386	0.0273023600337259	0.393247419642247	Mknk2	7	11908107	11919156	+	3419	protein_coding	MAP kinase-interacting serine/threonine kinase 2 [Source:RGD Symbol;Acc:1305728]	-
ENSRNOG00000042732	143.290790958055	170.866560541096	144.602405270828	64.8773338516833	143.239081924708	67.6424339730896	152.919918923326	91.9196165831602	0.731412932676522	0.0273046385058447	0.393247419642247	AABR07061755.1	4	142453013	142453531	+	519	protein_coding		-
ENSRNOG00000053813	264.53684484564	258.986421952227	284.218520704731	186.260732670962	242.404600180275	157.523476375688	269.247262500866	195.396269742308	0.46212088036826	0.0273789921124223	0.393981827624575	Nkap	X	123751089	123770595	+	1643	protein_coding	NFKB activating protein [Source:RGD Symbol;Acc:1565955]	-
ENSRNOG00000057629	0	0	0.997257967385022	7.32486027357714	3.6727969724284	3.70643473825149	0.332419322461674	4.90136399475234	-3.73463798521067	0.0273923796516775	1	AABR07032786.1	18	82063333	82077665	+	673	lincRNA		-
ENSRNOG00000004560	2777.63687087922	2794.0443862066	2705.56086551556	1890.86035919341	2655.43221106574	1919.00658572971	2759.08070753379	2155.09971866295	0.356226522155134	0.0274096570364439	0.394086842216221	Cacna1b	3	1740024	1924827	-	9659	protein_coding	calcium voltage-gated channel subunit alpha1 B [Source:RGD Symbol;Acc:628852]	-
ENSRNOG00000060703	3.00610050960955	0	0	6.27845166306612	13.7729886466065	4.63304342281436	1.00203350320318	8.22816124416233	-3.02237702389954	0.0274135551743175	1	Troap	7	140758615	140766423	+	2256	protein_coding	trophinin associated protein [Source:RGD Symbol;Acc:1306870]	-
ENSRNOG00000016221	1719.48949149666	1354.03689485397	1434.05695709966	680.165596832163	1436.06361621951	964.599640629949	1502.5277811501	1026.94295122721	0.54862755900776	0.0274816143218813	0.394520633254143	Scn2b	8	49418965	49427689	+	1037	protein_coding	sodium voltage-gated channel beta subunit 2 [Source:RGD Symbol;Acc:3633]	-
ENSRNOG00000005291	2424.9210777517	2112.72740895468	2471.20524318008	855.962243398015	2414.86400937167	1009.07685748897	2336.28457662882	1426.63437008622	0.711378654134717	0.0274866139385484	0.394520633254143	Slc38a1	7	137975549	138039984	-	2281	protein_coding	solute carrier family 38, member 1 [Source:RGD Symbol;Acc:69645]	-
ENSRNOG00000046969	256.520576820015	300.897087745326	260.284329487491	127.661850482344	262.604983528631	135.284867946179	272.567331350944	175.183900652385	0.635863433588056	0.0275391122020859	0.394666718211126	AABR07034438.1	11	71634392	71695000	-	1693	protein_coding		-
ENSRNOG00000005196	1493.02991977274	1330.39498081683	1431.06518319751	963.74233028065	1298.33372975344	1120.26989963651	1418.16336126236	1127.44865322353	0.330569408010419	0.0275910868547138	0.394666718211126	Slc12a6	3	103753238	103852686	+	6422	protein_coding	solute carrier family 12, member 6 [Source:RGD Symbol;Acc:1311335]	-
ENSRNOG00000017489	880.787449315597	825.317726387179	897.532170646519	430.073938920029	832.80671349814	571.717558375292	867.879115449765	611.532736931154	0.504321734014174	0.0276178059651811	0.394666718211126	Gse1	19	54060622	54148970	+	4439	protein_coding	Gse1 coiled-coil protein [Source:RGD Symbol;Acc:1562686]	-
ENSRNOG00000011419	2182.42896997653	2037.50313701835	2531.04072122318	1698.32117485939	2028.30212802359	1690.13424064268	2250.32427607269	1805.58584784188	0.317628013271336	0.0276232562422955	0.394666718211126	Aldh6a1	6	108146582	108167185	-	3289	protein_coding	aldehyde dehydrogenase 6 family, member A1 [Source:RGD Symbol;Acc:621556]	-
ENSRNOG00000060107	617.25263797316	536.24159566042	536.524786453142	190.446367113006	576.629124671259	183.468519543449	563.339673362241	316.848003775905	0.829435097315532	0.027642137351587	0.394666718211126	Dnajb14	2	243018975	243151933	+	1887	protein_coding	DnaJ heat shock protein family (Hsp40) member B14 [Source:RGD Symbol;Acc:1591949]	-
ENSRNOG00000017365	86.1748812754737	96.7169210609976	78.7833794234167	130.801076313878	103.756514471102	147.330780845497	87.2250605866293	127.296123876825	-0.545929089915289	0.0276492971635329	0.394666718211126	Klhl35	1	164425475	164430934	+	1728	protein_coding	kelch-like family member 35 [Source:RGD Symbol;Acc:1565895]	-
ENSRNOG00000006137	2724.52909520945	2675.83481602093	2710.54715535249	1959.92332748714	2561.77588826881	2009.81423681687	2703.63702219429	2177.17115085761	0.31225169630358	0.0276606024859503	0.394666718211126	Arid1a	5	151904684	151977636	-	7932	protein_coding	AT-rich interaction domain 1A [Source:RGD Symbol;Acc:1310500]	ARID
ENSRNOG00000016225	251.510409303999	274.031276339493	271.254167128726	341.129207026593	337.897321463413	324.313039597005	265.598617590739	334.44652269567	-0.332556041378394	0.0277263964360093	0.39511668878548	Fgd3	17	15749978	15800401	+	4502	protein_coding	FYVE, RhoGEF and PH domain containing 3 [Source:RGD Symbol;Acc:1311725]	-
ENSRNOG00000020005	1643.33494525322	1706.51634049849	1669.40983740253	2205.82935095723	1827.21649378313	2010.74084550143	1673.08704105141	2014.59556341393	-0.267743533891133	0.027738995524578	0.39511668878548	Map2k2	7	11458967	11478489	-	1541	protein_coding	mitogen activated protein kinase kinase 2 [Source:RGD Symbol;Acc:61888]	-
ENSRNOG00000049530	298.605983954548	269.73274651456	226.3775585964	441.584433635651	282.805366876987	381.762778039903	264.905429688503	368.71752618418	-0.476138023119575	0.027806654834879	0.395746188852518	AABR07012054.1	2	184230459	184231269	+	811	protein_coding		-
ENSRNOG00000001141	231.469739239935	243.941567564961	174.520144292379	93.1303663354808	202.003833483562	109.339824778419	216.643817032425	134.824674865821	0.681836446455539	0.0278643069521594	0.396203709250342	Srrm4	12	45727112	45882548	+	1806	protein_coding	serine/arginine repetitive matrix 4 [Source:RGD Symbol;Acc:1560213]	-
ENSRNOG00000051680	1068.16771441459	1013.37840622801	1108.95085973214	622.613123254057	1016.44656211956	736.653904227483	1063.49899345825	791.904529867033	0.424853816493284	0.0279013610445443	0.396203709250342	Ccdc186	1	277606995	277629196	-	2760	protein_coding	coiled-coil domain containing 186 [Source:RGD Symbol;Acc:1307158]	-
ENSRNOG00000004709	668.356346636523	699.585729007883	679.1326757892	240.673980417535	671.203646711291	369.716865140586	682.358250477868	427.198164089804	0.674664547465426	0.0279534075654243	0.396203709250342	Foxn3	6	123187726	123577695	-	3791	protein_coding	forkhead box N3 [Source:RGD Symbol;Acc:1305711]	Fork_head
ENSRNOG00000021424	32.0650721025018	36.5375035119324	37.8958027606308	85.8055060619037	42.2371651829266	60.2295644965866	35.499459458355	62.7574119138056	-0.818381432756711	0.0279643012348067	0.396203709250342	Cd300lf	10	103670028	103687425	-	1874	protein_coding	Cd300 molecule-like family member F [Source:RGD Symbol;Acc:1309733]	-
ENSRNOG00000033169	1246.52967798476	1167.05084746937	1329.34487052423	658.191016011432	1236.81438046526	727.387817381854	1247.64179865945	874.131071286184	0.512869834295411	0.0279763789756267	0.396203709250342	Cpeb4	10	15987921	16046033	-	3052	protein_coding	cytoplasmic polyadenylation element binding protein 4 [Source:RGD Symbol;Acc:1311931]	-
ENSRNOG00000016551	106.215551339537	97.7915535172309	111.692892347122	71.1557855147494	79.8833341503178	67.6424339730896	105.233332401297	72.8938512127189	0.529785867686671	0.0279797579435018	0.396203709250342	Bcl2l11	3	120726906	120764192	+	5141	protein_coding	BCL2 like 11 [Source:RGD Symbol;Acc:628774]	-
ENSRNOG00000019128	334.679190069863	250.38936230236	278.234972900421	143.35797964001	267.195979744166	168.642780590443	287.767841757548	193.06557999154	0.57444456918845	0.0280988798956364	0.396793614524201	St8sia4	9	103117506	103207190	-	1600	protein_coding	ST8 alpha-N-acetyl-neuraminide alpha-2,8-sialyltransferase 4 [Source:RGD Symbol;Acc:621845]	-
ENSRNOG00000029012	143.290790958055	162.269500891229	142.607889336058	79.5270543988375	134.975288736744	81.5415642415327	149.389393728447	98.681302459038	0.595486508092448	0.0281044675344911	0.396793614524201	Shisa6	10	52749846	53037816	-	1566	protein_coding	shisa family member 6 [Source:RGD Symbol;Acc:1564618]	-
ENSRNOG00000051069	14.0284690448446	10.7463245623331	17.9506434129304	3.13922583153306	5.5091954586426	5.55965210737723	14.241812340036	4.73602446585096	1.5810756410831	0.0281645124327315	0.396793614524201	AC134204.1	5	74727494	74954576	+	1664	protein_coding		-
novel.1195	114.231819365163	130.03052720423	130.640793727438	223.931442649358	125.793296305673	211.266780080335	124.967713432277	186.997173011789	-0.580275326376102	0.0282141744555216	0.396793614524201	-	20	14402953	14419679	+	900	-	-	-
ENSRNOG00000054063	291.591749432126	339.583856169725	379.955285573693	452.048519740761	375.543490430804	521.680689408897	337.043630391848	449.75756652682	-0.416124577898683	0.028223897795515	0.396793614524201	Naa80	8	116336441	116339690	+	1423	protein_coding	N(alpha)-acetyltransferase 80, NatH catalytic subunit [Source:RGD Symbol;Acc:6496422]	-
ENSRNOG00000019552	719.460055299885	760.839779013181	697.08331920213	1084.07932048942	751.086980861608	980.351988267518	725.794384505065	938.506096539514	-0.370413855600489	0.0282586328412768	0.396793614524201	Lsm7	7	11724962	11727388	+	488	protein_coding	LSM7 homolog, U6 small nuclear RNA and mRNA degradation associated [Source:RGD Symbol;Acc:1305354]	-
ENSRNOG00000034200	2479.03088692467	2423.29618880611	2282.72348734431	946.999792512473	2479.13795638917	1092.47163909963	2395.01685435836	1506.20312933376	0.668878410294596	0.0282901448648517	0.396793614524201	Atp8a1	14	42015347	42206311	+	3210	protein_coding	ATPase phospholipid transporting 8A1 [Source:RGD Symbol;Acc:1309619]	-
ENSRNOG00000017438	622.262805489176	665.197490408417	764.896860984312	492.858455550691	625.293684555936	451.258429382118	684.119052293968	523.136856496248	0.386791933382142	0.0283388469972239	0.396793614524201	AABR07007068.1	1	279207586	279277339	-	2978	protein_coding		-
ENSRNOG00000055705	13.0264355416414	45.1345631617989	3.98903186954009	1.04640861051102	8.26379318796391	4.63304342281436	20.7166768576601	4.64774840709643	2.13964071534742	0.0283719531834729	0.396793614524201	Htr7	KL568473.1	279960	399184	-	1453	protein_coding	5-hydroxytryptamine receptor 7 [Source:RGD Symbol;Acc:71034]	-
ENSRNOG00000013195	472.959813511902	444.897836880589	490.650919953431	643.541295464277	483.891001117442	751.479643180489	469.502856781974	626.303979920736	-0.415415964845188	0.0283847387478575	0.396793614524201	Ruvbl1	4	120411991	120447455	+	1719	protein_coding	RuvB-like AAA ATPase 1 [Source:RGD Symbol;Acc:68373]	-
ENSRNOG00000014450	894.815918360442	762.989043925648	790.825568136322	622.613123254057	712.52261265111	651.405905247699	816.210176807471	662.180547050955	0.301504479115563	0.0283941324440435	0.396793614524201	Shprh	1	5240180	5313054	+	6999	protein_coding	SNF2 histone linker PHD RING helicase [Source:RGD Symbol;Acc:1310342]	-
ENSRNOG00000047014	328.666989050644	283.702968445593	232.36110640071	134.986710755922	236.895404721632	204.780519288395	281.577021298982	192.220878255316	0.548672134631396	0.0284284291158035	0.396793614524201	Homer1	2	22909569	23009678	+	2193	protein_coding	homer scaffold protein 1 [Source:RGD Symbol;Acc:628725]	-
ENSRNOG00000051915	335.681223573066	353.554078100758	267.265135259186	209.281722102204	280.050769147666	212.193388764898	318.83347897767	233.841960004922	0.445862799570273	0.028449549995725	0.396793614524201	Spred3	1	88103719	88112683	-	2345	protein_coding	sprouty-related, EVH1 domain containing 3 [Source:RGD Symbol;Acc:1311713]	-
ENSRNOG00000050061	115.233852868366	155.821706153829	243.330944041945	74.2950113462824	148.74827738335	67.6424339730896	171.462167688047	96.8952409009075	0.822085048146844	0.0284501577397759	0.396793614524201	Slc25a51	5	60944563	60955943	-	2149	protein_coding	solute carrier family 25, member 51 [Source:RGD Symbol;Acc:6502452]	-
novel.23	190.386365608605	203.105534228095	208.42691518347	354.732518963236	199.249235754241	312.267126697688	200.639605006723	288.749627138388	-0.524017309874075	0.0284623824005156	0.396793614524201	-	1	53713877	53715687	+	1811	-	-	-
ENSRNOG00000052583	3054.1981177633	2744.61129321986	2776.3661811999	1038.03734162693	2914.36439762194	1445.50954791808	2858.39186406102	1799.30376238898	0.667548415889307	0.0284653576769318	0.396793614524201	Zfp106	3	112283112	112320762	-	5815	protein_coding	zinc finger protein 106 [Source:MGI Symbol;Acc:MGI:1270153]	-
ENSRNOG00000042576	423.860171854946	392.240846525157	398.903186954009	123.4762160403	412.271460155088	138.064693999868	405.001401778037	224.604123398419	0.849374156214095	0.0284817497538557	0.396793614524201	Tcp11l1	3	94624071	94657377	-	1868	protein_coding	t-complex 11 like 1 [Source:RGD Symbol;Acc:1562313]	-
novel.1997	405.823568797289	379.345257050357	216.40497892255	177.889463786873	294.741957037379	152.890432952874	333.857934923399	208.507284592376	0.678198488110468	0.0285109875331536	0.396793614524201	-	9	8567003	8605613	-	1941	-	-	-
ENSRNOG00000016680	2446.96581482217	2478.102444074	2394.41637969144	1078.84727743686	2527.80251627385	1091.54503041506	2439.82821286254	1566.06494137526	0.639419400033907	0.0285231384497744	0.396793614524201	Nsd1	17	9844133	9952898	-	9233	protein_coding	nuclear receptor binding SET domain protein 1 [Source:RGD Symbol;Acc:1307748]	-
ENSRNOG00000001265	193.392466118214	223.523550896528	212.41594705301	317.061808984839	248.831994882024	265.010083784981	209.777321355917	276.967962550615	-0.399946183807281	0.0285365649823033	0.396793614524201	Mad1l1	12	16410083	16719824	+	2612	protein_coding	mitotic arrest deficient 1 like 1 [Source:RGD Symbol;Acc:1596881]	-
ENSRNOG00000011320	95.1931828043023	95.6422886047643	63.8245099126414	146.497205471543	103.756514471102	134.358259261616	84.8866604405693	128.203993068087	-0.594516358703269	0.028536918607375	0.396793614524201	Igfbpl1	5	61395408	61410812	-	1328	protein_coding	insulin-like growth factor binding protein-like 1 [Source:RGD Symbol;Acc:1305656]	-
ENSRNOG00000019476	2321.71162692177	2176.13072387245	2345.55073928957	1031.75888996387	2284.47971685047	1330.61007103228	2281.13103002793	1548.94955928221	0.558183504232601	0.0285390248691287	0.396793614524201	Agap1	9	96621586	97030163	+	4962	protein_coding	ArfGAP with GTPase domain, ankyrin repeat and PH domain 1 [Source:RGD Symbol;Acc:1309244]	-
ENSRNOG00000060973	66.13421121141	51.5823578991987	43.879350564941	17.7889463786873	44.0735636691408	20.3853910603832	53.8653065585166	27.4159670360705	0.969011778509213	0.0285706797742161	0.396878298660173	AABR07013843.1	2	259149018	259150479	-	342	protein_coding		-
ENSRNOG00000052486	3975.06690720702	4019.12538631257	4093.74395611551	2417.20389028046	3439.5743646792	3544.27821845298	4029.3120832117	3133.68549113755	0.362455923358272	0.0285921810182099	0.396878298660173	Kcna6	4	159253934	159287193	-	6696	protein_coding	potassium voltage-gated channel subfamily A member 6 [Source:RGD Symbol;Acc:62083]	-
novel.2124	223.45347121431	185.911414928362	194.465303640079	96.2695921670139	191.903641809384	71.3488687113411	201.276729927584	119.840700895913	0.746878691032251	0.0287024421506419	0.397333256062493	-	X	10656831	10660658	-	1423	-	-	-
ENSRNOG00000015080	799.622735556139	741.496394800982	725.006542288911	387.171185889077	741.904988430537	451.258429382118	755.375224215344	526.778201233911	0.519231041678826	0.0287226616959558	0.397333256062493	Wdfy1	9	85475841	85528869	-	1507	protein_coding	WD repeat and FYVE domain containing 1 [Source:RGD Symbol;Acc:1305996]	-
ENSRNOG00000019958	1029.08840778967	1059.58760184604	980.304581939476	559.828606623396	938.399626455457	782.057729771063	1022.99353052506	760.095320949972	0.427732680568234	0.0287447926329544	0.397333256062493	Tmem151b	9	17841410	17845921	+	1686	protein_coding	transmembrane protein 151B [Source:RGD Symbol;Acc:1562074]	-
ENSRNOG00000047635	2856.79751763227	2780.07416427556	2704.56360754818	1815.51893923662	2700.42397397798	1898.62119466932	2780.47842981867	2138.18803596131	0.378732812536886	0.028779329883726	0.397333256062493	Tmem178b	4	68011932	68059249	+	9581	protein_coding	transmembrane protein 178B [Source:RGD Symbol;Acc:1585938]	-
ENSRNOG00000007151	3226.54788031425	2936.97050288563	3057.59292800248	2173.39068403139	2835.39926271473	2479.60483989024	3073.70377040078	2496.13159554545	0.300085805073857	0.0288138573926493	0.397333256062493	Cdk14	4	25825567	26419127	+	4582	protein_coding	cyclin-dependent kinase 14 [Source:RGD Symbol;Acc:1305544]	-
[truncated: 739 more rows]
