# Supplementary material for: Electroacupuncture alleviates perioperative hypothalamus-pituitary-adrenal axis dysfunction via circRNA-miRNA-mRNA networks
Source: Front Mol Neurosci. 2023 Jan 25;16:1115569. doi: 10.3389/fnmol.2023.1115569 (PMC9905746; doi:10.3389/fnmol.2023.1115569)
Supplement: Supplementary file 1 [file Data_Sheet_1.ZIP › Raw data/Fig2/Fig2E/PVNDEmRNA.xlsx]

## Sheet: Sheet1
novel.850
novel.841
novel.530
novel.2120
novel.1719
novel.1664
novel.1117
novel.1116
ENSRNOG00000061764
ENSRNOG00000061153
ENSRNOG00000060594
ENSRNOG00000060509
ENSRNOG00000060087
ENSRNOG00000059110
ENSRNOG00000059008
ENSRNOG00000057522
ENSRNOG00000056697
ENSRNOG00000055766
ENSRNOG00000054508
ENSRNOG00000054371
ENSRNOG00000053812
ENSRNOG00000053203
ENSRNOG00000053185
ENSRNOG00000053122
ENSRNOG00000052837
ENSRNOG00000052725
ENSRNOG00000052707
ENSRNOG00000052346
ENSRNOG00000052296
ENSRNOG00000052099
ENSRNOG00000050567
ENSRNOG00000050511
ENSRNOG00000050469
ENSRNOG00000050441
ENSRNOG00000049965
ENSRNOG00000049604
ENSRNOG00000048951
ENSRNOG00000048824
ENSRNOG00000048597
ENSRNOG00000047880
ENSRNOG00000047618
ENSRNOG00000047565
ENSRNOG00000046845
ENSRNOG00000046283
ENSRNOG00000042732
ENSRNOG00000037960
ENSRNOG00000037225
ENSRNOG00000036828
ENSRNOG00000031814
ENSRNOG00000031778
ENSRNOG00000030920
ENSRNOG00000030840
ENSRNOG00000030404
ENSRNOG00000027540
ENSRNOG00000026974
ENSRNOG00000026577
ENSRNOG00000025594
ENSRNOG00000024794
ENSRNOG00000024730
ENSRNOG00000024501
ENSRNOG00000023496
ENSRNOG00000023077
ENSRNOG00000022570
ENSRNOG00000021555
ENSRNOG00000020277
ENSRNOG00000019495
ENSRNOG00000019346
ENSRNOG00000019207
ENSRNOG00000019206
ENSRNOG00000018712
ENSRNOG00000018148
ENSRNOG00000017767
ENSRNOG00000017149
ENSRNOG00000016684
ENSRNOG00000016394
ENSRNOG00000016388
ENSRNOG00000016180
ENSRNOG00000016011
ENSRNOG00000014867
ENSRNOG00000014508
ENSRNOG00000014302
ENSRNOG00000014030
ENSRNOG00000013937
ENSRNOG00000013887
ENSRNOG00000013171
ENSRNOG00000012747
ENSRNOG00000012574
ENSRNOG00000011621
ENSRNOG00000011526
ENSRNOG00000011475
ENSRNOG00000011285
ENSRNOG00000011160
ENSRNOG00000011124
ENSRNOG00000010169
ENSRNOG00000008810
ENSRNOG00000008157
ENSRNOG00000008088
ENSRNOG00000007982
ENSRNOG00000007359
ENSRNOG00000007270
ENSRNOG00000006565
ENSRNOG00000005932
ENSRNOG00000005608
ENSRNOG00000005438
ENSRNOG00000004466
ENSRNOG00000004077
ENSRNOG00000003603
ENSRNOG00000003296
ENSRNOG00000003234
ENSRNOG00000003121
ENSRNOG00000002773
ENSRNOG00000002625
ENSRNOG00000002294
ENSRNOG00000002215
ENSRNOG00000001747
ENSRNOG00000001484
ENSRNOG00000001227
ENSRNOG00000000657
ENSRNOG00000000483
novel.961
novel.823
novel.343
novel.1461
novel.1095
ENSRNOG00000059770
ENSRNOG00000055889
ENSRNOG00000054689
ENSRNOG00000051771
ENSRNOG00000050649
ENSRNOG00000049255
ENSRNOG00000048411
ENSRNOG00000048295
ENSRNOG00000048258
ENSRNOG00000046001
ENSRNOG00000045989
ENSRNOG00000042499
ENSRNOG00000039749
ENSRNOG00000039086
ENSRNOG00000038891
ENSRNOG00000036301
ENSRNOG00000034254
ENSRNOG00000033473
ENSRNOG00000029886
ENSRNOG00000029586
ENSRNOG00000026109
ENSRNOG00000025156
ENSRNOG00000021248
ENSRNOG00000021229
ENSRNOG00000019328
ENSRNOG00000018655
ENSRNOG00000018590
ENSRNOG00000018087
ENSRNOG00000016854
ENSRNOG00000016164
ENSRNOG00000015277
ENSRNOG00000014973
ENSRNOG00000013794
ENSRNOG00000013484
ENSRNOG00000013195
ENSRNOG00000012703
ENSRNOG00000011824
ENSRNOG00000011175
ENSRNOG00000011145
ENSRNOG00000009779
ENSRNOG00000009197
ENSRNOG00000008490
ENSRNOG00000007663
ENSRNOG00000007650
ENSRNOG00000007338
ENSRNOG00000007227
ENSRNOG00000006048
ENSRNOG00000004327
ENSRNOG00000003741
ENSRNOG00000003172
ENSRNOG00000002919
ENSRNOG00000001837
ENSRNOG00000001633
ENSRNOG00000001476
ENSRNOG00000001261
