# Supplementary material for: Electroacupuncture alleviates perioperative hypothalamus-pituitary-adrenal axis dysfunction via circRNA-miRNA-mRNA networks
Source: Front Mol Neurosci. 2023 Jan 25;16:1115569. doi: 10.3389/fnmol.2023.1115569 (PMC9905746; doi:10.3389/fnmol.2023.1115569)
Supplement: Supplementary file 1 [file Data_Sheet_1.ZIP › Raw data/Fig3/Fig3AB/CEA_PVN_DEG_Venn.xlsx]

## Sheet: ENSR
CEAu（HTu_308 ∩ HT+EAd_349）	CEAd（HTd_392 ∩ HT+EAu_297）	PVNu （HTu_718 ∩ HT+EAd_197）	PVNd（HTd_1265 ∩ HT+EAu_545）
novel.955	novel.961	novel.850	novel.961
novel.325	novel.544	novel.841	novel.823
novel.295	ENSRNOG00000061832	novel.530	novel.343
novel.1819	ENSRNOG00000061519	novel.2120	novel.1461
novel.1699	ENSRNOG00000060629	novel.1719	novel.1095
novel.1284	ENSRNOG00000059714	novel.1664	ENSRNOG00000059770
novel.1192	ENSRNOG00000056462	novel.1117	ENSRNOG00000055889
novel.1114	ENSRNOG00000055012	novel.1116	ENSRNOG00000054689
ENSRNOG00000061153	ENSRNOG00000054165	ENSRNOG00000061764	ENSRNOG00000051771
ENSRNOG00000061097	ENSRNOG00000053168	ENSRNOG00000061153	ENSRNOG00000050649
ENSRNOG00000060878	ENSRNOG00000052837	ENSRNOG00000060594	ENSRNOG00000049255
ENSRNOG00000058439	ENSRNOG00000052600	ENSRNOG00000060509	ENSRNOG00000048411
ENSRNOG00000056422	ENSRNOG00000050104	ENSRNOG00000060087	ENSRNOG00000048295
ENSRNOG00000055562	ENSRNOG00000049849	ENSRNOG00000059110	ENSRNOG00000048258
ENSRNOG00000050315	ENSRNOG00000049598	ENSRNOG00000059008	ENSRNOG00000046001
ENSRNOG00000049641	ENSRNOG00000049123	ENSRNOG00000057522	ENSRNOG00000045989
ENSRNOG00000047988	ENSRNOG00000048411	ENSRNOG00000056697	ENSRNOG00000042499
ENSRNOG00000047697	ENSRNOG00000048297	ENSRNOG00000055766	ENSRNOG00000039749
ENSRNOG00000047295	ENSRNOG00000047635	ENSRNOG00000054508	ENSRNOG00000039086
ENSRNOG00000046246	ENSRNOG00000047057	ENSRNOG00000054371	ENSRNOG00000038891
ENSRNOG00000043866	ENSRNOG00000046972	ENSRNOG00000053812	ENSRNOG00000036301
ENSRNOG00000042971	ENSRNOG00000046968	ENSRNOG00000053203	ENSRNOG00000034254
ENSRNOG00000042886	ENSRNOG00000046156	ENSRNOG00000053185	ENSRNOG00000033473
ENSRNOG00000037897	ENSRNOG00000046068	ENSRNOG00000053122	ENSRNOG00000029886
ENSRNOG00000037540	ENSRNOG00000045989	ENSRNOG00000052837	ENSRNOG00000029586
ENSRNOG00000037467	ENSRNOG00000043006	ENSRNOG00000052725	ENSRNOG00000026109
ENSRNOG00000036827	ENSRNOG00000040242	ENSRNOG00000052707	ENSRNOG00000025156
ENSRNOG00000033473	ENSRNOG00000039107	ENSRNOG00000052346	ENSRNOG00000021248
ENSRNOG00000031834	ENSRNOG00000037984	ENSRNOG00000052296	ENSRNOG00000021229
ENSRNOG00000029875	ENSRNOG00000037919	ENSRNOG00000052099	ENSRNOG00000019328
ENSRNOG00000028505	ENSRNOG00000037600	ENSRNOG00000050567	ENSRNOG00000018655
ENSRNOG00000027156	ENSRNOG00000031669	ENSRNOG00000050511	ENSRNOG00000018590
ENSRNOG00000026716	ENSRNOG00000030069	ENSRNOG00000050469	ENSRNOG00000018087
ENSRNOG00000025179	ENSRNOG00000027400	ENSRNOG00000050441	ENSRNOG00000016854
ENSRNOG00000025055	ENSRNOG00000027341	ENSRNOG00000049965	ENSRNOG00000016164
ENSRNOG00000021555	ENSRNOG00000027276	ENSRNOG00000049604	ENSRNOG00000015277
ENSRNOG00000021017	ENSRNOG00000027002	ENSRNOG00000048951	ENSRNOG00000014973
ENSRNOG00000020464	ENSRNOG00000026392	ENSRNOG00000048824	ENSRNOG00000013794
ENSRNOG00000019974	ENSRNOG00000026051	ENSRNOG00000048597	ENSRNOG00000013484
ENSRNOG00000019973	ENSRNOG00000025587	ENSRNOG00000047880	ENSRNOG00000013195
ENSRNOG00000019751	ENSRNOG00000024114	ENSRNOG00000047618	ENSRNOG00000012703
ENSRNOG00000019698	ENSRNOG00000023387	ENSRNOG00000047565	ENSRNOG00000011824
ENSRNOG00000019578	ENSRNOG00000023312	ENSRNOG00000046845	ENSRNOG00000011175
ENSRNOG00000018791	ENSRNOG00000023093	ENSRNOG00000046283	ENSRNOG00000011145
ENSRNOG00000018391	ENSRNOG00000021552	ENSRNOG00000042732	ENSRNOG00000009779
ENSRNOG00000017851	ENSRNOG00000020762	ENSRNOG00000037960	ENSRNOG00000009197
ENSRNOG00000016952	ENSRNOG00000020117	ENSRNOG00000037225	ENSRNOG00000008490
ENSRNOG00000016829	ENSRNOG00000019346	ENSRNOG00000036828	ENSRNOG00000007663
ENSRNOG00000016751	ENSRNOG00000018291	ENSRNOG00000031814	ENSRNOG00000007650
ENSRNOG00000016411	ENSRNOG00000017941	ENSRNOG00000031778	ENSRNOG00000007338
ENSRNOG00000016038	ENSRNOG00000017427	ENSRNOG00000030920	ENSRNOG00000007227
ENSRNOG00000015550	ENSRNOG00000017412	ENSRNOG00000030840	ENSRNOG00000006048
ENSRNOG00000014272	ENSRNOG00000016921	ENSRNOG00000030404	ENSRNOG00000004327
ENSRNOG00000013874	ENSRNOG00000016000	ENSRNOG00000027540	ENSRNOG00000003741
ENSRNOG00000013110	ENSRNOG00000015267	ENSRNOG00000026974	ENSRNOG00000003172
ENSRNOG00000011984	ENSRNOG00000014248	ENSRNOG00000026577	ENSRNOG00000002919
ENSRNOG00000011263	ENSRNOG00000013937	ENSRNOG00000025594	ENSRNOG00000001837
ENSRNOG00000011138	ENSRNOG00000013867	ENSRNOG00000024794	ENSRNOG00000001633
ENSRNOG00000010478	ENSRNOG00000013851	ENSRNOG00000024730	ENSRNOG00000001476
ENSRNOG00000008733	ENSRNOG00000013399	ENSRNOG00000024501	ENSRNOG00000001261
ENSRNOG00000008459	ENSRNOG00000013271	ENSRNOG00000023496
ENSRNOG00000005975	ENSRNOG00000011016	ENSRNOG00000023077
ENSRNOG00000005387	ENSRNOG00000010859	ENSRNOG00000022570
ENSRNOG00000005034	ENSRNOG00000010589	ENSRNOG00000021555
ENSRNOG00000003645	ENSRNOG00000010378	ENSRNOG00000020277
ENSRNOG00000001701	ENSRNOG00000010357	ENSRNOG00000019495
	ENSRNOG00000010325	ENSRNOG00000019346
	ENSRNOG00000009265	ENSRNOG00000019207
	ENSRNOG00000008934	ENSRNOG00000019206
	ENSRNOG00000008765	ENSRNOG00000018712
	ENSRNOG00000008758	ENSRNOG00000018148
	ENSRNOG00000008479	ENSRNOG00000017767
	ENSRNOG00000008475	ENSRNOG00000017149
	ENSRNOG00000008053	ENSRNOG00000016684
	ENSRNOG00000006857	ENSRNOG00000016394
	ENSRNOG00000005956	ENSRNOG00000016388
	ENSRNOG00000005758	ENSRNOG00000016180
	ENSRNOG00000005639	ENSRNOG00000016011
	ENSRNOG00000004812	ENSRNOG00000014867
	ENSRNOG00000004753	ENSRNOG00000014508
	ENSRNOG00000004676	ENSRNOG00000014302
	ENSRNOG00000004402	ENSRNOG00000014030
	ENSRNOG00000004150	ENSRNOG00000013937
	ENSRNOG00000003756	ENSRNOG00000013887
	ENSRNOG00000003313	ENSRNOG00000013171
	ENSRNOG00000002941	ENSRNOG00000012747
	ENSRNOG00000002824	ENSRNOG00000012574
	ENSRNOG00000002338	ENSRNOG00000011621
	ENSRNOG00000002126	ENSRNOG00000011526
	ENSRNOG00000001781	ENSRNOG00000011475
	ENSRNOG00000001582	ENSRNOG00000011285
		ENSRNOG00000011160
		ENSRNOG00000011124
		ENSRNOG00000010169
		ENSRNOG00000008810
		ENSRNOG00000008157
		ENSRNOG00000008088
		ENSRNOG00000007982
		ENSRNOG00000007359
		ENSRNOG00000007270
		ENSRNOG00000006565
		ENSRNOG00000005932
		ENSRNOG00000005608
		ENSRNOG00000005438
		ENSRNOG00000004466
		ENSRNOG00000004077
		ENSRNOG00000003603
		ENSRNOG00000003296
		ENSRNOG00000003234
		ENSRNOG00000003121
		ENSRNOG00000002773
		ENSRNOG00000002625
		ENSRNOG00000002294
		ENSRNOG00000002215
		ENSRNOG00000001747
		ENSRNOG00000001484
		ENSRNOG00000001227
		ENSRNOG00000000657
		ENSRNOG00000000483

## Sheet: ENSRNO GENE name
CEAu	Gene stable ID	CEAd	Gene stable ID		PVNu	Gene stable ID	PVNd	Gene stable ID
Hrh3	ENSRNOG00000061153	Bach1	ENSRNOG00000001582		Syngap1	ENSRNOG00000000483	Ftcd	ENSRNOG00000001261
Lrit3	ENSRNOG00000061097	Lmln	ENSRNOG00000001781		Nek7	ENSRNOG00000000657	Cldn4	ENSRNOG00000001476
Fam50a	ENSRNOG00000058439	Ncam2	ENSRNOG00000002126		Adarb1	ENSRNOG00000001227	Tfg	ENSRNOG00000001633
Snord104	ENSRNOG00000056422	Dgke	ENSRNOG00000002338		Pak2	ENSRNOG00000001747	Sst	ENSRNOG00000001837
	ENSRNOG00000055562	Uhmk1	ENSRNOG00000002941		Mylk	ENSRNOG00000002215	Gfap	ENSRNOG00000002919
Rab29	ENSRNOG00000049641	Glra2	ENSRNOG00000003313		Snx29	ENSRNOG00000002294	Serpinf1	ENSRNOG00000003172
Bola2	ENSRNOG00000047988	Lancl3	ENSRNOG00000003756		Ptpn4	ENSRNOG00000002625	Nptx1	ENSRNOG00000003741
Ggt1	ENSRNOG00000047697	Slc9a7	ENSRNOG00000004150		Rgs4	ENSRNOG00000002773	Ddc	ENSRNOG00000004327
Prr22	ENSRNOG00000047295	Lpgat1	ENSRNOG00000004402		Rtn4rl1	ENSRNOG00000003121	Ezh2	ENSRNOG00000006048
AY172581.24	ENSRNOG00000043866	Pak3	ENSRNOG00000004676		Mgrn1	ENSRNOG00000003234	Mien1	ENSRNOG00000007227
Rps28	ENSRNOG00000042886	Napb	ENSRNOG00000004753		Dck	ENSRNOG00000003296	Fbln2	ENSRNOG00000007338
Rps19	ENSRNOG00000037897	Sema6d	ENSRNOG00000004812		Arhgap44	ENSRNOG00000003603	Cd63	ENSRNOG00000007650
Tmem256	ENSRNOG00000037540	Ar	ENSRNOG00000005639		Kcnc2	ENSRNOG00000004077	Rps6	ENSRNOG00000007663
Ffar3	ENSRNOG00000037467	Btbd11	ENSRNOG00000005758		Fam210b	ENSRNOG00000004466	Cwc15	ENSRNOG00000008490
Ppp1r1a	ENSRNOG00000036827	Erich5	ENSRNOG00000005956		Pcsk2	ENSRNOG00000005438	Asb4	ENSRNOG00000009197
Nkain4	ENSRNOG00000031834	Ndnf	ENSRNOG00000006857		Tead4	ENSRNOG00000005608	Krt8	ENSRNOG00000009779
Morn4	ENSRNOG00000027156	Atp8a2	ENSRNOG00000008053		Megf9	ENSRNOG00000005932	Crhr2	ENSRNOG00000011145
Rpl9	ENSRNOG00000026716	Slc8a1	ENSRNOG00000008479		Fstl4	ENSRNOG00000006565	Hnrnpa2b1	ENSRNOG00000011175
	ENSRNOG00000025179	Tspan18	ENSRNOG00000008758		Il12rb2	ENSRNOG00000007270	Trh	ENSRNOG00000011824
Zdhhc19	ENSRNOG00000025055	Zfhx4	ENSRNOG00000008765		Gca	ENSRNOG00000007359	Crh	ENSRNOG00000012703
Mis18a	ENSRNOG00000021555	Tmem65	ENSRNOG00000008934		Slc9a1	ENSRNOG00000007982	Ruvbl1	ENSRNOG00000013195
Ca11	ENSRNOG00000021017	Kcnk9	ENSRNOG00000009265		Btbd3	ENSRNOG00000008088	Gsta1	ENSRNOG00000013484
Mrpl54	ENSRNOG00000020464	Ptger3	ENSRNOG00000010325		Syn2	ENSRNOG00000008157	Rbp1	ENSRNOG00000013794
Arl3	ENSRNOG00000019973	Lhx9	ENSRNOG00000010357		Nsmf	ENSRNOG00000008810	Tekt1	ENSRNOG00000014973
Cyb5r2	ENSRNOG00000019751	Slc4a5	ENSRNOG00000010378		Atpaf1	ENSRNOG00000010169	Fcrl2	ENSRNOG00000016164
Ssbp4	ENSRNOG00000019698	Zfp622	ENSRNOG00000010589		AABR07067267.1	ENSRNOG00000011124	Lrrc36	ENSRNOG00000016854
Rps16	ENSRNOG00000019578	Zyg11b	ENSRNOG00000010859		Sv2b	ENSRNOG00000011160	Vim	ENSRNOG00000018087
Dnlz	ENSRNOG00000018791	Slc7a2	ENSRNOG00000011016		Zdhhc22	ENSRNOG00000011285	Drg1	ENSRNOG00000018590
Cdk2ap2	ENSRNOG00000018391	Ireb2	ENSRNOG00000013271		Srcin1	ENSRNOG00000011475	Adsl	ENSRNOG00000018655
Etfb	ENSRNOG00000017851	Minar1	ENSRNOG00000013399		Pcsk6	ENSRNOG00000011526	Phgdh	ENSRNOG00000019328
	ENSRNOG00000016952	Spry4	ENSRNOG00000013851		Hnrnpc	ENSRNOG00000011621	Avp	ENSRNOG00000021229
Isoc2b	ENSRNOG00000016829	Fgf1	ENSRNOG00000013867		Pum3	ENSRNOG00000012574	Cdc25b	ENSRNOG00000021248
Slc25a28	ENSRNOG00000016751	Ankrd34c	ENSRNOG00000013937		Spock1	ENSRNOG00000012747	Prmt1	ENSRNOG00000026109
Rps12	ENSRNOG00000016411	Erbb4	ENSRNOG00000014248		Grm2	ENSRNOG00000013171	Hba-a2	ENSRNOG00000029886
Mgmt	ENSRNOG00000016038	Klhl11	ENSRNOG00000016921		Adra2b	ENSRNOG00000013887	Actb	ENSRNOG00000034254
Ptgds	ENSRNOG00000015550	AABR07001512.1	ENSRNOG00000017412		Ankrd34c	ENSRNOG00000013937	Grxcr1	ENSRNOG00000038891
Rpl35	ENSRNOG00000014272	Pfn2	ENSRNOG00000017427		Synm	ENSRNOG00000014030	Ccdc153	ENSRNOG00000039086
Rplp1	ENSRNOG00000013874	Optn	ENSRNOG00000017941		Dlgap3	ENSRNOG00000014302	1700024G13Rik	ENSRNOG00000039749
Nudt2	ENSRNOG00000013110	Brms1	ENSRNOG00000020117		Mgll	ENSRNOG00000014508	AABR07030823.1	ENSRNOG00000046001
Cxcl14	ENSRNOG00000011984	Zfp260	ENSRNOG00000020762		Synpo2	ENSRNOG00000014867		ENSRNOG00000048258
Plac9	ENSRNOG00000011263	Mis18bp1	ENSRNOG00000023093		Plekhg1	ENSRNOG00000016011	Dmrtc1a	ENSRNOG00000048295
Rpl29	ENSRNOG00000011138	Lonrf2	ENSRNOG00000023312		Pdp1	ENSRNOG00000016180	Uhrf1	ENSRNOG00000048411
Serpina3n	ENSRNOG00000010478	Zdbf2	ENSRNOG00000024114		Sphkap	ENSRNOG00000016388	Tvp23b	ENSRNOG00000050649
Lsm3	ENSRNOG00000008733	Plagl1	ENSRNOG00000025587		Wdr77	ENSRNOG00000016394	Cox7b	ENSRNOG00000054689
Anapc13	ENSRNOG00000008459	AABR07044362.1	ENSRNOG00000026051		Wnk2	ENSRNOG00000016684	AABR07044383.1	ENSRNOG00000059770
Rpl30	ENSRNOG00000005975	Cdh12	ENSRNOG00000026392		Fam131b	ENSRNOG00000017149
Rbm3	ENSRNOG00000005387	Mast4	ENSRNOG00000027002		Irag1	ENSRNOG00000017767
Arhgef25	ENSRNOG00000005034	Xkr4	ENSRNOG00000027276		Camk2a	ENSRNOG00000018712
Hnrnpab	ENSRNOG00000003645	Tenm2	ENSRNOG00000027341			ENSRNOG00000019206
Cbr3	ENSRNOG00000001701	Vwc2l	ENSRNOG00000027400		Shank1	ENSRNOG00000019207
		Faim	ENSRNOG00000030069		Gbx2	ENSRNOG00000019495
		Lpp	ENSRNOG00000031669		Cntnap1	ENSRNOG00000020277
		Sim1	ENSRNOG00000037600		Mis18a	ENSRNOG00000021555
			ENSRNOG00000037919		Pus7l	ENSRNOG00000022570
		Mfrp	ENSRNOG00000039107		Cpne9	ENSRNOG00000023077
		Epm2a	ENSRNOG00000040242		Fam189a1	ENSRNOG00000023496
		Epm2aip1	ENSRNOG00000043006		Rgs3	ENSRNOG00000024501
		Nol8	ENSRNOG00000046968		Ppm1e	ENSRNOG00000024730
		Chrm2	ENSRNOG00000046972		Scrt1	ENSRNOG00000025594
		Gpr26	ENSRNOG00000047057		Cpne4	ENSRNOG00000026577
		Tmem178b	ENSRNOG00000047635		Dbndd1	ENSRNOG00000026974
		Qk	ENSRNOG00000048297		Fam102b	ENSRNOG00000027540
		Uhrf1	ENSRNOG00000048411		Arrb1	ENSRNOG00000030404
		Fam199x	ENSRNOG00000049849		Cadm2	ENSRNOG00000030840
		Clip3	ENSRNOG00000050104		Rtn4r	ENSRNOG00000030920
		Mboat7	ENSRNOG00000052600		Mef2d	ENSRNOG00000031778
		Yme1l1	ENSRNOG00000055012		Sort1	ENSRNOG00000031814
		Tmf1	ENSRNOG00000056462		Pde1b	ENSRNOG00000036828
		Hsp90aa1	ENSRNOG00000059714		Tyms	ENSRNOG00000037225
		Asap2	ENSRNOG00000061519		Tmem41a	ENSRNOG00000046283
					Katnal1	ENSRNOG00000047618
					Ints1	ENSRNOG00000047880
					Rnf165	ENSRNOG00000048824
						ENSRNOG00000048951
					Mvk	ENSRNOG00000049604
					Gng11	ENSRNOG00000050469
					Shank3	ENSRNOG00000052296
					Cacna1a	ENSRNOG00000052707
					Shisal1	ENSRNOG00000052725
					Scn1a	ENSRNOG00000053122
					Mical3	ENSRNOG00000053203
					Prkcg	ENSRNOG00000054371
					Foxp2	ENSRNOG00000054508
					Kcnab1	ENSRNOG00000056697
					Socs7	ENSRNOG00000059008
					Adra1b	ENSRNOG00000060087
					Atn1	ENSRNOG00000060594
					Hrh3	ENSRNOG00000061153
					AABR07021812.1	ENSRNOG00000061764

## Sheet: Gene name
CEAu	CEAd	PVNu	PVNd
Cbr3	Bach1	Syngap1	Ftcd
Hnrnpab	Lmln	Nek7	Cldn4
Arhgef25	Ncam2	Adarb1	Tfg
Rbm3	Dgke	Pak2	Sst
Rpl30	Uhmk1	Mylk	Gfap
Anapc13	Glra2	Snx29	Serpinf1
Lsm3	Lancl3	Ptpn4	Nptx1
Serpina3n	Slc9a7	Rgs4	Ddc
Rpl29	Lpgat1	Rtn4rl1	Ezh2
Plac9	Pak3	Mgrn1	Mien1
Cxcl14	Napb	Dck	Fbln2
Nudt2	Sema6d	Arhgap44	Cd63
Rplp1	Ar	Kcnc2	Rps6
Rpl35	Btbd11	Fam210b	Cwc15
Ptgds	Erich5	Pcsk2	Asb4
Mgmt	Ndnf	Tead4	Krt8
Rps12	Atp8a2	Megf9	Crhr2
Slc25a28	Slc8a1	Fstl4	Hnrnpa2b1
Isoc2b	Tspan18	Il12rb2	Trh
Etfb	Zfhx4	Gca	Crh
Cdk2ap2	Tmem65	Slc9a1	Ruvbl1
Dnlz	Kcnk9	Btbd3	Gsta1
Rps16	Ptger3	Syn2	Rbp1
Ssbp4	Lhx9	Nsmf	Tekt1
Cyb5r2	Slc4a5	Atpaf1	Fcrl2
Arl3	Zfp622	AABR07067267.1	Lrrc36
Mrpl54	Zyg11b	Sv2b	Vim
Ca11	Slc7a2	Zdhhc22	Drg1
Mis18a	Ireb2	Srcin1	Adsl
Zdhhc19	Minar1	Pcsk6	Phgdh
Rpl9	Spry4	Hnrnpc	Avp
Morn4	Fgf1	Pum3	Cdc25b
Nkain4	Ankrd34c	Spock1	Prmt1
Ppp1r1a	Erbb4	Grm2	Hba-a2
Ffar3	Klhl11	Adra2b	Actb
Tmem256	AABR07001512.1	Ankrd34c	Grxcr1
Rps19	Pfn2	Synm	Ccdc153
Rps28	Optn	Dlgap3	1700024G13Rik
AY172581.24	Brms1	Mgll	AABR07030823.1
Prr22	Zfp260	Synpo2	Dmrtc1a
Ggt1	Mis18bp1	Plekhg1	Uhrf1
Bola2	Lonrf2	Pdp1	Tvp23b
Rab29	Zdbf2	Sphkap	Cox7b
Snord104	Plagl1	Wdr77	AABR07044383.1
Fam50a	AABR07044362.1	Wnk2
Lrit3	Cdh12	Fam131b
Hrh3	Mast4	Irag1
	Xkr4	Camk2a
	Tenm2	Shank1
	Vwc2l	Gbx2
	Faim	Cntnap1
	Lpp	Mis18a
	Sim1	Pus7l
	Mfrp	Cpne9
	Epm2a	Fam189a1
	Epm2aip1	Rgs3
	Nol8	Ppm1e
	Chrm2	Scrt1
	Gpr26	Cpne4
	Tmem178b	Dbndd1
	Qk	Fam102b
	Uhrf1	Arrb1
	Fam199x	Cadm2
	Clip3	Rtn4r
	Mboat7	Mef2d
	Yme1l1	Sort1
	Tmf1	Pde1b
	Hsp90aa1	Tyms
	Asap2	Tmem41a
		Katnal1
		Ints1
		Rnf165
		Mvk
		Gng11
		Shank3
		Cacna1a
		Shisal1
		Scn1a
		Mical3
		Prkcg
		Foxp2
		Kcnab1
		Socs7
		Adra1b
		Atn1
		Hrh3
		AABR07021812.1
