# Supplementary material for: Electroacupuncture alleviates perioperative hypothalamus-pituitary-adrenal axis dysfunction via circRNA-miRNA-mRNA networks
Source: Front Mol Neurosci. 2023 Jan 25;16:1115569. doi: 10.3389/fnmol.2023.1115569 (PMC9905746; doi:10.3389/fnmol.2023.1115569)
Supplement: Supplementary file 1 [file Data_Sheet_1.ZIP › Raw data/Fig3/Fig3C-F/CEA_nmRNA_GO&KEGG_Sourcedata.xlsx]

## Sheet: Sheet1
CEA nmRNA(HTu∩ HT+EAd/HTd∩ HT+EAu)	The CEA nmRNAs were defined as genes that had opposite expression changes after HT and after HT+EA
novel.955
novel.325
novel.295
novel.1819
novel.1699
novel.1284
novel.1192
novel.1114
ENSRNOG00000061153
ENSRNOG00000061097
ENSRNOG00000060878
ENSRNOG00000058439
ENSRNOG00000056422
ENSRNOG00000055562
ENSRNOG00000050315
ENSRNOG00000049641
ENSRNOG00000047988
ENSRNOG00000047697
ENSRNOG00000047295
ENSRNOG00000046246
ENSRNOG00000043866
ENSRNOG00000042971
ENSRNOG00000042886
ENSRNOG00000037897
ENSRNOG00000037540
ENSRNOG00000037467
ENSRNOG00000036827
ENSRNOG00000033473
ENSRNOG00000031834
ENSRNOG00000029875
ENSRNOG00000028505
ENSRNOG00000027156
ENSRNOG00000026716
ENSRNOG00000025179
ENSRNOG00000025055
ENSRNOG00000021555
ENSRNOG00000021017
ENSRNOG00000020464
ENSRNOG00000019974
ENSRNOG00000019973
ENSRNOG00000019751
ENSRNOG00000019698
ENSRNOG00000019578
ENSRNOG00000018791
ENSRNOG00000018391
ENSRNOG00000017851
ENSRNOG00000016952
ENSRNOG00000016829
ENSRNOG00000016751
ENSRNOG00000016411
ENSRNOG00000016038
ENSRNOG00000015550
ENSRNOG00000014272
ENSRNOG00000013874
ENSRNOG00000013110
ENSRNOG00000011984
ENSRNOG00000011263
ENSRNOG00000011138
ENSRNOG00000010478
ENSRNOG00000008733
ENSRNOG00000008459
ENSRNOG00000005975
ENSRNOG00000005387
ENSRNOG00000005034
ENSRNOG00000003645
ENSRNOG00000001701
novel.961
novel.544
ENSRNOG00000061832
ENSRNOG00000061519
ENSRNOG00000060629
ENSRNOG00000059714
ENSRNOG00000056462
ENSRNOG00000055012
ENSRNOG00000054165
ENSRNOG00000053168
ENSRNOG00000052837
ENSRNOG00000052600
ENSRNOG00000050104
ENSRNOG00000049849
ENSRNOG00000049598
ENSRNOG00000049123
ENSRNOG00000048411
ENSRNOG00000048297
ENSRNOG00000047635
ENSRNOG00000047057
ENSRNOG00000046972
ENSRNOG00000046968
ENSRNOG00000046156
ENSRNOG00000046068
ENSRNOG00000045989
ENSRNOG00000043006
ENSRNOG00000040242
ENSRNOG00000039107
ENSRNOG00000037984
ENSRNOG00000037919
ENSRNOG00000037600
ENSRNOG00000031669
ENSRNOG00000030069
ENSRNOG00000027400
ENSRNOG00000027341
ENSRNOG00000027276
ENSRNOG00000027002
ENSRNOG00000026392
ENSRNOG00000026051
ENSRNOG00000025587
ENSRNOG00000024114
ENSRNOG00000023387
ENSRNOG00000023312
ENSRNOG00000023093
ENSRNOG00000021552
ENSRNOG00000020762
ENSRNOG00000020117
ENSRNOG00000019346
ENSRNOG00000018291
ENSRNOG00000017941
ENSRNOG00000017427
ENSRNOG00000017412
ENSRNOG00000016921
ENSRNOG00000016000
ENSRNOG00000015267
ENSRNOG00000014248
ENSRNOG00000013937
ENSRNOG00000013867
ENSRNOG00000013851
ENSRNOG00000013399
ENSRNOG00000013271
ENSRNOG00000011016
ENSRNOG00000010859
ENSRNOG00000010589
ENSRNOG00000010378
ENSRNOG00000010357
ENSRNOG00000010325
ENSRNOG00000009265
ENSRNOG00000008934
ENSRNOG00000008765
ENSRNOG00000008758
ENSRNOG00000008479
ENSRNOG00000008475
ENSRNOG00000008053
ENSRNOG00000006857
ENSRNOG00000005956
ENSRNOG00000005758
ENSRNOG00000005639
ENSRNOG00000004812
ENSRNOG00000004753
ENSRNOG00000004676
ENSRNOG00000004402
ENSRNOG00000004150
ENSRNOG00000003756
ENSRNOG00000003313
ENSRNOG00000002941
ENSRNOG00000002824
ENSRNOG00000002338
ENSRNOG00000002126
ENSRNOG00000001781
ENSRNOG00000001582
