# Supplementary material for: Electroacupuncture alleviates perioperative hypothalamus-pituitary-adrenal axis dysfunction via circRNA-miRNA-mRNA networks
Source: Front Mol Neurosci. 2023 Jan 25;16:1115569. doi: 10.3389/fnmol.2023.1115569 (PMC9905746; doi:10.3389/fnmol.2023.1115569)
Supplement: Supplementary file 1 [file Data_Sheet_1.ZIP › Raw data/Fig4/Fig4E/Cytoscapelnput/CytoscapeInput-nodes-aliceblue.txt]

nodeName	altName	nodeAttr[nodesPresent, ]
novel.988	-	aliceblue
novel.875	-	aliceblue
novel.859	-	aliceblue
novel.839	-	aliceblue
novel.798	-	aliceblue
novel.784	-	aliceblue
novel.76	-	aliceblue
novel.749	-	aliceblue
novel.731	-	aliceblue
novel.714	-	aliceblue
novel.618	-	aliceblue
novel.540	-	aliceblue
novel.439	-	aliceblue
novel.343	-	aliceblue
novel.342	-	aliceblue
novel.2111	-	aliceblue
novel.2108	-	aliceblue
novel.2101	-	aliceblue
novel.2089	-	aliceblue
novel.2061	-	aliceblue
novel.1977	-	aliceblue
novel.1976	-	aliceblue
novel.1909	-	aliceblue
novel.1892	-	aliceblue
novel.1783	-	aliceblue
novel.171	-	aliceblue
novel.1696	-	aliceblue
novel.168	-	aliceblue
novel.1651	-	aliceblue
novel.1639	-	aliceblue
novel.1618	-	aliceblue
novel.1614	-	aliceblue
novel.153	-	aliceblue
novel.1505	-	aliceblue
novel.1502	-	aliceblue
novel.1461	-	aliceblue
novel.1323	-	aliceblue
novel.1282	-	aliceblue
novel.1278	-	aliceblue
novel.118	-	aliceblue
novel.1177	-	aliceblue
novel.1006	-	aliceblue
ENSRNOG00000062252	AABR07072853.4	aliceblue
ENSRNOG00000062093	AABR07061240.1	aliceblue
ENSRNOG00000061379	C7	aliceblue
ENSRNOG00000061373	Loxl3	aliceblue
ENSRNOG00000061216	Tubb5	aliceblue
ENSRNOG00000060187	AABR07053516.2	aliceblue
ENSRNOG00000060179	Gpc3	aliceblue
ENSRNOG00000060103	Bex4	aliceblue
ENSRNOG00000059904	AABR07070161.4	aliceblue
ENSRNOG00000059865	Dnah12	aliceblue
ENSRNOG00000059827	LOC691995	aliceblue
ENSRNOG00000059381	Mrps6	aliceblue
ENSRNOG00000058904	AABR07040847.1	aliceblue
ENSRNOG00000058560	Col2a1	aliceblue
ENSRNOG00000057629	AABR07032786.1	aliceblue
ENSRNOG00000056996	Cfap65	aliceblue
ENSRNOG00000056248	Marf1	aliceblue
ENSRNOG00000055889	AABR07030901.1	aliceblue
ENSRNOG00000055765	Rasl10b	aliceblue
ENSRNOG00000055714	Ak7	aliceblue
ENSRNOG00000055446	Amfr	aliceblue
ENSRNOG00000054302	AABR07050423.1	aliceblue
ENSRNOG00000053840	AC103535.1	aliceblue
ENSRNOG00000053468	Tuba1b	aliceblue
ENSRNOG00000053288	Ank3	aliceblue
ENSRNOG00000053034	AABR07071198.1	aliceblue
ENSRNOG00000052707	Cacna1a	aliceblue
ENSRNOG00000052564	Gpx3	aliceblue
ENSRNOG00000052445	Kdm7a	aliceblue
ENSRNOG00000052273	LOC100363116	aliceblue
ENSRNOG00000052054	AABR07070161.1	aliceblue
ENSRNOG00000051720	Nudc	aliceblue
ENSRNOG00000051196	AABR07018038.1	aliceblue
ENSRNOG00000050646	Fem1a	aliceblue
ENSRNOG00000050535	LOC108348096	aliceblue
ENSRNOG00000049740	AABR07034273.1	aliceblue
ENSRNOG00000049025	Rps6	aliceblue
ENSRNOG00000049020	Tceal6	aliceblue
ENSRNOG00000048961	Bhlhe41	aliceblue
ENSRNOG00000048891	Prr14l	aliceblue
ENSRNOG00000048597	LOC100910732	aliceblue
ENSRNOG00000048411	Uhrf1	aliceblue
ENSRNOG00000048297	LOC108348175	aliceblue
ENSRNOG00000048295	AABR07039229.2	aliceblue
ENSRNOG00000048152	Myo1b	aliceblue
ENSRNOG00000048036	Ncan	aliceblue
ENSRNOG00000047756	Mef2a	aliceblue
ENSRNOG00000047481	Kiss1	aliceblue
ENSRNOG00000047374	Gnas	aliceblue
ENSRNOG00000047219	Ube3b	aliceblue
ENSRNOG00000047218	Clic5	aliceblue
ENSRNOG00000047040	Lhb	aliceblue
ENSRNOG00000046905	Sgce	aliceblue
ENSRNOG00000046863	C1ql2	aliceblue
ENSRNOG00000046862	LOC108348137	aliceblue
ENSRNOG00000046858	MGC109340	aliceblue
ENSRNOG00000046845	AABR07028887.1	aliceblue
ENSRNOG00000046677	RGD1309028	aliceblue
ENSRNOG00000046623	AABR07068455.1	aliceblue
ENSRNOG00000046494	LOC100361018	aliceblue
ENSRNOG00000046426	Ankrd66	aliceblue
ENSRNOG00000046001	AABR07030823.1	aliceblue
ENSRNOG00000045772	LOC100911545	aliceblue
ENSRNOG00000045737	LOC689479	aliceblue
ENSRNOG00000045728	AABR07033887.1	aliceblue
ENSRNOG00000043400	LOC100910678	aliceblue
ENSRNOG00000043286	Cpne2	aliceblue
ENSRNOG00000043137	Lbhd2	aliceblue
ENSRNOG00000042929	LOC100361087	aliceblue
ENSRNOG00000042867	LOC688801	aliceblue
ENSRNOG00000042781	Ropn1l	aliceblue
ENSRNOG00000042482	Tatdn2	aliceblue
ENSRNOG00000042235	AC130035.1	aliceblue
ENSRNOG00000039749	LOC680885	aliceblue
ENSRNOG00000039464	Tmem229a	aliceblue
ENSRNOG00000039086	Ccdc153	aliceblue
ENSRNOG00000038686	Ap1s2	aliceblue
ENSRNOG00000038607	Tmem86b	aliceblue
ENSRNOG00000038406	Tmem132b	aliceblue
ENSRNOG00000038202	Calml4	aliceblue
ENSRNOG00000038150	RGD1560394	aliceblue
ENSRNOG00000037960	Stum	aliceblue
ENSRNOG00000037835	Catip	aliceblue
ENSRNOG00000037718	Cfap52	aliceblue
ENSRNOG00000037668	LOC102554658	aliceblue
ENSRNOG00000037456	P2rx2	aliceblue
ENSRNOG00000037406	RGD1564171	aliceblue
ENSRNOG00000037162	Slbp	aliceblue
ENSRNOG00000037137	Svip	aliceblue
ENSRNOG00000037134	Shc4	aliceblue
ENSRNOG00000036960	Abcc9	aliceblue
ENSRNOG00000036865	Krt77	aliceblue
ENSRNOG00000032729	Bex2	aliceblue
ENSRNOG00000032410	Mtus2	aliceblue
ENSRNOG00000032300	Rpl39l	aliceblue
ENSRNOG00000032085	Dlec1	aliceblue
ENSRNOG00000031523	AABR07071287.1	aliceblue
ENSRNOG00000031085	Ergic3	aliceblue
ENSRNOG00000030840	Cadm2	aliceblue
ENSRNOG00000030714	Bsn	aliceblue
ENSRNOG00000030641	Shisal2a	aliceblue
ENSRNOG00000030530	Gzmm	aliceblue
ENSRNOG00000030285	Epha3	aliceblue
ENSRNOG00000029682	Clic1	aliceblue
ENSRNOG00000029586	AC128059.1	aliceblue
ENSRNOG00000029386	RT1-N2	aliceblue
ENSRNOG00000029209	Rnf13	aliceblue
ENSRNOG00000028822	Bex3	aliceblue
ENSRNOG00000028628	LOC100911196	aliceblue
ENSRNOG00000028581	Ccdc138	aliceblue
ENSRNOG00000028580	Pcnx2	aliceblue
ENSRNOG00000028014	Cryzl1	aliceblue
ENSRNOG00000027935	Lrrc34	aliceblue
ENSRNOG00000027606	Neurl1b	aliceblue
ENSRNOG00000027540	Fam102b	aliceblue
ENSRNOG00000026941	Tril	aliceblue
ENSRNOG00000026914	Dnah1	aliceblue
ENSRNOG00000026136	Tnfaip8	aliceblue
ENSRNOG00000026111	Morn5	aliceblue
ENSRNOG00000026109	Prmt1	aliceblue
ENSRNOG00000026037	Plb1	aliceblue
ENSRNOG00000025970	AABR07068127.1	aliceblue
ENSRNOG00000025892	Pkn3	aliceblue
ENSRNOG00000025745	Gpr17	aliceblue
ENSRNOG00000024923	Nnat	aliceblue
ENSRNOG00000024905	Drc1	aliceblue
ENSRNOG00000024757	AABR07069219.1	aliceblue
ENSRNOG00000024549	Mum1	aliceblue
ENSRNOG00000024455	Gnptg	aliceblue
ENSRNOG00000024213	Golim4	aliceblue
ENSRNOG00000024178	Cenpt	aliceblue
ENSRNOG00000023587	Dhtkd1	aliceblue
ENSRNOG00000023387	LOC679739	aliceblue
ENSRNOG00000023320	Tspan1	aliceblue
ENSRNOG00000023261	Ube2q2l	aliceblue
ENSRNOG00000023208	Myorg	aliceblue
ENSRNOG00000022796	Fgfbp3	aliceblue
ENSRNOG00000022273	Rfk	aliceblue
ENSRNOG00000021795	Fam227a	aliceblue
ENSRNOG00000021781	Camk1	aliceblue
ENSRNOG00000021602	Zmynd10	aliceblue
ENSRNOG00000021569	Tiam1	aliceblue
ENSRNOG00000021156	Vegfb	aliceblue
ENSRNOG00000021132	Trmt112	aliceblue
ENSRNOG00000021109	Ccdc114	aliceblue
ENSRNOG00000021067	Fxyd7	aliceblue
ENSRNOG00000020936	Nradd	aliceblue
ENSRNOG00000020833	Cspg5	aliceblue
ENSRNOG00000020797	She	aliceblue
ENSRNOG00000020636	Spint2	aliceblue
ENSRNOG00000020620	Ppp1r32	aliceblue
ENSRNOG00000020580	LOC500956	aliceblue
ENSRNOG00000020481	Pafah1b3	aliceblue
ENSRNOG00000020468	Stard4	aliceblue
ENSRNOG00000020423	Apc	aliceblue
ENSRNOG00000020357	Msto1	aliceblue
ENSRNOG00000020159	Dalrd3	aliceblue
ENSRNOG00000020132	Ttll10	aliceblue
ENSRNOG00000019921	Rhbdl1	aliceblue
ENSRNOG00000019834	Hsp90ab1	aliceblue
ENSRNOG00000019799	Pcdhgc3	aliceblue
ENSRNOG00000019751	Cyb5r2	aliceblue
ENSRNOG00000019741	Isyna1	aliceblue
ENSRNOG00000019648	AABR07068316.1	aliceblue
ENSRNOG00000019566	LOC100911109	aliceblue
ENSRNOG00000019328	Phgdh	aliceblue
ENSRNOG00000019141	Ch25h	aliceblue
ENSRNOG00000019120	Hmgcs2	aliceblue
ENSRNOG00000018910	Abhd11	aliceblue
ENSRNOG00000018881	Rnasek	aliceblue
ENSRNOG00000018854	Nppc	aliceblue
ENSRNOG00000018803	Mkl1	aliceblue
ENSRNOG00000018665	Bud13	aliceblue
ENSRNOG00000018631	Enkur	aliceblue
ENSRNOG00000018590	Drg1	aliceblue
ENSRNOG00000018478	Myo3a	aliceblue
ENSRNOG00000018337	Caly	aliceblue
ENSRNOG00000018247	Dhx58	aliceblue
ENSRNOG00000018087	Vim	aliceblue
ENSRNOG00000017712	Cartpt	aliceblue
ENSRNOG00000017637	Fbp2	aliceblue
ENSRNOG00000017575	Gins2	aliceblue
ENSRNOG00000017473	Ttc25	aliceblue
ENSRNOG00000017412	AABR07001512.1	aliceblue
ENSRNOG00000017406	Atrnl1	aliceblue
ENSRNOG00000017392	Fgf2	aliceblue
ENSRNOG00000017230	Cox15	aliceblue
ENSRNOG00000017191	Trim5	aliceblue
ENSRNOG00000017156	Ankle1	aliceblue
ENSRNOG00000017154	Atp11a	aliceblue
ENSRNOG00000016890	Tppp3	aliceblue
ENSRNOG00000016854	AC116220.1	aliceblue
ENSRNOG00000016547	Rgs19	aliceblue
ENSRNOG00000016414	Slc22a17	aliceblue
ENSRNOG00000016196	Dlgap1	aliceblue
ENSRNOG00000016071	P3h3	aliceblue
ENSRNOG00000015906	Tgif1	aliceblue
ENSRNOG00000015822	Klf13	aliceblue
ENSRNOG00000015780	Rcn2	aliceblue
ENSRNOG00000015573	Ctbs	aliceblue
ENSRNOG00000015365	Col4a3	aliceblue
ENSRNOG00000015160	Gem	aliceblue
ENSRNOG00000015059	Mcfd2	aliceblue
ENSRNOG00000014973	Tekt1	aliceblue
ENSRNOG00000014937	Lrrc71	aliceblue
ENSRNOG00000014660	Usp53	aliceblue
ENSRNOG00000014508	Mgll	aliceblue
ENSRNOG00000014443	Pde5a	aliceblue
ENSRNOG00000014230	Map1a	aliceblue
ENSRNOG00000014163	Zfp536	aliceblue
ENSRNOG00000013794	Rbp1	aliceblue
ENSRNOG00000013604	Gpx4	aliceblue
ENSRNOG00000013356	Snapin	aliceblue
ENSRNOG00000013263	Ccdc151	aliceblue
ENSRNOG00000013195	Ruvbl1	aliceblue
ENSRNOG00000013061	Tusc3	aliceblue
ENSRNOG00000013036	Epha8	aliceblue
ENSRNOG00000012714	RGD1564149	aliceblue
ENSRNOG00000012653	Ppp1r13b	aliceblue
ENSRNOG00000012608	Tmem212	aliceblue
ENSRNOG00000012579	Tlcd1	aliceblue
ENSRNOG00000012574	Pum3	aliceblue
ENSRNOG00000012563	Arhgap29	aliceblue
ENSRNOG00000012337	Pde1c	aliceblue
ENSRNOG00000012216	Tgfbi	aliceblue
ENSRNOG00000012017	Otulin	aliceblue
ENSRNOG00000011980	Lrrc7	aliceblue
ENSRNOG00000011824	Trh	aliceblue
ENSRNOG00000011796	C1r	aliceblue
ENSRNOG00000011518	Dusp26	aliceblue
ENSRNOG00000011379	Ccndbp1	aliceblue
ENSRNOG00000011321	Rftn1	aliceblue
ENSRNOG00000011320	Igfbpl1	aliceblue
ENSRNOG00000011284	Sgms2	aliceblue
ENSRNOG00000011260	Cmbl	aliceblue
ENSRNOG00000011253	Trmt9b	aliceblue
ENSRNOG00000011241	Tfdp2	aliceblue
ENSRNOG00000011189	Acy1	aliceblue
ENSRNOG00000011182	Aanat	aliceblue
ENSRNOG00000011175	Hnrnpa2b1	aliceblue
ENSRNOG00000011154	Adgrf5	aliceblue
ENSRNOG00000011145	Crhr2	aliceblue
ENSRNOG00000011074	Calcb	aliceblue
ENSRNOG00000010938	Slc7a10	aliceblue
ENSRNOG00000010806	Npvf	aliceblue
ENSRNOG00000010601	Srpk2	aliceblue
ENSRNOG00000010146	Ndn	aliceblue
ENSRNOG00000010124	Trim2	aliceblue
ENSRNOG00000009779	Krt8	aliceblue
ENSRNOG00000009613	Sh3bgrl2	aliceblue
ENSRNOG00000009336	Mapk15	aliceblue
ENSRNOG00000009333	Osgep	aliceblue
ENSRNOG00000009227	Aplnr	aliceblue
ENSRNOG00000009220	Tmem17	aliceblue
ENSRNOG00000009203	RGD1561795	aliceblue
ENSRNOG00000009004	Lrriq4	aliceblue
ENSRNOG00000008962	LOC500028	aliceblue
ENSRNOG00000008587	Tek	aliceblue
ENSRNOG00000008526	Pdzd3	aliceblue
ENSRNOG00000008492	Cfap45	aliceblue
ENSRNOG00000008372	Vamp7	aliceblue
ENSRNOG00000008334	Crocc	aliceblue
ENSRNOG00000008249	Brms1l	aliceblue
ENSRNOG00000008219	Ccdc33	aliceblue
ENSRNOG00000008057	Krt7	aliceblue
ENSRNOG00000007900	Tspan33	aliceblue
ENSRNOG00000007782	Ghrh	aliceblue
ENSRNOG00000007666	Cacnb4	aliceblue
ENSRNOG00000007663	LOC100911372	aliceblue
ENSRNOG00000007650	Cd63	aliceblue
ENSRNOG00000007608	Fezf1	aliceblue
ENSRNOG00000007338	Fbln2	aliceblue
ENSRNOG00000007128	Nop56	aliceblue
ENSRNOG00000006984	Mapk11	aliceblue
ENSRNOG00000006919	Clvs1	aliceblue
ENSRNOG00000006876	Msx1	aliceblue
ENSRNOG00000006747	Cc2d1a	aliceblue
ENSRNOG00000006422	Kcnk16	aliceblue
ENSRNOG00000006328	Wwp1	aliceblue
ENSRNOG00000006305	Slc38a2	aliceblue
ENSRNOG00000006144	Cntn3	aliceblue
ENSRNOG00000006090	Ucn	aliceblue
ENSRNOG00000005953	AABR07005983.1	aliceblue
ENSRNOG00000005492	Hpcal1	aliceblue
ENSRNOG00000005391	Prex2	aliceblue
ENSRNOG00000005206	Kcnq3	aliceblue
ENSRNOG00000005177	Tp53i3	aliceblue
ENSRNOG00000005008	Angpt4	aliceblue
ENSRNOG00000004891	Arl14ep	aliceblue
ENSRNOG00000004302	Pah	aliceblue
ENSRNOG00000004252	LOC108348062	aliceblue
ENSRNOG00000004201	Rims2	aliceblue
ENSRNOG00000004084	Fam84a	aliceblue
ENSRNOG00000003870	C1qtnf2	aliceblue
ENSRNOG00000003833	Nenf	aliceblue
ENSRNOG00000003786	Tspan6	aliceblue
ENSRNOG00000003533	Clcn4	aliceblue
ENSRNOG00000003442	Adora1	aliceblue
ENSRNOG00000003203	Hexim1	aliceblue
ENSRNOG00000003189	Cited1	aliceblue
ENSRNOG00000002983	Nf1x	aliceblue
ENSRNOG00000002979	Tbx19	aliceblue
ENSRNOG00000002873	Fam183a	aliceblue
ENSRNOG00000002763	Ulk2	aliceblue
ENSRNOG00000002746	Fstl1	aliceblue
ENSRNOG00000002434	Tmem100	aliceblue
ENSRNOG00000002292	Hnrnpd	aliceblue
ENSRNOG00000002248	Fryl	aliceblue
ENSRNOG00000002232	Aff1	aliceblue
ENSRNOG00000001837	Sst	aliceblue
ENSRNOG00000001633	Tfg	aliceblue
ENSRNOG00000001585	Nrip1	aliceblue
ENSRNOG00000001476	Cldn4	aliceblue
ENSRNOG00000001474	Tmem270	aliceblue
ENSRNOG00000001189	Sik1	aliceblue
ENSRNOG00000001088	Rfc3	aliceblue
ENSRNOG00000001036	Rsph10b	aliceblue
ENSRNOG00000000903	Asl	aliceblue
ENSRNOG00000000878	Slc44a4	aliceblue
ENSRNOG00000000826	Flot1	aliceblue
ENSRNOG00000000579	Marcks	aliceblue
ENSRNOG00000000561	Pald1	aliceblue
ENSRNOG00000000525	Pi16	aliceblue
ENSRNOG00000000523	Ppil1	aliceblue
ENSRNOG00000000480	Phf1	aliceblue
