# Supplementary material for: Electroacupuncture alleviates perioperative hypothalamus-pituitary-adrenal axis dysfunction via circRNA-miRNA-mRNA networks
Source: Front Mol Neurosci. 2023 Jan 25;16:1115569. doi: 10.3389/fnmol.2023.1115569 (PMC9905746; doi:10.3389/fnmol.2023.1115569)
Supplement: Supplementary file 1 [file Data_Sheet_1.ZIP › Raw data/Fig4/Fig4E/Cytoscapelnput/CytoscapeInput-nodes-blue3.txt]

nodeName	altName	nodeAttr[nodesPresent, ]
novel.996	-	blue3
novel.975	-	blue3
novel.947	-	blue3
novel.939	-	blue3
novel.932	-	blue3
novel.917	-	blue3
novel.906	-	blue3
novel.866	-	blue3
novel.793	-	blue3
novel.766	-	blue3
novel.751	-	blue3
novel.661	-	blue3
novel.646	-	blue3
novel.55	-	blue3
novel.5	-	blue3
novel.491	-	blue3
novel.477	-	blue3
novel.472	-	blue3
novel.447	-	blue3
novel.44	-	blue3
novel.421	-	blue3
novel.253	-	blue3
novel.1982	-	blue3
novel.1964	-	blue3
novel.1927	-	blue3
novel.1899	-	blue3
novel.1870	-	blue3
novel.1847	-	blue3
novel.1726	-	blue3
novel.1635	-	blue3
novel.1626	-	blue3
novel.1623	-	blue3
novel.1582	-	blue3
novel.1565	-	blue3
novel.1440	-	blue3
novel.1434	-	blue3
novel.1382	-	blue3
novel.1379	-	blue3
novel.1371	-	blue3
novel.1368	-	blue3
novel.1361	-	blue3
novel.1341	-	blue3
novel.1340	-	blue3
novel.1318	-	blue3
novel.1284	-	blue3
novel.1261	-	blue3
novel.1243	-	blue3
novel.1197	-	blue3
novel.1195	-	blue3
novel.1117	-	blue3
novel.1114	-	blue3
ENSRNOG00000062155	AC134224.2	blue3
ENSRNOG00000062141	Slc18a3	blue3
ENSRNOG00000062110	AABR07058133.1	blue3
ENSRNOG00000062101	Ace	blue3
ENSRNOG00000061845	Cttnbp2	blue3
ENSRNOG00000061795	Rbm4b	blue3
ENSRNOG00000061731	Plxnb3	blue3
ENSRNOG00000061527	Gck	blue3
ENSRNOG00000061190	RF00560	blue3
ENSRNOG00000061153	Hrh3	blue3
ENSRNOG00000061004	Asphd2	blue3
ENSRNOG00000060863	AABR07017145.1	blue3
ENSRNOG00000060831	Clca1	blue3
ENSRNOG00000060825	Ccm2	blue3
ENSRNOG00000060181	AABR07050321.2	blue3
ENSRNOG00000060123	Kifc2	blue3
ENSRNOG00000059776	Tnks2	blue3
ENSRNOG00000059538	Clec2g	blue3
ENSRNOG00000059110	AABR07068341.1	blue3
ENSRNOG00000058975	Iqsec2	blue3
ENSRNOG00000058842	Sptbn2	blue3
ENSRNOG00000058589	AABR07046778.1	blue3
ENSRNOG00000058202	Ppp2r2c	blue3
ENSRNOG00000058126	AABR07011682.1	blue3
ENSRNOG00000057927	AABR07035796.1	blue3
ENSRNOG00000057729	Strip2	blue3
ENSRNOG00000057696	Sbk1	blue3
ENSRNOG00000057515	AABR07046136.1	blue3
ENSRNOG00000057397	AABR07071701.1	blue3
ENSRNOG00000057256	Slc19a3	blue3
ENSRNOG00000057241	AABR07057233.2	blue3
ENSRNOG00000056697	Kcnab1	blue3
ENSRNOG00000056643	Cdh8	blue3
ENSRNOG00000056454	AC096600.1	blue3
ENSRNOG00000055661	AABR07065420.1	blue3
ENSRNOG00000055340	Ski	blue3
ENSRNOG00000055226	Dab2ip	blue3
ENSRNOG00000054775	Arf3	blue3
ENSRNOG00000054508	Foxp2	blue3
ENSRNOG00000054458	Kcnmb4	blue3
ENSRNOG00000054375	Nhlh2	blue3
ENSRNOG00000054314	Kcng1	blue3
ENSRNOG00000054052	Ppp4r4	blue3
ENSRNOG00000053864	AABR07028917.1	blue3
ENSRNOG00000053850	Rdh5	blue3
ENSRNOG00000053592	AABR07050646.1	blue3
ENSRNOG00000053404	NEWGENE_1306267	blue3
ENSRNOG00000053086	Selenop	blue3
ENSRNOG00000052963	Brox	blue3
ENSRNOG00000052758	Fam49a	blue3
ENSRNOG00000052486	Kcna6	blue3
ENSRNOG00000052386	Nlrx1	blue3
ENSRNOG00000052296	Shank3	blue3
ENSRNOG00000051996	AABR07004703.1	blue3
ENSRNOG00000051507	Azin2	blue3
ENSRNOG00000051483	LOC103689961	blue3
ENSRNOG00000051383	Srsf12	blue3
ENSRNOG00000051147	AABR07011057.2	blue3
ENSRNOG00000051002	RT1-DMb	blue3
ENSRNOG00000050855	LOC100911994	blue3
ENSRNOG00000050854	LOC108348101	blue3
ENSRNOG00000050483	Pradc1	blue3
ENSRNOG00000050450	LOC100911951	blue3
ENSRNOG00000049951	NEWGENE_1310680	blue3
ENSRNOG00000049768	Adcy9	blue3
ENSRNOG00000049758	Tbc1d16	blue3
ENSRNOG00000049580	Gpr6	blue3
ENSRNOG00000049495	Krt71	blue3
ENSRNOG00000049361	Gas7	blue3
ENSRNOG00000049221	Kdm4b	blue3
ENSRNOG00000049203	LOC103690024	blue3
ENSRNOG00000049115	Ccr5	blue3
ENSRNOG00000049071	Phyhip	blue3
ENSRNOG00000048273	Apod	blue3
ENSRNOG00000048258	Cisd2	blue3
ENSRNOG00000048199	Rps19l2	blue3
ENSRNOG00000047914	LOC100912034	blue3
ENSRNOG00000047781	Slc25a23	blue3
ENSRNOG00000047455	Cdhr3	blue3
ENSRNOG00000047367	Card14	blue3
ENSRNOG00000047339	Pja1	blue3
ENSRNOG00000047014	Homer1	blue3
ENSRNOG00000047003	AABR07066693.1	blue3
ENSRNOG00000046834	C3	blue3
ENSRNOG00000046536	AABR07016141.1	blue3
ENSRNOG00000046313	Basp1	blue3
ENSRNOG00000046261	Acp5	blue3
ENSRNOG00000046005	Scd2	blue3
ENSRNOG00000045952	Ephb4	blue3
ENSRNOG00000045924	RT1-T24-3	blue3
ENSRNOG00000045649	Arrdc3	blue3
ENSRNOG00000043465	Arc	blue3
ENSRNOG00000043377	Fdps	blue3
ENSRNOG00000042985	Slc9b1	blue3
ENSRNOG00000042731	Slc25a18	blue3
ENSRNOG00000042717	Ciart	blue3
ENSRNOG00000042246	Tmem215	blue3
ENSRNOG00000039832	Gpr12	blue3
ENSRNOG00000038911	AABR07067499.1	blue3
ENSRNOG00000038328	Gjc2	blue3
ENSRNOG00000038184	Camk2n2	blue3
ENSRNOG00000037793	Cdk5r2	blue3
ENSRNOG00000037688	Ak9	blue3
ENSRNOG00000037658	Gprasp2	blue3
ENSRNOG00000037118	AABR07012779.1	blue3
ENSRNOG00000036828	Pde1b	blue3
ENSRNOG00000036827	Ppp1r1a	blue3
ENSRNOG00000036760	Tmc5	blue3
ENSRNOG00000036661	Rab40b	blue3
ENSRNOG00000036615	RGD1560242	blue3
ENSRNOG00000036301	AC128792.1	blue3
ENSRNOG00000034221	Cfap126	blue3
ENSRNOG00000034102	Plk5	blue3
ENSRNOG00000033881	Insyn2	blue3
ENSRNOG00000033835	Dnm1	blue3
ENSRNOG00000033351	Zfp869	blue3
ENSRNOG00000033299	Mt-atp8	blue3
ENSRNOG00000033090	Ltbp1	blue3
ENSRNOG00000032664	AABR07044362.2	blue3
ENSRNOG00000032429	Tmprss9	blue3
ENSRNOG00000032328	Diras2	blue3
ENSRNOG00000031814	Sort1	blue3
ENSRNOG00000031651	AC133270.1	blue3
ENSRNOG00000031333	AY172581.10	blue3
ENSRNOG00000031287	Cacna2d3	blue3
ENSRNOG00000031222	RGD1561327	blue3
ENSRNOG00000031053	Mt-nd4l	blue3
ENSRNOG00000030807	LOC100912427	blue3
ENSRNOG00000030644	Mt-nd1	blue3
ENSRNOG00000030625	Tf	blue3
ENSRNOG00000029971	Mt-nd5	blue3
ENSRNOG00000029938	Pik3c2b	blue3
ENSRNOG00000029738	Diras1	blue3
ENSRNOG00000029598	Robo2	blue3
ENSRNOG00000028939	LOC108350501	blue3
ENSRNOG00000028713	Acvrl1	blue3
ENSRNOG00000028668	Slc28a2	blue3
ENSRNOG00000028658	Olig2	blue3
ENSRNOG00000028404	Ppp1r1b	blue3
ENSRNOG00000028386	RGD1564162	blue3
ENSRNOG00000028077	Cfap44	blue3
ENSRNOG00000027839	Ptk2b	blue3
ENSRNOG00000027645	Syndig1l	blue3
ENSRNOG00000027489	Mn1	blue3
ENSRNOG00000027089	Ell2	blue3
ENSRNOG00000027012	Usp54	blue3
ENSRNOG00000026953	Gpr88	blue3
ENSRNOG00000026791	Pgbd5	blue3
ENSRNOG00000026705	Dgki	blue3
ENSRNOG00000026679	Scn4b	blue3
ENSRNOG00000026519	LOC100364062	blue3
ENSRNOG00000026447	Disp3	blue3
ENSRNOG00000026178	Adpgk	blue3
ENSRNOG00000026087	Igfn1	blue3
ENSRNOG00000026036	Pdyn	blue3
ENSRNOG00000025787	Spag6l	blue3
ENSRNOG00000025670	Shisa3	blue3
ENSRNOG00000025608	Lrat	blue3
ENSRNOG00000025463	LOC100125362	blue3
ENSRNOG00000025448	Limd2	blue3
ENSRNOG00000025155	Lmtk2	blue3
ENSRNOG00000025120	Gli1	blue3
ENSRNOG00000025055	Zdhhc19	blue3
ENSRNOG00000025012	Chat	blue3
ENSRNOG00000024954	Mgat5b	blue3
ENSRNOG00000024846	Ier5l	blue3
ENSRNOG00000024799	Cd93	blue3
ENSRNOG00000024705	Rarres2	blue3
ENSRNOG00000024310	Kcnf1	blue3
ENSRNOG00000024201	Fer1l5	blue3
ENSRNOG00000024149	Prr18	blue3
ENSRNOG00000024111	Cage1	blue3
ENSRNOG00000024039	Serinc5	blue3
ENSRNOG00000023841	LOC108348081	blue3
ENSRNOG00000023807	Ccnyl1	blue3
ENSRNOG00000023661	Celf2	blue3
ENSRNOG00000023546	Hspb1	blue3
ENSRNOG00000023389	Ephx4	blue3
ENSRNOG00000023257	Adamts9	blue3
ENSRNOG00000023226	S100a10	blue3
ENSRNOG00000022723	RGD1562029	blue3
ENSRNOG00000022635	Dlg2	blue3
ENSRNOG00000022595	LOC100362965	blue3
ENSRNOG00000022421	Crtc1	blue3
ENSRNOG00000022386	Opalin	blue3
ENSRNOG00000022248	Fbxl16	blue3
ENSRNOG00000022199	Zmynd12	blue3
ENSRNOG00000021719	Slfn5	blue3
ENSRNOG00000021400	Magee2	blue3
ENSRNOG00000021380	Fads6	blue3
ENSRNOG00000021234	Slc4a11	blue3
ENSRNOG00000021229	Avp	blue3
ENSRNOG00000021155	Ctsk	blue3
ENSRNOG00000021098	Rasgrp2	blue3
ENSRNOG00000021027	Dbp	blue3
ENSRNOG00000021017	Car11	blue3
ENSRNOG00000020770	Arl4d	blue3
ENSRNOG00000020694	Icam5	blue3
ENSRNOG00000020687	Dpf1	blue3
ENSRNOG00000020640	Zbtb7b	blue3
ENSRNOG00000020577	Pip5k1c	blue3
ENSRNOG00000020441	Wnk4	blue3
ENSRNOG00000020417	Gsk3a	blue3
ENSRNOG00000020277	Cntnap1	blue3
ENSRNOG00000020030	Crlf1	blue3
ENSRNOG00000020010	Kctd13	blue3
ENSRNOG00000019996	Slc16a1	blue3
ENSRNOG00000019985	Asic4	blue3
ENSRNOG00000019785	Phtf1	blue3
ENSRNOG00000019736	Nfs1	blue3
ENSRNOG00000019689	Vwf	blue3
ENSRNOG00000019627	Mybpc2	blue3
ENSRNOG00000019598	Vegfa	blue3
ENSRNOG00000019573	Lcat	blue3
ENSRNOG00000019533	AABR07026957.1	blue3
ENSRNOG00000019478	Irf9	blue3
ENSRNOG00000019422	Egr1	blue3
ENSRNOG00000019383	Tef	blue3
ENSRNOG00000019265	Pcdh12	blue3
ENSRNOG00000019189	Acat2	blue3
ENSRNOG00000019181	Synpo	blue3
ENSRNOG00000018762	Rsph3	blue3
ENSRNOG00000018752	Clcf1	blue3
ENSRNOG00000018736	LOC100911615	blue3
ENSRNOG00000018712	Camk2a	blue3
ENSRNOG00000018557	Cdh22	blue3
ENSRNOG00000018524	Ezr	blue3
ENSRNOG00000018471	LOC100362339	blue3
ENSRNOG00000018414	Csf1r	blue3
ENSRNOG00000018385	Chrm1	blue3
ENSRNOG00000018338	Vwa1	blue3
ENSRNOG00000018250	Tnni3	blue3
ENSRNOG00000018229	Slc45a1	blue3
ENSRNOG00000018205	Ttl	blue3
ENSRNOG00000018018	Kcnip2	blue3
ENSRNOG00000017893	Baiap3	blue3
ENSRNOG00000017702	Gpld1	blue3
ENSRNOG00000017690	Ccsap	blue3
ENSRNOG00000017610	Nedd4l	blue3
ENSRNOG00000017558	Tubb2a	blue3
ENSRNOG00000017496	Cnp	blue3
ENSRNOG00000017410	Loxhd1	blue3
ENSRNOG00000017231	Adam9	blue3
ENSRNOG00000017149	Fam131b	blue3
ENSRNOG00000016978	LOC308990	blue3
ENSRNOG00000016975	Pxmp4	blue3
ENSRNOG00000016846	Pik3cd	blue3
ENSRNOG00000016737	Tcerg1l	blue3
ENSRNOG00000016696	Angpt2	blue3
ENSRNOG00000016653	Ngef	blue3
ENSRNOG00000016595	Hhex	blue3
ENSRNOG00000016467	Kctd1	blue3
ENSRNOG00000016429	Grm5	blue3
ENSRNOG00000016322	Camk2n1	blue3
ENSRNOG00000016147	Slc17a6	blue3
ENSRNOG00000015859	Chdh	blue3
ENSRNOG00000015746	Kcng4	blue3
ENSRNOG00000015719	Egr4	blue3
ENSRNOG00000015614	Ppp1r16b	blue3
ENSRNOG00000015581	Dnah6	blue3
ENSRNOG00000015518	Rbp4	blue3
ENSRNOG00000015086	Plin1	blue3
ENSRNOG00000015076	Cyp26b1	blue3
ENSRNOG00000015020	Idh1	blue3
ENSRNOG00000014963	Adgrg1	blue3
ENSRNOG00000014948	Osgin1	blue3
ENSRNOG00000014882	Fgf11	blue3
ENSRNOG00000014819	Hap1	blue3
ENSRNOG00000014761	Rasd2	blue3
ENSRNOG00000014739	Wfdc2	blue3
ENSRNOG00000014723	Cbfa2t3	blue3
ENSRNOG00000014363	Arhgef3	blue3
ENSRNOG00000014320	Inhba	blue3
ENSRNOG00000014302	Dlgap3	blue3
ENSRNOG00000014288	Fn1	blue3
ENSRNOG00000014166	Smoc2	blue3
ENSRNOG00000014152	Kcnip3	blue3
ENSRNOG00000014048	Cyld	blue3
ENSRNOG00000014006	Neto1	blue3
ENSRNOG00000013953	Ntrk1	blue3
ENSRNOG00000013869	Kcnj4	blue3
ENSRNOG00000013825	Rap1gap	blue3
ENSRNOG00000013791	Enpp3	blue3
ENSRNOG00000013756	Snrnp48	blue3
ENSRNOG00000013683	S1pr1	blue3
ENSRNOG00000013674	Megf10	blue3
ENSRNOG00000013656	Lpar1	blue3
ENSRNOG00000013578	Trem2	blue3
ENSRNOG00000013557	Lancl1	blue3
ENSRNOG00000013463	Kcnj8	blue3
ENSRNOG00000013415	Ptpn18	blue3
ENSRNOG00000013389	AABR07007916.1	blue3
ENSRNOG00000013358	Aqp11	blue3
ENSRNOG00000013306	Pcdh20	blue3
ENSRNOG00000013269	Tnfsf10	blue3
ENSRNOG00000013239	Tle4	blue3
ENSRNOG00000013213	Epha4	blue3
ENSRNOG00000013140	Pdzd2	blue3
ENSRNOG00000013123	Scube2	blue3
ENSRNOG00000013090	Gadd45g	blue3
ENSRNOG00000013064	Lrp8	blue3
ENSRNOG00000013042	Htr1b	blue3
ENSRNOG00000012929	Wsb1	blue3
ENSRNOG00000012840	Sparc	blue3
ENSRNOG00000012772	Nqo1	blue3
ENSRNOG00000012703	Crh	blue3
ENSRNOG00000012686	Pomc	blue3
ENSRNOG00000012682	Nr5a1	blue3
ENSRNOG00000012593	Mmel1	blue3
ENSRNOG00000012475	Prr5	blue3
ENSRNOG00000012440	Msra	blue3
ENSRNOG00000012278	Fgf10	blue3
ENSRNOG00000012061	Prkcb	blue3
ENSRNOG00000011971	C1s	blue3
ENSRNOG00000011951	Plk2	blue3
ENSRNOG00000011719	Ngb	blue3
ENSRNOG00000011680	Il16	blue3
ENSRNOG00000011646	Rem2	blue3
ENSRNOG00000011526	Pcsk6	blue3
ENSRNOG00000011521	Filip1	blue3
ENSRNOG00000011474	Ppp1r3b	blue3
ENSRNOG00000011446	Vill	blue3
ENSRNOG00000011424	Cldn23	blue3
ENSRNOG00000011398	LOC103692719	blue3
ENSRNOG00000011339	Slk	blue3
ENSRNOG00000011068	Papss2	blue3
ENSRNOG00000011058	Utrn	blue3
ENSRNOG00000011015	Hivep2	blue3
ENSRNOG00000011006	Stoml3	blue3
ENSRNOG00000011000	Rims1	blue3
ENSRNOG00000010950	Cep41	blue3
ENSRNOG00000010905	Dlx5	blue3
ENSRNOG00000010765	Vcl	blue3
ENSRNOG00000010688	Nrgn	blue3
ENSRNOG00000010555	LOC108348161	blue3
ENSRNOG00000010551	Lhx2	blue3
ENSRNOG00000010480	Vstm5	blue3
ENSRNOG00000010397	Agbl3	blue3
ENSRNOG00000010332	Nipsnap3b	blue3
ENSRNOG00000010262	Hdc	blue3
ENSRNOG00000010235	Pkig	blue3
ENSRNOG00000010128	Slc27a2	blue3
ENSRNOG00000010065	Dgkh	blue3
ENSRNOG00000009967	Otof	blue3
ENSRNOG00000009957	Slc25a13	blue3
ENSRNOG00000009951	Aif1l	blue3
ENSRNOG00000009948	Pip4p1	blue3
ENSRNOG00000009571	Wipf3	blue3
ENSRNOG00000009437	Ewsr1	blue3
ENSRNOG00000009431	Tbc1d4	blue3
ENSRNOG00000009345	Ugt8	blue3
ENSRNOG00000009329	Nr1d1	blue3
ENSRNOG00000009309	Meaf6	blue3
ENSRNOG00000009243	Oaf	blue3
ENSRNOG00000009219	Hepacam	blue3
ENSRNOG00000009197	Asb4	blue3
ENSRNOG00000009184	Foxp1	blue3
ENSRNOG00000009019	Slc6a6	blue3
ENSRNOG00000008943	Penk	blue3
ENSRNOG00000008919	Arpp21	blue3
ENSRNOG00000008824	Vax1	blue3
ENSRNOG00000008816	Gpnmb	blue3
ENSRNOG00000008709	Arhgap32	blue3
ENSRNOG00000008656	Snca	blue3
ENSRNOG00000008629	Secisbp2l	blue3
ENSRNOG00000008620	Smad3	blue3
ENSRNOG00000008572	Ppcs	blue3
ENSRNOG00000008401	Card10	blue3
ENSRNOG00000008336	Tnfrsf11b	blue3
ENSRNOG00000008312	Stra6	blue3
ENSRNOG00000008305	Sc5d	blue3
ENSRNOG00000008169	Slc24a2	blue3
ENSRNOG00000008113	RGD1561149	blue3
ENSRNOG00000008054	Igsf9	blue3
ENSRNOG00000008015	Fos	blue3
ENSRNOG00000008012	Abcb1b	blue3
ENSRNOG00000007993	Sh3tc1	blue3
ENSRNOG00000007990	Adipor2	blue3
ENSRNOG00000007971	Wbp2	blue3
ENSRNOG00000007765	Frzb	blue3
ENSRNOG00000007713	Tmcc3	blue3
ENSRNOG00000007660	Fntb	blue3
ENSRNOG00000007657	Col27a1	blue3
ENSRNOG00000007646	Sipa1l1	blue3
ENSRNOG00000007600	Igsf1	blue3
ENSRNOG00000007478	Cry2	blue3
ENSRNOG00000007454	Aloxe3	blue3
ENSRNOG00000007371	Rbmx2	blue3
ENSRNOG00000007324	Plxna2	blue3
ENSRNOG00000007104	Itpr1	blue3
ENSRNOG00000007081	Xdh	blue3
ENSRNOG00000007049	Bcl11a	blue3
ENSRNOG00000007032	Amigo2	blue3
ENSRNOG00000007031	Trim9	blue3
ENSRNOG00000007030	Epha7	blue3
ENSRNOG00000007014	Cnksr2	blue3
ENSRNOG00000007006	Slc3a1	blue3
ENSRNOG00000006999	Wdr78	blue3
ENSRNOG00000006979	Hpca	blue3
ENSRNOG00000006962	Stk32c	blue3
ENSRNOG00000006911	Sptb	blue3
ENSRNOG00000006857	AABR07060833.1	blue3
ENSRNOG00000006779	Crot	blue3
ENSRNOG00000006729	Slc24a4	blue3
ENSRNOG00000006663	Usp2	blue3
ENSRNOG00000006557	Cyfip2	blue3
ENSRNOG00000006118	Klf10	blue3
ENSRNOG00000006068	Tmem117	blue3
ENSRNOG00000006010	Slc6a20	blue3
ENSRNOG00000005975	LOC100362027	blue3
ENSRNOG00000005960	RGD1311744	blue3
ENSRNOG00000005934	Mlip	blue3
ENSRNOG00000005908	Dmtf1	blue3
ENSRNOG00000005609	Neurod1	blue3
ENSRNOG00000005608	Tead4	blue3
ENSRNOG00000005580	Itgb4	blue3
ENSRNOG00000005519	Grm3	blue3
ENSRNOG00000005447	Ypel2	blue3
ENSRNOG00000005404	Rasgrp1	blue3
ENSRNOG00000005392	Ngfr	blue3
ENSRNOG00000005332	Csdc2	blue3
ENSRNOG00000005284	Itpka	blue3
ENSRNOG00000005277	Ptprv	blue3
ENSRNOG00000005249	Snx6	blue3
ENSRNOG00000005185	Nxph3	blue3
ENSRNOG00000004839	B4galnt1	blue3
ENSRNOG00000004806	Strn	blue3
ENSRNOG00000004756	Syt2	blue3
ENSRNOG00000004730	Meis2	blue3
ENSRNOG00000004662	AC115277.1	blue3
ENSRNOG00000004624	Rnd3	blue3
ENSRNOG00000004451	Mc3r	blue3
ENSRNOG00000004382	Arel1	blue3
ENSRNOG00000004327	Ddc	blue3
ENSRNOG00000004172	Pdk2	blue3
ENSRNOG00000004171	Dnah9	blue3
ENSRNOG00000004160	Prps2	blue3
ENSRNOG00000004133	Slc7a3	blue3
ENSRNOG00000004127	AABR07021840.1	blue3
ENSRNOG00000004026	Atp2b1	blue3
ENSRNOG00000003887	Lgi2	blue3
ENSRNOG00000003800	Rgs9	blue3
ENSRNOG00000003746	Gjb1	blue3
ENSRNOG00000003741	Nptx1	blue3
ENSRNOG00000003687	Rgs2	blue3
ENSRNOG00000003463	Srebf1	blue3
ENSRNOG00000003338	Pmp22	blue3
ENSRNOG00000003221	Myoc	blue3
ENSRNOG00000003217	Lgals3bp	blue3
ENSRNOG00000003120	Prelp	blue3
ENSRNOG00000002963	C1ql1	blue3
ENSRNOG00000002827	Rbfox1	blue3
ENSRNOG00000002800	Gdpd2	blue3
ENSRNOG00000002757	Tada2a	blue3
ENSRNOG00000002722	Sec14l1	blue3
ENSRNOG00000002593	Esrrg	blue3
ENSRNOG00000002579	Parm1	blue3
ENSRNOG00000002556	NEWGENE_1562416	blue3
ENSRNOG00000002524	Gpr37	blue3
ENSRNOG00000002480	Gpr137b	blue3
ENSRNOG00000002456	Hlf	blue3
ENSRNOG00000002229	Adcy5	blue3
ENSRNOG00000002208	Shroom3	blue3
ENSRNOG00000002134	Gbp6	blue3
ENSRNOG00000002129	Lrrc8b	blue3
ENSRNOG00000002120	Spata18	blue3
ENSRNOG00000002013	Sidt1	blue3
ENSRNOG00000001962	Fam3b	blue3
ENSRNOG00000001960	Sult1d1	blue3
ENSRNOG00000001765	Slc51a	blue3
ENSRNOG00000001706	Kalrn	blue3
ENSRNOG00000001640	Tomm70	blue3
ENSRNOG00000001575	Grik1	blue3
ENSRNOG00000001478	Gtf2ird1	blue3
ENSRNOG00000001304	Bcr	blue3
ENSRNOG00000001302	Adora2a	blue3
ENSRNOG00000001284	Uncx	blue3
ENSRNOG00000001261	Ftcd	blue3
ENSRNOG00000001251	Grifin	blue3
ENSRNOG00000001229	Col18a1	blue3
ENSRNOG00000001128	Tesc	blue3
ENSRNOG00000000873	Brs3	blue3
ENSRNOG00000000787	AABR07044364.1	blue3
ENSRNOG00000000700	Tmem119	blue3
ENSRNOG00000000639	Ado	blue3
ENSRNOG00000000638	Zfp365	blue3
ENSRNOG00000000609	Ipmk	blue3
ENSRNOG00000000583	Cdk19	blue3
ENSRNOG00000000567	Unc5b	blue3
ENSRNOG00000000522	Cpne5	blue3
ENSRNOG00000000512	Slc26a8	blue3
ENSRNOG00000000483	Syngap1	blue3
ENSRNOG00000000470	Vps52	blue3
ENSRNOG00000000456	Psmb8	blue3
ENSRNOG00000000412	Slc35f1	blue3
ENSRNOG00000000386	Pbld1	blue3
ENSRNOG00000000168	Gatm	blue3
ENSRNOG00000000129	Phf24	blue3
ENSRNOG00000000010	Cbln1	blue3
ENSRNOG00000000001	AABR07013255.1	blue3
