# Supplementary material for: Electroacupuncture alleviates perioperative hypothalamus-pituitary-adrenal axis dysfunction via circRNA-miRNA-mRNA networks
Source: Front Mol Neurosci. 2023 Jan 25;16:1115569. doi: 10.3389/fnmol.2023.1115569 (PMC9905746; doi:10.3389/fnmol.2023.1115569)
Supplement: Supplementary file 1 [file Data_Sheet_1.ZIP › Raw data/Fig4/Fig4E/Cytoscapelnput/CytoscapeInput-nodes-cadetblue1.txt]

nodeName	altName	nodeAttr[nodesPresent, ]
novel.970	-	cadetblue1
novel.930	-	cadetblue1
novel.883	-	cadetblue1
novel.847	-	cadetblue1
novel.829	-	cadetblue1
novel.823	-	cadetblue1
novel.778	-	cadetblue1
novel.777	-	cadetblue1
novel.740	-	cadetblue1
novel.715	-	cadetblue1
novel.640	-	cadetblue1
novel.367	-	cadetblue1
novel.347	-	cadetblue1
novel.298	-	cadetblue1
novel.286	-	cadetblue1
novel.269	-	cadetblue1
novel.25	-	cadetblue1
novel.207	-	cadetblue1
novel.2025	-	cadetblue1
novel.2008	-	cadetblue1
novel.1959	-	cadetblue1
novel.178	-	cadetblue1
novel.1759	-	cadetblue1
novel.1721	-	cadetblue1
novel.1719	-	cadetblue1
novel.1637	-	cadetblue1
novel.1615	-	cadetblue1
novel.1546	-	cadetblue1
novel.1469	-	cadetblue1
novel.1419	-	cadetblue1
novel.1415	-	cadetblue1
novel.1373	-	cadetblue1
novel.1322	-	cadetblue1
novel.1206	-	cadetblue1
novel.1170	-	cadetblue1
novel.1160	-	cadetblue1
novel.1116	-	cadetblue1
ENSRNOG00000062181	AABR07072236.1	cadetblue1
ENSRNOG00000061543	Ap2b1	cadetblue1
ENSRNOG00000061536	RF00045	cadetblue1
ENSRNOG00000061515	Fbxo45	cadetblue1
ENSRNOG00000061508	Reps2	cadetblue1
ENSRNOG00000061337	Mindy2	cadetblue1
ENSRNOG00000060946	Cask	cadetblue1
ENSRNOG00000060728	Tuba1a	cadetblue1
ENSRNOG00000060626	Polk	cadetblue1
ENSRNOG00000060542	Mid2	cadetblue1
ENSRNOG00000060509	LOC102556339	cadetblue1
ENSRNOG00000060463	AABR07062799.2	cadetblue1
ENSRNOG00000060410	Pcdh1	cadetblue1
ENSRNOG00000060350	Iqsec1	cadetblue1
ENSRNOG00000060063	Naa10	cadetblue1
ENSRNOG00000059956	Bcl6b	cadetblue1
ENSRNOG00000059770	AABR07044383.1	cadetblue1
ENSRNOG00000059604	AABR07012274.1	cadetblue1
ENSRNOG00000059398	RF00100	cadetblue1
ENSRNOG00000059344	Tpcn1	cadetblue1
ENSRNOG00000059295	Selenoi	cadetblue1
ENSRNOG00000059043	Itch	cadetblue1
ENSRNOG00000059008	Socs7	cadetblue1
ENSRNOG00000058733	Asap1	cadetblue1
ENSRNOG00000058643	Zfp281	cadetblue1
ENSRNOG00000058572	Nek9	cadetblue1
ENSRNOG00000058439	LOC100910130	cadetblue1
ENSRNOG00000058393	Taf15	cadetblue1
ENSRNOG00000058166	AABR07057495.1	cadetblue1
ENSRNOG00000057823	Ubc	cadetblue1
ENSRNOG00000057626	Kif1b	cadetblue1
ENSRNOG00000057378	Clec16a	cadetblue1
ENSRNOG00000056907	Nipbl	cadetblue1
ENSRNOG00000056810	AABR07037536.1	cadetblue1
ENSRNOG00000056652	AC112739.1	cadetblue1
ENSRNOG00000056462	Tmf1	cadetblue1
ENSRNOG00000056183	RF00413	cadetblue1
ENSRNOG00000056153	Tent5b	cadetblue1
ENSRNOG00000056150	Purb	cadetblue1
ENSRNOG00000056009	Rab11fip5	cadetblue1
ENSRNOG00000055648	Haus7	cadetblue1
ENSRNOG00000055365	Edem1	cadetblue1
ENSRNOG00000055319	Mrfap1	cadetblue1
ENSRNOG00000055317	AABR07028908.2	cadetblue1
ENSRNOG00000055246	Ncor1	cadetblue1
ENSRNOG00000054855	AABR07014855.1	cadetblue1
ENSRNOG00000054699	Fam237a	cadetblue1
ENSRNOG00000054641	AC142458.1	cadetblue1
ENSRNOG00000054603	Pacsin1	cadetblue1
ENSRNOG00000054426	Zfp704	cadetblue1
ENSRNOG00000054263	AABR07056576.1	cadetblue1
ENSRNOG00000054257	Adam10	cadetblue1
ENSRNOG00000054165	LOC103692570	cadetblue1
ENSRNOG00000054063	Naa80	cadetblue1
ENSRNOG00000053881	Baz2a	cadetblue1
ENSRNOG00000053699	AC096809.1	cadetblue1
ENSRNOG00000053577	Gramd1b	cadetblue1
ENSRNOG00000053541	Kansl2	cadetblue1
ENSRNOG00000053437	AC103090.1	cadetblue1
ENSRNOG00000053328	AABR07001233.1	cadetblue1
ENSRNOG00000053285	Mllt6	cadetblue1
ENSRNOG00000053203	Mical3	cadetblue1
ENSRNOG00000053172	Ssr4	cadetblue1
ENSRNOG00000053145	Vwa8	cadetblue1
ENSRNOG00000053122	Scn1a	cadetblue1
ENSRNOG00000053112	AABR07031767.1	cadetblue1
ENSRNOG00000052730	Psmb3	cadetblue1
ENSRNOG00000052583	Zfp106	cadetblue1
ENSRNOG00000052469	Bmpr1a	cadetblue1
ENSRNOG00000052393	Bscl2	cadetblue1
ENSRNOG00000052157	Nav3	cadetblue1
ENSRNOG00000052004	Txnl4a	cadetblue1
ENSRNOG00000051965	Smad4	cadetblue1
ENSRNOG00000051958	AABR07037943.1	cadetblue1
ENSRNOG00000051631	AABR07024907.1	cadetblue1
ENSRNOG00000051531	Ctu2	cadetblue1
ENSRNOG00000051440	Ppp1r12b	cadetblue1
ENSRNOG00000051406	RF00100	cadetblue1
ENSRNOG00000051006	Ufsp1	cadetblue1
ENSRNOG00000050932	Pfdn4	cadetblue1
ENSRNOG00000050828	Vkorc1	cadetblue1
ENSRNOG00000050806	Spty2d1	cadetblue1
ENSRNOG00000050794	Pdlim4	cadetblue1
ENSRNOG00000050473	Rps27l	cadetblue1
ENSRNOG00000050410	Snrpd3	cadetblue1
ENSRNOG00000050343	Jmy	cadetblue1
ENSRNOG00000050206	Shank2	cadetblue1
ENSRNOG00000050188	AABR07030603.1	cadetblue1
ENSRNOG00000049988	Mbtd1	cadetblue1
ENSRNOG00000049937	Pdxk	cadetblue1
ENSRNOG00000049920	Psma2	cadetblue1
ENSRNOG00000049661	Inafm1	cadetblue1
ENSRNOG00000049556	AABR07071445.1	cadetblue1
ENSRNOG00000049269	RGD1563294	cadetblue1
ENSRNOG00000049150	AABR07045621.1	cadetblue1
ENSRNOG00000049142	Hdgfl2	cadetblue1
ENSRNOG00000049075	Fabp5	cadetblue1
ENSRNOG00000049067	Igip	cadetblue1
ENSRNOG00000048898	Wasf3	cadetblue1
ENSRNOG00000048876	Dcdc2b	cadetblue1
ENSRNOG00000048824	Rnf165	cadetblue1
ENSRNOG00000048342	Tbca	cadetblue1
ENSRNOG00000048291	Tbcc	cadetblue1
ENSRNOG00000048277	AABR07035787.1	cadetblue1
ENSRNOG00000047934	RGD1566359	cadetblue1
ENSRNOG00000047880	LOC103689975	cadetblue1
ENSRNOG00000047873	Sec22c	cadetblue1
ENSRNOG00000047809	AABR07025358.1	cadetblue1
ENSRNOG00000047598	Ctdsp2	cadetblue1
ENSRNOG00000047574	Nrxn3	cadetblue1
ENSRNOG00000047356	LOC100909750	cadetblue1
ENSRNOG00000047250	Gmfb	cadetblue1
ENSRNOG00000047244	Nup214	cadetblue1
ENSRNOG00000047085	Lrrtm2	cadetblue1
ENSRNOG00000047052	Clpp	cadetblue1
ENSRNOG00000046949	Kcnb1	cadetblue1
ENSRNOG00000046922	Phactr4	cadetblue1
ENSRNOG00000046889	Dbi	cadetblue1
ENSRNOG00000046493	Pnpo	cadetblue1
ENSRNOG00000046242	Klf7	cadetblue1
ENSRNOG00000046000	Clasrp	cadetblue1
ENSRNOG00000045941	Susd6	cadetblue1
ENSRNOG00000045860	U2af1	cadetblue1
ENSRNOG00000045721	Exoc2	cadetblue1
ENSRNOG00000043390	Samd12	cadetblue1
ENSRNOG00000043103	Frrs1l	cadetblue1
ENSRNOG00000042932	Ttc27	cadetblue1
ENSRNOG00000042888	Cdyl2	cadetblue1
ENSRNOG00000042702	Nipa1	cadetblue1
ENSRNOG00000042603	Ttc39b	cadetblue1
ENSRNOG00000042576	Tcp11l1	cadetblue1
ENSRNOG00000042519	Peak1	cadetblue1
ENSRNOG00000042499	LOC100364435	cadetblue1
ENSRNOG00000042384	Kctd7	cadetblue1
ENSRNOG00000042195	Pabpn1	cadetblue1
ENSRNOG00000042059	Rccd1	cadetblue1
ENSRNOG00000041744	AABR07065531.1	cadetblue1
ENSRNOG00000039476	Pcdhb2	cadetblue1
ENSRNOG00000039152	Frem3	cadetblue1
ENSRNOG00000038190	Dok6	cadetblue1
ENSRNOG00000038068	Pcdh9	cadetblue1
ENSRNOG00000038025	Rpp38	cadetblue1
ENSRNOG00000038001	Slc25a1	cadetblue1
ENSRNOG00000037957	Aifm3	cadetblue1
ENSRNOG00000037765	Lims1	cadetblue1
ENSRNOG00000037661	Tmsb15b2	cadetblue1
ENSRNOG00000037567	RGD1309730	cadetblue1
ENSRNOG00000037227	Yes1	cadetblue1
ENSRNOG00000037087	LOC108351584	cadetblue1
ENSRNOG00000036964	Ralgapa2	cadetblue1
ENSRNOG00000036835	Copz1	cadetblue1
ENSRNOG00000036762	Itpripl2	cadetblue1
ENSRNOG00000036697	Mafg	cadetblue1
ENSRNOG00000034269	Ago3	cadetblue1
ENSRNOG00000033700	Bud23	cadetblue1
ENSRNOG00000033556	Spen	cadetblue1
ENSRNOG00000033202	Fbxo41	cadetblue1
ENSRNOG00000033169	Cpeb4	cadetblue1
ENSRNOG00000033099	Dcc	cadetblue1
ENSRNOG00000032780	Mrpl58	cadetblue1
ENSRNOG00000032700	Zbtb34	cadetblue1
ENSRNOG00000032391	Esyt2	cadetblue1
ENSRNOG00000032374	Paqr9	cadetblue1
ENSRNOG00000032364	Tbcel	cadetblue1
ENSRNOG00000032238	Plcd1	cadetblue1
ENSRNOG00000032180	Ccdc15	cadetblue1
ENSRNOG00000031997	Ttll7	cadetblue1
ENSRNOG00000031974	Pcdh10	cadetblue1
ENSRNOG00000031889	AABR07065438.1	cadetblue1
ENSRNOG00000031778	Mef2d	cadetblue1
ENSRNOG00000031760	Fmn1	cadetblue1
ENSRNOG00000031041	Rps4y2	cadetblue1
ENSRNOG00000030775	Adarb2	cadetblue1
ENSRNOG00000030719	Csmd1	cadetblue1
ENSRNOG00000030334	Adck5	cadetblue1
ENSRNOG00000030069	Faim	cadetblue1
ENSRNOG00000029876	Gucy1a2	cadetblue1
ENSRNOG00000029614	Robo1	cadetblue1
ENSRNOG00000029510	Plxnb1	cadetblue1
ENSRNOG00000029470	LOC685619	cadetblue1
ENSRNOG00000029418	LOC498231	cadetblue1
ENSRNOG00000029134	Adgrl1	cadetblue1
ENSRNOG00000028993	LOC102555453	cadetblue1
ENSRNOG00000028730	Lcn12	cadetblue1
ENSRNOG00000028711	Dgat1	cadetblue1
ENSRNOG00000028422	Rmnd5a	cadetblue1
ENSRNOG00000027990	Crip1	cadetblue1
ENSRNOG00000027988	Zhx3	cadetblue1
ENSRNOG00000027773	Ppp4r3a	cadetblue1
ENSRNOG00000027756	Usf3	cadetblue1
ENSRNOG00000027623	LOC680039	cadetblue1
ENSRNOG00000027290	Pcdhga7	cadetblue1
ENSRNOG00000027156	Morn4	cadetblue1
ENSRNOG00000027079	Impad1	cadetblue1
ENSRNOG00000027002	NEWGENE_1310139	cadetblue1
ENSRNOG00000026962	Osbpl8	cadetblue1
ENSRNOG00000026299	Mysm1	cadetblue1
ENSRNOG00000026293	Jun	cadetblue1
ENSRNOG00000025936	Rpl6	cadetblue1
ENSRNOG00000025793	Usp31	cadetblue1
ENSRNOG00000025792	Crk	cadetblue1
ENSRNOG00000025558	Palm2	cadetblue1
ENSRNOG00000025512	Mettl17	cadetblue1
ENSRNOG00000025423	Map3k13	cadetblue1
ENSRNOG00000025160	Tmem56	cadetblue1
ENSRNOG00000025079	Fam126b	cadetblue1
ENSRNOG00000024832	Gpr158	cadetblue1
ENSRNOG00000024539	Ndufb6	cadetblue1
ENSRNOG00000024482	Tnrc18	cadetblue1
ENSRNOG00000024452	Carmil2	cadetblue1
ENSRNOG00000024294	AABR07019083.1	cadetblue1
ENSRNOG00000024186	Eef1b2	cadetblue1
ENSRNOG00000024043	Orc6	cadetblue1
ENSRNOG00000023951	Tbc1d30	cadetblue1
ENSRNOG00000023837	Mtx3	cadetblue1
ENSRNOG00000023812	Raver2	cadetblue1
ENSRNOG00000023765	Nyap2	cadetblue1
ENSRNOG00000023549	Samd5	cadetblue1
ENSRNOG00000023496	Fam189a1	cadetblue1
ENSRNOG00000023467	Fam168b	cadetblue1
ENSRNOG00000023375	Rab34	cadetblue1
ENSRNOG00000023202	Usp15	cadetblue1
ENSRNOG00000022615	Tp53i13	cadetblue1
ENSRNOG00000022402	Luzp1	cadetblue1
ENSRNOG00000021748	Las1l	cadetblue1
ENSRNOG00000021691	Ccdc92	cadetblue1
ENSRNOG00000021685	Cdk5r1	cadetblue1
ENSRNOG00000021497	Akt3	cadetblue1
ENSRNOG00000021463	Ppara	cadetblue1
ENSRNOG00000021433	Arhgef39	cadetblue1
ENSRNOG00000021241	Gfra4	cadetblue1
ENSRNOG00000021240	Atrn	cadetblue1
ENSRNOG00000021183	Rcor2	cadetblue1
ENSRNOG00000021087	Lgi4	cadetblue1
ENSRNOG00000021079	Fxyd1	cadetblue1
ENSRNOG00000021048	AC095693.1	cadetblue1
ENSRNOG00000020723	Pten	cadetblue1
ENSRNOG00000020700	Rnaseh2c	cadetblue1
ENSRNOG00000020643	Bub3	cadetblue1
ENSRNOG00000020595	Rps11	cadetblue1
ENSRNOG00000020527	Drap1	cadetblue1
ENSRNOG00000020514	Sox6	cadetblue1
ENSRNOG00000020431	Matk	cadetblue1
ENSRNOG00000020288	Slc25a20	cadetblue1
ENSRNOG00000020264	Dhrs1	cadetblue1
ENSRNOG00000020217	Pagr1	cadetblue1
ENSRNOG00000020213	Tubg1	cadetblue1
ENSRNOG00000020097	Inha	cadetblue1
ENSRNOG00000020058	Celsr2	cadetblue1
ENSRNOG00000020021	Brsk2	cadetblue1
ENSRNOG00000020005	Map2k2	cadetblue1
ENSRNOG00000020000	AABR07005779.2	cadetblue1
ENSRNOG00000019958	Tmem151b	cadetblue1
ENSRNOG00000019948	Phf20	cadetblue1
ENSRNOG00000019826	Sil1	cadetblue1
ENSRNOG00000019819	Dus2	cadetblue1
ENSRNOG00000019766	Exoc8	cadetblue1
ENSRNOG00000019552	Lsm7	cadetblue1
ENSRNOG00000019551	Psmb6	cadetblue1
ENSRNOG00000019534	Ap2a2	cadetblue1
ENSRNOG00000019476	Agap1	cadetblue1
ENSRNOG00000019346	LOC103693999	cadetblue1
ENSRNOG00000019246	Psme2	cadetblue1
ENSRNOG00000019162	Emc9	cadetblue1
ENSRNOG00000019105	Dpp8	cadetblue1
ENSRNOG00000019018	Plat	cadetblue1
ENSRNOG00000018916	Bcl7c	cadetblue1
ENSRNOG00000018873	Fam168a	cadetblue1
ENSRNOG00000018797	Myrip	cadetblue1
ENSRNOG00000018775	Cystm1	cadetblue1
ENSRNOG00000018683	Dock1	cadetblue1
ENSRNOG00000018426	NEWGENE_2134	cadetblue1
ENSRNOG00000018395	Usp40	cadetblue1
ENSRNOG00000018305	St8sia3	cadetblue1
ENSRNOG00000018285	Kcna2	cadetblue1
ENSRNOG00000018282	Gda	cadetblue1
ENSRNOG00000018268	Hhip	cadetblue1
ENSRNOG00000018231	Nacc2	cadetblue1
ENSRNOG00000018220	Pde4dip	cadetblue1
ENSRNOG00000018126	Abca1	cadetblue1
ENSRNOG00000018109	Clic4	cadetblue1
ENSRNOG00000018075	Spcs1	cadetblue1
ENSRNOG00000018039	Sncb	cadetblue1
ENSRNOG00000018007	Gtf2h5	cadetblue1
ENSRNOG00000017967	Asb13	cadetblue1
ENSRNOG00000017878	Aldh1a7	cadetblue1
ENSRNOG00000017864	Bdp1	cadetblue1
ENSRNOG00000017707	Abi2	cadetblue1
ENSRNOG00000017678	AABR07001064.1	cadetblue1
ENSRNOG00000017669	Chd1l	cadetblue1
ENSRNOG00000017660	Inpp4a	cadetblue1
ENSRNOG00000017657	Phf23	cadetblue1
ENSRNOG00000017577	Bphl	cadetblue1
ENSRNOG00000017503	Ppargc1b	cadetblue1
ENSRNOG00000017396	44625	cadetblue1
ENSRNOG00000017225	Fam160b1	cadetblue1
ENSRNOG00000017194	Prdx1	cadetblue1
ENSRNOG00000017144	Mea1	cadetblue1
ENSRNOG00000017074	Rab28	cadetblue1
ENSRNOG00000017017	Zbtb43	cadetblue1
ENSRNOG00000016984	Atg13	cadetblue1
ENSRNOG00000016948	Nhlrc2	cadetblue1
ENSRNOG00000016930	Ube2s	cadetblue1
ENSRNOG00000016779	Fam120a	cadetblue1
ENSRNOG00000016680	Nsd1	cadetblue1
ENSRNOG00000016507	Snrpg	cadetblue1
ENSRNOG00000016427	Letm1	cadetblue1
ENSRNOG00000016303	Zfp236	cadetblue1
ENSRNOG00000016288	Tcea2	cadetblue1
ENSRNOG00000016271	Itm2b	cadetblue1
ENSRNOG00000016258	Zfp516	cadetblue1
ENSRNOG00000016221	Scn2b	cadetblue1
ENSRNOG00000016117	Myof	cadetblue1
ENSRNOG00000016088	Cdk10	cadetblue1
ENSRNOG00000015932	Plgrkt	cadetblue1
ENSRNOG00000015903	Add2	cadetblue1
ENSRNOG00000015763	Nat8f3	cadetblue1
ENSRNOG00000015720	Polr2c	cadetblue1
ENSRNOG00000015703	Hypk	cadetblue1
ENSRNOG00000015692	Taok1	cadetblue1
ENSRNOG00000015658	Sorbs1	cadetblue1
ENSRNOG00000015636	Wdr34	cadetblue1
ENSRNOG00000015553	Gatad2b	cadetblue1
ENSRNOG00000015347	Trim45	cadetblue1
ENSRNOG00000015269	Atf7	cadetblue1
ENSRNOG00000015226	Man1a2	cadetblue1
ENSRNOG00000015222	Tent5c	cadetblue1
ENSRNOG00000015161	LOC688754	cadetblue1
ENSRNOG00000015148	Erc2	cadetblue1
ENSRNOG00000015124	Gpam	cadetblue1
ENSRNOG00000014960	Bard1	cadetblue1
ENSRNOG00000014745	AABR07026654.1	cadetblue1
ENSRNOG00000014689	Zbtb4	cadetblue1
ENSRNOG00000014675	Pi4k2a	cadetblue1
ENSRNOG00000014624	Selenok	cadetblue1
ENSRNOG00000014576	Dock3	cadetblue1
ENSRNOG00000014450	Shprh	cadetblue1
ENSRNOG00000014405	Aprt	cadetblue1
ENSRNOG00000014316	Rapgef1	cadetblue1
ENSRNOG00000014290	Grm1	cadetblue1
ENSRNOG00000014287	Stk11	cadetblue1
ENSRNOG00000014285	Ssh2	cadetblue1
ENSRNOG00000014284	Elof1	cadetblue1
ENSRNOG00000014187	Igf1r	cadetblue1
ENSRNOG00000014182	Tns1	cadetblue1
ENSRNOG00000014154	Ilf2	cadetblue1
ENSRNOG00000014007	Gfod1	cadetblue1
ENSRNOG00000013975	Acat2l1	cadetblue1
ENSRNOG00000013963	Il6st	cadetblue1
ENSRNOG00000013962	Magi2	cadetblue1
ENSRNOG00000013956	Rnf38	cadetblue1
ENSRNOG00000013744	Akip1	cadetblue1
ENSRNOG00000013729	RGD1306271	cadetblue1
ENSRNOG00000013623	Amer2	cadetblue1
ENSRNOG00000013581	Extl3	cadetblue1
ENSRNOG00000013545	Polr2e	cadetblue1
ENSRNOG00000013535	Cdh6	cadetblue1
ENSRNOG00000013493	Psma4	cadetblue1
ENSRNOG00000013411	Nup155	cadetblue1
ENSRNOG00000013386	Psmb5	cadetblue1
ENSRNOG00000013320	RGD1561916	cadetblue1
ENSRNOG00000013257	Hecw2	cadetblue1
ENSRNOG00000013057	Prc1	cadetblue1
ENSRNOG00000013030	Pip4k2b	cadetblue1
ENSRNOG00000012879	Fabp3	cadetblue1
ENSRNOG00000012830	Paqr8	cadetblue1
ENSRNOG00000012826	Creb3l2	cadetblue1
ENSRNOG00000012810	Rfesd	cadetblue1
ENSRNOG00000012422	Tnik	cadetblue1
ENSRNOG00000012420	Bcl9l	cadetblue1
ENSRNOG00000012405	Tcf4	cadetblue1
ENSRNOG00000012394	Bcl2l13	cadetblue1
ENSRNOG00000012386	Zbtb38	cadetblue1
ENSRNOG00000012358	Pcyt1b	cadetblue1
ENSRNOG00000012283	Chrna6	cadetblue1
ENSRNOG00000012210	Sptlc2	cadetblue1
ENSRNOG00000012148	Trio	cadetblue1
ENSRNOG00000012026	Psmc2	cadetblue1
ENSRNOG00000011987	Cd2ap	cadetblue1
ENSRNOG00000011937	Sgtb	cadetblue1
ENSRNOG00000011921	Dusp4	cadetblue1
ENSRNOG00000011901	Rrad	cadetblue1
ENSRNOG00000011745	Psma1	cadetblue1
ENSRNOG00000011697	Zfp827	cadetblue1
ENSRNOG00000011696	Lifr	cadetblue1
ENSRNOG00000011585	Fat3	cadetblue1
ENSRNOG00000011567	Rpusd4	cadetblue1
ENSRNOG00000011562	Slitrk2	cadetblue1
ENSRNOG00000011502	Col9a2	cadetblue1
ENSRNOG00000011475	Srcin1	cadetblue1
ENSRNOG00000011431	Mfhas1	cadetblue1
ENSRNOG00000011387	Tet3	cadetblue1
ENSRNOG00000011358	Hipk3	cadetblue1
ENSRNOG00000011276	Tmem254	cadetblue1
ENSRNOG00000011271	Mcc	cadetblue1
ENSRNOG00000011211	Pex5l	cadetblue1
ENSRNOG00000011124	AABR07067267.1	cadetblue1
ENSRNOG00000011063	Dennd1b	cadetblue1
ENSRNOG00000011016	Slc7a2	cadetblue1
ENSRNOG00000010957	Braf	cadetblue1
ENSRNOG00000010816	Kcnk15	cadetblue1
ENSRNOG00000010720	Mast4	cadetblue1
ENSRNOG00000010457	Vash1	cadetblue1
ENSRNOG00000010408	Polr2k	cadetblue1
ENSRNOG00000010379	Celf1	cadetblue1
ENSRNOG00000010361	Kif3b	cadetblue1
ENSRNOG00000010299	Eps15	cadetblue1
ENSRNOG00000010205	Mturn	cadetblue1
ENSRNOG00000010170	Tubb4b	cadetblue1
ENSRNOG00000009987	Akap11	cadetblue1
ENSRNOG00000009894	Vps50	cadetblue1
ENSRNOG00000009821	Slitrk3	cadetblue1
ENSRNOG00000009795	Nfib	cadetblue1
ENSRNOG00000009730	Cyp7b1	cadetblue1
ENSRNOG00000009523	Rab11fip2	cadetblue1
ENSRNOG00000009453	Mob3b	cadetblue1
ENSRNOG00000009409	Fbxo2	cadetblue1
ENSRNOG00000009341	Hivep3	cadetblue1
ENSRNOG00000009338	Kras	cadetblue1
ENSRNOG00000009207	Spata2	cadetblue1
ENSRNOG00000009137	Ubxn2b	cadetblue1
ENSRNOG00000009134	Mad2l2	cadetblue1
ENSRNOG00000009110	Psen1	cadetblue1
ENSRNOG00000008992	Grik3	cadetblue1
ENSRNOG00000008961	Mapre3	cadetblue1
ENSRNOG00000008934	Tmem65	cadetblue1
ENSRNOG00000008924	Arhgef12	cadetblue1
ENSRNOG00000008861	AABR07047011.1	cadetblue1
ENSRNOG00000008666	Etl4	cadetblue1
ENSRNOG00000008625	Rimkla	cadetblue1
ENSRNOG00000008604	Nsfl1c	cadetblue1
ENSRNOG00000008490	Cwc15	cadetblue1
ENSRNOG00000008474	Acox3	cadetblue1
ENSRNOG00000008425	Nav1	cadetblue1
ENSRNOG00000008319	Ccdc130	cadetblue1
ENSRNOG00000008082	Rgs6	cadetblue1
ENSRNOG00000008064	Naga	cadetblue1
ENSRNOG00000008040	Pimreg	cadetblue1
ENSRNOG00000007934	Elfn2	cadetblue1
ENSRNOG00000007788	Glod4	cadetblue1
ENSRNOG00000007706	Prkaa2	cadetblue1
ENSRNOG00000007705	Kcnj10	cadetblue1
ENSRNOG00000007686	44807	cadetblue1
ENSRNOG00000007359	Gca	cadetblue1
ENSRNOG00000007258	Sbspon	cadetblue1
ENSRNOG00000007160	Kat14	cadetblue1
ENSRNOG00000007090	Cacna1c	cadetblue1
ENSRNOG00000006967	Xiap	cadetblue1
ENSRNOG00000006966	Nfia	cadetblue1
ENSRNOG00000006870	Mtdh	cadetblue1
ENSRNOG00000006718	Rbm33	cadetblue1
ENSRNOG00000006569	Itgb8	cadetblue1
ENSRNOG00000006532	H3f3b	cadetblue1
ENSRNOG00000006357	Sgip1	cadetblue1
ENSRNOG00000006338	Lrp6	cadetblue1
ENSRNOG00000006248	Trim37	cadetblue1
ENSRNOG00000006185	Etaa1	cadetblue1
ENSRNOG00000006137	Arid1a	cadetblue1
ENSRNOG00000005985	Kcnma1	cadetblue1
ENSRNOG00000005905	Pde4b	cadetblue1
ENSRNOG00000005818	RGD1563349	cadetblue1
ENSRNOG00000005804	Eif3d	cadetblue1
ENSRNOG00000005642	Frs2	cadetblue1
ENSRNOG00000005616	Ncoa3	cadetblue1
ENSRNOG00000005606	Med1	cadetblue1
ENSRNOG00000005556	Snrpf	cadetblue1
ENSRNOG00000005446	Gna11	cadetblue1
ENSRNOG00000005434	Sptbn1	cadetblue1
ENSRNOG00000005359	Csrnp3	cadetblue1
ENSRNOG00000005276	Csnk2a1	cadetblue1
ENSRNOG00000005196	Slc12a6	cadetblue1
ENSRNOG00000005159	Fam135b	cadetblue1
ENSRNOG00000005158	Slc24a5	cadetblue1
ENSRNOG00000005034	Arhgef25	cadetblue1
ENSRNOG00000004950	Ubxn2a	cadetblue1
ENSRNOG00000004947	Zfp871	cadetblue1
ENSRNOG00000004917	Rasal2	cadetblue1
ENSRNOG00000004883	Erh	cadetblue1
ENSRNOG00000004823	Dock4	cadetblue1
ENSRNOG00000004812	Sema6d	cadetblue1
ENSRNOG00000004709	Foxn3	cadetblue1
ENSRNOG00000004696	Arhgap5	cadetblue1
ENSRNOG00000004639	Traf6	cadetblue1
ENSRNOG00000004608	Pam16	cadetblue1
ENSRNOG00000004603	Srgap1	cadetblue1
ENSRNOG00000004473	Ppargc1a	cadetblue1
ENSRNOG00000004402	Lpgat1	cadetblue1
ENSRNOG00000004401	Mrpl13	cadetblue1
ENSRNOG00000004346	Notch3	cadetblue1
ENSRNOG00000004328	Deptor	cadetblue1
ENSRNOG00000004305	Abl2	cadetblue1
ENSRNOG00000004269	Myt1l	cadetblue1
ENSRNOG00000004186	Snx13	cadetblue1
ENSRNOG00000004118	Frmpd4	cadetblue1
ENSRNOG00000004057	Ccdc88a	cadetblue1
ENSRNOG00000004033	Sema6a	cadetblue1
ENSRNOG00000003873	Cpd	cadetblue1
ENSRNOG00000003797	Mrps7	cadetblue1
ENSRNOG00000003680	Gabrb2	cadetblue1
ENSRNOG00000003661	Jpt1	cadetblue1
ENSRNOG00000003654	Cldn9	cadetblue1
ENSRNOG00000003614	Mgat5	cadetblue1
ENSRNOG00000003546	Tnfrsf12a	cadetblue1
ENSRNOG00000003491	Prkca	cadetblue1
ENSRNOG00000003296	Dck	cadetblue1
ENSRNOG00000003234	Mgrn1	cadetblue1
ENSRNOG00000003186	Anks3	cadetblue1
ENSRNOG00000003172	Serpinf1	cadetblue1
ENSRNOG00000003088	Arhgap31	cadetblue1
ENSRNOG00000003086	Cenpv	cadetblue1
ENSRNOG00000002903	Specc1	cadetblue1
ENSRNOG00000002899	Akap10	cadetblue1
ENSRNOG00000002871	Rbm25l1	cadetblue1
ENSRNOG00000002841	Cdc42bpa	cadetblue1
ENSRNOG00000002790	Abcb7	cadetblue1
ENSRNOG00000002693	Nme1	cadetblue1
ENSRNOG00000002671	Nme2	cadetblue1
ENSRNOG00000002652	Rap1gap2	cadetblue1
ENSRNOG00000002496	Stxbp5l	cadetblue1
ENSRNOG00000002343	Uchl1	cadetblue1
ENSRNOG00000002318	Limch1	cadetblue1
ENSRNOG00000002294	Snx29	cadetblue1
ENSRNOG00000002115	Sod1	cadetblue1
ENSRNOG00000002035	Paqr3	cadetblue1
ENSRNOG00000001964	Cd47	cadetblue1
ENSRNOG00000001849	Mapk1	cadetblue1
ENSRNOG00000001789	Zfp148	cadetblue1
ENSRNOG00000001773	Senp2	cadetblue1
ENSRNOG00000001767	RGD1562339	cadetblue1
ENSRNOG00000001730	Acap2	cadetblue1
ENSRNOG00000001607	Adamts1	cadetblue1
ENSRNOG00000001582	Bach1	cadetblue1
ENSRNOG00000001515	Map3k20	cadetblue1
ENSRNOG00000001488	Psmb1	cadetblue1
ENSRNOG00000001353	Ap4m1	cadetblue1
ENSRNOG00000001348	Erp29	cadetblue1
ENSRNOG00000001337	Setd1b	cadetblue1
ENSRNOG00000001275	Tmem184a	cadetblue1
ENSRNOG00000001265	Mad1l1	cadetblue1
ENSRNOG00000001193	Hsf2bp	cadetblue1
ENSRNOG00000001060	Snrnp35	cadetblue1
ENSRNOG00000000894	Fry	cadetblue1
ENSRNOG00000000657	Nek7	cadetblue1
ENSRNOG00000000622	Hint1	cadetblue1
ENSRNOG00000000502	Def6	cadetblue1
ENSRNOG00000000306	Smpd2	cadetblue1
ENSRNOG00000000299	Foxo3	cadetblue1
ENSRNOG00000000161	Chm	cadetblue1
ENSRNOG00000000062	Pcgf3	cadetblue1
