# Supplementary material for: Electroacupuncture alleviates perioperative hypothalamus-pituitary-adrenal axis dysfunction via circRNA-miRNA-mRNA networks
Source: Front Mol Neurosci. 2023 Jan 25;16:1115569. doi: 10.3389/fnmol.2023.1115569 (PMC9905746; doi:10.3389/fnmol.2023.1115569)
Supplement: Supplementary file 1 [file Data_Sheet_1.ZIP › Raw data/Fig4/Fig4E/Cytoscapelnput/CytoscapeInput-nodes-deepskyblue.txt]

nodeName	altName	nodeAttr[nodesPresent, ]
novel.982	-	deepskyblue
novel.973	-	deepskyblue
novel.949	-	deepskyblue
novel.858	-	deepskyblue
novel.833	-	deepskyblue
novel.811	-	deepskyblue
novel.759	-	deepskyblue
novel.753	-	deepskyblue
novel.741	-	deepskyblue
novel.703	-	deepskyblue
novel.671	-	deepskyblue
novel.630	-	deepskyblue
novel.61	-	deepskyblue
novel.604	-	deepskyblue
novel.598	-	deepskyblue
novel.592	-	deepskyblue
novel.556	-	deepskyblue
novel.530	-	deepskyblue
novel.51	-	deepskyblue
novel.455	-	deepskyblue
novel.442	-	deepskyblue
novel.440	-	deepskyblue
novel.359	-	deepskyblue
novel.33	-	deepskyblue
novel.329	-	deepskyblue
novel.325	-	deepskyblue
novel.270	-	deepskyblue
novel.266	-	deepskyblue
novel.23	-	deepskyblue
novel.216	-	deepskyblue
novel.2143	-	deepskyblue
novel.2124	-	deepskyblue
novel.2110	-	deepskyblue
novel.2109	-	deepskyblue
novel.205	-	deepskyblue
novel.2017	-	deepskyblue
novel.1997	-	deepskyblue
novel.1995	-	deepskyblue
novel.1984	-	deepskyblue
novel.1963	-	deepskyblue
novel.194	-	deepskyblue
novel.193	-	deepskyblue
novel.1895	-	deepskyblue
novel.1891	-	deepskyblue
novel.1879	-	deepskyblue
novel.1800	-	deepskyblue
novel.1770	-	deepskyblue
novel.1768	-	deepskyblue
novel.1754	-	deepskyblue
novel.1751	-	deepskyblue
novel.1742	-	deepskyblue
novel.1664	-	deepskyblue
novel.1663	-	deepskyblue
novel.1642	-	deepskyblue
novel.1586	-	deepskyblue
novel.1539	-	deepskyblue
novel.1528	-	deepskyblue
novel.1523	-	deepskyblue
novel.1521	-	deepskyblue
novel.1519	-	deepskyblue
novel.1516	-	deepskyblue
novel.1503	-	deepskyblue
novel.1406	-	deepskyblue
novel.1392	-	deepskyblue
novel.1380	-	deepskyblue
novel.1378	-	deepskyblue
novel.1375	-	deepskyblue
novel.1366	-	deepskyblue
novel.1332	-	deepskyblue
novel.1313	-	deepskyblue
novel.1294	-	deepskyblue
novel.1267	-	deepskyblue
novel.1253	-	deepskyblue
novel.1252	-	deepskyblue
novel.1239	-	deepskyblue
novel.1201	-	deepskyblue
novel.1184	-	deepskyblue
novel.1137	-	deepskyblue
novel.1099	-	deepskyblue
novel.1095	-	deepskyblue
novel.1063	-	deepskyblue
novel.1022	-	deepskyblue
novel.1008	-	deepskyblue
ENSRNOG00000062248	AABR07019209.1	deepskyblue
ENSRNOG00000062084	LOC680491	deepskyblue
ENSRNOG00000062063	AABR07044441.1	deepskyblue
ENSRNOG00000062002	Kcna3	deepskyblue
ENSRNOG00000061989	Nkrf	deepskyblue
ENSRNOG00000061899	Mosmo	deepskyblue
ENSRNOG00000061832	Slc35a3	deepskyblue
ENSRNOG00000061764	AABR07021812.1	deepskyblue
ENSRNOG00000061544	Spock2	deepskyblue
ENSRNOG00000061519	Asap2	deepskyblue
ENSRNOG00000061484	Adamts2	deepskyblue
ENSRNOG00000061468	AABR07042825.1	deepskyblue
ENSRNOG00000061425	Cox14	deepskyblue
ENSRNOG00000061367	Atp7a	deepskyblue
ENSRNOG00000061365	AABR07007055.1	deepskyblue
ENSRNOG00000061345	LOC690414	deepskyblue
ENSRNOG00000061304	Atp2b3	deepskyblue
ENSRNOG00000061262	Huwe1	deepskyblue
ENSRNOG00000061215	Crym	deepskyblue
ENSRNOG00000061160	Htra4	deepskyblue
ENSRNOG00000061121	Wdfy3	deepskyblue
ENSRNOG00000061100	Tmem150a	deepskyblue
ENSRNOG00000060990	AABR07000382.1	deepskyblue
ENSRNOG00000060988	Kcnc4	deepskyblue
ENSRNOG00000060979	Hspa13	deepskyblue
ENSRNOG00000060973	AABR07013843.1	deepskyblue
ENSRNOG00000060829	AC125248.1	deepskyblue
ENSRNOG00000060687	Slc24a3	deepskyblue
ENSRNOG00000060599	Gabrb3	deepskyblue
ENSRNOG00000060107	Dnajb14	deepskyblue
ENSRNOG00000060098	Ptms	deepskyblue
ENSRNOG00000060010	Ss18l1	deepskyblue
ENSRNOG00000059964	AABR07061825.2	deepskyblue
ENSRNOG00000059880	Rubcn	deepskyblue
ENSRNOG00000059746	AABR07041411.1	deepskyblue
ENSRNOG00000059626	AABR07059142.1	deepskyblue
ENSRNOG00000059615	Exoc6b	deepskyblue
ENSRNOG00000059469	Otx1	deepskyblue
ENSRNOG00000059443	Zfp622	deepskyblue
ENSRNOG00000059061	Uqcr10	deepskyblue
ENSRNOG00000059045	RF00405	deepskyblue
ENSRNOG00000059013	AABR07060519.1	deepskyblue
ENSRNOG00000058637	AABR07003304.2	deepskyblue
ENSRNOG00000058341	AABR07042999.1	deepskyblue
ENSRNOG00000058006	Sncg	deepskyblue
ENSRNOG00000057879	AABR07044408.2	deepskyblue
ENSRNOG00000057558	AC128792.2	deepskyblue
ENSRNOG00000057557	Prlr	deepskyblue
ENSRNOG00000057522	Retreg1	deepskyblue
ENSRNOG00000057096	Gnai1	deepskyblue
ENSRNOG00000056849	Kantr	deepskyblue
ENSRNOG00000056837	Abr	deepskyblue
ENSRNOG00000056731	AABR07027799.1	deepskyblue
ENSRNOG00000056656	AABR07044049.1	deepskyblue
ENSRNOG00000056558	Gabra3	deepskyblue
ENSRNOG00000056550	Epb41l4b	deepskyblue
ENSRNOG00000056332	Miga1	deepskyblue
ENSRNOG00000056184	Lrp2	deepskyblue
ENSRNOG00000056151	AABR07007642.1	deepskyblue
ENSRNOG00000056041	AABR07062570.1	deepskyblue
ENSRNOG00000055936	Trnp1	deepskyblue
ENSRNOG00000055915	Ago1	deepskyblue
ENSRNOG00000055843	LOC100911224	deepskyblue
ENSRNOG00000055705	Htr7	deepskyblue
ENSRNOG00000055652	RF00287	deepskyblue
ENSRNOG00000055579	Tmbim6	deepskyblue
ENSRNOG00000055564	RGD1564664	deepskyblue
ENSRNOG00000055530	Panx2	deepskyblue
ENSRNOG00000055404	AABR07012826.1	deepskyblue
ENSRNOG00000055391	Eif4ebp2	deepskyblue
ENSRNOG00000055382	Hcn1	deepskyblue
ENSRNOG00000055229	LOC108348118	deepskyblue
ENSRNOG00000055171	AABR07048040.1	deepskyblue
ENSRNOG00000055148	AABR07031588.1	deepskyblue
ENSRNOG00000055076	AABR07025023.1	deepskyblue
ENSRNOG00000055042	Gprin2	deepskyblue
ENSRNOG00000055023	AABR07006258.2	deepskyblue
ENSRNOG00000055012	LOC108348078	deepskyblue
ENSRNOG00000054953	Pcdhb6	deepskyblue
ENSRNOG00000054917	Mrgpre	deepskyblue
ENSRNOG00000054901	Rif1	deepskyblue
ENSRNOG00000054871	LOC103694865	deepskyblue
ENSRNOG00000054838	Mcrs1	deepskyblue
ENSRNOG00000054806	Cdkl3	deepskyblue
ENSRNOG00000054751	Lmbrd2	deepskyblue
ENSRNOG00000054689	Cox7b	deepskyblue
ENSRNOG00000054669	RGD1305110	deepskyblue
ENSRNOG00000054605	Unkl	deepskyblue
ENSRNOG00000054561	Isg20	deepskyblue
ENSRNOG00000054514	Mkln1	deepskyblue
ENSRNOG00000054429	AABR07011697.1	deepskyblue
ENSRNOG00000054374	Smim29	deepskyblue
ENSRNOG00000054294	Rprd2	deepskyblue
ENSRNOG00000054156	AABR07001392.1	deepskyblue
ENSRNOG00000053991	P3h1	deepskyblue
ENSRNOG00000053968	AABR07019086.1	deepskyblue
ENSRNOG00000053932	Ddx6	deepskyblue
ENSRNOG00000053896	AABR07066690.1	deepskyblue
ENSRNOG00000053859	Ranbp6	deepskyblue
ENSRNOG00000053830	RF00432	deepskyblue
ENSRNOG00000053813	Nkap	deepskyblue
ENSRNOG00000053402	Gabrq	deepskyblue
ENSRNOG00000053303	Bend4	deepskyblue
ENSRNOG00000053272	Chi3l1	deepskyblue
ENSRNOG00000053168	LOC102553088	deepskyblue
ENSRNOG00000053118	LOC103694867	deepskyblue
ENSRNOG00000053055	Otop3	deepskyblue
ENSRNOG00000053037	AABR07024139.1	deepskyblue
ENSRNOG00000053007	AABR07067950.1	deepskyblue
ENSRNOG00000052894	Epg5	deepskyblue
ENSRNOG00000052873	Npnt	deepskyblue
ENSRNOG00000052572	Aff2	deepskyblue
ENSRNOG00000052395	AABR07071395.1	deepskyblue
ENSRNOG00000052347	AABR07045684.1	deepskyblue
ENSRNOG00000052346	AABR07066567.1	deepskyblue
ENSRNOG00000052319	AABR07004881.1	deepskyblue
ENSRNOG00000052226	LOC108348144	deepskyblue
ENSRNOG00000052173	AABR07008439.1	deepskyblue
ENSRNOG00000052129	Nwd1	deepskyblue
ENSRNOG00000052099	LOC103694869	deepskyblue
ENSRNOG00000051915	Spred3	deepskyblue
ENSRNOG00000051838	AABR07057491.1	deepskyblue
ENSRNOG00000051837	Nwd2	deepskyblue
ENSRNOG00000051680	Ccdc186	deepskyblue
ENSRNOG00000051671	Herc1	deepskyblue
ENSRNOG00000051151	Gmps	deepskyblue
ENSRNOG00000051135	Tug1	deepskyblue
ENSRNOG00000051102	AABR07004269.3	deepskyblue
ENSRNOG00000051100	AABR07021547.1	deepskyblue
ENSRNOG00000050999	Mir149	deepskyblue
ENSRNOG00000050874	LOC102552549	deepskyblue
ENSRNOG00000050792	Tnfaip6	deepskyblue
ENSRNOG00000050741	Rbm4	deepskyblue
ENSRNOG00000050706	Col25a1	deepskyblue
ENSRNOG00000050510	LOC102555167	deepskyblue
ENSRNOG00000050441	AABR07028989.1	deepskyblue
ENSRNOG00000050414	AABR07006333.1	deepskyblue
ENSRNOG00000050404	Pmepa1	deepskyblue
ENSRNOG00000050378	Pcdha4	deepskyblue
ENSRNOG00000050220	Nrxn1	deepskyblue
ENSRNOG00000050193	LOC100912262	deepskyblue
ENSRNOG00000050183	RT1-CE1	deepskyblue
ENSRNOG00000050061	Slc25a51	deepskyblue
ENSRNOG00000050057	Abca3	deepskyblue
ENSRNOG00000049985	Gprasp1	deepskyblue
ENSRNOG00000049970	AABR07044570.1	deepskyblue
ENSRNOG00000049939	AABR07066677.1	deepskyblue
ENSRNOG00000049911	LOC102556347	deepskyblue
ENSRNOG00000049849	Fam199x	deepskyblue
ENSRNOG00000049696	LOC103689994	deepskyblue
ENSRNOG00000049641	Rab29	deepskyblue
ENSRNOG00000049633	Flvcr1	deepskyblue
ENSRNOG00000049575	Atn1	deepskyblue
ENSRNOG00000049530	AABR07012054.1	deepskyblue
ENSRNOG00000049484	AABR07054639.1	deepskyblue
ENSRNOG00000049452	Nebl	deepskyblue
ENSRNOG00000049410	Chrm3	deepskyblue
ENSRNOG00000049403	LOC100909582	deepskyblue
ENSRNOG00000049402	Nbl1	deepskyblue
ENSRNOG00000049378	AABR07062583.1	deepskyblue
ENSRNOG00000049099	AABR07017250.1	deepskyblue
ENSRNOG00000049057	Znrf2	deepskyblue
ENSRNOG00000048986	D430019H16Rik	deepskyblue
ENSRNOG00000048951	LOC100364500	deepskyblue
ENSRNOG00000048924	Islr	deepskyblue
ENSRNOG00000048922	LOC100909664	deepskyblue
ENSRNOG00000048851	AABR07070357.1	deepskyblue
ENSRNOG00000048848	Ccdc9	deepskyblue
ENSRNOG00000048812	Gpx1	deepskyblue
ENSRNOG00000048726	Clec2d	deepskyblue
ENSRNOG00000048589	Ncbp2	deepskyblue
ENSRNOG00000048441	Wdr82	deepskyblue
ENSRNOG00000048433	Tshz2	deepskyblue
ENSRNOG00000048431	Nynrin	deepskyblue
ENSRNOG00000048363	Dnah5	deepskyblue
ENSRNOG00000048247	AABR07028995.1	deepskyblue
ENSRNOG00000048190	Rgmb	deepskyblue
ENSRNOG00000048049	AABR07006049.2	deepskyblue
ENSRNOG00000047960	Rab9b	deepskyblue
ENSRNOG00000047890	Lrrc23	deepskyblue
ENSRNOG00000047712	Dcx	deepskyblue
ENSRNOG00000047635	Tmem178b	deepskyblue
ENSRNOG00000047618	Katnal1	deepskyblue
ENSRNOG00000047453	Casd1	deepskyblue
ENSRNOG00000047387	Lnpep	deepskyblue
ENSRNOG00000047321	Hba-a2	deepskyblue
ENSRNOG00000047296	Bptf	deepskyblue
ENSRNOG00000047295	Prr22	deepskyblue
ENSRNOG00000047281	LOC108348065	deepskyblue
ENSRNOG00000047280	Cttn	deepskyblue
ENSRNOG00000047261	AABR07031445.1	deepskyblue
ENSRNOG00000047230	AABR07002134.1	deepskyblue
ENSRNOG00000047211	Fzd3	deepskyblue
ENSRNOG00000047206	LOC100911727	deepskyblue
ENSRNOG00000047174	Pcdha4	deepskyblue
ENSRNOG00000047112	LOC100912537	deepskyblue
ENSRNOG00000047080	Gng4	deepskyblue
ENSRNOG00000047067	LOC100363537	deepskyblue
ENSRNOG00000047057	Gpr26	deepskyblue
ENSRNOG00000047028	Mmp24	deepskyblue
ENSRNOG00000047002	Fstl5	deepskyblue
ENSRNOG00000046990	Cpne1	deepskyblue
ENSRNOG00000046972	Chrm2	deepskyblue
ENSRNOG00000046969	AABR07034438.1	deepskyblue
ENSRNOG00000046920	Snip1	deepskyblue
ENSRNOG00000046912	Nr1d2	deepskyblue
ENSRNOG00000046803	Arhgef16	deepskyblue
ENSRNOG00000046790	AABR07040887.1	deepskyblue
ENSRNOG00000046705	Snx3	deepskyblue
ENSRNOG00000046581	AABR07048211.1	deepskyblue
ENSRNOG00000046566	Tub	deepskyblue
ENSRNOG00000046500	Irgq	deepskyblue
ENSRNOG00000046428	Lrrc75b	deepskyblue
ENSRNOG00000046382	Gatd1	deepskyblue
ENSRNOG00000046283	Tmem41a	deepskyblue
ENSRNOG00000046252	Tbl2	deepskyblue
ENSRNOG00000046159	Gns	deepskyblue
ENSRNOG00000046139	Syt14	deepskyblue
ENSRNOG00000046120	Uchl3	deepskyblue
ENSRNOG00000046031	LOC103689996	deepskyblue
ENSRNOG00000045994	Mir6333	deepskyblue
ENSRNOG00000045960	AC103179.1	deepskyblue
ENSRNOG00000045948	Arl10	deepskyblue
ENSRNOG00000045771	Chl1	deepskyblue
ENSRNOG00000045698	Lin7c	deepskyblue
ENSRNOG00000045663	Prrg3	deepskyblue
ENSRNOG00000045637	Rnf14	deepskyblue
ENSRNOG00000045636	Fasn	deepskyblue
ENSRNOG00000043866	AY172581.24	deepskyblue
ENSRNOG00000043387	Cpe	deepskyblue
ENSRNOG00000043233	Cyp4f6	deepskyblue
ENSRNOG00000043219	Fbn2	deepskyblue
ENSRNOG00000043128	Armcx4	deepskyblue
ENSRNOG00000043085	Clstn2	deepskyblue
ENSRNOG00000043006	Epm2aip1	deepskyblue
ENSRNOG00000042971	LOC363337	deepskyblue
ENSRNOG00000042960	Rgcc	deepskyblue
ENSRNOG00000042838	Junb	deepskyblue
ENSRNOG00000042732	AABR07061755.1	deepskyblue
ENSRNOG00000042502	Smim17	deepskyblue
ENSRNOG00000042340	LOC679894	deepskyblue
ENSRNOG00000042032	AC134160.1	deepskyblue
ENSRNOG00000040266	Cdkl4	deepskyblue
ENSRNOG00000040242	Epm2a	deepskyblue
ENSRNOG00000040166	Ankrd34b	deepskyblue
ENSRNOG00000039928	AABR07020786.1	deepskyblue
ENSRNOG00000039902	Lbh	deepskyblue
ENSRNOG00000039858	Mfsd12	deepskyblue
ENSRNOG00000039530	Ccl27	deepskyblue
ENSRNOG00000039323	Dgkk	deepskyblue
ENSRNOG00000039300	Ahcyl2	deepskyblue
ENSRNOG00000039249	AABR07035539.1	deepskyblue
ENSRNOG00000038970	AABR07037410.1	deepskyblue
ENSRNOG00000038881	Hcls1	deepskyblue
ENSRNOG00000038610	AABR07034445.1	deepskyblue
ENSRNOG00000038436	RGD1307100	deepskyblue
ENSRNOG00000038258	Upb1	deepskyblue
ENSRNOG00000037951	AABR07039210.1	deepskyblue
ENSRNOG00000037919	Chic1	deepskyblue
ENSRNOG00000037850	44622	deepskyblue
ENSRNOG00000037647	Ostm1	deepskyblue
ENSRNOG00000037600	Sim1	deepskyblue
ENSRNOG00000037437	Golga3	deepskyblue
ENSRNOG00000037340	Epha10	deepskyblue
ENSRNOG00000037165	Nipal3	deepskyblue
ENSRNOG00000036942	Tnfrsf9	deepskyblue
ENSRNOG00000036911	Bicd1	deepskyblue
ENSRNOG00000036649	Pwwp2b	deepskyblue
ENSRNOG00000035452	Mir2964	deepskyblue
ENSRNOG00000034254	Actb	deepskyblue
ENSRNOG00000034200	Atp8a1	deepskyblue
ENSRNOG00000034126	Pcdhga2	deepskyblue
ENSRNOG00000034107	LOC681282	deepskyblue
ENSRNOG00000034013	Acaca	deepskyblue
ENSRNOG00000033973	Ccdc177	deepskyblue
ENSRNOG00000033915	Gpt	deepskyblue
ENSRNOG00000033736	Diras3	deepskyblue
ENSRNOG00000033722	Rnf207	deepskyblue
ENSRNOG00000033615	Mt-nd3	deepskyblue
ENSRNOG00000033568	Mapk8ip3	deepskyblue
ENSRNOG00000033527	Pappa1	deepskyblue
ENSRNOG00000033434	Casp12	deepskyblue
ENSRNOG00000033361	Slc39a5	deepskyblue
ENSRNOG00000033316	Foxo4	deepskyblue
ENSRNOG00000033261	Fam107a	deepskyblue
ENSRNOG00000033217	Esam	deepskyblue
ENSRNOG00000033146	LOC103690015	deepskyblue
ENSRNOG00000033100	AABR07054189.1	deepskyblue
ENSRNOG00000033087	Cdh23	deepskyblue
ENSRNOG00000033024	AC099453.1	deepskyblue
ENSRNOG00000032902	Ybx1-ps3	deepskyblue
ENSRNOG00000032885	Cycs	deepskyblue
ENSRNOG00000032778	Bub1	deepskyblue
ENSRNOG00000032656	Ptprt	deepskyblue
ENSRNOG00000032609	AY172581.18	deepskyblue
ENSRNOG00000032542	Rps29	deepskyblue
ENSRNOG00000032492	Usp22	deepskyblue
ENSRNOG00000032487	Sts	deepskyblue
ENSRNOG00000032329	AABR07029269.1	deepskyblue
ENSRNOG00000032274	AY172581.15	deepskyblue
ENSRNOG00000032206	Cntnap5b	deepskyblue
ENSRNOG00000031934	Enah	deepskyblue
ENSRNOG00000031890	Ncam1	deepskyblue
ENSRNOG00000031852	Lsamp	deepskyblue
ENSRNOG00000031851	Ndufa4l2	deepskyblue
ENSRNOG00000031669	Lpp	deepskyblue
ENSRNOG00000031544	Larp1	deepskyblue
ENSRNOG00000031475	Col16a1	deepskyblue
ENSRNOG00000031431	Cdca8	deepskyblue
ENSRNOG00000031306	AABR07059563.1	deepskyblue
ENSRNOG00000031266	Siae	deepskyblue
ENSRNOG00000031232	Nrp2	deepskyblue
ENSRNOG00000031100	Klhl1	deepskyblue
ENSRNOG00000031052	LOC100362751	deepskyblue
ENSRNOG00000031022	Rpl36al	deepskyblue
ENSRNOG00000030880	Hs6st2	deepskyblue
ENSRNOG00000030877	Htr2c	deepskyblue
ENSRNOG00000030871	Calm2	deepskyblue
ENSRNOG00000030629	Camkmt	deepskyblue
ENSRNOG00000030597	Ankrd52	deepskyblue
ENSRNOG00000030478	AY172581.9	deepskyblue
ENSRNOG00000030404	Arrb1	deepskyblue
ENSRNOG00000030371	Mt-co2	deepskyblue
ENSRNOG00000030352	Pcdhga9	deepskyblue
ENSRNOG00000030330	AABR07040095.1	deepskyblue
ENSRNOG00000030213	Vps13c	deepskyblue
ENSRNOG00000030155	Bmp8a	deepskyblue
ENSRNOG00000030151	Thsd7a	deepskyblue
ENSRNOG00000029986	Insr	deepskyblue
ENSRNOG00000029886	Hba-a2	deepskyblue
ENSRNOG00000029778	Maob	deepskyblue
ENSRNOG00000029410	Rpl21	deepskyblue
ENSRNOG00000029131	AABR07024637.1	deepskyblue
ENSRNOG00000029028	Mknk2	deepskyblue
ENSRNOG00000028904	Vps9d1	deepskyblue
ENSRNOG00000028896	A2m	deepskyblue
ENSRNOG00000028630	Ksr2	deepskyblue
ENSRNOG00000028624	Kif26b	deepskyblue
ENSRNOG00000028384	Npepl1	deepskyblue
ENSRNOG00000028362	Unc80	deepskyblue
ENSRNOG00000028358	Edem3	deepskyblue
ENSRNOG00000028273	Tmem150b	deepskyblue
ENSRNOG00000028227	Pbrm1	deepskyblue
ENSRNOG00000028085	Tmem255a	deepskyblue
ENSRNOG00000028058	AABR07064716.1	deepskyblue
ENSRNOG00000027992	Dscam	deepskyblue
ENSRNOG00000027849	Wipf2	deepskyblue
ENSRNOG00000027770	Trpm3	deepskyblue
ENSRNOG00000027730	Nxpe1	deepskyblue
ENSRNOG00000027697	Nmnat2	deepskyblue
ENSRNOG00000027694	AABR07050545.1	deepskyblue
ENSRNOG00000027658	Gpr101	deepskyblue
ENSRNOG00000027617	Ttc26	deepskyblue
ENSRNOG00000027400	Vwc2l	deepskyblue
ENSRNOG00000027392	Ccdc187	deepskyblue
ENSRNOG00000027341	Tenm2	deepskyblue
ENSRNOG00000027276	Xkr4	deepskyblue
ENSRNOG00000027233	Trpc5	deepskyblue
ENSRNOG00000027193	AABR07051376.1	deepskyblue
ENSRNOG00000027017	Rnasel	deepskyblue
ENSRNOG00000026898	Zbtb8b	deepskyblue
ENSRNOG00000026866	Syn3	deepskyblue
ENSRNOG00000026793	Nt5dc3	deepskyblue
ENSRNOG00000026787	Disp2	deepskyblue
ENSRNOG00000026490	Dnm3	deepskyblue
ENSRNOG00000026392	Cdh12	deepskyblue
ENSRNOG00000026319	Akap9	deepskyblue
ENSRNOG00000026310	44621	deepskyblue
ENSRNOG00000026124	Id3	deepskyblue
ENSRNOG00000026059	Paqr6	deepskyblue
ENSRNOG00000025926	Heatr5b	deepskyblue
ENSRNOG00000025823	Rbm46	deepskyblue
ENSRNOG00000025587	Plagl1	deepskyblue
ENSRNOG00000025539	Vps13a	deepskyblue
ENSRNOG00000025454	Rrm2b	deepskyblue
ENSRNOG00000025278	Scai	deepskyblue
ENSRNOG00000025269	Slc25a44	deepskyblue
ENSRNOG00000025060	Nanos1	deepskyblue
ENSRNOG00000025053	Lrp1	deepskyblue
ENSRNOG00000025040	Gng10	deepskyblue
ENSRNOG00000024998	Trps1	deepskyblue
ENSRNOG00000024964	Nufip2	deepskyblue
ENSRNOG00000024929	Nudcd1	deepskyblue
ENSRNOG00000024867	Eme2	deepskyblue
ENSRNOG00000024852	Tmx4	deepskyblue
ENSRNOG00000024671	Dmxl1	deepskyblue
ENSRNOG00000024577	Gamt	deepskyblue
ENSRNOG00000024457	Pde11a	deepskyblue
ENSRNOG00000024414	Ate1	deepskyblue
ENSRNOG00000024390	Osm	deepskyblue
ENSRNOG00000024372	Cwf19l2	deepskyblue
ENSRNOG00000024352	Tyw1	deepskyblue
ENSRNOG00000024243	Cadm4	deepskyblue
ENSRNOG00000024230	Tnfaip8l3	deepskyblue
ENSRNOG00000024194	Rsf1	deepskyblue
ENSRNOG00000024114	Zdbf2	deepskyblue
ENSRNOG00000024019	Ccdc6	deepskyblue
ENSRNOG00000023993	Kif1a	deepskyblue
ENSRNOG00000023851	Igsf3	deepskyblue
ENSRNOG00000023809	Opcml	deepskyblue
ENSRNOG00000023786	Ybx1	deepskyblue
ENSRNOG00000023760	Plekhm3	deepskyblue
ENSRNOG00000023753	Afdn	deepskyblue
ENSRNOG00000023633	Crabp1	deepskyblue
ENSRNOG00000023603	Amer3	deepskyblue
ENSRNOG00000023521	Map3k10	deepskyblue
ENSRNOG00000023509	Irs2	deepskyblue
ENSRNOG00000023411	Vsig10l	deepskyblue
ENSRNOG00000023360	Fus	deepskyblue
ENSRNOG00000023312	Lonrf2	deepskyblue
ENSRNOG00000023176	Kidins220	deepskyblue
ENSRNOG00000023162	Car14	deepskyblue
ENSRNOG00000023126	Rxfp3	deepskyblue
ENSRNOG00000023053	Ice1	deepskyblue
ENSRNOG00000022922	Slc25a12	deepskyblue
ENSRNOG00000022781	Ccser2	deepskyblue
ENSRNOG00000022710	Prrg4	deepskyblue
ENSRNOG00000022419	Dok7	deepskyblue
ENSRNOG00000022267	AABR07039334.1	deepskyblue
ENSRNOG00000022247	Nr2c2ap	deepskyblue
ENSRNOG00000022071	Itga2b	deepskyblue
ENSRNOG00000021904	Tecpr2	deepskyblue
ENSRNOG00000021855	Kcp	deepskyblue
ENSRNOG00000021725	Mlec	deepskyblue
ENSRNOG00000021693	Fam149a	deepskyblue
ENSRNOG00000021689	Rps6kb2	deepskyblue
ENSRNOG00000021681	Eea1	deepskyblue
ENSRNOG00000021671	Rtl6	deepskyblue
ENSRNOG00000021589	Nexmif	deepskyblue
ENSRNOG00000021584	AABR07028349.1	deepskyblue
ENSRNOG00000021552	Uprt	deepskyblue
ENSRNOG00000021547	Pgr15l	deepskyblue
ENSRNOG00000021447	Prr7	deepskyblue
ENSRNOG00000021441	Reln	deepskyblue
ENSRNOG00000021438	Tuba1c	deepskyblue
ENSRNOG00000021424	Cd300lf	deepskyblue
ENSRNOG00000021410	Negr1	deepskyblue
ENSRNOG00000021285	Celsr1	deepskyblue
ENSRNOG00000021265	Cds2	deepskyblue
ENSRNOG00000021250	Rnf24	deepskyblue
ENSRNOG00000021248	Cdc25b	deepskyblue
ENSRNOG00000021233	Itpa	deepskyblue
ENSRNOG00000021177	Cox8a	deepskyblue
ENSRNOG00000021157	Ctss	deepskyblue
ENSRNOG00000021063	Grin2d	deepskyblue
ENSRNOG00000021041	Fam171a2	deepskyblue
ENSRNOG00000020989	Tm7sf2	deepskyblue
ENSRNOG00000020923	Tuft1	deepskyblue
ENSRNOG00000020880	Klhl18	deepskyblue
ENSRNOG00000020853	Scap	deepskyblue
ENSRNOG00000020769	Crebrf	deepskyblue
ENSRNOG00000020746	Lin7b	deepskyblue
ENSRNOG00000020744	Adar	deepskyblue
ENSRNOG00000020689	Cpeb3	deepskyblue
ENSRNOG00000020681	Pth2	deepskyblue
ENSRNOG00000020676	Ppp1r14a	deepskyblue
ENSRNOG00000020675	Ccdc97	deepskyblue
ENSRNOG00000020624	Acadsb	deepskyblue
ENSRNOG00000020583	Fcgrt	deepskyblue
ENSRNOG00000020525	Col5a3	deepskyblue
ENSRNOG00000020506	Khnyn	deepskyblue
ENSRNOG00000020488	Luc7l	deepskyblue
ENSRNOG00000020444	Hcn3	deepskyblue
ENSRNOG00000020350	Pacs1	deepskyblue
ENSRNOG00000020322	Asb1	deepskyblue
ENSRNOG00000020310	Grik5	deepskyblue
ENSRNOG00000020284	Prkar2a	deepskyblue
ENSRNOG00000020266	Eef2	deepskyblue
ENSRNOG00000020261	Fam53c	deepskyblue
ENSRNOG00000020259	RGD1305347	deepskyblue
ENSRNOG00000020254	Per2	deepskyblue
ENSRNOG00000020246	Myl9	deepskyblue
ENSRNOG00000020229	Homer3	deepskyblue
ENSRNOG00000020202	Asrgl1	deepskyblue
ENSRNOG00000020178	Cope	deepskyblue
ENSRNOG00000020095	Pcdhb3	deepskyblue
ENSRNOG00000020013	Psrc1	deepskyblue
ENSRNOG00000019995	Dnajc18	deepskyblue
ENSRNOG00000019979	B3galt6	deepskyblue
ENSRNOG00000019977	Ptprf	deepskyblue
ENSRNOG00000019968	Trim8	deepskyblue
ENSRNOG00000019961	Tcte1	deepskyblue
ENSRNOG00000019932	Ip6k1	deepskyblue
ENSRNOG00000019698	Ssbp4	deepskyblue
ENSRNOG00000019693	Clpb	deepskyblue
ENSRNOG00000019692	Metrn	deepskyblue
ENSRNOG00000019684	Fam173a	deepskyblue
ENSRNOG00000019662	Tm6sf1	deepskyblue
ENSRNOG00000019584	Dlk1	deepskyblue
ENSRNOG00000019556	Cd9	deepskyblue
ENSRNOG00000019495	Gbx2	deepskyblue
ENSRNOG00000019428	Higd1a	deepskyblue
ENSRNOG00000019416	Zfp61	deepskyblue
ENSRNOG00000019404	Hhatl	deepskyblue
ENSRNOG00000019388	Egfl7	deepskyblue
ENSRNOG00000019358	Esr1	deepskyblue
ENSRNOG00000019354	Ptch1	deepskyblue
ENSRNOG00000019298	Dctn4	deepskyblue
ENSRNOG00000019288	Ogfod1	deepskyblue
ENSRNOG00000019270	P2ry6	deepskyblue
ENSRNOG00000019247	Plekhj1	deepskyblue
ENSRNOG00000019215	LOC100911730	deepskyblue
ENSRNOG00000019129	Fcgbp	deepskyblue
ENSRNOG00000019128	St8sia4	deepskyblue
ENSRNOG00000019108	Rmi1	deepskyblue
ENSRNOG00000019022	Fam89a	deepskyblue
ENSRNOG00000018992	Dpysl3	deepskyblue
ENSRNOG00000018946	Trim33	deepskyblue
ENSRNOG00000018839	Ntrk2	deepskyblue
ENSRNOG00000018830	Aff3	deepskyblue
ENSRNOG00000018827	LOC103694905	deepskyblue
ENSRNOG00000018823	Nisch	deepskyblue
ENSRNOG00000018735	Cd74	deepskyblue
ENSRNOG00000018714	Arl5b	deepskyblue
ENSRNOG00000018690	Rgs17	deepskyblue
ENSRNOG00000018681	Nes	deepskyblue
ENSRNOG00000018671	Commd4	deepskyblue
ENSRNOG00000018668	Glg1	deepskyblue
ENSRNOG00000018655	Adsl	deepskyblue
ENSRNOG00000018602	Camta1	deepskyblue
ENSRNOG00000018576	Rcan3	deepskyblue
ENSRNOG00000018532	Pcgf5	deepskyblue
ENSRNOG00000018529	Csnk1g2	deepskyblue
ENSRNOG00000018484	Plk3	deepskyblue
ENSRNOG00000018448	LOC100911402	deepskyblue
ENSRNOG00000018391	Cdk2ap2	deepskyblue
ENSRNOG00000018262	Ampd3	deepskyblue
ENSRNOG00000018215	Slc22a6	deepskyblue
ENSRNOG00000018212	Abhd17a	deepskyblue
ENSRNOG00000018141	RGD1307443	deepskyblue
ENSRNOG00000018111	Slc12a5	deepskyblue
ENSRNOG00000017963	AABR07001099.1	deepskyblue
ENSRNOG00000017941	Optn	deepskyblue
ENSRNOG00000017925	Gapvd1	deepskyblue
ENSRNOG00000017786	Acta1	deepskyblue
ENSRNOG00000017689	Itih3	deepskyblue
ENSRNOG00000017679	Cckbr	deepskyblue
ENSRNOG00000017586	LOC685273	deepskyblue
ENSRNOG00000017512	Aldh3b1	deepskyblue
ENSRNOG00000017510	Mfge8	deepskyblue
ENSRNOG00000017489	Gse1	deepskyblue
ENSRNOG00000017459	C1ql3	deepskyblue
ENSRNOG00000017438	AABR07007068.1	deepskyblue
ENSRNOG00000017434	Mgat3	deepskyblue
ENSRNOG00000017431	RGD1304884	deepskyblue
ENSRNOG00000017428	Map1b	deepskyblue
ENSRNOG00000017427	Pfn2	deepskyblue
ENSRNOG00000017365	Klhl35	deepskyblue
ENSRNOG00000017354	Zyx	deepskyblue
ENSRNOG00000017326	Ctbp2	deepskyblue
ENSRNOG00000017310	Rnpc3	deepskyblue
ENSRNOG00000017226	Slc2a4	deepskyblue
ENSRNOG00000017178	Hydin	deepskyblue
ENSRNOG00000017151	Rnf214	deepskyblue
ENSRNOG00000017132	Snx30	deepskyblue
ENSRNOG00000017129	Ttll4	deepskyblue
ENSRNOG00000017123	B2m	deepskyblue
ENSRNOG00000017108	Syngr1	deepskyblue
ENSRNOG00000017106	Csnk1a1	deepskyblue
ENSRNOG00000017097	Lhpp	deepskyblue
ENSRNOG00000017079	Pgm2l1	deepskyblue
ENSRNOG00000016976	Clcn7	deepskyblue
ENSRNOG00000016952	Uqcr11	deepskyblue
ENSRNOG00000016921	Klhl11	deepskyblue
ENSRNOG00000016885	Klf6	deepskyblue
ENSRNOG00000016866	Fhl2	deepskyblue
ENSRNOG00000016863	Pnma8b	deepskyblue
ENSRNOG00000016818	Fgfr3	deepskyblue
ENSRNOG00000016768	Oprl1	deepskyblue
ENSRNOG00000016751	Slc25a28	deepskyblue
ENSRNOG00000016733	Rab13	deepskyblue
ENSRNOG00000016704	Pcyox1	deepskyblue
ENSRNOG00000016677	Csnk1g3	deepskyblue
ENSRNOG00000016654	Galr1	deepskyblue
ENSRNOG00000016643	Lpcat2	deepskyblue
ENSRNOG00000016591	Utp15	deepskyblue
ENSRNOG00000016505	Fam169a	deepskyblue
ENSRNOG00000016388	Sphkap	deepskyblue
ENSRNOG00000016384	Pik3cb	deepskyblue
ENSRNOG00000016352	Cbfa2t2	deepskyblue
ENSRNOG00000016252	Mblac2	deepskyblue
ENSRNOG00000016225	Fgd3	deepskyblue
ENSRNOG00000016208	Setbp1	deepskyblue
ENSRNOG00000016156	Nptxr	deepskyblue
ENSRNOG00000016108	Phlpp2	deepskyblue
ENSRNOG00000016102	Ebf3	deepskyblue
ENSRNOG00000016046	Hecw1	deepskyblue
ENSRNOG00000016036	Rprd1a	deepskyblue
ENSRNOG00000016021	Lims2	deepskyblue
ENSRNOG00000016016	Zmat2	deepskyblue
ENSRNOG00000016000	LOC100911417	deepskyblue
ENSRNOG00000015962	Nmnat1	deepskyblue
ENSRNOG00000015956	Usp29	deepskyblue
ENSRNOG00000015888	Larp4b	deepskyblue
ENSRNOG00000015869	Pccb	deepskyblue
ENSRNOG00000015858	Hyal1	deepskyblue
ENSRNOG00000015825	Aurkc	deepskyblue
ENSRNOG00000015781	Ndst3	deepskyblue
ENSRNOG00000015670	Stx7	deepskyblue
ENSRNOG00000015664	Tmem8b	deepskyblue
ENSRNOG00000015621	Nsd3	deepskyblue
ENSRNOG00000015576	Hsdl1	deepskyblue
ENSRNOG00000015473	Phactr2	deepskyblue
ENSRNOG00000015409	Usp5	deepskyblue
ENSRNOG00000015339	Shoc2	deepskyblue
ENSRNOG00000015277	Serf2	deepskyblue
ENSRNOG00000015232	Pip5k1b	deepskyblue
ENSRNOG00000015205	Cyb5a	deepskyblue
ENSRNOG00000015202	Dnajc5	deepskyblue
ENSRNOG00000015155	Tnnc2	deepskyblue
ENSRNOG00000015133	Kmt2a	deepskyblue
ENSRNOG00000015131	Ube2c	deepskyblue
ENSRNOG00000015088	Prune2	deepskyblue
ENSRNOG00000015080	Wdfy1	deepskyblue
ENSRNOG00000015071	Zim1	deepskyblue
ENSRNOG00000015049	Scn5a	deepskyblue
ENSRNOG00000014997	Igf2r	deepskyblue
ENSRNOG00000014975	Zfp483	deepskyblue
ENSRNOG00000014945	Kpna3	deepskyblue
ENSRNOG00000014876	Lpin2	deepskyblue
ENSRNOG00000014862	Gabrg3	deepskyblue
ENSRNOG00000014844	Kif21a	deepskyblue
ENSRNOG00000014791	Peg3	deepskyblue
ENSRNOG00000014751	Ret	deepskyblue
ENSRNOG00000014722	Raph1	deepskyblue
ENSRNOG00000014630	Iws1	deepskyblue
ENSRNOG00000014597	Irs1	deepskyblue
ENSRNOG00000014562	Hnrnpf	deepskyblue
ENSRNOG00000014550	Plcxd3	deepskyblue
ENSRNOG00000014530	Nav2	deepskyblue
ENSRNOG00000014478	Fndc3a	deepskyblue
ENSRNOG00000014452	Zfhx3	deepskyblue
ENSRNOG00000014385	Wnt2b	deepskyblue
ENSRNOG00000014373	Trim66	deepskyblue
ENSRNOG00000014317	Arpc5l	deepskyblue
ENSRNOG00000014276	Plce1	deepskyblue
ENSRNOG00000014248	Erbb4	deepskyblue
ENSRNOG00000014233	Krt19	deepskyblue
ENSRNOG00000014183	Gnaq	deepskyblue
ENSRNOG00000014092	Paip2b	deepskyblue
ENSRNOG00000014089	Map3k2	deepskyblue
ENSRNOG00000014083	Iqsec3	deepskyblue
ENSRNOG00000014081	Nmur2	deepskyblue
ENSRNOG00000014065	Zfp653	deepskyblue
ENSRNOG00000014037	Dcun1d3	deepskyblue
ENSRNOG00000014035	Arhgef4	deepskyblue
ENSRNOG00000014030	Synm	deepskyblue
ENSRNOG00000014004	Ncoa7	deepskyblue
ENSRNOG00000013991	Creg2	deepskyblue
ENSRNOG00000013969	Ahi1	deepskyblue
ENSRNOG00000013867	Fgf1	deepskyblue
ENSRNOG00000013851	Spry4	deepskyblue
ENSRNOG00000013780	Nf1	deepskyblue
ENSRNOG00000013602	Usp48	deepskyblue
ENSRNOG00000013588	Glra1	deepskyblue
ENSRNOG00000013574	Appl1	deepskyblue
ENSRNOG00000013484	LOC108348061	deepskyblue
ENSRNOG00000013481	Cdh11	deepskyblue
ENSRNOG00000013399	AF529169	deepskyblue
ENSRNOG00000013388	Pgap1	deepskyblue
ENSRNOG00000013321	Dock11	deepskyblue
ENSRNOG00000013314	Avl9	deepskyblue
ENSRNOG00000013312	Kcnt2	deepskyblue
ENSRNOG00000013286	Pdcl3	deepskyblue
ENSRNOG00000013271	Ireb2	deepskyblue
ENSRNOG00000013220	Arhgap45	deepskyblue
ENSRNOG00000013218	Sap30	deepskyblue
ENSRNOG00000013209	Barhl1	deepskyblue
ENSRNOG00000013178	Cmip	deepskyblue
ENSRNOG00000013171	Grm2	deepskyblue
ENSRNOG00000012995	Gpr165	deepskyblue
ENSRNOG00000012952	Lrig1	deepskyblue
ENSRNOG00000012950	Efr3b	deepskyblue
ENSRNOG00000012940	Vps41	deepskyblue
ENSRNOG00000012906	Bcas1	deepskyblue
ENSRNOG00000012874	Rgma	deepskyblue
ENSRNOG00000012841	Alg11	deepskyblue
ENSRNOG00000012811	Spint1	deepskyblue
ENSRNOG00000012807	C1qa	deepskyblue
ENSRNOG00000012775	Ccdc127	deepskyblue
ENSRNOG00000012767	Micu3	deepskyblue
ENSRNOG00000012748	Vamp8	deepskyblue
ENSRNOG00000012681	Lgals9	deepskyblue
ENSRNOG00000012663	Mfsd6	deepskyblue
ENSRNOG00000012630	Rhoc	deepskyblue
ENSRNOG00000012616	Ppt1	deepskyblue
ENSRNOG00000012582	Eif4ebp1	deepskyblue
ENSRNOG00000012503	Dnajc16	deepskyblue
ENSRNOG00000012490	Amph	deepskyblue
ENSRNOG00000012470	Zc3h12c	deepskyblue
ENSRNOG00000012424	Adam23	deepskyblue
ENSRNOG00000012415	Mpc1	deepskyblue
ENSRNOG00000012404	Thrsp	deepskyblue
ENSRNOG00000012367	Pcdh7	deepskyblue
ENSRNOG00000012324	Soga3	deepskyblue
ENSRNOG00000012271	Cnot1	deepskyblue
ENSRNOG00000012240	Supt6h	deepskyblue
ENSRNOG00000012156	Ostf1	deepskyblue
ENSRNOG00000012122	Clvs2	deepskyblue
ENSRNOG00000012098	Adcyap1r1	deepskyblue
ENSRNOG00000012095	Pkia	deepskyblue
ENSRNOG00000012053	S100a16	deepskyblue
ENSRNOG00000012051	Ncaph	deepskyblue
ENSRNOG00000012008	S100a3	deepskyblue
ENSRNOG00000011984	Cxcl14	deepskyblue
ENSRNOG00000011955	AABR07026997.1	deepskyblue
ENSRNOG00000011946	Ptn	deepskyblue
ENSRNOG00000011884	Golga2	deepskyblue
ENSRNOG00000011856	LOC108348154	deepskyblue
ENSRNOG00000011841	Map2	deepskyblue
ENSRNOG00000011821	S100a4	deepskyblue
ENSRNOG00000011751	Ncdn	deepskyblue
ENSRNOG00000011720	L3mbtl3	deepskyblue
ENSRNOG00000011716	Degs2	deepskyblue
ENSRNOG00000011700	Ptprm	deepskyblue
ENSRNOG00000011667	Fastk	deepskyblue
ENSRNOG00000011619	Myo9a	deepskyblue
ENSRNOG00000011599	Gldc	deepskyblue
ENSRNOG00000011560	Mtmr9	deepskyblue
ENSRNOG00000011511	Stk24	deepskyblue
ENSRNOG00000011508	Zc3h12b	deepskyblue
ENSRNOG00000011501	Atp1b3	deepskyblue
ENSRNOG00000011478	Ackr4	deepskyblue
ENSRNOG00000011470	Tsc1	deepskyblue
ENSRNOG00000011455	Slc36a4	deepskyblue
ENSRNOG00000011454	Tbck	deepskyblue
ENSRNOG00000011419	Aldh6a1	deepskyblue
ENSRNOG00000011341	Rictor	deepskyblue
ENSRNOG00000011300	AABR07031193.1	deepskyblue
ENSRNOG00000011268	Chd5	deepskyblue
ENSRNOG00000011251	Hcrtr2	deepskyblue
ENSRNOG00000011137	Zbtb41	deepskyblue
ENSRNOG00000011132	LOC100362814	deepskyblue
ENSRNOG00000011119	NEWGENE_1306210	deepskyblue
ENSRNOG00000011076	Ank2	deepskyblue
ENSRNOG00000011066	44626	deepskyblue
ENSRNOG00000011009	Cmtm4	deepskyblue
ENSRNOG00000010997	Ednrb	deepskyblue
ENSRNOG00000010984	Anxa11	deepskyblue
ENSRNOG00000010895	Tmem30a	deepskyblue
ENSRNOG00000010859	Zyg11b	deepskyblue
ENSRNOG00000010853	Chrna7	deepskyblue
ENSRNOG00000010756	Tp53	deepskyblue
ENSRNOG00000010682	Clcn3	deepskyblue
ENSRNOG00000010681	Pitx2	deepskyblue
ENSRNOG00000010680	Med12l	deepskyblue
ENSRNOG00000010514	Cachd1	deepskyblue
ENSRNOG00000010484	Zdhhc21	deepskyblue
ENSRNOG00000010447	Tmod2	deepskyblue
ENSRNOG00000010392	Nrg1	deepskyblue
ENSRNOG00000010390	Hmbs	deepskyblue
ENSRNOG00000010357	Lhx9	deepskyblue
ENSRNOG00000010325	Ptger3	deepskyblue
ENSRNOG00000010282	Ninj2	deepskyblue
ENSRNOG00000010263	Cldn11	deepskyblue
ENSRNOG00000010240	Tent5a	deepskyblue
ENSRNOG00000010210	Slc7a11	deepskyblue
ENSRNOG00000010119	Zmat3	deepskyblue
ENSRNOG00000010085	Cldn10	deepskyblue
ENSRNOG00000010081	Tmem144	deepskyblue
ENSRNOG00000010037	Epb41	deepskyblue
ENSRNOG00000009995	Rapgef6	deepskyblue
ENSRNOG00000009982	Pnp	deepskyblue
ENSRNOG00000009955	Plch1	deepskyblue
ENSRNOG00000009922	Prlhr	deepskyblue
ENSRNOG00000009783	Camk2g	deepskyblue
ENSRNOG00000009749	Wdr45	deepskyblue
ENSRNOG00000009726	Grip2	deepskyblue
ENSRNOG00000009694	Bmp4	deepskyblue
ENSRNOG00000009646	Nyx	deepskyblue
ENSRNOG00000009625	Dpysl2	deepskyblue
ENSRNOG00000009620	Cybrd1	deepskyblue
ENSRNOG00000009522	Adra1a	deepskyblue
ENSRNOG00000009478	RGD1359108	deepskyblue
ENSRNOG00000009471	Epsti1	deepskyblue
ENSRNOG00000009470	Flnb	deepskyblue
ENSRNOG00000009451	Prpf38a	deepskyblue
ENSRNOG00000009419	Ptprg	deepskyblue
ENSRNOG00000009372	Tacr3	deepskyblue
ENSRNOG00000009370	Tbkbp1	deepskyblue
ENSRNOG00000009346	Zbtb26	deepskyblue
ENSRNOG00000009288	Fgf14	deepskyblue
ENSRNOG00000009269	Cga	deepskyblue
ENSRNOG00000009265	Kcnk9	deepskyblue
ENSRNOG00000009205	Lmo4	deepskyblue
ENSRNOG00000009170	Dmxl2	deepskyblue
ENSRNOG00000009145	Klf12	deepskyblue
ENSRNOG00000009140	C1qtnf4	deepskyblue
ENSRNOG00000008996	Dpysl5	deepskyblue
ENSRNOG00000008990	Amotl1	deepskyblue
ENSRNOG00000008970	Pcdh17	deepskyblue
ENSRNOG00000008939	Nxph1	deepskyblue
ENSRNOG00000008901	Coro2a	deepskyblue
ENSRNOG00000008806	Clip4	deepskyblue
ENSRNOG00000008765	Zfhx4	deepskyblue
ENSRNOG00000008758	Tspan18	deepskyblue
ENSRNOG00000008688	Usp45	deepskyblue
ENSRNOG00000008674	Prdm11	deepskyblue
ENSRNOG00000008652	Phip	deepskyblue
ENSRNOG00000008616	Ubr3	deepskyblue
ENSRNOG00000008570	Cadps	deepskyblue
ENSRNOG00000008479	Slc8a1	deepskyblue
ENSRNOG00000008475	Fut9	deepskyblue
ENSRNOG00000008465	Tmem176b	deepskyblue
ENSRNOG00000008450	LOC100359539	deepskyblue
ENSRNOG00000008354	Slc9a8	deepskyblue
ENSRNOG00000008337	Gjd2	deepskyblue
ENSRNOG00000008309	Rpa3	deepskyblue
ENSRNOG00000008301	Tagln2	deepskyblue
ENSRNOG00000008157	Syn2	deepskyblue
ENSRNOG00000008155	Dus4l	deepskyblue
ENSRNOG00000008116	Plpp3	deepskyblue
ENSRNOG00000008102	Dph7	deepskyblue
ENSRNOG00000008053	Atp8a2	deepskyblue
ENSRNOG00000008000	Syt13	deepskyblue
ENSRNOG00000007975	Ncoa2	deepskyblue
ENSRNOG00000007970	Plxnc1	deepskyblue
ENSRNOG00000007894	Mpdz	deepskyblue
ENSRNOG00000007834	Cand1	deepskyblue
ENSRNOG00000007806	Arf5	deepskyblue
ENSRNOG00000007727	Lhfpl4	deepskyblue
ENSRNOG00000007699	Golga5	deepskyblue
ENSRNOG00000007647	Oprk1	deepskyblue
ENSRNOG00000007636	Cadps2	deepskyblue
ENSRNOG00000007613	C1qtnf5	deepskyblue
ENSRNOG00000007576	Zfp597	deepskyblue
ENSRNOG00000007528	Kcnh7	deepskyblue
ENSRNOG00000007515	Kif3a	deepskyblue
ENSRNOG00000007459	Pcnx1	deepskyblue
ENSRNOG00000007440	Dzank1	deepskyblue
ENSRNOG00000007350	Rac2	deepskyblue
ENSRNOG00000007326	Prepl	deepskyblue
ENSRNOG00000007271	Map3k9	deepskyblue
ENSRNOG00000007270	Il12rb2	deepskyblue
ENSRNOG00000007237	Id2	deepskyblue
ENSRNOG00000007147	Cyp46a1	deepskyblue
ENSRNOG00000007124	Krcc1	deepskyblue
ENSRNOG00000007088	Xpot	deepskyblue
ENSRNOG00000007057	Csmd2	deepskyblue
ENSRNOG00000007038	Cntn5	deepskyblue
ENSRNOG00000006980	Vcpip1	deepskyblue
ENSRNOG00000006965	Aff4	deepskyblue
ENSRNOG00000006905	Hectd1	deepskyblue
ENSRNOG00000006898	Mrps16	deepskyblue
ENSRNOG00000006853	Elavl2	deepskyblue
ENSRNOG00000006839	Arl5a	deepskyblue
ENSRNOG00000006831	Pgr	deepskyblue
ENSRNOG00000006787	Dhcr24	deepskyblue
ENSRNOG00000006639	Scn9a	deepskyblue
ENSRNOG00000006617	AABR07060487.1	deepskyblue
ENSRNOG00000006582	Aptx	deepskyblue
ENSRNOG00000006527	Slc6a1	deepskyblue
ENSRNOG00000006515	Klhl15	deepskyblue
ENSRNOG00000006509	Srgap3	deepskyblue
ENSRNOG00000006462	Ero1a	deepskyblue
ENSRNOG00000006420	Rbm38	deepskyblue
ENSRNOG00000006283	LOC100362400	deepskyblue
ENSRNOG00000006278	Tspyl5	deepskyblue
ENSRNOG00000006178	Dync1h1	deepskyblue
ENSRNOG00000006174	Grid2	deepskyblue
ENSRNOG00000006114	Cfap69	deepskyblue
ENSRNOG00000006048	Ezh2	deepskyblue
ENSRNOG00000006030	Ptprz1	deepskyblue
ENSRNOG00000006000	Cdk12	deepskyblue
ENSRNOG00000005957	Slc4a7	deepskyblue
ENSRNOG00000005956	Erich5	deepskyblue
ENSRNOG00000005916	Ppm1a	deepskyblue
ENSRNOG00000005883	Nek10	deepskyblue
ENSRNOG00000005861	Hsd11b1	deepskyblue
ENSRNOG00000005825	Lyz2	deepskyblue
ENSRNOG00000005809	Arhgdib	deepskyblue
ENSRNOG00000005775	Phf14	deepskyblue
ENSRNOG00000005758	Btbd11	deepskyblue
ENSRNOG00000005726	Pclo	deepskyblue
ENSRNOG00000005723	Grin3a	deepskyblue
ENSRNOG00000005703	Arfgef1	deepskyblue
ENSRNOG00000005695	Mgp	deepskyblue
ENSRNOG00000005639	Ar	deepskyblue
ENSRNOG00000005615	Gadd45a	deepskyblue
ENSRNOG00000005573	Ntn4	deepskyblue
ENSRNOG00000005568	AABR07064804.1	deepskyblue
ENSRNOG00000005564	Ubn2	deepskyblue
ENSRNOG00000005472	Sp4	deepskyblue
ENSRNOG00000005450	Lsm11	deepskyblue
ENSRNOG00000005411	Aftph	deepskyblue
ENSRNOG00000005307	Slc4a10	deepskyblue
ENSRNOG00000005292	Trip11	deepskyblue
ENSRNOG00000005291	Slc38a1	deepskyblue
ENSRNOG00000005269	Srl	deepskyblue
ENSRNOG00000005203	Sec61g	deepskyblue
ENSRNOG00000005191	Trim44	deepskyblue
ENSRNOG00000005165	Smcr8	deepskyblue
ENSRNOG00000005135	Bclaf3	deepskyblue
ENSRNOG00000005108	Wfs1	deepskyblue
ENSRNOG00000005081	Fbxl20	deepskyblue
ENSRNOG00000005021	Orc4	deepskyblue
ENSRNOG00000005018	Scn2a	deepskyblue
ENSRNOG00000005007	Scn3a	deepskyblue
ENSRNOG00000004978	Prkacb	deepskyblue
ENSRNOG00000004956	Jade2	deepskyblue
ENSRNOG00000004882	Capn6	deepskyblue
ENSRNOG00000004841	Akap6	deepskyblue
ENSRNOG00000004831	Arid2	deepskyblue
ENSRNOG00000004783	Fam171b	deepskyblue
ENSRNOG00000004753	Napb	deepskyblue
ENSRNOG00000004752	Nalcn	deepskyblue
ENSRNOG00000004741	Rpl19	deepskyblue
ENSRNOG00000004685	Mta3	deepskyblue
ENSRNOG00000004676	Pak3	deepskyblue
ENSRNOG00000004642	Lmx1a	deepskyblue
ENSRNOG00000004585	Tmtc2	deepskyblue
ENSRNOG00000004563	Sec24a	deepskyblue
ENSRNOG00000004560	Cacna1b	deepskyblue
ENSRNOG00000004519	Atg2b	deepskyblue
ENSRNOG00000004499	Gpr135	deepskyblue
ENSRNOG00000004438	Cntn1	deepskyblue
ENSRNOG00000004378	Abca5	deepskyblue
ENSRNOG00000004353	Ppfia2	deepskyblue
ENSRNOG00000004337	Fam20b	deepskyblue
ENSRNOG00000004303	Timp3	deepskyblue
ENSRNOG00000004208	Crim1	deepskyblue
ENSRNOG00000004198	Stxbp6	deepskyblue
ENSRNOG00000004150	Slc9a7	deepskyblue
ENSRNOG00000004067	Nrcam	deepskyblue
ENSRNOG00000004050	Snrk	deepskyblue
ENSRNOG00000003998	Sgca	deepskyblue
ENSRNOG00000003929	Pcdh19	deepskyblue
ENSRNOG00000003882	Cep350	deepskyblue
ENSRNOG00000003878	Thsd7b	deepskyblue
ENSRNOG00000003875	Ocrl	deepskyblue
ENSRNOG00000003834	Map2k4	deepskyblue
ENSRNOG00000003813	Kcnk10	deepskyblue
ENSRNOG00000003809	Sat1	deepskyblue
ENSRNOG00000003756	Lancl3	deepskyblue
ENSRNOG00000003722	Dusp27	deepskyblue
ENSRNOG00000003590	Tom1l2	deepskyblue
ENSRNOG00000003526	Sytl4	deepskyblue
ENSRNOG00000003496	Tbc1d9	deepskyblue
ENSRNOG00000003495	Prpf8	deepskyblue
ENSRNOG00000003434	Trove2	deepskyblue
ENSRNOG00000003374	LOC103690141	deepskyblue
ENSRNOG00000003326	Rrn3	deepskyblue
ENSRNOG00000003313	Glra2	deepskyblue
ENSRNOG00000003279	Syce2	deepskyblue
ENSRNOG00000003261	Usp9x	deepskyblue
ENSRNOG00000003241	Gabrg2	deepskyblue
ENSRNOG00000003148	Timp2	deepskyblue
ENSRNOG00000003134	Slc4a4	deepskyblue
ENSRNOG00000003109	Btbd17	deepskyblue
ENSRNOG00000003038	Sft2d2	deepskyblue
ENSRNOG00000003018	Olfml2b	deepskyblue
ENSRNOG00000003003	Tbc1d19	deepskyblue
ENSRNOG00000002941	Uhmk1	deepskyblue
ENSRNOG00000002916	Car4	deepskyblue
ENSRNOG00000002881	Ddr2	deepskyblue
ENSRNOG00000002823	Mapk9	deepskyblue
ENSRNOG00000002811	Brinp3	deepskyblue
ENSRNOG00000002751	Zdhhc15	deepskyblue
ENSRNOG00000002750	Rc3h1	deepskyblue
ENSRNOG00000002736	Rabgap1l	deepskyblue
ENSRNOG00000002636	Abat	deepskyblue
ENSRNOG00000002607	Sox9	deepskyblue
ENSRNOG00000002595	Dpp10	deepskyblue
ENSRNOG00000002538	Epb41l5	deepskyblue
ENSRNOG00000002537	Wnk3	deepskyblue
ENSRNOG00000002433	G3bp2	deepskyblue
ENSRNOG00000002376	Clasp1	deepskyblue
ENSRNOG00000002349	Gabra2	deepskyblue
ENSRNOG00000002338	Dgke	deepskyblue
ENSRNOG00000002327	Gabrb1	deepskyblue
ENSRNOG00000002323	RGD1566265	deepskyblue
ENSRNOG00000002254	Tmem33	deepskyblue
ENSRNOG00000002139	RGD1311575	deepskyblue
ENSRNOG00000002126	Ncam2	deepskyblue
ENSRNOG00000002070	Mrpl1	deepskyblue
ENSRNOG00000002051	Synj1	deepskyblue
ENSRNOG00000002024	Epha5	deepskyblue
ENSRNOG00000002001	Itsn1	deepskyblue
ENSRNOG00000001992	Atp6v1a	deepskyblue
ENSRNOG00000001956	Dzip3	deepskyblue
ENSRNOG00000001930	Ccdc50	deepskyblue
ENSRNOG00000001854	Tmtc1	deepskyblue
ENSRNOG00000001813	Dnm1l	deepskyblue
ENSRNOG00000001811	Fgfr1op2	deepskyblue
ENSRNOG00000001781	Lmln	deepskyblue
ENSRNOG00000001747	Pak2	deepskyblue
ENSRNOG00000001724	Atp13a3	deepskyblue
ENSRNOG00000001717	Opa1	deepskyblue
ENSRNOG00000001701	Cbr3	deepskyblue
ENSRNOG00000001682	Ttc3	deepskyblue
ENSRNOG00000001658	Kcnj6	deepskyblue
ENSRNOG00000001628	Pcp4	deepskyblue
ENSRNOG00000001602	Ltn1	deepskyblue
ENSRNOG00000001597	Atf2	deepskyblue
ENSRNOG00000001593	Lnpk	deepskyblue
ENSRNOG00000001484	Castor2	deepskyblue
ENSRNOG00000001465	Ids	deepskyblue
ENSRNOG00000001415	Ap1s1	deepskyblue
ENSRNOG00000001360	Stag3	deepskyblue
ENSRNOG00000001352	Hectd4	deepskyblue
ENSRNOG00000001335	Zkscan1	deepskyblue
ENSRNOG00000001260	Nudt1	deepskyblue
ENSRNOG00000001173	Cabp1	deepskyblue
ENSRNOG00000001141	Srrm4	deepskyblue
ENSRNOG00000001056	Snapc2	deepskyblue
ENSRNOG00000000925	Psph	deepskyblue
ENSRNOG00000000853	Aif1	deepskyblue
ENSRNOG00000000814	Fabp7	deepskyblue
ENSRNOG00000000798	Gnl1	deepskyblue
ENSRNOG00000000635	Arid5b	deepskyblue
ENSRNOG00000000618	Mdga2	deepskyblue
ENSRNOG00000000604	Hdac2	deepskyblue
ENSRNOG00000000547	Tspyl4	deepskyblue
ENSRNOG00000000504	Fance	deepskyblue
ENSRNOG00000000465	Slc39a7	deepskyblue
ENSRNOG00000000463	Col11a2	deepskyblue
ENSRNOG00000000433	Prrt1	deepskyblue
ENSRNOG00000000407	Dcbld1	deepskyblue
ENSRNOG00000000394	Srgn	deepskyblue
ENSRNOG00000000316	Sobp	deepskyblue
ENSRNOG00000000277	Tet1	deepskyblue
ENSRNOG00000000231	Kctd17	deepskyblue
ENSRNOG00000000195	Vwa5a	deepskyblue
ENSRNOG00000000186	Tst	deepskyblue
ENSRNOG00000000172	Sqor	deepskyblue
ENSRNOG00000000156	LOC100911486	deepskyblue
ENSRNOG00000000145	Pik3r3	deepskyblue
ENSRNOG00000000130	Dnajb5	deepskyblue
ENSRNOG00000000070	LOC100910207	deepskyblue
ENSRNOG00000000060	Cplx1	deepskyblue
ENSRNOG00000000042	Xpr1	deepskyblue
ENSRNOG00000000012	Tcf15	deepskyblue
