# Supplementary material for: Electroacupuncture alleviates perioperative hypothalamus-pituitary-adrenal axis dysfunction via circRNA-miRNA-mRNA networks
Source: Front Mol Neurosci. 2023 Jan 25;16:1115569. doi: 10.3389/fnmol.2023.1115569 (PMC9905746; doi:10.3389/fnmol.2023.1115569)
Supplement: Supplementary file 1 [file Data_Sheet_1.ZIP › Raw data/Fig4/Fig4E/Cytoscapelnput/CytoscapeInput-nodes-dodgerblue3.txt]

nodeName	altName	nodeAttr[nodesPresent, ]
novel.850	-	dodgerblue3
novel.841	-	dodgerblue3
novel.687	-	dodgerblue3
novel.1786	-	dodgerblue3
novel.1653	-	dodgerblue3
novel.1620	-	dodgerblue3
novel.1432	-	dodgerblue3
novel.1231	-	dodgerblue3
ENSRNOG00000061778	AABR07035780.6	dodgerblue3
ENSRNOG00000061526	Rsph6a	dodgerblue3
ENSRNOG00000061450	Homer2	dodgerblue3
ENSRNOG00000060312	LOC108348197	dodgerblue3
ENSRNOG00000060237	Inhbb	dodgerblue3
ENSRNOG00000060087	Adra1b	dodgerblue3
ENSRNOG00000059705	Elmo1	dodgerblue3
ENSRNOG00000059660	AABR07065531.5	dodgerblue3
ENSRNOG00000057161	AABR07027407.1	dodgerblue3
ENSRNOG00000057054	LOC103690118	dodgerblue3
ENSRNOG00000056257	Cacng7	dodgerblue3
ENSRNOG00000054371	Prkcg	dodgerblue3
ENSRNOG00000053766	Ramp3	dodgerblue3
ENSRNOG00000053706	Lonrf1	dodgerblue3
ENSRNOG00000052188	AABR07007026.1	dodgerblue3
ENSRNOG00000051569	AABR07031918.1	dodgerblue3
ENSRNOG00000049397	LOC103689941	dodgerblue3
ENSRNOG00000049255	LOC100911837	dodgerblue3
ENSRNOG00000048187	Epop	dodgerblue3
ENSRNOG00000047854	LOC108348072	dodgerblue3
ENSRNOG00000047565	LOC100911186	dodgerblue3
ENSRNOG00000045554	LOC102551901	dodgerblue3
ENSRNOG00000042690	Zmat4	dodgerblue3
ENSRNOG00000042237	Tm6sf2	dodgerblue3
ENSRNOG00000038300	Gstt4	dodgerblue3
ENSRNOG00000037695	Sgpp2	dodgerblue3
ENSRNOG00000037225	Tyms	dodgerblue3
ENSRNOG00000036864	Actl10	dodgerblue3
ENSRNOG00000033134	Mef2c	dodgerblue3
ENSRNOG00000033119	Plcb4	dodgerblue3
ENSRNOG00000031136	Ntng1	dodgerblue3
ENSRNOG00000030920	Rtn4r	dodgerblue3
ENSRNOG00000029889	Clca4	dodgerblue3
ENSRNOG00000028417	Neurod2	dodgerblue3
ENSRNOG00000027145	Rora	dodgerblue3
ENSRNOG00000027024	Rgs16	dodgerblue3
ENSRNOG00000026974	Dbndd1	dodgerblue3
ENSRNOG00000026577	Cpne4	dodgerblue3
ENSRNOG00000026432	Syt7	dodgerblue3
ENSRNOG00000026055	Neurod6	dodgerblue3
ENSRNOG00000025594	Scrt1	dodgerblue3
ENSRNOG00000024730	Ppm1e	dodgerblue3
ENSRNOG00000024501	Rgs3	dodgerblue3
ENSRNOG00000024161	AABR07047598.1	dodgerblue3
ENSRNOG00000023794	Mei4	dodgerblue3
ENSRNOG00000022957	Ctxn3	dodgerblue3
ENSRNOG00000022337	Slitrk6	dodgerblue3
ENSRNOG00000020485	Vav3	dodgerblue3
ENSRNOG00000020299	Klc2	dodgerblue3
ENSRNOG00000019959	Kcnc3	dodgerblue3
ENSRNOG00000019750	Kcna1	dodgerblue3
ENSRNOG00000019207	Shank1	dodgerblue3
ENSRNOG00000019138	Clec11a	dodgerblue3
ENSRNOG00000018927	Sprn	dodgerblue3
ENSRNOG00000018808	Vip	dodgerblue3
ENSRNOG00000018378	Cacnb2	dodgerblue3
ENSRNOG00000018214	Bok	dodgerblue3
ENSRNOG00000018163	Ipcef1	dodgerblue3
ENSRNOG00000018019	Hspa12a	dodgerblue3
ENSRNOG00000017767	Mrvi1	dodgerblue3
ENSRNOG00000017676	Plvap	dodgerblue3
ENSRNOG00000016708	Necab3	dodgerblue3
ENSRNOG00000016551	Bcl2l11	dodgerblue3
ENSRNOG00000016490	Nox3	dodgerblue3
ENSRNOG00000016302	Cnnm1	dodgerblue3
ENSRNOG00000016180	Pdp1	dodgerblue3
ENSRNOG00000016011	Plekhg1	dodgerblue3
ENSRNOG00000015867	Chst9	dodgerblue3
ENSRNOG00000015493	Emx1	dodgerblue3
ENSRNOG00000014867	Synpo2	dodgerblue3
ENSRNOG00000014202	Snx20	dodgerblue3
ENSRNOG00000014142	Ogfrl1	dodgerblue3
ENSRNOG00000013993	AABR07007000.1	dodgerblue3
ENSRNOG00000013959	Skor1	dodgerblue3
ENSRNOG00000013887	Adra2b	dodgerblue3
ENSRNOG00000013829	Chrna3	dodgerblue3
ENSRNOG00000013045	Setd7	dodgerblue3
ENSRNOG00000012939	Abca7	dodgerblue3
ENSRNOG00000012747	Spock1	dodgerblue3
ENSRNOG00000012371	Car7	dodgerblue3
ENSRNOG00000012356	Slc36a1	dodgerblue3
ENSRNOG00000011863	Gins3	dodgerblue3
ENSRNOG00000011752	Sh3d19	dodgerblue3
ENSRNOG00000011621	Hnrnpc	dodgerblue3
ENSRNOG00000011504	Akap2	dodgerblue3
ENSRNOG00000011363	Napepld	dodgerblue3
ENSRNOG00000011202	Chrna4	dodgerblue3
ENSRNOG00000011160	AC126641.1	dodgerblue3
ENSRNOG00000011044	Clmn	dodgerblue3
ENSRNOG00000010478	LOC500712	dodgerblue3
ENSRNOG00000010412	Ccdc180	dodgerblue3
ENSRNOG00000010238	Chmp4c	dodgerblue3
ENSRNOG00000010169	Atpaf1	dodgerblue3
ENSRNOG00000010134	Acot2	dodgerblue3
ENSRNOG00000010011	Osbpl3	dodgerblue3
ENSRNOG00000009862	Olfm1	dodgerblue3
ENSRNOG00000009768	Npy	dodgerblue3
ENSRNOG00000009448	Papln	dodgerblue3
ENSRNOG00000008810	Nsmf	dodgerblue3
ENSRNOG00000008697	Nov	dodgerblue3
ENSRNOG00000008088	Btbd3	dodgerblue3
ENSRNOG00000007982	Slc9a1	dodgerblue3
ENSRNOG00000007675	Gpr63	dodgerblue3
ENSRNOG00000007645	Kcnj9	dodgerblue3
ENSRNOG00000007102	Acss1	dodgerblue3
ENSRNOG00000007100	Ccdc136	dodgerblue3
ENSRNOG00000006604	Thy1	dodgerblue3
ENSRNOG00000006565	Fstl4	dodgerblue3
ENSRNOG00000006226	Cacng2	dodgerblue3
ENSRNOG00000006146	Trim54	dodgerblue3
ENSRNOG00000006093	LRRTM1	dodgerblue3
ENSRNOG00000005932	Megf9	dodgerblue3
ENSRNOG00000005600	Nr4a2	dodgerblue3
ENSRNOG00000005438	Pcsk2	dodgerblue3
ENSRNOG00000005386	Kitlg	dodgerblue3
ENSRNOG00000004932	Sel1l3	dodgerblue3
ENSRNOG00000004466	Fam210b	dodgerblue3
ENSRNOG00000004100	Trib1	dodgerblue3
ENSRNOG00000004077	Kcnc2	dodgerblue3
ENSRNOG00000003759	Galc	dodgerblue3
ENSRNOG00000003143	RGD1310166	dodgerblue3
ENSRNOG00000003121	Rtn4rl1	dodgerblue3
ENSRNOG00000002977	Ttc19	dodgerblue3
ENSRNOG00000002773	Rgs4	dodgerblue3
ENSRNOG00000002753	Adam11	dodgerblue3
ENSRNOG00000002625	Ptpn4	dodgerblue3
ENSRNOG00000002361	Prkg2	dodgerblue3
ENSRNOG00000002336	Gabra4	dodgerblue3
ENSRNOG00000002303	Kcnj12	dodgerblue3
ENSRNOG00000002215	Mylk	dodgerblue3
ENSRNOG00000001793	Heg1	dodgerblue3
ENSRNOG00000001227	Adarb1	dodgerblue3
ENSRNOG00000001143	Cit	dodgerblue3
ENSRNOG00000000891	AABR07035107.1	dodgerblue3
