# Supplementary material for: Electroacupuncture alleviates perioperative hypothalamus-pituitary-adrenal axis dysfunction via circRNA-miRNA-mRNA networks
Source: Front Mol Neurosci. 2023 Jan 25;16:1115569. doi: 10.3389/fnmol.2023.1115569 (PMC9905746; doi:10.3389/fnmol.2023.1115569)
Supplement: Supplementary file 1 [file Data_Sheet_1.ZIP › Raw data/Fig4/Fig4E/Cytoscapelnput/CytoscapeInput-nodes-lightsteelblue1.txt]

nodeName	altName	nodeAttr[nodesPresent, ]
novel.901	-	lightsteelblue1
novel.769	-	lightsteelblue1
novel.739	-	lightsteelblue1
novel.535	-	lightsteelblue1
novel.222	-	lightsteelblue1
novel.1710	-	lightsteelblue1
novel.1275	-	lightsteelblue1
novel.1081	-	lightsteelblue1
ENSRNOG00000060991	AABR07001432.2	lightsteelblue1
ENSRNOG00000060482	AABR07011857.2	lightsteelblue1
ENSRNOG00000056487	Oxr1	lightsteelblue1
ENSRNOG00000054955	AABR07005985.2	lightsteelblue1
ENSRNOG00000052887	Dnajc6	lightsteelblue1
ENSRNOG00000052725	Shisal1	lightsteelblue1
ENSRNOG00000051069	AC134204.1	lightsteelblue1
ENSRNOG00000049469	AABR07049554.2	lightsteelblue1
ENSRNOG00000045691	AABR07058795.1	lightsteelblue1
ENSRNOG00000043061	Siah3	lightsteelblue1
ENSRNOG00000042536	Pde4d	lightsteelblue1
ENSRNOG00000042163	Btbd19	lightsteelblue1
ENSRNOG00000029308	Lrmp	lightsteelblue1
ENSRNOG00000029046	AABR07035357.1	lightsteelblue1
ENSRNOG00000029012	Shisa6	lightsteelblue1
ENSRNOG00000028545	AC141959.1	lightsteelblue1
ENSRNOG00000026248	Nmt2	lightsteelblue1
ENSRNOG00000026243	Ap2a1	lightsteelblue1
ENSRNOG00000025710	Ces5a	lightsteelblue1
ENSRNOG00000023077	Cpne9	lightsteelblue1
ENSRNOG00000021507	Luzp2	lightsteelblue1
ENSRNOG00000020778	Chrnb2	lightsteelblue1
ENSRNOG00000019613	Syt9	lightsteelblue1
ENSRNOG00000019612	Haghl	lightsteelblue1
ENSRNOG00000018317	Aak1	lightsteelblue1
ENSRNOG00000018241	Ank1	lightsteelblue1
ENSRNOG00000018200	Gad2	lightsteelblue1
ENSRNOG00000017622	Npm3	lightsteelblue1
ENSRNOG00000016684	Wnk2	lightsteelblue1
ENSRNOG00000014928	Apba1	lightsteelblue1
ENSRNOG00000014859	Rnf152	lightsteelblue1
ENSRNOG00000014613	Ddah1	lightsteelblue1
ENSRNOG00000014519	Slc35g3	lightsteelblue1
ENSRNOG00000014226	Plch2	lightsteelblue1
ENSRNOG00000013937	Ankrd34c	lightsteelblue1
ENSRNOG00000012802	Tenm3	lightsteelblue1
ENSRNOG00000012343	Pdp2	lightsteelblue1
ENSRNOG00000011820	Acpp	lightsteelblue1
ENSRNOG00000011285	Zdhhc22	lightsteelblue1
ENSRNOG00000010819	Hspa4l	lightsteelblue1
ENSRNOG00000010549	Tspo	lightsteelblue1
ENSRNOG00000010094	Kcnmb2	lightsteelblue1
ENSRNOG00000009542	Kcnh5	lightsteelblue1
ENSRNOG00000007256	Necab1	lightsteelblue1
ENSRNOG00000007151	Cdk14	lightsteelblue1
ENSRNOG00000005369	Kcnj3	lightsteelblue1
ENSRNOG00000004679	Fign	lightsteelblue1
ENSRNOG00000004314	Ppm1h	lightsteelblue1
ENSRNOG00000004158	Hdac9	lightsteelblue1
ENSRNOG00000004131	Pkn1	lightsteelblue1
ENSRNOG00000003845	Wnt3	lightsteelblue1
ENSRNOG00000003785	Usp43	lightsteelblue1
ENSRNOG00000003603	Arhgap44	lightsteelblue1
ENSRNOG00000003435	Mcf2	lightsteelblue1
ENSRNOG00000003251	B3galt2	lightsteelblue1
ENSRNOG00000003219	Trim16	lightsteelblue1
ENSRNOG00000002079	Mapk10	lightsteelblue1
