# Supplementary material for: Electroacupuncture alleviates perioperative hypothalamus-pituitary-adrenal axis dysfunction via circRNA-miRNA-mRNA networks
Source: Front Mol Neurosci. 2023 Jan 25;16:1115569. doi: 10.3389/fnmol.2023.1115569 (PMC9905746; doi:10.3389/fnmol.2023.1115569)
Supplement: Supplementary file 1 [file Data_Sheet_1.ZIP › Raw data/Fig4/Fig4E/WGCNA_GSEA_Sourcedata.csv]

substanceBXH	gene_symbol	LocusLinkID	ProteomeID	cytogeneticLoc	CHROMOSOME	StartPosition	EndPosition	CEA_NC1	CEA_NC2	CEA_NC3	PVN_EA1	PVN_EA2	PVN_EA3	PVN_HT1	PVN_HT2	PVN_HT3	PVN_SEA1	PVN_SEA2	PVN_SEA3	CEA_SEA1	CEA_SEA2	CEA_SEA3	PVN_NC1	PVN_NC2	PVN_NC3	CEA_HT1	CEA_HT2	CEA_HT3	CEA_EA1	CEA_EA2
novel.996	-							1.35440611	1.707211435	1.964401542	0.834706914	0.688965517	0.658303683	2.848720162	0.986380883	0.956499205	1.059872952	1.046768861	0.745181569	1.233940847	0.43894941	1.484336774	1.849884646	1.434041717	1.115420924	4.158839841	1.458091222	1.133779436	2.097061314	1.289472057
novel.992	-							0.045861021	2.945043786	0	0	0	0.020200826	0	0.048429219	1.27468534	0.022625011	0.0244734	0	0.025243288	0.047892198	0	0	1.283918258	0	0.025208674	1.086180973	0.02319424	0	0.021831157
novel.989	-							0.649674705	5.776611332	0.439452461	1.47986549	1.346758008	1.112876297	2.911685734	0.990970087	3.977556052	1.210814008	2.195729831	0.21595632	1.788002654	1.884579709	0.334573694	1.203881043	3.324723909	0.39784988	2.182339999	4.079890835	1.642866955	1.22642214	1.271417568
novel.988	-							1.330108862	0.955694682	0.535365347	4.195102965	2.465812345	3.195737892	2.557644357	1.787665596	2.535405184	3.519586025	2.129408777	2.411657963	1.06491926	0.441960646	1.361080233	8.003470932	2.566222605	3.27665752	0.332330944	1.171582302	1.100787372	1.173932124	1.036096108
novel.982	-							4.017640773	5.541937628	6.880259984	3.347177216	3.157432894	2.404103328	5.444089883	5.523420004	5.027111968	4.56247119	3.559823811	2.948160046	5.090462717	4.591391021	5.82228588	4.503811793	4.518259089	6.127628655	3.916781653	6.03896822	4.753936216	6.623479979	3.825023733
novel.975	-							26.80928254	20.9599007	23.06577827	6.855831894	5.683940939	6.281074747	6.272971773	5.356057764	6.161896012	4.689886947	5.506099499	4.826709332	21.44099447	31.44706079	17.54001491	6.37435225	6.177139711	7.055111242	27.56105496	27.83198006	22.74948701	21.87723046	18.95672139
novel.973	-							0.141885938	0.315396271	0.510409183	0.410209989	0.58483132	0.187493411	0.697937531	1.086278305	0.51890163	0.664979154	0.530014795	0.60133918	0.468589769	0.481552642	0.375785181	0.11092023	0.352374125	0.130332849	0.272969217	0.420056626	0.789347926	0.430465016	0.439021457
novel.970	-							1.255204527	0.798406705	1.084831422	1.446158207	1.357784002	1.348146346	1.590108224	1.761274776	1.425361338	1.611722648	1.302958487	1.423183647	1.457520106	1.292841209	1.457276326	1.702650016	1.397545989	1.690012619	2.325053865	1.369806263	1.495741404	1.418923716	0.965843318
novel.961	-							4.071817316	0.228094031	0.441403649	1.213621963	0.182131143	1.756570383	0.144541244	0.088656441	0.102346023	0.124254713	0.13440592	0.795355645	0.184845437	0.394530074	2.251344071	2.1439901	0.132683389	0.115678417	0.55377592	0.090382081	0.360912484	2.445210693	0.259772359
novel.960	-							0.4012358	2.675704381	0.499629373	0.527283125	0.7833933	1.104600139	0.937498289	0.847409672	2.396735903	1.3361294	1.338228553	0.250075364	0.441704546	0.785637133	0.863422458	0.522781047	1.992940477	0.276423825	1.213021897	1.349849932	0.963894979	0.486920629	0.334249496
novel.96	-							0.237983983	0.705348366	12.11717345	1.501181358	0.826048181	1.153096926	9.24808938	0.87958845	1.392558319	1.056660103	2.28597161	0.949290067	1.047948435	0.869834897	1.418177341	1.116272917	0.967146368	17.59779048	9.418603199	1.665316853	0.962884395	0.722015026	0.453148719
novel.959	-							0.445775969	1.541414278	0	0	0.290118601	0.09817752	0.328916083	0	1.304224395	0	0.118942553	0	0	0.232759658	0	0.116162729	0.905797531	0	0.612580173	0.959803743	0.563628692	0.540972453	0.212202105
novel.958	-							0.263145285	1.8198195	0.388356067	0.276649428	0.304461224	0.463640094	1.380706963	0.463135517	1.539789154	0.346185917	0.748936367	0.087471295	0.193124124	0.732799863	0.348470399	0.365716433	1.742725483	0.080572877	1.735733776	1.510880488	0.621067504	0.106446856	0.501058715
novel.956	-							0	1.21640652	0	0	0.032376342	0	0	0	0.400255415	0	0	0	0	0.038962891	0.049408358	0	0.438031591	0	0.041017236	0.562333486	0	0	0
novel.955	-							0.673691501	1.198031548	0.298274979	0.613828919	0.350759932	0.415445926	0.972074799	0.616562216	0.919821416	0.487458404	1.10249909	0.134363801	0.741640199	1.360156438	0.475806199	0.444737305	1.237090897	0.330045891	1.703433467	2.030742656	1.090303683	0.790307876	0.962089244
novel.949	-							0.378063163	0	0.278977301	0.529952913	1.421621948	0.777135136	1.239796205	0.931547262	1.351917552	1.243420937	0.941503075	1.382378626	0.13873157	0.263205014	0.834417517	0.26271402	0.227617195	0.347279299	0.138541339	0	0.382411366	0.305866281	0.719875496
novel.947	-							12.49325824	7.595511617	9.615212294	3.803624186	3.531942284	3.40307441	2.836356479	3.581776132	3.914318895	3.569755604	3.056936168	3.232078136	7.841265899	11.29523146	7.735603147	4.733576236	4.594707981	4.535007534	21.73071157	6.937836898	10.17817405	11.50240544	12.23515835
novel.939	-							2.050779515	1.231530492	1.602311903	0.930048632	0.767660393	0.531368064	0.731859503	0.870495239	0.745103851	0.793512655	0.879798565	0.661643354	1.305879196	1.994635104	1.437748284	1.089763574	0.817077544	0.683337188	2.740796271	2.640671759	2.013355295	1.585954245	1.895034081
novel.932	-							357.0676416	328.9610662	412.5360505	112.3189909	118.4892634	103.3517943	120.6548346	116.9200425	113.415706	108.4618569	126.1471205	104.9570236	294.4549211	480.5037987	244.192855	110.6200493	115.9795133	105.8278132	486.1449955	317.1062743	531.1810157	329.6902818	379.266946
novel.930	-							1.212264086	1.539842809	1.621975521	1.428532751	1.28314721	1.443498556	1.245049579	1.463028986	1.481068381	1.590436317	1.748805668	1.288601988	1.40785936	1.279866666	1.693547488	1.999532575	1.864745239	2.165926157	1.420573967	1.735309756	1.670874995	1.357980804	1.395119995
novel.923	-							0.706236985	0.87778479	0.756494512	0.550872107	0.770994054	0.642235248	0.829273297	1.275053411	1.221984973	0.966567717	0.778071191	0.363496273	0.677149747	0.42823516	0.935235011	0.451182773	0.802389677	0.857999734	0.701266456	1.103664487	0.437833303	0.801761614	0.954342953
novel.919	-							29.80091249	31.53078852	28.37791669	26.25904957	26.72000871	24.15775167	31.5284015	33.28397168	31.25425644	29.59947036	34.4154487	25.36909447	31.42454222	30.63776242	26.25092276	25.13946491	30.8514461	26.46391193	21.86531743	26.60482543	27.73751466	25.90085143	24.97506104
novel.917	-							0.780836337	0.694284078	0.201665944	0.711453126	0.361373583	0.802531709	0.614549962	0.907019127	0.736124328	0.642027804	0.250012581	0.155733207	0.945550859	0.380529079	0.241272098	0.868158225	0.822694829	0.454262509	1.630984701	1.316959471	1.158398176	1.579309557	1.015981147
novel.914	-							8.656793264	8.559409608	8.245274468	9.285574817	10.10127406	9.129263084	8.115943774	7.740307472	8.689004135	8.70771716	8.295110664	8.891784045	7.458534031	7.947751972	8.42349779	10.10643048	8.528020113	9.215963187	9.516852028	6.379287971	8.1669188	9.321156285	9.63878429
novel.906	-							1.810737126	1.427113219	2.049285916	1.914355621	1.800790661	2.061192889	1.951538883	1.708033061	1.398842855	2.408916312	2.225716568	2.089747624	1.601414048	2.029036338	1.643484201	2.396370628	2.057857909	1.541820732	1.766968313	1.555104361	1.646348659	1.851761972	1.51085586
novel.901	-							1.536945546	1.576825293	1.439473179	1.522598509	1.846652984	1.536252294	1.686515451	1.591802043	1.643025884	1.866423432	1.577268883	1.355826709	2.082415099	1.975405074	1.330774141	2.680306964	1.494772593	1.683299366	2.729422039	2.227352575	2.272140366	2.223849152	2.476286218
novel.9	-							0.35220507	1.739803851	0	0.59244736	0.916884257	0.620556022	0.831599153	0.520699767	1.6487365	0.556020306	1.653974742	0	0.31018285	0.662047518	0	0.220270835	1.208679515	0.064705341	0.774393803	2.730007816	0.926265265	0.512903127	0.335319364
novel.883	-							3.632204984	4.563552648	6.33645403	3.154498302	3.974094321	4.278022159	4.46670794	4.794508662	4.504875539	4.518721534	4.213695191	3.189031122	3.6943126	3.257096814	4.182566058	1.028804076	3.101942459	1.233036614	2.951397507	1.232583392	3.634045351	2.922609933	3.307716092
novel.875	-							0	0.235951719	0	0.75325826	0.805956605	0.327287476	0.182747393	0.448362914	0.465835813	1.125873192	1.019598177	0.47633191	0	0.11084778	0	1.963877748	0.910671016	0.414390137	0	0.085704377	0.026841846	0.064407204	0.126322
novel.866	-							2.012978943	2.682461211	2.279917942	3.395893409	4.224757388	3.422979233	4.743677924	4.300844826	3.880646778	3.69518197	3.747249701	3.68798447	2.009868187	1.564378391	1.797790468	4.781971648	3.889471252	4.515175218	2.264434294	3.527805294	3.172575797	2.272423469	2.050178332
novel.859	-							12.90265801	10.9491196	13.51177527	5.273471248	6.188813537	6.804380636	7.103783496	7.484485636	5.829864741	6.482174802	7.311799707	6.639974799	8.910092659	12.06798576	10.07154551	4.164248235	6.240387295	4.145501472	11.17521041	5.654924951	13.64972706	8.457501951	9.396185164
novel.858	-							16.10262248	14.28913962	15.0485625	16.01663984	11.63034503	13.208878	12.3793501	14.10242043	14.99875599	16.22107343	15.74534441	14.71169751	14.48921925	17.92343297	20.04703236	22.71426687	16.06602627	19.75147512	20.14048904	21.38371471	18.9211835	16.6745262	17.48791973
novel.850	-							15.59232561	41.94632971	39.21682382	20.85617998	24.39271687	23.79649826	34.35238264	44.68099902	31.76915878	35.96960773	34.37672994	22.92198141	25.46540382	15.51845151	31.99009508	12.36108097	31.600296	17.41588663	19.63619738	34.75407009	37.39289567	21.23184285	19.09610905
novel.849	-							0.057769806	0.228294571	0.06394354	0.303672244	0.0501301	0.050892796	0.170501954	0.061004891	0.732417439	0	0.123313749	0.288046188	0.127192968	0.060328422	1.14752583	0.120431765	0	0.053065889	0.317546395	2.798654047	0.175302696	1.051600222	0.550001588
novel.847	-							4.040337448	4.064890025	4.061833331	3.000654888	3.61860619	3.706315604	4.138988273	2.818301046	3.325778953	3.639060606	3.184693307	3.99214321	3.896966794	3.503166457	3.411506826	2.376163944	3.046242657	1.515185079	3.504498374	2.673632642	3.224452769	3.913532022	3.687826346
novel.841	-							0.061772471	0.427196511	3.008454286	0.292241355	0.241215465	0.163256931	1.549681151	1.206786518	0.481947105	0.639969597	1.02189734	0.246403109	0.612025728	0.096762547	2.494968777	0.064388028	0.111572441	0.482312409	0.067909612	0.066501397	2.874214897	0.037482062	0.147027312
novel.839	-							0.73105147	0.768838073	0.835279846	1.165247827	1.125502876	1.288051851	1.27601607	0.796892948	0.551965476	1.256478575	1.132607332	0.540885467	0.856707154	0.664922576	0.281060018	1.794400022	1.192631429	1.538009941	0.725906296	0.406201979	0.715605951	1.144734444	0.516389173
novel.833	-							7.708488957	4.14417628	6.934360545	4.753626878	4.821816125	4.751201014	4.099977217	4.257045372	4.223712566	4.004461793	3.808331181	5.188088816	5.577350733	8.021451854	3.570987358	8.091663687	4.501589311	6.90567975	9.851786411	7.477540788	8.100215576	7.536612118	6.042292865
novel.829	-							16.94987501	17.0287565	17.67366136	16.44234304	15.38337807	14.06650359	21.42816514	29.5723614	15.21267359	23.95498587	24.07677707	14.61639939	18.47915926	17.78609236	14.04223452	20.91088356	19.33747699	22.15113514	14.80806552	25.03515507	17.80742165	13.51430017	17.57946816
novel.823	-							5.344076258	3.322730881	3.928231674	5.141092427	4.440401309	5.325935452	4.059850785	3.922013934	3.923935919	4.458533811	4.668628721	4.362143613	5.133499388	5.085175424	4.016617874	7.032840697	4.565316898	4.814166787	4.332539397	5.153433292	4.487224212	4.757567753	5.028933343
novel.816	-							0.050664953	0.150163223	0.112158813	0.053264987	0.065947231	0.066950573	0.224299008	0.080253254	0.172937869	0.124974878	0.162221904	0.025262066	0	0.026454448	0.167732783	0.026405099	0.205897997	0.162888425	0.16709566	0.027271777	0.051247664	0.122969141	1.061190511
novel.811	-							5.032015335	5.390312494	5.882684629	6.062982352	6.108280318	5.902360009	6.452338337	7.672180673	6.368664133	6.694347649	7.90503576	6.59673483	6.161966554	4.753011701	5.95236257	4.154810411	5.923002292	4.128892836	5.718419969	3.560767412	4.746751207	4.940181944	4.73693748
novel.798	-							19.83103899	28.79319251	16.61827285	8.187558809	9.544797981	12.51921729	14.37563696	12.7175519	12.44973341	10.13989719	7.455012254	11.20902317	17.32354543	15.17567942	15.94814124	4.435417745	15.37150314	6.268764774	21.71300303	15.12593936	18.02884551	15.39444727	14.59973301
novel.793	-							0.637351296	0.909524489	1.990975171	0.640278617	0.442452363	0.71744663	0.731531205	0.740346969	0.52488525	0.433214636	0.990120958	0.84743974	1.091431772	2.980317025	1.34104299	0.236209025	0.588377631	0.884687325	3.487792573	1.357038463	2.084470631	2.010993743	1.463049867
novel.784	-							1.356448658	1.290469144	1.130691012	1.742961198	1.569422069	1.504783113	1.169725301	1.061043859	1.077895576	1.239237856	1.17962202	1.536375541	1.179860082	0.891886461	1.108813857	1.762990045	1.209874408	1.692098185	1.343932549	0.829300571	0.830005269	1.199026692	1.147925938
novel.778	-							15.30703985	11.3829399	12.27531139	20.94477604	13.5997193	16.00047993	12.41312354	14.44612099	18.65207629	12.35113033	12.9703581	12.58244672	11.25830984	13.07232063	10.15716638	24.7114736	12.83411772	20.34373333	10.69532974	27.3098577	18.06920274	17.72970306	12.86612386
novel.777	-							63.46735353	49.23563978	47.57009021	67.91100086	61.62883734	61.45741501	63.25069019	64.8210663	63.29342857	62.06495848	61.66825594	60.21731163	56.15301456	61.01956826	46.16245116	101.6754807	59.27707564	94.70680024	63.71189949	74.12112306	62.87998979	62.16465423	62.40839237
novel.769	-							13.74880863	17.29340616	20.24919025	20.28356878	21.20376076	22.0801401	22.70733919	21.15684522	24.16041087	22.64650002	20.74645687	20.50963474	15.72106453	11.88342941	18.61241896	16.011023	20.77169662	18.52199994	10.41908623	10.27243812	19.12407665	12.02955743	14.70092209
novel.766	-							0.839971592	0.711299477	0.610970377	0.454154103	0.312381619	0.613126303	0.354156329	0.177401929	0.444697377	0.781421868	0.870875484	0.622244574	0.713333321	1.528788626	0.508495174	0.400245706	0.45514294	0.573171299	0.738738709	0.775092617	1.116659625	1.019349459	0.868246781
novel.764	-							0.257844517	0	0.095133267	0.993947657	0	0	1.099226506	0.635328636	1.089668536	0.593621679	1.192506053	1.199929962	0.756935416	0.26926441	1.024352554	0.985461079	0	0.236849479	0.850384677	0.6476949	0.782430161	0.938723421	0.081827574
novel.76	-							5.315055836	8.652225745	6.484741327	3.280724679	4.961578911	4.327620072	5.90238266	5.208752637	3.082605643	5.144921294	6.725565952	4.979053596	7.97881872	6.685779945	7.358398193	1.972613054	4.272713067	2.663059866	7.237489185	3.836303535	7.473712656	8.062622803	7.839533923
novel.759	-							20.79409477	20.39815742	23.61343583	24.64542104	26.89607451	26.26837076	24.99258143	25.27305421	25.82749788	25.64632248	25.38612972	27.925534	23.32330556	19.30796782	24.02958031	14.31338453	22.94224347	14.05540258	19.46335191	16.15590832	22.52145491	19.64023141	19.23686998
novel.753	-							0.517550727	0.213047461	0.095476708	1.541646415	1.497025945	1.40581702	1.357778255	1.41187782	1.89277331	1.148974813	1.7031543	0.903196379	0.522271774	0.045039414	0.399797447	0.404598559	1.168489715	0.475409063	0.094828295	0.092861878	0.349002142	0.314037438	0.246368942
novel.751	-							1.975408019	1.019494142	3.393994331	1.425850605	0.690785849	1.58440878	2.552535997	1.899221374	2.501587365	2.79272588	2.171259313	2.087524467	3.635232774	2.955794907	3.084461829	1.720997271	1.011806741	2.437468726	2.593034335	2.380559629	2.0279505	2.254140891	1.403508494
novel.749	-							2.06967414	2.107648094	1.621220968	2.678013652	2.956446694	2.777021275	2.255424567	2.118326556	1.89423067	2.953191006	1.699179324	2.381447962	1.75263231	1.895328644	2.066117403	3.58444992	3.134347012	3.100337797	1.960256553	1.953886191	1.868026522	1.622917358	2.273593984
novel.741	-							10.8036953	9.365138789	2.314502462	47.9239449	24.85879707	6.38600661	43.33760438	23.25902235	21.27646036	26.06483054	24.25151212	43.99826537	18.03186652	14.33929861	26.39836084	18.30843888	26.5634844	12.22893197	21.60856903	19.80981168	12.97253585	25.88335408	15.2627045
novel.740	-							10.62692248	6.85542077	12.62196651	5.815705846	5.895071704	6.54048907	7.447237252	6.610234289	5.773479669	6.607201491	6.680880474	6.677804495	12.07268946	12.06039157	6.682931909	2.326651701	5.390145286	2.451549239	9.975651647	4.910515007	9.227576935	7.832015476	7.206942008
novel.739	-							0.359662698	1.273260565	2.521294102	2.237209649	2.028646674	1.82187526	2.712746257	2.152220726	1.461499155	1.803927395	2.814993641	1.075989092	0.626902419	0.594687496	2.778321445	0.624819094	1.27216655	1.321508383	0.395395451	0.258130861	1.36424727	0.87293899	1.512352585
novel.731	-							1.935044416	1.413014778	0.651863862	1.459423144	0.949082822	1.704693612	0.951849171	0.888437429	0.984597572	1.120655011	1.032622387	1.216528591	0.787252812	0.966444327	0.668474202	2.937771775	1.481595586	1.777483062	1.479855651	0.860443778	0.468049967	1.429386368	0.881087051
novel.715	-							8.646952413	8.224968172	7.811806266	11.17937096	9.654323638	10.68464984	9.195619897	10.1302129	10.40735539	10.90271809	10.56158629	10.18900662	8.185997581	8.614982744	8.794765911	16.38921066	10.54299486	14.44316676	7.904360444	10.73478314	8.01913121	8.955090395	9.619470279
novel.714	-							4.559954225	4.476935262	3.50635656	5.630292841	5.658037149	6.294754997	5.422435187	5.340343508	5.112063374	6.167131288	5.746127449	5.255579091	4.112854936	4.272371331	4.646465351	8.15862918	5.849951364	7.594391264	3.732412388	4.847864851	3.865219468	3.999465305	4.625349857
novel.703	-							4.45435031	4.964861284	5.490236706	5.780771535	5.06876792	4.800910218	6.72578435	6.013272616	6.237667217	6.63275575	6.00788223	5.320600984	5.119160836	4.736827523	6.0067121	4.149747702	5.849842734	5.770281286	5.040391987	3.425248812	3.39981566	5.227380903	4.613613428
novel.688	-							0.260562616	0.450489669	0.721020941	0.616351997	0.282630989	0.114772411	0.448598016	0.687885032	1.778789506	0.642727944	0.417142039	0.259838393	0.358553786	0.612231511	0.776363168	0.271595301	0.529451992	0.119673128	0.787736685	3.506371362	0.72478839	1.18577386	0.434123391
novel.687	-							0	0.519490727	0	0.884498875	0	0	0	1.221601465	0.307686741	0	0	0	0	0	0	0	0.759792608	0	0	0.566081433	1.489249896	0.510495131	0
novel.671	-							1.244457912	2.26977487	2.119154498	1.408961349	4.070339173	2.951619025	3.390365776	2.527205827	2.147232685	3.022469355	3.371563898	2.959305292	3.161479052	2.699116804	2.662112808	1.197369667	1.815465992	1.143127694	2.104762645	1.133614357	1.839741859	2.788088795	1.549347421
novel.661	-							3.470781701	2.268783269	2.599644312	0.768188626	0.92844712	1.195458206	1.360688522	1.377873688	1.52700803	1.158679274	1.253339612	0.67661282	2.183340361	3.951524819	2.004351801	0.244809526	1.036955923	0.359568344	2.78281069	0.98328518	1.74215191	2.438511912	2.211203413
novel.655	-							8.913791559	5.222828223	3.758624412	1.906700741	4.38651328	1.665719884	8.31384269	10.59467373	3.838531231	6.320241152	5.601057055	2.270354748	5.947175064	5.158002138	2.146199473	7.159466175	8.468153663	3.509136177	3.096774807	14.66428832	5.659589398	2.575560062	5.473936991
novel.646	-							8.886161871	5.319817982	7.627768436	3.417156678	3.510511856	4.09236552	3.691766812	3.726997088	3.999783924	4.349475985	3.796606283	3.603012492	6.434591834	9.614789424	3.971765022	1.30866185	3.81723923	1.755536599	8.51145959	3.273912534	6.250934407	7.651942904	5.352329791
novel.640	-							16.08599784	13.50186825	15.70610138	16.6708915	14.95172074	16.96498945	14.60312995	15.39860953	16.86758812	16.09750304	16.64492629	15.94347476	14.79302251	15.26200109	17.14543027	29.34243828	15.35388237	29.28208872	14.59302101	21.68200333	18.35448969	16.42637536	15.81283164
novel.631	-							0.327309478	0.300267674	0.569310234	0.122895147	1.095524172	1.009211108	0.437009966	0.370327147	0.296406901	1.084185191	0.399237312	0.279771202	1.878821837	0.244147117	0.495359878	0.073107502	0.443385823	0.150329121	0.308423927	0.251690218	0.331073949	0.312091348	0.979368776
novel.630	-							147.7117435	167.4205682	184.6981351	124.3018957	115.3318144	119.1456769	114.9137455	121.0158004	123.9192743	119.9263275	124.7345379	103.9849244	138.6652203	126.589882	178.5831253	170.4794108	114.9268906	182.3835385	137.3330173	217.2453176	208.2554105	140.016607	167.5197227
novel.618	-							1.331062285	0	0.702655547	1.485485084	0.017769806	0.054120484	2.477977317	1.059607067	0.679013409	0.606151722	0.34969192	1.409046509	0.293062714	0.278002965	0.922007041	2.796188609	0	1.12862796	1.981088899	0.881821745	0.745682498	0.64612548	0
novel.61	-							1.053907646	1.227137265	1.041550415	1.147563443	0.849210842	1.127402093	0.25920881	0.794947164	0.587325584	0.557071384	0.040172154	0.450419294	1.035897358	1.257811485	0.647974888	1.569331385	0.883791528	0.864368767	1.44826768	1.539798569	0.647231839	0.502453305	0.286680097
novel.604	-							2.244904469	2.31428026	1.62052991	1.436588043	1.524544804	0.945840943	2.112515494	3.607462435	2.379712268	2.889125119	2.708469631	1.946665088	1.074489612	1.426984047	1.680287823	0.50868646	2.732522109	1.165541963	1.07301625	1.365995196	1.974542346	1.539826818	2.230202517
novel.603	-							3.046135786	1.712682531	1.480245231	0.807123559	0.902591202	0.850871838	2.412051273	3.216718103	1.714813557	2.321361725	1.876649165	0.691501927	1.335895294	1.189660474	1.016660944	2.194184879	3.869209207	1.091942872	1.415740844	4.559067779	1.77856165	0.661188553	1.249634619
novel.6	-							9.383368483	6.952719609	5.757538936	3.297237626	4.948913654	2.658113044	9.590920903	10.18707032	6.962791593	8.243626044	7.411265102	2.525789642	6.13798369	5.724933763	3.646741734	7.813910417	12.2198176	4.926444451	4.559799962	13.45978621	6.181373928	4.734355674	6.732495247
novel.598	-							10.13894679	7.449238851	8.307687455	20.10535386	21.36200285	24.06337252	22.55466979	20.11155947	21.27645475	22.86876219	20.86860982	22.26729012	10.42867879	9.944273517	8.149943875	14.91685563	21.18085766	15.26561016	8.305480626	6.933439042	8.030859672	11.16110176	10.55429118
novel.592	-							18.94004237	27.56946062	16.99458534	18.6159632	25.57688488	24.28760798	23.48448488	29.11341113	22.8430947	25.65413014	30.14222979	30.06337525	23.19446095	22.47069599	22.70680193	19.04109812	29.55350911	17.50079172	15.77031914	15.20199474	18.70443584	16.8645371	19.20568396
novel.574	-							1.124698364	2.222290041	1.93649934	0.26275908	0.867523403	1.100902733	2.704726951	2.639291106	2.437462608	3.082539353	2.133998602	1.121572312	1.788418276	0.913508616	1.654869886	1.172320092	2.369980709	1.951448114	2.335493948	0.941732124	1.516845082	3.9429875	1.665653344
novel.556	-							0.380419655	0.359842358	0.277729841	0.425470326	0.653199278	0.570440657	0.549441391	0.57266895	0.678856456	0.559033966	0.492402828	0.718366897	0.570265707	0.388815862	0.267963349	0.210918776	0.584772631	0.349443913	0.391520076	0.156845978	0.253800931	0.461659147	0.477771027
novel.552	-							0.837783728	0.662150313	0.370926341	0.264233184	0	0.369026302	0.164842469	0.265409779	0.326818268	0	0.357661757	0.250636543	0.830054528	1.662289171	0.998492321	0.43662849	0.30263829	0.769567031	2.855156284	1.352879049	1.440612803	1.321702682	1.196427016
novel.55	-							0.216231601	0.200274253	0.164546114	0.099456095	0.082090874	0.083339831	0.651482051	0.12844152	0.158159338	0.213350778	0.25962845	0.121292209	0.29755097	0.239921494	0.178965567	0.211300529	0.256301081	0.198624903	0.683428812	0.11639249	0.273398171	0.229607312	0.167265189
novel.544	-							5.086147759	0.334990426	0.437865035	0.059412886	0.343274989	0.248926919	0.667167532	0.477419545	3.472173556	0.167279524	0.361891438	0.28177839	0.68433908	0.295078469	0.224511203	0	3.521498569	0.207644766	0.497018691	0.243356105	0.057162721	3.909127335	0.376623604
novel.540	-							2.284347401	1.886296924	2.452993905	6.451995221	5.680495709	6.03724502	6.305977135	6.408717023	6.184643994	6.5935376	6.004154886	6.153995009	2.589814347	2.67035909	2.122049479	11.40781649	6.435252576	8.643924482	1.086980161	2.899681057	2.241646533	1.90328436	2.759111846
novel.535	-							0.218805787	1.242971953	1.665049963	1.006400964	1.518960391	1.084268213	2.717674153	1.184176445	0.826884637	1.214385009	1.226023235	0.654592876	0.752733108	0.257058743	2.028276425	0.370614421	0.963308485	0.753710568	0.210476265	0.971669449	1.908905086	0.697022199	0.989499194
novel.530	-							7.071715735	9.033822099	10.04953423	6.794646716	7.968490253	8.625997804	9.989768137	9.122665072	9.309236257	8.536575417	9.634862564	9.583568985	7.285934204	7.03325801	8.524302243	3.11856124	8.292974871	3.438306022	6.877261743	4.977785284	7.781888875	6.852943316	6.202448521
novel.524	-							2.798348603	0.531658979	0.238261695	1.470977409	0.186791075	0.568898926	0.105885297	0.227311919	0	0.106194869	0.114870645	0.858637142	0.71090556	0.224791309	1.567802858	2.580277697	0	0	0.118321792	0	0.544333295	0.783679013	0.71728135
novel.51	-							0	0.139513349	0.156306431	0.445385958	0.796511588	0.311011529	0.833565108	1.342107605	0.688597593	0.557334775	0.226075207	0.352056452	0.388645179	0.147469476	0.280506314	0.36798595	0.318825503	0.389149853	0.465734713	0.076012826	0.071419617	0.171371888	0.403334498
novel.509	-							0.613382099	0.792449046	2.193475556	1.686556307	0.736983744	0.374098227	1.160472751	1.145986036	0.966321077	0.325882359	0.604295813	0.141156284	0.259710759	0.788367625	0.562342042	0.688534848	0.383497217	0.780144019	1.504256905	2.285788535	1.240873531	1.316964533	0.898422815
novel.5	-							1.7112978	1.786374168	1.965658983	0.441293223	0.700466532	0.369784302	0.667077374	0.852419695	0.787234545	0.41415999	0.723685067	0.708375642	1.06635834	2.360308748	0.855165195	0.067311592	0.612351772	0.177957176	2.697736856	0.903771957	1.959599863	1.175518519	1.444809576
novel.495	-							0.385833105	0.173265257	0.155296818	0.368757605	0.304371834	1.328711378	0.759165873	2.000158016	0.307867415	0.346084277	1.572304607	1.434108056	0.656429238	0.769213949	0.928981569	0.658096306	0.348442764	0.483295326	0.308484296	0.64193568	1.241770318	0.255397447	0.33394107
novel.491	-							3.443768228	2.696920223	1.797432378	3.738235931	3.59573914	2.503515251	3.732289236	2.720071847	4.204980021	2.071882555	2.958316202	2.512826648	2.142129889	1.79814609	2.243130173	3.837644145	3.995009833	2.340371112	2.97024578	2.999077409	1.939928854	2.854082928	3.265336354
novel.477	-							3.333673132	2.0164287	3.01219227	4.005429987	5.077185657	4.19546759	4.618311467	4.598017854	3.450203336	5.974368526	5.66372465	6.852349796	2.621363041	2.48665785	6.486788384	4.893123423	3.563583099	4.624589487	1.495867757	3.808606197	3.71609769	2.889704787	4.080660983
novel.472	-							2.297460761	1.330557683	0.438445758	0.499730134	0.068746052	0.139583954	0.233818329	0.083659227	0.540832221	0.078167311	0.25365998	0.158005177	0.959345368	0.661852396	0.419643398	0	0.214636373	0.072772055	2.786996054	2.473340415	0.96160736	2.884229787	0.754246209
novel.455	-							19.41765734	16.64751685	16.02851402	17.4731169	20.47677864	21.45516885	20.65725895	22.17324443	19.96409457	22.01656603	20.7241834	21.13595641	20.07182116	20.86193396	16.5178809	16.56922124	18.90313775	16.02268239	24.78401502	13.39283173	17.71017617	20.88839197	16.857382
novel.450	-							0.239654884	0.532725496	0.696323985	0.125976771	0.233957227	0.131953738	0.618903281	0.347978752	0.35058389	0.147788747	0.415642782	0.059747193	0.362761488	0.281552806	0.991760037	0.156126436	0.324645588	0.467799498	0.428130255	0.193501056	0.212109815	0.618021689	0.228165152
novel.447	-							4.654595828	3.271294159	4.816931478	0.636547813	0.541824286	0.400049292	0.912116144	0.899131322	0.682752038	0.410718832	0.848157981	0.509450331	2.978619985	5.038579357	1.829110859	0.236667302	0.61515043	0.434511635	5.595455156	4.399835213	3.712915167	3.582036158	2.846210307
novel.442	-							0.066135939	0.065338958	0.058562994	0.069529916	0.091823779	0.163136428	0.169167941	0.125711142	0.103198151	0.091356746	0.014117185	0.07914254	0.087367712	0.069065089	0.052548348	0.041361751	0.059726833	0.012150161	0.20357846	0.028479562	0.066896585	0.048155652	0.037779117
novel.440	-							2.074916553	1.316610444	1.680481737	0.993156602	1.25890116	1.203748998	0.780010727	0.801625977	1.233875099	1.348203995	1.080257694	1.09345294	1.652790178	2.02588327	1.630754866	1.617683278	1.279695881	1.518574604	1.631978627	1.906867928	1.484503426	1.207830616	1.092112726
novel.44	-							11.52402122	6.837826351	7.566542738	11.12969176	12.60359985	12.13456213	11.70630862	10.83721249	9.50972141	10.39491387	12.6996973	10.55699144	8.463813554	10.36099327	7.065973265	14.4996546	11.90059866	13.34170953	8.227315353	8.185175641	8.897612392	7.923455541	10.48462502
novel.439	-							0.556774778	0.550065282	0.528236647	1.672421309	1.380413405	1.12113237	0.860758643	0.67194735	1.163555719	1.255673021	1.103584164	1.18977267	0.350246414	0.33224814	1.369289144	2.072677187	1.580287688	2.118819907	0.349766149	0.856282966	0.321816223	0.675675314	0.530081424
novel.437	-							3.35898668	2.3229561	1.17735219	1.471401597	1.214492112	2.022070455	1.321829581	1.655307974	2.129296061	1.7675922	1.613248943	2.177272836	1.047702899	2.806204537	1.18617103	2.159080824	1.769526365	4.988193575	2.03098746	7.111722954	2.321706492	1.087014938	2.185264041
novel.421	-							6.395209682	2.55414302	5.34664128	1.001357497	2.184370574	2.217604297	2.275689708	1.867944753	1.857801796	1.678193406	2.250967489	1.153365807	4.119284779	5.47064727	1.44150853	0.425488993	1.658909374	0.624944525	5.459917313	1.245121257	3.027931451	4.045586702	3.432937018
novel.414	-							0.601853701	1.858128043	2.581418426	0.553647281	0.7833933	0.861588108	2.072364639	1.668337791	1.83423666	1.707276456	1.686167976	0.375113046	2.815866481	0.314254853	1.992513365	0.392085785	1.902352274	2.902450166	2.315769077	0.971891951	0.608775776	2.008547595	1.360872946
novel.388	-							19.01361124	20.56714849	16.5145003	23.10384438	22.73895005	22.13588798	20.69274645	22.524172	20.2501712	20.62038155	21.58641091	19.8470317	21.55393221	20.67132436	24.53684086	24.42245435	19.84641323	25.60441111	26.43915911	33.02322049	20.51262841	24.02181103	23.53778662
novel.382	-							1.682647318	1.773195016	2.85578454	0.589665917	0.949082822	0.49411409	1.32431189	1.066124915	2.89909285	2.351991998	2.424417778	1.342376376	1.327524349	0.966444327	0.705611658	0.876946798	1.165015333	1.57139807	1.418194999	1.056685341	0.737533282	2.007947517	1.44177881
novel.367	-							16.23410364	18.14390867	25.60063159	18.25334667	19.36315877	20.43081399	19.97932235	22.57078551	20.17236893	19.85220035	23.14649533	18.56419901	20.70055539	20.55319071	18.84190051	6.925395178	19.98182806	12.37888542	12.26548775	13.56314481	23.7119123	19.70093383	15.45579488
novel.359	-							32.3594869	30.22882907	33.15394343	19.24644099	18.12343766	21.54141921	18.0949594	18.65143353	18.65009609	16.70621011	20.08914044	17.39898445	31.03435207	36.57508238	32.49473936	25.7563691	17.93001233	27.90876362	44.45622119	40.61972301	36.64381255	36.87096994	38.04982208
novel.347	-							0.93810726	0.671931783	0.571098409	1.109530391	0.834399473	1.053702663	0.669110272	0.668682588	0.594675801	0.786767641	0.750921181	0.654849881	1.110179373	0.636776324	0.776430905	1.466742584	0.783657315	1.098695169	1.650094248	0.681698065	0.735394923	0.739987446	0.558207344
novel.343	-							3.490479542	4.017228054	2.987241882	5.145012735	5.964092746	5.198913676	3.752549429	4.065939245	4.105949814	4.82866791	5.069532222	3.911389599	4.15943991	4.396633637	3.573920809	7.914180715	4.842075905	6.710021839	4.193295795	5.539686543	3.275837121	5.065587834	4.453687556
novel.342	-							1.928787997	1.674569718	1.843788825	6.021862206	6.263760893	7.517592946	5.836383093	5.709210189	5.215621433	6.516645034	5.583084284	5.099995864	2.573728543	1.037625247	2.902499287	10.90520241	5.43675474	9.368725603	1.509992144	2.737131124	2.098772358	2.234290335	2.364953011
novel.337	-							0.479405937	1.515612113	1.751108725	0.504008187	0.707212598	0.295635678	2.028051866	1.721258389	1.729894209	1.277150976	1.279157469	0.669302828	1.319397357	0.801022001	1.650619819	0.799527739	1.168958612	2.554147272	0.843256431	0.670938251	0.969839419	1.163568357	1.36926559
novel.33	-							13.16302905	13.15650434	12.78046785	12.70555279	15.63051348	15.32581449	13.63136755	12.19311677	17.5666925	13.13956233	14.29517814	18.26955219	16.18546904	12.05791012	13.5575642	10.02951396	15.57183201	10.60633943	10.49343521	8.452704613	8.954142416	10.74276481	12.67852887
novel.329	-							2.032632235	2.384663518	1.856130558	0.934912678	1.278775991	1.275848399	1.49977899	1.529351882	1.684969898	0.977706484	1.464344213	1.342875985	1.762144683	1.512393252	2.187018604	1.615506841	1.055500918	1.190292044	2.458033313	3.555887112	1.721908429	1.788361507	1.282058146
novel.325	-							13.31182175	10.75517498	13.11114284	3.558040802	4.013626925	5.46604964	4.272906694	4.526920081	4.950880141	5.509798952	4.274294415	3.262456278	9.811033765	14.19592143	8.739400686	7.349294463	3.71860726	5.958512627	13.76622095	23.80385789	16.48882699	12.1843956	14.01615944
novel.298	-							0.137004541	0.270707095	0.151645918	0.576141469	0.594432607	1.206952996	1.347851837	0.868060424	1.336132026	0.675896243	1.169783638	0.54649497	0.452468562	0.14307245	1.088570375	1.142444453	0.247455391	1.132640284	1.20492834	1.622420547	0.554321062	1.496359582	0.652180782
novel.295	-							118.1249044	102.1690312	94.7874664	85.9962081	97.17585693	81.86449449	88.27534815	100.1565762	83.14174517	86.64034613	73.51413841	73.53516949	120.7454826	90.56394198	96.12596997	103.7275958	103.2699701	113.9113284	128.1732846	216.7430046	156.6805694	84.28744668	147.959849
novel.287	-							17.54093058	0.780610405	14.1680615	11.62952225	11.93016807	3.341152421	8.395191444	13.85069251	15.10324053	11.22631475	16.52860954	13.86767129	5.566879516	10.39659806	9.626264302	25.36649813	10.13257814	20.17711105	16.15655897	45.7633409	13.10720014	12.65703802	24.97472818
novel.286	-							14.28323766	15.67286364	19.22225861	14.23830697	15.34216278	15.52619985	16.50045886	15.04757545	13.66726641	14.07082017	15.55539991	14.51186211	16.39032263	17.44474224	19.30060337	9.956506331	12.3320843	11.24590488	12.41146297	13.60244385	20.36713747	15.04772548	14.94336146
novel.270	-							4.548272573	6.547617429	5.753527512	7.286372171	8.645351971	7.135989244	9.503186254	9.240006964	9.843000743	10.89864312	11.18801769	7.818563638	6.437587512	5.790128578	5.219980444	3.070267689	8.410612157	3.700451071	4.000117433	4.616662964	4.863473917	4.783624429	5.031298064
novel.269	-							0.39558927	0.558317376	0.583820047	0.45549879	0.277889277	0.265522047	0.611570238	0.358064659	0.367425773	0.334559049	0.562942236	0.394489746	0.642863984	0.47212555	0.748370677	0.255257614	0.255181056	0.103822383	0.538436915	0.121678053	0.362030564	0.571509844	0.197279031
novel.266	-							6.646158647	5.198137268	7.176114778	7.535245395	6.177171175	6.486409622	7.884657577	9.220173108	7.291848529	8.550612787	9.822896825	6.448998315	8.320716288	6.838449555	5.263451993	6.214436734	8.797184227	6.523964108	5.641016438	4.752428841	7.810076902	5.060681488	6.498118023
novel.263	-							0.13393269	1.323187144	0.444737356	3.097729245	0.116220904	0.117989127	0.131763094	0.141432864	0.391852173	0	0	0.13356043	0.147441176	0.419593644	0	0.279207277	2.056210041	0.246054392	2.208585018	1.441857641	0.270946169	2.275480541	0.127511579
novel.261	-							0.039875821	0.886394058	0.331029474	0.062883264	0.155711185	0.087822348	0.490373332	0.21054425	0.233332535	0.196722805	0.234073862	0.119294963	0.351181652	0.187388617	0.501653148	0.103910585	0.324103789	0.293031398	0.701400209	0.10732118	0.201672216	0.67747952	0.322694523
novel.253	-							6.11023277	5.305406641	6.144052026	3.302375501	4.174542364	4.639874396	4.588871393	3.862354043	3.793606262	4.755131157	5.492640618	4.848853581	5.352788045	6.273008597	5.584261991	4.924723996	4.282357964	4.727321327	4.512882811	3.150025827	5.362243682	4.887691176	6.653014452
novel.25	-							2.498379383	0.729262268	0.565645041	1.372991125	2.956341635	0.95041812	0.5586154	0.899416218	0.996764652	0.672298317	0.242407636	0.792729395	1.000133297	0.35577712	0.676734815	2.959278645	0.205115115	0.782368764	0.811494039	1.283691888	0.804081693	1.171421338	3.459781851
novel.230	-							0.104156896	0.282979779	0.37468573	0.246379591	0.045191389	0.435849983	1.075931249	0.247476686	0.584077243	0.102769228	0.138956426	0	0.171993281	0.163154983	0.517237013	0.135708855	0.399768822	0.071756926	0.20038368	0.53261995	0.026338708	0.979598766	0.223117471
novel.23	-							10.91769592	8.146624328	10.8066348	7.039360734	5.524054668	7.554952602	6.165436014	6.583071152	6.723009096	6.606540554	6.054970634	5.657475258	10.60273836	10.3334492	7.163366104	11.65501518	6.463901002	10.21050998	13.0539448	11.68247041	9.541913193	11.08769492	10.61408917
novel.222	-							0.985195847	1.050164936	1.090481585	0.654160627	0.674928689	0.982116092	1.045755184	1.615305724	1.668773228	1.406943743	1.328191838	0.698061934	0.941857301	0.893457646	0.92698571	0.486431427	1.170687395	0.857345771	0.456031906	0.893150705	1.49479026	0.597793344	0.863913084
novel.216	-							0.803956659	1.82681746	0.711899008	0	0.139527654	0.070825236	0	0.169795579	0.235216782	0	0.171610251	0.320688838	0.973548327	0.419781887	0.638784231	0.167599523	0.145209354	0.443096603	2.209575859	2.250307026	1.707726664	0.682950418	0.688871437
novel.2143	-							2.979822476	2.038094089	2.790843529	4.819602467	5.012394429	5.855991436	6.178809359	7.406827159	5.320328015	6.242106704	5.577794121	6.400240397	3.028032124	2.82455542	2.974701649	0.81233675	6.210123774	1.389650244	2.570298021	1.381881674	1.622973793	3.171103295	2.487796898
novel.2132	-							0.307590009	0.36466002	0.136184594	0.064674995	0.213530477	0.1083896	0.24208585	0.129925968	0.299976088	0.364190437	0.196971807	0.061347015	0.135445447	0.064242624	0.081465274	0.128245567	0.055556411	0.113017774	0.338149302	1.920595955	0	0.373276564	0.234274621
novel.2124	-							7.933747141	6.262217949	5.761479214	6.663887872	8.815147328	6.619496811	9.209342126	7.668782106	7.982989799	8.780666419	8.377969038	8.74891209	7.532451566	6.926194631	5.725640477	4.025450799	7.923093825	2.96907938	7.060642982	5.513306954	6.369043828	5.858317284	5.714991903
novel.2120	-							0.336634827	0.323339877	0.331209119	0.078646738	0.210973326	0.428366286	0.349580608	0.829467881	1.577673238	0.765790021	0.69861061	0.083924791	0.627940611	0.224597766	0.928727073	0.068228328	0.413794378	0.27486602	0.575679601	0.040267283	0.78505677	0.760308497	0.195858424
novel.2111	-							12.12313243	8.420222644	10.24701127	10.65968017	12.11384924	14.23996696	11.42076474	11.01749835	10.60491112	11.16417647	10.58632609	11.5765515	10.83846791	9.66768528	9.535144522	19.60563962	11.94360336	15.99535135	9.612008301	12.33932192	10.33028095	9.71887287	10.42269922
novel.2110	-							5.139044954	2.943085795	3.205384336	10.63085753	11.06105267	11.22933912	10.98730897	11.36751542	11.0306685	10.99601135	10.75431627	12.03667929	5.030225363	5.317075979	3.394834215	10.61431454	11.44715953	12.07949598	3.353234412	3.155929295	3.385400519	4.940229658	4.994359739
novel.2109	-							49.84254658	39.46967656	40.23932592	111.9585361	106.3443769	96.30602405	114.7523372	135.9251947	100.8506706	121.9322637	134.2244965	100.4328476	58.40509602	53.5257113	51.88461952	105.6466295	121.9279231	95.22622443	30.64534411	40.93511361	41.83991536	38.34971168	43.1724042
novel.2108	-							2.937736711	1.289926702	1.565626711	2.058997382	1.321827553	1.150232801	2.997190388	4.71082214	2.334458724	4.723640632	3.367655809	2.387058174	2.515362568	1.36348827	0.720426053	4.763306654	5.011309717	4.097769221	1.196149263	2.928362968	1.981016255	1.452446986	1.657418264
novel.2101	-							0.514005319	0.367352799	0.375255626	1.759119605	0.844612336	1.387355124	0.871489116	1.328101722	1.503845705	1.942304547	1.447344896	1.145118075	0.373218911	0.479667285	0.680672041	3.146219235	1.738258593	1.537006552	0.673277425	0.51803395	0.719034186	0.769761608	0.42689065
novel.2089	-							8.136522165	3.59443861	3.953877628	22.39359168	18.31142076	17.13311881	21.34591313	18.44171779	15.0960724	19.12389663	15.53234309	17.87698218	7.792013044	6.355395491	5.431198666	28.7527839	17.62331803	22.11819166	6.61776534	13.81564679	7.761722603	8.027719674	9.068996281
novel.2087	-							5.600060606	6.170950429	5.64224885	2.113442024	3.675765477	3.225697935	5.791874867	11.1449777	4.061070513	6.9422343	7.432765865	2.792247736	4.188959744	6.822767476	5.324225615	1.870890105	6.224454829	3.297483733	4.104287158	5.951475373	5.591846965	3.572238768	7.31383121
novel.2074	-							0	0.663080299	0	0	0	0	0.264118383	0.141750691	0.916376392	0	0	0	0	0	0	0	0.242450675	0	0	1.156078216	0	0	0
novel.207	-							1.049601363	0	0.025817111	0	0	0.020547892	0	0	0	0	0	0	0	0	0	1.79909351	0	0	0	0	0.023592736	0.05661094	0
novel.2069	-							0.139240046	0.41268634	0.462360981	0.146385595	0	0	0.95889133	0.14703743	0.543173486	0.412154912	0.148608877	0	2.14597366	0.145406966	0.553166298	0.435407152	0.377239687	0.639511997	1.071515528	0.299798838	0	0.675900314	0.530257941
novel.2062	-							0.565711389	1.778299726	2.049276222	0.567708921	0.8479173	0.77020539	2.555058266	2.090868456	2.382375743	2.410298958	1.975992679	0.820565843	1.924922932	0.483354537	1.940963621	0.938102796	2.113224297	2.456518919	1.780939068	0.719749514	0.806306874	1.872328248	1.493362038
novel.2061	-							0.336845751	0.887430776	0.99424993	0.118044023	0.194866629	0	1.215093499	0.948557255	0.219005099	0.443144003	0.47934743	0	0.741640199	0.586274327	0.446068311	0	0.507004466	0.103139341	0.740623247	0.362632617	0.340719901	1.090079829	0.748291634
novel.2054	-							0.106414453	1.612025383	0.471146938	0.074583634	0.215464171	0.999964857	1.675050074	1.236109795	0.622681956	0.174994514	1.476469787	0.353728929	0.312393179	0.185212554	0.375785181	0.03697341	2.5306869	0.228082485	2.768687774	0.420056626	0.035879451	1.076162539	0.776730271
novel.2052	-							0.273757928	1.298203042	0.848438758	0.230245353	0.190044082	0.241169343	0.807969846	1.387623628	1.067925872	0.594243517	0.93496914	0.163798217	0.663012289	0.114353049	0.725048401	0.22827946	0.988914302	1.056161976	0.84267674	0.058943035	0.553812977	1.395322165	0.938279519
novel.205	-							2.588581681	2.26603964	2.429994823	2.618077856	2.672762037	2.540228884	2.836773412	3.425576899	2.428638004	2.554094373	2.762755596	2.483359478	2.525021119	2.361048599	2.386534795	0.888010856	2.663233553	1.384545227	1.693046595	1.375736248	2.054910443	1.829157542	1.96534303
novel.2025	-							9.703221758	4.582715032	7.59671549	4.976182262	5.257384301	5.420768289	5.587924575	6.547826089	6.047109096	6.865220608	4.74865418	7.127385662	7.086522934	10.57783828	5.202480814	3.009553553	5.257740767	3.000030842	7.441053104	4.942761114	4.261068641	7.639628408	6.804591752
novel.2020	-							38.56811417	40.56447943	46.22083869	32.99183459	40.29500449	39.55025272	37.67886853	35.95865861	30.8143394	32.8554117	37.43325189	46.05658911	34.54653353	36.19625679	47.44268178	45.95485383	39.76703904	47.77471206	33.17909187	27.51322209	39.95435785	29.62250237	37.75987798
novel.2017	-							46.15354748	32.67264594	41.82426456	21.36367156	20.45720488	22.64053284	20.35098938	21.31854748	21.79313775	21.8192382	20.09342361	19.40345731	35.56602426	42.06027831	34.82457044	30.90664695	21.59010458	32.42187186	41.50371983	49.50805355	42.35179304	39.2874102	42.96084109
novel.2014	-							9.020231848	5.742987424	5.879587043	7.797243441	7.392507523	7.328391782	5.817473266	6.350240682	7.526279258	7.021155742	6.311139742	6.596451027	7.502677804	8.268435369	7.830644386	10.13344396	7.874561982	7.641309956	8.263665419	15.32143089	10.94877105	5.959773698	10.87785019
novel.2008	-							5.504496432	4.028269395	3.384861109	2.67915615	4.157376445	4.490029917	4.312205844	4.305737709	2.485296772	5.632314908	2.393465156	3.354509225	3.142056997	2.341895808	3.779655044	1.912522199	4.786952747	1.498160528	3.137748544	2.085034411	3.505655045	4.948143936	4.46421084
novel.1997	-							3.108259639	3.800498881	1.771311827	13.29755883	8.518914449	3.199140533	12.26191022	11.47187392	6.512834788	9.868572663	10.3791931	12.95088903	6.030427637	5.624125689	6.520579542	5.453244645	8.921397905	4.664385027	5.886829185	6.261718082	4.171258853	6.797133527	5.478990572
novel.1995	-							0	0	0.195037228	0	0	0.077615266	0.346704071	0.930369579	0.429611772	0.347717713	0.658218964	0.790725022	0.193978656	0.276015878	0.116670768	0.183667324	0.318261211	0.404646971	0.096856334	0	0.178233026	0.427671438	0
novel.1992	-							0.816367483	0.989831936	0.852269372	0.829003061	0.941860418	0.939845057	1.624539298	1.332311199	1.221381131	1.629288885	1.158429161	1.017623029	1.154020867	1.249723078	1.52333356	1.2764009	1.332085534	2.138903938	0.968864184	1.468101734	1.17294991	1.238380797	1.413142766
novel.1984	-							1.477321946	1.845052648	1.882022791	2.842530917	4.498936697	3.683374985	4.9360435	4.503544465	3.316450524	4.812961584	4.135182429	4.447443897	1.350156616	1.862946176	1.882520676	2.87636913	3.524189699	2.381204866	0.949942338	1.89049538	1.635285933	1.623674669	2.06993598
novel.1982	-							0.228865823	0.414531043	0.422207026	0.48122161	0.529599217	0.268828356	0.52536958	1.570934381	0.818402196	0.752722253	0.814217219	0.722727383	0.419915481	0.239002254	0.959739994	0.27831581	0.654508447	0.490537555	0.125801905	0.615966004	0.771660227	0.185160431	0.181577791
novel.1977	-							0.141549715	0.470384193	0.170920173	2.502777408	1.920624303	1.915836376	1.898955411	1.752950972	1.367909056	2.247318608	2.224907311	2.040349918	0.325818953	0.403142536	0.852033397	5.190837393	2.115045257	2.600480063	0.12731955	0.457157707	0.013016156	0.312323605	0.58805857
novel.1976	-							0.107725843	0.49666249	0.298095673	2.114077264	1.667055605	1.787320716	1.907653962	1.421980555	1.488339431	1.789225547	2.433621114	2.506616543	0.355773296	0.299992009	0.713280258	3.518330588	2.124085076	2.160501034	0.118428484	0.367246818	0.072643217	0.217884907	0.940143982
novel.1974	-							30.20107256	32.34556135	27.51202994	19.94970394	16.58240903	12.2434176	22.61255145	33.58571738	22.28560611	32.69946712	28.23967614	20.78881536	24.86181468	41.02818563	25.65973866	26.46535193	31.1361991	28.60120835	29.82265031	49.77666749	34.73869332	23.02824123	37.65899015
novel.197	-							2.793315602	1.698248824	1.664832167	1.355383169	0.74582048	2.650086722	1.056948563	7.260898698	5.448342678	3.180116138	3.898577483	1.499912453	4.494304034	3.590192135	3.414508514	4.255400112	5.239289316	1.184247395	4.251923387	6.014309785	5.868226209	2.868321566	3.47767191
novel.1967	-							1.748967877	0.797488468	2.829357627	0.990080948	1.634421907	1.422247314	1.323566219	0.852419695	0.656028788	1.327435865	1.435883069	1.475782587	1.036737275	1.404945684	1.425275326	1.542557319	1.336482043	1.482976468	0.59160896	0.14483525	0.544333295	0.163266461	1.152773598
novel.1964	-							1.145725855	1.697878674	1.037591252	1.587779585	1.129784728	1.238731532	1.024696427	1.264880838	1.422101114	1.438769196	0.944903697	0.986740263	1.834594993	2.229784762	1.999983118	0.379984794	1.787201793	1.291624666	2.118341759	3.139654441	2.159774043	1.895997611	1.586613124
novel.1963	-							29.6168476	20.75874505	19.38121199	18.09296527	15.45484951	22.2127872	22.44342637	18.49051098	17.56442904	19.54732694	17.72702273	19.45686864	22.02973678	27.1669899	22.65758036	36.60702037	21.32510041	29.31921483	30.68934317	29.08350035	26.51641691	23.92058761	20.00458036
novel.1960	-							9.411463055	8.349268334	5.952711798	2.625056148	5.500126271	3.722537986	4.912941617	4.462184128	4.495590199	7.011934533	5.739838684	3.639199621	4.863188355	3.810971636	5.850044865	5.405488786	5.030266818	9.527289335	5.701132001	14.68098523	9.519706731	5.127931802	8.777388683
novel.1959	-							1.05827917	0.81318706	1.301527959	1.318622995	1.054376787	1.174007297	0.809772403	0.993370983	1.605462576	1.160199851	1.42231567	0.78173165	1.078719887	1.227944653	1.609046062	2.941569576	1.345092163	2.664297618	0.81870295	1.814432141	1.665145553	1.617237857	1.343389705
novel.1952	-							0.090232598	0.356580946	0.799004475	0	0.078299884	0	0.443854533	0.095285585	0.439995138	0	0	0.2699454	0.099333481	0	1.075415446	0.282159619	0.162976662	0	0	0.194280516	0	0.657011861	0.171813185
novel.194	-							2.372553604	1.562641864	1.860156468	1.948678739	2.809401141	3.135181502	3.160787842	2.348827129	2.747666786	3.194413723	2.980600965	2.957448988	2.611849967	2.709911782	1.374562178	0.824337247	2.700611625	0.431333247	2.662607474	0.50551517	1.224918822	2.039446003	1.952926614
novel.193	-							1.957833144	2.471773649	2.364516958	2.086437357	2.438087928	2.761988569	2.641282421	2.081599477	2.39214917	2.811817187	2.832100859	3.157626228	2.022742339	1.783737669	2.769837546	2.64969665	3.044843067	2.425199086	1.98074602	1.339526009	1.583378342	1.872603165	1.910674472
novel.1927	-							1.373896801	0.784241151	0.963124038	0.3370273	0.211947962	0.295862334	0.270328168	0.306287271	0.19353939	0.195807815	0.391024022	0.213123262	1.37802675	2.582543653	0.828830566	0.445532899	0.413585038	0.182292788	2.584452736	1.364034913	1.775725662	1.630244611	1.526033028
novel.1909	-							0.15186605	0.100023977	0	1.54337558	0.878551243	0.758130136	1.643465444	0.801852425	0.691165245	0.749213802	0.702365854	0.858182355	0.445822131	0.26432029	0.871471311	1.688494175	0.640028689	0.976502301	0.389559459	0.817459968	0.307225402	0.307162325	0.385560435
novel.1899	-							73.80203176	42.56877408	60.73690154	48.70633202	47.87183475	41.07330992	55.4331075	59.1123103	49.92290092	61.99043652	60.29434121	44.73105127	70.54269412	84.30089869	43.1115031	46.2943567	61.52821152	42.82711697	62.83456147	61.84875907	59.52697365	54.52415324	53.57435935
novel.1897	-							11.16264333	10.20785239	10.46649588	7.95297676	8.245491744	7.558228584	7.532982593	8.23193877	6.837694334	7.691542672	8.467607582	8.003724784	9.292551246	8.863200198	10.20089912	10.67369532	9.830953624	10.12661074	9.989739863	18.62167494	11.52431348	9.740010584	11.33011765
novel.1895	-							65.26843799	97.57131272	88.61451031	14.14491732	16.31214233	11.0962554	15.48953054	16.92856494	11.63245933	14.12256049	16.70211845	10.94299432	61.24178846	60.48627816	70.63650853	14.02414441	17.14873764	19.37108399	54.33918844	92.55666542	100.4764483	37.75054413	67.04501783
novel.1892	-							37.55806026	26.91095742	26.74500307	45.75193807	41.57328991	45.45239941	42.02549966	43.51913512	39.47237932	46.44857613	40.25618353	45.53880427	26.52928688	34.43594228	27.66899835	69.14424408	41.9928081	62.67087195	27.19750803	36.98333907	26.35314891	31.88951347	35.26926491
novel.1891	-							64.6757775	48.33423385	51.34884474	46.0442491	41.06023255	43.2630866	42.23640784	43.77047316	43.61621301	47.35775019	43.31526144	40.90291616	52.56620971	50.12299912	46.7090876	92.26804355	47.69721849	71.49572176	55.41424316	72.3535198	68.23136235	50.15099947	59.16379024
novel.1879	-							1.176268438	1.010516209	1.490665527	1.917676357	1.079885903	1.11133366	1.023044163	1.494167171	1.030773999	1.211057927	1.200830977	1.291998952	1.369974256	1.370784333	1.557674617	2.647608499	1.431766722	1.612906199	1.930326837	1.615012234	1.448448529	1.634342005	1.314635645
novel.1870	-							0.971892037	1.329480149	4.385774565	0.314390088	1.29748494	1.317225297	0.29419945	0.315790025	0.218731	0.147529793	0.159582499	0.223659393	0.905314652	1.327225284	0.6930156	0.077926436	0.337579945	1.991531602	0.904073266	1.126778362	0.680586936	0.72581035	2.491183662
novel.1859	-							0.097445318	0.192542077	0.215718174	0.102446036	1.268381485	0.858452702	0.191733573	0.102902214	0.475166039	0.576882405	0	0	0	0	0.129042056	0.101571326	0.264006241	0	3.642303775	2.098102799	0	2.010334824	0.371094057
novel.1847	-							0.066981363	0.224992261	0.266902257	0	0.034874091	0.047206235	0.092254851	0.127318124	0.156776021	0.092524572	0.085785882	0.026718077	1.268278477	0.125906323	0.17740027	0.013963495	0.08468646	0.024610957	1.045631355	0.02884362	0.067751733	0.32514155	0.229572316
novel.1835	-							2.700707083	2.190455986	2.480226626	10.88605941	4.554069672	3.636348019	2.506126252	3.686357552	13.49131944	3.700361791	5.110326268	3.587013873	4.271398509	5.899274002	3.264063404	4.302493177	2.3431314	3.975782322	2.191114013	20.03478984	4.270625171	11.36373249	4.266665822
novel.1819	-							1.518660503	0.625149858	0.980557929	1.197446571	0.878551243	0.445958904	0.124504958	2.004631063	0.123422365	0.874082769	0.810422139	0.631016437	1.950471822	0.528640579	1.005543821	1.319136074	0.571454186	0.697501644	1.113027026	4.768516477	2.816232854	0.61432465	0.963901088
novel.1800	-							0.521991465	1.098667623	0.602896234	0.858958634	1.063474263	0.859724725	1.004743657	0.86278346	0.996007232	0.918109517	0.968893742	0.882655819	0.724545655	0.568810836	0.781410446	0.63871847	0.717357383	0.750503289	0.723552143	0.342057717	0.29843197	0.881341139	1.015538646
novel.1786	-							1.377513161	0.49487754	1.386113634	0.394964907	0.869342111	0.441284282	0.369599623	0.528964842	0.244257259	0.370680204	1.069236197	1.373684421	0.689295223	0.653874092	0.331667843	1.435839517	0.22618564	1.265348894	0.963690066	0.674076004	3.926731382	0	0.953797303
novel.1783	-							0.352066679	0.173912023	0.064948546	1.788981517	2.545899968	1.395702423	1.789544738	0.805528238	1.144506018	1.563192648	1.44039665	1.638411245	0.645960356	0.245106438	0.69933696	5.137633306	1.112820019	3.233995834	0.06450746	0.884377123	0	0.569668437	0.614510615
novel.178	-							3.600756586	2.461569625	2.935793152	3.498245417	2.524770916	3.412857724	3.637313839	3.870297389	3.354856366	3.981021598	3.860191565	3.97547148	4.388636583	3.27341758	2.916329639	4.373170377	3.527637748	3.632414374	3.923150696	4.187905783	4.536452589	3.647924575	3.489342689
novel.1770	-							128.4844094	136.0294638	139.5123372	301.5557062	334.6423787	274.8649471	350.0108433	371.5316811	356.127084	372.3482649	354.4517993	369.9581906	168.3258935	127.7016101	161.6880735	172.300742	424.4373538	268.484029	89.00366114	94.43804816	137.1822609	126.0601908	130.1933318
novel.1768	-							3.259818956	2.930397645	2.63300258	3.70498054	3.720668834	2.535432036	3.871528798	3.287305845	2.950000837	3.129459421	2.789594658	4.129341784	4.526168633	3.618874841	3.189000987	3.734568912	2.81130736	3.938563855	4.552247703	4.268153813	4.039948587	3.563928646	3.55089029
novel.1759	-							202.771515	171.4146691	178.3960989	245.9781312	216.6800984	210.078247	196.6075981	193.8729036	207.996596	193.2119485	191.7616185	205.4390775	202.6842752	191.1773386	199.4525053	256.6247087	188.124118	238.8746837	209.3581439	315.9643692	232.1688657	198.951967	217.8779081
novel.1754	-							0.213335642	0.316147214	0.354201537	0.448567287	0.555369893	0.469849559	0.944459037	1.576976436	1.248329064	0.315740102	0.455380059	0.106371342	0	0.222784244	0.565019861	0.333552979	0.577985091	0	0.234530695	0	0.323683906	0.258893959	0.406215458
novel.1751	-							0.089960813	0.711013815	0.697023106	0.75661952	1.249024659	1.10952426	1.416056388	1.614975868	0.789605733	1.775245555	1.056152546	0.986818477	0.594205701	0.093945163	0.357392081	0.093769914	0.649943075	0.413178685	0.593390914	1.162172002	0.454977378	0.65503291	0.856478376
novel.1742	-							15.46847174	17.8190105	14.61761105	13.04839538	10.1865184	10.98784312	10.9472609	11.49239736	9.838417395	11.46187202	13.5728427	9.572332053	13.46136423	11.74804939	17.24553967	19.81971572	10.71175372	17.7471452	15.72819971	19.48293534	15.64637864	14.83936718	16.7641835
novel.1726	-							1.789782166	1.657700748	1.361973452	0.11760191	0.291205187	0.492726129	0.330147978	0.118125576	0.43636971	0.110371072	0.358164091	0	0.36943126	0.700894251	1.036927835	0.233195591	0.303063344	0.205506102	0.614874481	0.602124071	0.452591729	0.407248925	0.425993739
novel.1721	-							2.407645104	2.468959196	2.530010982	1.826309668	3.120649875	2.416369161	2.758420046	1.802258784	2.377769646	2.58606179	2.407008883	2.856830336	2.583380025	2.132363479	1.775776707	0.571805106	2.229371066	0.755864026	2.680350797	0.754621208	2.558644209	2.773863852	2.901538989
novel.1719	-							3.952983957	6.508913231	5.347748703	0.692640663	4.383066312	2.708544517	6.697634351	10.66778177	5.1401785	6.283847134	4.6877359	3.284997336	5.802243907	4.357397716	4.071466647	2.746906883	5.75151831	1.613827333	4.104287158	2.364222455	3.109904195	6.929220681	5.017955663
novel.1710	-							0.491637694	0.607141426	1.428467106	0.193825371	0.533276989	0.649668526	0.906887965	0.713857646	0.239733977	0.84890343	0.852666365	0.122567802	0.473571348	0.064176531	0.325525846	0.320284067	0.499493289	0.112901501	0.067560282	0	0.37296911	0.522049548	0.585083994
novel.171	-							0.271625452	0.245017216	0.248365913	1.092595685	0.860834314	1.935133653	0.453121246	1.022633988	1.151746863	1.398295431	1.588158213	2.072748023	0.364026374	0.665974253	1.063461661	3.212870922	1.00254169	1.39941611	0.051932459	0.775547232	0.215021337	0.343963505	0.809539704
novel.1707	-							1.676089846	0.827945939	1.236806616	4.943679996	1.373635069	1.763675352	1.328311663	2.015776582	5.130830293	5.420656264	2.68329949	1.764288515	3.997804843	2.382384902	2.774454502	1.941176078	1.597755617	2.437722035	2.405630509	2.305623644	2.07211521	3.95504412	1.063822245
novel.1699	-							202.9622957	180.2234998	178.1980474	169.6051254	147.217754	128.8191252	150.8481704	192.051108	151.7021454	154.6852625	151.9174962	150.5806957	162.6857161	196.0666987	180.7013333	234.9337213	154.2153034	231.8211969	176.621666	479.3131443	247.0747039	165.4611506	234.0344674
novel.1696	-							0.811130666	1.030314878	1.026073642	2.192802255	1.558555018	1.582267381	2.792968638	1.529560074	1.808119692	2.229474243	2.040597354	3.351058388	1.275630733	0.786551551	1.07414057	3.07994603	1.778990646	2.128812001	1.656046031	2.370184607	1.758127908	1.054660165	1.434165149
novel.1684	-							20.35520968	13.85140958	17.94019507	14.11986963	14.16370096	13.70883351	11.64097565	15.54878677	12.61580965	13.51448081	11.59333819	12.57756432	15.05750048	15.73395986	15.39229265	17.23144602	13.60657896	17.16002134	17.04455559	28.36464596	20.55083551	16.20643206	19.9407805
novel.1682	-							15.06335143	23.8622419	20.8414238	14.19812977	11.71910962	13.15578766	24.91181809	23.31182558	18.86966977	21.39711186	23.83815613	11.91359034	25.87464421	18.84948431	17.36821921	8.933418907	24.97900786	13.47896655	20.1288518	17.75428272	23.38029837	20.32880395	18.54461875
novel.168	-							0.313788815	0.28182496	0.410472333	1.529498771	1.534737558	1.784261554	1.347079429	1.747175421	0.973704619	1.632479867	1.552728568	2.076628688	0.376841056	0	0.113327766	2.705803851	1.829090037	2.279704513	0	0.399230688	0.144271719	0.207708621	0.434538026
novel.1664	-							39.31056159	34.01571841	37.61002306	51.01859095	58.34324564	52.06587066	69.87949066	69.94999865	62.04503912	68.65715184	65.48930166	55.51264485	49.74187919	49.35631575	34.58502812	33.1568145	64.14672662	36.60775648	41.72588457	33.8559517	38.39155556	34.76464122	34.32858624
novel.1663	-							1.546895891	1.998487037	1.185375663	0.37529534	1.239072271	1.153096926	1.287708648	2.136143379	1.740697898	1.174066781	1.142985805	1.305273842	1.702916207	0.745572769	1.575752601	0.372090972	2.364135566	0.655818279	0.654069667	0.384303889	0.240721099	0.288806011	1.132871796
novel.1653	-							1.534364231	1.807388407	2.469122751	1.799232547	1.546534879	1.580462141	2.020419518	2.044055606	1.738106858	1.65366877	1.927334689	1.647799494	2.19585678	1.454414429	2.110032677	1.156440018	1.385671957	1.181751451	1.7257307	1.944071956	3.295039485	1.718798071	1.842858511
novel.1651	-							1.697509411	4.056656009	1.24414877	18.88323578	10.94815201	7.376132864	6.680044805	8.454144027	9.776340521	11.52055284	15.66899127	16.47040139	1.388913992	3.832847211	7.624730385	22.52379254	8.555836656	7.311802947	0.731332274	10.71780846	0.232031474	2.421911234	5.394366571
novel.1642	-							1.95325142	1.122742385	0.982723251	3.21090971	3.420708734	4.317476092	3.738405703	4.312777411	3.359553843	3.328849275	3.373386168	3.18734581	2.853977285	3.115270762	1.787102058	1.480694951	2.854417058	1.33750018	2.108266412	0.611717962	1.544650903	1.508419027	1.656740811
novel.1639	-							9.352527128	7.904924047	9.935850105	9.956005633	10.27718323	10.29898404	9.732741615	9.454414196	9.522069455	10.92048379	9.818796628	9.31481542	9.468020349	8.515230983	8.759808313	12.8714884	9.889259731	13.12393337	10.47545833	9.474002996	9.804744594	9.467656363	9.6647958
novel.1637	-							3.106166949	3.039228552	1.785175749	1.538585794	1.762373794	1.262955615	2.938317006	2.239306539	2.330214253	1.620799192	2.932647579	1.548766744	2.498833043	2.339234563	2.214877856	2.148081183	3.236716511	1.810714268	2.889418159	1.350443866	2.658523814	2.718386575	2.388546895
novel.1635	-							1.683989856	1.06727712	1.371588932	0.835098672	0.606574209	0.587811789	1.562934577	1.677634506	1.239475667	1.44210373	1.458185082	1.013922582	1.713925239	1.559489709	1.093974625	1.490343096	1.233854698	0.788028453	1.956085794	1.231407781	1.542663722	1.503788318	1.331003842
novel.1633	-							0.116213968	0.420982888	0.171511337	0.040725953	0.100845376	0.068253114	0.228662802	0.204536503	0.226674538	0.267553221	0.289411451	0.115890957	0.170580452	0.080907378	0.2564941	0.08075645	0.279871726	0.106751224	0.212933186	0.08340707	0	0.564126916	0.221284686
novel.1626	-							4.350703253	2.352433995	3.318896296	0.834441114	0.484673201	0.517944396	0.28920443	0.931285297	0.774062313	0.667114914	0.533368376	0.879448106	1.909334199	1.99541006	3.503568037	0.337054847	0.822984021	0.702078426	1.712812751	2.246942129	2.111166683	1.819392589	1.427351562
novel.1623	-							0.665770937	0.582814654	0.503717762	0.02657989	0.007312997	0	0.008290962	0	0.024656612	0.008315202	0.026983581	0	0.742198242	1.795349326	0.390603459	0	0.022832368	0.007741271	4.280317533	0.562503492	0.707525769	0.746584725	1.307821213
novel.1620	-							20.64878314	43.69703987	39.7666036	18.99032574	21.780287	19.44419683	22.76395484	21.82342989	19.59613729	19.62893007	25.01051786	16.7499716	29.38848478	25.82161609	48.02463657	10.61685162	20.33231505	16.12233429	26.86832691	39.55548483	45.47590416	29.77524951	35.28675982
novel.1619	-							18.51981076	22.57084897	19.32281153	16.51776362	14.22650196	13.97489006	19.86257493	21.07978667	19.68986631	21.64310807	21.71011412	13.77556189	22.8108547	23.85801283	21.61003535	18.75016998	24.95054659	18.82456787	22.61269265	34.89075639	29.63469425	20.35623661	25.65299655
novel.1618	-							11.66950089	17.92112383	13.30025631	10.44632521	10.82810159	11.60355739	12.73081256	16.34931083	11.60599942	14.25003685	13.93445364	9.332696494	19.20613812	16.1680171	19.12543051	4.696838849	11.58206102	5.200457131	14.35309706	9.702000698	16.36158493	15.00282984	15.07004351
novel.1615	-							1.284280566	1.947466839	1.91741099	1.632784924	1.762373794	1.447136642	1.616074353	1.986990309	1.369000874	1.178763049	2.199485684	1.846606503	1.742607254	2.027336621	2.135775075	0.809421895	1.672303531	0.932792198	1.050697512	0.868142486	1.903261367	1.558541636	2.786638045
novel.1614	-							0.34729058	0.434600305	0.589420646	0.94929356	0.823726921	0.71387995	0.683329536	0.635680424	0.587069482	1.119368011	0.667184737	0.715738954	0.48426997	0.628631511	0.674519834	1.351449795	0.794542813	1.403654471	0.738135365	0.398802175	0.725988709	0.73052249	0.727409077
novel.1586	-							12.04198955	10.0159468	11.90644	8.456654984	10.44950949	10.9858689	12.31517725	15.32997014	10.02641989	12.39814521	10.05827509	11.24908729	10.47948435	11.43211579	9.580575814	5.755007037	10.96099217	7.08283741	11.66860285	7.019951041	8.328950016	8.72194152	8.655140524
novel.1582	-							1.666212692	0.790345562	1.398717891	0.80354116	0.645554927	0.96510939	0.77198809	0.667218555	0.889508554	0.774245114	0.783115413	0.736786914	1.424782575	1.830468173	0.870447726	0.52049781	0.676444208	0.505499784	1.859760589	0.641806836	1.061735488	1.403676539	1.033297362
novel.1565	-							4.807419395	2.587407029	4.010738531	0.867499498	1.120746451	1.611880289	0.776492182	0.947132995	0.87470505	1.34513501	0.842384734	1.144849522	2.922611746	3.559195732	1.282747793	2.206324408	1.295982587	1.318201305	4.25958451	2.278741259	2.866822022	2.82995199	2.15184405
novel.1548	-							0.389400129	0.4872963	0.344811579	0.272922295	0.292850414	0.411654373	0.664026442	0.959481534	0.658252614	0.870881001	0.720375234	0.491869223	0.314361759	0.487975919	0.446908365	0.324710418	0.586106858	0.596155251	0.913252944	0.726631082	0.367620139	0.598572736	0.519023663
novel.1546	-							26.18425378	28.45194986	25.27307312	29.03795629	27.8666488	26.66845241	26.84701481	24.50049703	24.78187168	23.90955875	29.63620161	27.9844508	27.69003453	24.11344137	31.16317928	39.19281773	23.58027134	41.44014082	23.76539149	34.92869022	25.88939092	26.36823804	27.5936
novel.1539	-							0.929039201	0.437576637	0.561990805	1.130037491	1.293636716	1.322835326	1.126545267	1.112253929	1.079875942	1.193792038	1.193318935	1.400458219	1.14166586	1.111201637	0.600834937	0.906445325	1.199976281	0.997277873	0.552236124	0.703601496	0.404299999	0.950456167	0.802219515
novel.1531	-							0.363677198	0.269470989	0.301906942	0.573510686	0.157791547	0.320384479	0.626125389	0.768085935	0.354674924	0.627955962	0.485184233	0.181333186	0.60053666	0.474730505	0.481599882	0.284306953	0.246325457	0.250548536	0.599713192	1.957590587	0.827684874	0	0.605922602
novel.153	-							0.284061045	0.561275851	0.359334893	1.791831281	2.500170623	1.823220572	1.277529133	1.928367924	1.147693841	2.162133309	2.728568016	2.387574151	0.491403809	0.38139694	1.128504342	3.891451418	1.942323087	1.640139735	0.178447268	0.698987508	0.041046872	0.590953603	0.463615469
novel.1528	-							1.117326241	0.891580633	1.094032567	1.671639241	0.708529456	1.060034689	0.845558851	1.225276655	0.670565253	0.508818582	0.733849879	1.114220679	0.851552343	1.032180239	1.251986455	2.150096899	1.241905616	1.302672135	1.984230914	1.526709407	1.999543745	1.929598144	1.022844679
novel.1525	-							1.472316403	2.597453637	3.492127834	0.663374156	1.0038376	1.111756703	2.483084793	4.331132465	1.538433706	2.697873174	3.030522223	0.629238926	3.125856753	1.647348284	2.646043716	2.301985346	3.134144509	4.926719358	3.35279796	2.603974591	1.701999881	2.935347006	3.003705854
novel.1523	-							1.280013853	1.517506628	1.227898663	0.089713457	0.148098638	0.300703718	0.587663401	0.540677635	0.249665813	0.084197361	0.273228035	0.085097074	1.03335201	1.604046558	0.565019861	0.266842383	0	0.470315394	1.594808724	1.837338594	1.639998457	0.517787919	1.056160192
novel.1521	-							1.581954138	2.186544012	1.675249102	1.623157918	1.478346477	1.882748323	1.503951408	1.357316107	1.149679174	1.755987735	1.712748528	1.797505036	2.319223034	2.52568234	2.004259401	2.037388367	1.483598095	1.844374095	2.424738021	1.604805545	2.038650863	2.288973332	2.309852607
novel.1519	-							19.1001244	16.24710457	18.69251241	30.62440859	28.34900474	25.59693993	30.39888458	27.25638284	25.31590794	26.26749756	25.10774498	28.16608086	20.37709856	20.63917244	14.94163633	21.2924848	23.57608323	22.69320163	17.10626351	15.79884359	13.50148177	17.54086481	16.42915854
novel.1516	-							1.660258457	1.291261635	1.485789221	0.705611462	0.521104019	0.902466806	1.042572563	0.746056268	0.999056968	0.418248273	0.527820766	0.563623434	1.749937547	1.438677673	1.40336098	0.736407128	0.669929497	0.746311635	2.330050663	2.966253318	2.215317409	1.6289957	1.277981217
novel.1505	-							188.7235683	146.4097562	159.8893407	182.0669837	167.4382219	156.5789659	192.6318996	242.0895161	181.9884633	198.5750013	216.1007931	161.3366321	157.4985117	177.4503821	141.393526	206.9785604	199.0242578	193.0920218	133.6633246	243.9104531	166.6928017	142.4128407	148.1413541
novel.1503	-							2.716784669	1.986890938	1.640248112	2.114333697	1.806400991	1.429807991	1.319031851	1.564867343	1.273153092	1.845080968	2.071131987	2.146275873	1.747870285	1.473823706	1.822214083	2.684710724	2.103005412	3.273409959	2.24972149	1.557342517	2.569587535	2.226518636	2.351394857
novel.1502	-							0.358547298	0.141690628	0.277805127	1.093147169	1.648997441	0.726490075	0.670204359	0.984427067	0.874180017	1.025934226	0.918413564	1.072652191	0.749949893	0.14977092	0.094961321	2.578728911	1.392345038	1.580892081	0.078833847	0.926389207	0.398938147	0.783208617	0.170678764
novel.1498	-							3.075949333	2.928663627	3.581077088	3.552155035	3.084071159	3.889170951	3.026121569	3.736272879	3.497186546	3.176495942	3.231886224	4.243501361	2.754569368	3.029104877	5.001963446	5.299351131	2.921795854	3.264684855	5.484063524	4.220780494	4.3526331	4.448444768	3.778193938
novel.1478	-							0.075374107	0.372329001	0.458860457	0.118863256	0.228922185	0.199204356	0.815684216	0.875545277	0.55131252	0.632144222	0.56311982	0.225493823	0.456369973	0.27549345	0.698699639	0.078565581	0.476488235	0.830841075	0.414312899	0.121716437	0.114361506	0.731763368	0.394682527
novel.1469	-							0.123417314	0.365790165	0.273213307	0	0.214192245	0.108725518	0.485672232	0.130328631	0.240724613	0	0	0	0.271730431	0	0	0	0.22291436	0	0	0	0	0.149773365	0.235000678
novel.1461	-							6.114839357	4.940194049	5.044611549	7.495075497	7.574956652	6.985373977	6.732618252	5.853784809	5.963475845	6.949655381	7.242949992	6.781713706	5.960911663	5.32636045	5.448840183	10.69241662	7.225389644	8.766621953	5.183122745	5.798536892	6.14181373	5.530831969	5.658452116
novel.1440	-							84.45564707	52.54085868	71.50135658	25.44094948	26.33584463	26.06368699	22.46250416	22.45546527	25.44261525	25.89947075	25.5699274	27.33872346	67.26333897	99.44632894	40.56279865	37.50039321	27.51717267	31.79218125	87.67597009	74.34668213	75.7498756	66.49010141	78.79923825
novel.1438	-							3.458390745	2.971935442	3.080505778	3.786467265	2.699159831	3.26303195	3.080250098	3.349521721	3.791886846	3.594036016	3.843975557	2.999824905	3.446759485	3.526081562	3.089317227	4.095422664	3.566782498	3.627932497	5.669231182	3.723144153	4.160541333	4.941956637	3.545861555
novel.1434	-							0.137056933	0.112837756	0.075851954	1.200753731	0.911811883	0.905560909	0.853965937	0.868392378	0.512379807	1.555155838	1.194610785	1.161745903	0.25146755	0.238545271	0.181497776	1.428601668	1.11397509	1.154056257	0.050224546	0.319689889	0.115527717	0.166325756	0.065243018
novel.1432	-							0.243812162	1.617297313	1.619207028	2.013975573	0.846277932	1.871727223	1.473441764	0.993081371	2.649514749	1.099720628	1.115216471	1.042004986	0.920239267	0.545594067	1.844962812	0.471966119	0.66055439	0.863844602	0.26803508	2.474782596	2.11385408	0.803099629	1.027973813
novel.1429	-							0.220964167	2.037479785	1.38594272	0	0.447400325	0	0	0	0.071831512	0	0.078610614	0	0	0	0	0	0.199550956	0.541258982	0.404861865	0	0	0	1.262223126
novel.1419	-							1.115364768	0.163247985	0.640142935	0.260578507	0.322621515	0.254745542	0.690890582	0.610723931	0.483446941	0.52987274	0.264536134	0.288364911	0.227381619	0.517672932	0.273522754	0.043058937	0.149226211	0.189730738	0.544967589	0.400250109	0.041784921	0.401052883	0.31463438
novel.1415	-							1.653015793	0.630968863	0.665334544	0.829426304	1.108411191	1.555527094	0.702239284	1.031481442	0.6594946	1.482720816	1.84443244	0.936603014	0.868511981	0.941578692	0.995003529	1.879644458	1.323185995	1.932532857	1.404234097	1.415559608	1.026016909	1.458924451	1.037254567
novel.1414	-							1.709398468	0.281466518	0.735808175	0.599040574	2.225011336	0.75295446	0.093428204	1.20341604	0.370463315	1.218117618	1.520346778	2.178160396	1.98635377	0.793381092	2.892470514	1.979752709	0.428817768	0.785105189	0.104401581	1.022366467	2.593588054	0.460987654	1.356204233
novel.1406	-							0.29767764	1.666512446	0.549149671	0	0.430519297	0	0	0.104782487	0	0.195807815	0.423609357	0	0.218467655	0.621723472	0.131399968	0.723990961	0.448050458	0.364585577	0	0.747754079	0.100367103	1.083742156	0.472343556
novel.1392	-							2.407881356	2.195875223	3.075238155	2.823539821	2.893089675	4.895176802	4.828862056	4.596458449	4.606237477	3.198194318	2.66873895	3.878843366	3.670256611	2.514526042	1.594319608	1.158385538	3.847259936	0.765629711	2.138047264	1.894310333	2.341899061	1.910597282	2.733294712
novel.139	-							0.160791332	1.111975845	0.088987376	0.338085707	0.627874442	0.070825236	1.423679841	0.509386736	2.038545444	0.713921093	0.772246129	0.08017221	0.26551318	0.419781887	0	0.335199045	1.379488867	0	0.707064275	1.125153513	0.406601587	0.292693036	0.382706354
novel.1382	-							2.707325989	6.94284078	3.251686246	0.968939944	1.399582115	1.319384683	1.416739154	1.52071016	1.348243541	1.989233688	1.967312116	1.378621833	4.312050117	2.285847982	5.721030417	0.480333444	1.560615483	0.370386601	1.519813181	2.604520475	1.864485887	2.72625076	2.467847047
novel.1380	-							11.82594687	9.551422576	5.923833035	49.36833029	37.90212256	33.15562669	38.63971785	26.98179336	25.50776441	30.0652714	27.08590061	31.07518867	12.73363355	11.71870879	8.916209371	21.77413279	22.13939039	20.85382083	18.97936258	16.72721552	11.26345153	18.22733195	18.40883927
novel.1379	-							19.24266265	13.43232442	10.60842416	47.64632623	35.8457649	34.75484202	40.4932244	33.81476835	35.93862779	35.11365051	30.44929349	31.04349721	23.22822022	17.14662814	16.52893922	43.44486061	31.26678885	38.76397196	24.74823898	27.91429219	19.4639775	28.13056754	24.68617823
novel.1378	-							6.20413009	3.697882149	3.745719263	5.929558984	7.474849718	6.820683042	8.777118609	7.472025688	8.450777013	7.942738138	7.825501098	7.516299484	6.604099074	5.461560525	3.191270976	1.870568922	7.640317945	1.601359997	4.90400663	1.655970406	3.111810941	5.4756628	4.002878509
novel.1375	-							5.615860858	7.189450149	6.056118186	4.347360101	4.763511214	4.96324758	4.903116648	4.29044375	3.522089258	3.420835933	5.743185023	4.159672564	4.552224009	5.977729597	6.504218959	5.62778222	4.843333352	6.419207995	6.173800755	6.006897488	5.826571237	5.325013605	6.360931302
novel.1373	-							2.418017173	1.81377812	2.626861977	1.930117111	2.428529017	2.504925086	2.180610072	2.695282065	2.947703562	2.010259322	2.628505587	2.076394118	2.021071466	2.314684875	2.52014106	2.053659519	1.961278745	1.4601871	2.067526964	2.217477613	2.649646367	2.336644132	2.749719332
novel.1371	-							0.145205663	0	0	2.289860352	1.921547204	2.286572634	1.732098144	2.261722509	1.256800456	2.32815552	1.452899003	2.69693856	0.019981393	0.0189546	0.024036093	3.651413546	2.311237861	2.367535206	0	0	0.036718928	0.044053667	0.138244094
novel.1368	-							16.03994078	4.790199727	5.179577619	73.37959617	84.95578082	73.33466909	78.73413854	71.77140514	59.3275408	92.87139734	62.15862588	81.77591858	14.86477022	10.15618593	6.010168793	87.79731448	76.37367888	75.19719469	7.716602189	8.284931696	4.533713227	13.51282299	11.35256227
novel.1366	-							10.52409432	1.684743175	3.289702153	43.07855819	56.27385854	49.79025671	55.2672024	45.27697435	38.01328309	61.91871152	37.80471647	64.08656467	9.010988907	7.377683777	3.484135523	10.00477559	52.27323566	11.90493834	3.802993647	2.465270788	2.41486851	7.213554369	5.334477064
novel.1361	-							1.021675823	1.345818623	1.960157501	1.432141851	1.30029591	0.96005748	2.077259457	1.366593035	1.527791557	1.680106968	0.581557202	1.358448157	1.724574206	0.853540548	1.172561172	1.135931087	1.414756362	1.501577085	0.299514684	0.879911299	0.895636197	0.991885637	1.102386307
novel.135	-							0.586393781	0.772436474	0.086541388	0.205495485	0.746308582	0.172196174	1.653764807	0.28897474	0.648128964	0.270004625	0.417233038	0.077968523	0.430358405	0.367419041	0.155306506	0.529726371	0.917916986	0.215458623	0.214884144	0.547113259	0.553595511	0.142323904	0.223312163
novel.1341	-							8.334973925	6.633373071	11.660278	3.529424776	4.118634606	3.875348302	6.719407106	6.84578918	5.419102915	5.368397605	6.301189187	3.925020073	10.83235458	11.12194211	7.664998117	1.930642564	6.377251524	1.807736819	5.090588723	10.59318278	13.11463474	7.024254715	8.155798739
novel.1340	-							0.734735299	1.088821894	1.219882294	0.617952474	0.382542608	0.323635613	1.084249818	1.396584298	1.003167268	0.942430482	1.097841224	0.43961588	1.051493156	0.537093627	1.070271324	1.072183417	0.33176676	0.404945604	1.211597685	0.711883957	1.337734224	0.980803684	0.629559013
novel.1332	-							6.246331527	5.772926334	7.724873764	4.60259473	5.674616631	5.389798316	6.253272008	6.538093044	5.645106593	4.952178401	5.122152886	5.187763962	6.009233903	7.345526503	5.627674055	6.186226357	6.3192564	6.242507813	5.739205594	6.448433059	6.392285662	5.046090176	5.336482747
novel.1323	-							11.38348927	8.425071359	9.872179067	11.4330313	9.504693212	11.26900475	10.5833291	9.046701755	9.270498748	9.22476649	10.7716619	10.45462413	9.646341323	9.804257501	9.997928389	16.55459621	10.45697541	14.48111468	9.848138931	9.054337209	11.03959255	11.29842401	11.06119107
novel.1322	-							1.807448835	1.197704083	1.756630503	1.691644897	1.5110433	1.611705351	1.257729788	1.140543843	1.526247343	1.065671391	1.058632609	1.406770815	1.286057014	1.496189389	1.138379499	2.98679666	1.373514387	2.247448101	1.235829639	2.705159036	1.560689928	1.872443397	1.699809335
novel.1318	-							5.464622757	5.166064886	7.039336549	2.971581395	3.719985508	2.863562613	5.144372044	5.024435963	3.629474093	3.625533036	4.223398653	3.711252511	5.652764438	5.805040556	7.486067562	3.928279034	3.956554095	5.106210773	5.59322414	4.767227108	4.622110876	5.431056248	3.991675561
novel.1313	-							1.216803292	0.928926382	1.591720489	1.977018782	1.439847871	1.559204463	1.360331947	2.569887525	3.398229119	1.746315627	2.53832218	1.378887771	1.095979405	1.501730831	1.831082884	0.922418114	1.498479866	1.168530532	1.337693592	2.500821975	1.454579528	1.073930499	1.105808748
novel.1307	-							0.187842704	0	0	0.394964907	0.652006583	0.330963211	0.369599623	0.595085448	0	0	0	0.374641206	0.206788567	0.980811138	0	0.978981489	0.33927846	0	0.619515043	1.820005211	0.570009394	0.227956945	0.357673989
novel.1299	-							2.245035482	2.878094847	2.351834817	1.13797607	1.391530828	1.671697402	1.538179372	1.481722826	0.912276274	1.45037959	1.283621643	1.452551842	1.780047087	1.507157839	2.353617409	1.573991983	1.544741661	1.816729114	1.454405114	1.72635841	1.770727169	1.297365703	1.895672139
novel.1294	-							15.82195879	12.64932401	14.0102537	14.68902492	13.39164132	12.52319477	10.5367521	12.64665699	14.67066431	13.5937222	12.41810658	12.4281953	13.93421248	14.08243356	16.11711096	24.56022802	14.1128226	22.80665522	15.84181254	20.91151871	14.37891668	15.83325405	15.94403951
novel.1284	-							0.518445862	0.434255041	0.474050863	0.426562099	0.23472237	0.327653579	0.487871503	0.297542724	0.307764147	0.422575432	0.421011753	0.213545487	0.508699875	1.141664164	0.462676641	0.352433336	0.254458845	0.310585638	1.474445802	1.358937224	0.900614843	0.765935337	0.826226914
novel.1282	-							0.172193658	0.13609489	0.09529781	0.398266718	0.343670809	0.439916797	0.491272373	0.30912193	0.436621293	0.305819182	0.220535745	0.618174189	0.170605039	0.413586201	0.228027618	0.502557001	0.419868097	0.332162789	0.265021713	0.519052125	0.243843742	0.334345615	0.262301132
novel.1278	-							1.947195931	1.361409601	1.127381691	2.173099293	2.261586525	2.744637746	2.446141539	1.613356033	1.869780745	1.921253715	2.206103996	2.539255714	2.308482197	2.471407964	1.666156863	4.090512624	2.543057105	3.192043631	1.844253407	1.773759675	1.848385528	1.599585547	2.19608959
novel.1275	-							3.445068239	0.605717048	0.969466574	1.503993933	1.418735732	2.469121437	1.46485012	2.096469162	1.025020933	1.958843776	3.084832657	2.416490709	3.246156008	2.926901506	1.701135066	2.617124707	1.344676947	3.003643443	1.348035665	3.897384896	1.328907532	3.224153513	2.473824346
novel.127	-							2.675487742	1.87229952	1.213356019	2.226791259	1.821866606	2.618881524	1.608534348	1.863922382	2.464301232	2.328194513	2.101972029	1.519307011	1.67720643	2.037280491	1.820717189	3.156735707	1.778600053	1.826159825	3.227259078	3.080328156	2.255216017	2.840988769	2.317260189
novel.1267	-							2.943964028	2.486287577	2.995790428	3.144963012	2.719458299	3.555618285	3.970698656	3.961244466	3.750941067	3.982307596	3.547475816	2.935781403	5.697698972	3.123938049	3.961427008	1.138357807	3.516305696	1.657444288	2.714441109	2.300324551	3.073882138	3.687901235	2.802822082
novel.1261	-							5.286497348	1.506792379	2.868608599	0.325510529	0.308479598	0.232354092	0.090253546	0.133205919	0.123019566	0.282866925	0.146868593	0.137226996	2.81516691	4.730262507	1.70080849	0.239060175	0.207123345	0.168539464	7.337132274	2.481412365	2.830240539	5.691790409	4.46532869
novel.1253	-							5.376481527	5.855407887	7.169380518	4.895773364	5.620610965	3.393838913	4.997846076	6.124614365	4.335090301	6.307343031	6.822632491	6.670259651	6.478007254	8.090336406	8.409225433	9.046038732	5.543632106	8.321904801	4.979829635	5.879223069	5.267032233	5.651264318	6.892131874
novel.1252	-							5.666798791	4.679351804	4.868129214	1.622781476	3.174291164	2.961798566	2.309049116	2.545491168	2.536427904	3.755351305	2.685533374	3.331588095	3.328673732	5.233261041	2.68809449	3.394172139	3.647273473	4.292495072	3.324109387	3.505576998	4.812291699	2.514708053	4.871709639
novel.1243	-							1.469062573	1.954653409	1.835872044	2.702791387	2.580417564	2.932785666	2.540869128	3.252787571	3.627961501	2.606744941	1.947241981	2.37468431	1.6172326	1.311431251	1.286479176	2.704412092	2.824584024	2.785948653	1.706185221	1.772838607	2.025217828	1.811538852	1.601658729
novel.124	-							0.122657043	1.696505242	0.135765134	0.085967721	0.035478798	0	0.160893471	0.215876309	0.438609801	0.322727734	0.130910079	0.163088163	0.225047106	0.213482506	0.324857415	0.085233707	0.295388228	0.375565567	0.449477033	0.220078203	0.827118354	0.099233824	0.233553036
novel.1239	-							2.030616877	2.047941349	0.561906122	0.57818163	0.440520028	0.223611122	0.457811431	0.178694214	0.701374687	0.292186308	0.67726496	0.54843015	0.558856354	0.927741753	1.456566781	0.573244968	1.069736335	1.904133383	1.348717593	1.548465245	0.556283955	0.821419928	0.886079045
novel.1238	-							0.903105526	0.662793871	0.628331597	0.976578456	1.007582527	0.659210094	0.939246041	0.790191216	1.031736332	0.585562638	0.991410582	0.849132789	0.880570926	0.996995581	0.751732688	1.156509104	0.908797293	0.876973989	1.61689412	1.555586887	1.07009107	0.939399248	1.154599445
novel.1231	-							1.621045023	1.329555787	0.846359707	2.411652079	1.804786271	1.374183657	2.19659131	1.485733048	2.0283483	3.621391854	2.611498546	2.562062438	2.86200459	2.491350687	1.417612555	2.964915366	2.182118146	1.517146433	1.479476784	2.831740485	1.361251313	2.449749294	2.446028567
novel.1216	-							0.61353718	1.042567093	0.624776199	0.903031925	0.574992658	0.821561103	0.603598399	0.855221403	1.84291801	0.532719537	0.890554265	0.611831879	0.945586175	0.768852773	0.844976292	0.869740991	0.908691981	0.5635798	0.917309866	6.155914639	1.017773553	1.369989399	0.981325758
novel.1206	-							3.114093733	1.118751595	0	2.18260228	1.965289984	1.33012703	0	0	1.012336366	0	1.208591625	0	0	1.970919063	0	4.524657573	1.193102453	0	0	1.828630828	0	2.175854446	1.078107378
novel.1205	-							0.237039602	0	0.131185755	1.329088257	0.95989858	1.078913802	1.32146532	1.543601273	2.23466314	0.194901298	0.04216482	2.757775541	0	0.206281708	1.046333076	0	0	0.036289768	0.304021271	2.21161127	0.559453665	0.958866517	0.714638306
novel.1201	-							0.274113865	0.541621231	0.05056797	1.248783881	1.149675852	1.448897455	1.258476117	0.820148357	1.113869146	1.712925271	1.560307965	1.708449857	0.226320795	0.310108852	0.725991103	1.547651807	1.48530012	1.258970462	0.100449093	0.516422129	0	0.277209593	0.391458109
novel.1197	-							453.4495573	485.2101039	796.0753639	39.11483038	213.8773232	39.34571104	550.8276965	528.5475051	178.7677579	537.6841224	417.8066923	38.79392363	372.9225562	1152.703926	778.9586232	605.1952345	408.2595529	608.1016512	1363.208889	78.87570799	451.9203145	837.325309	789.2331701
novel.1195	-							30.06610316	19.01566947	18.80678978	9.140804488	7.429615012	9.062875941	7.443736414	8.480628834	8.479390755	7.661959816	8.35875397	8.40569985	18.85084576	30.28875568	13.62325665	14.80481073	8.211669667	13.90043276	37.94185462	31.43890483	23.49705391	22.63308526	32.1632373
novel.1193	-							2.947400319	4.853137058	4.784827787	6.197311199	8.695923324	7.443406174	8.119033831	8.922366678	9.773102542	7.173393552	9.017723535	5.682469076	6.273040014	8.618232601	4.943923786	7.578089603	9.404932845	5.234321547	4.320302272	9.307570508	12.91896291	5.484464142	5.799260163
novel.1192	-							0.436332942	0.646612271	0.241481448	0.458724764	0.227178335	0.269073816	0.257558832	0.230383701	0.255319312	0.043051974	0.372553445	0.304584121	0.432307435	0.273394836	0.115562864	0.181923222	0.19702438	0.200402225	0.767492705	1.503155022	0.926837773	0.423610277	0.373872518
novel.1190	-							0.222243	0.487921841	1.667290136	0.285569914	0.149996554	0.130524557	0.340111104	0.808371551	0.939214095	1.364421883	1.027852469	0.541750698	1.304845261	0.515746907	0.752114077	0.128696202	0.892026047	2.064151206	0.135735003	1.063362559	0.749330249	0.269703505	0.211588044
novel.1184	-							0.193392084	0.071648094	0	0.991168509	1.19569722	1.064814865	1.117773365	1.174276262	2.310410733	0.166963605	0.02580057	2.049079682	0.106448829	0	1.056411072	0.151185486	0.021831354	0.177645097	0.690968619	1.561477558	0.880273512	0.792083502	0.460300803
novel.1183	-							0.184061154	0.206088844	0.584029925	0.154805473	0.127776146	0.054050073	0.096575744	0.207326401	0.095736001	0.411646915	0.248831339	0.073419825	0.486301461	0.17939898	0.032499088	0.204644939	0.155142533	0.586122992	0.148388361	0.066050586	0.086883108	0.178694269	0.163554293
novel.118	-							0.790254986	0.367403248	0.257267005	1.31952089	1.331158965	1.269507914	1.051848889	1.129041495	1.54138686	1.009057863	1.289948182	1.344335097	0.716437899	0.825255254	1.04649593	2.131970271	1.049518972	1.152913223	1.073183257	0.650575144	1.175505754	0.282063458	0.354055497
novel.1177	-							1.392973466	2.104756944	2.267408105	0.947590702	2.488625949	1.58807862	1.854082061	1.644035791	2.317428441	1.374415077	1.224341448	1.307389886	1.984489457	1.625805458	1.62762923	0.597863592	1.03598608	1.053747339	2.342089791	2.469947629	1.491876439	1.690446155	1.716246381
novel.1170	-							0.182672721	0.360942793	0	0	0	0.241390599	0	0.289353475	0.53445281	1.081433989	0.292445909	0.36432998	0.502742846	0.095381634	0.483809055	1.523259271	0.412425651	1.594086326	0	2.359884432	0	0	0
novel.1167	-							0.862930687	1.61033787	1.308909552	1.041616921	1.553094332	0.844673365	0.943279938	2.531262337	2.493541202	1.10371072	0.579884719	1.242990966	0.457391084	0.433886917	1.058089628	0.466391181	1.96269594	1.291752643	0.667578008	2.408496284	2.424598547	0.81449785	1.186696845
novel.1166	-							0.085517509	0.549165287	0.615267763	0.089906113	0.333937516	0.11300605	0.042066099	0.857911304	1.209309473	0.084378171	0.091271594	0.426399082	0.047071413	0.044652533	0.509609896	0.133707708	0.154460344	0.74626518	0.047006868	1.841284203	1.384017083	0	0.284961453
novel.1160	-							1.763798616	1.62637412	1.561833551	1.607071775	2.550911582	1.968188704	1.85090835	1.862570594	1.146758983	2.552439672	2.509968829	3.283272928	1.553356637	1.105150187	0.62285654	2.696438778	2.017638245	1.944217181	2.197571077	3.417883801	2.616657298	1.569672038	1.791186273
novel.115	-							15.50701174	15.2111796	16.94447138	8.742755316	13.13090215	10.41580825	10.89390795	12.83477129	11.03581898	10.07694408	12.14795253	13.28620488	10.12607264	10.803555	12.38536889	24.85470595	16.69355266	23.07868438	7.953950888	16.17170066	12.65092489	8.378680432	11.86545154
novel.1137	-							24.15882001	37.90918396	31.55903789	13.76010461	16.2608302	14.90819953	14.54977436	17.32238595	13.5797959	17.57904353	22.76900294	16.44443454	32.81590843	27.75771258	43.06367591	18.05994056	16.66263326	21.95334807	22.37549601	33.17761751	35.43026538	25.81942461	30.79552327
novel.113	-							2.971602613	2.684602041	2.867031688	1.871118664	1.061787257	1.091940875	1.141245764	2.164724238	2.898045127	1.897184476	2.255700105	1.584675491	1.679393821	1.80882552	2.041226314	3.26306328	2.683630343	2.977788343	1.537333418	8.759007076	2.989706096	2.063437889	1.724713678
novel.1123	-							0.749919592	0.740882575	0.734285499	0.788404116	0.675776017	0.533600272	0.397261594	0.730998251	0.731356477	0.569175784	0.738810718	0.431443397	0.571539236	0.722892381	0.458345421	1.172508781	0.573054589	0.794835287	1.173219699	1.676759991	0.84606899	0.910066647	0.71396633
novel.1117	-							16.11104652	16.26061836	21.62449052	3.995303611	4.923350783	4.314532511	6.108329259	6.952261707	5.220014008	4.145739216	6.083975518	4.270104064	14.99606229	16.40538457	16.16078313	0.502122764	3.697861605	2.089588258	17.24094821	5.099602414	18.35368958	9.80827653	11.46575891
novel.1116	-							14.95958725	16.73843297	14.32484261	7.168716569	9.388780873	9.1638451	11.53422051	10.87443273	10.68749985	11.56794256	10.39656279	11.24054534	14.66837899	13.55130254	12.80755562	3.55375412	10.74506937	4.378105834	16.71355609	6.029937668	12.42202185	14.27007823	14.40799151
novel.1114	-							2.615503131	2.132633597	3.388053967	3.926464701	3.716624522	5.252253275	4.797940196	5.12592723	5.179491528	5.262737511	3.425363579	3.063820078	3.495398943	2.278107338	2.556093674	3.714364336	3.310981517	5.403081568	3.79195326	5.115038226	4.794400239	2.467165381	2.925061982
novel.1099	-							1.512870403	1.108925958	1.188388601	1.385281327	1.524544804	1.676718035	1.536374905	1.133773908	1.808581324	2.937277204	2.239696041	2.871331005	0.805867209	1.121201751	1.163276185	1.373453442	2.247719799	2.151769777	1.287619501	0.315229661	1.036634732	1.599050926	1.300951468
novel.1095	-							1.244457912	0.872520985	0.5776405	0.253223468	0.940545786	0.919490535	0.197467541	0.211959198	0.352350946	0.633743574	0.685518368	0.160128902	0.839661641	0.377295897	0.797407062	1.087932654	0.362535452	0.737501738	1.103302999	1.12364121	0.121816524	1.461498158	1.184795087
novel.1081	-							19.79443036	13.4350536	16.77740007	16.7956701	14.94511371	15.61874334	13.95365153	15.05997066	12.27428578	18.26198461	14.30600368	13.83313164	15.52816221	23.39743203	13.15799677	25.5063952	14.8850955	22.69253881	27.62964349	16.94714137	18.9185114	21.94096753	18.69704028
novel.1063	-							2.769329807	3.179213287	3.407771677	3.285543349	4.161798041	3.979787615	3.637698857	3.071448536	3.99836038	3.449889264	3.071250125	4.011309878	4.257884245	4.152176692	2.991195536	1.483609554	3.478988221	1.875901857	3.027456572	1.415716736	3.567984211	3.060326421	2.901689288
novel.1043	-							0.411277746	0.390068719	0.400602492	0.069181405	0.299786557	0.985506539	0.178030774	0.086861825	0.176482765	0.211015142	0.140464243	0.196864616	0.162993357	0.395133719	0.435707962	0.18862447	0.267423562	0.362677803	0.379796333	0.265657604	0.216324138	0.399285644	0.360235135
novel.1022	-							16.71887108	13.50926248	14.27748428	14.89958439	11.91377367	12.48519607	12.52665266	11.63367232	13.06561282	12.29016153	13.70782605	12.91835097	14.99226693	17.86403411	12.46290333	26.54409864	14.24875202	29.64715977	18.86678805	30.09727492	17.86311182	18.54247006	17.7093375
novel.1021	-							1.750069206	2.161224672	1.766175123	1.352852653	1.22830624	1.26966671	1.8483166	2.337267962	2.133436143	2.10765474	1.84035543	1.257574163	2.748212036	2.176969693	1.73814813	1.368127685	2.277741046	1.513006582	1.810766932	3.324783323	1.9784557	1.186829698	1.494648865
novel.1013	-							1.332026309	0.467902055	0.802716401	2.380651953	1.733810865	1.47334391	1.79094644	1.98489601	2.121788251	1.664754553	2.164070746	1.372601464	1.515253984	1.545579493	0.999564373	1.681538968	1.069281966	1.522659684	1.366739827	2.071330674	1.482080917	1.814053809	1.761340565
novel.1008	-							2.074696838	1.195655648	1.626627418	1.54499297	4.350799354	3.122357707	2.381269932	2.190878985	4.636822863	4.008817893	4.151800826	4.482682327	1.998457381	1.444389889	1.831612864	0.360423865	3.90342078	1.667543728	1.140409746	1.395951898	1.224159104	2.098127602	2.057531265
novel.1006	-							68.7496802	58.81795598	64.40313416	124.8472515	115.3524931	104.9663909	117.6889737	117.1827703	113.4507571	113.7224191	122.3773352	111.5710904	70.30591288	75.27855908	55.54025019	165.3866853	120.049758	146.6243682	47.54860335	95.60513188	76.12884774	60.19973106	73.77240047
ENSRNOG00000062252	AABR07072853.4							0.120362078	0.118911637	0.066612456	0.189808265	0.40285899	0.333249659	0.431359146	0.372228174	0.32699466	0.449585791	0.247745628	0.308642237	0.104108579	0.098758703	0.113849713	1.02159001	0.683244706	0.465938058	0.132320139	0.092554477	0.104354051	0.052166313	0.106406467
ENSRNOG00000062248	AABR07019209.1							9.181124029	8.286616415	7.778543568	7.388167076	5.508032841	9.685855049	6.579153826	6.942287157	8.069527537	7.045737387	5.564796166	5.425543987	5.989413066	5.208162974	7.655107797	9.806162207	6.960680669	8.641785073	9.345625407	10.73814586	9.7453219	7.565402232	10.46756343
ENSRNOG00000062181	AABR07072236.1							15.57708604	15.60490948	13.08829446	13.44063558	15.63744203	15.10657282	12.74916217	13.0397175	15.31915871	13.64747576	12.7133863	13.88033352	12.72905225	18.04405916	14.04088801	35.7479131	15.249687	30.46113826	17.22061756	17.09838837	13.72602607	15.46177511	18.11204644
ENSRNOG00000062158	AC134224.3							74.60301362	211.516891	42.80997	27.92089327	27.14786546	32.40677477	34.07602168	29.5881622	47.6939536	34.34525429	38.16019371	21.77015789	53.64779762	38.50481065	54.85977012	42.55400112	92.13387287	28.18508801	98.26667383	57.45979041	57.29127513	65.7106395	54.82447482
ENSRNOG00000062155	AC134224.2							34.37441997	21.22511621	17.99816745	15.67771138	13.67144692	9.723036293	15.91415698	13.16741961	26.21080207	16.45945583	17.08478077	10.41809028	26.15510794	9.766056851	23.98744404	23.44750417	25.64112516	15.16861121	44.45828685	12.24460487	17.47010456	25.45851461	18.28828975
ENSRNOG00000062142	AABR07029963.1							0	0.176227388	0.024679963	0.023441366	0	0	0.548398097	0	0.021745187	0.022000057	0	0.022235144	0.024546011	0	0	0	0.402726952	0	0	0	0.06766069	0	0
ENSRNOG00000062141	Slc18a3							10.73165523	6.621300618	6.124141694	0.987757395	0.815293097	0.606977969	0.65729566	2.491413314	1.730760324	0.638616821	1.114177005	1.436626588	10.9636248	9.593505374	5.336188973	0.631119699	1.018191143	1.495935018	10.90268522	8.923390339	8.363059884	10.33766023	8.22937713
ENSRNOG00000062110	AABR07058133.1							1.443237096	2.534835828	1.153730288	0.084294524	0.278306166	0.282540406	0.394404967	0.084669876	0.156390218	0.316446456	0.085574776	0.159913964	1.14746837	1.088502884	1.06178229	0	0.796507419	0.368255901	0.881457645	0.431589603	0.405510039	0.778419422	0.763357908
ENSRNOG00000062101	Ace							13.2865642	12.51482567	10.1205818	6.041294205	6.267528068	7.691398577	6.668410106	6.738714082	6.765238033	6.687906215	6.319411819	6.775201521	10.43262883	23.15819424	5.738787961	4.26891083	6.365055058	4.826471646	16.10739111	6.835700322	7.835622094	10.17137469	8.644627667
ENSRNOG00000062093	AABR07061240.1							0	0.027982052	0.031350223	0	0.024577773	0	0	0	0	0	0.030229117	0.056489286	0	0.029577804	0	0.118090512	0.076735811	0.078051393	0	0	0	0.068743773	0
ENSRNOG00000062091	AC116220.2							1.64405449	2.382222433	2.305017956	3.456848815	2.472839646	2.027681033	2.803531822	3.009276135	3.420497986	3.13615857	2.105610548	1.530185915	2.171849096	2.861449007	3.918853349	3.541577804	2.67251822	3.423090636	5.904148866	3.185843984	4.54543271	3.724272738	2.608723127
ENSRNOG00000062084	LOC680491							5.373615629	5.147985531	6.788996908	5.849105466	6.782527361	6.192365294	6.941957487	7.623366324	4.499505032	7.256810226	6.082768619	6.766009961	5.467448371	5.866685502	7.223834119	4.582754237	6.838133474	5.384801424	4.266519317	4.236480401	3.788322316	4.512118258	5.400210955
ENSRNOG00000062063	AABR07044441.1							3.249128608	2.098829483	2.213142103	1.313795401	0.867523403	0.990812459	1.229421341	0.923751887	0.731238782	1.602920463	1.867248777	1.869287187	1.788418276	2.871027079	0.992921932	4.168249218	1.128562242	2.29582131	2.060729954	4.977726943	2.02246011	1.819840385	2.855405733
ENSRNOG00000062036	AABR07044362.7							0	2.642424476	0	1.874609557	2.406909873	0.087268907	0	0	0	0	3.171801405	0	0	2.482769686	0.131182057	0	1.431383753	0	0.217806284	0	0	2.284105911	2.452113215
ENSRNOG00000062002	Kcna3							3.994709899	2.600310836	2.933969402	8.556420995	11.04723279	11.60998261	12.52457624	10.94027402	9.939820174	11.27192165	9.881747278	12.28589004	4.438716589	4.503026534	2.471961893	3.560678047	10.51932866	3.360795421	2.893522446	1.346424688	2.567892321	4.100233083	3.447753703
ENSRNOG00000061989	Nkrf							3.665611552	2.805339728	3.14301566	4.939280236	8.108944446	7.822974855	7.466423506	6.651378572	6.142742846	5.603454423	5.785727628	5.405907457	2.671272188	2.534002293	2.051066048	1.937317214	4.382762202	2.466073228	1.532456398	1.556259137	1.514441554	1.754303062	2.654268682
ENSRNOG00000061966	AC128900.1							1.268237363	1.127658853	0.561508453	0.266664204	0.550260333	0.670358607	0.374307899	0.66962906	1.607897309	0.125134082	0.81214278	0.379413705	0.139615211	0.13244074	0.503839367	1.586324145	0.458133972	1.630959258	0.418271303	4.505575532	0.897976583	0.153907237	0.603717242
ENSRNOG00000061918	AABR07069008.3							0.253849582	0.172418489	0.140488968	0.066719171	0.068837348	0.083861595	0.280954614	0.335081314	0.061891481	0.187850685	0.067732492	0.28478702	0.104794843	0.033136568	0.042020069	0.214985895	0.315218075	0.043721219	0.383720871	0.017080173	0.016048073	0.057761202	0.392728889
ENSRNOG00000061916	AABR07041724.2							2.428210561	0.47978981	2.956478958	2.808104153	2.107094445	6.417457393	1.194437807	0.512837865	2.131293524	5.27089168	0.777478149	0.726438435	1.0692482	1.775028937	1.929336112	5.315153156	0.438579473	1.561345143	4.538073606	1.829869738	0.982455216	0.884028154	1.387077175
ENSRNOG00000061899	Mosmo							27.69620617	27.95406946	28.336123	23.92358863	33.12732695	30.59792217	30.92965269	32.25094666	32.70476145	27.4749282	29.71954069	30.00791552	26.20462035	23.29463324	27.7553616	14.3564323	32.04268225	17.18989014	21.06661679	11.7654138	20.74605619	28.88711548	24.94305446
ENSRNOG00000061857	Mgst2							1.244457912	0.614730694	0	1.144781096	0.674928689	0.411118364	1.53037344	1.971220545	3.489253114	0.76742386	0.498071939	1.551248742	1.71246782	0.974681068	1.85397142	2.107869518	1.264342387	2.286255388	1.539107684	4.354109688	1.101424402	3.020429527	1.184795087
ENSRNOG00000061845	Cttnbp2							23.62184509	21.47776861	25.81205161	8.655421345	9.982621765	10.28523247	11.10966025	11.20224542	9.049947521	9.960398801	11.0534206	9.123381313	20.26500082	27.70557623	23.3376527	7.33310744	9.38929558	8.644241098	38.81473119	13.41396483	24.06659377	24.8311369	22.25937513
ENSRNOG00000061832	Slc35a3							5.492423077	4.997042026	5.358103258	5.611168969	5.412332047	6.123421164	5.556090338	5.9966065	6.173554645	7.531836622	5.497679256	6.034156146	4.406691217	5.832896573	4.64343595	3.622587502	5.96900967	3.99055486	3.854831783	3.407427937	3.954828815	4.820134809	5.376815522
ENSRNOG00000061814	LOC100910275							1.27916391	3.291625709	4.576867144	1.985937838	1.871515409	0.864822695	3.936291208	4.225165949	3.220291112	4.167937074	1.412857454	0.845461466	2.063148481	1.553276602	1.910600029	0.666662992	6.246153626	2.008443479	2.828851308	0.496392523	2.948833459	2.635354847	2.124134618
ENSRNOG00000061795	Rbm4b							12.48470061	10.62845109	11.43000552	20.14189295	19.39112519	18.63310003	16.75771677	16.62005182	12.98521283	16.77394888	17.11662011	17.21808498	13.70735776	13.24569358	12.31171682	21.70041169	15.83274336	20.37423368	12.08243735	9.115201194	10.78106706	10.83929574	12.51839078
ENSRNOG00000061778	AABR07035780.6							0	0	0	0.181370166	0.074851297	0.151980218	0.04243057	0.227722229	0.168246516	0.255327736	0.092062395	0.172037406	0.237396261	0.135118242	0	0.179821582	0.116848972	0	0.331899034	0.278585635	0	0.104679146	0.164245962
ENSRNOG00000061764	AABR07021812.1							9.400268261	10.35163494	11.01042803	11.05046694	12.42992733	12.07864157	13.2277274	13.51569035	14.050487	13.64263645	12.95235871	13.39162944	10.0563639	10.95927822	10.07720685	4.683134429	14.08895475	6.487559004	8.31109606	4.943934961	10.78287546	10.32126793	10.0860491
ENSRNOG00000061740	Smarcb1							0.387149748	1.131516179	7.392032087	1.475438713	2.43564868	2.287963071	4.792717989	1.107247835	5.820816053	0.827648913	1.222381254	0.579110521	6.197625907	0.673827581	3.909211138	1.597355159	1.063463432	1.318779776	8.530001072	2.986977676	0.34265215	9.983812427	2.964067428
ENSRNOG00000061731	Plxnb3							14.67714751	19.26749318	14.86589377	11.20285852	12.83214134	12.61999152	9.8702133	12.27185971	10.95106581	12.33912178	12.95020571	14.5661787	16.3456235	13.94144957	23.11047241	13.34960379	13.03692615	13.6390409	18.50037483	12.5648357	13.58506401	18.94605341	17.00745233
ENSRNOG00000061544	Spock2							166.3951237	247.1390554	256.7619325	250.3623205	267.1627584	265.4627951	288.3137343	282.6711752	262.878435	260.5177019	289.6830049	268.6617164	221.2026038	178.2552869	260.9525218	120.8725004	245.4130125	147.7371792	139.9182965	164.0378197	271.4217033	173.5683447	171.8564742
ENSRNOG00000061543	Ap2b1							16.03611536	15.36475849	18.2733471	14.48861599	16.26330837	15.70652314	16.75019232	15.36615596	14.07310394	14.49850334	14.79083822	15.77218091	15.30456234	17.43550269	13.99701199	7.979230895	15.00852712	9.406019222	13.46986086	9.543605547	15.96467114	13.54771926	14.74372881
ENSRNOG00000061536	RF00045							0.558261493	0	0	0.880365703	0.968869595	0.737707719	0.274609066	0.294761951	1.905549039	0.826235782	0.595824376	0.835064743	0.307283945	0.582986807	0	2.036647471	0.50416145	0.512804947	2.148038139	2.704493724	0.564682204	1.35495904	0.797245292
ENSRNOG00000061527	Gck							0.427740636	0.147905129	0.071017852	4.002254488	4.602564192	3.447918569	4.439562393	4.155584164	3.462366327	3.967193933	3.652170898	4.393483011	0.329617866	0.15633982	0.368183368	6.308804877	4.403695933	4.498839819	0	0.184194345	0.064899029	0.15572569	0.447956896
ENSRNOG00000061526	Rsph6a							2.106746814	3.452010298	4.720655903	4.078585997	4.079878611	3.349774749	4.347445376	4.340924383	3.883690422	3.32081633	4.716366373	2.818268682	3.082884003	2.146394438	5.239496004	2.410189265	3.201913108	3.61080851	2.203075429	4.204146804	4.573804412	2.899612346	3.130916565
ENSRNOG00000061519	Asap2							8.996818678	10.46049935	9.145367566	9.308383997	10.17925236	10.92721161	8.529950323	8.143402907	12.85278695	10.14509181	9.68926833	10.82313876	6.176113449	6.306133249	9.887847572	5.911603793	8.825063802	6.184133427	6.930189792	6.544891234	7.800251504	9.234591916	10.04162393
ENSRNOG00000061515	Fbxo45							15.97127611	14.66664893	15.03027176	14.20198901	16.24026291	16.36338253	13.56678759	13.37365175	13.58605483	14.64776226	13.96713396	15.22525974	14.87123998	16.38474464	17.98213975	11.36725503	12.32671777	11.43935558	12.45305503	8.104632548	11.60026185	12.46594236	14.46873435
ENSRNOG00000061514	AABR07028795.1							0.265484355	1.049140385	1.469280452	0.558217068	0.230375659	0.467761339	1.305918669	0	1.294563474	0.523894688	0.850042777	0.264746452	0.584522349	0.277242615	17.22682777	0.276725434	0.719270336	5.608946553	0.58372084	0.857424677	0	1.610895748	17.1874274
ENSRNOG00000061508	Reps2							6.99406262	14.64608793	15.29780235	5.277262197	6.591841344	7.163823867	7.506288821	7.739111249	5.67867339	7.065974577	7.536093524	6.674280302	9.541467759	8.596850832	16.79549235	1.290610218	5.590966896	1.629197117	6.474886631	5.475989534	10.05324131	8.690714875	7.614548593
ENSRNOG00000061484	Adamts2							0.592056829	1.241834742	2.066805759	3.265416632	3.485670142	4.76641529	3.62025029	3.308813016	6.093805191	3.208435562	3.120582471	4.94128785	0.802180717	0.808518605	1.869614362	2.022273015	3.899063806	2.451501661	0.340459319	0.990392182	1.206945783	0.607954708	0.763125106
ENSRNOG00000061468	AABR07042825.1							0.816037975	0.080620419	0.45162309	0.686332461	0.708121904	1.509680551	1.04366451	0.60321503	0.795838201	0.96619922	1.045134561	0.813769832	0.539006265	0.426090084	0.864511263	1.020708569	1.32652316	0.299836772	0.089711195	0	0	0.297091429	0.621531849
ENSRNOG00000061450	Homer2							3.76158563	8.205493436	7.028119844	3.733164523	5.640431759	4.162133324	5.713805361	4.925568717	5.605427234	5.07729172	4.785505304	4.471347508	4.372875005	3.362526929	7.890352924	2.101579809	5.054821755	1.907324395	2.381933907	3.822775009	9.618657263	4.090133284	4.813192736
ENSRNOG00000061425	Cox14							571.9356916	615.2394367	629.2573521	398.0905771	397.1001127	329.3483393	425.5493594	433.2153658	399.082671	394.6146412	432.715741	331.0471798	688.9553293	609.0972449	589.1793312	462.6801548	431.8722318	482.1633778	577.0533393	857.4246771	743.4560458	520.7637116	575.8921223
ENSRNOG00000061379	C7							2.118226234	1.767169087	2.917720046	1.633081848	2.164877649	2.446624024	2.361767806	2.659361366	1.446054944	1.53267063	1.431809641	2.440924735	1.761858145	2.433246354	2.680393668	0.932231073	1.084006712	1.080971815	4.372731472	2.432410431	4.713694706	2.827636153	3.921307617
ENSRNOG00000061373	Loxl3							1.270140909	1.513183247	1.116432613	1.629878634	2.074677607	1.546771782	1.598709065	1.301819197	1.347997614	1.640242516	1.794180345	2.030302294	1.0692482	1.560464999	1.261488996	2.161106228	1.838660099	2.161862506	1.683810116	1.387483647	1.265855759	1.42804548	1.653822786
ENSRNOG00000061367	Atp7a							1.00715093	0.973992684	1.044127702	1.401839348	1.40941651	1.493342793	1.479276194	1.310714207	1.334989762	1.490599201	1.453409639	1.4782358	0.983804833	0.851775429	1.03316384	0.635791635	1.338703694	0.495147213	0.998050356	0.290152022	0.781986291	0.912369119	0.857576686
ENSRNOG00000061365	AABR07007055.1							0.857068955	1.067629602	1.319877636	1.880456748	2.8778993	2.330782093	1.979652131	2.203635194	2.834633683	3.309066574	2.783982893	5.75984561	1.558847812	0.622628455	1.283014532	1.009883836	2.860479345	0.787281955	0.819321204	0.481398758	1.243850818	1.130541308	0.780501317
ENSRNOG00000061345	LOC690414							0.633849531	1.077083321	0.028063506	0.346516325	0.330016065	0.08934321	0.249432683	0.026773793	0.148358293	0.20012955	0.189419549	0.101134044	0.083733571	0.661922627	0.604350616	0.026427514	0.137381855	0.209605757	1.087043797	1.037207271	1.487443869	0.923051468	1.110368231
ENSRNOG00000061337	Mindy2							14.64858416	18.20678419	18.49078167	14.90353852	17.87314183	17.67981142	17.77483531	15.20472394	20.27687601	17.71709933	19.49085985	17.49063635	17.41123168	18.316203	16.93219128	5.475918608	15.71416578	7.251333982	15.27887262	7.660564821	17.7973431	18.0129478	18.07460313
ENSRNOG00000061320	LOC103692829							2.63377336	7.389778502	5.830477983	2.879691224	2.102634986	1.67057621	7.773325411	6.118779822	6.370074237	5.301315298	6.071734119	2.206220433	6.494692769	2.420372035	9.068219995	2.306045285	5.993919465	6.870862754	6.717422368	3.402478877	2.237814658	9.588665166	5.315905999
ENSRNOG00000061312	Phf10							17.25890535	14.78943334	14.23700584	17.22782146	17.43582202	18.5333359	14.94180667	14.73379444	15.02449579	17.24407014	15.58928815	18.4791091	15.19971437	16.27788528	14.96409049	17.23221796	15.06136333	13.98454026	16.33725983	13.18212209	14.99499165	17.10841834	17.22709353
ENSRNOG00000061304	Atp2b3							23.03459587	23.49296601	26.32079079	25.15892592	27.90701247	29.11089724	28.66175941	28.71252498	28.61686542	28.19430324	28.64670659	30.29469094	26.39576275	30.25385725	22.38059965	14.74080584	26.15273668	17.47034125	22.86628574	21.05134632	21.86317014	23.94214208	20.40100784
ENSRNOG00000061262	Huwe1							16.8994082	15.65168119	17.65263365	19.41302542	22.78468071	25.48424713	23.26079019	22.76121679	22.71654386	25.16779971	22.98396723	25.1014127	17.20780209	18.31506852	15.14625819	15.72728448	22.77978609	14.89237527	17.84960591	9.665420515	13.5613188	18.0715687	16.46422123
ENSRNOG00000061231	Selenom							213.095442	216.9097745	205.1115511	228.7759617	205.8022556	181.8812006	218.6107852	233.4392378	227.7568672	208.7720333	207.1270899	185.6755117	214.6171225	181.5014986	198.7530605	269.8072983	216.0208575	265.2462696	179.9805924	364.4054878	289.9312672	168.3923022	210.5459856
ENSRNOG00000061216	Tubb5							216.6603534	220.6734926	233.2210123	237.624151	282.7337637	255.4761213	274.6972058	268.4078261	251.8544417	251.1432311	275.6232162	277.7259047	185.3201539	191.9416462	203.5172188	368.1500755	295.5730685	403.7637299	152.9627466	216.6627848	199.1426698	149.9903835	200.1270573
ENSRNOG00000061215	Crym							37.35854384	25.83094292	22.46022152	16.11712693	17.22077187	16.65234252	13.76420923	10.00672755	14.22514515	15.76252914	5.030361116	12.56666091	35.22790944	58.2865755	33.63839174	19.70289688	13.08307338	14.62899627	45.65167244	86.36559611	31.71600443	50.87567343	44.11688816
ENSRNOG00000061190	RF00560							0.470346298	0	0	0	0	0	2.313635437	1.490056475	0.917407186	0	0.501993766	0.938077979	2.071142182	3.438245027	1.86856962	0.980523192	0	0	1.034151095	0.506353156	4.281802851	2.283159328	0
ENSRNOG00000061160	Htra4							0.264778279	0.497016306	0.556841661	0.306202846	1.952985144	0.979686315	0.963809656	0.223684601	0.284046507	1.306253378	0.791263223	0.660105848	1.224232314	0.497709482	0.596075917	0.662374709	0.406502517	0.997196499	0.465734713	0.142524049	0.267823563	0.449851206	1.058753056
ENSRNOG00000061153	Hrh3							63.08303565	61.31034658	75.45592394	33.20827181	32.42833844	30.7935716	41.19405214	37.89768126	45.10149677	24.81036196	33.30245713	26.91872817	54.21471651	70.31081665	59.0605013	23.32963277	25.43559391	26.30874767	93.63408056	109.3255867	92.05686642	71.95729168	62.11462478
ENSRNOG00000061121	Wdfy3							12.3921631	13.86652036	15.16505541	15.2838942	19.36751891	20.52910615	19.24777291	18.00345721	18.0415493	18.19795535	18.14172901	20.00605035	14.49641237	14.31827678	13.49503109	9.527711216	17.64124106	10.14836461	14.06387529	6.438330254	12.30893078	15.53099938	13.03918506
ENSRNOG00000061100	Tmem150a							8.197973779	7.000298773	5.471803062	7.622550307	6.184394854	6.750280011	5.836105501	5.655363771	6.829938328	5.487345226	6.375320824	5.628144401	6.031665965	7.91575466	7.746617132	10.1768164	6.994283955	8.779220691	7.200901055	6.386335526	6.08376923	7.798957345	7.373510942
ENSRNOG00000061099	AABR07033324.1							26.37285057	37.60807463	40.61899662	34.29786086	30.25966001	28.27604919	40.62858082	34.85850323	37.09027096	40.12368049	36.01812647	26.36958708	28.02769201	22.07672674	41.85332305	34.51747148	36.37579696	64.90223409	37.64072879	44.27003072	23.15960567	36.18122989	28.61896563
ENSRNOG00000061097	Lrit3							0	0	0	0.119107482	0.073733319	0.024951707	0.027864552	0.029909463	0	0	0.030229117	0.028244643	0.031180068	0.059155608	0.075014491	0.059045256	0.076735811	0.026017131	0.249098509	0.121966526	0.143245604	0.034371887	0
ENSRNOG00000061070	Irf4							0.285511541	0.233015126	0.206102308	0.234910549	0.301614018	0.284331238	0.219824215	0.209739177	0.230019071	0.171474259	0.225229539	0.284717974	0.300642729	0.311120141	0.361650285	0.297600607	0.100895153	0.364888641	0.750576205	0.28064087	0.514808983	0.376612161	0.295460121
ENSRNOG00000061004	Asphd2							18.63980592	12.62988295	14.56093951	11.96592334	12.05953356	11.84338771	10.54832477	11.17002294	11.26095946	11.33191263	10.98130857	12.68671943	14.11872675	19.61608733	10.07556991	14.70074019	12.15956669	12.33015333	21.62507393	18.6904965	15.41288087	14.58814289	15.03712315
ENSRNOG00000060995	AABR07043711.2							2.465211865	8.430592376	2.518766489	2.192995624	0.329108085	2.171749073	2.798397148	2.00250976	3.513815144	3.367894424	1.619129098	1.134627651	2.2963378	1.386213075	2.511199383	2.767254342	3.596351679	4.180581282	5.003321488	6.736908177	4.21987907	2.991663532	3.430263871
ENSRNOG00000060991	AABR07001432.2							5.401476896	8.63238847	12.30913144	8.350986722	13.92363526	10.91650465	16.56710652	12.9177857	6.972050625	11.59953	12.71673037	9.980800417	7.170503552	4.147579013	13.46430308	5.464591353	11.04730369	8.901802895	3.667660865	1.368230868	6.267071371	6.554974719	4.840013973
ENSRNOG00000060990	AABR07000382.1							0.154751243	0.509621301	0.513867516	0.054230933	3.357158247	9.543058403	4.059850785	6.046438149	0.65398932	4.224409889	8.31324218	3.49794535	0.795010967	0.161605151	0.61478845	0.161303686	5.077750428	0.900287096	4.196438683	2.998765062	0.052177026	4.131571996	0.638438803
ENSRNOG00000060988	Kcnc4							15.85078579	12.55267563	9.538203565	32.60103278	35.56914466	36.25807114	32.85882057	34.09678781	30.75326638	34.21681436	37.07934927	37.78142812	18.88054376	12.61166827	13.60490084	29.39418551	32.26491713	37.15144944	9.911370884	10.69899869	11.55824595	13.23094437	14.5119724
ENSRNOG00000060979	Hspa13							24.91410086	21.81171871	21.73946094	36.09730449	37.64836293	39.92880434	34.66246546	35.7613554	35.40357733	39.32022767	37.42135344	39.82567422	27.12882449	25.97288992	22.53608208	33.63491677	39.15569723	36.48843961	20.18161531	21.66577745	22.80744818	24.45747947	23.06830807
ENSRNOG00000060973	AABR07013843.1							5.414483549	3.106007717	6.379770383	3.305232639	8.032835488	6.154754459	11.34087265	8.853201044	7.494841165	7.927353835	7.829341363	5.92196011	6.921975188	6.201479544	6.013661681	3.094955514	7.571266693	3.529657442	6.336443332	6.017015278	4.416739458	4.239199337	6.65148119
ENSRNOG00000060946	Cask							5.191044048	7.42242795	6.204154025	4.72667089	5.762243372	6.683752481	6.212732663	6.262615012	5.048124465	5.355360718	6.945137813	5.397838653	5.27502838	7.706713193	6.110440094	1.788198522	5.876682615	2.010591518	5.007657122	2.579279482	5.564894882	5.007377102	5.43497979
ENSRNOG00000060898	LOC100910418							0.322189751	0.700275742	1.212512994	10.83916637	0.335498533	0.567671528	0.887517542	0.816557378	1.571072177	1.144430144	0.618963187	0.706847323	20.99740478	0.336459484	1.19464825	0.335831838	1.105674464	9.648145716	0.920918801	0.554967429	0.260716271	1.094783518	1.165623645
ENSRNOG00000060878	AABR07066020.1							0.241593447	0.417693657	0.80223604	0.190493691	0.209644179	0.053208444	0.475359677	0.574025801	9.130010345	6.734086172	2.320642565	0.180691461	0.33245078	0.315366979	1.119756247	0.188867207	0.490907459	4.216511454	0.929585767	11.5089106	1.588418494	0.366482855	0.690032326
ENSRNOG00000060863	AABR07017145.1							28.5239972	39.37160809	42.52726704	43.55443655	42.89142132	44.54706592	42.8827692	44.30332627	42.33905907	41.10691276	41.03762232	44.80697833	32.55798056	25.27501405	41.63914696	58.76357918	42.29140831	64.55151577	21.72905107	39.41387628	41.3142586	26.74984508	34.04982948
ENSRNOG00000060831	Clca1							1.537512076	1.615940488	1.031956287	0.18915488	0.21290193	0.331416337	0.257464798	0.20726963	0.207371203	0.274356131	0.314227204	0.391465181	0.810280502	0.631994734	0.801424666	0.42622688	0.413600138	0.360592307	0.917058686	0.299347334	0.678329909	0.317591714	1.074491054
ENSRNOG00000060829	AC125248.1							0.01345057	0.146173297	0	0.155549115	0.140061761	0.16589149	0.013232682	0.085222775	0	0.01327137	0.129200377	0.107305475	0.014807198	0.028092587	0.160307369	0.014020091	0.145765211	0.037066063	0.059147574	0.014480264	0	0.114260788	0.064028557
ENSRNOG00000060825	Ccm2							46.66998723	40.49990455	44.94269617	24.84823713	28.3539273	24.94903521	24.34563311	26.38601096	24.01678843	23.29079327	25.44999867	26.11526087	38.74774849	43.62494087	37.6623093	25.91953162	27.06756392	27.61437881	56.68827391	44.90810243	53.00886759	42.89647727	42.37384782
ENSRNOG00000060728	Tuba1a							364.0189468	416.3836728	386.4016773	315.5117435	351.3656217	327.0966524	371.3509358	404.8450576	313.4332715	361.5383636	375.5012711	345.7667252	361.6935371	324.088387	389.9860029	541.7708987	403.8055726	522.6405268	321.8857639	451.3410325	354.3801632	297.6271856	383.0031465
ENSRNOG00000060703	Troap							0.185344795	0.470857553	0.263767102	0	0.022976296	0.069977594	0.078146729	0	0	0.052250135	0.028259401	0.026404234	0.029148388	0	0.175316446	0.165593677	0.358678691	0.121609329	0.02910842	0.199533668	0	0.096396687	0.100833624
ENSRNOG00000060687	Slc24a3							27.58115449	35.16212911	47.25674318	54.14017056	66.29310955	61.01090139	64.04453132	64.3159017	64.33513735	54.91201678	62.05957463	57.8724692	28.36652577	31.48571253	41.57774235	34.45940535	54.08175912	42.44539415	20.93420091	21.47629172	39.78384352	28.84023033	33.27318271
ENSRNOG00000060680	AABR07027309.1							0.748151362	1.128154418	0.566597933	0.786545144	0.717551081	0.416267507	1.084678657	1.164280559	1.344058979	0.038851781	0.504310151	0.471203309	0.0866958	1.069129398	0.625730631	0.656698459	1.173496428	0.65106284	0.90905767	1.780413799	1.035560903	1.433559169	0.524840012
ENSRNOG00000060629	LOC103694855							4.897661594	5.875493369	5.711478184	1.195303751	11.91511005	0.770470727	1.548746884	2.955387757	1.535280255	1.812154028	0.653400377	1.482657656	2.503261891	6.484554573	2.20051659	2.643680026	1.105759667	10.9258237	1.634503817	0.470767575	1.415425963	3.820865464	10.65795171
ENSRNOG00000060626	Polk							3.314191359	3.382877719	2.712161128	2.955849647	2.998578789	3.417806522	2.456967678	2.554345213	2.864515286	2.712115876	2.933686943	3.257989469	2.749314626	3.001699887	3.01601451	3.061588915	3.319272783	2.510492375	3.401712627	2.384240326	2.621473653	4.155373991	3.738506717
ENSRNOG00000060602	AABR07014275.1							0.292240606	0.17323135	0.194083034	0.737370882	0.60862454	0.617884352	0.057501311	0.432048339	0.171003981	0.403685976	0.18714249	0.641142337	0.514745709	0.305183896	0.386999905	0.731075022	0.369488186	0.590578691	0.514039879	0	0.354722089	0.638368667	1.224210971
ENSRNOG00000060599	Gabrb3							31.65804116	16.18824038	27.56686844	26.13249777	30.68486167	32.26046471	30.62135874	27.19453692	29.31651238	31.21238461	25.1603018	35.31114803	26.48468869	38.51964856	16.12183899	13.77460275	28.28411106	16.02972579	28.47058191	12.06404859	20.8584637	26.37613338	19.84003702
ENSRNOG00000060594	LOC100911672							0.554492639	0.896417417	1.171704664	0.688938786	0.656133207	0.873351867	1.967143312	2.785769907	3.424857798	3.266052329	1.506404921	1.072390692	1.424310788	0.73697404	1.246063491	0.455370968	1.365703169	1.991067984	1.108330709	0.669297744	0.662846367	1.386593808	4.031302777
ENSRNOG00000060542	Mid2							7.190685845	7.031648801	7.379871062	6.547337478	7.148023457	7.219892577	6.940338748	6.952291419	7.768061358	7.187831451	6.724974831	7.212450433	7.558743538	7.115667079	7.360009897	4.778568694	6.70180482	5.816791351	6.788938281	5.532620244	5.590027295	7.773623427	6.875839019
ENSRNOG00000060530	Cdc34							39.3662331	36.91906976	37.06880911	25.67158722	25.24890822	21.46139954	27.39061507	24.70144561	24.20351481	24.03685873	24.1738526	25.54537757	33.47604715	36.4625674	30.976256	28.72314857	23.1341247	32.49234019	36.06441438	61.23584549	46.39778472	33.57956036	39.48864313
ENSRNOG00000060523	AABR07044362.6							0	5.032979061	0	8.506275973	6.934384393	0	0	0	0	0	8.315635858	0	0	5.007057259	0.132278897	0	7.126549732	0	0	0	0	7.152053864	7.227646283
ENSRNOG00000060514	Wdr54							14.58425512	7.2318552	19.66829117	26.14194758	9.697759278	11.02674064	16.27206424	8.025025081	33.89600714	6.340399934	4.472863067	5.015075447	16.36279822	18.90644212	15.98334949	5.999169258	17.10706107	24.53500638	19.53471755	20.87416017	18.36933922	32.27819169	15.2682293
ENSRNOG00000060509	LOC102556339							0.009771631	0.028961629	0.032447712	0.020546187	0.076314528	0.043042001	0.07690671	0.288927467	0.695671685	0.106055893	0.448452144	0.487223554	0.0215144	0.510220746	0.07764055	0.020370758	0.132370216	0.008975974	0.440440434	0.042078751	0.029652051	0.367609941	0.325610297
ENSRNOG00000060482	AABR07011857.2							1.079936358	2.600623411	2.315984441	0.851517561	2.518513563	2.437908673	2.8553137	2.637203531	2.040583103	1.66491956	2.08908818	1.6827105	1.411770081	1.057281159	3.038976881	1.336724555	1.889608509	0.930002192	0.519412612	1.017283515	3.072254023	1.720109019	1.02816116
ENSRNOG00000060463	AABR07062799.2							39.50407197	29.7431299	46.1941774	21.60300053	31.65361559	24.27681349	26.32732037	27.25015281	25.32166155	26.40429229	26.35132607	31.92842211	26.65421912	44.74695804	27.00041577	4.815022554	23.59206701	7.901298622	32.92185539	17.66294835	28.35758735	24.16343622	33.36382965
ENSRNOG00000060449	Rps21							682.8128097	648.915718	725.9499696	630.8023056	533.5163134	513.3965915	575.9579106	585.9172612	571.6602853	636.1007914	544.2347045	451.1182683	688.3285286	695.0506166	698.0981164	793.4764355	592.3015783	714.8730263	779.2139327	1079.361735	814.455374	744.351706	819.3002514
ENSRNOG00000060410	Pcdh1							15.55801597	16.29122921	19.51293584	11.52570073	15.11793465	13.31827517	14.73296977	15.49981606	11.76467868	13.88207404	14.76753621	13.9271549	15.33183757	19.58570391	15.34062592	5.504527596	12.40215319	7.181269363	15.92267763	10.68761745	16.19518348	15.51905199	15.98279587
ENSRNOG00000060395	AABR07025301.1							14.10385634	22.13030499	17.44770536	13.9554267	9.359011159	8.039648012	18.50051448	17.22992773	12.94563474	15.28026174	12.6916109	10.75532461	15.22193618	14.15092514	10.62028073	14.70103869	13.23657215	14.22558908	12.46487211	8.633790151	8.391804969	15.7733542	15.79726783
ENSRNOG00000060350	Iqsec1							60.65083497	81.76185273	76.82128374	50.83242957	63.94876033	58.56668632	61.62551913	62.14739456	61.29212556	56.00233945	60.59601201	62.37987643	67.64411548	66.78752915	79.01114689	33.55686575	56.52302508	43.50837361	61.2944918	54.10118781	65.88040808	63.3161804	68.71193888
ENSRNOG00000060344	AABR07073045.1							0.128184506	4.052473588	0.141883305	0.134762704	0.889863062	0.112925216	1.134972234	7.174227563	3.125287357	0.126476722	0.27361892	0	0	5.220609326	4.41345986	0.267224132	0	4.827629404	2.677474884	3.035945745	0.518635157	5.755668284	2.440779578
ENSRNOG00000060337	Exosc7							12.038518	9.344850474	9.962059877	9.582637047	11.14293016	10.90844581	8.290452971	8.293503713	8.609716771	8.540941475	8.320956162	8.517874091	10.60218081	10.41655314	8.957896456	11.47268595	9.836470523	12.79600904	8.949079101	15.30527734	10.2054657	8.974328039	11.67966903
ENSRNOG00000060312	LOC108348197							9.412627119	15.14100328	11.35353076	7.738918442	6.597121152	10.31201133	12.4655873	14.14500076	13.76944786	14.64523788	12.49305293	7.942393559	10.09629512	8.317278447	11.3460554	7.798625872	11.98783893	14.63203449	5.96987223	11.04259054	18.43145528	8.78670408	10.79958673
ENSRNOG00000060310	LOC688815							3.967294398	4.289248753	5.136957971	3.6200167	4.027243668	3.890684069	3.46117542	4.031368333	5.402125775	5.170013371	4.553800589	4.47879336	4.944267991	3.126796409	7.137092984	4.057252606	4.461639301	6.875956055	3.538533289	2.578720833	2.34718154	5.087039204	4.418483934
ENSRNOG00000060293	Ndufa3							355.3738943	261.2872724	285.0723485	244.8267249	249.2188858	208.0139758	225.909735	210.9491667	244.8413527	223.1535119	209.7388155	228.7754667	300.2030543	261.7230555	277.7195448	329.5890157	234.3492208	305.1653931	295.9845348	459.4677889	319.618311	257.1304789	324.3247769
ENSRNOG00000060288	LOC100909481							1.497396513	1.43936943	1.702215158	1.276410979	1.158901945	1.390449102	2.070358866	1.837669018	2.644382706	2.236135864	2.677980292	1.937169161	1.470216275	1.183352625	2.036521451	1.265512656	2.412187102	1.486995375	1.779636708	2.309121336	1.187133386	2.357408412	1.27148741
ENSRNOG00000060237	Inhbb							1.474676641	3.878775268	3.073759201	1.953043846	3.17422057	2.193334268	3.900170697	2.710033247	2.577505346	2.607715625	3.311324058	1.986235004	2.719743698	1.299991421	5.427378981	1.397379156	2.767311327	1.776814063	1.010609983	2.700928968	4.649259053	1.696631142	3.810793303
ENSRNOG00000060187	AABR07053516.2							8.690395054	8.190926706	8.181779104	5.145771885	5.200788295	5.807906256	7.665174797	9.598987002	8.377860609	8.476055366	7.569360845	4.283314252	8.90712359	8.553722818	5.423434788	2.186501131	9.652415459	1.468097106	8.236027742	5.484363528	11.21526845	7.152053864	9.700262117
ENSRNOG00000060181	AABR07050321.2							32.85368889	25.2449405	34.34443056	27.9108534	30.38079007	26.16539989	26.28161322	26.4581602	31.71680511	26.19473441	23.37617636	28.79117665	33.42737184	36.90792311	26.14786358	16.25761926	22.77689397	23.16738794	32.83429726	26.25863073	25.84675931	33.82881071	26.06549191
ENSRNOG00000060179	Gpc3							4.913184485	2.20345028	1.967786319	12.23365328	10.04153645	10.36516603	9.571790245	10.82037944	7.817818382	13.80964286	10.52203924	12.24882124	4.341217123	3.37551885	4.280453494	15.66688233	8.903305699	13.24246628	2.487446762	4.036577213	3.23683906	3.373466745	4.092928482
ENSRNOG00000060123	Kifc2							53.67175226	50.60774849	64.04767135	37.1914124	40.82661778	41.39285133	43.25067713	44.46637443	43.34575431	39.97891894	45.19109491	38.97636912	51.53648002	65.29269723	54.60630248	41.38969251	39.35063642	48.05609813	74.50892711	59.62602339	66.64752678	60.10284396	57.68619836
ENSRNOG00000060107	Dnajb14							16.14431886	17.10690949	17.65939621	14.31041371	18.07478344	19.15850794	19.18392449	16.68068345	16.6091053	18.64656969	15.94674843	19.57187602	16.41355484	15.30564357	13.07899711	6.005249883	17.95317054	5.757438053	13.50260449	6.066041038	13.92852844	14.98209877	13.98397254
ENSRNOG00000060103	Bex4							29.28136265	17.52240768	15.74229055	61.56805897	48.93062848	49.23286361	46.42047034	42.40608904	51.89132581	52.99480933	41.25207592	49.72338825	33.33987769	29.52983314	17.28296046	79.00627417	51.67866698	71.31579833	24.46477051	33.50440965	19.29409949	32.48865374	29.9484338
ENSRNOG00000060098	Ptms							702.7155863	627.7006459	568.6930178	352.3622394	377.5798245	308.5588084	343.803782	393.2446169	362.6088245	362.1375915	377.748983	376.0751316	558.0812029	696.279208	491.1196403	510.6022734	363.0384056	544.8855008	572.2879277	899.8430458	631.0696434	485.1618105	615.2090208
ENSRNOG00000060087	Adra1b							3.92955182	20.54724399	21.34965277	7.355567863	8.898987561	6.184750555	11.38553641	11.15838922	7.290682381	8.227227054	9.794415868	7.359377907	9.97064296	3.102715185	22.65518866	4.620415643	8.006318419	7.615348875	1.712177555	15.52856966	24.28473236	5.55381025	8.782596554
ENSRNOG00000060063	Naa10							14.77428925	12.14256962	15.15489165	15.66637987	15.14142793	15.98891037	13.84580081	15.80338859	15.96122236	17.09080753	14.3410735	16.25735142	15.63348021	15.89415951	15.17963806	24.02909021	17.59835203	21.11739519	15.68205242	18.23627112	16.23250633	16.30645536	17.15805593
ENSRNOG00000060047	LOC108348083							1.445319074	1.218940768	1.580267703	5.725883985	3.058986329	1.009296191	2.843812269	2.475513319	2.217450861	0.469557426	2.257416639	0.685497231	0.465686144	0.220877858	2.054011416	0.146977215	1.384844775	1.020011256	3.003432326	0.872857815	1.604570558	1.753970289	2.231847694
ENSRNOG00000060010	Ss18l1							11.77599903	8.348126085	11.44247756	13.98692879	16.77113998	19.48125666	18.39488148	15.37819008	15.64873003	15.74344929	15.20674719	18.10794017	11.42985293	11.26493695	10.41609225	9.7915828	15.54630579	8.257355804	10.47535142	6.193586832	8.683529115	10.52718553	9.414173152
ENSRNOG00000059964	AABR07061825.2							41.54338513	32.78563702	35.09947746	40.0572433	43.51540231	36.59799364	36.0336818	36.60142839	32.36408685	32.50087418	37.77967896	37.99601857	41.1330542	45.69369023	44.92256674	52.78281429	29.52560329	43.12837325	47.02195658	55.57382166	48.23733819	45.34373216	45.8705851
ENSRNOG00000059956	Bcl6b							1.606711949	1.005321685	1.244892433	0.52551816	0.759082978	1.808625918	0.930847587	0.735231094	0.766059677	0.739809445	0.666874563	0.676503934	0.727159079	0.652506154	0.638306956	1.935258565	1.096317607	1.57427747	1.040177977	1.191579423	0.758422541	0.714937294	0.917808986
ENSRNOG00000059904	AABR07070161.4							0	0	0	1.146713365	0.612437977	0.734802318	0.504973921	0.406524538	0.500583083	0.633062862	0.821738452	0.959741434	0	0.13400556	0.339861571	2.206967077	1.100923983	0.825114727	0	0.069072879	0.064899029	0	0
ENSRNOG00000059900	Bst2							8.349911154	11.2810794	5.60854366	4.201633845	6.626396652	3.960882305	6.599804027	6.104424914	2.436006537	8.02741861	13.024849	5.835808888	10.6062523	17.88662032	7.088062775	9.075404024	9.345358306	7.211128107	8.002624423	7.145205642	8.734695925	5.0232233	8.968771411
ENSRNOG00000059883	LOC100912578							7.939689253	2.718501956	6.94806087	11.17974322	2.512133809	1.338304694	7.557283661	5.59962842	13.75318393	5.967346527	7.709121151	2.343844548	2.335004106	11.79345384	2.922703505	1.314578598	5.77245507	5.028884213	7.688645425	11.97267663	3.624100035	2.713168942	4.202497737
ENSRNOG00000059880	Rubcn							16.14823061	16.17833303	15.56247207	17.17256556	17.90614548	19.32612074	19.81253557	17.81672235	21.13243802	18.36079515	17.47751503	18.30956771	15.38695904	16.49636743	15.14151528	13.21126878	17.79503193	12.93408033	21.20761464	10.99604856	14.3471108	18.0410287	15.66931488
ENSRNOG00000059865	Dnah12							0.428514732	1.043944715	0.296443231	3.680833381	3.000123223	3.82222444	3.34384164	2.833338278	3.120059437	3.613066815	2.972759038	3.646819249	0.519980446	0.788198924	1.476688412	6.57806608	3.588436011	3.341321154	0.535327256	0.796824107	0.108360798	0.79185631	0.853029283
ENSRNOG00000059827	LOC691995							196.4367944	78.32495361	86.76534969	481.9738254	458.4874437	433.6319092	437.4960527	449.8611666	451.1725085	480.3479429	404.2031309	461.0551373	167.0531541	108.5819854	71.3160167	697.5340806	465.9875638	535.2165771	74.8078083	175.7633274	70.8808423	126.7719179	141.7700223
ENSRNOG00000059776	Tnks2							3.073789698	1.720824173	3.080952577	1.597812577	0.296366629	3.324675897	0.772799212	1.298368249	0.666156162	2.308326725	2.442232677	0.817398994	3.703395244	5.118050845	0.995003529	0.67638721	2.82217992	2.384293784	3.473038876	0.753739532	0.760012526	5.864710506	1.804627851
ENSRNOG00000059770	AABR07044383.1							0.593187486	0.293019596	0	0.43654016	0.360319427	0.679345539	0	0	0.057850404	0	0.569790342	0	0	0.433621766	0	0.741964918	0.374991982	0	0	0.957897479	0	0.93582325	0.564748403
ENSRNOG00000059746	AABR07041411.1							2.349707872	1.269511452	1.82869878	2.547487234	4.141664434	4.366395411	4.298214181	4.69118989	3.079262842	4.709256187	4.271112292	4.906026753	2.182528132	2.032033302	1.993370623	0.459224752	3.481409892	0.607045069	1.695194204	0.276673605	0.965547566	1.648519619	1.468068159
ENSRNOG00000059734	AABR07043564.1							0.124445791	1.270443434	0.229575071	0.348885667	0.359961968	0.146175418	0.285669709	0.262829406	0.445006194	0.204646363	0.35418449	0.206833166	0.31966066	0.389872427	0.384527406	0.216191745	0.412081963	0.228625539	1.048873385	1.875616481	0.377631224	0.050340492	0.394931696
ENSRNOG00000059714	LOC103692716							16.43875659	26.72540578	34.16156961	19.19503669	17.64779457	55.65690006	31.96138875	31.51665742	34.02805622	55.34801116	27.76200258	28.57447429	32.23562339	22.27842441	41.81720597	17.24768025	47.5688576	41.83897098	21.73873343	14.94586343	14.39325389	59.90043997	38.62139866
ENSRNOG00000059710	AABR07039236.1							0	0.01397446	0	0.074354038	0.012274337	0.012461082	0.055663121	0.02987405	0.124153021	0.111651721	0.060386652	0.296217614	0.046714727	0.14771392	0.037462837	0	0.012774159	0.155917962	0.279904026	0	0.157383603	0.017165595	0.013466769
ENSRNOG00000059705	Elmo1							49.60607319	79.81714382	83.33336749	34.55054603	42.17159966	34.43720886	42.65134892	43.10766036	39.10567172	36.75986843	43.37534454	34.91114816	59.98496275	55.25665958	87.24571387	21.05961944	37.07571032	34.29383083	46.43951213	47.86855112	77.46013473	55.30834969	56.50119685
ENSRNOG00000059679	Rtkn							0.023242794	0	0.051453401	0	0	0.040951868	0	0.049088761	0.045334908	0.229331332	0	0	0.127935339	0.097088853	0.123117168	0	0	0.021350245	0.025551982	0.025022121	0.023510115	0.112825383	0.044256937
ENSRNOG00000059660	AABR07065531.5							219.4685844	138.0708336	168.7530344	247.1044079	186.977706	286.0424774	190.1086063	228.7292066	259.800903	225.2387712	182.4019749	228.0543193	193.2157174	202.2254236	202.98072	316.4424165	235.4900949	220.6099196	358.7555293	198.876933	219.4017977	325.0251575	216.7504371
ENSRNOG00000059656	AABR07028839.2							1.795283546	0.967445027	2.167790831	1.372664921	1.91192914	1.222122351	2.408456562	2.757554424	2.307930784	0.724649415	2.43864731	1.708916647	1.078012529	1.960014388	2.809661605	1.105767616	1.400218891	1.499183861	2.063357478	1.932719559	2.311185631	0.297091429	2.09766999
ENSRNOG00000059626	AABR07059142.1							13.59797914	13.31416723	14.11046775	19.78437017	18.85849528	18.39671119	23.76931236	20.25709568	20.24728848	20.00542979	17.10451929	21.1877877	14.16753865	14.20023149	9.16434653	9.491344922	19.29749681	11.48703927	10.41087474	8.495823782	7.491221021	11.63970403	10.98102764
ENSRNOG00000059615	Exoc6b							12.66469733	12.00671697	11.82170947	12.65631308	14.05111248	13.90749145	13.01483983	12.59159688	12.16197754	13.95789111	14.25104936	14.06306729	13.51486784	12.47039165	12.91712318	10.92111451	12.12235477	12.20056323	11.87716349	10.14022097	10.39280379	12.89691746	12.41856974
ENSRNOG00000059604	AABR07012274.1							13.84943383	7.824838701	9.158514816	11.25737754	11.63397079	9.822988117	13.14624794	16.21365402	11.13324588	14.80002494	14.92297319	13.01670056	13.00562227	18.80629071	7.7344941	17.38758145	12.98682551	17.8835977	11.57713	23.24573569	11.05480441	9.504284913	10.86852026
ENSRNOG00000059592	LOC103689960							0.140550541	0.62485567	0.038892718	0	0.060981792	0.061909589	0.069136871	0.482369263	0.959499987	0.034669501	1.087554729	0.981119204	0.850995773	0.366938755	0.093062095	0.036625425	0.444255207	0.548701293	0.07725717	0.075655119	0	0.980751235	0.033453038
ENSRNOG00000059572	Tsen34							0	0.043909335	0.049194658	0	0.038567354	0	0	0	0.043344759	0.043852792	0.047435423	0	0.048927652	0.046413384	1.118268475	0.18530721	0.160551414	0.653215825	0	0.047847359	0.179824392	0	0.084628221
ENSRNOG00000059539	Tagln3							6.912074805	71.53357631	29.75292915	6.324798743	6.775512694	8.382116135	15.65703204	11.30917387	13.52356486	34.68931257	11.20234945	7.488542499	9.863814643	3.78733215	34.07069763	6.582112113	28.28273713	14.34461952	4.174646367	4.27181223	6.257888849	7.249030866	5.890124147
ENSRNOG00000059538	Clec2g							14.21389783	16.91562971	14.18917635	11.3244856	12.43719562	12.12972771	10.24688792	12.56567414	10.38930597	13.14616515	14.69522535	10.44584548	21.98492219	21.69185884	17.80107283	11.38244707	12.86325489	9.812839819	18.43157273	18.11325603	25.18291876	15.62880972	20.62355681
ENSRNOG00000059469	Otx1							0.980249925	0.847382618	1.491884766	1.352602895	2.179708161	1.943008638	2.471199943	1.617411729	2.927705087	2.236627323	1.503921836	1.649574047	1.079118183	1.15162317	0.730179513	0.830176302	1.217226722	1.294372281	0.808228856	1.516982121	2.292899327	0.297396138	0.874925603
ENSRNOG00000059443	Zfp622							0.083369127	1.60610727	0.461393024	0.087647481	0.253204231	0.624280224	0.861195494	0.704302107	2.479816285	0.370162855	0.622850604	0.083137406	1.881444058	0.174123066	0.441606591	3.389065855	0.752899863	0.804098197	1.970516095	1.615524514	0.295147921	1.365832752	2.579595723
ENSRNOG00000059398	RF00100							0.544686746	0.538122918	0.401930823	1.145278179	0	0.319897572	0	0	1.239475667	0.17914332	0.387557497	0.362115208	0	0	0	1.324749419	0.491902205	0.667114034	1.796405321	0.390923105	0.550951329	0.220335285	0.172857642
ENSRNOG00000059381	Mrps6							43.32636303	38.92063176	38.2139036	51.6590366	49.23908941	50.43992978	39.68199218	47.7379419	41.00377012	51.2652313	45.05591541	47.38166115	45.81476138	41.67563342	45.49258625	60.39265377	38.89616408	45.84285483	33.16310997	55.19901354	38.72475838	43.86752584	36.85577163
ENSRNOG00000059375	AC142138.2							0.071027324	0.280685596	0.35378037	0.448033913	0.184903175	0.406718762	0.384322082	0.112507237	0.831229817	0	0.037903215	0.247904674	0.195477896	0.074173113	0.282174009	0.074034748	0.160360509	0.097865867	0.351377735	0.497020844	0.323299026	0.560269924	0.202866222
ENSRNOG00000059373	M6pr							10.78209867	4.158332726	5.297068038	10.06245535	4.402932484	3.860385567	5.388805319	3.896775749	4.554714153	5.859681178	7.199927958	2.932399166	5.712633963	2.709538104	6.642801071	3.365579605	5.88399237	4.237075623	3.549653758	4.220912986	2.916071225	4.128309084	3.952366622
ENSRNOG00000059348	Ube2b							3.113792564	3.547126899	23.52802553	17.03601291	2.922584827	22.64474939	5.095166722	4.529613167	32.47426247	4.07551054	3.594595784	2.851657262	4.652082792	17.8843607	4.628354182	2.616380102	10.50211208	5.311895498	6.671649763	2.394404018	1.96046848	6.092270621	4.204762139
ENSRNOG00000059344	Tpcn1							14.06939596	12.73798747	12.69966297	15.27390459	12.4825995	14.18866702	13.78504545	12.94900219	18.22490499	11.57536823	11.90876255	12.67159789	10.97295106	12.14642165	10.97752873	18.59674646	14.648765	16.21731793	18.14755157	16.05741292	13.20122597	14.9679869	13.61333822
ENSRNOG00000059295	Selenoi							19.94954412	17.12656232	20.48250273	14.44025054	18.18685387	19.71600576	17.28023667	16.99865579	16.0565627	17.01400792	17.79216215	18.70502284	17.51884162	20.2344538	17.79432991	10.94685451	16.85660422	10.44744113	19.53672198	10.66432228	17.90595345	19.89657224	17.22478293
ENSRNOG00000059271	AABR07058985.2							0.01952729	0.617343149	0	0.020529395	0.016944924	0.447270976	0.038421929	0.556761867	0.038087843	0.019267131	0	0.058419044	0	0	0	0	0	0.412557363	0.085869362	0.126133084	0	0.308066039	0.260275351
ENSRNOG00000059138	AC121204.3							0	0	0	0.174442834	0	0	0.163239834	0	0.161820434	0	0.177092245	0	0.182663234	0	0	0.345906793	0	0	0	0	0	0.604085905	0.473918035
ENSRNOG00000059110	AABR07068341.1							16.15068604	13.26654567	16.48594477	6.604671707	6.92792709	6.5029485	7.957405387	9.398282003	7.913742534	8.342253827	8.939976616	6.551952618	15.38789664	21.92306304	11.23106963	4.256381568	8.321094156	4.712771843	18.15814336	15.1608614	16.57473416	16.29602469	13.15839031
ENSRNOG00000059097	AABR07025140.1							0.115932033	0.157485593	0.032080359	0.045705546	0.088025634	0.038299236	0.042770262	0.076515111	0.042398367	0.128685922	0.386664291	0.101158579	0.207390571	0.650733212	0.076761553	0.0453153	0.130871604	0.026623061	0.095587474	0.015600886	0.131923572	0.052758594	0.110373924
ENSRNOG00000059069	AABR07061378.1							3.325660545	4.549270404	6.371076905	3.899749859	3.107851506	2.929768557	6.166061382	4.862625413	7.235140615	3.786176815	4.505044694	3.06130801	5.914064454	4.541554612	6.436628826	3.866452801	4.274036792	9.164604041	8.155842575	4.40646515	4.398959007	8.847853519	5.60177206
ENSRNOG00000059061	Uqcr10							61.9193693	65.49130907	56.11934604	49.62685885	66.62632634	53.9066421	38.41311988	50.92480003	46.60428506	36.08164941	39.65138562	55.79047183	80.35400221	58.72810025	65.7903614	50.87360878	37.89326647	61.82926767	61.50424463	95.36235433	76.04203371	64.88766653	73.653798
ENSRNOG00000059045	RF00405							54.56017052	40.42701383	38.52522759	39.06420623	13.0606673	13.25937654	42.10816496	10.92708082	41.28332338	9.745678748	6.525918954	11.25693575	15.53356637	12.27944653	6.228565399	55.39956034	42.47659463	49.68555017	53.77585694	62.28143816	15.69994379	50.80029504	19.70304901
ENSRNOG00000059043	Itch							17.8746271	21.21971916	22.21497021	17.3983137	16.60717738	19.14066748	17.13678642	14.58867244	16.19999854	17.22776092	17.35307506	18.83702217	19.22144185	18.62303245	20.79053664	8.592497444	15.67480603	11.94814189	17.23686757	12.97731871	16.42512507	19.40447929	18.4571684
ENSRNOG00000059013	AABR07060519.1							1.97335469	1.369971261	0.885503844	5.887445639	5.345435219	4.087691165	6.11274877	4.224044025	3.770994048	3.631011176	3.472272949	3.722996981	2.671449799	1.782273953	1.58911836	3.224345461	3.49199326	3.331400709	3.224797053	2.928258384	2.724339542	3.009642279	3.072004404
ENSRNOG00000059008	Socs7							16.87984435	17.79953788	20.17083112	11.44441567	15.39491322	12.32122212	15.58968653	15.0603978	16.56279739	14.13971823	14.2286572	13.91292989	17.97557916	22.98763377	14.46111963	5.493813767	13.37743272	6.1388726	20.98062363	9.75357656	19.06014111	17.6000115	19.97343136
ENSRNOG00000058975	Iqsec2							16.2631897	13.87775594	15.51046915	8.163566175	9.415717496	9.36373699	9.693762724	9.748090641	9.88379262	8.620377602	9.42470373	9.978991908	13.0992059	18.94174715	10.84728484	6.325829702	8.359670213	7.328544669	20.39024853	11.58954802	16.38126313	14.49185537	15.84054801
ENSRNOG00000058904	AABR07040847.1							0.02397992	0	0	0.075631578	0.041617441	0.084501245	0	0.025322785	0	0.118302193	0.02559342	0.095653074	0	0.100167946	0	0.12497636	0.043312144	0.132164101	0	0	0.024255719	0	0
ENSRNOG00000058862	AABR07051308.1							0.042850775	1.058359875	0.877457659	1.396543777	0.092960049	0.018874875	1.138228969	0.113126	1.399967315	0.06341982	0.022867004	0.042731673	0.117931787	0.067122943	0.680942157	0.022332576	1.354436608	0.078723285	0.164878107	0.04613117	0.043343612	0.416013249	0.081592775
ENSRNOG00000058842	Sptbn2							144.0247754	118.9014544	148.2108359	37.38170424	40.98337343	40.66743849	43.03639165	42.33809566	38.55196729	38.96779043	42.74380543	40.33110156	104.845748	170.6781204	78.07748163	25.76409215	39.74984449	32.60807392	195.3917719	85.08980586	147.8829361	122.634314	149.6649148
ENSRNOG00000058841	Bag5l1							0.715377004	1.148478902	1.286720156	0.908774044	0.517310612	0.682735487	1.407577009	1.573828778	1.773241884	1.352871762	0.922576367	0.951184857	1.410991449	0.529168165	1.302590698	1.087431534	1.076752	1.752339459	0.950294033	0.738052679	0.512553357	2.098022905	0.936484739
ENSRNOG00000058733	Asap1							14.77695936	15.27934404	19.49222297	15.07449393	14.68373159	14.65891224	15.67718402	15.30692012	14.60963732	14.73453811	14.98601357	14.14270551	15.76762823	16.90264527	14.17880029	8.663986176	14.41933456	12.04957242	17.43246495	9.706694457	15.7860935	16.86881396	15.40978767
ENSRNOG00000058727	LOC100910284							0.664202889	1.749863503	3.03876387	0.791393731	0.53794168	0.585135107	1.56826408	2.618552422	1.727364161	1.1359466	1.086970934	6.579410528	1.99859847	0.508654909	2.286885428	1.38465284	2.439334163	2.806552204	2.385293649	1.001070323	0.850999941	2.79428914	2.360807408
ENSRNOG00000058710	AABR07021465.2							1.234810952	2.744844029	2.733545027	0.892498219	1.406363036	1.087817067	2.353690625	2.444924707	2.333224866	1.599097159	1.812106694	1.231378846	1.529273588	0.967125401	2.452799398	0.643547521	2.718172781	2.410315758	1.866549199	1.578591944	0.78063302	2.716045156	2.130794265
ENSRNOG00000058645	Tnc							1.076586354	6.201680736	3.153259586	1.227605468	1.710330869	1.305912098	1.246534041	1.617860201	1.219542327	2.206197304	1.617473604	1.924210834	2.023907621	1.288584315	4.56214567	1.907690588	2.423162229	1.909386172	0.746544399	1.23924196	1.926636494	0.97484541	2.278591078
ENSRNOG00000058643	Zfp281							9.626307913	9.046387364	9.442280532	6.685165918	7.215745961	7.963280573	7.814980047	7.954614188	7.899678192	7.355203431	8.352860563	7.60940097	9.04640714	9.562282132	9.56073568	5.037345563	7.597926082	5.7512091	8.087583211	6.003096126	7.20381345	8.191666062	8.289296777
ENSRNOG00000058637	AABR07003304.2							0.278263881	0.244364996	0.376446078	0.260039007	0.160976781	0.408564834	0.273756243	0.130598463	0.271375884	0.549113221	0.428981215	0.709142282	0.27229302	0.290588144	0.122830405	0.193364046	0.390907791	0.198804816	0.339899558	0.166425597	0.375285688	0.225125182	0.176615417
ENSRNOG00000058589	AABR07046778.1							12.75219793	11.05133832	11.63868223	1.411222925	3.688599039	4.335989939	4.18187439	11.57630642	6.3273608	9.933396476	3.581640913	3.123413197	10.34407528	14.25151644	10.07301326	3.96432504	3.838802354	4.315628149	12.29748961	9.152285879	12.21997667	20.09094697	19.80870887
ENSRNOG00000058572	Nek9							15.85839478	16.22170349	14.72347843	13.61309629	16.80924696	16.66216669	15.92866352	15.45151581	16.29690553	15.23696842	14.79589071	16.43611193	15.62743076	15.60574949	15.05540048	9.81393176	15.67303576	9.049562038	15.30896254	11.07581459	13.68617545	14.67966585	15.98854998
ENSRNOG00000058560	Col2a1							0.539685582	0.338115428	0.262255876	2.919937781	2.467222795	3.849908772	2.279170529	2.919039679	2.721493068	3.156009484	3.020480338	2.940330802	0.695553258	0.591080277	0.557798365	5.790013216	3.043188728	3.796655048	0.520949626	0.311756438	0.199716822	0.4153257	0.35089568
ENSRNOG00000058510	AC127140.1							0.172974845	2.449428866	1.723142615	1.454812822	0.300199942	0.863507298	0.113448533	1.400403785	2.474165713	0.056890109	0.061537846	0.114996046	0.190421132	0.301059789	0.076354035	0	1.301768224	1.271122687	0.697253417	6.765875227	1.924607008	1.81925485	0.164681943
ENSRNOG00000058439	LOC100910130							0.225581495	0.222863092	0.449440017	6.830148415	0.469799305	0.238473492	0.443854533	0.666999097	0.57199368	0.667728313	0.38521576	0.2699454	1.937002875	0.235572464	0.298726513	8.088575757	2.526138264	0.580197742	7.588591362	0.777122064	0.13690558	0.602260873	0.386579666
ENSRNOG00000058393	Taf15							8.212016055	6.890540661	7.75107696	7.450778661	6.418304915	6.9371385	6.97227764	8.582790772	6.637380524	9.379046855	8.524440274	6.029712624	7.616128067	7.077909978	5.958778198	11.93085293	8.838491414	9.170854948	7.080088582	13.10963578	8.818506917	6.484537968	7.52378349
ENSRNOG00000058341	AABR07042999.1							0	0.062781007	0	0.066807894	0.137857775	0.083973113	0.156293458	0.06710538	0.061973783	0.125400324	0.033911281	0.031685081	0	0	0	0	0	0	0	0	0	0	0.060500175
ENSRNOG00000058321	LOC108348143							0.255929648	0.530975612	0.368264381	0.322876196	0.421960558	0.698936448	0.956778459	0.70268016	0.42431065	0.505039867	0.464354987	0.280740132	0.535311277	0.400897097	0.542264134	0.133383082	0.3698048	0.822816849	0.281356446	0.468387516	0.232985845	0.776460033	0.341123521
ENSRNOG00000058276	AABR07043200.1							5.499318775	37.65664595	0.83958883	1.794269147	0.987324254	2.839979558	1.305918669	4.405521472	24.22683073	3.180789179	7.893254354	0.378209217	8.559077256	10.69364372	0.753359815	0.790644098	26.03073596	0	7.296510503	46.13761358	6.90525666	6.90383892	6.860527742
ENSRNOG00000058202	Ppp2r2c							127.5048951	136.2690295	148.6644675	65.08303542	81.27024962	77.53144192	89.3960689	83.87603153	75.52012557	78.90568407	85.73840551	83.25072522	127.4125875	152.5464479	119.94858	38.45225692	76.07918506	58.39511945	129.3074325	86.67784008	119.6701904	112.2062111	134.282521
ENSRNOG00000058166	AABR07057495.1							3.201003459	3.537632768	4.323768087	2.623772322	3.907598036	5.400922816	4.857163442	4.81257114	4.656195601	5.299615886	4.227051954	3.516727393	4.061395069	3.796033079	3.87970041	1.300684943	4.017722584	1.69444541	4.831204502	0.759299782	3.621967049	5.069712776	3.202497892
ENSRNOG00000058126	AABR07011682.1							3.683019949	5.799077993	4.458799059	2.904019429	2.496846018	1.926473722	4.189507869	5.226203218	3.928588577	2.498341721	3.562317994	2.410263941	6.208438247	4.447099748	6.401381087	3.119159518	3.637927999	2.854515398	3.9224016	4.708401406	5.588068974	3.631499085	2.629834182
ENSRNOG00000058120	Tinag							0	0.041010526	0	0.261846088	0.108063634	0.03656925	0	0	0	0.040957715	0	0	0	0.043349262	0	0.043268397	0.03748803	0.038130736	0	0	0.083976367	0.151126425	0.079041229
ENSRNOG00000058115	AABR07041709.1							0.158972667	0.274849652	0.439904327	0.250696288	0.41384849	0.245084534	0.430092975	0.251812605	0.193796927	0.470564091	0.29692113	0.237796214	0.30626171	0.124510156	0.105259854	0.372833669	0.3230256	0.146028288	0.131075039	0	0.040200263	0.530534528	0.189188836
ENSRNOG00000058105	Hbb							8.50756682	9.120368116	4.808554206	4.376929283	2.51318901	3.029817763	4.897195009	13.85827777	2.559705051	6.60821709	5.312767354	4.512723613	4.184648636	5.765386196	6.951456475	6.037645836	5.803203846	4.323101098	3.183931856	22.11765928	10.71099471	6.59002806	11.201699
ENSRNOG00000058006	Sncg							35.53008149	49.35728627	27.39158557	21.85746052	36.14953121	24.32966444	17.32462234	32.35873726	22.69689208	21.96785681	35.27125547	35.89549297	19.5568273	49.33658352	42.94150945	39.54118947	33.83839989	35.27365456	17.22734558	34.49185633	31.30906145	22.12366563	63.29575416
ENSRNOG00000057927	AABR07035796.1							1.780446492	0.351798192	0.197071894	0.09359079	0.617997298	0.627399709	1.751604772	1.222097983	0.260456139	0.878362927	1.900244657	0.355099563	1.470017085	1.208546421	0.353663699	0.278375064	0.401976715	0.081773665	2.642402462	0.383349334	1.530785288	0.108033247	1.017052116
ENSRNOG00000057886	AABR07028995.2							0.135759045	0.402369182	0.751336595	0	0	0.239196139	0.801359183	1.290253448	1.191586834	0.401851039	0.869361931	0.270763417	0.448355211	0.567087167	1.258453327	0	0.735617389	0.124704839	1.193974446	0.146151934	0.27464089	0.659002806	0.387751119
ENSRNOG00000057879	AABR07044408.2							0	0	0	0.311659653	0.514486584	0.261157075	0.291644368	0.469571147	0.361385585	0.073124259	0.079098273	0.665150825	0.081586556	0	0.392569631	0	0	0	0.407373415	0	0.074964015	0.179876696	0.141117033
ENSRNOG00000057851	LOC680254							11.6112118	9.349432219	11.81202431	7.973409524	10.19218156	8.86907033	9.640320962	11.694432	10.21105122	6.291151102	9.885328919	7.362331108	7.314738948	12.40582825	9.687868632	10.35388422	6.667393562	10.41915939	12.46965447	16.11284014	14.32452821	8.063528716	11.05453753
ENSRNOG00000057823	Ubc							19.36366732	20.98538417	19.06889325	21.8132367	22.99456851	19.51915685	22.81380905	32.32027147	22.93590061	25.8216267	28.0564217	21.39296969	22.22103626	19.4369405	17.65437303	24.3425959	25.20272385	25.89352665	15.53339643	35.95624702	22.05544404	19.59659425	24.33462035
ENSRNOG00000057814	Nsdhl							11.43416107	12.70099971	12.87775307	9.284124802	11.29481736	9.014559158	9.889608694	11.54581474	10.3894903	10.92618112	11.02804407	12.26105342	9.346870954	8.992029162	11.2700911	12.56535704	12.46003842	15.81907852	8.849740195	11.31783327	9.236330565	9.040025082	9.761154562
ENSRNOG00000057759	AABR07027854.1							1.187125163	2.932048839	3.105796077	1.985528189	2.153918766	1.66378525	3.078995236	3.931756968	2.736475636	3.620410447	3.282685519	1.022394835	1.960288366	1.465103249	4.073042902	1.462370181	2.972594206	2.230493062	3.144024851	2.0912797	0.927874371	3.667079751	2.671407893
ENSRNOG00000057747	RF00015							0.366466134	0.362049979	1.62251829	1.155817549	2.226022475	1.614207074	1.081589082	0	0.714789648	0.361583757	0	1.827237782	1.613712007	1.148090583	2.426465662	0.763965923	0.992857825	0.67325312	0.402874813	0	0	2.66835492	1.046690138
ENSRNOG00000057729	Strip2							17.35737972	11.63461798	12.32834488	3.306541124	4.514487385	5.228982901	4.699446042	5.393933653	5.719449078	4.083205334	3.886775166	5.329515868	15.64569174	21.73160639	10.52198506	1.651478987	3.972217413	2.802156248	16.61212664	7.637393204	9.87880889	13.20092715	10.85170987
ENSRNOG00000057696	Sbk1							0.394524818	0.563001888	0.776332137	0.215066507	0.24091388	0.257451813	0.488761146	0.570921019	0.384758958	0.418103332	0.452261017	0.276856918	1.077748828	0.625626987	0.561149862	0.137076567	0.461860233	0.40266729	0.915633534	0.503380437	0.69466409	0.797960834	0.626016974
ENSRNOG00000057629	AABR07032786.1							0	0.175376364	0	0.27993798	0.077020094	0	0	0	0.086560708	0.262725791	0	0.354044289	0.195419805	0.092688839	0	0.647611529	0.320625707	0.326122611	0.097575921	0.095552527	0	0.107712197	0.084502473
ENSRNOG00000057626	Kif1b							62.58449192	70.70766942	71.95590528	60.64673567	69.75608727	71.64315876	68.83851815	67.19264444	67.75664797	67.52737703	70.67425883	73.19475754	69.0870907	69.46845147	69.90490114	44.93651585	66.70215838	48.38056936	63.21061511	47.54463673	63.38200927	67.45528818	65.27871183
ENSRNOG00000057558	AC128792.2							200.9233866	179.9037319	154.2744474	89.82220094	82.62108872	77.4995491	96.51926164	116.9829793	96.73919779	109.3034827	111.6647102	75.09172092	178.5450085	160.6746973	135.1938432	110.1870365	120.9681928	110.0728049	175.912235	169.9259815	183.4601145	137.9512541	154.7557801
ENSRNOG00000057557	Prlr							0.160791332	0.238280538	0	0.676171415	0.837165922	0.761371291	1.008439887	1.061222366	0.666447549	0.892401366	0.986758943	1.102367881	0.221260983	0.62967283	0.106464038	0.188549463	0.78050028	0.24001066	0.066287276	0.043275135	0.020330079	0.390257382	0.133947224
ENSRNOG00000057522	Retreg1							4.119584814	2.374132336	5.44647064	3.127940467	6.702740087	8.06485067	8.443439671	11.11738177	11.04842965	5.984141913	7.816485302	3.30933065	5.66885899	2.569274233	8.258815213	3.399428825	5.115500233	1.366497473	3.648255252	2.710250416	7.40793818	8.193349063	4.0855003
ENSRNOG00000057515	AABR07046136.1							47.85318823	45.10289291	56.25477089	22.20531983	27.49234387	26.94150253	33.11694305	31.82994795	30.46873149	28.00376303	25.24298301	27.31569056	50.01541372	54.6826594	41.66371131	13.87449345	31.59226061	24.25199086	75.46446222	23.92262221	40.3919364	63.81283156	51.0051012
ENSRNOG00000057397	AABR07071701.1							1.833937976	0	1.449947814	0	0	0.230803292	0	0	0.511011898	0.258500669	0.279619334	0.261262946	0	0	0.34694202	0	0	0	3.168221666	1.410237956	0.530008735	0.31793995	0.249430545
ENSRNOG00000057378	Clec16a							11.88926725	12.21962266	13.47823079	10.44304964	10.6997106	11.65649243	11.77213362	9.94279846	10.6785902	11.12540405	11.97291391	11.09130401	12.09623497	11.49466572	11.04645571	5.476765013	9.715344905	6.693627333	10.49854256	6.193276159	10.29969463	11.00735666	10.42467536
ENSRNOG00000057367	Glud1							203.3497185	220.1863713	195.9313925	165.0264497	214.8411723	171.4152786	173.798325	191.9213875	184.1942118	187.9771419	211.4284981	224.3303713	152.756669	163.0093742	186.3481618	247.3806661	249.7250409	247.7863845	117.5941975	162.3035829	167.3747989	134.0071977	192.1525219
ENSRNOG00000057347	Cebpb							6.332828804	6.594704065	5.636100873	5.623157248	4.344297443	6.408263328	4.335911914	6.371165544	6.968943057	5.44629059	6.439256707	6.955283758	6.594718481	7.775106285	6.969657601	7.67139993	5.835054837	6.957029291	9.54922972	19.94617936	8.007080386	8.567980608	5.255194254
ENSRNOG00000057292	AABR07043287.1							4.318119021	6.636128938	5.576184847	3.783097599	3.122561647	3.592745223	4.720187961	4.559931863	3.743316069	6.154184591	5.888850561	2.631515938	5.017737034	5.010408703	6.671318843	3.500743444	3.899658447	5.288687163	3.955939429	4.132167118	4.125128226	8.44264639	5.253067374
ENSRNOG00000057256	Slc19a3							2.76992245	2.974503358	3.910181847	4.093779405	3.100317592	2.157266255	1.974675407	1.780457266	6.890418491	1.940839697	2.013710207	3.843093658	2.872526666	3.353741309	5.741330848	1.171619782	1.993944983	1.106252607	3.751230198	5.747856958	5.156899505	7.551073819	4.08945401
ENSRNOG00000057243	AABR07071228.1							0	0.296926524	0.249500454	0	0.065200658	0	0.073919925	0.952136716	0.073277178	0.074136041	0.240578144	0	0.413577134	0.078464891	0.298501059	0.156637038	0	0	0.247806017	0	0	0.182365556	0.143069595
ENSRNOG00000057241	AABR07057233.2							0.560224898	0.536177768	0.271291525	0.184054573	0.075959149	0.293036302	0.258351437	0.554622428	0.443915376	0.43184461	0.373699931	0.453917569	0.501092577	0.932402991	0.510041375	0.109489841	0.30039866	0.225141211	0.654376382	0.603112317	0.230208952	0.722353603	0.466695368
ENSRNOG00000057214	AABR07043510.1							0.015620811	0.169758267	0.051870518	0.26275908	0.121995479	0.055045137	0.122942134	0.082477847	0.304682826	0.107888877	0.400124738	0.015577393	0.206355955	0.2120645	0.103429368	0.048846671	0.112856224	0.04304665	0.154554747	0.622215868	0.221206575	0.037913341	0.237950478
ENSRNOG00000057207	AABR07014239.1							2.690719811	8.639458403	8.339159321	3.960323793	3.502332658	4.740824381	8.867893665	10.93938609	9.053197268	9.026563885	8.328121798	4.293185708	8.590108848	3.231375072	9.264289617	2.38395222	9.719869403	9.762928415	9.022036636	2.462199242	3.946416391	8.816388891	7.044727544
ENSRNOG00000057161	AABR07027407.1							8.164097467	35.48914513	41.86947256	18.88274137	22.67022433	18.10044589	29.58396621	27.15704295	18.97611835	22.82343032	30.6422026	18.58954301	14.97921738	5.541694637	34.23582758	10.92088416	20.52132336	18.37336904	1.795041308	25.04890998	40.6018081	8.751677355	15.41583038
ENSRNOG00000057153	Pla1a							1.970391695	2.390619366	1.760075541	2.980065076	1.259866887	1.796739518	1.360331947	1.277642946	3.270121276	1.023231813	1.14372075	1.86149849	1.826632341	2.346454423	2.014191172	1.477310261	1.373606544	1.047867053	2.508175486	5.991552648	2.972097593	7.089619307	2.27085725
ENSRNOG00000057096	Gnai1							62.56672523	69.31627257	64.84525375	76.30884867	82.40086081	78.62730547	74.27580719	80.98397203	70.90737874	76.92340306	74.61973446	82.98573064	78.72973703	70.43963138	78.01545713	54.64614115	74.1886568	57.13281507	56.05525389	46.40700572	62.7464774	66.86047713	63.08484191
ENSRNOG00000057092	Slfn4							0.385453656	0.414409456	0.263516801	0.166861242	0.304966829	0.229708192	0.234217715	0.287321575	0.265349886	0.357946646	1.028472708	0.36177158	0.461771547	1.408838682	0.420360193	0.31905618	0.481197179	0.301999193	0.411285561	0.488190175	0.366952337	0.206368311	0.528874178
ENSRNOG00000057054	LOC103690118							0.475967967	0.141069673	0.105366726	0	0	0	0	0.050262197	0.046418611	0.046962671	0.050799369	0.047464503	0.052397422	0	0	0	0.171937132	0.393490967	0.052325573	0	1.636903471	0.173283606	0.453148719
ENSRNOG00000057009	LOC103693189							19.56802786	10.06179895	11.2729276	3.488856675	7.646088692	3.225940268	3.715113455	8.217195222	14.73123953	3.274341801	8.915678548	19.3995245	13.101363	2.270521415	5.909977859	15.14833196	8.577505441	3.573916469	5.157878114	1.72470481	2.083482613	5.971423893	4.793653685
ENSRNOG00000056996	Cfap65							0.297978164	0.672885335	0.117793729	2.002689508	1.874649606	2.025049089	1.696088918	1.303611378	1.691719772	1.942554463	2.033106053	2.090662121	0.164016159	0.444536528	0.845566869	3.594028888	1.758771666	1.906231109	0.081895628	0.653035898	0.053822373	0.400356239	0.567384499
ENSRNOG00000056964	AABR07033570.2							0.706251161	1.028248977	1.234305296	0.312629347	0.354810054	0.29471584	1.023931253	1.295338454	0.83377299	0.770193653	0.515738461	0.444813578	1.554967668	0.310539332	1.575164268	0.348705043	0.839223323	0.990189017	0.858145915	0.360150378	0.338387655	1.488599991	0.601613436
ENSRNOG00000056907	Nipbl							7.948874843	7.817933173	7.782250284	7.15976234	7.385524174	8.049574148	7.47006015	6.951170852	7.405106648	7.786801411	7.071031317	7.28809702	7.246468545	8.24890911	7.25627127	5.400003111	6.921498853	5.641282059	8.136208996	5.025648572	6.334343136	8.057357395	7.784586447
ENSRNOG00000056855	LOC100911991							12.35035692	16.70406247	23.41264599	14.59345873	9.177457831	13.24007051	20.87796591	19.14047113	19.54285687	21.35092068	24.95175069	9.436507199	21.37064093	14.49589735	15.75605763	13.19965816	19.29085554	29.08084897	18.8170929	14.56922828	11.54227526	25.41593815	15.16979336
ENSRNOG00000056849	Kantr							8.415813386	6.687667459	5.366361221	19.5226375	19.92414297	19.50199457	21.23867728	17.00139986	21.94612199	20.48845421	19.62388186	19.70394727	9.667444673	7.164577529	5.93573698	10.29774587	17.43101541	12.52013671	5.430481018	4.530038493	4.811472865	10.65707447	6.70597648
ENSRNOG00000056837	Abr							56.43128194	63.56609105	64.15440089	74.37337471	79.91008257	80.65889743	79.74572296	78.9457009	84.67903161	79.63690971	78.91907382	83.00885555	58.73402257	62.017659	61.90535012	50.06558111	74.51076064	60.00132913	51.95215089	49.88719175	58.93624776	66.45357306	56.81193534
ENSRNOG00000056810	AABR07037536.1							0.262237603	1.276881818	0.704922888	0.64985289	0.926487247	0.957084583	0.515979154	0.632966396	0.675900967	0.388115773	0.739689152	0.709809396	0.659855897	0.743312749	1.265049172	0.429536187	0.811970276	0.585006082	0.700135533	0.564625846	0.359987118	0.977448502	1.212659506
ENSRNOG00000056731	AABR07027799.1							4.521402778	6.428002433	6.713481449	5.449057379	7.687458538	7.707267599	11.53628461	10.01501343	8.137825161	8.704711743	9.1019965	8.284527436	7.486382395	5.988440482	7.107080593	1.226106539	7.635331257	1.958441539	6.910356717	2.176539565	5.986326351	5.799224693	6.544443508
ENSRNOG00000056697	Kcnab1							112.3135746	66.74178704	96.16419507	10.95840885	12.92150009	10.66033452	13.58866374	14.22441782	12.15183364	13.05420969	12.71410686	10.9577722	84.82692172	117.0019442	54.62398315	8.349337598	11.42279609	11.44568887	113.0290107	71.67726348	80.74599551	77.62071159	75.36518892
ENSRNOG00000056656	AABR07044049.1							0.401556513	0.793434993	0.921462162	1.142930913	1.35131812	1.397761994	1.551300337	1.303158098	1.528259881	1.710453022	1.452975233	1.85569943	0.894897104	0.818227098	0.661459552	0.2756365	1.370965347	0.611767305	0.678327833	0.506104089	0.634029141	0.820106788	0.736636001
ENSRNOG00000056652	AC112739.1							0.69056624	0.341122235	2.675279435	0	0	0	1.358759309	2.187712975	0.336736164	0.681365924	1.842578273	0.34432342	0.380108464	2.163453931	0.457241506	0	0.9354672	0.317168378	1.138761755	0	0.698508622	0	0.657458545
ENSRNOG00000056643	Cdh8							15.29604834	11.60831167	14.13040052	8.747181328	9.295859936	9.866257906	10.61189094	9.836890049	9.404683611	8.355577165	9.252857975	9.204900563	13.00492308	15.02283547	12.51794844	5.494787329	8.527234709	7.487152149	13.34784298	9.036918779	9.57227897	11.83121997	11.44861005
ENSRNOG00000056609	RF00003							7.300819753	4.589989182	2.571240791	5.233285012	4.031574038	2.923508368	2.285357671	3.50439208	2.912767817	1.637170901	4.250213883	3.30933065	6.21054996	2.079319612	4.394598921	4.496788305	2.996959732	3.35317457	1.824127626	1.429041128	1.007016596	7.651754803	3.159453565
ENSRNOG00000056608	RF00019							0	0	0	0	0.508181601	1.031826483	0	1.855266395	1.142261889	1.155650048	0.625031453	0.583999526	0.644693767	0	0.775517457	3.052118759	1.057750494	0	1.287619501	3.782755928	1.777088111	0	1.672651888
ENSRNOG00000056558	Gabra3							10.0269449	7.582167606	11.4403997	22.13217432	23.99975544	22.9205847	24.03015021	21.95472365	19.74286539	22.31866393	23.68555947	23.4812411	12.71231481	11.8109324	11.70494605	14.61229172	20.79274927	16.50032528	5.877260847	6.343714794	11.27185641	11.87987556	11.78574206
ENSRNOG00000056550	Epb41l4b							5.050824385	5.653129847	5.962093213	7.384117101	8.019895416	8.567397964	8.375632961	8.151781714	8.86164801	7.802419521	8.081638704	7.559260418	5.371005004	4.667569582	7.176379435	6.373938241	7.910297992	6.481848907	4.98566553	6.010315504	5.175157238	6.725495267	5.868608144
ENSRNOG00000056487	Oxr1							31.69985602	41.84911236	45.30209832	43.08972487	46.39154495	44.99571558	49.37838007	48.72559181	43.30848232	44.92986371	48.30240149	43.2050427	39.39376586	31.35385505	47.12571654	33.58793369	42.36380368	40.79182028	27.4162864	32.98654551	38.26780777	34.62813887	36.19614774
ENSRNOG00000056485	Ppp2ca							3.661114891	5.139941803	6.185196741	2.768576587	4.012995355	3.904298272	6.255771689	5.290501592	5.011213448	5.006574238	6.169665314	5.380331121	5.798084593	3.219591657	6.039029485	3.146635985	4.988487813	6.490015296	5.225243006	3.249916115	2.728690132	5.612152928	4.647454277
ENSRNOG00000056462	Tmf1							16.51234914	20.9967776	23.26002036	17.77783851	20.34729358	20.39059498	18.93669016	17.8737995	18.70997596	17.26550404	18.37043178	19.54399906	17.79251785	15.43292612	23.80456513	11.35827098	16.56428823	15.22627823	16.01928964	11.02892461	16.47699059	17.43242309	18.41654318
ENSRNOG00000056454	AC096600.1							447.4986283	357.0855991	385.4993457	38.31829026	40.41335718	28.54136983	48.80594348	99.42970071	68.12914554	99.8951736	68.07545965	46.4428098	427.9892455	504.3231126	162.2277364	78.09285557	62.17421547	48.36011398	527.5748103	468.6770481	577.5837563	355.0796475	483.878346
ENSRNOG00000056428	AABR07044962.1							0.98887085	1.282252539	1.36818666	0.584785082	1.126254516	0	0.486425992	1.5663708	3.25482591	0.670791181	1.055407483	0.832040712	0.714399405	0.290437814	0.368300582	0.096632006	2.037250434	0.170315973	1.698618586	0.1996074	0.343833913	0.450017436	0.882620241
ENSRNOG00000056422	RF00289							14.50682366	9.273651613	9.445374333	24.22263349	14.06937062	9.77287083	12.59278717	16.22032906	29.95989754	18.52341933	18.21520236	12.76456108	11.27293102	17.82273953	16.95059584	27.5737129	17.72487613	32.92207759	29.08180615	56.03882711	35.38944039	14.49806173	21.12320384
ENSRNOG00000056332	Miga1							24.11887814	23.73003678	27.68652432	26.7498362	29.89900403	32.0467107	31.45286645	31.13719419	29.20845376	29.87768792	27.93401803	30.26303037	24.98322437	27.78192426	23.77909433	14.29671336	26.80807907	18.19874505	21.92595336	11.37764027	21.68185484	24.28405237	22.04783403
ENSRNOG00000056257	Cacng7							79.93304233	116.2658284	113.6038303	73.29624037	80.32353641	74.54946339	82.54462802	82.5557799	84.32434768	71.65698301	85.49563187	72.73832252	96.51587417	87.64993219	123.7600343	69.22134777	76.16262118	84.55180332	66.99714991	104.9477892	125.0912523	81.11511898	93.71523683
ENSRNOG00000056248	Marf1							4.500236829	1.905431168	2.950517248	0.593458229	1.108941765	1.408993664	4.126524735	1.846256702	1.934454017	1.686378426	2.845004699	0.6801958	5.049071677	2.693645435	3.093926842	0.138925684	1.763010043	1.82204262	3.17181294	0.911555307	2.934212946	4.376629739	0.90317494
ENSRNOG00000056209	Exo1							0.071366762	0.164515741	0.052662382	0.075029176	0.061928941	0.020957049	0.093614242	0.150726541	0	0	0	0.094891201	0.026188277	0.024842528	0.031502501	0.074388558	0.085934329	0.087407613	0.026152367	0	0	0.144345497	0.045296825
ENSRNOG00000056184	Lrp2							0.165585426	0.167394433	0.093771767	0.502006711	0.554701578	0.563140988	0.572055013	0.504242079	0.518259359	0.683913579	0.583609823	0.852506787	0.190764853	0.148790921	0.234575033	0.634192186	0.601633097	0.392636949	0.101601745	0.078766772	0.093482717	0.210292927	0.095321317
ENSRNOG00000056183	RF00413							3.6202412	0.894153737	1.502673189	1.427259549	1.570743132	0.398660232	0.445199546	0.477871647	0.441328457	0.446501155	0.48297885	1.353817084	0.498172457	0.472572639	0.599263489	3.773528648	0.408676327	2.494096787	0	0	0	2.745845025	1.292503731
ENSRNOG00000056153	Tent5b							0.094106309	0.023243067	0	0.024733919	0.02041533	0.041451871	0.023145467	0	0	0	0.050219148	0.046922372	0.051798948	0.049137131	0.093465278	0.122613672	0.127479973	0.064832764	0.02586396	0.050655259	0.023797163	0.057101464	0.022398647
ENSRNOG00000056151	AABR07007642.1							3.775881723	3.174298425	5.8667382	8.037931279	10.88789556	10.16513157	9.967435778	11.09517775	10.97863017	10.38996091	7.984795222	11.06228549	3.821082495	4.285994488	4.534356484	2.884593748	9.996925751	2.542079018	2.500924095	2.22183073	2.917857276	3.187638229	3.148289419
ENSRNOG00000056150	Purb							57.49820838	56.70928167	66.33281193	37.86360482	48.65022187	48.53404494	44.34969931	44.26825634	43.18196063	52.10439594	45.15636109	47.13574697	68.35380095	68.24194999	51.65173426	18.11155583	42.48903692	18.55047903	53.94015149	29.19708929	60.37183305	53.55671299	64.34333872
ENSRNOG00000056069	Kif11							0.37878237	0.486483136	0.293483413	0.053096107	0.153388993	0.077861352	0.074529284	0.106665073	0.172389556	0.149494363	0.094329414	0.088136897	0.125095937	0.210964577	0.217361266	0.210571034	0.273660242	0.208763967	0.138804892	0.095148585	0.102170359	0.183868887	0.252435732
ENSRNOG00000056041	AABR07062570.1							6.163029662	5.844396164	6.205656567	8.689636811	10.06999194	10.16872476	9.875502979	8.227703145	8.824741694	11.16530217	9.481584801	9.434675579	6.376194881	6.801915086	5.704789903	4.812616246	8.730274003	5.415064522	5.846272391	3.439462343	6.150515443	7.354089284	6.181539584
ENSRNOG00000056040	AABR07045680.1							16.30474669	22.56641582	18.13036633	16.11456819	16.95217116	14.62857395	18.40606124	18.56666596	12.97006047	16.82888126	17.32162639	13.26229868	19.93441785	18.91003873	22.1885787	21.92918535	17.98175839	20.56767112	17.75943122	33.08365028	26.98044466	15.0451584	22.81960047
ENSRNOG00000056013	AABR07065593.1							0.158655989	0.235116122	0.351222419	0.166797929	0	0.419307973	0.312171793	0.083770329	0.154728702	0.391355594	0	0.158215011	0.087329036	0	0	0	0.286561887	0.072868698	0.348837156	0.427004321	0.401201831	0.385074681	0.075524786
ENSRNOG00000056009	Rab11fip5							20.21624737	25.2143138	25.98803862	20.11568971	24.48843867	23.62535017	24.20849233	24.14971571	24.131813	21.42111512	23.33386948	23.83934361	21.44964287	21.49373259	23.78332708	11.55318093	22.25001651	16.59548322	22.37559308	17.16818936	22.4998042	20.57407433	19.82762743
ENSRNOG00000055992	LOC103690095							0.224202605	0.253143793	0.177259036	0.033672611	0.138966551	0.141080833	0.661712141	0.37204806	0.406069508	0.316022265	1.435729086	0.255519364	0.282075128	0.100342501	0.466557955	0.16692553	0.578501611	0.617840598	0.598587725	0.482732392	0.226781217	0.621900771	0.213453699
ENSRNOG00000055936	Trnp1							181.8450358	238.9289565	246.8196122	92.53188898	90.060573	83.28118086	118.3994404	133.6010715	118.3150821	105.532326	129.6691359	82.67469402	212.6006067	185.0226433	218.5243481	66.02840282	114.0170787	108.5263177	208.2411183	226.3069999	270.1121507	152.6787032	178.0757501
ENSRNOG00000055915	Ago1							11.32172105	10.24465955	10.17194159	11.489291	13.20110002	14.04013374	12.52297268	12.85186617	11.86907468	13.13140402	12.26023235	13.99413418	11.82564056	11.06664908	9.620608448	5.371982831	13.2900522	5.532642977	11.44535795	5.637433558	9.211794228	10.42393558	10.75922025
ENSRNOG00000055889	AABR07030901.1							0.447597941	1.286411916	0.810706516	3.080080552	2.471673456	2.25835047	1.761388941	1.546897866	1.269871528	1.967281655	1.997716335	2.759278416	0.761511576	1.274787228	1.347118198	3.859641188	2.131352834	2.840687894	0.98413425	1.533201483	0.658539464	0.839465427	1.355896285
ENSRNOG00000055843	LOC100911224							0.095829914	0.157791836	0.106071049	0.167912888	0.138594982	0.225125778	0.848497959	0.236124814	0.436136358	1.134638229	0.272740998	0.254836157	0.281320917	0.066716137	0.084601904	0.066591682	0.317325148	0.264080836	0.7725717	0.03438869	0.096932079	0.193824355	0.304118525
ENSRNOG00000055821	AABR07003349.1							5.06833768	4.649599432	4.007128505	4.947833102	2.51318901	3.827138227	4.273915644	4.587567814	4.236753188	3.929210162	0.772766161	0	3.188303723	0	0	5.660292972	5.231056988	2.660369906	1.591965928	0.38973849	2.197127119	2.636011224	4.13601194
ENSRNOG00000055809	Epb41l1							3.66123125	3.866566974	5.409986446	2.806254282	2.738841058	2.875842471	6.423132585	5.04708642	5.822017798	3.363318481	5.986487851	15.52148017	4.010649271	5.631490615	3.415367639	2.556702381	10.0495878	2.94893811	8.049954523	2.776533714	10.63570065	16.89689562	7.074428636
ENSRNOG00000055766	AABR07044415.1							0	0.699219747	1.096737778	0.297627584	0.122830624	0	7.659120157	0.448429318	0.276091736	0.83798321	0.302147906	0.141156284	0.779132278	6.356213979	0.374894695	0.147543182	0.766994434	0.390072009	0.311225566	0.152385902	0.143177715	0.515333948	5.660063733
ENSRNOG00000055765	Rasl10b							4.088437933	18.22323032	25.67878927	1.124541945	1.505738243	1.31924333	3.99882378	8.333564294	8.299012163	3.494542265	4.008359293	1.825201862	8.975430223	4.468096261	13.85006902	1.288375479	12.04269772	3.362514889	15.73119535	2.226301639	6.515754022	9.317297929	9.120046225
ENSRNOG00000055714	Ak7							0.697128807	2.046505919	0.485024224	5.276910262	4.407403618	5.176335257	4.467731092	3.743938721	3.06913848	4.696971801	5.01692469	5.263590263	0.767441397	1.414408806	2.453003866	8.138440578	4.550901841	3.878782066	0.240865135	2.079948158	0.08058819	0.797659282	1.839415113
ENSRNOG00000055705	Htr7							0.041110791	0.365538417	0.136512637	0.734748894	0.356741386	0.289735172	0.525782809	1.823345088	0.160372626	0.567883093	1.798954947	0.327972205	0.135771709	0.042931582	0.326646031	0.042851495	0.334141415	0.188816687	0.090390357	0.309805888	0	0.249450477	0.156559296
ENSRNOG00000055661	AABR07065420.1							3.052250682	2.772612513	3.129023184	1.529066814	2.506401849	2.598674105	2.29744951	1.903620389	2.237517116	2.162682548	2.295640215	1.940656862	2.886530119	3.679454457	2.929732614	1.259783998	1.868474895	2.088677762	2.49973045	2.006832449	2.07205061	2.436231224	2.145307977
ENSRNOG00000055652	RF00287							45.04529624	32.89313091	21.67790831	50.44543586	43.3370605	33.64430942	37.57192237	40.32923345	31.51519277	55.07335555	35.53457509	23.43657116	40.96447611	54.19865873	55.76097647	48.99401129	45.10178745	44.07600552	62.43899152	67.46948279	51.50642263	65.36011436	46.61488867
ENSRNOG00000055648	Haus7							6.145099283	5.416326115	4.667910664	7.347183799	6.508722295	6.421988125	6.490079921	6.29836277	5.846099803	6.30100268	6.88007391	7.089277156	6.134831766	6.00832142	6.462254389	8.257805127	7.154617939	8.494770399	8.676334729	7.977551836	5.728263846	7.274619981	6.165953252
ENSRNOG00000055579	Tmbim6							237.1035885	262.2046406	223.6371043	219.2200617	221.7542389	212.5013935	199.4930973	192.7200651	202.6031547	195.054349	202.1241796	213.5025835	239.367281	251.4318377	257.7445747	208.7749096	201.0720959	206.9131257	248.1708848	295.1013766	248.0679329	232.29512	237.2497647
ENSRNOG00000055568	LOC100910754							0.80785812	2.394368718	1.998782476	0.34971833	0.701023784	0.627961225	1.355786685	1.806560118	1.529376897	1.453526432	1.267963569	1.137335593	0.889338896	0.942889561	2.202543612	0.792531076	0.600822476	1.571459551	1.880723471	0.409271922	0.336473326	2.133764058	1.583497014
ENSRNOG00000055564	RGD1564664							43.80491852	39.08894013	35.92627685	16.02623195	16.27492561	16.10758804	17.01906911	16.27846644	15.95236281	16.30833465	14.53298941	15.756684	35.77842444	38.05378472	20.86725681	24.28042519	17.05366764	24.11139016	37.09451791	44.94564839	34.08697038	30.91880548	36.60889422
ENSRNOG00000055562	Dkc1							42.09218131	37.75829139	35.77184322	33.14944062	32.84953835	29.59052543	31.05030027	36.78013937	32.78708251	34.45523197	29.87422372	30.11591479	36.31056387	47.08489698	34.30191498	45.19918851	32.05562705	45.08579015	53.09375728	75.28527465	46.40234529	39.99085417	44.30917553
ENSRNOG00000055530	Panx2							42.21337852	54.03387903	52.19095862	26.97251253	30.30052411	27.18712344	29.87708955	33.45462189	31.03621557	28.99393159	29.9410436	27.01503675	47.12523451	43.29122032	54.95133127	23.49555573	29.25814067	32.01855574	44.44738834	56.65179856	53.31142406	38.5951832	51.34897843
ENSRNOG00000055446	Amfr							95.28992015	95.92140659	98.68667034	82.40347194	81.50910231	82.19234955	84.07628765	80.20051589	83.65345877	81.95209766	77.71819672	81.59863859	89.10486526	91.29203248	85.42263235	60.48427347	71.12784432	71.76664533	99.33677871	83.46280686	90.43968098	97.72767538	89.81875136
ENSRNOG00000055404	AABR07012826.1							8.383716463	4.585059011	6.296916222	14.32267477	15.71924141	24.00354239	20.03063222	19.44542372	17.66641132	24.96377885	19.33367969	25.82770838	6.757166255	7.34797156	3.568546492	9.36289063	17.71135601	11.55160617	6.089568916	1.289360417	3.785776678	6.90383892	6.128864811
ENSRNOG00000055391	Eif4ebp2							11.47548154	11.06726135	10.81168634	12.38753571	12.35848841	13.05800307	13.13758661	12.2623668	11.09150009	13.47928014	11.73729734	12.73780099	11.20418054	10.98508474	9.723898126	6.58587547	12.05980709	5.301916441	8.973581528	4.926882793	10.121985	8.869597514	12.42104215
ENSRNOG00000055382	Hcn1							3.222434102	1.752049248	3.231672246	5.138547774	5.536272406	6.058711766	5.893655398	5.686707206	4.893281198	5.718835934	5.239673523	7.224932591	3.095090281	3.387740135	2.176615251	3.020735641	4.960934068	2.979912888	2.401349764	1.024439332	2.143829684	3.070733567	3.109121937
ENSRNOG00000055365	Edem1							5.787939359	7.047066299	5.819974768	5.913558499	5.977505592	6.247989225	5.814479233	5.337293158	6.55894493	5.348873608	6.220886236	6.869316845	6.640939689	7.321248172	9.01410055	2.825318532	5.852813889	2.995298769	7.841695014	4.015064378	7.029532433	8.977817142	7.02388244
ENSRNOG00000055340	Ski							29.57896442	28.70289731	28.35988495	16.32521614	19.40806262	16.65848164	19.16990046	17.03266792	16.63391935	16.43348904	17.74932087	19.8559839	27.13065998	36.87849877	22.25491227	11.95662725	16.60202599	13.02159044	37.52884459	23.18821454	25.00441209	28.23626698	33.3113708
ENSRNOG00000055319	Mrfap1							206.2628929	183.4982989	185.0357341	234.2652758	206.7043379	222.7171568	205.7200066	198.816746	202.0193792	208.3315774	193.1057601	214.1609692	199.3074516	196.331124	186.7110677	293.8471526	214.6702585	272.9382881	183.2297464	268.2348821	206.5744856	186.3570033	195.202996
ENSRNOG00000055317	AABR07028908.2							0.319579531	0.225520279	0.394158849	0.182389022	0.221853661	0.104570614	0.287453819	0.40497102	0.356192946	0.315321818	0.27286607	0.291374878	0.321657056	0.114422969	0.205555987	0.133244439	0.445283531	0.159359899	0.351329992	0.108128303	0.332490958	0.432149501	0.165168621
ENSRNOG00000055246	Ncor1							15.7118991	16.55976596	18.91121535	13.26748313	15.281419	15.18450608	16.61049315	15.04268843	14.53052827	15.04139679	15.79440262	14.6212897	15.68964377	17.77446559	15.15969985	10.14859799	14.25422885	11.10348951	16.7274282	10.42751029	16.29264843	15.9169764	16.4373738
ENSRNOG00000055229	LOC108348118							0.800089836	0.125753128	0.281779813	0.114702137	1.404344772	1.345614811	0.250450156	0.307234374	0.390142417	0.735605555	0.155258955	0.253866461	0.240214664	0.075956881	0.096319976	0.056861391	0.443385823	0.217142064	1.47929254	0.078303623	0.12875098	0.662011951	0.103872446
ENSRNOG00000055226	Dab2ip							23.5744246	21.25113487	22.2436979	17.70158027	19.17985162	17.20712204	19.67652373	20.74716719	19.73841701	19.30976422	21.01989477	18.80140277	21.66010169	27.19314962	20.79121236	13.47658619	19.65019862	16.862185	25.04462156	17.02572997	24.98612607	19.45908461	23.91803897
ENSRNOG00000055171	AABR07048040.1							2.036385675	2.682461211	1.252227658	8.563557293	5.104915177	6.97655406	5.787594102	6.929138886	5.516605713	5.581264434	5.071277929	4.963995975	5.230810795	2.362863195	3.89521268	4.95275635	5.517130417	4.156827979	4.228659496	4.628144564	8.010359289	7.413781567	3.231259328
ENSRNOG00000055148	AABR07031588.1							0	0.01996419	0.04473452	0.042489459	0.035070719	0.035604297	0.059641076	0.234732622	0.078829982	0.119630891	0.064702173	0.100757699	0	0.021102702	0	0	0	0.01856229	0.044430713	0.021754686	0.040880241	0	0
ENSRNOG00000055078	Cyp4b1							3.001859898	2.815903443	3.356224382	3.283421459	0.973541809	1.362325219	1.16339455	1.985229219	4.465258277	0.807781785	1.81227394	1.572352024	2.169705421	2.84982891	2.489529135	1.264227872	1.341786033	1.810435739	2.700079267	10.05406601	5.091312335	4.415653319	2.309448291
ENSRNOG00000055076	AABR07025023.1							0.228166462	0.315583672	0.404080185	0.575701331	1.029562725	0.924623731	1.930445091	1.397473389	1.290607589	1.440810449	1.461112488	1.592725981	0.351651146	0.714815757	0.120859863	0.428089384	0.90664328	1.047939827	0.451502942	0.147380101	0.046158133	1.495216451	0.999246582
ENSRNOG00000055068	Ppia							45.26715656	182.0371268	80.83912173	54.45887216	48.12241555	44.53782279	89.29729025	82.46272613	75.92918188	75.43776541	71.63934729	58.17182783	75.43420747	41.26149855	119.7871534	69.23540648	69.67931378	129.4592114	52.07314332	58.61301503	77.09970816	70.98009389	55.09297155
ENSRNOG00000055042	Gprin2							1.312834721	1.90228751	1.889074867	5.796869552	6.455581661	6.052626116	6.586996364	7.2552469	7.42595751	6.563076314	6.258556707	7.200521633	2.119696431	1.188182635	1.796473405	2.919301284	6.71845918	2.371675919	1.780027837	1.224892396	1.504991836	2.602216208	1.999829949
ENSRNOG00000055023	AABR07006258.2							308.8373849	251.1240282	218.9853099	171.473594	168.7379164	161.2283764	162.5451961	165.5266046	168.9818492	170.9624421	161.8698479	149.1311131	303.1432396	284.4686192	255.2607458	220.7915698	171.0180001	225.7069149	289.6869915	335.2165626	282.3931647	217.470926	257.3274095
ENSRNOG00000055012	LOC108348078							6.514611891	3.38638224	8.142673376	2.655277496	5.23563474	4.061518337	10.58977337	11.62094045	2.463145939	6.012482664	9.841099259	8.435461616	9.665214348	4.458675275	7.220119569	3.531035112	8.218508367	9.095920766	3.063065315	1.942153211	0.912397587	2.359583872	4.942742457
ENSRNOG00000054955	AABR07005985.2							9.249132356	26.20735759	28.72206303	22.55377025	26.50249016	22.71848922	31.31045325	30.65777846	21.83009858	24.14563019	30.19708412	21.80955651	18.45487901	9.424013079	30.70548794	17.07217396	21.92614411	21.26955013	5.719522749	11.72044216	25.07796169	12.12069139	18.58981711
ENSRNOG00000054953	Pcdhb6							0.383894472	0.480406506	0.708200732	1.479849232	1.421340829	0.473473078	0.679816274	0.48647088	1.846999301	0.631299833	0.491669986	0.663567585	0.591659833	0.400897097	0.610047151	0.186736315	0.9707376	0.470181057	0.647119826	0.413283103	0.232985845	1.211277651	1.023370564
ENSRNOG00000054917	Mrgpre							8.992212012	4.949573588	7.038327325	21.74345515	22.40589073	21.33218041	21.3580892	22.58637218	19.85693329	20.21642003	21.18251758	23.25071663	9.474918725	6.774557445	8.50567533	13.59078947	18.03976407	15.75303713	7.414196157	4.632859142	5.782224327	9.197695077	9.294908554
ENSRNOG00000054901	Rif1							2.553790337	2.107938764	2.461971796	2.875383739	3.166831311	3.969778429	3.314774942	3.236161822	3.390395859	3.990985084	3.508140958	3.516078241	2.512091809	2.701308887	2.814579698	1.957800962	3.318106845	2.028022984	2.40902581	1.019899026	2.19152143	2.619288494	2.376452868
ENSRNOG00000054871	LOC103694865							39.68811721	31.234965	18.24191101	32.70803133	42.81601675	18.69662615	26.83530508	9.873861469	18.43440893	11.68143562	26.92280754	31.29329895	35.39717267	31.33028874	26.72391236	45.61061527	24.57304483	39.14439969	9.428767796	47.46975302	36.06208081	34.61248972	32.53383266
ENSRNOG00000054855	AABR07014855.1							0.277402383	1.278944354	0.102349257	0	0.1604784	0.733139869	0.181939133	3.80817839	0.360714281	0.18247106	0	0.276631355	1.11973128	0.289688491	0.244900249	1.25297507	1.837145595	1.528889052	0.101654171	2.289562799	1.215902392	0	0.26410293
ENSRNOG00000054838	Mcrs1							30.42213841	31.65389702	31.70696291	16.20845363	18.96653562	15.98536493	17.44576958	18.75957099	17.17032542	18.71748017	18.75691841	17.93681817	27.02989036	32.16706335	29.02815793	19.21132893	18.53563093	18.82427166	35.43244399	45.25043934	34.43002043	30.52831374	31.25895907
ENSRNOG00000054806	Cdkl3							2.787221381	1.484802408	2.691888476	1.407672272	2.110371719	1.829533142	1.236620149	1.500508228	1.38576328	1.428967099	1.049915598	1.961981941	1.323598183	1.112902079	1.917862475	2.591927385	1.974209522	1.807250371	2.613525949	2.00039609	1.796598685	2.520248608	1.717031489
ENSRNOG00000054775	Arf3							111.3010375	94.37194243	111.0794953	54.73783865	58.2782806	53.64020508	64.09471263	62.83824023	60.56277441	59.28972814	62.85570424	54.32324299	99.99537217	128.7927888	72.68547077	39.23578409	62.98120532	44.6973566	130.5067344	68.18889164	102.1433441	104.9907358	103.6716904
ENSRNOG00000054751	Lmbrd2							7.50030589	7.758039501	9.843353588	7.567682933	8.750715878	9.549032389	8.880980612	9.497296289	8.73830345	8.377164362	10.87028017	10.08974013	7.259324259	8.14789567	8.110256997	2.72838841	9.076747145	3.298372942	6.17948853	3.034705318	7.060430967	8.267153178	6.821224748
ENSRNOG00000054699	Fam237a							0.164919878	0.065172995	0.109526704	0.138706615	0.200354314	0.26151759	0.194697979	0.24381745	0.386010092	0.227811743	0.176016588	0.361815278	0.290485982	0.137779323	0.087358123	1.031417273	0.357450747	0.696859732	0.072521916	0.177545143	0.200179997	0.040027779	0.157013153
ENSRNOG00000054689	Cox7b							256.931093	266.7982654	292.273079	205.4776006	215.145804	209.6118803	186.7491017	164.8237296	192.3157998	191.364043	196.994746	198.6429184	255.6062428	219.6335715	295.3942747	252.9606244	190.0498816	274.1210645	223.383127	314.6730627	285.2932792	230.0581553	263.0542531
ENSRNOG00000054669	RGD1305110							14.21119063	16.33738074	17.73189818	18.12614014	17.81493252	20.25877486	18.64901159	18.25646334	18.78466071	19.81601271	19.35410018	19.23133635	14.9463491	13.19709734	17.66825771	15.03327516	18.37066784	13.76608042	12.42099645	10.59558414	13.18665067	13.11267872	14.04422458
ENSRNOG00000054641	AC142458.1							10.4297425	10.06987423	7.08403075	14.95224289	7.610624459	10.64992334	12.3595874	9.01129392	9.940398104	10.75855163	10.62553471	10.40075347	10.69884657	10.39659806	12.86989684	16.80118707	12.63004459	19.81421337	10.94476575	10.46262255	13.66665381	8.342138695	8.575659677
ENSRNOG00000054614	AABR07002779.1							1.095122963	6.393199218	3.305881017	0.941991302	1.036690467	1.403284017	3.917756007	4.100138734	3.59241364	3.241598383	4.250213883	1.191359034	5.260701143	1.143625786	5.273518705	1.452808529	3.686260471	4.938311639	3.502325042	2.250739777	1.107718256	3.382881071	2.559157388
ENSRNOG00000054605	Unkl							9.376409554	8.719963902	9.216060096	9.936450739	9.828815016	10.50700831	10.84803516	10.82562309	10.85124888	9.572207259	10.30085324	12.0432485	9.11098827	8.538353031	8.509591715	7.141114699	10.0935697	8.084673722	7.751587969	5.598922127	8.11851806	8.829920393	8.307947802
ENSRNOG00000054603	Pacsin1							122.8916266	135.2963844	141.4597955	100.261216	112.0344977	107.0718404	115.6713029	119.8787517	104.9123612	103.1195427	116.3039297	116.5752901	134.3442628	136.1436868	123.4862412	63.20233615	111.8367734	62.93926598	134.209571	74.87916863	133.0082102	116.9357241	125.1915605
ENSRNOG00000054561	Isg20							0.957933238	1.013988774	0.757361058	0.287740757	0.534376529	0.421949661	0.403892372	0.21676652	0	0.810146425	0.65724957	0.614102595	1.20520072	1.143268515	1.087323444	0.855851858	0.617929842	1.634161927	0.526552304	0.073661914	0.484475338	0.830358633	0.78172047
ENSRNOG00000054514	Mkln1							16.71032314	17.25935987	16.93475834	18.05269435	19.3496722	22.3684237	19.66884317	19.4221621	21.6936386	21.57318386	21.54059352	21.85781334	15.14064191	15.58073279	16.63241935	13.28960702	20.40709093	11.18832337	14.28485776	16.14972229	13.47261986	16.98682982	15.7542235
ENSRNOG00000054508	Foxp2							5.545336887	5.04162905	5.472275654	2.343123168	2.317741494	2.438709823	3.080142789	3.315526413	2.708347925	2.50447879	2.784601189	2.354847957	4.410530089	7.342578137	4.286588346	1.852962357	2.531929558	1.836045192	5.551786715	5.341448518	5.42125014	4.819092181	5.077392508
ENSRNOG00000054495	Cldn2							0.052340837	2.895765355	0.028967194	0	0.01135477	0.02305505	0	0.013817975	0	0.064554384	0	0	0.014404987	3.93544829	0.017328101	0	0.03545144	0.048078974	0.014385234	0.0422608	0.039707117	1.254487269	0.024915735
ENSRNOG00000054493	Rpph1							8.418883059	8.71349816	1.996840882	5.47914404	15.13289775	4.591281598	37.2712694	6.773590061	9.578900873	7.9111614	7.487792915	5.397096294	3.972005896	5.023859465	4.512574731	10.86472342	12.85273335	8.654013685	3.305466168	16.8319945	7.907445756	2.189304624	7.442739607
ENSRNOG00000054458	Kcnmb4							31.78185936	34.29798031	43.21593002	18.45811433	20.24179138	16.82538704	22.45940892	26.7337554	19.49929496	19.77691543	23.09129524	18.64908396	34.60411243	32.51425671	31.94408708	18.40419988	20.52705309	21.88408988	32.53356682	40.31894974	50.66106807	27.16123139	29.87932856
ENSRNOG00000054429	AABR07011697.1							0.357883321	0.642855628	0.828270843	0.410453726	0.564646224	0.601898782	0.832203073	1.305557834	1.33263887	1.251954218	0.93754718	0.421777436	0.644693767	0.203854864	0.473927335	0.440861599	0.881458745	0.627599518	0.393439292	0.315229661	0.36199943	0.750172039	0.464625524
ENSRNOG00000054426	Zfp704							3.98226532	2.82014506	3.354640324	3.482681707	3.883766646	3.290887296	4.472482522	4.168055713	3.127573703	4.416014961	3.798863736	4.076626783	3.41402434	3.901024404	2.42675197	0.955070083	3.660003921	0.679806912	4.300421235	1.21405264	3.136901256	3.549672931	4.19396491
ENSRNOG00000054375	Nhlh2							0.230025459	1.423324574	1.76885405	1.769177017	2.311227226	2.399718056	2.370186802	2.492990718	2.40861222	1.684288507	1.860653017	1.569483932	0.479796416	0.37928408	2.244505326	2.473366771	2.175741743	1.957264443	0.026618806	0.625603737	1.726664046	0.33791591	1.014303698
ENSRNOG00000054374	Smim29							61.36679929	53.36814627	47.74324748	44.91803628	43.68741147	39.37746009	40.4938904	45.33358228	44.52089305	42.2233461	44.43845495	45.45618182	50.2552743	53.56971483	41.98393593	58.85931074	47.67828422	60.24465224	58.18925574	66.06466902	51.88773442	51.27161922	54.27926831
ENSRNOG00000054371	Prkcg							37.73584857	79.05345537	89.03811109	31.10606557	33.58128262	27.89824561	40.38409248	46.5820837	31.54167794	29.06044342	45.45577021	30.44669572	45.16806447	44.959168	80.93941398	20.1185905	30.58232627	32.1329103	32.10370503	54.29065957	82.75007065	39.48278985	44.58283428
ENSRNOG00000054344	Ier2							5.404502934	6.503599833	8.185991089	4.870159113	6.206038169	8.126159994	4.677320948	4.63437973	5.50849968	6.294755055	5.24771306	4.822167518	5.725933217	6.619874682	6.349747012	7.327576548	6.165174307	7.987896377	6.3881694	12.29267012	5.795483269	5.17787919	8.395119474
ENSRNOG00000054314	Kcng1							16.18429751	6.963067556	9.34218379	1.440773295	1.83100829	2.567917765	3.167304565	3.261917756	2.121462357	2.489739869	2.994961349	2.689885656	13.12301632	18.69570328	4.205755995	3.151707194	2.102019099	2.257947783	20.37496087	6.674236152	9.835464353	10.92898317	10.33438162
ENSRNOG00000054302	AABR07050423.1							1.308911908	2.233603159	3.161001769	1.376082912	2.684656587	2.725501825	2.692481718	3.644009294	1.972790951	2.582946919	2.158973188	2.017241392	3.929806631	2.982291077	2.993929942	1.240303241	1.182067783	1.53024265	2.485464733	1.921519446	3.129374283	3.465672127	2.152456413
ENSRNOG00000054294	Rprd2							7.680442268	6.656477819	6.901165758	9.039310476	9.675341373	10.02187528	9.744923402	9.30522291	9.255638474	9.872636644	8.237472614	9.063053256	7.029766889	7.718686438	5.909403852	5.149294301	8.332456226	5.808012426	7.586712626	5.385969405	5.670825782	8.008714656	6.510389165
ENSRNOG00000054263	AABR07056576.1							1.432267499	1.248536247	1.212311797	0.885746405	1.462186836	0.964881464	2.983904434	1.512473874	1.643310475	1.163799907	1.168958684	0.924185428	1.483977755	1.583684895	1.673542607	0.351273471	1.293469222	0.541736115	0.926214309	0.997708545	2.300940601	1.124673336	1.042753363
ENSRNOG00000054257	Adam10							20.51629425	24.30727995	22.65642102	19.39564654	22.34978655	22.20321573	22.37312975	22.41514723	20.5317425	22.2205399	22.65470676	21.90715687	21.9601263	20.22186391	24.07566796	15.4958932	20.12436686	16.72922833	19.48370717	14.96812035	23.17867526	22.33122851	22.16208512
ENSRNOG00000054165	LOC103692570							8.244855735	5.986942412	7.11825312	8.797986397	0.214635707	3.377469295	11.43692747	3.439092849	0.844280527	3.294679328	3.387851646	12.86733532	11.16401381	5.510412222	0.6005042	0.042969788	7.259716122	0.302940673	2.265997051	2.529669078	2.543602997	3.15175255	6.083419909
ENSRNOG00000054156	AABR07001392.1							0.075326582	0.074418848	0	0	0.588285889	0.663595846	0.074106356	0.079544839	0.146923976	0.891876203	0.281382382	1.42722709	0.082924041	0.039331392	0.149626949	0.196290109	0.442174387	0.311368956	0.082810334	0.243279385	0	0.365650989	0
ENSRNOG00000054145	RF00138							2.413494133	0.596102491	0.667854751	3.806025463	2.617905219	1.063093952	0.593599395	0.637162196	0	6.548683603	1.287943601	1.203392964	1.328459885	0.630096852	1.598035971	5.03137153	1.089803539	3.879706114	2.653276547	1.948692448	8.544383242	1.46445068	4.02112272
ENSRNOG00000054140	Myl6							209.9602204	190.0607742	177.9643379	163.3372865	154.8363029	145.2448224	148.5492038	159.1924955	145.8599589	153.6737315	153.5821874	143.6392797	196.9684695	184.3647167	179.6359809	221.4370202	165.7499356	202.2392888	193.1632678	331.8067935	214.9559124	187.1004982	197.331816
ENSRNOG00000054063	Naa80							13.01302441	16.04952547	13.47442719	17.29962944	14.97117997	14.12652392	12.01757201	14.0077176	15.59753392	17.68558755	14.87425519	15.99083454	15.24974857	12.88798241	15.06454922	18.9021168	15.50500179	21.708983	12.32151422	20.56192347	13.71467438	15.28256683	15.18669177
ENSRNOG00000054052	Ppp4r4							13.98822973	10.15117027	12.04868358	5.187235669	6.150108077	4.690226879	6.43877584	5.478907629	4.927645809	5.219614975	6.007966261	5.359932071	10.45271303	11.34979169	8.285247241	2.863083189	4.884627529	4.236354009	14.129093	6.187914395	10.25596238	9.588556297	9.733950894
ENSRNOG00000053991	P3h1							3.487947003	4.609767061	3.221508183	3.836932863	3.688148606	3.988452252	3.795042072	3.53691544	3.46918982	3.897302423	3.032345172	3.040591502	3.788884717	4.703797266	5.13892774	3.346708412	3.483704933	3.734393952	6.272290351	6.216826255	4.158908449	5.101792798	4.486277452
ENSRNOG00000053968	AABR07019086.1							2.581908284	1.815819896	2.260431464	2.17765999	2.923998753	2.698623109	3.013658467	3.096188167	3.087035977	3.367894424	3.518492079	3.200231837	2.007288287	2.269733496	1.719205732	1.3076037	3.016719907	0.884353733	2.533733318	0.581038701	2.139449179	2.071151676	1.610974126
ENSRNOG00000053961	Med9							16.2275724	11.95342364	12.68924027	16.2256875	15.18385027	14.09998294	11.55956717	13.14566216	13.00757558	11.93803087	13.21836854	13.07898142	16.99030273	16.44884414	11.77500189	16.48436199	11.98783893	14.2936541	10.89239845	16.92285547	16.22147946	15.06842673	14.84489666
ENSRNOG00000053932	Ddx6							24.73048756	20.84524898	22.22708734	22.74093161	25.57144202	30.21247603	24.61303348	21.71995714	23.49215259	25.62433388	20.95963518	28.10600538	23.37385283	21.08605803	22.5463448	13.10804688	23.67353811	13.36162897	21.56500176	12.13201892	21.74528795	23.40217155	21.5423676
ENSRNOG00000053896	AABR07066690.1							0.482503876	0.095337878	0	0.81162417	0.586173931	1.020158009	0.569625268	1.019047778	0.470560229	0.476075545	0.926944869	0.481162776	0.956104812	0.403099117	0.127791245	0.502933947	0.697192571	0.265929544	0.106088198	0	0	0.117108738	1.010616811
ENSRNOG00000053881	Baz2a							7.704560797	7.529994971	7.442319677	7.814210736	8.80828003	8.80696052	8.858546224	8.635154847	9.023529972	7.96335472	8.122070447	9.238629897	8.676774635	9.366193385	7.65207907	6.306383782	8.035765027	6.176281619	11.35397658	3.89275892	7.972463736	8.977039213	8.752717652
ENSRNOG00000053864	AABR07028917.1							0.09406926	0.061957109	0.971807543	0.164827874	0.571404194	0.027623701	0.030848472	0	0.214061677	0.247509302	0.368128762	0.437769724	0.828456873	0.753139387	1.038094233	0	0.311495027	0.518457915	0.413660438	0.438839402	0.761209396	0.684947798	1.3135366
ENSRNOG00000053859	Ranbp6							10.60377158	8.555094795	10.30223319	15.40648825	15.80968584	16.81149477	15.16093645	15.47509125	13.72986397	17.03486684	16.06319533	15.34978864	11.1976196	9.550581942	11.44344023	11.18411113	13.52696472	12.13823837	8.31248032	6.880329122	8.613360761	9.023055297	10.43819469
ENSRNOG00000053850	Rdh5							0.749907106	0.766417489	0.686936315	1.930198628	1.436108006	1.275712742	1.297438678	1.092278051	1.361813525	1.326746288	1.297143198	1.727728469	0.597806948	0.35105396	0.650628931	1.617226563	1.728117041	2.422836879	0.56855926	0.584607734	0.627750605	0.502097376	0.664716205
ENSRNOG00000053840	AC103535.1							0.130233968	0.643322819	0	1.140977837	0.791079208	0.994332788	0.811453824	0.27505403	0.635051123	1.327821748	0.787648648	1.558463852	0.095579599	0.362672025	0.344924915	2.760215541	1.411358944	1.236172972	0.143172808	0.373877039	0.043910607	0.684864835	0.330640489
ENSRNOG00000053830	RF00432							0.474079205	0	1.049486037	2.990448578	1.645540423	1.67057621	4.663995247	1.50188232	3.236408685	1.871052458	1.011955686	1.418284564	1.043789909	2.47538049	0.627799846	0.494152561	0.428137105	0	2.605896608	1.020743663	0	1.72595973	0.451350509
ENSRNOG00000053813	Nkap							6.653267378	6.609009726	6.9216255	9.096933655	9.275319453	10.12106853	9.442674248	9.252618894	10.10515919	8.573474394	7.87699408	9.861523348	6.243680602	7.175740839	7.029218481	6.745498258	8.668017437	5.677371871	6.954555964	6.14496383	5.994292338	5.956294381	8.68801656
ENSRNOG00000053812	Selenbp1							0.20792534	0.117382688	0.197267888	1.405258034	0.206203972	1.805568072	4.178809864	3.82677524	3.24445545	0.175847297	0.253617934	0.71090544	1.307981388	0.124076755	2.006087424	2.879403138	0.348726294	0.518414946	1.991936483	0.159887744	2.073122182	3.532595847	0.254515901
ENSRNOG00000053766	Ramp3							11.19401094	49.35553016	45.34088857	21.12157257	21.29372399	18.43102166	31.6915042	33.50107061	23.69305409	20.44989904	33.96345218	15.98877918	19.21103016	7.401833315	49.19649201	8.712775024	23.83833764	25.01036173	4.514044141	42.30990837	63.38765678	14.53365435	19.96505764
ENSRNOG00000053756	Rps15al4							8.319115908	9.296749127	11.77437074	6.451995221	5.798839369	7.32879495	10.33106892	11.52128903	8.379195089	9.553901421	7.714429308	5.711995368	12.0107332	3.987736242	9.571797649	6.82336687	9.237204655	14.53181507	9.295554477	19.96742399	10.34606092	11.58520915	11.94533129
ENSRNOG00000053753	AABR07070307.1							1.424609592	0.738168946	1.146803288	1.476770887	0.976868102	1.193587139	1.440735823	0.946817073	1.389345556	0.865002904	0.797446734	0.993461503	1.272184232	1.206809915	0.699207367	0.882650755	0.971662728	0.750392029	1.807091077	1.018871051	0.967380853	1.886005362	1.451156624
ENSRNOG00000053751	AABR07043453.1							2.319766206	17.95252357	0.213972881	2.845281172	2.012991198	3.06542625	3.233099618	3.266229512	12.6314203	2.861075361	5.364347619	0.771106171	2.128115349	4.44126519	1.535976322	1.813491923	7.506947679	1.243012638	4.887953638	33.29804571	4.888430079	5.161122299	5.337329324
ENSRNOG00000053706	Lonrf1							5.951885142	7.485988188	8.228323298	5.201872737	5.185526545	5.538170714	6.984234899	5.502694887	5.151834233	5.094294087	5.714573288	4.767343073	5.710144798	6.989309619	7.53359815	4.086101849	5.331925959	3.425266176	5.807426727	5.506869174	7.616091905	5.250398506	5.621020629
ENSRNOG00000053699	AC096809.1							4.736615138	10.918917	9.708901664	7.469534555	7.611530593	7.340968149	11.30453826	10.09635427	7.613401929	9.000833851	6.459576166	7.697473934	9.463082085	5.770798922	10.33795517	2.285727705	8.079909058	4.834372627	5.01434202	5.193651678	10.91304329	5.215895924	5.929194797
ENSRNOG00000053621	RF01299							3.462839408	1.710554975	1.916452763	5.460819143	0	0.762654357	0	0	2.53284158	0	0.92395954	1.726607295	3.812102277	0	2.292834219	3.609462185	1.563631165	0	0.951718761	0	0	3.15175255	1.648410556
ENSRNOG00000053620	AABR07051069.1							2.471009956	5.130126656	5.589079416	3.426107454	4.443847025	3.501900311	7.962345842	7.714704867	7.474008546	6.3955669	7.835376313	4.035478742	4.809693791	2.056880911	4.362983101	3.322198333	7.341473301	8.848959705	3.97633576	12.02861957	2.137193496	3.129078072	3.443577087
ENSRNOG00000053592	AABR07050646.1							9.223629233	11.28211627	7.130331604	4.309764128	3.81136201	2.708544517	5.041230157	3.401321725	4.569047555	4.478143934	4.6877359	2.627997869	4.835203256	16.51224398	6.979657109	1.373453442	2.644376235	0.941399278	11.42762307	7.092667365	8.441168528	8.883616257	11.29040024
ENSRNOG00000053577	Gramd1b							16.53093575	24.0088609	26.64781937	13.97709662	16.45540423	17.50473333	18.41264211	16.56423834	18.15203132	16.8191346	17.18124763	16.5260984	17.72173737	19.28644278	23.85639414	7.132984794	16.06444875	10.05384357	16.5191185	13.20309738	19.28551453	17.93497285	16.71959278
ENSRNOG00000053541	Kansl2							4.031127471	6.959405158	3.785876011	5.779087744	4.52271233	4.161067125	4.726944876	2.020937764	1.548710905	1.365983083	6.518732949	6.212608459	7.082402697	6.846021626	8.465669086	0.509310615	10.95820859	2.057162313	1.790554725	2.104109637	0.617801593	2.470699	0.852858631
ENSRNOG00000053468	Tuba1b							389.8682326	423.632024	415.7844383	431.0820893	531.4650412	466.17959	508.3215327	505.4170249	482.1645133	481.9880003	508.9948305	508.4391399	391.1583211	355.6567575	388.9220045	613.571534	544.3507681	676.5951021	293.9976443	442.3095582	368.2749873	308.5346222	391.548251
ENSRNOG00000053437	AC103090.1							62.76396428	62.86289532	71.86697862	60.52407884	53.33697329	59.86836702	58.34049707	55.30844892	52.34539265	62.35485692	51.74173423	53.52482616	50.03384239	53.3390683	65.91898381	102.8696723	68.01795567	125.644644	60.91000072	93.19833446	67.86416193	62.50975891	60.99119057
ENSRNOG00000053404	NEWGENE_1306267							0.573577309	1.133330662	0.634874269	1.809036794	0.924346781	0.649668526	4.836735812	2.941958783	2.87680772	2.344590426	3.673024343	1.062254283	3.066938252	2.481492541	1.736137845	2.903908877	3.033959235	2.86017135	0.720643013	2.205310383	0.331528098	2.585388237	0.702100792
ENSRNOG00000053402	Gabrq							1.283591809	0.371158155	0.242569886	10.7627937	11.08411191	9.928896344	11.79638798	9.356065648	10.99157667	13.8078376	9.923848453	12.30071958	1.344125685	0.523099273	0.373126323	5.54756177	11.42237483	5.061395577	0.240922517	0.505557003	0.411673451	0.531899539	1.341277457
ENSRNOG00000053328	AABR07001233.1							0.285808516	0.141182169	0.158176125	0.550872107	0.330682765	0.125892705	0.234315551	0.050302279	0.046455627	0.235000608	0.152519637	0.095004708	0.104878412	0.29846693	0.126160735	0.446865235	0.473204168	0.393804756	0.366571102	0.410251042	0.096365225	0.693687164	0.272106049
ENSRNOG00000053303	Bend4							1.024596566	1.045991164	1.436517766	2.046636334	2.341296366	2.286654916	1.780798185	2.45247336	2.231623141	2.156684823	1.822561699	2.486255274	1.391123087	1.462300242	1.492505294	0.391592596	1.850609783	0.407839726	2.215235607	0.294142256	1.036380717	1.57497526	1.170569417
ENSRNOG00000053300	AABR07058985.1							0.175688176	0.578570065	0.648211964	0.123136118	0.254090801	0.051591324	0.576140589	0.18552664	2.512976155	0.173347507	0.250012581	0.175199858	0.38681626	0.366938755	0.310206983	0.305211876	0.475987722	0.430353955	0.450666825	0.063045932	0.710835244	0.35534465	0.669060755
ENSRNOG00000053288	Ank3							32.98716627	43.60126552	39.03793416	21.2109959	26.75378138	27.77891297	26.16763216	25.8472341	25.31148504	25.52936014	25.29550996	27.71912038	34.61879942	37.79588313	40.07259845	17.42085967	24.15998287	20.35623113	33.61815654	25.44763079	37.12267827	31.70412659	34.9193235
ENSRNOG00000053285	Mllt6							20.75626403	20.38813553	20.59473533	15.86379487	17.97682536	17.72421603	17.49542229	17.11164833	19.86713441	17.55966727	18.21520236	17.82671205	20.35146826	23.18619225	18.68168313	11.77205121	17.30659351	12.824567	25.51752318	15.71595998	20.57884615	21.99994704	22.52821656
ENSRNOG00000053272	Chi3l1							42.78376902	51.81887342	41.68049002	28.53270538	31.00435677	25.20387094	29.68840802	30.59110112	33.76198891	31.80533431	29.59347939	29.08375116	35.73767725	39.73330805	36.8050663	42.38256547	36.63205674	43.17010175	50.51706534	55.90371391	43.04459131	36.78021128	48.3505223
ENSRNOG00000053206	LOC688442							0.214407681	0.550742216	0.522106119	0.135246418	0.297685705	0.302214792	0.464055808	0.362263072	0.460020761	0.676963703	0.457668401	0.213811743	0.519272367	0.223903763	0.511073241	0.13409165	0.271081785	0.275729293	0.659985875	0.138492859	0.130124183	0.676506829	2.694494498
ENSRNOG00000053203	Mical3							11.04143745	13.43616979	11.64410809	10.5838232	11.92962588	12.90004088	13.2538912	13.05227284	14.39588707	11.5545966	12.12046167	12.06079286	12.06841242	11.6023979	12.62777502	6.380185257	12.60204287	8.171762258	14.89714245	10.39291938	11.23810613	12.89778144	12.59200999
ENSRNOG00000053185	AABR07006889.1							0.087160476	0.143516894	0.257267005	0.152722325	0.12605672	0.10237967	0.342994203	0.39884618	0.651689297	0.429996248	0.186050219	0.115890957	0.287854513	0.0910208	0.423215266	0.121134674	0.236141769	0.160126837	0.383279735	0.187665907	0.146938219	0.423095187	0.165963514
ENSRNOG00000053172	Ssr4							64.46700005	63.44826967	57.80775548	80.9014388	73.29061702	73.03978283	71.69172366	71.09319999	73.61503362	71.65977549	72.37556838	78.36603481	61.17721104	59.73782983	56.08516819	96.79719593	79.81247681	90.7755828	58.94025493	84.68825704	64.63065532	61.49792579	64.40623785
ENSRNOG00000053168	LOC102553088							3.585117018	4.420734811	5.221382472	5.809513145	8.841809487	8.71511565	10.31593245	8.852701654	7.59738176	7.739622002	8.084229024	7.634159874	5.638161198	5.376580043	6.104050306	3.034489192	8.520237507	3.9369813	2.667045807	1.479986187	3.653616171	5.103108371	3.875178155
ENSRNOG00000053145	Vwa8							1.490244818	1.881254848	1.832782268	0.739840709	1.903832112	1.531650954	1.75117992	2.316833018	1.897437108	1.633767219	1.502154595	1.816347799	1.13927173	1.513018429	0.986729072	0.517781478	1.532748637	0.722475715	1.456268209	1.336940765	2.386692141	1.708018361	1.576442527
ENSRNOG00000053122	Scn1a							9.618140602	19.25270132	22.97736095	8.838515177	10.09480285	11.38168758	11.84522175	11.33480834	12.37442372	10.80888132	11.71874821	11.70111611	12.91719648	9.750254493	21.54747232	4.577947054	10.47864393	6.988590544	9.88868379	9.023624725	14.83712347	11.15986076	10.52052587
ENSRNOG00000053118	LOC103694867							0	2.90026789	0.235461611	0.402560386	0.073838352	3.448240639	0.16742547	0.179712414	0.331939352	1.59519216	0.408674412	3.52146723	0.187346907	0.044429906	0.112682024	0.044347025	0.153690243	0.390812887	0.280635019	0.0458026	0.172139589	0.309787644	0.24303489
ENSRNOG00000053112	AABR07031767.1							6.983823509	4.257239434	7.730169541	4.217871502	6.189196817	5.236134391	5.847397026	4.39356619	5.506725225	4.838206543	3.964751757	5.48262242	7.524634719	9.155213216	6.296738752	0.154883639	3.488997897	1.501421449	8.494445064	0.959803743	4.65933052	4.868752074	5.658722804
ENSRNOG00000053109	Mrpl53							2.488915825	4.917845553	4.407841355	1.221099836	1.871802232	1.461754184	7.019312847	5.25658812	2.750947382	4.747795612	5.312767354	2.481997987	4.566580853	1.906042977	6.152438489	1.729533964	5.394527518	5.639429958	5.65479564	66.09315219	1.174852696	6.443582992	5.213098383
ENSRNOG00000053086	Selenop							389.3988502	462.0352235	385.9575374	392.2643584	325.2212047	384.6069679	326.061516	296.0261842	412.6660217	281.3353187	318.8707263	335.497659	436.4481531	386.261786	530.0795526	223.0843217	277.9643243	262.9982061	511.5464901	518.8897615	410.6445017	584.8027692	433.3898718
ENSRNOG00000053079	AC117889.1							0.913962532	1.117936475	0.843029767	0.640576963	0.453198018	0.651798587	0.899157116	0.620449745	1.655343459	0.730017189	0.743206799	0.998224327	0.766586687	1.045341007	1.066230558	0.929978918	0.746783409	1.199347089	1.315764189	0.655953305	0.63832746	1.531671367	1.139475056
ENSRNOG00000053060	Zfc3h1							9.985590143	7.559093264	8.634599048	11.28459854	10.42230563	11.77605575	11.64923943	10.15501192	10.59453625	11.06320697	10.33807034	10.16674125	9.861618291	9.854891547	9.445305295	8.339195824	10.00888456	7.880479495	12.78717121	4.983029185	8.112638712	12.45700194	9.753784003
ENSRNOG00000053055	Otop3							0	0.27486794	0.061590704	0	0.193142146	0.367651262	0.410570611	0.411321287	0.624067627	0.850993351	0.237552709	0.47166054	0.398166714	0.20338012	0.257903803	0.029000104	0.527643586	0.357793112	0.336448319	0.449279349	0.16885234	0.067527069	0.052976399
ENSRNOG00000053047	Top2a							0.352696606	0.844718506	0.366728615	0.06741752	0.185487648	0.075323887	0.105146431	0.124149156	0.062539298	0.063272305	0.011406908	0.095922628	0.10589173	0.156255902	0.325525846	0.267367569	0.376429725	0.304343176	0.093996915	0.149577574	0.054053494	0.116731576	0.315436588
ENSRNOG00000053037	AABR07024139.1							0.039550196	0.026049061	0.02918456	0.069299735	0.514798841	0.08129818	0.246426939	0.361963252	1.169992811	1.860109423	0.731663392	0.105174048	0.203183116	0.041301868	0.052374386	0.068708037	0.190493137	0.641826717	0.173918149	0.02838528	0.253365465	0.031997488	0.025102699
ENSRNOG00000053034	AABR07071198.1							0	0.088146597	0	0.422102152	0.348402323	0.157201346	0.13166469	0.141327238	0.174026457	0.264099264	0.380900423	0.222434472	0.049110354	0.186346791	0.295380062	0.697496893	0.201438668	0.450762825	0	0	0	0.054137646	0.12741635
ENSRNOG00000053007	AABR07067950.1							38.50775427	23.75412191	39.29632152	30.60978026	26.7322699	33.92372918	26.42637307	30.74608146	31.87557233	33.17587825	24.45877801	25.66292259	26.67572513	28.24736076	30.84510941	60.10946341	24.08877068	57.9759857	33.45381231	44.28679346	40.09066072	30.54623069	44.70924857
ENSRNOG00000052981	AABR07058464.1							1.417834402	1.15714013	0.614095545	0.324042416	0.588420802	0.54306657	0.606463778	0.390582399	0.661309515	1.338121108	2.105369106	1.352419956	1.900150052	2.639384027	0.571433915	1.09233724	1.336105887	0.736131766	1.287619501	0.929097947	0.436477782	0.972522201	0.939032639
ENSRNOG00000052963	Brox							26.0218385	26.43268364	25.29889784	29.57589458	27.98133101	30.47100997	25.26600731	24.06069437	25.91840105	26.75156859	23.80247026	26.05652019	25.35846958	23.23359518	24.65448939	27.68289991	26.43964535	27.09007283	25.20573	24.02842808	23.11917144	26.97768074	25.57454688
ENSRNOG00000052894	Epg5							5.842171538	6.504227654	6.21211848	6.508317714	7.108991969	7.609031957	6.914545169	6.764342265	7.743761528	6.737251879	6.227351978	7.681655928	6.325312439	6.294477514	5.939826517	4.118939766	6.541458838	4.127007368	6.561154102	3.368188039	5.631893736	7.296715939	5.562081342
ENSRNOG00000052887	Dnajc6							34.1206522	48.98478774	59.8483908	59.46196291	62.99217451	61.21427481	66.85499713	63.21170314	61.75223683	61.82252769	64.7769646	59.9551263	42.0876205	34.42742718	56.90379723	43.23074456	60.25659394	48.77577927	26.41306115	25.66864929	51.63101723	34.40899186	35.8985437
ENSRNOG00000052873	Npnt							1.394441439	0.832990126	1.543462364	1.329629417	2.194947242	1.428424284	2.041827235	1.814978309	1.771064036	1.599841271	1.38443449	2.328388991	1.106689301	1.117549628	0.772991341	1.554890469	1.786461339	1.131957065	0.606061947	0.628405708	0.55763134	0.865790874	1.049720729
ENSRNOG00000052837	Dcun1d2							0.288034769	0.766133209	0.416913778	0.06988066	0.211491008	0.058556918	0.196178435	0.701918295	0.345729118	0.240474658	0.567535978	0.596563314	0.756128224	0.069413489	0.469452704	0.138568003	0.0800375	0.101762109	0.121788936	0.071558068	0.089645394	0.833530997	1.054713727
ENSRNOG00000052831	AABR07040629.1							7.438571069	10.68935486	6.986012714	5.213536767	7.041671095	4.567292318	11.53150825	8.807264624	9.2329244	12.23244673	9.623125773	3.371770851	8.188827251	7.061840191	5.373019058	6.813711162	10.17835381	8.696397855	5.203926359	10.43469654	8.664142791	7.932901702	7.725758152
ENSRNOG00000052776	AC136013.1							1.756881759	0.578570065	0.648211964	4.309764128	1.524544804	2.579566207	1.728421768	1.855266395	2.284523778	3.466950143	2.500125814	1.167999053	2.57877507	4.280952142	3.102069826	2.441695007	1.057750494	0.537942444	0	0	0.592362704	4.974825104	0
ENSRNOG00000052764	AABR07016779.1							0.186087164	0	0.205973895	0.586910469	0.161478266	0.163935049	2.379945238	0.196507967	0.181480861	0	0.198608125	0.185569943	0.409711927	0.194328936	0	0	0	0.170934982	0	0.200332868	0	0	0.531496861
ENSRNOG00000052758	Fam49a							47.98508392	39.02439666	51.48915978	21.7621753	21.60429771	22.17346389	22.54649187	20.87421969	22.55010271	21.03010237	20.7574231	21.24348315	39.44023372	53.31720718	35.93664022	18.42289567	19.53616021	18.27263065	46.21308556	32.49626466	42.60071351	43.11875938	39.79395532
ENSRNOG00000052730	Psmb3							90.10841855	90.24007859	83.69014321	104.6402959	93.54118472	92.66528102	89.78983277	93.69995911	99.54313315	93.91479871	101.5099626	101.4968497	79.40530396	74.34072301	86.78266218	139.4877537	99.96897477	141.8366207	75.55076167	132.3597317	79.48587309	77.24088714	88.27298542
ENSRNOG00000052725	Shisal1							23.05724689	45.58160929	43.31976362	33.45820973	38.63280854	34.27475755	43.11728764	39.93827771	36.21948764	36.50723307	43.0898207	36.41351679	30.77474561	22.1121225	50.8485095	25.23761647	37.93173865	29.16998366	19.62057214	26.65047016	42.32157159	25.26156183	31.11307183
ENSRNOG00000052723	RF00560							0.548018163	0	1.819751018	1.152282938	0.475546086	0.482781198	0	0.578706949	0.53445281	0	0.584891819	1.092989939	0.603291415	1.144579603	2.17714075	1.713666679	0.989821563	0.503395682	0	0	0	3.325243516	1.565233876
ENSRNOG00000052707	Cacna1a							16.65046997	18.15768976	20.23206599	13.8208034	14.13457389	13.32254077	16.49939981	17.30694049	14.421713	14.93452455	15.59683087	15.01393017	15.87356823	19.67598457	16.21984104	11.03487289	14.26236832	13.90987014	19.12970723	12.50791691	19.24796725	15.27866405	16.08822816
ENSRNOG00000052600	Mboat7l1							2.455178881	1.651467155	6.533704501	7.880819231	2.266485498	1.840774836	7.888616709	8.605450775	4.967116084	5.59229518	7.721748441	5.235311889	3.220367993	2.591194094	3.424213064	1.878514371	4.481680055	22.33672514	2.038683958	0.984145071	2.007868684	5.673705837	1.566602686
ENSRNOG00000052583	Zfp106							35.94311183	42.37043202	40.09126901	26.76130062	32.23278356	31.81822831	30.80306185	27.70488611	27.89044059	28.17679514	30.35814852	31.77640347	38.49403846	36.84847566	37.49050099	10.6216882	29.4449361	14.72010348	41.12898044	20.52511007	38.88140433	40.24053592	42.65017816
ENSRNOG00000052572	Aff2							2.351841717	2.199027259	2.107334513	5.3792332	5.87344552	6.523938758	5.873879554	5.469709691	5.522449411	6.284710418	5.505755153	6.358847433	2.958913228	2.258646918	2.678779422	5.209273611	5.941945005	4.622875906	1.446648204	1.913984075	1.961168951	2.514311151	2.399022628
ENSRNOG00000052564	Gpx3							39.59207244	25.36643496	15.22326681	187.5854614	183.1863127	177.9436783	158.7651941	161.9086434	182.8218165	175.4494047	169.0241734	184.3847224	49.587842	22.05381904	26.8345945	255.5421776	194.0633503	205.6134751	14.44888013	45.11992936	21.40253256	45.28175275	39.20477258
ENSRNOG00000052530	AABR07069008.1							0.0494282	0.097665116	0.191486695	0.051964766	0.02144581	0.043544188	0.145882516	0.078294238	0.289228083	0.09753935	0	0.295744899	0.081620311	0.025808684	0.098183013	0	0	0.068105249	0.40754196	0.026606062	0	0.329910383	0.141175418
ENSRNOG00000052486	Kcna6							31.82957585	41.76643382	35.65572387	31.69044813	34.84277024	36.14305103	34.81572151	35.23232898	35.71359584	31.15025708	33.67608984	34.90810072	41.17779251	31.43200883	52.54617204	21.479696	30.17906225	31.34382387	34.86437478	49.08487371	33.50405575	41.07351121	39.51864903
ENSRNOG00000052469	Bmpr1a							18.55186797	22.18886936	18.89674763	13.66071858	18.86388179	16.34342373	13.69783856	15.7647565	15.33619892	17.6121948	19.33449154	18.17872391	18.00065253	19.65085794	19.99549487	9.095294518	17.74763579	10.59416914	17.70487036	8.066435712	15.23476362	18.25494276	20.4075216
ENSRNOG00000052445	Kdm7a							3.922623097	5.711046448	5.687537233	2.556351204	3.00576537	2.829201647	2.595287678	2.495062564	2.147662906	2.829212386	2.913453065	2.859444686	3.989971105	4.311953112	4.040195782	1.028156135	2.175212709	1.390717563	3.83318985	1.481724672	4.478207444	3.869490362	3.144893872
ENSRNOG00000052395	AABR07071395.1							8.250891157	7.87669417	8.961622621	8.999192644	9.599978973	8.303187243	9.971732828	10.27930838	10.54804693	9.330095521	8.87201915	8.782651957	10.78402911	8.293613144	8.348146527	4.316229612	9.376933503	4.825619237	8.90076139	5.123256606	8.03321051	7.425287695	7.531692721
ENSRNOG00000052393	Bscl2							51.99068612	44.96315934	47.63500512	71.05084308	65.77590748	65.75573583	64.51860091	66.75032533	68.32418335	64.5513098	61.72929687	64.5582122	48.24628914	42.90659516	49.31716567	88.94746098	75.63755515	83.36969384	40.76780472	73.26671182	53.06817619	48.77434348	51.85515852
ENSRNOG00000052386	Nlrx1							3.974071358	4.310704126	3.446460319	3.510392827	3.750714823	3.194203587	4.917348075	3.612552329	5.693681946	4.709392838	5.684442436	4.106021362	4.239591113	6.032593935	3.770674383	3.544477012	3.977446559	4.647778444	6.508307208	5.910231827	3.812573122	4.822743443	4.154096354
ENSRNOG00000052347	AABR07045684.1							2.871225779	2.867458535	3.730774815	5.184069166	5.470519182	4.92139183	5.80294581	6.49246307	5.965543282	5.696738871	5.795746204	6.131079668	3.057748183	3.291712865	3.099638737	3.708467809	5.270515392	3.870150187	2.264434294	1.679907283	2.399161797	2.499665816	2.317592897
ENSRNOG00000052346	AABR07066567.1							0.099143535	0	0	0.052115701	0.129048606	0	0.585224964	0.209391062	0.24172347	0	0	0.09886797	0	0	0	0	0.044767863	0	0	0.106733362	0	0	0
ENSRNOG00000052319	AABR07004881.1							57.87558931	40.6541899	66.11762033	80.38325779	82.01373471	96.82659715	73.65381294	56.07027328	66.54056256	76.48862448	70.83689805	64.59813428	53.77605613	50.73539853	65.74319985	49.53385272	65.93311411	67.30735863	29.47790243	28.58082257	56.12439164	43.49418519	52.82606361
ENSRNOG00000052296	Shank3							74.52097467	108.817906	104.2011675	24.63491077	32.23395444	24.84665514	38.31155081	40.1024967	29.79937007	28.60178655	38.71977879	25.12797657	66.78925581	79.68914924	79.24387357	12.11312792	31.97266151	19.2244688	100.8413263	50.08380416	110.0879935	64.37220682	88.56935749
ENSRNOG00000052273	LOC100363116							8.633426767	8.990436401	9.523778319	13.30808025	10.09862051	11.20297543	9.411796658	8.747291169	9.898859377	10.4177789	10.80193519	9.22023471	9.118891141	9.076717446	7.26138806	10.7014914	9.877674899	12.37792956	7.374890987	9.765346969	9.02774644	7.503879607	8.830425883
ENSRNOG00000052226	LOC108348144							0.412907694	1.24645855	1.421884308	0.385864333	5.056055656	6.668832452	0.722167006	0.75094116	0.738259124	0.724278371	0.465173178	5.787516044	2.121250461	0.263508246	1.063209416	0.693407626	0.766503526	1.30643165	1.513101256	0.716166925	0.556875537	1.475417189	0.56782806
ENSRNOG00000052188	AABR07007026.1							0.153607148	0.360420696	0.573826985	0.060558747	0.099970151	0.118406318	0.075559422	0.121656813	0.168530443	0.075780331	0.102464173	0.019147525	0.232512506	0.160410385	0.330548424	0.020013894	0.034680344	0	0.042217033	0.289391164	0.524386656	0.069903866	0.164523136
ENSRNOG00000052173	AABR07008439.1							1.064622954	1.279208381	1.369488282	1.119257488	1.048675328	2.509485507	1.16060691	1.154626292	0.813779062	1.135609873	1.259095153	0.975583024	1.330379624	1.292062765	2.095690237	1.409620167	1.1433488	1.321534907	2.087729884	1.610768902	2.764929961	1.815749542	1.616252257
ENSRNOG00000052157	Nav3							4.308970013	6.542588318	8.483384249	4.864286202	5.378837455	6.611925799	6.940769512	6.023513837	4.753430406	6.08984014	5.57899472	5.749870282	4.733853393	5.670871668	5.519070574	2.853155807	5.502178844	3.495790944	4.843847549	2.034244799	6.493135836	5.593487231	4.875786434
ENSRNOG00000052129	Nwd1							16.85296731	17.00386187	17.2234418	20.5295448	21.64213496	22.24196148	18.64459077	19.3912698	25.22152424	17.00721751	20.49990694	20.88961802	13.66452471	15.76861916	13.33630855	9.243447584	17.77374319	11.98961695	14.27883964	9.17488488	16.3219528	24.36531583	18.99327034
ENSRNOG00000052099	LOC103694869							0.133633064	1.716295092	0.739570697	0.070245436	0.231921805	0.235450338	6.57341612	5.432983695	0.781951092	0.92296883	0.285249254	0.399784911	1.029779306	0.069775826	1.504191577	0	0.905122067	0.429631885	1.248731663	0.215794801	0.405510039	1.540621772	0.381678954
ENSRNOG00000052054	AABR07070161.1							0	0	0.120542608	0.45797207	0.330758125	0.383760442	0.482130411	0.460011358	0	0.64471999	0.755507481	0.814511646	0.059944179	0	0	1.532458535	1.131031294	0.90033029	0.179585947	0	0	0	0
ENSRNOG00000052028	AABR07043456.1							1.137790091	0.749385989	1.049486037	1.594905908	0.329108085	0.501172863	0.55967943	1.00125488	0.554812917	0.561315737	0.607173412	0.756418434	1.461305873	0.594091318	1.255599692	0.790644098	1.198783893	0.52257266	2.501660744	3.06223099	0.76725074	0.920511856	0.180540204
ENSRNOG00000052025	Aes							425.2197222	467.2460269	440.4433231	399.2402999	376.5573276	352.0868532	408.5371342	429.9563932	402.8828337	351.6035485	385.6959557	368.6662577	442.9112646	445.660358	424.1920587	438.4101144	381.6025738	524.7545357	427.5228603	603.5120601	485.9633698	418.6253048	460.8242169
ENSRNOG00000052004	Txnl4a							34.12189994	31.8333571	29.90381998	34.3963629	36.92224	30.49668065	28.69227947	25.47591255	31.98807256	25.75996704	25.92454111	31.80253023	34.19819553	29.59363597	35.33913987	44.5229407	28.94988488	45.23180785	30.7906688	52.29934752	35.51718286	32.78607321	35.31770915
ENSRNOG00000051996	AABR07004703.1							11.70963872	4.393112652	6.726606535	1.86995792	3.987271026	3.656199051	3.499732414	3.130474315	1.590096575	3.509964413	4.271306756	5.321206603	12.07481032	12.84740902	8.047677428	0	2.141747898	0.136154167	8.31041767	3.191406987	4.947624965	9.893218303	4.515745046
ENSRNOG00000051965	Smad4							16.41075547	14.18998335	14.47334784	13.13190617	13.93592229	14.09640715	14.13039814	13.3757257	15.40543213	15.61485821	14.14309664	15.57751528	16.84223003	17.22923008	14.72039991	8.446088484	14.31848146	8.759873731	17.26936105	11.96699476	15.23840001	18.140327	15.03912275
ENSRNOG00000051958	AABR07037943.1							0.789752137	1.111243947	0.900640662	0.729640699	0.623011098	0.885485708	0.65923779	0.58125734	0.816882	0.495873879	0.893975276	0.763691688	1.001135033	0.724762845	1.616282776	0.498904028	0.929345686	0.439664498	0.289404864	0.566807178	0.580971113	0.929362932	0.934165357
ENSRNOG00000051915	Spred3							6.037080261	3.598730477	5.187907096	6.052310854	7.250201985	8.011285618	8.395191444	8.849897611	6.657755009	7.715996928	7.449202157	7.366612363	5.27191799	5.506428481	4.317763716	5.310296178	7.016336431	5.358319665	5.880769659	2.742296409	3.916414225	4.451430468	5.820400598
ENSRNOG00000051880	AABR07021996.1							0.395698458	0.374641284	0.383237656	0.416004991	0.329062665	0.406692856	0.405508833	0.574553932	0.321586289	0.276552192	0.457516813	0.509689899	0.399307981	0.482094528	0.851506608	0.618679552	0.297793404	0.681522445	0.489387815	1.17147451	0.416926551	0.340142216	0.29824265
ENSRNOG00000051838	AABR07057491.1							0.734735299	0.338744589	0.569278404	0.772440592	0.871347051	1.057209668	0.698738771	1.18968292	1.146476877	1.232409091	1.019423994	1.001347281	0.754918163	0.460365966	0.778379145	0.510563532	1.526127096	0.607418406	0.26924393	0.184562507	0.594548544	0.683590447	0.816095017
ENSRNOG00000051837	Nwd2							0.638596492	0.481477072	0.771945771	2.075940883	1.786391647	2.043042562	1.934354141	2.058565386	2.065037248	1.649837155	1.820495326	1.90208539	0.693755426	0.754627177	0.378322484	1.26120468	1.768075555	1.420186214	1.025350119	0.3980168	1.368375344	0.978909781	0.823973401
ENSRNOG00000051771	AABR07006894.1							0.398300291	0.174889118	1.68998548	0.535057108	0.537642768	0.370379649	0.326540138	0.21030247	0.280540705	0.36024431	0.366058429	0.319961215	0.438472961	0.138646983	0.39558716	1.383883446	0.40966036	0.376031633	0.66897068	0.178663227	0.335734372	0.550491323	0.347604263
ENSRNOG00000051720	Nudc							28.15312284	28.44599264	29.897103	47.08755298	39.42120597	31.9282008	32.59800809	34.65245849	30.62083382	43.20026781	32.04732809	35.45819925	32.50203652	29.2568383	30.44276865	40.54017024	32.73037737	32.49386388	24.36822368	40.64074885	30.09492598	26.40044906	29.89273358
ENSRNOG00000051680	Ccdc186							16.14548874	18.30293823	18.46981351	22.52587897	24.22700547	22.76523255	22.69743426	21.55201129	23.47099864	24.92058836	22.75250367	23.15812035	18.79842936	18.3070531	19.37444915	13.4226875	21.63674624	15.8049829	14.91819158	12.30218015	14.382824	16.36284866	16.07200292
ENSRNOG00000051671	Herc1							13.64742703	13.21160164	17.36439901	17.39225878	18.89782596	20.97251888	20.27849863	18.50562113	19.21052938	19.83834284	18.8122848	19.93294002	14.46666896	15.37464465	14.29493197	14.41751691	18.5511079	14.16177745	15.63743383	9.289283641	13.72500843	15.23329813	13.04169632
ENSRNOG00000051666	AABR07042609.1							0	0.562039492	0	0.199363239	0	0	0.18655981	0.400501952	0.369875278	0.187105246	0.404782275	0	0	0	0	0.197661024	0	0	0.208471729	1.020743663	0.959063425	1.15063982	0
ENSRNOG00000051631	AABR07024907.1							3.171715741	3.655743597	2.340446737	0.555747081	0.764520993	0.931383197	3.120336643	5.396143557	3.093204761	1.56472971	1.316437928	2.10860006	3.297637147	0.73604234	2.333415356	0.183667324	3.660003921	1.780446674	1.162276009	0.569087175	0.712932104	1.924521469	3.690689121
ENSRNOG00000051624	Hspe1							267.7961566	235.1724795	229.0591716	206.5089546	199.3784849	189.6010146	228.4624009	251.8437275	183.9298329	241.9333897	225.8821536	187.1816909	275.59572	255.5927703	203.2378557	303.1542678	231.5403946	284.0094334	223.0764616	355.4940515	293.7320319	191.4069948	246.8633718
ENSRNOG00000051612	AABR07044570.2							0.771546986	0.080236773	0.179789586	0.725758085	0.493326531	0.321963532	0.519349029	0.514581026	1.306884268	0.120200175	0.823460881	0.931381978	0.715255084	1.823468592	1.935894018	0.507925678	0.146690075	0.223807462	0.982127179	3.672179106	0.739345971	1.281269901	1.082504825
ENSRNOG00000051591	LOC100911422							1.400392412	2.194543852	2.939748681	0.710745256	0.921875112	1.27622839	2.945443077	2.804646855	2.966925989	2.572886201	2.370774114	27.3521395	2.976952951	0.857278094	3.517100187	1.459687517	3.183512602	3.770380754	3.079044853	1.195681138	1.563033036	3.867712507	2.160790393
ENSRNOG00000051569	AABR07031918.1							0.296299503	1.932010753	1.967786319	1.059117205	1.285578456	0.417644053	1.574098396	0.43804901	1.155860245	0.175411168	0.379483382	0.295475951	0.391421216	0.433191586	0.470849884	0.12353814	0.374619967	0.054434652	0.260589661	1.084540142	0.179824392	0.791064876	0.846282205
ENSRNOG00000051531	Ctu2							3.770070116	6.136494295	5.985816636	6.237707537	4.799989487	6.5608791	5.563497279	5.482297801	6.20827905	5.244367417	5.870704122	5.608570723	4.626586623	4.905171976	4.706062993	7.95603518	7.507128311	8.231938698	5.911192679	7.68488491	6.345298574	5.550215045	4.824990649
ENSRNOG00000051507	Azin2							17.06685137	13.91485316	16.53757582	7.729636983	7.76364833	7.621642676	7.581816495	7.327522738	8.322193762	6.700828007	7.594920013	7.09633038	16.83788428	16.435156	13.05997465	6.52486565	8.399783333	7.784343606	19.47659749	20.24886997	16.81513625	15.014058	12.87520276
ENSRNOG00000051483	LOC103689961							8.16571492	13.85473279	14.1470094	2.799379799	3.080803765	2.18937328	6.199717902	5.155049271	7.877024407	5.342091082	7.294200646	2.478310026	13.48396652	5.746707991	15.04480819	3.238057643	5.049854884	10.3543929	18.44184898	17.29500742	9.157416894	27.89745905	12.50636597
ENSRNOG00000051440	Ppp1r12b							13.99297195	13.54062571	17.85652559	9.638805232	12.24216807	11.26464318	12.35364529	11.00850858	11.70708603	10.95881272	11.83112422	11.31934274	14.19504094	15.87230632	12.71158866	5.515384029	10.70476554	7.010450417	15.06746959	8.973588192	16.13647267	14.67231728	16.17245294
ENSRNOG00000051439	LOC100910181							0	1.547187365	2.228683831	0	0	0	1.540690565	0.945004606	1.527293986	1.10371072	0.716328183	2.007908484	4.186887614	0.233631417	1.481325479	2.098760315	0.808168917	0	2.459497922	0	0	1.6289957	1.277981217
ENSRNOG00000051406	RF00100							28.17240891	20.29919228	26.25948041	17.81543834	18.56484701	27.2446099	17.92164982	17.67108347	28.71451961	20.90005405	21.92929503	23.02449197	20.98683967	23.44764669	24.68455564	11.03957849	17.59916779	10.31247111	44.9433998	13.68230868	15.42663722	37.01632783	28.03174759
ENSRNOG00000051404	AABR07014242.1							0.807215943	2.392465404	3.722838983	1.131521084	0.700466532	0.592603048	3.573628791	2.273119187	2.09929212	2.654871731	2.010236296	0.939134374	3.258317149	0.84296741	1.425275326	0.981627385	3.280455923	2.348046075	2.366435839	0.579340998	0.952583267	3.591862141	2.049375286
ENSRNOG00000051383	Srsf12							4.206936858	2.636754753	4.130786579	9.796804657	8.753577209	10.02250843	8.344330762	8.765624415	7.896788174	10.31027127	8.42478973	9.856567546	4.70594716	3.495713395	4.612581677	11.69350945	8.7423619	11.90480276	2.710290346	3.457619391	2.928393586	4.254448255	5.038855895
ENSRNOG00000051382	Ntan1							14.12571922	11.4590576	11.50868426	10.75690484	9.202245475	7.736551964	11.04415962	12.77329041	11.91770466	12.62960409	13.5287668	9.25327405	10.12374873	13.19401834	9.709564606	16.66685434	13.16833347	12.21450174	15.84789937	20.55857019	15.50330682	15.73472026	14.59220579
ENSRNOG00000051341	AABR07038849.1							16.2910854	18.98357164	18.77185584	12.73554674	14.06419235	13.24778617	13.31489105	14.82137294	12.54730752	15.0024388	13.73146024	14.16300949	15.45101035	15.35497559	19.25018716	19.33207753	16.44765034	21.10389589	15.42982361	25.27304205	18.16855118	14.49806173	16.225893
ENSRNOG00000051300	AABR07039328.2							0.329566785	1.058184698	1.003163895	0.433099449	0.357479471	0.435501936	1.621140417	1.392089544	1.767748744	1.46329206	1.758709193	0.575138844	0.544210463	0.086040812	1.200180119	0.687042457	1.33933097	2.27048811	0.543464231	0.443495523	0.166678609	1.199839592	0.705974452
ENSRNOG00000051253	LOC102553828							0.190235604	6.578009975	0.42113134	0	0.24761715	0.167589652	0.280730924	0.301333077	0.371053225	0.281551684	0.101517848	3.888990477	0.628268449	0.397322219	10.95850623	2.280340958	0.429500599	1.922201983	0.418271303	0.51199722	0.28863533	0.923443422	0.633903104
ENSRNOG00000051208	Selenov							1.582357081	1.27017203	2.134592047	1.819519623	0.858187473	0.522746529	1.070247916	0.835484205	0.675144858	0.975797226	0.897189189	0.838290711	1.088721263	1.187690838	0.720306777	1.288560072	0.803820326	1.317246482	1.848288257	3.087580584	1.750608321	1.260179207	1.694806217
ENSRNOG00000051196	AABR07018038.1							2.849576511	5.450553356	6.865513302	4.009432133	4.954770613	3.831599561	3.709783307	2.918650793	5.275996224	5.380114703	3.418617157	3.151460859	5.542793977	3.680574707	4.59635956	1.652610645	3.744049766	4.615152556	3.533102288	4.474723476	3.630027544	5.005159403	4.966960178
ENSRNOG00000051193	AABR07010030.2							0.080885552	0.119866242	0.044764807	1.573174371	0.070188928	0.997595273	1.671080761	0.213537771	0.11832503	0.239423774	1.338083585	1.411562836	0.044521844	1.520423277	1.017571314	0.042155195	0.109570633	0.07429943	1.645049423	0	0	1.619620979	0.192519175
ENSRNOG00000051151	Gmps							10.7154376	10.12040848	11.86057312	13.11075614	16.2323902	15.34841893	14.53693676	16.37842193	15.4581099	15.61344038	14.06485252	16.66857596	9.460032757	10.34187912	11.17153305	9.749109868	15.00057213	9.289416631	9.245446861	7.897332552	9.434155481	9.220258557	9.428474587
ENSRNOG00000051147	AABR07011057.2							0.200065961	0	0.2530818	0.030047569	0.297614488	0.050357082	0	0.573445977	0.390227267	0.451201167	0.518566766	0.769538132	0.346098759	0.119386772	0.567723306	0.446865235	0	0.210029203	0.03142038	0	0.144547837	0.069368716	0.190474234
ENSRNOG00000051135	Tug1							9.413263366	8.308767764	10.63872665	10.9264369	12.11597821	12.29003869	12.45098204	11.03667945	10.97762524	11.38250981	11.98874039	11.32965924	9.553704477	10.24433388	10.68914746	7.586848459	9.723001171	8.239626918	9.06613871	5.814112851	8.388855302	10.19195904	8.784280387
ENSRNOG00000051102	AABR07004269.3							3.942233807	3.611005476	3.930068341	3.513254274	3.352932454	3.564942459	4.392064755	4.025149644	3.946494856	4.353386259	3.705933871	2.941948663	3.937478456	3.98051569	3.284424893	2.585229963	3.41873466	2.805858886	3.243247894	3.541373775	3.35378779	3.770256438	2.982700918
ENSRNOG00000051100	AABR07021547.1							13.61716865	11.77891275	10.78514374	19.27884935	20.11410581	19.72701695	19.35061858	20.70680305	22.48762995	23.46777498	20.15298984	22.75290556	12.0591047	13.08264923	13.54444774	10.09332891	20.98782743	11.45212426	11.3772337	6.319923532	10.223208	11.67777009	10.19860087
ENSRNOG00000051069	AC134204.1							0.32308042	0.567443718	0.635746349	0.150960145	0.654161653	0.72736326	0.494428342	0.379080874	0.630166114	0.602132567	0.076626452	0.68016291	0.039518488	0.074975467	0.855679117	0.112253406	0.194514213	0.197849024	0.276250097	0.038645944	0.363106946	0.217819437	0.136707125
ENSRNOG00000051023	Sap25							0.908117936	0.847331497	1.005166525	1.485121422	1.532270538	0.9333498	0.794139731	0.958972157	0.688830227	0.796461519	1.023066686	0.70435078	0.833092453	1.896676673	1.46981518	1.630202621	0.728990205	1.343947424	3.882433798	1.90096265	1.4288749	1.897972608	1.681128164
ENSRNOG00000051006	Ufsp1							53.15776184	48.36633424	39.12464689	54.54139242	47.31683553	47.63441157	46.18638963	46.97171403	49.25873402	44.87951056	46.7913455	46.63423741	51.27977031	44.35245961	39.30948576	70.73635238	50.56338484	69.72030193	49.80370472	75.3196448	51.82901932	49.43528694	53.2179518
ENSRNOG00000051002	RT1-DMb							1.450825305	3.262088507	0.221499566	2.051237341	0.043412499	1.189970743	0.541398443	0.237735141	0.585480968	0.14808581	1.174682229	0.199557627	0.330446052	4.310147436	1.391254935	0.182513634	2.236424725	0.114887205	3.162432316	2.692916699	2.353078981	2.185637447	1.166933855
ENSRNOG00000050999	Mir149							2.013504937	3.315401496	5.200262273	2.116834387	4.659282997	1.773814066	11.88532721	4.961274181	9.818318483	7.284490749	7.879610008	7.362331108	4.43317512	7.008942512	1.777590575	7.695454489	7.27352025	5.548664763	3.689246884	5.057842196	1.357775186	4.886987101	2.555962435
ENSRNOG00000050978	LOC100911295							14.16372717	12.16786528	40.44308048	8.200611566	6.590643861	12.2968187	13.73234064	14.52335687	15.41464755	61.77366491	8.106078024	5.526923353	12.88058269	7.288336783	6.252109805	20.75440756	6.302884386	11.87910016	17.37622604	5.082672055	20.5555965	9.715196006	6.253763758
ENSRNOG00000050932	Pfdn4							25.29348279	20.98106145	21.04142644	34.1173947	30.57615691	29.2195124	28.63978759	26.87789398	25.75336658	29.35135687	28.09895064	28.31658955	25.39286504	21.09775691	18.22207861	37.63981771	29.3071535	39.1616369	17.40086593	32.28186783	17.86080035	21.42855995	24.838101
ENSRNOG00000050910	Hmgb3							9.647629163	4.820462472	8.960246815	9.948422994	6.800073607	4.656627809	2.545571663	7.299371127	8.57968738	9.373208647	8.639822157	9.067893637	4.231999682	4.284736576	5.335521709	1.810873432	10.21488503	5.466640359	8.208574316	7.918974818	7.141342942	8.343562754	9.290670385
ENSRNOG00000050874	LOC102552549							3.382445062	3.943187601	3.444406042	1.991374591	2.524218011	1.191917341	3.527311468	4.643418724	3.364692155	2.736652604	2.599224798	1.88890447	5.213039071	2.684512296	2.777107812	2.538477935	3.72668379	4.163418646	5.429000454	4.369661435	2.737077951	3.448010151	3.284686719
ENSRNOG00000050855	LOC100911994							7.640392765	4.403187297	9.546051772	7.423962459	0.552499764	4.742202527	7.801345538	6.601296709	5.701347858	1.142212256	4.32434552	4.21362449	11.27839271	4.049837616	1.686299586	1.508314503	5.488618115	4.413004587	9.417589138	3.863396074	0.878212148	6.813527073	3.581938635
ENSRNOG00000050854	LOC108348101							0.863434662	5.719176497	5.517041907	2.558189257	4.223049208	4.805925057	5.270437204	2.279466596	6.679079947	2.43962129	0.712092339	5.26405355	3.262014917	9.877451244	6.26273657	3.415886396	2.729163068	2.848055333	11.06701347	4.985682255	4.565318341	10.59730202	6.725775001
ENSRNOG00000050828	Vkorc1							6.01096652	6.062249864	5.821677262	7.162030306	6.194062537	7.303254867	6.233913647	6.902991192	7.523123585	7.042923875	6.709457136	5.819426727	6.67237776	6.19872639	5.804187254	9.972558099	6.943899154	8.236270984	8.067462556	9.302248855	6.738777726	7.05146818	6.03276794
ENSRNOG00000050817	AABR07065113.1							0.325880959	0.740493929	0.541060723	0.548167334	0.565570358	0.57417513	0.577083536	0.68826031	0.635628547	0.868156091	0.660835219	0.584955336	0.573999034	0.612565516	0.906251169	0.71332661	0.559170883	0.598692082	0.75234069	1.894473509	1.120738601	0.514115664	0.434360228
ENSRNOG00000050806	Spty2d1							2.12718379	1.917664235	2.104344471	1.872940641	2.042001031	1.651427607	1.935770829	2.021674665	1.465135826	2.020136985	1.844628772	2.094755479	2.107558882	1.874303233	1.584520421	0.99776364	1.728938265	1.074687599	1.680812012	1.030512632	1.37167629	1.694075764	1.645475483
ENSRNOG00000050805	Tsc22d4							2.05719712	2.899897168	2.277045303	3.191402704	2.046386054	1.591292249	2.295367337	4.636217998	3.79234785	2.425845837	2.329495639	1.801298833	2.872285378	2.59369141	3.388695346	1.516701771	1.857838121	4.678133663	6.508940911	1.971608613	1.421073399	3.135868035	2.030224257
ENSRNOG00000050800	LOC100911576							8.259259398	4.401514092	6.827981445	5.33236614	6.393816706	4.438097041	7.046566313	6.948467601	9.458557568	7.878708844	9.985442255	4.032712737	10.82774834	5.97670181	8.168961849	11.96682708	7.056524809	6.201615305	6.141125019	16.56556282	1.629252325	4.782779975	4.04584071
ENSRNOG00000050794	Pdlim4							28.08919288	26.89760425	19.79030813	34.87076646	31.33872967	26.40107047	25.73525949	29.34034389	31.059616	33.9796491	29.97918721	30.84768927	24.04444612	23.81669657	24.75325106	45.63851867	35.82590129	40.2660898	24.34651974	43.52742621	25.63782049	29.15639115	29.16046684
ENSRNOG00000050792	Tnfaip6							2.629522221	2.381348543	1.503775664	1.197934647	1.445129778	1.196858158	1.724617465	1.480946323	1.581399988	1.643176663	1.262902878	1.267403228	2.605262855	2.334085844	3.250004191	1.64451652	1.147771812	1.368733967	3.083484996	4.953939348	3.147388628	3.084693985	2.83724957
ENSRNOG00000050786	AC103024.2							31.52626711	28.41421875	29.58967577	35.8576936	21.59771806	16.07929602	15.23571781	19.85822179	42.79251484	36.38157557	35.0249107	17.46591176	31.0527498	29.07196865	24.41443845	37.088895	22.31070023	12.53206657	15.80910609	25.20669768	12.12149607	29.30935319	24.74905293
ENSRNOG00000050741	Rbm4							15.83042932	13.70297522	15.35238862	14.93187451	14.09000356	13.58752558	13.64543501	11.09254013	13.41857124	13.3568816	14.88232787	13.61026265	15.92054293	13.28704544	15.23279552	19.31509261	14.26293034	17.87101426	14.02827561	18.95359812	14.32894203	15.03668941	14.89540523
ENSRNOG00000050713	LOC108348050							0	0.79001535	0.177021741	0.084068836	0.138780518	2.676947421	0	0.168886365	0.233957254	0.078899802	0.170691321	0	0.088030474	0.083506812	0.847151599	0.083351034	0.072215897	0	0.087909765	0	0.242654602	0.38816765	0.076131411
ENSRNOG00000050706	Col25a1							7.777299359	7.149996066	10.28230624	16.42854029	16.62204124	19.4442383	22.06837245	16.80587305	15.45048631	17.54999837	17.75405799	16.22948413	9.552659549	9.588182658	12.49242225	9.194990692	18.9897774	9.095410225	7.599982007	4.457678023	7.065505233	9.875111366	8.844184664
ENSRNOG00000050669	LOC100911515							129.1426655	72.19276588	88.50837274	59.17785849	57.27237824	46.61830031	94.27851496	99.80422647	74.19516549	68.6647555	100.5188621	107.222313	68.7037887	67.08675974	102.3968509	88.42905553	72.57790704	100.2810523	64.78226994	103.0093174	85.29368791	59.2819518	54.0441008
ENSRNOG00000050649	Tvp23b							19.09173204	22.54111775	17.04970113	19.65332943	18.76334441	18.98510761	16.0077803	17.06800162	15.83332627	17.62436277	17.28900563	17.34393751	19.7435515	20.95682296	19.05744956	22.01072763	22.62958578	18.66647257	17.21216794	17.71163263	21.10345918	18.73690181	18.34854571
ENSRNOG00000050646	Fem1a							22.31519974	22.20760142	22.86253933	16.65114466	18.20702392	18.07647179	19.00870227	18.53575948	19.48037884	18.58095739	17.5139793	19.75647783	20.58144468	23.72982063	21.69470337	13.27525659	17.81791549	14.04875293	23.81421469	19.89264313	20.23208742	19.74906814	19.56126376
ENSRNOG00000050567	Natd1							0	6.202688084	0.397102825	0	0	0	0.176475496	0.757706396	7.69740444	5.663726359	0	3.935420232	6.319160532	5.619782734	9.976927279	0.186976645	0.161997823	0	0.197202987	0.579340998	0.181444432	0.435377229	0
ENSRNOG00000050535	LOC108348096							4.101319616	3.035184131	2.495952731	1.845637886	1.799171446	1.90653928	2.560884342	1.805911703	5.106752797	7.83950596	4.619563607	1.614839329	3.532013688	2.354841314	1.563216844	6.988246174	2.255122981	2.113062999	2.412451535	2.101744046	1.025641428	1.652933311	1.267943868
ENSRNOG00000050511	LOC100910838							0.736482358	0.857537137	4.541765201	0.774277307	0.981455087	1.297620623	2.225409621	5.860713835	3.437348194	2.1281059	2.077383272	1.232802171	4.053820784	0.549357889	6.896675717	1.014416222	1.734040109	2.754379015	4.192842892	2.633437747	0.585320082	3.638879431	1.076801876
ENSRNOG00000050510	LOC102555167							34.11984228	40.35455723	39.87819656	31.82471968	31.65638458	31.4827187	36.17613899	38.72856044	38.2586612	34.81403589	36.00140563	32.50920157	39.02090182	33.5708234	37.77404032	34.8229069	34.25977682	38.441769	38.36297428	43.93895273	39.94262905	40.81749919	34.54700823
ENSRNOG00000050492	LOC100911807							0.181672688	0.466656877	1.166308388	0.458389928	2.837656387	1.024294903	0.393205439	2.187047612	0.354351316	0.46605595	0.542910532	2.065312194	1.079979705	0.189718943	1.251017211	0.719587124	0.42657456	1.301663652	0.359499605	0.195580446	0.220514583	1.984223777	1.314517177
ENSRNOG00000050483	Pradc1							19.87551486	16.29257465	17.36182117	7.906401817	7.364977237	6.388601919	7.398639942	8.849220289	9.272660135	7.102259375	8.771799336	7.713835471	15.31611506	23.11186187	14.65393237	9.798618678	7.422326532	7.796295353	25.98397625	23.42111022	18.74572261	17.01436201	18.8203421
ENSRNOG00000050473	Rps27l							18.66686869	13.83144062	12.86663918	17.39472575	15.90377421	15.09925629	14.10726062	15.41136062	15.22583177	17.497264	13.85545577	15.9919643	12.98361965	14.44300128	15.8430285	20.78388825	17.47091299	19.48513115	12.872537	22.83623962	17.85165784	13.3859945	16.07551516
ENSRNOG00000050469	Gng11							0.033148712	0.163746245	0.183456216	0.034849845	0	0.029202636	0.195670389	2.135306606	0.161640833	0.09812123	0	0.066113154	0.2919368	0.934655319	0.219486073	0	0.149681674	0.182697434	0.182210307	0	0	0.241366178	0.157797348
ENSRNOG00000050465	AABR07041109.1							0.65931545	0.911918381	0.291910024	0.138630067	0.457699985	0.348497686	1.167543181	1.392473674	1.028792165	0.78063778	0.844413354	0.262993164	0.87097701	0.137703286	1.047718948	0.137446408	0.595422463	0.484504453	0.28992757	0.141957728	0.266759363	0.640091026	0.376623604
ENSRNOG00000050453	AABR07002848.1							4.829555813	5.524728621	4.126489779	6.146326227	5.146690261	5.001065379	4.584608094	4.831587378	4.957902666	3.762009729	4.1597838	5.323093556	5.68976542	7.432461591	5.161316179	4.062564885	5.585822821	3.735838592	6.240845154	10.58098538	6.599172589	6.169387971	5.727349867
ENSRNOG00000050450	LOC100911951							5.971047174	2.810197459	3.096417481	0.840291336	1.223955687	0.745546408	0.670690226	1.340523063	3.530627656	0.765430551	0.777784123	1.265906884	3.648951501	2.872259676	2.459315098	0.88212358	0.721817928	1.403604253	6.848554723	1.493153954	2.306507907	4.65010638	3.178104413
ENSRNOG00000050441	AABR07028989.1							0.088713831	0.14607462	0.098194486	0.062177644	0.025660655	0.052102129	1.07641316	0.062454512	0.403749994	0.175063819	0.189365965	1.7693451	0.097661531	0.061761969	0.156639169	0	0.186939072	0.054326861	0.130036821	0.031835075	0.059822768	1.722541988	0.197074826
ENSRNOG00000050414	AABR07006333.1							1.619581589	0.94121446	1.687212002	1.001585648	3.224156954	3.189281856	1.968250626	3.118741277	2.601515115	1.598004133	2.643673707	3.23016006	2.307325063	2.288246463	2.018571753	1.09233724	1.204519701	1.31268252	2.513630413	0.410251042	1.541843592	1.849832438	1.541934276
ENSRNOG00000050410	Snrpd3							32.91579416	24.29173994	25.18468903	27.80862792	26.2602122	24.99350963	25.41172079	25.36875136	25.46607023	26.65586572	26.63413804	26.60288958	26.13569034	28.91983751	25.4205533	38.45842725	27.12560151	35.47369419	25.29296056	41.81768746	28.7827806	24.93995496	26.74187777
ENSRNOG00000050407	Mfsd14a							0.343175467	0.339039981	0.925884091	0.225491634	0.614197224	0.793598681	0.801838752	0.520940151	3.493229626	0.380928813	1.053015289	0.427777032	4.958470556	0.268780991	0.90890089	0.268279595	4.745634621	1.182121278	0.518746528	0.253994743	0.455598173	2.576854778	0.530924333
ENSRNOG00000050404	Pmepa1							52.41593641	55.48825616	40.97935792	14.32599929	15.98517889	15.21212381	18.90311363	20.32843493	17.22699131	18.17585751	16.77513506	21.06627622	48.17811698	54.02215407	39.05013549	23.71037629	23.66820462	22.31893009	53.4226104	68.14896196	44.44972472	29.74858774	45.26961168
ENSRNOG00000050378	Pcdha4							2.217970558	1.668332415	2.148125217	1.801839903	2.580790614	2.087162936	2.553980182	2.528485425	2.80215638	2.213289268	2.555508347	2.287208272	1.498300958	2.342524626	1.50195153	0.893227667	2.23064851	0.856622272	1.136038977	1.031080308	1.555139554	1.46815815	1.319771743
ENSRNOG00000050343	Jmy							4.392808136	4.968544991	4.794095495	3.711855761	4.470950295	5.04531238	4.059118338	4.2486238	4.684451334	3.787434537	4.09685565	4.749060066	4.745477835	4.523056063	4.240561433	1.647514827	4.078336956	1.583880022	4.716404212	2.696026046	4.069592843	4.633401172	4.846666913
ENSRNOG00000050315	Dcxr							7.381674979	6.154849649	6.837755652	8.090722841	7.223215785	7.840434361	6.747055701	8.624305838	9.445434637	5.268791891	7.375480708	6.578056015	6.973541173	6.888543499	7.002086624	6.493710342	5.484357512	9.858349264	9.726549058	16.56986339	10.90861098	8.70391962	8.523048268
ENSRNOG00000050220	Nrxn1							24.23162213	28.96711611	33.11473003	33.21039611	38.3079685	37.97638719	38.23472013	36.12277563	37.83955484	37.81177486	40.25383255	38.24330283	24.71388896	22.45588441	31.5778592	18.07672835	35.54597942	19.0353701	18.16666178	13.23121119	27.26052616	22.1606541	24.26798487
ENSRNOG00000050210	RT1-CE10							0.167980821	0.564252246	0.148746052	1.094928023	1.720043238	0.976695147	1.652596741	1.241713729	2.195224339	0.364634239	0.788847346	2.445703304	0.221908091	0.912187456	2.135508137	0.420224225	0.030340425	0.185163541	1.625094578	3.363631677	2.20886655	1.467745282	1.791186273
ENSRNOG00000050206	Shank2							1.968760383	4.094520848	3.962104589	1.422983116	1.951074755	1.665414318	2.608169027	2.758232193	2.01820991	2.350903833	2.733985897	1.756919924	2.832306327	2.6049903	3.266322681	0.74622589	2.63665109	1.197073046	2.607067798	0.806846255	2.88527227	2.131269374	2.369590174
ENSRNOG00000050193	LOC100912262							0.599707063	0.233873765	0.90835304	0.099549939	0.041084166	0.486607734	1.148932409	0.366641813	0.169302224	0.342573145	0.252654722	0.0629516	1.1813992	0.626267994	0.188091156	1.348899408	1.268462217	0.318928096	0.242895726	1.155314624	1.181282348	1.015055841	1.051759972
ENSRNOG00000050188	AABR07030603.1							45.51160365	70.25493647	65.69782592	33.29366084	47.22701015	38.75736808	38.43132083	39.64969325	43.83022048	34.05315474	44.72844134	44.81779223	32.56624517	33.66517467	53.99078674	17.39417015	34.42222321	18.46423399	32.10464621	31.23475609	58.50286893	36.13009035	41.16316645
ENSRNOG00000050183	RT1-CE1							0.028912865	0	0	0.273569594	0	0	0.512001027	0.244255789	0.36656323	0.028527663	0	0.836142594	0	0.060386823	0	0	0	0	0	0.373515106	0	0	0.055053402
ENSRNOG00000050181	Chid1							4.436870882	3.324326306	1.450236936	0.907867988	1.007749955	8.551917798	5.097379451	5.062676096	10.25131644	2.58552214	0.826312769	1.811388362	1.147336366	2.860878429	1.025260366	0.465577438	2.904331864	9.819729026	7.169203491	3.237782617	0.150600687	3.866631618	0.963901088
ENSRNOG00000050169	Pet100							34.08379967	32.73633531	27.6180536	26.96650122	25.72239504	24.48713024	29.16224396	31.72397041	26.66995428	26.78559308	29.02714995	25.37982904	34.60987594	30.01724552	27.68927741	35.94309681	28.48238422	34.01306262	30.83187145	59.09568576	37.95872082	24.89015611	33.16238479
ENSRNOG00000050134	LOC108348293							0.458786327	0.906515309	0	0.675262582	0.875852161	0.242502998	0.812437882	0.387582534	0.984345499	0.362139185	0.881380759	0	0.202023853	0.670748262	0	0.382569725	0.331460984	0.505715478	1.412227839	1.185379738	1.020938485	0.445408963	0.698865305
ENSRNOG00000050104	LOC108348122							2.597858268	6.921412259	10.07347582	2.748796168	3.665067307	3.248342631	16.17558352	5.451276569	5.001722513	5.159568899	4.829788503	3.560037517	4.741863755	2.870441215	6.436533773	2.533155805	8.370296627	6.435385538	2.984936115	2.255431074	2.831174606	5.186596158	4.02112272
ENSRNOG00000050073	Mir3072							13.45359905	7.97488468	15.48701017	23.19618222	13.07537526	12.80022583	10.05910326	8.524196952	12.07092969	24.42481992	18.95365651	13.41620534	16.5877964	25.85100058	16.39066624	31.97300624	15.55179104	18.29004311	56.79446013	17.95957094	21.22899852	28.08183128	21.00609668
ENSRNOG00000050061	Slc25a51							3.363337159	3.899492239	3.445869463	3.272933949	3.666285504	6.440152915	3.144778554	4.256148594	6.614382012	3.592786397	5.725625496	3.520302404	4.528756219	3.309107991	4.453902489	2.057091117	4.066605202	1.863899228	2.780754817	1.286735497	3.317672174	3.035890079	3.149162186
ENSRNOG00000050057	Abca3							14.38093875	15.39955515	16.72971295	16.73230632	18.94485245	18.5188596	19.26594023	18.59043477	19.02311765	17.62716435	17.61479821	17.26690989	14.71576806	13.92932479	16.06595495	14.56732048	17.88587893	15.68351248	13.81491518	12.67641912	15.20043471	14.53554258	15.16170155
ENSRNOG00000050051	Pin4							61.78934254	52.79545161	50.19251608	48.21374837	43.13970007	44.58821795	47.26583054	54.1259009	47.85708843	49.17850138	48.53470047	46.62953638	54.44542849	46.41577972	48.9926899	68.55649466	51.39302561	62.5401474	52.67609841	88.92323667	67.56756517	50.50937635	62.74063274
ENSRNOG00000050034	LOC501297							0.292813626	0.578570065	0	0.820907453	0.592878535	0.343942161	0.576140589	0.721492487	0.951884907	1.059345877	0.729203362	0	0.752142729	0.50963716	0	0.712161044	0.352583498	0.089657074	2.360635751	2.101531071	0.493635586	1.066033951	0.836325944
ENSRNOG00000050002	LOC100911305							0.169602441	0.53618759	0.450545965	0.10698368	0.117738838	0.089647616	0.200226031	0.358200213	0.628535929	0.334685704	0.398231284	0.202957246	0.336075456	0.177114107	0.71870783	0.212140452	0.183799915	0.40506058	0.447486164	0.14606894	0.137242466	0.946778591	0.290648199
ENSRNOG00000049988	Mbtd1							5.577358647	4.815591408	4.92834361	3.966538503	3.762019152	4.066991241	4.311222284	3.909961191	4.685111043	4.531925412	4.552014084	4.627090795	4.927392695	5.530712816	4.903193147	2.320520265	3.872885586	2.540084449	5.384361027	3.355359417	3.508162956	4.863021883	4.61833032
ENSRNOG00000049985	Gprasp1							71.19315143	47.12793782	50.77667169	177.10028	177.6939539	180.3891863	176.6403633	164.9561913	166.7456691	186.5665472	164.0068797	183.9780034	76.84587776	60.70503425	68.42328429	167.4069411	169.3813892	147.1415305	50.47306732	60.30912505	50.02516982	66.51583267	64.00348618
ENSRNOG00000049970	AABR07044570.1							3.422259259	3.012180401	3.650243622	3.924963759	6.101355351	5.262315062	5.325699573	3.811026387	5.400756993	5.279876155	4.250213883	5.088095874	3.150940789	3.183958155	3.048753001	1.556580567	4.158281629	2.286255388	4.58312066	3.416301448	2.07697173	3.851047647	3.850584033
ENSRNOG00000049965	LOC103693608							0.321150429	0.432655034	0.517048839	0.337631291	0.405353066	0.334360195	1.177624606	0.647439006	1.679895417	0.979421888	0.623198517	0.378486497	0.867784279	0.121954229	0.927891854	0.121726731	0.843718869	0.42909192	0.481441309	2.042984018	0.118125114	0.779465684	0.222366233
ENSRNOG00000049964	Gsto2							0.467584969	1.559082152	0.194083034	0.061447574	0.355030982	0.051490363	0.115002623	0.308605956	0.057001327	0.634363676	0	0.407999669	0.193029641	0.244147117	0.619199848	0.913843777	0.791760399	1.073779439	0.449784894	0	0.118240696	2.056965706	0.723397392
ENSRNOG00000049951	NEWGENE_1310680							1.249966579	2.398562901	2.075321684	0.581242118	0.93865334	0.783523772	1.25336661	1.827642711	0.984597572	1.233313451	0.94924294	0.503391141	1.772972719	1.631659253	7.162223593	0.676501816	1.128834732	1.104026747	4.492418942	3.079482995	5.251885347	2.012809375	2.013913259
ENSRNOG00000049944	Slc25a22							1.575834587	8.586971872	11.09228008	10.04376546	1.816131279	1.279788082	3.415521004	3.770182741	3.794042168	2.720969939	2.759310332	5.843846869	5.448273545	1.002804594	3.358444517	3.926740755	5.692494001	5.269884638	10.96281154	1.616948845	1.892825919	3.735073612	1.969123574
ENSRNOG00000049939	AABR07066677.1							36.10587223	29.37593077	22.33306287	52.75151292	43.54099961	37.65478778	66.60185213	50.74359732	57.47861825	57.36646836	47.3190479	63.00965557	26.01124454	24.67459273	27.07072935	52.85455793	46.51281505	49.99278449	25.97557739	23.43627451	19.06618089	24.16343622	30.8362668
ENSRNOG00000049937	Pdxk							30.2670993	22.18262249	23.28965823	21.62596265	31.45199604	25.58588175	31.07345486	29.576075	24.23863526	25.77673333	28.33475922	30.8401452	30.9879756	29.88714714	23.2508567	10.10734742	28.86433558	9.123402117	36.89653893	18.09105258	23.56847353	33.81738591	33.43194837
ENSRNOG00000049920	Psma2							98.69092314	87.23830372	83.44134465	96.78583402	91.39244905	91.33789416	83.37558551	84.94742633	87.6496494	99.66886646	80.96803335	85.05812782	86.75040643	84.36232658	88.78698826	127.8746965	93.32409162	122.3591328	78.89247627	109.2627842	88.00449385	81.44792117	81.72646019
ENSRNOG00000049918	Lrg1							0.962745462	2.031988932	1.937512684	5.70485575	2.354388606	2.929933661	1.980404136	3.188611695	4.69457084	2.331619217	1.961637177	2.007418152	3.613118917	4.112939891	3.59294681	0.592983073	0.63232557	0.401978969	3.993035418	13.66226134	4.514975509	11.89584552	4.457954261
ENSRNOG00000049912	Atp5f1e							417.6599867	387.1328019	392.4741943	268.7815182	264.5634071	239.5405816	253.5571688	267.6234144	236.4390729	252.4124608	243.6222598	243.5137865	409.9839757	352.1535694	375.4745318	333.3988031	263.2529429	343.4138494	418.878075	748.0172883	499.3191091	415.9977179	447.0753173
ENSRNOG00000049911	LOC102556347							3.444351211	4.222047864	4.271346535	3.621109117	2.767459869	3.202903989	4.392572139	4.512863693	4.634302239	4.657152461	3.982448139	3.59379527	5.547188872	4.196384481	4.518952227	5.5514993	3.427382673	5.653996241	5.644764399	5.012707002	4.548510627	4.876550396	3.431034998
ENSRNOG00000049878	Sytl2							2.799205066	0.678323524	0.935350951	0.222102282	0.229153507	1.023615662	4.052851042	0.390409728	6.7475258	0.469003865	2.423862029	4.318808169	1.220985013	1.654630991	5.525304744	5.339993458	0.286181831	4.463352694	1.393498027	1.64889361	0.267113156	1.602349882	1.005661612
ENSRNOG00000049849	Fam199x							2.263820078	3.608961594	3.815573266	4.164991689	4.643230342	3.671382602	3.796275201	5.107176055	5.318749157	4.92420395	4.72245987	5.284667549	4.134702664	1.987979991	2.793465981	1.716126724	5.111094117	1.417832799	1.809987102	1.052394629	2.341899061	3.121890984	3.085977901
ENSRNOG00000049822	LOC103690064							0	0.082307039	0.092214254	0.08758636	0.180734042	0.073393516	0.122942134	0.351905481	0.934360666	0.123301574	0.177833217	0	0.091713758	0.087000821	0.496460966	0.043419263	0.338568673	0	0.595321987	0	0.042134586	0.252755609	0.198292065
ENSRNOG00000049819	Dnajc19							16.32103648	18.30264794	18.09328176	13.80148478	13.34898416	12.81531118	13.96230397	14.10380283	14.35993298	14.62826439	12.87506454	13.6725761	18.24617388	16.93802993	15.77357101	16.61585366	15.95242121	15.69048246	16.9952663	28.07456489	20.27705034	15.6852174	17.05863643
ENSRNOG00000049814	LOC100910882							4.381096141	1.582068675	5.785709822	0.794125192	2.595658984	2.209267325	1.307900336	1.627229099	2.976120885	3.309122367	4.063178674	0.542348574	1.995713635	0.631052993	2.560737459	3.527304472	1.364321578	1.776271258	1.162569959	0.650549831	2.964510162	1.760007494	1.438294491
ENSRNOG00000049768	Adcy9							13.40966893	9.660863153	14.39295136	4.768180683	6.403958008	6.062574957	5.919190281	5.329259845	6.315151641	4.966480257	5.624048654	6.470514832	11.21232386	15.33138884	10.03322519	2.213439121	5.256024179	2.709190059	12.76769251	6.392583586	10.72648356	13.17137932	10.60777695
ENSRNOG00000049758	Tbc1d16							41.77939009	38.4441485	40.48276561	11.2098773	12.25722318	12.64571681	13.30984287	14.50455102	10.24220852	10.81475503	14.43930628	11.75352291	31.45313639	40.42101541	27.96685639	4.899792956	13.41901663	5.223720565	55.0305343	21.69893353	39.05910053	35.36859206	40.64961447
ENSRNOG00000049743	Gstm3							49.57047384	4.928112454	52.245343	4.523131514	59.40950587	1.647906596	40.91560423	5.728473901	45.78943979	34.45236468	5.523503428	4.166025849	30.33963864	1.823203	5.862523404	4.484511864	44.42883311	7.274015056	36.05603416	73.1003763	2.33358752	6.356143974	3.739895974
ENSRNOG00000049740	AABR07034273.1							0.231976621	0.687543456	0.385151186	0.121940622	0.40259824	0.306542625	0.114109398	0.244967213	0.226234394	0	0.123792637	0	0.255373842	0.121125414	0	6.286771999	0.314244321	0.10654394	0	0.124867671	0	2.111368213	0.33128251
ENSRNOG00000049714	Asap3							1.321548226	1.109779306	0.853287873	0.949401263	1.204120564	0.97019083	1.040112214	1.069925016	0.687378836	1.673391496	1.480992669	1.427697957	1.964033889	1.449083358	1.575055365	1.193837603	1.153696888	0.829526291	1.525487262	0.735070934	1.113956412	1.042449129	1.572736841
ENSRNOG00000049696	LOC103689994							0.07148063	0	0	0.300595549	0.268786918	0.041980974	0.187527212	0.100644687	0.743586519	0.070528304	0.27973087	0.54649497	0	0.049764331	0.220869351	0.074507247	0.06455358	0.065660306	0	0.025650918	0	0.115660644	0.136107294
ENSRNOG00000049661	Inafm1							19.28071181	19.96300647	16.57395874	26.32158985	23.61195268	22.41093746	28.86837058	32.85721793	32.38589553	24.22659904	26.16287319	24.7664597	26.0110476	17.61256571	21.80123804	28.90792482	27.19074517	33.83164982	21.06351145	39.47677969	19.25817453	24.42395844	22.26520579
ENSRNOG00000049641	Rab29							9.967080344	8.290404773	6.937800757	7.09374184	6.538758678	6.939979727	6.13272586	7.740205443	5.745367712	6.353424688	7.055257564	6.011444666	8.634608384	9.335477385	8.391063306	7.854305614	5.846133607	6.481219404	11.52212725	12.97936438	12.3682887	9.767902829	8.60878632
ENSRNOG00000049633	Flvcr1							2.528244066	3.996443338	2.649182304	3.933823722	4.59256217	5.761225294	5.306215811	4.698891412	6.739474068	5.587815806	5.684541141	4.807120255	3.339892091	2.781031309	4.017635582	2.881255226	5.631984147	4.273181629	2.297659628	2.141142323	1.807174253	4.213601463	3.081002122
ENSRNOG00000049604	Mvk							19.30795307	28.71226999	15.75024121	19.40015757	18.93618109	15.68063579	20.23184605	25.48648786	22.99811626	16.71898768	22.53901302	23.71686966	16.93786353	18.27280871	22.30591876	17.08569915	18.98074497	17.78198635	22.05536129	28.41843153	27.56580784	17.69544572	19.38755597
ENSRNOG00000049598	LOC100912571							1.499911608	25.93214227	7.138876771	1.73457281	1.464252072	1.420461693	10.43997128	3.524190905	3.766667735	2.478880234	2.721417552	1.271381267	3.178546673	1.683818141	12.11618234	1.680677072	8.093484475	4.477788331	3.215411408	1.130315017	1.365446232	3.503925779	7.889708903
ENSRNOG00000049593	Wbp11							0.264842313	0.261650791	0.453042945	0.177184982	1.92211856	0.551471953	0.450044523	0.203398815	0.211325355	0.118779025	0	0.168067578	0.132524716	0.075428765	0.51013482	0.451728339	0.108716798	0.243277478	0.079405797	0.207357842	0.073060454	0.467490906	0.206300475
ENSRNOG00000049580	Gpr6							39.76034686	21.31579369	27.01453061	3.312620285	1.807372741	2.611162145	2.232963303	2.537825288	4.42709458	2.213144749	2.080457846	3.195419849	25.78025761	42.35788767	14.74557868	3.868836814	2.532075947	3.654738162	42.18407257	31.67910128	21.958994	25.69727973	21.93962972
ENSRNOG00000049575	Atn1							2.211358484	1.968936336	2.130389503	2.353543168	2.179513778	3.595594615	2.846998195	2.537000482	2.981992646	4.161766248	3.481950816	2.123537583	4.357870576	1.781866669	2.548787034	1.607802597	2.379213462	1.993681573	1.8758168	1.278495434	1.518809309	2.054112951	1.689470142
ENSRNOG00000049556	AABR07071445.1							82.13422222	55.66107012	77.38766925	37.10874827	51.24549467	41.85932436	66.11213262	58.77821262	68.8472393	62.28691109	68.1000179	41.29142106	84.44023141	105.6199848	45.84365692	7.782902836	66.81857949	9.976387149	74.62340287	32.88418506	61.79420023	53.54397799	42.00637127
ENSRNOG00000049530	AABR07012054.1							28.57803226	27.94257991	34.64856799	20.90732853	19.17429963	17.90874177	21.59355037	19.52261827	16.30575325	20.63925436	16.11517594	19.31735055	24.64940116	29.45916441	27.79814114	32.39837235	20.48723151	27.87483758	23.56296055	33.85823093	41.79553469	23.95487388	28.54026735
ENSRNOG00000049495	Krt71							9.560861554	6.315895292	8.529267792	2.070310554	1.88219005	2.111965911	1.909274308	2.049391259	1.252504078	1.858537057	1.644851049	2.020699747	8.105953744	15.52783829	6.651738835	2.974831471	2.268124327	2.883762172	14.05615401	14.31772215	9.78629602	12.78018342	9.238344873
ENSRNOG00000049491	LOC108348139							0.274323673	0.440404079	0.227730036	0.108150551	0.297557539	0.030208468	1.416869279	0.760424917	0.200649907	0.169168061	2.635035014	2.085904164	2.076195198	0.071618356	1.22604769	2.216027444	0.185804622	0.188990112	0.376972414	0	0.069369685	4.078100028	0.228525344
ENSRNOG00000049484	AABR07054639.1							127.9204163	147.9492447	142.0546892	171.1698717	180.6082443	167.2044167	182.6265842	177.3968377	182.5767088	172.1704032	179.8187643	185.3388992	135.315477	134.8984332	142.4437447	142.3269459	171.894928	149.9647718	123.7246168	146.1495218	132.8065452	129.5794172	137.1546946
ENSRNOG00000049469	AABR07049554.2							6.925678817	7.840043635	12.29723856	7.281092191	9.014699711	8.389197926	9.510494656	12.49391959	9.146372371	11.10428959	12.16546727	7.76973283	8.894905314	6.177688702	12.41951869	4.812616246	8.339366212	4.506242505	5.868932361	3.106611149	8.464777186	5.953310373	6.868377316
ENSRNOG00000049452	Nebl							8.348799426	6.971381233	7.238320183	10.77454353	9.812896565	11.65861234	10.23515876	9.949076779	12.1375829	11.6167583	9.476082662	11.43158225	8.066901633	10.17615959	6.58904598	6.371809678	10.62098668	4.439945557	10.48537922	4.758317388	7.019920972	8.845636972	8.859047643
ENSRNOG00000049442	AABR07026317.1							13.08458605	18.82832297	17.94621123	7.177076588	7.404931906	8.519938673	18.74926089	28.83614054	18.30882628	21.04934015	15.1793353	7.091422821	21.91958809	12.77296333	21.09407482	10.37720378	15.41293577	24.2996287	28.14368337	25.41651721	12.08419916	24.50862817	18.41510078
ENSRNOG00000049410	Chrm3							6.891738918	3.933174712	8.70212309	7.087137026	7.954443795	8.119674039	8.689058409	8.037236386	9.755447518	7.724182396	7.783925734	7.156161097	6.389888324	5.712160569	5.781524987	4.46356343	6.979198302	6.284481348	7.061534668	3.925761263	6.649524318	5.09523032	6.226892801
ENSRNOG00000049403	LOC100909582							2.873280041	4.855594343	5.021591417	3.259210413	4.527319127	5.062480313	5.802246239	4.790814489	4.203234571	3.357236531	4.277113971	4.147135877	3.163079801	0.710653538	3.704813774	0.315256824	3.414257923	0.694558599	2.743118506	0.976812923	4.359489569	3.303355838	3.167452182
ENSRNOG00000049402	Nbl1							42.36287258	37.74275227	48.06879918	36.80500835	33.69965946	30.6650783	31.92043544	33.8061578	33.49277311	30.43769766	34.87779972	32.58814962	46.96531243	47.71430351	40.67513452	35.58889497	29.27169807	34.02253701	49.57155743	64.05607197	53.45322635	47.93648823	48.7277507
ENSRNOG00000049397	LOC103689941							0.444799674	0.930577871	0.752982097	0.522640816	1.748251554	0.461000005	0.617780185	4.172114618	0.637925496	0.567954163	2.150239612	1.774253489	2.621133399	1.557440445	4.677562583	3.381795713	0.897906464	2.139045777	1.150566702	1.098540158	4.949069738	0.857309826	0.572936389
ENSRNOG00000049394	LOC100912599							2.243529758	4.710049262	3.931877265	15.92097976	1.622363798	1.729399316	2.758983104	4.639617683	3.555491231	3.228224311	15.96324463	4.008485012	3.807627979	1.171447669	26.98655112	2.143647729	3.967805843	38.21159241	4.110710143	3.220374374	4.727777448	4.537734501	17.97773578
ENSRNOG00000049388	Prr32							0.108508592	3.644833761	0.480418676	0	0.047079494	0	0	0.057292514	0	0.053531474	0.115809643	0	0.059726398	3.739375869	0.359231519	0.056551519	0.048996617	0.04983663	0.119289	0.52566908	0.274391443	0.592563831	0.051653192
ENSRNOG00000049378	AABR07062583.1							9.568837936	7.904757882	9.306945193	7.898086583	9.098425194	10.65376669	10.35521399	8.599735166	8.934870603	9.481529634	8.930664141	10.33404479	8.337512036	8.015373146	8.007336684	5.199212528	8.972492941	5.180308733	8.169405932	4.317808318	7.969640548	8.00506476	6.997317406
ENSRNOG00000049361	Gas7							66.60250121	40.71450769	55.8909706	20.1256302	22.62953782	23.36421042	21.71041348	19.32615039	19.92264041	22.97626046	23.36356445	24.32652627	51.68502282	81.09809242	33.44850514	13.7875163	25.13177509	14.26704772	67.59285973	30.17365216	49.8204279	50.81850273	45.60582157
ENSRNOG00000049282	Oas2							0.020513043	0.081063388	0.113526134	0.04313147	0.035600634	0.126497958	0.161445989	0.15163235	0.080021094	0.202397501	0.372185625	0.061368082	0.158073953	0.321323429	0.054328833	0.149671208	0.092625816	0.301484227	0.022551028	0	0.041497937	0.02489365	0.097647947
ENSRNOG00000049269	RGD1563294							11.22401133	14.21283113	13.26967947	11.36161702	10.37293544	10.56136531	12.4780187	13.54053065	13.38619299	11.96591925	13.27728246	10.43045576	12.16479758	11.14050822	11.8723196	16.91502327	12.23889315	17.36436902	11.99531046	18.70472681	10.29863395	11.68110267	12.34006471
ENSRNOG00000049255	LOC100911837							1.330264218	1.225775637	1.642322047	1.385083571	1.365234769	0.856393886	0.289427371	0.675364641	0.586295877	2.107638427	0.969267192	1.454121305	0.450595387	0.854880868	3.624838339	0.559969026	1.224453784	1.44518756	0.632780889	1.693735042	0.789224998	0.993443202	0.852443574
ENSRNOG00000049223	Vipas39							19.44988218	19.80814732	17.95314295	19.64755903	17.6986167	17.76463254	18.47655498	19.12594055	20.31849624	17.43786202	15.90752125	17.64720701	20.09083915	18.64882247	21.05130004	18.06090392	18.64852116	19.20136623	19.27699183	21.93238673	18.41335097	18.56356688	18.1220106
ENSRNOG00000049221	Kdm4b							13.55875445	12.16606651	13.46165768	10.40608588	9.891818726	9.936235268	10.67760944	11.05430599	10.80397685	9.47319316	9.904409183	9.454340942	11.32065274	12.9101688	12.46977041	9.605991083	9.678395696	10.11716401	17.02388373	13.82757173	13.08133641	14.63250149	13.05392292
ENSRNOG00000049203	LOC103690024							5.352572405	5.342030341	2.176380066	6.641694237	5.023888577	3.785145854	7.361464732	6.575141007	8.025425499	7.652439175	3.517016365	9.386355083	6.874506598	6.825441091	3.230653032	8.767329741	7.990674715	6.421862133	3.522606717	2.881166432	3.664668747	5.45721007	3.223971514
ENSRNOG00000049150	AABR07045621.1							2.21727238	1.732825358	2.197815634	3.096481104	3.245042181	3.294413308	2.734832448	2.586066621	3.840657841	2.644869998	2.966908306	2.937145541	2.550201385	2.591949655	2.62945531	5.139734172	3.167977379	3.708673561	4.00196421	3.812095863	2.744887343	3.092384358	3.402757746
ENSRNOG00000049142	Hdgfl2							36.61863041	30.24538663	30.74840152	38.14563571	39.26722303	39.41060806	37.52121802	35.70307306	35.63679693	39.56331543	34.98450427	38.80397198	32.11342587	35.71083423	32.86280315	51.43833971	38.44589931	50.82233289	35.80893162	55.42928726	33.18202227	33.24296726	33.53818569
ENSRNOG00000049123	AABR07066510.1							2.669854778	0.317792927	0.035604534	2.062878099	0.083739133	0.028337722	0	0.067936519	0	0.03173837	0.034331291	0.384930221	0	0	0.212985408	0.06705786	0.145248452	0.029547727	0.035362733	0	0	0.039036246	0
ENSRNOG00000049115	Ccr5							6.847334034	7.165367728	7.130331604	5.020164808	4.593179859	4.166991565	4.32105442	5.11387532	3.492685391	5.911594474	5.288727682	5.660303102	8.628978119	6.468471643	7.069139893	3.803409531	4.39373282	3.931117862	7.453335955	5.577140151	9.24997145	8.172926956	8.063039868
ENSRNOG00000049105	AC095947.3							107.5211636	95.99634519	52.01252799	58.61279214	53.2167773	37.88866845	65.81830092	156.4360625	52.04145166	95.08688592	96.90487653	35.74077102	71.89624895	124.7591767	56.95400201	83.01763025	65.45360056	54.1385276	77.92673218	426.1400645	158.7058156	91.82105763	162.2695351
ENSRNOG00000049104	LOC100911256							0.129534653	0.603304473	0.501822087	0.097272956	0.313126767	0.268984506	0.992182632	0.283347687	0.351914327	0.091292058	0.39500129	0.341390058	0.132413869	0.782643534	0.306314981	0.482212072	0.108625864	0.407956352	0.233949454	0.019921577	0.533456747	0.348079239	0.722328603
ENSRNOG00000049099	AABR07017250.1							9.955663299	12.99716325	6.952844995	6.479305253	2.982542018	2.923508368	10.37738942	5.50690184	5.894887248	5.379275817	7.589667648	3.30933065	6.78463441	10.27282903	6.748848342	9.512436799	10.06122196	7.185374078	11.33565025	8.548728179	4.675434197	12.36937806	8.011471541
ENSRNOG00000049075	Fabp5							77.99291415	83.5013444	74.62237647	68.44528779	73.91617367	72.42051849	67.95112079	74.15933447	61.15603797	76.30167451	71.2483987	78.18808597	62.21161102	53.14775439	67.28659758	109.5419354	85.80507118	129.8517168	44.5965144	95.43741478	61.08955452	46.62239768	67.09578153
ENSRNOG00000049071	Phyhip							22.77298626	12.81610879	14.08547079	3.154947022	6.213550175	11.54530173	8.090882438	6.779243693	5.68661189	3.654352853	3.770460011	8.239128454	11.16539909	10.45279589	11.59503397	7.305287495	13.65355773	6.455309332	28.08402532	7.974458443	24.12997478	11.70908642	14.53850938
ENSRNOG00000049067	Igip							127.2112533	110.3783113	122.8481711	116.6828732	115.1878296	100.3737873	88.14951017	111.3617928	99.60946731	107.3256479	113.7325752	101.1184365	91.73753536	99.34527034	119.6307484	212.1561662	99.89865775	230.9964703	110.2583809	166.721465	126.4365282	93.96891863	138.6649065
ENSRNOG00000049057	Znrf2							4.324351153	4.681066705	5.668206107	4.65503149	5.440201099	5.632335831	5.811496398	5.156445291	5.55917931	5.899939748	6.083827112	5.354306708	5.284389787	4.926410164	5.959423199	3.75261543	4.932993643	4.162299384	4.71985915	3.88692257	5.682126898	4.444331359	5.752022147
ENSRNOG00000049025	Rps6							6.42300858	6.742207612	4.976595079	8.187558809	8.151396816	8.275414816	6.239974286	5.680506517	8.926223954	6.337435745	7.797771439	6.965607255	5.921824203	5.282142562	5.103405198	41.425128	7.395723211	6.711265817	9.356009436	8.211224226	7.146569393	5.651126213	6.19150981
ENSRNOG00000049020	Tceal6							109.5122963	93.93085005	100.829371	216.9719966	214.4221449	201.5466669	193.9289224	181.3522901	195.9321818	195.0852845	175.3213227	197.9641595	116.3930128	101.0549331	113.7761661	289.0051253	183.3240268	271.6985904	80.99126659	143.2970992	100.5002563	102.4529696	98.19581681
ENSRNOG00000048986	D430019H16Rik							35.31890075	30.67798892	39.6180979	59.80897157	66.02730949	51.16139644	67.86113084	55.81995956	62.87879731	55.19604751	56.92250736	59.09519017	45.66580853	33.91271272	35.78459121	24.21347549	66.57531977	25.9108944	25.01660744	22.71154651	27.33330761	29.91663532	34.75398922
ENSRNOG00000048973	NEWGENE_1306399							0.093823005	0.139038565	0.190391053	0.032879278	0.040707741	0.068878469	0.199990163	0.214666949	0.198251213	0.10800185	0.233650501	0.093562228	0.292643715	0.212286557	0.310613013	0.146693457	0.183583397	0.114911266	0.22347951	0.117839779	0.031634029	0.284647809	0.104212343
ENSRNOG00000048961	Bhlhe41							33.0187828	32.96686416	31.5636881	29.34847273	32.81984895	31.24775025	33.56670348	33.17725969	31.5671822	32.77632597	34.97349364	34.82280593	37.17518081	39.70560063	39.02138841	21.22372834	29.59309485	24.17226803	34.31926548	34.84634209	35.52390204	32.6631374	33.43622718
ENSRNOG00000048951	LOC100364500							0.051762547	0.153416326	0.057294298	4.73444502	4.40189193	5.700081307	5.907188434	5.356800372	12.3174237	0.051072922	0.110490829	11.71743937	0.056983331	0.43244082	6.649020551	0.053954266	0.046746339	0	1.25191428	5.795418095	3.298546563	2.072946435	3.252539719
ENSRNOG00000048949	LOC102549542							0.119420192	0.495520623	0.687348312	0.401755587	0.331608306	0.273530971	0.681416978	0.680981428	0.395978032	3.346348518	1.656920646	0.643076648	0.420687816	0.448953455	0.600940756	0.174267317	0.711792915	0.32908914	2.153068673	0.051424911	0.386539757	0.434767945	1.205165414
ENSRNOG00000048924	Islr							1.41151184	1.869226364	1.429390485	2.431148995	2.084847595	3.069022359	1.861377289	1.490555907	1.288705721	2.281668043	1.506486067	1.527383377	1.553877286	1.630838911	1.789655669	1.972138275	2.847789791	1.931075441	1.122540077	0.775949934	1.397368429	1.858725863	1.887094437
ENSRNOG00000048922	LOC100909664							2.375386331	0.966313512	1.140625614	1.101744213	1.30344123	2.154164061	1.890145442	2.379297781	1.567103153	1.326970099	2.982606234	1.933345801	1.288256493	0.455991143	1.364638612	0.436934896	1.167236948	0.561536411	1.152080606	0.225638073	0.971682681	1.271759801	0.764920337
ENSRNOG00000048898	Wasf3							43.4558187	52.8341646	50.85365562	33.38009639	38.01746674	40.07792511	38.276212	38.3578719	40.36973721	39.08948467	36.26422079	40.90127901	44.47389651	47.70640474	42.79896577	20.99315323	37.83230723	25.53060757	47.64294304	35.04863664	54.57302951	45.14469837	50.64399785
ENSRNOG00000048891	Prr14l							6.796555159	7.395606194	7.691731108	5.387219717	5.750675861	6.166658812	5.797152439	5.309785408	5.460234382	5.429467555	5.300205244	5.667772572	5.597549216	6.885177301	6.845648749	4.110444475	5.051151275	4.099820502	7.136405478	5.133356858	6.651852746	6.095137085	6.293208369
ENSRNOG00000048876	Dcdc2b							2.540410635	2.984623508	3.267882384	4.330994493	3.872694273	3.447723662	3.580018421	2.827681885	2.611447008	4.267935176	5.129568479	4.17660351	3.9304089	2.222720964	3.364141243	6.870424572	3.658357742	4.85632179	3.170208012	6.72634876	3.12522392	1.833088265	4.314288317
ENSRNOG00000048851	AABR07070357.1							3.103063886	4.598504932	6.010692757	4.89346131	6.731756278	8.201010487	10.68478911	7.372876844	12.10500911	9.950597163	6.623709947	7.736097623	5.97806948	3.240498096	3.081926516	1.617226563	4.904115926	1.425198164	3.41135556	3.340615625	1.569376514	5.64859548	2.215720682
ENSRNOG00000048848	Ccdc9							43.62174788	36.25968578	34.27903882	33.87816533	28.19845165	28.32864667	24.56105981	26.68591584	27.29169164	28.28094197	29.17949225	26.41826818	38.98475293	42.29484866	38.45086892	39.13991341	28.94848668	31.59472523	42.32473299	50.17468085	42.61378578	38.9414151	37.88114854
ENSRNOG00000048824	Rnf165							8.872853432	6.82202068	9.410152303	6.088694557	6.281996303	6.017812129	8.656073714	7.919185583	7.20498192	5.641066174	6.300037359	5.886453896	8.786907595	8.723062386	7.472730048	1.973539066	6.839550117	3.853526795	9.999257713	4.07663069	7.998553201	7.839225424	9.295744673
ENSRNOG00000048812	Gpx1							89.7720292	83.41747645	79.59864716	59.49040144	56.82203761	53.3464929	55.46788574	50.57885476	51.91599911	53.06459084	54.98988065	54.17749558	81.12507346	89.53221559	81.7304789	63.4043585	50.73204001	52.04177214	100.6467119	129.055673	108.8685296	84.69658056	94.97903708
ENSRNOG00000048808	AABR07017624.2							0.899221201	0.634560716	0	1.620630197	0	0	0.252758452	3.662654948	1.127523026	0	0	0	0	0	0	0.937295825	1.624158823	0	0	0.414882908	0.129937625	0.155893137	0
ENSRNOG00000048747	Cdk5rap3							27.92115705	28.95782066	25.0932437	25.16522783	22.08461594	22.01247614	21.08781801	22.92894384	29.30840833	19.0467142	21.42687971	21.37546974	26.52111486	26.48068358	32.35279185	26.5922554	22.17502263	25.59092898	30.08395799	62.81056935	26.52400487	33.2840714	26.37669972
ENSRNOG00000048726	Clec2d							0	0	0.185984867	0	0.07290369	0	0.413265402	0.443593934	0.327737588	0.165789458	0.08966696	0	0.092487713	0	0.111255669	0.08757134	0	0.154346355	0	0.090445641	0.169960607	0	0
ENSRNOG00000048704	AABR07032392.1							0.953836005	1.35461614	1.649641226	0.94011108	0.569041673	1.102880402	1.583524135	2.706985499	1.91858958	0.941128182	0.954389345	1.129532018	1.837570259	1.618632033	0.631559126	1.118501006	0.6460512	1.697578851	1.376287909	1.026855901	0.422102765	1.012838644	1.248646319
ENSRNOG00000048701	LOC682793							2.523970977	9.143036802	10.55398634	2.653496626	3.893673115	4.447026813	11.03593242	11.54968657	5.196487184	9.407967993	6.58483841	1.957632215	9.261797787	4.10006684	8.541614804	2.046209196	6.078340866	11.07706836	14.49025325	3.622921171	7.375332818	10.55023272	12.01482342
ENSRNOG00000048659	LOC498316							3.158348357	1.763641164	1.519945295	2.598596696	0.714958943	1.330700361	1.891330486	2.175139912	3.080168266	1.083920045	1.319031895	2.46488076	0.604678292	2.151020288	1.272918308	2.147007679	0.620060634	1.51365874	2.264434294	5.469778112	3.333572181	2.16637704	1.045888077
ENSRNOG00000048650	Phf6							0.069864304	2.277738993	0.38665275	0.220348843	0.363751041	4.369875666	0.618593054	0.368883377	0.681349197	0.41360107	2.609780454	1.881093211	1.384395038	1.969881737	0.185035744	1.529272136	0.567845002	0.12835118	0.61444299	0.225638073	0.070667831	5.171823191	0.532118495
ENSRNOG00000048597	LOC100910732							4.7446542	4.567286297	1.91889224	0.735431091	0.580631117	0.589465027	5.894587068	1.830705842	0.860186015	0.990305005	0.97382701	1.75913503	0.669641184	0.381138014	3.342938283	0.348724771	0.741610199	0.754324588	0.668722959	1.211483441	3.753239045	8.341552829	2.403372519
ENSRNOG00000048589	Ncbp2							0	0.125295428	0	0	0	0.223452869	1.871539494	0.401777436	0.123684408	0.125134082	0.27071426	0	0.139615211	0.13244074	0	0	0.229066986	0.11649709	0	0	0	0.153907237	0.120743448
ENSRNOG00000048580	Trip6							3.128615572	2.517342108	2.463345466	3.526533313	3.24665481	2.926665505	3.395247512	2.997277027	3.711734367	2.64139668	2.685070326	3.152083837	3.657209893	4.041873975	3.331542594	5.681687167	2.912811835	2.933122464	5.81514552	3.71535261	4.273839334	5.010129324	3.86913644
ENSRNOG00000048562	AC109542.1							1.602769324	2.557888708	1.091725413	0.583276348	0.481435201	0.380146599	1.819391335	2.018009062	2.464880918	1.642239541	1.907990752	0.553262709	2.375187564	0.450626541	1.469401497	0.385530791	2.00415883	1.981893216	2.033083422	1.46001106	2.307096846	2.842757202	2.406271136
ENSRNOG00000048553	Iqcc							3.357967194	3.317501513	3.455077547	4.077238679	2.954937198	3.666537811	4.001508511	3.446124278	2.951973717	3.686551102	3.079133573	2.641176005	3.228062855	3.062180901	2.379972812	3.450851614	3.203401139	3.171432653	4.731466431	4.938847605	3.827141459	3.845487474	3.332060292
ENSRNOG00000048470	LOC100911238							2.375783287	17.10069022	5.071522014	1.784074436	2.429743282	1.345478283	6.010193875	14.60495222	4.551199713	3.85107246	3.531782843	3.892224116	4.016515432	1.240503177	6.404628541	3.095472719	5.517130417	12.86018656	3.078215369	3.562453381	1.888156118	3.397983218	3.150477845
ENSRNOG00000048456	LOC108348142							12.19375815	17.61274919	18.53685221	10.79111483	11.51878296	9.994319305	61.27188174	18.09244283	17.91314575	17.97080617	17.62685603	31.93888883	19.37079878	11.68609859	21.1553948	13.99715859	46.76651117	24.81207398	37.92488599	22.51570615	12.88044484	65.55971067	18.36891608
ENSRNOG00000048441	Wdr82							34.24656576	37.63466855	41.86055203	45.97105339	46.73751156	47.29728834	49.1352838	46.937493	48.30605166	48.36385481	46.19266382	49.97679213	38.38133741	40.28308092	40.07449666	29.93217606	42.99491168	33.25653611	30.36086832	25.99638649	35.40482731	31.97243631	34.76307333
ENSRNOG00000048433	Tshz2							7.060892831	4.966154448	5.065986626	9.006596603	10.96434253	11.47577548	11.89181342	10.74037651	10.79650677	10.92304986	10.85516316	12.11254028	7.450076111	7.210214371	5.672399786	5.626931716	10.59828589	7.168690766	5.719661475	4.042866847	6.904691397	9.304584477	7.411370446
ENSRNOG00000048431	Nynrin							2.543926902	1.739141069	1.556407594	7.617180341	7.23727307	7.820187883	7.518712338	7.073015605	7.400994955	6.725197986	7.65267621	8.477595282	3.202268665	2.779898996	2.501723159	5.169022261	7.502900807	4.269320035	2.2774553	1.421337403	1.867459348	2.67035279	2.421963865
ENSRNOG00000048426	AABR07044509.1							2.157060382	1.147497296	2.387580734	1.221099836	2.303756593	1.315578766	1.142678835	3.153952872	0.970922606	1.473453811	2.302199187	1.158265727	2.739948512	2.945702783	0.659189838	2.594300945	1.948023826	1.524170259	1.641714863	6.78794536	3.188885888	0.805447874	2.369590174
ENSRNOG00000048411	Uhrf1							0.960452995	1.086619401	0.977361089	1.026027871	0.887209165	1.09176661	0.350525369	0.719781776	0.770493561	0.962941806	0.876275943	0.880542854	0.801520208	0.889750353	0.615426197	1.275621004	1.049246794	1.223763258	0.493876878	0.46695846	0.579765779	1.090362526	0.870160707
ENSRNOG00000048365	LOC100911625							6.538551883	12.89447837	12.76347783	6.52772929	7.279264839	5.514602547	16.33090911	12.44453191	14.21163763	11.30252223	32.48519436	5.711649165	12.35941136	5.081408979	12.38393128	10.98918143	17.25699512	17.13382061	10.55935398	8.430554472	6.075424692	13.62461041	8.99981809
ENSRNOG00000048363	Dnah5							0.080333883	0.164400601	0.069864921	0.410217154	0.29875806	0.353854039	0.598389246	0.381746457	0.290996977	0.458596575	0.41644747	0.429163917	0.164238989	0.179768266	0.167172063	0.322979253	0.456021539	0.084334493	0.063082223	0.092661168	0.087061954	0.194978736	0.136575803
ENSRNOG00000048342	Tbca							90.5441378	79.20319679	83.28500245	116.5645377	107.3065571	103.2152323	103.2019411	97.60654151	99.64732004	100.918661	100.8866559	104.4006732	91.71617124	79.34245887	75.91091399	139.8191667	101.0764103	145.5502378	77.30460865	125.4547685	96.24958626	75.92406012	95.78132914
ENSRNOG00000048328	AABR07017849.1							1.05723858	0	0.390074456	0.926245135	1.529041986	2.173227459	1.386816286	1.116443495	1.890291798	3.824894848	0.940312806	2.987183418	0.193978656	1.656095266	1.633390749	1.102003941	1.432175447	1.13301152	1.162276009	2.466044425	3.02996144	1.283014313	0.671034386
ENSRNOG00000048320	Ndufa11							138.7236273	139.4043013	127.9954626	132.0202715	132.3262615	120.2033146	132.1988032	139.2768097	135.5926231	131.4617022	127.6169073	124.0912962	144.0538614	125.6240583	140.246351	189.0557472	130.5157784	187.1480321	130.7681371	276.8426644	150.6859843	133.2967374	137.0994772
ENSRNOG00000048297	LOC108348175							5.783804392	10.93030197	12.48504683	2.598770701	2.290798541	3.255912092	3.683225816	4.967254021	3.557579013	4.68853121	4.277535467	4.355712016	10.33012328	4.937235398	4.989608899	4.002457063	9.341267017	2.579270844	8.046975224	2.893679103	5.194894776	16.68820685	5.59790688
ENSRNOG00000048295	AABR07039229.2							2.597129556	1.146435781	0.672797247	1.626626979	2.397526519	1.752482352	0.869807069	0.875287569	0.754463449	1.199481363	0.648737549	2.645015431	2.311593934	2.192806991	0.439053361	3.052683444	3.29360607	5.8372478	0.485984048	0.951812777	2.012170072	1.475288428	0.473479628
ENSRNOG00000048291	Tbcc							25.31188572	22.29650601	19.99571013	20.89686078	22.81797041	19.33467579	23.88337393	26.29205081	24.38244117	22.67637754	22.2086566	24.72534563	23.02126583	17.94629405	20.49543448	25.03477931	25.05603769	30.24038323	19.06324018	31.98624987	20.68136337	17.40018674	17.05119307
ENSRNOG00000048277	AABR07035787.1							23.93422728	19.63123653	21.36453718	26.57227165	23.37842787	22.55277884	24.5459407	24.63087005	21.39992682	24.93845633	25.5012833	22.65203061	22.27745892	26.60680401	23.67702276	33.71532331	21.06434555	30.98109343	31.2707593	32.72212543	24.33280918	28.30573957	27.19709212
ENSRNOG00000048273	Apod							322.5386276	586.2112838	397.8065356	134.4861672	144.8238243	148.3961896	130.1298353	133.5753193	132.1505482	120.820146	155.900145	160.976036	315.176762	266.0706895	529.9310107	133.9857903	175.5887833	224.3908514	355.8814155	438.0360512	314.993953	301.7286521	318.9108374
ENSRNOG00000048270	Knop1							0.522606997	0.154892773	0.520611184	0.274713124	0.181398157	0.368316015	1.285353021	0.386310938	0.611604791	0.412515503	0.501993766	0.260577217	1.610888364	0.654903815	0.62285654	0.054473511	0.471962163	0.096010725	0.459622709	0.618876079	0.370032345	0.443947647	0.049755174
ENSRNOG00000048258	Cisd2							27.98928056	28.26693581	26.7318201	34.98793675	33.79416475	36.50171302	32.18982923	30.08250985	29.07709172	34.06498285	32.46342594	34.59451727	25.19344113	27.17054665	29.20675781	39.31731117	36.93162118	35.81138346	21.80589662	26.87083761	24.47060822	23.36610157	26.72640922
ENSRNOG00000048248	LOC100910446							1.295045632	1.066199578	1.433444343	0.510564391	0.983310741	0.522903936	1.539497618	14.58738817	1.42086235	2.023170544	19.23538532	0.538102545	29.52313085	18.70824149	8.217542697	17.60468717	18.56653103	1.734827937	19.33871889	0.348546617	0.873293525	19.38313583	1.438450404
ENSRNOG00000048247	AABR07028995.1							2.7151809	5.364922421	10.01782126	70.41147107	3.141486263	12.75712742	8.013591833	6.690203062	6.178598399	4.465011547	8.693619306	24.36870751	5.97806948	3.780581112	3.595580935	0.943382162	7.356173889	2.494096787	3.97991482	1.948692448	6.408287431	5.49169005	5.170014925
ENSRNOG00000048232	AABR07044302.1							0.127093574	0.753372085	1.125406303	0.53446315	0.661717319	0	0	0.738159183	0.123947567	1.003202595	0	0	0.909429719	0	0	0.662374709	0.746051678	1.45931195	0	0.068411543	0.25711062	0.848290846	0.242000699
ENSRNOG00000048226	Hmgn1							3.692278175	8.89459619	3.023159609	5.583352342	8.163608248	3.47553408	5.324300078	4.807040787	5.278004342	4.192044711	7.287623296	5.497804178	6.62598895	3.802989298	5.090441425	5.377517963	10.96263001	7.340796302	5.39361022	5.662923354	3.785904901	6.75184924	7.271291101
ENSRNOG00000048199	Rps19l2							64.64880092	52.54002084	46.86818656	42.13125655	42.97672505	38.19064096	82.322468	82.50847176	46.08809836	65.77696758	56.22118364	27.64757252	60.20950148	154.7645483	69.25665388	41.77152914	60.77379103	60.31083835	106.5382894	117.8958931	47.92889117	90.38348611	93.46383522
ENSRNOG00000048190	Rgmb							16.6307419	17.19557896	16.84461113	33.62714946	31.43283452	30.02449784	30.84000152	27.04075536	30.57184222	33.17799885	30.24751757	33.21447192	23.97611695	19.36574558	19.42875312	19.23463401	29.21521387	21.17794465	15.92876664	11.57621418	14.47154285	18.52345797	19.69416822
ENSRNOG00000048187	Epop							2.356370012	4.811146734	7.998449797	2.394718191	2.487784486	1.902875269	2.820475232	3.02746298	1.991636114	2.131228392	2.892157376	1.527383377	3.285776519	5.536649854	5.044687518	1.432750029	2.092551766	1.334776321	2.763175575	5.749987972	8.659945483	2.954897526	4.038118166
ENSRNOG00000048174	Uqcrq							165.4479307	167.680758	155.8676431	139.6383358	138.6417371	115.0030701	127.3270702	135.4046434	124.3482807	120.1643991	129.384021	121.8072908	173.9922324	156.8675458	157.9937732	182.6637919	136.5602615	188.2258452	150.5454727	300.6151579	203.3849985	145.0776592	172.6279749
ENSRNOG00000048168	Gtpbp6							5.035938634	2.487626155	3.215837565	2.891542692	5.815416691	3.685668137	3.772936233	12.68126317	6.157991623	4.395517204	6.243018447	2.317819132	3.283673703	6.270321786	9.182488795	2.059289466	6.437049698	7.294666998	15.9274023	10.05055191	6.974667476	11.65862292	4.056885901
ENSRNOG00000048152	Myo1b							4.353016538	5.314380065	6.10062831	2.296903148	2.987415033	3.543204656	3.500904163	3.897653037	3.357471354	3.086536661	3.497682248	3.350594124	3.225076553	4.200121909	4.295967025	1.897743002	2.884854007	2.53901679	3.875702587	2.15603462	3.967796065	4.398830035	3.624310823
ENSRNOG00000048136	LOC103689978							0.265130847	0.419097357	0.469543686	0.222989508	0.322096461	0.256926168	2.138854811	0.503960512	2.120257088	0.34007811	0.594237627	0.343712105	1.897168077	0.16612407	0.772419517	0.082907087	2.202825263	0.876753065	0.349766149	0.057085531	1.716353187	0.386100179	0.353387616
ENSRNOG00000048130	LOC100911725							1.772212315	0.154487295	1.326967947	0	1.311693872	1.14797449	0.769192933	0.550428075	1.321674751	0.360006167	0	0.103958031	1.147622413	1.034216561	0.207075342	1.195280017	0.282435996	0.047879694	0.343814631	0.05611418	0.316340292	0.44278548	1.389497903
ENSRNOG00000048118	Ankra2							4.895723086	0.304196632	0.204487486	0.226595846	0.45422005	2.604032196	3.362403996	0.390179737	2.912767817	0.759512274	1.183049225	0.552692335	0.644029135	0.418007551	0.652394067	0.417227781	0.611750543	0.820223583	0.440047283	1.491653755	1.557242159	0.186830692	1.465725881
ENSRNOG00000048109	LOC100365839							10.25595013	21.83934197	17.1046744	7.868140807	7.937537217	7.325728625	17.58899739	15.58682046	17.23331307	15.31571478	14.34816984	9.121774505	17.85098706	12.08514067	20.09687813	9.823431886	16.02087059	16.35919169	19.19777938	18.12826536	11.6355978	20.18291656	15.2401484
ENSRNOG00000048049	AABR07006049.2							1.854091141	0.398206118	2.319916503	0.762745994	2.798084931	2.556590314	0	0.255380799	0.235851645	1.749850679	0.860367183	0.241165796	0.177486543	0.757646822	0	0	1.16481026	0	0.70897268	0.260351623	0.978477664	0.195655354	0
ENSRNOG00000048036	Ncan							19.69693816	25.00810982	22.69178087	9.91315592	14.85969512	11.77722502	14.10120986	14.21431558	11.27920473	12.99789672	14.42751896	12.80464718	17.00548701	18.50638432	16.97340956	9.170088171	16.32568028	10.25452138	15.06299428	9.33506486	17.47225104	14.13289232	19.31026917
ENSRNOG00000048016	Mff							6.574494632	6.618987096	11.43543748	4.871233848	7.498075703	31.55182616	9.055190772	12.76127682	7.205589148	6.672243671	5.012044673	4.308373865	38.66946202	5.230992734	6.301689018	26.6282965	12.10093175	6.269228612	27.74050691	5.05557003	16.02359741	6.382794473	26.82554914
ENSRNOG00000047988	Bola2							177.5472585	163.9645127	149.7261901	121.8587086	120.3968084	100.4358747	107.6840277	118.4698087	119.9802145	103.1009509	107.9919303	98.09736089	179.5159618	156.5537591	159.7394101	147.206816	114.4655978	146.0670202	175.4497491	329.0159374	209.7160878	162.8521893	180.0625974
ENSRNOG00000047971	LOC100910528							1.625414416	8.631320766	6.746695952	20.93314005	4.23138966	2.326874007	4.997137765	5.363865429	4.161096881	2.004699062	3.252714706	1.013060403	19.01188763	0.848701882	6.995483996	1.058898345	20.73406835	8.398489182	7.594327259	1.74984628	2.055135911	10.35575838	2.127795258
ENSRNOG00000047960	Rab9b							16.64972084	8.945722175	10.74454309	45.08299507	43.82887933	49.40774751	43.41008119	39.85494269	42.35100788	47.56734923	41.39151352	47.93624818	18.61968131	14.93801375	12.64904058	46.34935168	42.10705047	42.72907886	10.36423216	14.26254387	9.708833955	16.03984729	15.51138903
ENSRNOG00000047934	RGD1566359							67.48891752	58.08234432	61.59378315	47.92587327	47.28763533	50.03815375	50.31223504	48.24994569	57.13113016	49.01172676	44.29170257	54.86521867	68.1814556	65.66272458	57.86992895	23.92218556	54.13455685	27.33880128	67.28150738	36.77900588	56.07492415	63.07928613	55.17403647
ENSRNOG00000047931	Tmsb4x							1753.302926	1674.054496	1545.081966	1122.883235	1119.154481	1049.539504	1077.679702	1149.865377	937.9700807	1072.198106	1095.288704	1042.439155	1654.043261	1631.530782	1536.245247	1368.847517	1044.304241	1392.629747	1746.9615	2904.201311	1957.274075	1722.926225	1875.087821
ENSRNOG00000047914	LOC100912034							3.84937039	0.407462462	0.304338874	0.361331531	0.059648473	0.302779923	0.338126238	0.290352393	0.201111702	0.203468881	0.220091628	0.137095401	0.605374125	0.071783186	0	0.071649278	0.18623225	0.189425072	0.151136006	0.296003916	0.278117357	0.667344614	0.327216135
ENSRNOG00000047890	Lrrc23							0.527951842	0.894153737	0.667854751	5.827976491	0.523581044	0.531546976	0.630699357	0.796452745	0.809102171	1.339503464	4.024823753	0.488878391	0.705744314	0.472572639	1.498158723	0.471691081	1.1238599	0.969926528	1.368095719	0.081195519	0.152578272	0.961045759	0.538543221
ENSRNOG00000047880	LOC103689975							3.574631862	2.927473416	2.498933682	1.087863971	1.99991468	1.098042119	1.596408452	2.582764557	3.600823206	1.183403848	2.158573193	2.415550797	1.734581578	1.571769155	2.335712025	0.759905474	2.314974408	0.928903764	2.430255073	0.658259102	2.212264806	1.940685429	1.365779533
ENSRNOG00000047873	Sec22c							14.91706646	16.42527954	13.96543796	11.74466603	15.11127468	15.05172625	15.96841145	14.85029515	12.11249983	14.9776823	14.44792178	15.7930433	11.86406748	15.44049217	14.27156877	8.767538508	12.64064204	9.597745393	14.88199172	11.31913765	16.41802636	12.52032834	13.95164644
ENSRNOG00000047854	LOC108348072							0.275430454	0.816334017	1.02891974	0.470543206	0.059751612	0.181982077	0.474195252	0.327211249	0.402918891	0.237790817	0.698161935	0.10299934	0.189506525	0.539304798	3.692982839	0.143546335	0.621847553	0.253003478	0.605589344	0.222386804	0.069649563	0.417811577	0.62278566
ENSRNOG00000047812	Triap1							1.292943286	1.532834977	3.148458111	0.543717923	0.224391876	0.911223387	3.56159637	3.00376464	1.765313828	2.041148136	2.207903316	1.031479683	3.416039703	0.270041508	2.739490236	1.347688803	20.08352236	1.900264219	16.20393891	0.278384635	2.092502018	3.45191946	1.477147121
ENSRNOG00000047809	AABR07025358.1							4.266712843	8.430592376	5.11624443	5.233285012	5.2451601	4.072029513	3.497996435	3.37923522	4.161096881	2.806578687	4.174317206	6.027709398	10.17695162	7.426141471	5.179348728	2.964915366	3.532131113	1.633039563	3.517960421	1.148336621	1.438595138	6.040859055	2.369590174
ENSRNOG00000047796	Pcbd2							58.33396465	45.33638869	45.11150137	76.04617283	42.25053595	39.60440242	61.36797496	58.97234797	49.45637022	52.33830723	62.42501641	48.86433537	52.05902173	63.19182258	43.25933313	70.85684457	55.06913508	59.4426401	71.99603723	88.58938558	68.28831294	57.38816102	64.71943163
ENSRNOG00000047781	Slc25a23							114.9848193	141.7622435	148.696201	74.63119496	86.49819009	80.54174762	87.26740672	92.43106191	89.34297143	73.33712134	91.17500744	76.00155327	104.7647394	131.5395667	97.73205861	58.58930582	88.84775654	76.14224467	115.0220103	100.6209161	143.9533352	102.8446874	135.8172554
ENSRNOG00000047768	Lamb2							8.572463722	11.91881782	10.16073901	10.15090593	10.5741725	9.896932767	9.548783491	9.362462609	13.05859648	9.327047504	9.365305244	9.467085512	9.682203687	10.98142872	9.757171172	10.49676492	10.43807256	10.2823387	13.42968377	17.5530899	11.1689777	13.7439267	12.59391809
ENSRNOG00000047756	Mef2a							26.24568329	26.38095607	32.61128066	16.31897822	18.33581432	16.57056244	20.82244658	19.26899989	17.19544509	15.88797752	20.82579787	15.77726796	23.49356676	30.29026509	28.77311265	8.190600512	17.00276331	10.38301741	23.05551303	17.18382004	30.13937253	22.54922197	22.71124567
ENSRNOG00000047737	Rpl7a							9.955663299	8.430592376	4.971249649	8.813953705	9.873242541	4.879841035	9.647105958	7.825597352	7.592176765	8.493593395	10.14618728	9.330819501	12.19586105	12.03816617	4.559809406	13.03002279	9.261281579	31.83567654	137.9205068	12.81301914	12.1902009	2.36183963	11.68760266
ENSRNOG00000047712	Dcx							2.524161602	1.591182383	1.782711413	4.531916918	5.285042597	5.323719668	4.926599262	5.216688788	5.451333899	5.54193571	5.279664124	4.912820758	2.71915135	2.798495184	2.025289273	4.26044936	4.772998745	3.841592831	1.844999597	1.886878254	1.84815553	3.07141446	3.202047309
ENSRNOG00000047708	Gstz1							11.99132608	12.44387756	12.42785941	15.91721192	12.75162395	13.64615248	15.20790271	12.3941279	17.58827851	14.90714718	11.81369354	13.51221907	12.95566708	12.12382841	14.4052987	17.27323696	14.30497713	15.48518027	15.56044972	25.06529008	13.96310552	14.01170503	13.68760075
ENSRNOG00000047706	LOC103690108							0	0	0	32.35121644	29.27294018	31.40959404	31.67662226	37.01333123	65.53058908	0	0.058542891	62.68583346	0	0.229126128	42.49322923	0	0.148609574	0	23.87948892	52.90995252	26.57636086	24.03030434	25.1189614
ENSRNOG00000047697	Ggt1							0.642732802	0.873107751	1.067130389	0.971342746	0.453159922	0.566220854	0.632321077	0.763566264	1.096940133	0.356720492	0.728853087	0.560828059	0.972893621	1.342398673	0.585158431	0.711818955	0.834392286	0.811797475	1.369015757	2.032563542	1.909742301	0.584992403	0.53542858
ENSRNOG00000047657	C4a							0.067496022	0.255616831	0.099612234	0.059133164	0.146425207	0.148652968	0.077469752	0.095034361	0.021941754	0.08879571	0.036018762	0.41506859	0.136223429	0.646116264	0.223454182	0.211061772	0.233661267	0.196333796	0.259706306	0.024221036	0.193438216	0.12286493	0.010710012
ENSRNOG00000047635	Tmem178b							12.85580486	12.10341281	14.26418132	15.33115998	18.14559976	18.08663344	17.48698838	17.0322014	16.48977417	17.60578147	17.94618543	18.57729252	15.00351307	13.7051491	13.67228939	11.27509564	16.55913311	11.73456789	10.11656878	8.665081344	11.39554737	12.67313088	12.18603977
ENSRNOG00000047618	Katnal1							0.106146566	0.917590019	2.232314147	2.622454684	2.671170461	1.589682027	3.576627541	3.30667649	4.347800917	1.099690094	0.736376461	4.736856221	1.957279968	1.219325583	0.808246981	0.24894225	1.653586845	1.413801644	0.670980753	0.45709001	0.080525539	1.996623339	1.743243593
ENSRNOG00000047598	Ctdsp2							26.04401519	28.0907338	31.47198728	15.49052364	27.36862832	15.08530318	17.15977131	18.25087395	15.30174026	15.00958282	18.36092397	23.50948494	23.41012009	30.10854798	32.06299373	9.713062739	14.24155265	8.632900346	35.46104105	15.86235653	22.23492645	29.2860847	28.73838963
ENSRNOG00000047594	Heatr1							0.378739988	0.264124183	0.478398417	0.421598375	0.274522688	0.239445934	0.394522647	0.272906559	0.365019389	0.29455887	0.209245201	0.426564476	0.431655323	0.43739231	0.377635235	0.301887921	0.317893237	0.29059967	0.254719298	0.148702997	0.247885631	0.237921347	0.32240284
ENSRNOG00000047578	Ccdc28b							13.80345831	13.10891947	11.45895291	12.57010363	14.46642922	10.40474012	12.62352627	12.21547247	10.66513847	12.80430163	14.26536393	12.02022133	12.52038311	12.1307743	15.83342882	16.9716677	14.30932442	16.69766344	15.0145444	23.75533788	13.27393723	12.20951497	17.72276068
ENSRNOG00000047574	Nrxn3							18.5046868	15.01200198	16.75306175	14.40066464	16.41192784	16.78154597	16.26306777	15.60580014	13.4333317	16.14272427	16.7714251	17.29091092	19.97770178	18.53351678	15.01837438	8.557756715	15.11328248	9.49540053	17.46236519	10.02018156	13.22704323	17.68635504	14.41801627
ENSRNOG00000047565	LOC100911186							0.281954052	3.103913309	5.885047797	0.296423426	0.559239631	0.212905532	1.109546543	6.933166799	0.903488332	0.99356292	4.513881905	0.522173548	1.108542891	0.210315537	30.19027229	0.461831052	0.763891287	1.220980625	4.029563117	0.737165518	14.87098008	1.466425664	0.920353298
ENSRNOG00000047481	Kiss1							0	0.425875285	0.068162495	2.201216789	1.656567241	1.519018781	1.272260971	1.17053921	1.020970163	1.336741601	0.722974526	1.535256487	0.203377621	0.064308854	0.081549258	2.888500022	2.057706373	2.036417171	0.135399164	0.132591445	0.249158745	0.224196831	0.11725807
ENSRNOG00000047455	Cdhr3							0.096073952	0.071187149	0.106341167	0.681778988	0.64610785	0.973327273	0.378070544	0.557997291	0.281087365	1.872180958	1.281729157	0.910165728	0.079322997	0.275904894	0.222645542	1.952766936	1.40990868	0.551569454	0	0.025857198	0.024294731	0.087443074	0.022866974
ENSRNOG00000047453	Casd1							20.78902991	15.28620003	18.40301523	19.53583977	21.3257065	21.91526676	22.20390684	22.4033932	20.24997273	19.64605081	19.02961002	20.80627028	20.51165485	19.64092832	14.67818179	13.85369774	20.08793413	17.27648908	17.94721034	11.79768841	15.29549137	19.68985294	15.68585133
ENSRNOG00000047446	Foxc2							0.220991416	0.349325322	0.391373261	0.302031987	0.747889904	0.934484362	0.239152697	0.256703526	0.215521111	0.348875486	0.448135759	0.308528052	0.608201667	0.207701182	0.263383287	0.138209151	0.279405791	0.263896293	0.267241783	0.499609274	0.268239715	0.590006212	0.841585855
ENSRNOG00000047396	LOC103689927							1.385415928	1.305059338	2.353701695	0.575830713	3.047445008	0.368986493	3.835343664	0.714487706	4.336159209	4.609510303	1.891276404	3.116554107	2.837487132	2.75896777	2.133300447	1.242577799	2.996959732	1.124630482	3.896194929	2.289240643	4.236639402	2.424163504	2.607316049
ENSRNOG00000047387	Lnpep							0.243480896	0.481093587	1.055546248	3.199698717	0.475384555	0.625614902	1.337413311	0.621362998	0.593634745	0.640632092	0.606348448	0.54630934	0.335048052	0.127132313	0.349298963	0.148044347	0.439771265	0.447310837	0.535341803	0.065530079	0.328374977	1.15728414	0.212490423
ENSRNOG00000047374	Gnas							98.36747649	103.5294879	100.2150741	196.8592069	184.201087	180.2860501	184.000355	203.627696	188.9795185	184.2880753	185.8461058	196.0701133	114.5427216	82.9138259	117.769778	262.7990877	186.1898346	298.0816281	67.99199513	124.79133	108.699646	101.6875091	108.1386252
ENSRNOG00000047367	Card14							0.957658995	0.689878134	1.258752291	0.587302526	0.709824802	0.421828863	0.647725192	0.547780726	0.73937994	0.511820963	0.830452612	0.716247916	0.636941939	0.770890036	0.554829122	0.561491988	0.846836317	0.586454288	1.250203703	1.138364426	0.948492586	1.162169277	0.949735541
ENSRNOG00000047365	LOC100360647							9.65847932	16.73535501	18.09188616	7.1860033	8.381204023	6.937878067	20.75825944	16.47587321	21.59215944	14.95445659	16.33477724	7.112591247	18.97516581	9.931078743	24.00631649	12.23580744	17.71337394	23.88625033	21.88953151	18.39623841	10.82167089	27.58959509	19.66406174
ENSRNOG00000047356	LOC100909750							1.716368014	1.479673881	1.609378387	1.413676552	1.290171152	1.20386051	1.23684647	1.385338011	1.481971913	1.175742792	1.516822305	1.417246288	1.203491294	1.484141011	1.664864525	0.524177936	1.342708167	0.461937399	1.514319713	0.647305416	1.49283207	2.029834778	1.207346092
ENSRNOG00000047339	Pja1							116.2462151	77.39100776	89.64454832	205.5466774	202.0632097	205.3338201	195.3362845	176.5700075	187.9664008	197.4268166	179.5600027	212.6907258	117.4422978	110.3703978	93.59243509	211.2049616	196.5672137	224.5989995	98.94840465	109.5703227	83.74497583	111.4649149	105.1557886
ENSRNOG00000047321	Hba-a2							677.8787905	576.2620171	557.6671101	612.7735162	406.766071	291.080659	409.2542788	338.837594	213.9864615	438.1739483	355.8504927	476.329725	555.2306435	379.765142	636.9407017	720.3307127	538.5811047	543.9728081	351.8044633	630.3687707	591.4098187	678.8320466	483.0390426
ENSRNOG00000047307	Cntfr							36.7963882	38.57154482	34.44365828	33.96295171	32.73759369	29.47687761	32.66550054	34.55458571	33.41392082	28.64609449	31.77388682	31.60748457	35.70467814	36.04749574	35.81291301	35.11083986	30.39129628	41.57988854	43.06195162	50.69949353	43.12540461	42.12379912	38.33085717
ENSRNOG00000047296	Bptf							10.82942298	9.023805347	10.45514083	11.74714548	15.33332284	15.93288215	14.69318281	14.03586205	14.10292803	14.62076408	13.47865545	15.00373857	10.31972777	11.1665908	8.594200956	8.098620373	14.17420172	7.930658169	11.63394676	6.070510764	8.706668777	11.447083	10.18034695
ENSRNOG00000047295	Prr22							0.552605099	0.519948428	0.34952046	0.802283341	0.479526427	0.463640094	0.724871156	0.750279538	0.590252509	0.597170707	0.617872503	0.787241652	0.782152703	0.632039882	0.975717117	1.097149298	0.475288768	0.84601521	1.591089295	1.104831357	0.692046648	0.57481302	0.576217522
ENSRNOG00000047281	LOC108348065							3.272622884	4.78171142	3.774881438	5.649774823	4.289650576	6.722046057	8.455710414	4.892810396	4.317078021	2.00539273	5.606899802	5.341878021	3.469969396	2.050540102	4.105680653	1.723549417	3.904343735	3.575735071	2.840337134	4.227786037	3.554176222	5.434682887	2.3613909
ENSRNOG00000047280	Cttn							5.590949588	8.45479735	13.06027068	1.045755489	3.690772836	3.490079757	4.842359923	11.69941749	6.355737986	4.365789069	3.898775009	7.986860018	8.175005724	5.372918893	5.655065278	13.71113747	12.62285365	10.27141094	6.881721793	8.345304781	9.645154652	6.576783674	7.184287177
ENSRNOG00000047276	AABR07044711.1							13.16221252	22.56423254	24.89771527	13.9285117	18.81938094	14.20875812	25.18962216	25.79124432	27.33002011	21.6826472	22.37817531	14.04470992	22.95532562	12.93308727	26.31673992	14.34996164	23.33120147	26.6149229	22.51223274	14.51089979	13.66318564	26.80813247	17.63139613
ENSRNOG00000047261	AABR07031445.1							9.197733581	7.431661282	6.09326667	5.823415034	2.492329686	2.590492818	4.171165526	3.646814426	3.768091165	6.038883391	4.342662725	3.102852664	4.479274728	3.820615887	9.780309447	8.019018377	5.095003094	4.774046741	3.834113705	4.785283687	2.559332391	4.398381636	4.785297157
ENSRNOG00000047250	Gmfb							169.5716246	196.3281087	171.9922411	129.9770134	150.5346833	150.5320191	158.2466152	150.2078645	151.0324053	139.0632224	153.202154	150.9314332	188.680376	184.6925067	162.5139915	66.73966353	154.3140443	79.73502452	177.9776287	115.1639027	184.6855274	174.3557751	176.309899
ENSRNOG00000047244	Nup214							2.85467048	6.204593672	5.134582224	5.702217361	4.396954788	5.155434111	5.476433129	5.350792208	4.802412888	4.858700738	3.656097964	4.127767262	4.478195417	5.067875756	4.252837665	1.562159709	3.931495563	1.966671302	5.256625846	2.151244709	4.475629317	5.109830598	3.940823802
ENSRNOG00000047230	AABR07002134.1							2.70446391	2.110094864	2.502245673	3.820164402	4.152057245	4.129701628	2.933541473	2.855912747	3.908938468	3.941069863	2.99005063	3.263997353	2.855093782	2.693894459	2.075368982	3.22375172	3.557106606	2.700828283	2.058337651	1.68717765	1.99205512	2.76025322	2.535191902
ENSRNOG00000047219	Ube3b							11.6260766	14.65451963	14.19975739	6.908485963	7.789547569	6.909955583	8.008135638	8.706272008	7.904505601	6.793279897	7.645920218	7.561149398	11.57062587	12.65066061	12.21049633	4.596613755	7.272459041	4.819348972	13.8350526	8.744380643	15.72673716	11.61283322	11.88183179
ENSRNOG00000047218	Clic5							3.370569393	3.847944357	3.799863237	3.071068822	3.314809643	2.826363576	3.598440471	3.44067586	3.421056453	3.645912877	3.517418386	3.274058787	3.39444405	3.937018951	3.339344133	2.264117189	2.987564874	2.224619663	4.295563237	2.459384262	4.962476769	4.908434693	5.431486944
ENSRNOG00000047211	Fzd3							12.10765165	9.620938024	12.99254548	11.86058918	13.16611983	13.57707926	15.37590922	12.2806753	11.34156319	15.31362476	13.87351475	14.26335961	11.43838767	11.19109791	9.87345478	4.758106537	14.19302546	5.191496952	10.01278788	4.563259062	7.849452508	11.44861498	8.836812265
ENSRNOG00000047206	LOC100911727							2.199090093	2.550431307	1.322881559	1.759087399	2.28163168	3.116537132	2.045886991	0.73200987	1.771671501	2.452808264	3.163424499	4.385955627	1.78935413	0.499236401	1.551034913	0.323898317	1.748526327	2.063942439	0.709504623	0.900656173	2.176026259	1.276339968	2.093659506
ENSRNOG00000047187	Surf2							10.98733825	1.070204732	1.998373671	1.355773319	5.371453196	11.13356814	12.02730795	2.17889663	3.018412245	1.62868815	18.27812188	0.668724846	2.271459906	0.700288988	14.0035147	1.075357905	1.304376257	30.08854242	2.66530565	0.444261491	1.200071591	2.003186422	1.129545575
ENSRNOG00000047180	AABR07065531.2							0.678795225	0	0	0.713629774	1.178057349	2.391961392	4.674595236	1.433614942	1.985978057	0	0	0	0	0.708858959	1.797790468	0	1.226028981	0.623524197	2.238702086	2.923038672	0	0.823753507	0.646251866
ENSRNOG00000047174	Pcdha4							1.552833018	1.360913235	1.580169542	1.790507577	2.064687512	1.544494987	2.340797614	1.824928706	1.831929444	2.19936921	2.673090492	2.122966832	1.681880344	2.301636803	1.525672078	0.86150371	1.696392301	0.644177619	1.569438108	1.186373767	1.697361307	2.066809639	1.430695954
ENSRNOG00000047165	Fgd1							0.802471601	3.171205193	1.110287495	1.950947561	0.6093059	0.574392072	2.072364639	1.218151403	1.124998485	1.435101948	3.532923379	1.500452184	2.042883525	0.261879044	0.92983957	0.679615361	1.313528951	1.474260402	1.04760982	0.107987995	0.405850517	1.582492045	0.763998847
ENSRNOG00000047113	Spsb2							0.531183329	0.28624485	1.443149352	1.116885403	1.634233153	0.553032302	0.522578611	0.356955054	0.235470317	0.381168326	0.412308542	0.144465526	0.691078364	0.453853108	0.511578209	0.201336209	0.218048808	1.108935516	0.318521881	0.831778183	0.439603041	0.351610228	0.275845582
ENSRNOG00000047112	LOC100912537							0	1.785301915	1.185301877	3.553356546	3.513712787	1.532999346	4.378668479	3.675194383	2.806700641	3.466950143	1.964384568	0.967770644	3.168209372	2.236579078	1.285143214	1.39525429	3.415023023	0.461093524	2.759184644	0.792577433	1.252424002	3.492530277	0.31860036
ENSRNOG00000047098	LOC103694855							3.485217433	2.092082008	1.806759197	2.643697894	2.143820759	1.51573329	1.345462735	2.143010814	1.161665156	1.044693987	2.307169279	2.463667131	2.428314782	1.750682686	5.374782727	2.299232743	3.944300032	2.431468064	1.697489519	0.854891665	2.811316643	3.319349436	2.016076721
ENSRNOG00000047091	Psmb11							0.197794635	0.130274054	0.291910024	0.277260133	0.400487487	0.290414739	0.19459053	0.696236837	0.128599021	0.195159445	0.281471118	0.131496582	0.072581418	0.068851643	0.174619825	0.412339223	0.178626739	0.18168917	0.362409462	0.638809776	0.533518727	0.160022756	0.062770601
ENSRNOG00000047085	Lrrtm2							19.06673162	16.43384401	22.04388105	15.45012245	17.66661273	16.93092672	18.68308459	18.12770368	16.03721156	17.0376886	18.3890484	16.19641868	17.39155441	16.65660694	16.74328208	10.49825282	16.66983371	13.895002	13.99722959	8.756097179	16.60776469	12.23802454	14.25674105
ENSRNOG00000047080	Gng4							18.86127654	12.48790234	12.67528509	25.82795389	28.31557544	28.85110049	26.878535	27.76315397	24.96382102	28.61872476	28.35590456	33.35015007	21.26527203	17.79318275	14.92851812	27.15626462	28.34139831	28.04473276	14.09206655	14.56768792	14.00805176	19.21053287	16.33484649
ENSRNOG00000047067	LOC100363537							6.959298617	10.14945102	19.8077753	8.622943959	8.195749876	7.371620268	20.21366484	19.68486536	17.6139635	14.3053768	9.814987677	5.370203689	13.95435636	15.57326755	27.20872341	20.81197873	11.44747171	10.80659967	16.75869819	26.31140219	33.35306008	13.07037465	17.51064694
ENSRNOG00000047057	Gpr26							8.970290481	6.143110827	11.73418518	7.983885326	10.52612334	11.0005733	8.473985903	8.396188533	10.43824644	10.00741667	8.32273111	11.63913049	6.452438475	9.154683615	6.951865528	4.037546864	9.711990669	4.541299099	5.04281016	4.663892761	4.588283809	7.174808707	6.744840291
ENSRNOG00000047052	Clpp							55.43079932	56.27600552	55.94567874	53.98143075	59.17616523	54.16522097	51.16044017	54.60690076	57.04614869	52.38946882	54.8791353	47.27615214	44.56179997	46.84181543	43.17331247	72.75446167	61.91521206	76.50999717	37.76545546	69.80316281	55.9945492	41.95409805	52.14834346
ENSRNOG00000047040	Lhb							1.286261408	1.194515457	0.654911829	2.407040652	2.187675834	2.334274123	1.822212096	2.336261387	1.630748562	2.15751204	1.674825884	2.514065145	1.331034419	1.128312968	1.737399573	3.995357528	2.439385829	3.048340518	1.385771375	1.384729776	1.249012833	1.248756394	1.763415943
ENSRNOG00000047028	Mmp24							24.73474988	23.66667771	25.06674921	18.93877146	18.98812672	17.45036531	19.1547598	19.0852195	17.71180824	18.31116405	17.98650336	17.08435838	21.96815439	24.52491448	20.15543523	21.91935215	17.07868633	19.93803813	28.82498869	30.06369021	27.75617384	21.57577134	26.08299258
ENSRNOG00000047023	Aldh1l1							9.83316262	10.22493196	8.069559914	8.938527377	7.61917503	7.612594121	7.973617148	9.481787151	10.32594111	7.487320993	7.54776925	8.280480149	6.232540014	5.850031232	7.57618916	8.013258124	8.862309924	8.50331901	8.62623706	11.35581568	8.800929881	8.268764839	8.548491589
ENSRNOG00000047014	Homer1							44.78005599	21.20526564	36.75211089	5.841806525	7.043633359	8.110636074	8.789493642	7.593648502	6.189465584	7.148904946	7.44223498	9.018039199	26.83725218	36.35253712	16.4481842	3.662542511	6.346502963	5.529547916	39.46703492	13.87010507	23.3638871	25.38648292	23.13186796
ENSRNOG00000047003	AABR07066693.1							14.0706708	19.93366731	13.51738016	47.44845078	66.11781422	62.91390008	42.57294861	23.82986614	50.74688818	27.50447113	32.30162551	20.3854768	22.50411044	22.17940919	20.03937108	33.76050297	40.75865236	48.2857138	20.72208983	39.44153514	11.54712364	16.43113663	22.2425531
ENSRNOG00000047002	Fstl5							7.135293793	3.238871647	4.091216754	14.25954011	14.01498412	15.17676015	14.68763249	14.69638519	15.78239005	15.06355792	13.94440632	16.73095011	8.014183541	6.32690471	4.21370744	10.33532645	13.25048056	9.846213682	4.434441008	4.152177613	4.096338697	5.636184881	4.896005525
ENSRNOG00000047000	Fuom							0.151480929	2.145061965	0.279448945	0.902443062	0.701058642	8.58518011	0.397405512	5.918660504	0.393950001	0.448388311	4.580746155	0.151059894	0.500278004	0.36910999	0.200598767	0.526316337	0.501604418	0.556586265	5.495512137	0.10871826	0.408595069	0.735320122	0.336509847
ENSRNOG00000046990	Cpne1							2.701966449	3.294520067	2.593219005	0.916911087	4.674456013	6.493151423	6.914676721	3.033862482	4.10272478	5.821260403	5.329498084	4.536236802	4.235820774	2.535900815	5.344476443	0.499103989	6.347411423	4.162778205	2.500407407	2.816761572	0.501634377	5.997623591	3.695828018
ENSRNOG00000046973	Tmco3							0.158119358	0.208285223	0.330588102	0.055411253	0.045736344	0.990553424	0.241979048	0.371053279	0.222741068	0.312025513	1.800090586	0.683279446	0.212748943	0.16512244	0.255920761	0.091563563	0.253860119	1.420168053	0.30902868	0.094568898	0.266563217	0.255848148	0.250897783
ENSRNOG00000046972	Chrm2							4.443924558	4.929068386	6.729452001	5.159240359	6.529588518	6.580896062	7.510075413	7.255099258	5.769699828	6.725028803	6.45970435	6.796890882	6.933032656	4.868511916	7.762253685	1.761898588	5.367444085	4.057033752	3.89635659	2.348036541	3.915920311	4.764310564	5.217208124
ENSRNOG00000046969	AABR07034438.1							7.056583555	6.901831679	8.357454667	7.196153283	10.22606662	9.169420812	8.886109314	10.43244896	8.980890728	8.946902052	9.414236303	10.37953086	6.56422396	5.895294824	8.784006348	4.486776827	9.113023451	4.731859941	5.546727122	4.406139805	4.746599196	6.551102909	6.651088309
ENSRNOG00000046968	Nol8							0.815083545	0.80526126	0.400973223	0.231230267	0.2806721	0.205158482	0.241836791	0.65579267	1.009406218	0.331902093	0.372825779	0.812818054	1.082448795	0.135108487	1.062242234	1.132794175	0.338837553	0.213918633	0.27024113	0.208924142	0.104693083	0.675131746	0.60356033
ENSRNOG00000046950	LOC100912481							4.844031163	2.849885897	1.957924976	2.603529491	2.715703956	1.582290634	4.471060956	4.052003234	3.131723028	1.557363481	7.813035543	2.985182089	2.127048868	0.937825246	6.77509009	2.070713101	2.138149859	6.124456348	3.709752037	3.779309226	1.624072324	3.005292979	1.735900228
ENSRNOG00000046949	Kcnb1							23.59286346	17.82626905	21.81465388	13.66268475	16.93126474	16.81039214	17.02938294	15.84065033	17.82400923	17.13215698	18.01596505	16.44054046	20.53360275	26.13325278	14.86288385	8.713492657	15.53533397	9.799999123	22.68980806	12.62241153	18.16070086	20.15912689	18.38864464
ENSRNOG00000046922	Phactr4							1.455627442	1.806376554	1.532592685	1.269052175	1.83307824	1.626391579	1.833719379	1.499650697	1.506156315	1.821565484	1.743029765	1.681710375	1.739236262	1.501559185	1.410450768	1.054681632	1.186315115	1.076204617	1.912488043	0.917304261	1.274856077	1.572598078	1.554845499
ENSRNOG00000046920	Snip1							0.488022711	0.216963774	0.135044159	0.051306716	0.084696934	0.257956621	0.240058579	0.206140711	0.237971227	0.096304171	0.156257863	0.94899923	0.241760163	0.025481858	0.226192592	0.050868646	0.286474092	0.179314148	0.21460325	0	0.123408897	0.414568759	0.209081486
ENSRNOG00000046912	Nr1d2							19.42326154	22.63275732	23.69334247	24.86094182	26.77180045	26.39148031	25.95407125	25.98419308	25.61466535	27.29565194	28.25331984	26.17888723	26.23218384	26.72444403	28.99863323	18.98960761	21.78874238	17.41323193	22.87717198	20.31036328	26.6979541	19.89159229	27.09042962
ENSRNOG00000046905	Sgce							17.05674068	11.53712582	11.98577715	18.52731708	19.4072386	16.80324537	16.46710834	16.85346855	16.94513031	19.27361383	17.33573613	18.5620513	15.77742863	14.37539092	12.79328146	24.2339676	17.25737476	23.14427256	15.63908472	13.71473121	16.5370261	13.39868264	12.80252511
ENSRNOG00000046904	LOC108348085							0.861547786	2.26977487	2.437027672	1.056721012	1.246022196	0.96981768	2.731127986	2.729382293	2.660701371	2.786338937	1.941203456	1.145537533	2.318417972	0.649787379	2.725496446	1.546602487	2.679973607	3.385416633	1.946905447	1.082086431	0.629385373	2.730003611	1.184795087
ENSRNOG00000046889	Dbi							76.6855146	75.73390486	65.25494868	89.25360272	73.5248318	65.00651086	63.75025153	69.01660152	73.94575519	78.73983365	72.90324932	75.7506711	72.89846236	59.26932929	79.25022285	108.1337516	92.48120569	97.28837002	56.51905596	124.1188145	82.18494253	67.05184654	73.38000215
ENSRNOG00000046863	C1ql2							10.6417574	8.306976652	21.42521128	17.08107395	18.20288613	18.94279102	17.23353082	17.71208138	14.43571147	19.22835618	16.63940039	17.42493602	15.95758869	9.146567207	20.47161403	33.73352021	19.93285828	26.34892574	10.35098814	15.18094278	8.106335944	9.725605927	21.13869006
ENSRNOG00000046862	LOC108348137							0.44976173	1.055311799	0.777854357	2.127792118	0.268319886	0.371457534	1.244463673	2.16695115	0.82242856	0.804332433	0.600030195	0.420479659	3.589654897	0.264195904	1.191194813	3.017935029	1.853178865	2.401375071	0.61805736	0.302620474	0.255900688	0.95516642	0.669060755
ENSRNOG00000046858	MGC109340							35.41540304	28.26303333	28.26767826	54.07038349	48.21498482	54.98044591	51.33344334	48.2858134	51.46273573	54.90022894	51.69973607	52.22987069	31.27656641	29.99808926	28.29565866	78.01360313	50.92462407	68.78646647	27.77288385	39.31275199	27.70290716	32.56810969	32.14400584
ENSRNOG00000046845	AABR07028887.1							2.917520665	2.377206309	2.163970454	1.644294989	1.565997684	1.377846844	2.396814476	3.271471761	2.346640738	2.285114671	1.637166979	1.199757335	3.410449507	2.073037679	2.429642304	0.783776721	2.526138264	1.13276702	2.44686606	1.716144558	4.076743925	2.956553374	1.460412071
ENSRNOG00000046834	C3							2.751815954	6.199442929	2.243003311	1.089427104	1.28886922	1.460627157	1.076099135	1.507672152	0.9881402	1.045163844	1.843288596	1.99784572	1.74917299	2.765479052	5.214562636	1.560180985	2.599521742	1.787403981	1.923983494	1.908877221	2.224442983	1.998094475	2.016983463
ENSRNOG00000046832	AABR07039307.1							1.005622555	0.794803322	0.890473001	2.22018152	0.930810745	0.2362431	0.659554883	1.415915992	0.555746946	2.447487811	1.89613919	1.00282747	0.590426615	2.310355124	1.598035971	1.083142482	1.331982103	0.738991641	1.252936147	1.912605551	2.203908376	1.749204979	0.797841809
ENSRNOG00000046803	Arhgef16							0.278758572	0.196713822	0.16162085	0.139554267	0.092150264	0.058470167	0.03917756	0.210263525	0.181238886	0.104778938	0.127506416	0.172085194	0.35071341	0.388139661	0.105470374	0.262889162	0.095902711	0.256060603	0.496162714	0.400131516	0.201403319	0.096653745	0.164291585
ENSRNOG00000046790	AABR07040887.1							2.219042907	0.318539607	0.262413162	15.4830131	14.63940578	15.12946909	15.5708877	14.46041577	16.06438386	18.40472231	12.64133308	17.05048689	1.993955228	1.119049608	0.740921425	14.4315455	16.30604921	12.95314848	0.333607719	0.908606083	0.412462743	1.530593912	1.670262006
ENSRNOG00000046761	AABR07035375.1							0.320504251	0.633283934	0.354755843	0.126356982	0.069529877	0.211763182	0.748866842	0.634598163	0.625141315	0.592939159	0.513104292	0.279661745	0.485141789	0.12551225	0.583588589	0.125278114	0.578889606	0.404809807	0.660649844	0.301910098	0.162095227	0.583423007	0.381422966
ENSRNOG00000046745	LOC691918							2.449409224	2.888258499	3.061000941	3.156584611	2.742567372	2.645079	0.621866033	1.335006507	3.621695433	1.013486748	1.096285327	2.442601194	0.956807417	0.660101464	0.732433153	1.070663882	3.211028285	0.94353397	2.432170168	2.63692113	1.038985377	2.109506337	3.761254245
ENSRNOG00000046705	Snx3							175.8016194	142.646769	139.5941262	120.9035565	118.4222882	114.2329226	115.4855945	115.6538708	104.038028	118.5773534	106.4900658	114.0749049	143.8088864	161.3283491	126.4838004	160.0223013	118.2029437	152.0699761	154.3239868	177.0760437	160.1130721	138.2058221	158.6276542
ENSRNOG00000046677	RGD1309028							0.067956746	0.20141347	0.150438272	0.500109148	2.712614418	0.059867066	2.072533041	1.578770493	0.066274581	0.469359576	0.217587741	0.135535726	0.89773057	0.07096654	0.179983574	1.770853888	0.245484756	2.434510857	0.298833195	0	0.206215003	0.577283459	0.064698708
ENSRNOG00000046666	LOC108348136							1.443033206	0.52523716	0.168131266	0.079846688	0.461337144	0.100362016	0.29887522	2.285763684	0.333311003	1.011652966	0.283707856	1.022463252	0.125414045	0.039656445	0.905181214	0.593737025	0.34294517	0.209294835	1.001936598	0.04088166	0.422524446	0.368672898	1.265388268
ENSRNOG00000046623	AABR07068455.1							1.098051099	0	0.121539743	1.96248188	0.952840503	0.096733733	1.728421768	1.275495647	1.606305781	1.516790687	0.117193398	2.080498313	0	0	0.290819046	2.746906883	0.694148762	1.916419958	0.482857313	0.945688982	1.110680069	0.133254244	0
ENSRNOG00000046621	AABR07043748.1							4.245940141	1.436566374	6.711550068	8.820658575	0.908492133	3.420248592	1.988442375	5.635349095	7.955514825	2.998557414	1.924390901	1.435547034	1.456681487	1.958852701	4.409575645	2.879749832	3.755683715	3.245725761	4.603835254	8.703653611	3.235788479	7.040806513	2.201157766
ENSRNOG00000046602	AABR07006030.1							0.149834397	0.049342932	0.073709722	0.008751313	0.021669951	0.02933286	0.049135736	0.07911253	0.08118082	0.049279392	0.035536905	0.02490299	0.21076527	0.130392116	0.044092966	0.112795693	0.03006983	0.053524374	0.52161509	0.089613783	0.202076909	0.30305313	0.21397637
ENSRNOG00000046581	AABR07048211.1							3.179119373	1.818363061	2.778051274	4.485672868	6.751555561	7.22278538	8.971332034	8.657909845	5.384948905	6.68626099	6.518185157	9.010278407	3.407667057	2.009426516	2.32655237	0.436016966	8.613111164	1.921223015	1.195646679	0.540393704	2.623320545	2.842757202	2.787753146
ENSRNOG00000046566	Tub							18.85429137	22.37293384	24.64626817	42.2528124	46.54040295	50.19392267	48.86456786	45.31646077	44.33861223	47.6130487	43.26241944	49.49674001	22.46346708	21.88504889	25.51555357	24.17954349	47.03480139	24.79129328	17.08974964	13.24728548	20.32627844	20.66371176	22.87276655
ENSRNOG00000046560	AC109096.1							355.8570812	387.0230081	394.3992934	268.9665088	285.0898784	249.2460855	302.942761	327.8644032	286.5350666	272.5318444	289.8547026	264.3616461	356.5756249	330.5151057	350.4437139	308.6614799	278.2990747	362.1853885	366.5223881	649.5490431	437.2325547	322.2728063	376.9301579
ENSRNOG00000046536	AABR07016141.1							11.31057606	3.957556184	9.780713067	9.413719785	8.792443801	8.095869327	17.38649116	14.43228928	10.22628543	9.183656887	12.70034326	19.15103772	4.928664779	7.751309795	5.928808011	20.63160042	8.405674043	13.20346307	8.678098291	3.678301129	4.647768906	5.004261939	4.82330781
ENSRNOG00000046500	Irgq							17.34502222	17.55034551	19.6960213	19.65237621	24.22757059	24.91286569	23.72462577	25.81369653	23.66441255	24.65116305	23.49980344	23.60014134	18.86359738	18.01937958	16.89959104	8.992882715	23.69912791	9.906342305	17.88267143	12.48081808	17.48390901	17.63179524	16.68457675
ENSRNOG00000046494	LOC100361018							0.463054107	1.372422015	0.854232821	13.63088189	10.98302562	6.254948136	6.529593346	7.497769102	7.376001189	8.985403083	6.589478888	10.46672019	0.849596438	0.644750267	1.635199598	18.66287812	9.478756363	11.20087911	0.169686291	2.658681169	0.312253208	0.561940377	1.469513286
ENSRNOG00000046493	Pnpo							50.0308504	49.60067056	49.12055403	66.13851127	48.67388167	59.45132529	49.24905966	57.35578686	71.75354865	52.23932827	45.34252567	50.99597816	53.08817312	39.3143552	52.67087584	64.60189008	59.12928456	64.07760468	39.11285557	87.58279384	50.7241628	53.99643967	42.94390934
ENSRNOG00000046460	AABR07022144.1							6.771980597	5.617389358	9.404966314	14.91066446	6.430807174	5.909551674	8.610682989	10.45695605	6.542045363	11.28334683	10.77326941	6.243485846	12.23745988	10.54114969	8.798598053	9.922160621	6.115721037	9.272171586	12.85278374	8.528395184	12.85965579	12.79240741	7.05554978
ENSRNOG00000046428	Lrrc75b							7.074214823	6.795775021	5.449324379	12.95170017	14.05411301	13.27485602	13.8513384	13.66530707	14.6283429	14.76574934	13.60264871	15.15294901	9.142658928	6.450575572	7.753382498	11.96585716	15.46784417	13.04922197	6.171052211	4.420863803	6.376026514	7.23088386	8.465364319
ENSRNOG00000046426	Ankrd66							0.515837477	1.732712423	1.027735031	5.856940739	4.028589897	5.089631149	3.552369437	3.159400114	2.314116055	5.598615516	6.276222573	6.172844735	1.362875944	0.646420605	2.869012767	8.280255867	4.2858077	4.738353136	0.453669047	3.443026553	0.626124309	1.251991514	1.964427087
ENSRNOG00000046393	Fau							3.12043178	4.404040793	4.276264001	2.03082702	2.320948806	1.963550396	5.116472398	4.550479268	6.521121977	3.665307987	4.757702108	2.370863749	4.253054406	1.862077264	5.90319258	3.872090963	4.830920166	5.45971436	4.247222532	4.479084134	2.404815752	4.868752074	4.809914383
ENSRNOG00000046383	AABR07030156.2							1.244457912	4.917845553	4.132351271	0.654160627	1.079885903	0.548157819	4.897195009	2.62829406	5.461439656	3.683634527	2.656383677	1.240998994	3.42493564	0.649787379	5.767911083	2.594300945	4.495439599	5.144074624	5.472382877	1.339726058	0.629385373	6.795966437	4.739180348
ENSRNOG00000046382	Gatd1							10.2498079	10.39453719	13.5240587	9.419913022	16.96402582	16.08594036	21.90381768	17.13169856	26.34730889	11.65368014	19.9953244	24.09794409	18.75619299	13.18477663	16.44978278	19.03273512	19.37125791	17.14691541	9.551795568	7.453748613	9.475110702	13.34480682	9.306026865
ENSRNOG00000046379	Srm							0.998895983	2.467146598	2.432420815	0.787618146	1.083497561	1.011983666	2.211108115	2.478859281	11.88487203	1.872616883	2.025603606	1.245149492	2.474200997	0.990980083	14.61681815	0.989131464	1.984608786	14.95623926	14.05615401	14.62496941	1.060903772	2.424425039	3.661373446
ENSRNOG00000046349	AABR07067829.1							81.99509028	48.50645179	57.08291445	55.12826945	46.68326636	38.35061909	64.36313441	50.67220349	47.15909798	50.88449185	46.85794809	56.85471166	42.6138576	50.62691229	54.53669965	62.90776951	49.92450933	69.63848711	85.79064834	152.5789876	56.91832936	49.67762353	66.99611473
ENSRNOG00000046316	Tomm6							682.0293071	662.2698678	589.4753173	520.2583073	502.6796886	441.8005846	458.3774529	497.0629726	461.6413348	458.9317469	478.007388	443.9798	594.166968	614.6468772	595.5560457	702.6058773	466.8064479	653.0764725	585.1801424	1084.356408	797.0200688	566.7131241	649.0781405
ENSRNOG00000046313	Basp1							194.0037973	169.6439964	204.9581473	320.5784308	324.3084575	294.5040966	361.1741275	440.9355857	332.9855627	375.391582	379.1473854	334.3623224	213.05582	186.2834132	179.3564515	388.7640006	355.2674146	407.629707	111.3343165	188.0077861	232.3338192	141.6436491	184.4242053
ENSRNOG00000046308	LOC100910308							0.441248235	1.41677545	1.404159989	0.637851913	0.957239582	0.777442669	1.465088812	6.173942834	1.344768152	1.251687448	1.471680707	6.93034341	1.03222437	1.843164199	1.022565954	0.517422903	1.245274127	5.370483571	5.032773173	0.831298163	1.115807863	5.087039204	0.735163711
ENSRNOG00000046299	Atp5pb							1.650429883	2.231266814	3.429270662	1.674245326	2.160818714	2.525299036	2.592213742	3.638588384	2.936770266	2.914053101	3.368443868	1.847963601	3.697535946	1.723527162	3.527608247	2.052302057	3.896192924	2.925697637	2.069054118	3.958783349	1.933003258	3.021893623	2.618839359
ENSRNOG00000046295	LOC100910875							5.962148643	8.55760695	9.463162232	41.51148111	4.29513941	3.666773207	41.61232369	6.652405305	25.78156071	58.93815243	7.443877422	4.1506859	8.668763653	7.40096811	43.49908084	4.924774676	6.603470597	39.16342564	7.543849842	5.449733117	6.485869603	5.73369673	57.72696514
ENSRNOG00000046283	Tmem41a							47.18228278	53.82239576	60.04986403	23.64914873	24.76902856	19.2840533	28.41612902	28.38557585	24.07642258	21.74743219	25.70303396	20.92418556	44.24149774	49.07457489	47.21134309	19.27007335	21.13425654	22.85097791	45.01208093	58.69017647	56.59688212	41.4295878	43.19252975
ENSRNOG00000046271	LOC100911685							2.285798524	3.007163661	0.903598872	1.5325903	2.540114283	2.157528628	1.755417813	2.524640136	2.001745942	3.797264799	2.501834217	1.232761203	1.104110451	2.070388524	2.440109202	1.835561622	3.117493451	1.639033539	1.910312492	1.343387941	0.601614757	3.948613064	3.330935036
ENSRNOG00000046261	Acp5							3.239286187	3.200250689	2.432991839	0.243251466	0.736190777	0.577529736	0.569073661	1.099505843	0.338475279	0.532688272	0.370418899	0.615291948	2.207524689	2.980044892	2.093746936	0.281370277	0.83582092	0.212537622	4.408995372	3.985447175	3.471574322	2.995080538	2.386417477
ENSRNOG00000046252	Tbl2							6.313575085	6.223662054	6.895322486	6.034160361	7.665241206	6.647264632	7.505895327	7.0958396	6.990096658	6.174210015	6.962501768	7.41283861	5.748305385	5.789153266	6.358625202	4.975804766	6.751060921	5.24654623	5.80198269	5.184334818	5.904746951	6.659526832	6.637295936
ENSRNOG00000046246	AABR07015881.1							0	0.29251126	0	0.077818364	0	0.586875286	0.364103718	0	0	0.073033646	0.237000774	0.369070333	0.081485458	0	0.882187144	0	0.267386742	0.407956352	2.1157168	0	1.272809081	0.0898269	0.070471083
ENSRNOG00000046242	Klf7							5.811350701	6.735010186	7.607546586	4.484274155	6.44900992	6.038453205	6.10202409	5.802407841	5.939975529	5.770682838	5.725264725	5.590880405	5.597799392	5.349044838	6.413072326	3.164610321	6.106060147	2.942832006	6.511572517	2.626815545	5.878188551	5.447509943	5.444072467
ENSRNOG00000046212	LOC102547811							0	3.51919223	0	0.288070735	0.158515362	0	0.269570367	0	1.247056558	0	0	0	0.100548569	0.095381634	0	0.190407409	0.907336433	0	0.100410695	1.573256288	0	0	0
ENSRNOG00000046192	LOC103690007							0.038813502	1.87894294	0.343691334	0.163221365	0.134722608	0.239351562	1.90923782	1.598494633	0.302821865	1.685041395	0.372825779	0.154822487	0.299097693	0.040532546	1.85035744	1.294621914	0.630938891	1.747002168	0.170678608	0.083569657	0.157039625	0.565226578	0.22171604
ENSRNOG00000046190	AC112062.1							7.822306878	20.37393158	31.48458111	8.223733591	4.93662127	6.891126868	24.48597505	17.27164668	23.57954899	22.4526295	24.28693647	11.34627651	14.87400621	5.198299029	32.95949191	8.153517257	17.98175839	32.00757544	25.01660744	6.890019726	3.596487844	34.5191946	17.60266986
ENSRNOG00000046159	Gns							5.629539614	4.208854064	3.519761245	10.84513674	8.885541062	10.25387423	12.09454988	5.543116357	8.131414995	9.968143966	8.525327134	6.327008624	4.271137262	7.213533651	8.139970288	1.221158468	4.781700398	2.683409279	2.057370639	4.651845548	3.416571845	3.655904512	7.068935333
ENSRNOG00000046156	Zbtb33							0.099143535	0.391795164	0.932779706	0.052115701	0.043016202	0.327529983	0.219459361	0.261738828	0.24172347	0.195645319	0.211628907	0.247169924	0.218286354	0.051767293	0.229759114	0	0.201455385	0.182141508	0.136241897	0	0.050141905	0.902368987	0.070792735
ENSRNOG00000046153	LOC108349745							0	0	0.050898861	0.048344434	0	0	0.045239677	0.048559705	0	0.045371942	0	0.045856776	0.151867816	0.816361048	0.060895135	0	0.04152831	0.126720853	0.050553191	0	0	0	0.043779957
ENSRNOG00000046139	Syt14							5.073928786	3.70262503	4.786507263	5.091844877	4.553032456	6.323921093	5.700788785	4.048993552	5.735565971	5.20544493	4.184573514	5.462312173	4.411422894	5.208334356	3.588639659	1.802989074	4.295835138	1.959647476	6.338667426	3.196720864	3.23683906	5.17787919	3.430873804
ENSRNOG00000046120	Uchl3							16.54967406	0.936732486	1.335709502	1.993632386	0.523581044	0.227805847	0.678399309	6.280598793	6.640942497	5.698205213	1.655927487	0.429783201	9.014549216	4.590705636	9.245779547	2.875069446	1.245489759	10.84734158	1.13711852	16.98146276	12.99095003	17.2595973	1.313019664
ENSRNOG00000046094	Cd151							4.69286443	1.581377863	5.435979747	1.032633583	2.146618506	1.249879948	2.111579821	6.607550475	2.022262674	2.799741711	13.16220316	0.943219698	6.567866835	0.607840081	5.058338587	0.985897558	2.431151257	12.19707503	5.599027548	0.548292272	0.772741115	2.957887138	2.216620285
ENSRNOG00000046068	AABR07027088.1							2.327297914	31.80632578	36.77971521	2.174871693	2.131722821	2.164155545	4.324795593	3.140299396	3.530627656	2.934150445	3.587842888	3.35230897	3.700709678	2.70041508	2.568272097	0.539075521	4.086763272	1.781497705	1.98995741	2.087884766	3.007971651	1.88286516	21.17244207
ENSRNOG00000046031	LOC103689996							1.216401043	1.223202312	1.009796383	1.23315225	0.565467527	0.66974919	0.876152707	0.665197333	0.466042851	0.600097552	1.506894013	0.043322147	0.717368338	0.6805046	0.488999007	1.630164376	1.863564052	1.197166458	1.480528313	1.707054584	0.54928178	1.423446061	0.475641373
ENSRNOG00000046021	LOC108348172							25.44578479	48.2043136	41.82520392	35.31213401	45.32070678	29.02959747	80.10747108	72.68534627	71.03555165	65.40314678	70.4747925	40.28290663	49.86181062	26.30704685	46.83828115	35.40847808	61.18393831	103.1955787	41.89082867	37.18702873	19.56121695	59.05759971	42.33465896
ENSRNOG00000046005	Scd2							1091.157271	1410.959712	1130.354489	578.2748825	752.7408247	692.1727613	648.1766598	716.958617	700.9114533	678.9918107	687.7159396	836.2887106	896.2009948	864.6977936	1086.30723	744.2219606	907.5121918	830.9029571	920.2582887	754.8344771	998.2994967	813.9716386	1025.421129
ENSRNOG00000046001	AABR07030823.1							2.956118454	5.37102586	2.48223148	13.32433658	12.35418958	11.58427719	11.13150811	10.62081968	7.787263218	10.59411614	11.24203331	12.16433143	2.319137307	4.399925458	5.98445382	21.00232711	10.95475725	17.01036432	1.606228421	7.718285276	2.440210865	5.071847534	4.820053733
ENSRNOG00000046000	Clasrp							22.11612933	19.8564059	18.7130674	25.02311226	22.58203475	24.14050475	24.67231551	27.34594453	25.92724495	24.69405275	23.44068366	23.99017123	19.37058084	22.74894778	22.82786528	35.48391443	25.0929711	31.78667175	34.70131802	27.54829606	23.7137555	27.05602371	21.80954992
ENSRNOG00000045994	Mir6333							9.686591318	5.848248765	14.29570169	6.789126502	4.20279919	13.7483907	14.82394165	14.20699492	12.59575272	13.805333	9.764004866	12.34290891	7.701476898	18.54528302	4.275825977	1.121859868	7.775895522	5.437580383	7.099307517	1.158681996	8.16499943	7.183724281	5.635782036
ENSRNOG00000045989	Hba-a3							17.12652568	0.41268634	25.73809463	2.342169516	0.241652789	13.37045086	0	0	0	9.89171789	12.18592792	0	12.10942279	11.77796423	0.184388766	18.5773718	0.377239687	26.60369906	0.306147294	0	0	2.365651098	0.132564485
ENSRNOG00000045960	AC103179.1							1.700967599	0.815522127	1.495122068	1.393789476	1.497731202	1.652737143	1.62419533	1.479240878	1.41491234	1.382134228	1.468352786	1.521626907	0.936263813	1.201616861	1.159379112	0.547540903	1.310228627	0.367639057	1.374970572	0.646300008	0.986775057	1.214243026	0.809709205
ENSRNOG00000045952	Ephb4							2.348010578	2.2467685	1.798006981	2.577182631	2.460377869	2.081509048	2.658650245	1.762159083	1.857834602	2.549858263	1.859796928	1.870242241	2.747399546	2.390317971	1.642678262	1.954865088	1.813734839	1.654921082	3.896282494	2.575453604	2.942629461	3.118248135	2.95246835
ENSRNOG00000045949	LOC100911581							1.57106718	0.412801809	2.349450974	0.474422032	1.116748264	1.487111979	1.446960809	0.335339141	0.293395751	0.296834567	0.303246933	2.150046382	0.496778577	0.296713207	3.231395065	1.96859098	2.022570474	2.456413176	1.047316701	4.732149344	1.352456537	0.649045853	1.78216519
ENSRNOG00000045948	Arl10							13.88452659	8.139882294	9.11967177	37.2144712	43.16233617	41.60118804	41.50419678	39.47476136	38.16730242	43.20625733	37.12830518	40.09235063	15.45288969	9.241420497	10.5066273	36.89672456	38.78823746	35.31870393	8.806133366	8.869910452	7.793768293	11.66510714	12.41992091
ENSRNOG00000045941	Susd6							9.494518997	12.41319138	11.83069095	9.403974083	10.1300972	11.05219724	9.6576663	8.885501746	11.4218941	8.825763942	9.546800219	11.11229556	10.53558882	10.72643937	12.1213969	5.056911487	10.13185371	5.570571505	10.5628101	8.242375544	9.776239799	12.92498524	11.15030503
ENSRNOG00000045924	RT1-T24-3							5.119003201	2.910685407	2.527307312	1.393821902	2.077215794	1.52483852	2.536155245	1.983373569	1.00564117	3.124957527	4.127057254	2.166775062	5.310972948	6.153350269	2.487202102	3.685122921	1.496632172	2.909267029	4.655911449	3.964664043	4.581863428	1.161990151	2.349137485
ENSRNOG00000045885	LOC100365810							70.42167716	67.98198264	62.22834855	49.25444717	42.05202751	41.144081	51.4205476	52.1020646	52.68682962	57.49358987	56.2528308	40.4419672	77.84677242	60.39200343	58.35768861	73.40345616	56.3252138	56.61844226	71.94573959	117.2654338	75.0819727	60.23091822	68.99689036
ENSRNOG00000045877	AC098547.1							0.813188242	2.078331888	1.330570637	0.631897095	0.99711276	0.716385004	1.321764382	1.400097457	2.3446962	1.796575821	1.584868154	1.022474459	2.568853769	0.996891912	3.581747685	1.381989258	1.564556664	1.396517053	1.826826838	0.818347021	0.751015633	1.844973822	1.026658779
ENSRNOG00000045860	U2af1							52.95031017	51.25729245	47.06795895	48.79997002	48.78222754	44.04629642	44.61545485	49.94587829	46.06522393	49.02216464	48.26741318	40.33833953	49.50922737	48.80169688	43.91826303	68.15564124	49.3505672	63.17854007	50.20091296	75.93753252	49.7472552	44.5156049	46.88350023
ENSRNOG00000045837	AABR07042611.1							0.558261493	1.103068161	0.308960843	0.293455234	0.56517393	0.655740195	0.183072711	1.179047803	1.179625595	0.183607951	0.198608125	0.092784971	0.307283945	1.457467018	0.616065269	0.387932852	0	0.085467491	0.306862591	2.403994422	0.658795904	0.451653013	0.797245292
ENSRNOG00000045819	H2afj							0.765820254	3.177684819	3.051582477	0.483072463	0.265818068	0.269862311	1.506829234	1.940894075	1.941845211	1.511234678	1.471227883	0.305476675	1.686122161	1.439528962	2.028276425	0.478947867	2.074818276	2.110389589	3.199239221	0.989336166	0.929553781	2.602216208	2.478955874
ENSRNOG00000045790	Fam50a							0.227818382	6.437088458	0.655628577	0.383215378	0.395381566	0.361257327	0.672383754	0.6254979	1.022023795	0.989046036	9.96903714	5.815940364	0.752388607	0.42823516	2.835873903	0.617408005	0.534926451	0.962633848	0.45081415	1.07913861	0.553052593	1.990580558	0.737446828
ENSRNOG00000045772	LOC100911545							0.4866312	0.46741234	0.448863682	1.819037289	0.715525215	1.059846211	0.984093498	0.599529399	0.883256138	0.773571587	0.99546761	0.579638362	0.327380134	0.141162228	0.447515165	2.212112687	1.379456007	1.576941938	0.386373265	0.334704134	0.109384016	0.75459475	0.591995373
ENSRNOG00000045771	Chl1							15.09380497	9.210300341	13.48559226	21.55542993	26.20974935	32.18514745	26.13994099	27.15542137	25.84850933	26.44348705	27.67377082	26.57848877	17.39448733	20.2437475	11.47458447	10.31721994	24.63396959	13.57782721	13.53861197	7.752931638	10.66057206	17.09997097	12.67955766
ENSRNOG00000045760	LOC108348080							5.246281739	9.684139624	8.45572032	8.805465691	0.559078064	0.364875467	4.210531302	6.366222284	12.16271307	5.675862137	2.799640116	0.596597359	5.674099846	0.288349407	1.157898945	5.612324387	16.20851874	4.650010959	2.782567565	5.846077344	3.677394967	3.741795593	0.788646345
ENSRNOG00000045747	LOC100912380							2.540128085	71.80459268	37.45758189	6.202411866	23.46418752	15.23111767	80.20920221	8.566291751	97.01234923	13.17821515	88.85220792	4.085593395	67.83345781	21.73445191	10.95937015	20.32736214	24.34567289	101.1597446	8.287394646	83.00788283	3.232398951	73.18637472	34.16890523
ENSRNOG00000045737	LOC689479							1.478563856	0	0.654629904	0.518147031	0.342142068	0.260510647	1.551586538	2.185907931	0.672916657	1.06983445	0.210406628	0.3931878	0.108512812	0.514683072	0.522130565	1.746658062	0.267055818	1.177081982	0	0	0.099704613	0.478483886	0.187690311
ENSRNOG00000045728	AABR07033887.1							1.861221872	2.295405954	1.838904957	0.893007229	1.159827268	1.11144672	1.167461796	0.765074306	1.169492724	1.084600045	0.95989774	1.096189826	2.241463525	2.178459066	2.216598201	0.325508274	1.263461067	0.39012639	1.936275999	0.820309054	1.415129972	2.425439018	2.271476654
ENSRNOG00000045721	Exoc2							9.122055128	10.89455737	12.17956164	4.281778646	8.225733768	3.483031501	7.873002503	5.63385521	7.200622194	10.62202747	10.72721447	11.47181845	4.03781886	10.62044826	9.335894358	5.362382815	6.130144907	5.010071617	13.92970187	4.333276627	9.973800739	9.624909403	8.457963014
ENSRNOG00000045698	Lin7c							34.40560111	29.65171583	32.24854521	37.4795559	35.9538483	38.62900395	40.32984125	36.56420854	41.69255894	41.53117359	38.43943438	38.68996862	33.28231575	38.757906	28.30638717	18.84683334	38.47567421	13.85201794	30.74191558	17.33763134	29.32195383	35.53446503	35.89232175
ENSRNOG00000045695	Rlim							0	0.080218595	0.029958142	0.056909307	0.046972835	0.09537499	0.239645247	1.429067908	4.196919645	0.133525493	0.057773637	0.053980926	3.396691948	0.113057704	0.143367069	1.749125422	1.368797195	0.099447448	0.029754687	0	0	0.032845631	0.103072341
ENSRNOG00000045691	AABR07058795.1							5.309687093	9.179978365	4.407841355	9.071027354	5.759391482	8.185823431	1.958878004	3.50439208	5.178253896	2.619473441	6.375320824	6.618661299	8.767835238	4.851745761	4.394598921	18.67896681	5.993919465	9.754689657	11.67441681	5.716164514	3.356721988	11.27627024	12.00592355
ENSRNOG00000045680	Cend1							6.238882334	28.58907548	16.8967252	9.071027354	4.722701015	5.028434393	14.36510536	13.03633854	16.44095612	12.83541986	11.19222989	7.545273881	13.00562227	4.713124453	20.21515504	5.119420532	20.25944779	25.60606035	10.94476575	11.43232903	7.787595012	14.33697216	11.24765469
ENSRNOG00000045663	Prrg3							1.585405286	0.151577431	0.169822655	0.215066507	0.754440836	1.036243548	0.905645652	0.810090635	4.039969061	0.555068216	0.491249036	0.458999628	0.450402495	0.106814364	0.338624917	0.053307554	4.156742095	1.832136167	0.112446224	0.165171706	0	0.496508963	0.194760836
ENSRNOG00000045658	AABR07044301.1							0.233792485	0.461950267	0.776332137	0	0.405749693	0.205961451	0	0.123442382	0	0.11533885	0	0	0.257372854	0	0	0	0.422272213	0	0	0	0	0	0.111291906
ENSRNOG00000045653	Fam131a							2.579872882	1.58482066	1.610839034	0.48681721	0.502272513	1.107242372	5.629333798	4.17383575	1.193492904	1.321702754	0.900169884	0.659667239	7.045581888	4.593845654	1.620599602	0.879131882	5.331800454	1.473533373	2.072596837	1.994010877	0.75275327	6.923908219	6.360893225
ENSRNOG00000045649	Arrdc3							14.59531092	22.61388336	16.39149586	11.78892571	10.28658896	18.69094027	9.140652425	8.458157285	16.62950875	12.08267249	12.42389696	17.85618576	17.51738238	17.13765806	37.61860483	5.67715916	12.79512486	9.80991585	13.07110284	18.66354966	10.7663157	19.82899385	14.20059523
ENSRNOG00000045637	Rnf14							141.2856176	135.2600219	159.3355804	191.8859284	200.379728	200.7210123	199.8856468	203.0135525	192.5304792	192.4777482	200.339298	198.6342566	146.4168738	132.5167746	168.8514209	157.2809312	184.3880752	167.4894339	123.0363207	141.234058	137.7228149	142.7330473	139.7242773
ENSRNOG00000045636	Fasn							40.27582706	45.06617019	42.4891984	37.58757284	47.05320118	43.45627725	45.38492488	49.17115715	46.55201524	43.86664983	46.04127086	49.38684429	37.12107068	34.33983029	40.75017955	38.70416545	50.81091244	49.02227879	33.64985537	29.81377905	33.11617987	34.99586845	37.57326308
ENSRNOG00000045593	LOC100909830							0.779936756	0.725212247	0.101563165	0.28939825	0.039811462	0.161668666	0.406218941	0.096895634	0.357943818	0.362139185	0.342759184	0.09150223	0.30303578	0.239552951	0.121509648	0.334748509	0.290028361	0.042142956	0.201746834	0.049390822	0	0.222704481	0
ENSRNOG00000045554	LOC102551901							1.067440668	2.362253189	3.071940902	2.109773229	2.000760729	1.166059807	2.688381535	5.140109041	3.289616262	4.592036179	2.506380596	1.405105365	5.687498555	0.980951354	5.032271244	2.536814648	2.352152814	3.451444875	2.206164362	0.551595575	34.37820775	3.678922026	1.788625607
ENSRNOG00000043866	AY172581.24							4864.726189	4226.817819	4564.935587	2735.192568	2563.185834	2545.238765	2917.668362	3125.846354	2688.608918	2909.653907	2859.43893	2400.235823	4772.596146	4697.091677	3788.877169	3299.990435	2580.994694	3604.000022	5641.354455	5821.264076	6715.076398	4772.086392	5194.407128
ENSRNOG00000043465	Arc							21.89193113	36.05986686	31.98816793	1.888548326	2.723624987	2.608550097	2.563501948	2.730785368	1.578631599	3.272177663	3.118134442	2.677211312	14.21223789	21.56280549	9.306209479	3.209868718	3.529796592	4.261229475	24.80475993	12.07081667	12.49951862	14.56513803	17.89173704
ENSRNOG00000043400	LOC100910678							36.14671598	45.09286076	47.12999603	37.35760378	71.5050604	44.5272813	33.45160899	47.87538719	79.46628094	40.19884242	34.65559012	34.82434099	51.93256256	63.019379	38.94290736	28.09827485	52.83870544	40.80086539	78.12878939	51.44548062	115.2646689	60.96620831	59.49494099
ENSRNOG00000043390	Samd12							7.835365821	9.950632404	9.271920046	5.93097314	6.873359165	7.505042708	6.923580256	6.799841155	6.766124143	7.463906258	7.359063389	7.699935564	9.049083471	8.271655408	9.036544692	3.519290192	6.921668984	4.017440902	7.627141792	4.278943803	8.213681754	7.918092384	7.758104915
ENSRNOG00000043388	Irf3							23.6619366	19.57602232	18.45249376	19.13555739	20.99944332	22.3757718	19.2089422	17.91025869	17.18613698	16.81614875	18.67562818	20.00724139	22.45088005	21.51318213	25.36328768	31.69215282	22.71380008	23.25520716	33.97121892	26.14135832	24.47803499	29.11660597	26.11143965
ENSRNOG00000043387	Cpe							769.8091305	801.1771868	825.7250435	708.4738421	648.2423003	634.834584	699.9254312	725.5453024	778.9174215	682.0147739	712.1401535	634.3629733	749.8391467	779.7298953	745.2733916	710.3382629	679.2447527	652.8887474	737.3780025	1038.501666	1013.015228	769.0230874	843.942326
ENSRNOG00000043377	Fdps							64.47540164	64.91360134	68.5550351	67.6173099	74.61003791	68.35242182	76.03907707	83.4420079	75.16508115	73.03163291	76.79604328	80.36035197	63.22538114	55.29429469	66.25613172	82.67298715	76.91367199	90.49653345	52.38657059	71.41883394	62.1066031	54.77099043	60.36434564
ENSRNOG00000043348	LOC103694404							27.56304524	22.53973992	23.41795301	19.14112147	17.65202018	16.95524844	20.1784705	19.34503549	18.38633307	19.073118	16.25316974	18.60447786	21.8989676	24.73470977	25.22656878	25.59645185	19.94401989	23.69274634	24.67977753	47.39832322	34.75770359	23.76563741	32.20680982
ENSRNOG00000043286	Cpne2							8.876552942	5.949561403	6.395993575	14.41898108	13.92524199	13.03312297	13.32174027	13.7479997	11.71217828	16.03969533	12.40884123	12.94804544	8.277326973	13.63190305	5.116788254	19.91987719	15.18389739	17.01101911	6.352556347	10.00578622	6.126604467	9.504848163	8.152715844
ENSRNOG00000043233	Cyp4f6							6.368086686	8.224625655	8.039843894	6.10210912	4.547392942	6.983305386	4.698696822	4.55318016	6.825030642	6.054168906	6.902762692	4.398965894	6.937348814	8.485840725	4.875296304	8.781154116	6.769368235	7.190089128	8.021705051	10.67615124	4.327767049	8.211006644	5.147049839
ENSRNOG00000043225	Zfp771							50.21661614	47.07522598	50.17731354	53.58357233	54.27954803	46.99677603	47.61675147	55.47518783	51.41615307	49.42402719	49.98679221	47.95407432	57.83186922	53.09457625	50.33059519	52.40814237	46.87697393	57.22827953	52.2457686	92.68545055	66.69109911	49.92257106	57.40667516
ENSRNOG00000043219	Fbn2							0.137706408	0.264535749	0.338717317	0.571050055	0.670502927	0.64700595	0.85801265	0.824034818	0.828169128	0.649165101	0.489906826	0.473003715	0.235815241	0.167772971	0.395108663	0.46250857	0.566535933	0.491919704	0.176618915	0.09883225	0.402393927	0.111409286	0.305910207
ENSRNOG00000043197	LOC688613							45.07266276	51.05476598	44.82822861	47.15679423	42.38716186	48.7227713	46.05624468	41.38844595	55.70712689	43.25473155	42.91528234	50.15867621	50.73732117	54.11789318	51.90218895	47.96462112	45.94852722	45.26952346	55.69462817	81.65329169	55.57556963	55.57883932	50.44376652
ENSRNOG00000043137	Lbhd2							4.352047099	1.264588856	0.661176203	10.76561488	12.36623628	13.23096359	9.738422075	14.59829615	11.15173964	16.50268268	11.83988153	11.4030079	4.227349133	1.693160255	1.130039722	21.16949571	15.79825916	17.71521318	0.375249112	6.614418937	1.122104207	1.346248589	2.762265117
ENSRNOG00000043128	Armcx4							8.70695809	7.116609264	7.935618822	16.44108824	15.37639586	18.1247541	15.81142143	15.61726948	15.54967347	16.65388351	15.59378814	16.91655283	8.967954344	8.267601869	8.099260809	14.689233	17.52914588	13.25716008	6.191450252	7.105577795	6.796502796	8.834498652	7.949853724
ENSRNOG00000043114	Tomm7							205.732723	176.4146298	178.1307165	169.5250304	161.9828854	131.8377869	166.1399456	164.4081816	161.1318367	159.8854135	152.2616516	141.3154599	204.2719061	182.4934766	168.0934087	241.2699879	183.0696041	223.2747284	195.9578805	321.7052828	222.0792983	185.0816391	212.355613
ENSRNOG00000043103	Frrs1l							32.77919073	41.28313886	52.39933856	22.92677243	30.20742063	27.68383434	31.78179618	33.11292925	27.47644924	26.86296743	30.57551824	26.06942104	29.89712526	34.08952561	35.78459121	5.64745784	25.38241406	9.829342894	25.53778676	13.63421893	35.00581501	26.21815018	25.92041497
ENSRNOG00000043098	Mt2A							68.02167856	77.8615966	96.06094053	149.4363165	29.30957341	64.19473348	34.30600483	32.20004241	138.7758489	24.99471386	21.69611799	39.91988386	66.27519437	77.72953941	66.05703404	40.09621147	31.35039553	33.03698886	133.9157988	454.6932041	149.3126178	273.4516617	90.5158634
ENSRNOG00000043085	Clstn2							8.777327189	10.89891165	16.98367602	16.9137317	21.48217145	22.67674061	22.9121971	20.13259767	21.04792281	19.50207096	19.17969365	24.73084986	10.07224752	8.960351277	11.47845405	10.81449892	20.91392493	9.791774635	7.146783648	5.089878992	12.53143408	8.712649776	8.60658769
ENSRNOG00000043061	Siah3							1.776475236	7.824676195	7.045991758	3.968736589	3.532712247	4.303752096	3.932320156	3.908243955	6.641254997	4.308985122	3.397011096	5.019356524	3.096447389	2.860030693	4.41093572	1.928848286	3.943954443	1.699818133	1.627474462	2.390589248	4.117911732	2.425326312	2.114132497
ENSRNOG00000043006	Epm2aip1							35.23565144	32.13697303	37.18385152	58.9283986	63.0351252	67.12333841	65.06758872	60.56413516	61.27553469	68.00864506	64.16961238	65.08785578	38.71794435	31.75425773	38.24359496	43.9290801	64.63303143	46.18677643	28.42452023	24.08991158	29.96795885	35.80620771	35.15596079
ENSRNOG00000042985	Slc9b1							0.450522474	1.361462123	1.496006494	0.557226443	0.78188722	1.050595288	0.860376763	0.727620006	1.137194179	1.934970399	1.046525601	0.819257543	1.079447329	0.276750614	1.017737638	0.856326488	1.053057723	0.925050982	0.320476726	0.513541843	0.616540773	0.418089624	0.756923214
ENSRNOG00000042971	LOC363337							1.653154422	3.37534787	1.545184239	1.274526977	1.466413329	1.100361083	0.542124909	2.444022521	2.006334535	0.906183155	1.685970452	0.073269313	2.345638578	3.989838369	0.048648697	1.608275125	0.895770252	0.573672939	2.867447855	6.367406504	3.976043388	2.006189354	2.798040058
ENSRNOG00000042960	Rgcc							55.77408675	47.21131731	49.92251782	28.15389735	33.83804276	28.794915	25.81757189	29.55501905	21.27302338	31.98553665	31.73333849	30.65406952	53.5675327	52.84742654	42.66217379	41.97520631	29.21530634	37.42266123	41.83605966	49.85587308	59.53844191	35.75645562	53.80300926
ENSRNOG00000042932	Ttc27							7.026285861	7.37937404	6.469297362	9.84914961	7.982992644	8.79221132	5.604702165	7.19693944	7.531423673	7.890342554	9.097949887	8.626937547	6.387728781	7.75613391	7.823658976	8.621399962	7.355307743	9.749090444	5.984633482	10.56258764	6.850985392	6.811169941	6.95057464
ENSRNOG00000042929	LOC100361087							11.58644015	10.23538195	13.90492057	6.866631193	7.556939306	7.010541223	8.961436029	9.01129392	7.077525486	7.308627197	8.172803403	7.286904857	12.06633379	12.85746019	10.10739341	4.460415199	7.32227447	4.873258239	11.33450396	9.132812071	10.65657278	10.23428321	8.291083843
ENSRNOG00000042905	RT1-T24-4							12.25312406	9.979803795	13.19930516	4.907402795	6.64545171	1.702702676	3.264796673	6.50815672	1.493727085	18.27874324	11.05366981	3.418429462	21.59842197	14.01446185	3.187291525	10.75732114	7.937003248	12.36085331	5.091521065	1.962968583	12.28338925	4.735325413	7.221608149
ENSRNOG00000042888	Cdyl2							4.606134118	3.369768256	3.936725076	2.942286156	4.528247769	4.674189075	3.355618249	3.663449407	3.411733899	3.394193258	3.795945049	3.721179998	3.145123914	3.561938427	2.470755469	0.911613802	3.238296168	1.338948983	4.134333184	1.694763271	2.860339966	4.457676374	3.302854825
ENSRNOG00000042886	Rps28							327.9201664	231.8785938	254.1335082	251.1976806	216.5123453	180.3778791	222.2373098	251.9440819	244.5350208	252.44306	215.3316326	182.9210552	287.2823891	274.9118142	262.275886	307.642767	245.8567851	317.5669431	294.249543	696.1833108	378.74518	286.9675346	362.1908096
ENSRNOG00000042869	LOC103693430							57.79456487	57.09810291	54.52557001	39.14769048	33.32219358	29.55780863	43.88395528	57.13979554	38.39557576	44.5863296	44.08906934	34.03882954	54.22963029	47.39228466	53.1632324	53.97493655	42.21042636	50.59453483	48.82502645	82.05387129	63.55974881	36.71587062	61.67089232
ENSRNOG00000042867	LOC688801							1.922625321	1.833957942	1.24750227	8.573061796	7.133719083	6.48298526	5.739664739	4.48064337	7.112196666	7.130142746	6.58051983	6.809654855	1.240731402	2.077011821	3.511777162	12.09330074	7.244593005	7.977787948	1.384798331	1.927064341	1.408258503	0.96546471	2.398519688
ENSRNOG00000042838	Junb							31.52533651	46.90019393	39.19591962	13.66583007	13.11125632	17.11801871	17.92983119	12.31156029	15.71555042	20.85808984	19.73739257	15.70215216	28.28770174	31.73207327	22.4930509	25.56179417	29.43844798	28.03515862	28.58038663	29.9713926	23.99218453	24.39382232	20.57277392
ENSRNOG00000042833	AABR07030521.1							7.622304714	4.830026882	5.313023062	4.205318313	3.528912861	4.189491902	4.088283334	4.012841824	3.987717844	3.705560923	3.628809844	4.011086033	5.700071458	7.170867857	4.590786373	6.184628146	4.655991013	5.858529433	11.97083754	5.358904232	6.136507384	7.443201335	6.474058868
ENSRNOG00000042781	Ropn1l							0.289408817	0.686211007	0.320337308	2.31238175	2.561589816	2.804528376	1.537491456	2.811663413	1.975714604	3.083973092	2.16217276	2.828323288	0.700917061	0.725344051	1.226399699	5.429932211	2.822717888	3.190123798	0.509058872	1.370882478	0.351284859	0.913153113	1.157241713
ENSRNOG00000042732	AABR07061755.1							11.39434297	12.39410787	16.56125365	13.55209067	14.28195922	10.64630215	16.19188176	19.32479794	16.27558125	15.55785526	14.61778763	17.6752689	15.07763574	12.13938039	14.02207286	7.437995774	16.2147648	7.717763854	13.41208289	5.204022606	12.68957329	10.75482421	9.642725333
ENSRNOG00000042731	Slc25a18							31.9960014	34.73541421	29.12003136	41.40796797	62.39145274	41.74484148	45.33146908	51.80576357	46.21275212	54.37674755	57.19610638	61.96401492	26.48430883	20.10503026	28.91842996	74.53199416	66.19557698	70.87857336	13.97630983	24.49161119	23.68847594	18.82385815	30.63576054
ENSRNOG00000042726	RGD1560775							0.39720805	0.271676378	0.574935829	0.546081914	0.265138227	0.565261465	1.322618396	0.645310051	0.864145951	0.512505673	1.793568518	0.792208053	0.235453376	1.754924481	1.13292985	0.509571132	0.579463314	1.178795617	1.746683844	1.513102371	0.154529401	0.370794418	0.407254373
ENSRNOG00000042717	Ciart							3.23258152	4.756465474	4.377389947	4.591552308	4.53589381	2.514520151	4.059850785	4.684627755	5.399604127	4.207444387	3.56019643	4.218110569	4.656492808	4.740417768	5.646945763	2.545013708	3.819959037	3.759093488	4.952553761	6.886053106	5.426410674	3.171711835	3.961594626
ENSRNOG00000042702	Nipa1							23.48432158	43.7070515	34.11942452	20.55750458	21.9007203	23.46437385	26.07576592	22.8442916	26.13413212	22.24202163	22.77643166	23.93731175	31.60997696	25.06716465	41.37948609	11.98541644	24.55258039	15.54504479	24.56769605	21.54052207	28.4198811	28.30236086	22.48211493
ENSRNOG00000042696	Minos1							235.9787915	223.0851602	218.515462	183.7971148	176.8532351	156.2021837	160.8219446	194.1086243	169.5749976	169.6951953	167.3995131	174.2215142	237.1221975	227.5310926	212.4027138	232.5315604	179.1410425	207.6372616	206.108361	339.7439166	280.8080735	178.1395506	241.7826584
ENSRNOG00000042690	Zmat4							7.871241847	22.40751883	22.57163271	10.89565342	12.63608805	10.90216078	12.93490453	13.00678466	10.07883056	11.63517943	13.86142229	10.72746421	13.43096284	7.656645422	26.03944631	7.368878234	9.912345587	9.774327575	6.361745248	15.40979196	23.23657622	10.02977184	13.16978668
ENSRNOG00000042653	Ndufaf8							95.4688772	79.72772128	68.74481054	55.17476649	57.44134816	52.27465294	50.3340838	53.33174172	54.26878669	51.26188092	49.8203879	56.14904056	80.42021063	81.24493847	69.67331004	86.86612967	51.68266982	74.61368579	89.00776389	139.2605312	87.49707115	76.81092308	83.73598125
ENSRNOG00000042623	Sh2d4b							0.046091034	0.273213642	0.153050047	0.53301977	0.239974645	0.162417132	0.136033195	0.048672112	2.15760579	0.090953939	0.295153742	0.32174048	0.050739787	0.288794391	0.061036096	0	0.166497763	0.169352251	0.253351059	3.026788501	0.233105694	1.678016404	0.351050396
ENSRNOG00000042603	Ttc39b							9.732442149	10.54139092	13.29270543	7.110696676	8.212943907	10.00941094	9.003811452	8.132389693	9.64391736	9.162283785	9.315210921	9.371490158	10.00142641	10.25673351	10.58250951	3.839100054	8.567541836	3.178202558	8.957039239	4.205418119	8.579962031	9.887504731	7.650694732
ENSRNOG00000042576	Tcp11l1							11.44794688	13.90054846	12.10504612	8.94252985	12.93088216	12.50785807	13.30736717	12.32540469	12.47438037	12.17886876	12.7642933	12.88300454	12.32096761	12.28891248	12.06867905	3.93311578	12.96650351	4.376685904	13.00716273	5.40480491	9.832967193	11.91355715	11.81243239
ENSRNOG00000042536	Pde4d							5.383408222	9.773543406	10.18039847	6.599473484	8.136313607	9.310115109	9.126664726	7.992391382	8.330496582	8.173332079	8.6290508	7.626758032	7.041676787	5.974499982	8.865193566	2.360494641	7.696216513	3.138564098	4.302199243	4.426843403	6.871958948	5.496438435	5.541389459
ENSRNOG00000042519	Peak1							4.336698861	6.296189086	6.318471776	3.350018989	4.399021735	3.812945445	4.895099504	3.931756968	4.16287741	4.346173842	4.282949805	3.492002303	4.942928081	4.804589604	6.284445697	1.09233724	3.516330161	1.314816963	4.683254495	2.504032273	5.351795518	4.570063675	4.485694022
ENSRNOG00000042503	Ndufv2							159.6489719	154.7378805	163.0256735	171.3738957	159.3518023	148.3984686	139.6774766	162.3452007	152.0930057	157.8534769	141.9208089	162.4215016	167.5406087	144.0554498	169.2390199	189.5211255	163.0494425	214.3576593	133.5532271	263.0142963	170.1167069	147.1822352	162.9339799
ENSRNOG00000042502	Smim17							10.28896789	6.585761148	7.667205851	21.11596223	19.36563948	21.98376161	19.38918548	18.02696013	19.98376367	20.70413506	19.2404151	21.64793587	12.44343429	10.59333136	8.981101724	15.10510012	17.6153179	17.83745106	8.794047593	5.772327702	5.804637149	11.46620118	10.67867712
ENSRNOG00000042499	LOC100364435							372.9946378	222.0286336	240.0828345	466.362907	442.2079663	420.7264026	367.5304713	421.0785605	372.3567776	387.5425072	386.9088146	403.0113715	311.545621	322.328627	223.4329359	674.7904347	396.0113808	538.4468756	255.6769049	500.2229622	319.9341252	290.6742541	326.0245314
ENSRNOG00000042482	Tatdn2							15.02179735	16.58554104	18.48993626	13.17149577	15.95601849	15.61305999	14.69669514	14.74404403	13.83944639	14.53466089	15.0124946	16.82406149	15.32465115	17.20591776	16.5634344	10.33028077	12.36519525	12.29090897	15.69193894	14.78498378	18.97744667	16.33868522	18.05998605
ENSRNOG00000042421	RGD1559909							133.0555172	155.3448209	129.5867523	110.685101	109.6756223	93.72792922	102.1475011	119.209492	99.00910346	101.3500132	110.2684246	103.5408602	155.6008528	131.2737832	137.4962495	135.7498589	119.080915	142.8664311	139.1347475	218.3120986	163.8022704	128.0765825	148.1553204
ENSRNOG00000042414	Nat14							43.88618924	30.96397292	32.81941128	32.82603002	33.37337974	28.58071051	30.09888914	28.86105656	30.79595203	30.26448907	30.55453298	30.19573588	36.14783948	42.50353782	27.39174627	43.73591745	30.54176212	41.46866916	39.64325292	55.45883774	37.46976828	34.16923041	37.96336174
ENSRNOG00000042384	Kctd7							6.470844121	8.190859891	8.281489344	7.270616686	7.650593154	8.550816622	7.917739798	8.242557946	7.53336023	7.142809265	8.244321445	7.864421517	8.013932005	6.757436788	8.033457743	4.131209088	6.866426361	6.16685272	6.758040872	6.574363214	6.954346163	6.036769103	7.392736305
ENSRNOG00000042340	LOC679894							2.223090545	1.841689786	2.306875685	2.276311604	2.491754563	2.907074613	2.619937628	2.628803518	2.405193041	3.050297867	2.298526213	2.736500204	2.090412356	2.563379091	2.115949548	1.424124884	2.520025454	1.446469779	2.189377449	0.897478825	2.00271182	2.473016926	2.006274449
ENSRNOG00000042246	Tmem215							1.4714762	0.294677829	0.616276088	3.951095342	4.054964376	3.118149405	2.797465591	3.821700551	2.365896629	4.139796991	4.350668339	4.382329336	1.050739243	0.955213404	0.921636924	4.456255951	2.783461269	4.858673235	0.174883075	1.883822526	0.442497306	1.182431799	1.135888765
ENSRNOG00000042237	Tm6sf2							0.479241099	0.270551962	0.265228276	0.39587027	0.178227587	0.301565333	0.168384929	0.289187656	0.267073267	0.607958019	0.474952268	0.750999964	0.150736422	0.321728536	0.181324425	0.428171159	0.463712967	0.534551403	1.354767566	0.773893333	0.069250425	0.415417242	0.391084224
ENSRNOG00000042235	AC130035.1							0.963451287	1.269121433	1.333016539	3.882759848	2.299111922	1.909711111	2.527584521	2.373943022	1.879205043	3.48558966	3.341902045	2.802255792	1.149010666	1.341496524	2.232739774	6.109160291	2.46524107	3.908759212	1.941813279	2.24728242	0.568477111	2.046097422	1.375891069
ENSRNOG00000042233	Rpl41							713.3019258	625.3101677	614.4610449	685.5485233	612.068604	569.5891811	591.2450968	627.9427614	589.7861696	546.1424734	503.5496064	617.4628311	637.251411	694.6241746	743.3518635	709.4915308	506.6959143	709.595871	852.3576039	1535.961147	937.8211444	751.9028629	884.8894846
ENSRNOG00000042195	Pabpn1							108.5553438	82.7325923	86.07555294	115.3617229	105.7669026	110.1566121	101.5115026	101.1250544	106.8506058	105.8832688	111.4874822	102.5613468	98.61966448	110.3827679	99.51209833	155.6055582	113.7429608	120.4737072	124.9881175	133.3490571	112.2492361	104.5588151	104.7574637
ENSRNOG00000042163	Btbd19							5.926301544	4.381470808	5.212952983	4.208633939	3.780310178	3.543937542	3.764598003	3.833648366	3.961517333	4.530725252	3.455742234	3.952932405	5.098248479	6.762570354	3.923955278	5.624962628	4.908949154	5.029160999	6.666095831	6.316605908	5.041699385	5.81065549	5.380620001
ENSRNOG00000042059	Rccd1							2.731897053	2.491362391	2.267886713	2.540697737	2.461797942	3.748878804	3.617980482	2.330097109	3.381577412	2.332644555	3.364285395	4.086455789	2.371248316	2.029942629	2.365430554	4.052311767	3.03649746	4.10198856	3.580873229	4.128759988	3.294724484	3.124032651	2.901028604
ENSRNOG00000042032	AC134160.1							1.53860251	0.536492242	1.202138551	0.761205093	1.256594505	2.312229346	2.938317006	1.72033793	2.294907977	2.143205543	2.608085792	1.444071556	0.498172457	0.85063075	0.479410791	1.226396811	0.408676327	0.831365596	0.994978705	0.584607734	0.183093927	0.549169005	0.258500746
ENSRNOG00000041744	AABR07065531.1							150.0816242	78.93142112	121.4911274	214.3030213	444.4810376	255.8800699	599.4166691	208.1608896	238.846961	257.8544169	661.4395355	180.9376533	154.5330961	581.6896614	119.6429556	196.1291515	258.2630049	122.0860377	1059.726944	102.8909612	135.9472405	187.5686737	639.789347
ENSRNOG00000040266	Cdkl4							5.08082127	2.713294098	5.243811268	9.31163816	8.281607752	11.55289859	5.471348907	6.742933726	8.169141922	8.535870351	9.086664164	10.81808778	2.645467529	4.517142605	5.728132386	8.015495334	7.378721548	5.487012932	1.811547435	2.882720897	5.555953635	4.332754081	4.575760336
ENSRNOG00000040242	Epm2a							6.637108866	5.627770764	6.710099701	4.889893607	9.614102317	8.287110335	8.843228783	9.492211618	8.868269468	9.075341056	8.310785677	10.4752041	7.133934183	6.876490055	5.951740271	2.287887448	8.259337845	4.368487986	4.711132766	2.981857473	4.440388141	5.390792857	6.567683002
ENSRNOG00000040166	Ankrd34b							8.873000037	6.740376407	6.688082494	13.08639193	15.43069042	15.44166571	14.65588251	14.29434291	14.7584955	13.39177947	13.22704776	15.59768358	11.72551477	8.849109283	10.95712878	12.95574348	12.83084765	13.06749131	7.620110301	7.286286556	4.900487811	9.050278511	11.03889274
ENSRNOG00000040153	LOC108348062							2.634183285	9.72087759	0.771801016	1.79194195	0.739532758	0.887290477	2.820174558	1.227219016	2.946768997	1.681763104	0.826889861	0.540824464	1.194063165	0.566351645	1.436366962	1.534372544	20.64053979	0.854009795	3.236584426	4.337167627	0.705303453	8.64994604	0.885138742
ENSRNOG00000040005	Ndufa1							3.365294636	33.24740655	42.21594538	2.948329584	2.190191127	2.470570452	6.345661139	119.6429071	7.931480439	29.0540188	103.2622387	3.076279195	6.483258451	4.392928757	8.170240247	28.06229755	35.20372418	8.758612192	11.71552391	55.85336805	3.971333056	26.88607692	9.344862658
ENSRNOG00000039928	AABR07020786.1							7.035335398	9.638977283	9.770715004	12.4901069	15.83832658	12.04485448	14.95276876	19.76477133	14.43438274	17.61595889	16.78834484	13.10494937	10.08301052	6.51520145	9.756009604	6.018778193	15.46431222	7.255050432	4.523836512	3.715506934	8.32467053	6.604672567	6.887608773
ENSRNOG00000039902	Lbh							20.46918704	12.71856608	15.24695124	29.23421283	26.58753568	25.7445155	27.61004772	20.52788292	25.98891974	25.91246357	25.4188438	41.98000044	17.57346287	22.45127426	19.43473488	24.15383639	31.62309235	22.7048811	15.42645863	10.94879571	13.41241932	15.15422401	21.32631157
ENSRNOG00000039858	Mfsd12							10.70057093	14.72936374	17.54951583	17.11464263	18.25956721	16.89918764	19.25712947	21.94503528	18.51699475	18.7984058	18.14059066	19.94273861	15.65855884	10.18650842	16.11432941	10.47355139	17.17645846	13.00580892	11.29743707	12.01143799	14.28852604	13.4211986	15.31239265
ENSRNOG00000039832	Gpr12							7.756035073	8.249621545	8.134890459	3.353686311	3.880804627	3.93984845	5.476653686	5.91159753	4.117525186	3.332628514	5.006796459	3.929613567	8.331738721	8.491462289	6.999146553	3.977022601	3.586937146	4.538994991	7.220107252	7.306066293	10.09125532	5.389331848	6.252740564
ENSRNOG00000039807	Fam193b							14.78672841	14.10104609	13.11793081	13.8097005	13.5635792	12.96184484	14.89011996	14.58800069	12.98936999	12.8700941	11.76771442	12.55025026	13.53144105	14.50287112	16.83606478	17.43982159	12.9561441	16.1610731	23.5971301	15.40520381	16.66402156	19.61423892	18.1125185
ENSRNOG00000039749	LOC680885							0.157194684	0.465901158	0	2.231032032	3.68297929	2.97736247	1.855779161	1.161982637	1.073124985	1.861204813	1.929373407	1.802714328	0.08652469	0.57454884	0.52041303	6.554023441	1.632554381	1.732740926	0	2.284585488	0.07950131	0.19076397	0.897949961
ENSRNOG00000039668	Col8a1							0.372217275	1.457307567	0.457772585	0.623211416	0.454583865	0.680105339	0.44756271	0.465850413	0.618450586	0.693710079	0.500255961	0.508657792	0.182115202	1.914720806	0.292094274	0.617890278	0.6100435	0.240602921	0.166710025	0.089047105	0.111555035	0.434975312	0.236248086
ENSRNOG00000039530	Ccl27							39.39291234	26.18133604	28.14359139	27.4841587	28.77624018	27.88900789	24.66213314	28.81669171	29.26737926	27.56100653	28.89533899	29.99824905	36.19097459	33.73284694	27.88515286	47.63061879	31.69446624	42.2381571	35.27521625	46.26392142	40.71534728	27.5532708	34.50396052
ENSRNOG00000039476	Pcdhb2							0.72268895	1.083280122	1.186089977	0.733576873	1.167736446	1.492855337	1.054214695	1.105265087	0.899227444	0.565530874	1.728810403	0.969190703	0.850447098	1.665537611	1.617036399	0.181828352	0.65265456	0.366258685	0.356150075	0.348764731	0.957863095	0.635084056	0.996473465
ENSRNOG00000039473	Ccdc152							37.11793542	34.11222349	32.10335322	36.17924205	26.21688319	31.88820977	25.19366219	26.2525557	33.50524829	25.15375869	21.86526217	24.84867349	35.03333011	30.76912258	53.8020839	32.93112645	21.20392319	34.67707595	46.62596741	130.7200917	44.23887938	59.84989838	48.98066163
ENSRNOG00000039464	Tmem229a							30.9807559	41.89635647	35.71764211	16.35493869	24.75226482	22.1269688	24.36653127	24.90866227	17.79013603	26.7187875	30.28952063	23.24602993	35.59005888	33.39653027	35.65285575	19.08936942	26.17340806	21.79984376	27.65202459	16.7475209	32.74986044	23.07240423	35.51376106
ENSRNOG00000039417	Dda1							68.89003665	60.98351012	60.69507794	58.71461623	61.30429203	54.61735373	57.80241259	66.00466983	63.52733428	57.7380543	61.4453998	56.03026226	69.62692689	65.90784561	60.17717187	63.67189288	64.10578233	75.29125211	65.37145157	82.16582348	78.67032369	58.95987774	63.11044237
ENSRNOG00000039323	Dgkk							0.473816848	0.152406946	0.170752017	1.332214226	1.77849499	1.611408043	1.58271272	1.442870895	1.407757181	2.054844274	1.29364562	1.604301964	0.412432759	0.32219673	0.277246418	1.079642673	1.532479686	1.083029669	0.266502321	0.177938159	0.122603017	0.334303213	0.482572874
ENSRNOG00000039300	Ahcyl2							19.13041332	20.77242134	20.22360007	23.2187056	24.21123774	24.70404903	23.74280592	22.19079967	22.58342253	22.63903411	22.98080762	24.75932403	20.85255257	21.66196978	19.87702902	18.66424157	21.64615299	16.88062118	17.13543933	16.52663252	17.51661111	19.64410217	18.25807991
ENSRNOG00000039278	Mcart1							0.741946656	1.221676197	1.256009349	1.116502112	0.441843234	1.063741233	1.144984707	1.367276209	1.376222495	1.090915632	1.055825173	0.522271374	0.944901874	0.638076647	1.05958425	1.076641211	0.945947349	1.189342793	1.231486064	0.830068946	0.588611747	1.818436871	1.094189715
ENSRNOG00000039265	Psmg4							30.59292368	29.60952843	21.58005664	25.73031798	27.71707151	23.84486513	24.79204973	27.81611214	26.70037165	24.55756351	22.02584799	25.13022962	28.31280129	29.24043204	32.54749826	30.80732373	26.31705265	32.19809672	34.08838501	52.24931626	33.46232232	31.84036127	31.69326858
ENSRNOG00000039249	AABR07035539.1							7.845246194	10.33427453	14.62509574	7.234956238	7.882669448	5.456317461	10.29087984	12.79022363	12.08060385	9.234549228	8.079323625	5.490133797	11.51535964	10.63615101	16.58606689	9.325137038	8.327957229	12.64288694	15.43363282	17.92886854	12.25126182	16.86986446	19.6555867
ENSRNOG00000039152	Frem3							1.095953231	1.727025064	1.263202451	1.037928248	1.281126202	1.093157185	1.006913788	0.946903213	0.768493707	1.045604827	1.092359747	1.083874784	1.814722532	0.936403222	2.302916432	0.613663302	1.071543753	1.214714008	0.119487966	1.248108704	0.393950389	1.286029737	1.233121073
ENSRNOG00000039107	Mfrp							0.281050213	7.75321579	0.574311577	0.840962195	0.318923958	0.761826285	0.340304539	0.684897475	1.054204783	0.405293122	0.646069428	0.582097248	0.261797469	11.40126389	0.80162065	0.247881089	0.390483353	0.615625772	0.237671352	0.581857137	0.174943165	2.4399561	0.514568985
ENSRNOG00000039086	Ccdc153							1.529576302	2.863220052	1.42571688	10.62173481	11.03754001	9.645213592	8.949590879	7.736110818	8.361449393	10.4452386	9.666086156	11.60049733	1.683849759	2.564120545	4.477515881	20.72643666	9.814841172	11.94275726	1.150527937	4.073344995	0.529294437	1.856220842	3.717254667
ENSRNOG00000038999	RT1-A1							0.504361797	0.931574268	0.728167625	0.23054119	0.894354845	0.965916862	0.539338657	0.972584586	0.812666498	0.887101413	0.63191506	1.333937244	0.772496497	1.328199752	2.061783194	1.211435684	0.613914659	0.825871991	0.940189129	2.714863377	1.663573672	0.665292847	1.085627216
ENSRNOG00000038970	AABR07037410.1							1.467665351	1.942971904	1.689492018	1.527553463	2.228757146	2.223877619	2.295785768	1.565352531	1.803482776	2.128724424	2.005014903	1.829482546	1.42181112	1.68593482	1.671459246	1.162654773	1.670050288	1.334678821	1.7425573	0.853211288	1.306399909	1.781088665	1.928275837
ENSRNOG00000038951	Cox17							168.8688102	150.6119335	157.1468559	136.4622471	120.865334	118.4644386	115.7223427	129.4465966	115.4063457	111.0327753	118.1398314	117.8654968	155.6706292	154.7664194	141.1478525	166.8713385	124.1252659	163.8302439	167.5949676	272.4659934	185.1287856	149.6186228	167.9152241
ENSRNOG00000038948	Stab2							0.188509601	0.395755618	0.173879343	0.346821255	0.340792395	0.249103672	0.208637894	0.141005125	0.107241945	0.317746778	0.117362908	0.313309411	0.250756629	0.041012221	0.364049615	0.147368574	0.404323562	0.108225107	0.414476336	0.160661429	0.143008274	0.390809028	0.41876781
ENSRNOG00000038911	AABR07067499.1							23.18035037	19.96498493	20.72343324	10.62278749	5.157664014	4.712520951	4.970287472	5.021218503	5.796552869	3.811920306	4.757702108	7.112591247	14.72211141	30.10358244	16.13539305	5.26604371	5.636073527	7.370614386	33.97778025	39.03201888	27.35477918	23.44213962	27.72774174
ENSRNOG00000038891	Grxcr1							1.275656022	0.931513921	1.043639318	0.699714988	2.358302362	0.928356418	0.327389081	0.468553816	0.270451979	1.149211886	1.894245742	0.884946358	2.075949847	2.143031355	0.734473357	1.445293006	1.051857733	1.171785492	0.975578006	1.015057069	0.841518047	1.278844814	3.379471223
ENSRNOG00000038881	Hcls1							3.185812256	3.450057803	2.848143645	2.866229945	1.807562865	1.673146328	1.41641948	2.426117594	1.22485621	2.569098952	3.138619483	2.382718068	3.102464776	3.198953249	2.636759352	2.618248339	2.157811007	1.857142839	3.738058458	4.122234024	3.811170503	4.052022381	2.974747049
ENSRNOG00000038864	AC135409.1							17.10031578	14.81139366	12.18638492	8.126983784	8.943996184	9.905534235	14.74919909	26.22109839	12.10797602	19.87718082	17.25086811	11.21279091	18.309303	19.57006693	10.54703741	17.09186505	12.05835563	11.40437982	16.73905351	34.04480335	26.53784913	11.93958025	16.28047837
ENSRNOG00000038686	Ap1s2							26.17280721	13.33272596	15.93341102	44.42679198	42.27671986	46.97895145	39.13285724	40.45005737	40.86649141	46.24129805	38.49634619	44.31572855	25.60119851	22.74819311	17.36578615	61.26860252	41.06833364	55.47117136	19.93136256	24.44893049	15.16729698	26.07136614	25.4630904
ENSRNOG00000038610	AABR07034445.1							15.02291707	14.66519213	15.30867058	9.777155232	10.08755694	8.035271503	13.84117392	13.84969325	14.24407415	10.17594847	11.64355001	9.27405236	14.76618958	10.45885314	14.21008034	15.59687514	14.3746392	16.75674608	13.89395413	15.72373098	15.55750191	13.67332169	12.59997649
ENSRNOG00000038607	Tmem86b							0.909654515	0.449346294	0.545386462	1.474351869	0.690688446	1.869858144	0.708477451	1.480916958	1.330706109	1.421097584	1.334933929	1.285095405	0.458976147	0.752038184	1.254802991	1.540777719	1.60877407	1.009666085	1.791719267	1.468938216	1.035131273	1.563877217	0.902128239
ENSRNOG00000038436	RGD1307100							13.27660604	14.14654816	17.11825399	14.05209527	16.47612893	17.02662214	16.57891711	15.0717863	15.68709068	17.02681302	16.76609201	16.52640905	13.61396511	13.54662885	15.11463709	10.67220166	15.75911212	11.2873062	14.37115878	7.478168625	12.82052795	13.16859451	12.48319545
ENSRNOG00000038406	Tmem132b							10.87611251	10.82866736	14.82552379	6.740426604	7.234432234	7.996929372	6.890421033	7.53016024	10.62752693	6.660032102	8.197808924	7.11101655	10.13285953	12.1091089	10.3116625	1.940901026	6.783766451	2.39072827	10.07244117	9.726895247	9.502983396	10.83631252	8.360296895
ENSRNOG00000038328	Gjc2							46.64474636	85.81297823	53.98070012	15.6017781	20.57439514	15.47590975	17.28255653	21.33957542	12.51328413	18.5792542	25.06012703	28.36705436	53.11892492	45.35334799	80.35717354	22.02101485	27.40036322	29.82129566	47.5237402	48.88680343	47.87805	35.53104989	47.27793562
ENSRNOG00000038300	Gstt4							0.063143742	1.746718928	1.258051972	0	0.054793365	0.055627009	0.062120867	0.200039294	0.061580715	0.249209947	0.471746784	0.062968236	0.417074615	0	2.341308516	0	0.342147623	0.058002251	0	1.019664653	2.299319078	0.076628233	0.120232905
ENSRNOG00000038258	Upb1							2.016336871	0.84661645	0.948522823	0.158985874	0.131226641	0.177630888	0.049591848	0.212925088	0.147481915	0.3978947	0.107600351	0.150804941	0.665911537	1.263384068	1.068054421	0.210171216	0.273140634	0.324127346	1.662496064	2.496299693	1.121740006	0.428212794	1.055817394
ENSRNOG00000038202	Calml4							1.533349928	4.083568182	0.811711857	4.625850145	4.859486563	3.582602889	4.263183155	3.308834486	3.510925493	3.946751279	3.059584771	4.587264137	0.660523302	3.550623891	1.58911836	7.50494202	3.913440722	4.22548987	0.659617579	1.22010766	0.539473177	1.132661073	1.205952142
ENSRNOG00000038190	Dok6							22.28139454	20.9918833	29.78724625	13.12486151	20.59032277	19.66539885	20.49704873	16.1953843	17.69834009	17.6610519	20.20689922	18.59179669	20.34198452	23.31140326	18.06499487	4.438139749	16.46357533	5.202219873	25.35852993	9.078614228	25.88276567	22.4243377	23.69262203
ENSRNOG00000038184	Camk2n2							88.44963448	184.134843	167.6179128	195.0911692	195.936849	181.4961726	222.6724588	244.8783364	259.837383	218.2449046	245.7606667	204.368052	152.8406653	73.27126251	208.4295488	204.4379738	250.5213687	242.3741767	50.92666515	170.3183712	190.9906306	108.3245202	112.5797128
ENSRNOG00000038150	RGD1560394							47.60753277	34.07734181	32.01484774	69.22101499	66.5664405	60.77380403	58.58959924	69.6241025	58.08015225	65.67394128	57.04234422	64.49462439	44.3006412	42.49316319	34.37699787	103.5535704	62.9496745	93.32047558	39.40115672	67.01450765	42.34012637	39.46088983	46.86443604
ENSRNOG00000038106	AABR07026424.1							1.308725692	1.477662513	1.448586361	0.68794357	0.892300089	0.988228181	2.11522038	2.369166477	1.640995953	2.213639528	1.496554184	0.838985235	2.8814482	0.97620639	1.733081264	0.779508265	2.194956424	1.545637446	2.363658332	1.509550488	0.756444392	2.155423888	2.135968608
ENSRNOG00000038074	LOC498555							91.06983805	96.88270911	89.34395066	76.32997437	80.60450468	69.38368572	89.18170584	100.0105899	77.21904376	80.88467757	91.07601178	71.98375427	91.63106499	89.69804976	97.07226468	113.5902821	76.3066656	108.3267424	95.04260286	174.2459634	87.30621638	93.54135848	103.3518675
ENSRNOG00000038068	Pcdh9							14.56133395	26.01626229	26.09856225	16.13608704	19.83698745	19.95790645	19.35871989	19.69526571	17.87209586	19.09454322	21.22063248	20.73189954	20.41893454	16.31411176	29.13955194	6.385056924	16.58071621	9.619169047	15.65060746	12.47085018	21.40955938	21.65780347	18.16391666
ENSRNOG00000038047	Mt1							5.374522604	4.85463417	2.71949081	8.071904903	4.130771783	4.870008798	2.114983963	5.02686576	12.72931951	5.151406639	4.752809869	6.737763174	5.747552662	5.612559363	4.880377208	5.762149143	4.992364799	4.513738145	4.38916056	23.97041996	4.349069105	10.99467406	3.216307486
ENSRNOG00000038045	AC128960.1							13.00997686	17.13759762	14.555167	10.44205815	7.769108885	8.99646369	16.92800898	18.61349236	15.28009346	14.63101676	11.94439499	8.649210785	17.71020584	13.1479226	20.74827031	11.37360976	20.46635733	19.66072549	16.76317753	26.80707129	12.7351045	16.46735349	21.44284879
ENSRNOG00000038025	Rpp38							5.207320955	5.391904428	4.877075096	5.000792049	4.822826564	4.719762881	3.891484383	3.542579085	3.613492346	3.754651789	3.580440027	5.342641099	3.637953431	4.862784339	4.575097954	5.427808181	5.154871225	6.807023587	3.798099767	7.330873182	3.393299847	3.098915123	4.671648021
ENSRNOG00000038001	Slc25a1							39.60206124	41.25828677	32.26848293	33.6150832	36.78286583	34.42750729	30.53108399	37.18538022	32.1678265	36.53134462	32.04388659	38.24158298	37.00128719	35.35449556	33.57832318	42.22281515	36.51922128	47.25549913	37.37174826	39.03407094	34.94905412	29.20746547	37.5376244
ENSRNOG00000037984	LOC103689999							8.789108852	10.60928479	12.06319344	1.377622379	14.19971961	6.306894457	11.0992606	3.476266943	13.62096882	19.89832754	3.172310523	1.752935978	3.799864389	1.802299503	11.00413213	7.095808685	19.48264353	3.640393813	3.091940245	2.683753002	1.454759128	17.02688363	3.042812423
ENSRNOG00000037960	Stum							55.23478581	48.51643786	71.20359112	18.71905793	27.49555645	16.9507264	40.11932834	31.94388165	20.07195771	19.64605081	37.39370868	15.46475669	46.47374207	59.48053697	46.01652139	5.88706753	24.11976246	11.34334404	49.88287469	27.10368871	63.80999394	35.3157914	47.75635582
ENSRNOG00000037957	Aifm3							27.55379984	32.60045499	32.95978934	27.91981067	26.172331	30.28589542	24.16536279	25.2910042	32.95403555	20.07478363	23.67898364	25.84591486	21.04730667	22.50149464	29.82008972	39.99019994	33.72445316	38.81057928	24.72758373	40.20210055	28.36193084	29.09538276	28.00922506
ENSRNOG00000037951	AABR07039210.1							5.063815986	5.363496717	6.729484078	5.023286065	5.854284459	6.278978111	6.496624365	5.850276653	5.991183338	6.703568759	5.4892478	5.698767635	4.980400697	6.017483543	5.360406337	1.985539921	6.422397896	2.435108051	4.921218086	3.076065145	5.041773233	5.085687347	4.836155338
ENSRNOG00000037919	Chic1							4.654595828	4.06534494	5.413356831	9.042265464	10.62446752	10.37011833	9.855224739	8.049614332	8.749816366	9.185166612	9.863568074	9.182411526	5.161190421	4.226736647	5.04721299	2.003954655	8.620278304	1.889936696	3.18887585	1.851863009	3.377571193	4.584367346	4.752560304
ENSRNOG00000037897	Rps19							193.4836879	93.39240662	146.9141051	172.6686144	147.6349517	142.1923463	123.5542786	93.3617928	140.6087538	95.39704748	101.4970431	155.4192288	120.5369379	83.21224025	149.3496521	140.2399342	127.1347852	154.3027166	153.2682567	303.7186937	237.7858544	114.7190084	162.1932766
ENSRNOG00000037850	44622							23.10000969	25.37425975	22.40236569	13.61408645	11.95770672	13.00675196	13.28446102	13.60974514	13.88889288	19.75733122	13.42691152	13.3736493	23.70295314	17.8594496	18.04455808	16.83223064	14.5280015	19.29778493	24.24530498	28.87516678	21.4989228	15.34166677	18.03914579
ENSRNOG00000037835	Catip							1.785053332	2.172167934	1.156576449	6.247901494	5.024775222	5.235466516	4.540256597	4.091863056	4.734309206	5.971139349	4.786137354	5.058065869	2.348527296	2.2960417	1.873790356	8.66783931	5.701213485	6.178888469	1.14872177	3.140349127	1.343178113	2.483268591	2.445582862
ENSRNOG00000037793	Cdk5r2							215.5140183	205.7259666	205.1491582	88.15003699	98.55263696	87.83659995	103.4111567	109.583223	93.15305107	89.39019987	101.9443745	93.58940266	173.3721539	247.0129785	126.6506058	89.21993448	93.64224079	116.3889196	228.2531271	151.9462757	201.0879839	145.2273508	198.5229421
ENSRNOG00000037765	Lims1							8.449328157	10.74228524	8.854011766	8.045606871	8.954601713	9.182358457	8.721265547	8.776216687	9.118229687	9.054266895	8.426511003	8.943825791	9.75898183	9.004357971	9.629903722	4.511827731	8.693789276	4.898550676	10.62118138	3.168743372	9.982599303	8.950977243	9.165162691
ENSRNOG00000037718	Cfap52							1.468649481	2.321522085	2.246284821	3.396839445	3.86963138	3.387453594	3.651551755	3.552955403	3.359383535	3.319717124	2.878441678	4.633358782	2.410468785	3.34624524	3.076415695	6.039838768	4.509506687	4.071721711	1.966828714	3.420882987	1.836668624	2.722032153	2.211758732
ENSRNOG00000037695	Sgpp2							9.983310938	15.30106756	16.82569081	8.402850966	10.70452918	9.844421765	12.25473288	10.65384737	10.04504125	8.302824805	10.18828094	8.331392385	11.90331583	9.307330653	18.99185668	5.721740232	8.348511408	8.39467265	9.499647732	9.529947338	16.30649949	9.443322208	9.935408637
ENSRNOG00000037688	Ak9							0.281037088	0.582170213	0.240829092	2.020561097	1.69923464	1.924750235	2.131606509	1.436008289	1.396926135	2.209398035	1.983519152	2.287250232	0.239521983	0.416558186	0.780343108	3.486891664	1.932172552	1.457318657	0.169428761	0.487986423	0.073359837	0.341053205	0.56965106
ENSRNOG00000037673	AABR07071891.2							16.34960223	25.43713217	24.65161275	15.42916788	16.08657621	11.56802018	23.30389349	13.73057069	24.35676536	21.46669776	20.60987335	11.81088697	25.22642251	18.95586629	17.55945345	21.60426477	21.85713736	27.31681007	29.72070011	45.87406812	14.32394296	23.74682525	23.90017676
ENSRNOG00000037668	LOC102554658							0.151416932	0.336582585	0.209498163	1.830654833	1.905197943	2.334360294	1.862051334	2.478391357	1.513605583	1.755445605	1.818057269	1.547709772	0.041672221	0.672023449	1.35346963	5.405615658	2.016965295	3.059931166	0.166460316	0.937298839	0.114868813	0.183752367	0.792866674
ENSRNOG00000037661	Tmsb15b2							42.81176276	29.14984483	33.61912898	46.52935246	47.44176712	45.87005866	37.99179857	44.14006683	39.91831923	44.95282812	36.12167247	47.30820377	33.27743762	33.83299707	28.15522698	66.93673335	42.18964621	55.5344166	33.86782236	56.52151776	36.72075046	28.60997654	37.0413418
ENSRNOG00000037659	Mto1							9.850232674	9.25537045	9.869296832	9.46899981	9.854571507	9.102239367	7.734752783	8.42962694	7.873139434	9.659555995	9.194865133	10.27344401	10.31314962	8.713638918	8.416886889	7.504241161	9.330927579	9.518570089	9.437997701	10.60430671	9.232255028	7.896069929	9.83684635
ENSRNOG00000037658	Gprasp2							48.99090159	27.05153283	30.2167529	140.9315735	137.6965931	140.3706257	133.2144821	127.4596085	125.7057637	139.0154015	122.09134	136.0763078	51.53515261	38.59039871	40.66666333	161.588907	129.7803113	124.9672856	36.42484284	40.42397635	30.87537817	46.19138306	46.03588943
ENSRNOG00000037647	Ostm1							40.83134636	37.8820858	41.01953683	43.8419269	42.44603577	45.94026613	43.10619118	48.02062874	48.55286811	44.99095605	42.29567459	43.61151217	43.90002168	41.64411103	38.86521072	32.5358825	40.54318739	38.19204699	38.82695527	44.84967733	41.09130872	42.60880738	35.00613159
ENSRNOG00000037600	Sim1							0.124575557	0.015384293	0.043090211	1.612550283	1.560711013	2.153762943	2.052838784	1.479957031	1.473089042	1.866784546	1.87802725	1.715917274	0.042856338	0.065046495	0.051552907	1.752979158	1.694579161	1.258751663	0	0.008382019	0	0.037794739	0.037063454
ENSRNOG00000037567	RGD1309730							12.18595965	15.69585025	12.85795476	20.8333634	17.29464554	17.70826708	20.22368806	21.10652923	18.77055333	17.81067142	18.05024104	18.62563218	16.73745478	14.62857839	17.41920144	25.22580519	16.4047119	22.28281705	15.46248127	28.44459367	20.67791943	15.68665402	11.87279881
ENSRNOG00000037540	Tmem256							26.82061974	28.7313879	19.11918569	22.18780775	25.99901959	19.25642105	23.5436126	23.01622811	21.37867441	23.92232054	20.98291712	21.04609019	31.32357542	25.90950305	26.78348617	27.03965402	23.82441175	31.15654031	30.17578949	57.81530748	35.57913526	27.59357701	31.03639875
ENSRNOG00000037467	Ffar3							0.070192691	0.104020235	0.077694031	0	0.152275333	0.03091842	0.069055629	0.148246904	0.239593122	0.069257523	0.037457819	0.069997593	0.23181703	0.109952271	0	0.073164774	0.126780905	0.064477238	0.231499158	0.755662171	0.14199999	0.085182501	0.033413727
ENSRNOG00000037456	P2rx2							0.888557281	0.368130473	0.571073496	6.750033643	5.521719857	5.555227033	4.991191075	5.569360158	5.506864298	5.99562779	5.231189352	6.059695662	1.041285615	0.478921984	1.062801274	8.903282323	6.471362186	8.004087962	0.252086735	0.77143535	0.376906404	0.521763258	0.60035682
ENSRNOG00000037437	Golga3							5.504425136	4.726084833	5.133104289	6.368886813	7.41399547	8.30891852	7.192942486	7.180357824	7.537849919	7.172749447	6.933816319	7.697275101	5.58817266	5.486436954	5.269830285	4.920961122	6.640579425	5.132981148	5.614957637	3.946792206	5.124004713	5.032112701	5.001869659
ENSRNOG00000037406	RGD1564171							3.193325964	2.876475701	3.326672721	5.628249919	6.927569943	5.378152187	6.005993879	3.768874501	3.205876528	5.374862957	4.91180378	6.368900496	3.618799921	3.727082323	4.726266764	10.76879638	5.68291421	6.297986541	5.265877863	4.044456024	3.420056365	4.787095855	4.918017342
ENSRNOG00000037340	Epha10							6.600115145	4.237409217	5.506188709	11.798055	10.68980826	12.26723282	11.5991268	14.18761751	11.8038722	10.91805119	11.12023173	12.81199223	8.322256726	6.831076233	5.835451026	8.063597692	12.06251727	10.48829029	6.739104947	5.524063903	5.705326815	10.1248759	6.227749126
ENSRNOG00000037298	RGD1309036							10.17910711	9.026270141	11.87149293	8.45677977	7.626525878	7.43635545	8.30447034	10.53939364	8.377536696	8.181771783	8.267248949	7.476941568	8.254009482	8.815070673	9.139889027	13.87077613	9.416880955	8.027550092	5.131211875	22.23744798	16.87568959	6.025794568	11.676584
ENSRNOG00000037247	Rras							19.61789652	17.08304245	16.35541134	21.81453542	16.91442341	14.29133985	15.27924843	20.71649044	16.98603548	18.55000797	17.51535511	16.67902647	17.85869598	17.72893564	16.15362045	20.25193243	17.03535006	16.80758698	20.32270189	24.57198614	26.90324338	21.28925907	20.71271243
ENSRNOG00000037227	Yes1							5.704181917	6.715130473	5.5171776	5.548543145	5.944432172	5.847016736	6.319807214	6.023613696	6.056893362	5.891185249	6.656961503	5.635165444	6.367537639	6.875394165	6.600722877	3.306257697	5.921703568	3.1585215	5.860651007	3.242603364	6.012441793	5.757820143	7.130975517
ENSRNOG00000037225	Tyms							2.809174752	7.208128948	8.205321922	4.101856313	3.588804359	3.712149097	4.836419892	5.232554079	5.36512426	4.889056406	4.872060983	4.396589511	4.080393604	2.892848317	7.026765616	2.074085145	5.073886105	2.186203716	2.830912632	3.066231291	5.801362756	3.693170526	3.714576367
ENSRNOG00000037220	AABR07031089.1							7.508648414	5.563623251	5.19442584	6.202411866	4.130472679	5.551712861	5.078572602	5.876051367	5.230559491	5.291865538	5.223326826	5.415268336	7.011316057	6.511000804	5.948245004	6.498854893	5.267383772	6.589342129	8.254638145	18.04344859	8.476570676	6.345952946	7.467799336
ENSRNOG00000037198	Usp18							1.672551434	1.686118475	1.13344492	0.753593042	1.480986381	0.992322269	1.443972928	1.3336715	0.699064276	3.33421548	5.71957354	2.076368602	2.029127584	5.66763117	1.491652434	2.02800211	2.466069723	1.59907234	1.163272246	0.992162841	1.795366732	0.455653369	1.26739223
ENSRNOG00000037165	Nipal3							29.45785305	21.50378494	29.04344783	40.14574804	42.43803669	41.1613959	48.03276201	48.38941393	41.25756058	43.08674979	43.57924783	44.17276418	31.85846982	35.57630404	24.20039406	13.47614957	38.79625955	23.70189148	27.4668642	14.62320168	23.69937688	29.16162645	23.78679013
ENSRNOG00000037162	Slbp							9.703164593	9.764417981	10.5804163	13.87958199	16.52694947	15.66619158	14.58512427	15.92212923	14.17687717	15.33957953	13.8593931	14.712133	11.71427262	7.571435543	11.79854275	21.91996306	16.51585418	18.88645756	8.962018336	9.902323037	9.814763203	9.630355015	10.81769427
ENSRNOG00000037137	Svip							63.73311912	68.76648442	64.94095082	55.56152088	57.54510642	55.61107528	61.90386505	58.58868386	59.63768682	58.93815243	59.3769287	52.50056759	67.31914174	57.19891068	70.52213997	45.80040449	56.96255329	44.31460444	61.21648643	61.09150824	81.67075277	60.1423832	61.83425478
ENSRNOG00000037134	Shc4							4.154851457	4.420535328	3.926728655	1.512024562	1.885900261	2.083527633	2.578298496	3.206265627	2.493541202	1.986679295	2.012541084	2.836569128	2.814714362	3.003832505	2.708709447	1.199291609	2.626548979	1.937628965	3.091940245	1.410690681	2.877190275	2.327136715	2.921099926
ENSRNOG00000037118	AABR07012779.1							0.279130747	0.13788352	0.772402107	0	0.484434798	0	0.411913599	0.147380975	0.136110646	0.137705964	0.148956094	0	0.153641973	1.603213719	0.369639162	0	0	0	0.153431296	0.150249651	2.117558263	0	0
ENSRNOG00000037087	LOC108351584							59.51987951	46.11141206	36.02106914	66.17573306	43.10254271	55.82957916	58.34507602	59.00944083	61.80496586	55.98068241	56.66951844	53.80331121	53.73834501	46.95237833	41.39428661	72.97517498	63.99959171	64.31015157	53.6646579	99.80238849	64.10256183	65.73493939	50.34742133
ENSRNOG00000036964	Ralgapa2							1.843049493	2.347093758	2.323019655	1.646426745	2.449821417	2.214921268	2.169543856	1.845008992	2.441592427	2.123329194	2.12624397	2.305376408	2.193131607	2.113808059	2.666385862	0.855050499	2.010801233	1.096032546	2.002734023	0.688141795	1.864246882	2.378850864	1.967685367
ENSRNOG00000036960	Abcc9							5.769712175	5.930161986	7.030460951	4.221589413	4.602703673	4.438361765	4.563899482	5.188548775	4.345841474	4.675678063	4.489787526	4.999231019	6.76349712	6.641668071	6.649697908	2.235756639	3.243473748	3.024157441	9.157958486	3.401058218	8.863427913	7.203629837	7.551028062
ENSRNOG00000036942	Tnfrsf9							1.640851578	1.379641067	1.081994956	0.844176893	0.757371761	0.707383088	0.480846734	0.626735229	1.157616666	0.792272067	0.484390244	0.7659234	0.614927077	0.984365217	1.525652694	1.564768308	1.481839821	1.475175891	1.304928237	1.465790287	0.812205086	0.635508258	0.797711245
ENSRNOG00000036911	Bicd1							4.170843238	3.93522698	4.728392273	7.25250612	6.975556777	9.433770902	6.928720458	6.751394648	7.628510058	7.46160712	6.838952515	7.037624638	4.527965166	4.566565661	4.280991266	3.083827169	7.285675001	3.9372864	3.839526426	1.973174692	4.145823339	5.114078311	3.558679034
ENSRNOG00000036865	Krt77							1.451027849	0.318564894	0.669206684	1.525491987	1.818755205	1.952950934	1.80422974	1.745102129	1.749233034	2.286736683	1.892807802	1.98961782	1.575193072	1.157515978	0.667196192	3.970225738	2.548022445	3.165584384	0.420952529	1.236670207	0.61154854	1.100561366	0.767478599
ENSRNOG00000036864	Actl10							0.057381345	0.623588485	0.889189899	0.241304208	0.448137089	0.303303462	0.790325419	0.787730785	1.175180099	0.622785472	0.85739185	0.457774845	0.505350734	0.179768266	0.911847615	0.239243891	0.466385664	0.632508695	0.063082223	0.55596701	1.21886735	0.626717366	0.437042568
ENSRNOG00000036835	Copz1							32.95579826	28.70004225	28.53794724	35.80103696	35.06583352	32.09112647	31.29182042	30.29951306	29.37663268	30.72843844	30.13292663	33.80608541	28.04583195	30.8965568	29.71424963	36.45325431	29.34715184	35.17315982	27.5583589	36.33062253	28.76452534	29.15101728	32.27503334
ENSRNOG00000036828	Pde1b							348.9103844	220.4247672	246.9209655	49.18316138	53.41985011	50.6688228	56.61596065	58.11817035	57.10997521	52.43596412	63.0916512	55.82665489	265.6208742	416.9654734	163.9514212	34.71914274	49.46702186	43.78222771	380.4905076	188.7060127	216.0108347	237.899653	239.4386104
ENSRNOG00000036827	Ppp1r1a							100.302183	77.37748987	73.07512331	27.81175095	29.14646212	29.38607185	27.92254766	30.05315971	27.7173645	26.29197116	29.30425066	30.38003992	71.4473856	109.9797649	61.7910681	36.09578694	28.03482668	38.89438476	127.1825588	136.9167165	89.12974523	90.74158069	86.64531146
ENSRNOG00000036762	Itpripl2							1.336496751	1.210358508	1.232771044	0.70254168	0.998676335	0.981165021	1.351370158	1.097708893	0.977560361	1.025648395	1.3471778	1.221716846	1.062602779	1.240613317	1.032416651	0.541755822	0.704071336	0.57973412	1.183585607	0.519570578	1.764938969	1.35159059	1.767251839
ENSRNOG00000036760	Tmc5							0.42461321	0.569316469	0.369278408	0.71743435	0.513213102	0.895087863	0.850388775	0.720628988	0.591575083	0.822949577	0.954922388	0.771252992	0.467439807	0.475092067	0.763113902	0.853570456	0.534111635	0.612918429	0.766883815	0.93056372	0.674923538	0.828145186	0.620821797
ENSRNOG00000036701	LOC100361457							336.4272816	313.5388127	313.2967027	303.363511	331.3181855	316.205421	290.236951	275.2439014	275.2152428	276.9257162	287.6241815	339.7168734	324.4215632	324.8936893	299.5807434	326.1091486	288.2820202	293.2730582	286.7179327	252.2675662	284.6428826	277.8795165	274.5195425
ENSRNOG00000036697	Mafg							26.59824491	23.43588687	27.04247886	20.65822076	26.25763846	24.18887787	25.32208151	26.47032367	22.07801497	23.62686411	26.3943864	27.53015403	26.03208117	30.07796286	21.51951817	16.54901166	23.3796596	16.81448616	27.59805849	19.54542181	24.86367431	25.70481864	27.84824175
ENSRNOG00000036661	Rab40b							42.72153922	23.04750147	28.63223197	6.206531428	6.444887599	6.123522841	6.369996484	5.396242427	6.159838422	6.76442132	6.368545776	6.615144476	29.14070638	41.69687681	17.06468061	7.443796549	7.194614278	8.659101173	39.04524829	35.60453694	28.02738008	29.50455708	29.22074854
ENSRNOG00000036649	Pwwp2b							11.58897954	11.97694348	13.71415996	6.147998664	7.13680518	6.233855572	7.171752727	7.105910807	7.343768657	5.427474028	7.03935737	6.603867689	13.11059851	13.07824181	12.62391268	6.095505484	6.92100759	6.573623003	13.44488882	15.4083469	14.96344732	10.62888746	11.69435651
ENSRNOG00000036615	RGD1560242							0.206930646	0.545165327	0	1.01523312	1.376667479	0.911486443	1.085752242	0.509876908	0.403616788	2.109795295	2.061304655	1.71962909	0.075933908	0.648286715	0.730741622	1.941232116	1.68189657	1.393929382	0.151659572	0	0.139540406	0.083707054	0.459689549
ENSRNOG00000036604	Ifit2							2.015079987	3.756547321	3.70444866	1.694792213	2.600089026	2.979251414	2.620265091	3.441685152	2.443683178	2.852682649	4.806270026	2.481269915	3.105650059	5.471251662	4.501595609	1.936022765	2.816737748	2.832837419	2.061173252	1.848656901	3.278933476	1.913795183	2.802636428
ENSRNOG00000036301	AC128792.1							21.97759634	13.36169358	20.58378746	26.06768383	26.40626661	26.80802013	6.65279322	2.38034179	12.64031317	8.340304589	6.615898969	23.04043415	15.50914252	25.30492735	25.37258999	18.79644458	11.19618919	25.36449374	26.63914684	13.34670488	18.81031001	47.18708771	24.67950521
ENSRNOG00000035642	Mirlet7i							1.327421773	2.622850961	3.673201129	4.18662801	5.759391482	1.754105021	3.917756007	4.906148912	5.825535633	3.929210162	4.250213883	1.98559839	2.922611746	2.772426149	7.031358273	8.301763025	2.996959732	3.658008621	7.296510503	10.0032879	9.398821566	5.638135118	4.423234992
ENSRNOG00000035636	Mirlet7b							4.216516221	2.082852234	7.778543568	5.171716953	1.219635843	0.61909589	2.765474829	6.678959023	8.909642733	6.933900286	6.000301952	7.007994317	6.962692689	2.93551004	5.583725687	9.522610529	2.538601185	6.455309332	19.31429251	6.052409485	17.06004587	10.23392593	10.70497208
ENSRNOG00000035501	Mir24-2							2.212369622	0.546427284	1.836600565	3.488856675	4.799492902	1.461754184	2.720663894	4.088457427	0.539401448	2.728618168	4.132152386	0.551555108	4.26214213	3.465532686	0.732433153	4.612090569	2.497466444	1.524170259	7.904553045	3.572602821	1.678360994	0.671206562	0
ENSRNOG00000035452	Mir2964							29.8669899	20.06480985	11.23999546	7.535930418	5.701797567	11.05086163	7.639624214	8.200277467	5.24298207	5.893815243	13.38817373	7.74383372	20.38521693	18.09008062	19.77569514	10.58474786	11.32850779	11.52272716	29.55086754	26.36580882	21.75155848	14.49806173	12.51143612
ENSRNOG00000034269	Ago3							4.035565238	4.419478795	4.340417396	2.961859204	4.063509478	4.812888537	3.951465189	3.557996548	4.325525183	3.869107521	4.022668971	3.511813596	3.772013248	3.339633793	3.352667245	1.21034308	3.713250299	0.961713548	4.750405022	0.737745898	3.600613834	3.74232951	3.461504575
ENSRNOG00000034254	Actb							697.2389914	668.7846911	619.5623892	534.5378601	532.9480776	533.0593129	481.5048512	509.8325252	448.3365631	520.7259704	509.5686537	555.7113429	647.7356129	708.9809128	603.5627214	666.9975626	524.1392544	654.2722087	649.9543259	707.0526719	624.6967901	643.6827623	602.742206
ENSRNOG00000034237	LOC103693375							4.424739244	7.832124399	9.795203012	3.682682046	2.879695741	4.872513947	7.073726124	8.176914853	8.450622678	7.094407237	7.673997289	2.206220433	8.32132511	5.005769436	10.49820853	4.419920129	6.826408279	7.282146792	9.525999824	6.748249773	4.662113872	8.501949781	8.24968431
[truncated: 2,448 more rows]
