# Supplementary material for: Electroacupuncture alleviates perioperative hypothalamus-pituitary-adrenal axis dysfunction via circRNA-miRNA-mRNA networks
Source: Front Mol Neurosci. 2023 Jan 25;16:1115569. doi: 10.3389/fnmol.2023.1115569 (PMC9905746; doi:10.3389/fnmol.2023.1115569)
Supplement: Supplementary file 1 [file Data_Sheet_1.ZIP › Raw data/Fig5/Fig5A/1_DEmRNA_Backtracing_Predicted_miRNA.xlsx]

## Sheet: PVN uDE mRNA-miRNA
ENSRNOG00000061153		novel_331
ENSRNOG00000061153		novel_381
ENSRNOG00000061153		novel_482
ENSRNOG00000061153		novel_499
ENSRNOG00000061153		novel_691
ENSRNOG00000061153		rno-miR-298-5p
ENSRNOG00000061153		rno-miR-330-3p
ENSRNOG00000061153		rno-miR-3557-3p
ENSRNOG00000061153		rno-miR-3594-5p
ENSRNOG00000061153		rno-miR-6328
ENSRNOG00000061153		novel_296
ENSRNOG00000061153		novel_440
ENSRNOG00000061153		novel_601
ENSRNOG00000061153		rno-miR-134-3p
ENSRNOG00000061153		rno-miR-17-1-3p
ENSRNOG00000061153		rno-miR-1956-5p
ENSRNOG00000061153		rno-miR-204-3p
ENSRNOG00000061153		rno-miR-370-3p
ENSRNOG00000061153		rno-miR-6318
ENSRNOG00000061153		rno-miR-6332
ENSRNOG00000060087		novel_1041
ENSRNOG00000060087		novel_1232
ENSRNOG00000060087		novel_330
ENSRNOG00000060087		novel_378
ENSRNOG00000060087		novel_485
ENSRNOG00000060087		novel_557
ENSRNOG00000060087		novel_607
ENSRNOG00000060087		novel_646
ENSRNOG00000060087		novel_964
ENSRNOG00000060087		rno-miR-342-3p
ENSRNOG00000060087		rno-miR-351-3p
ENSRNOG00000060087		rno-miR-3541
ENSRNOG00000060087		rno-miR-3583-3p
ENSRNOG00000060087		rno-miR-423-5p
ENSRNOG00000060087		rno-miR-504
ENSRNOG00000054371		novel_1070
ENSRNOG00000054371		novel_1078
ENSRNOG00000054371		novel_1094
ENSRNOG00000054371		novel_436
ENSRNOG00000054371		rno-let-7b-5p
ENSRNOG00000054371		rno-miR-3594-5p
ENSRNOG00000053812		novel_264
ENSRNOG00000053812		novel_812
ENSRNOG00000053812		novel_889
ENSRNOG00000053812		rno-miR-665
ENSRNOG00000052837		novel_1076
ENSRNOG00000052837		novel_325
ENSRNOG00000052837		novel_358
ENSRNOG00000052837		rno-miR-187-3p
ENSRNOG00000052837		rno-miR-339-5p
ENSRNOG00000052837		rno-miR-5132-3p
ENSRNOG00000052837		rno-miR-6315
ENSRNOG00000052707		novel_1078
ENSRNOG00000052707		novel_373
ENSRNOG00000052707		novel_590
ENSRNOG00000052707		novel_789
ENSRNOG00000052707		novel_826
ENSRNOG00000052707		rno-miR-1224
ENSRNOG00000052707		rno-miR-298-5p
ENSRNOG00000052707		rno-miR-5132-5p
ENSRNOG00000052707		rno-miR-667-5p
ENSRNOG00000052296		novel_1057
ENSRNOG00000052296		novel_1078
ENSRNOG00000052296		novel_240
ENSRNOG00000052296		novel_251
ENSRNOG00000052296		novel_397
ENSRNOG00000052296		novel_421
ENSRNOG00000052296		novel_556
ENSRNOG00000052296		novel_779
ENSRNOG00000052296		novel_801
ENSRNOG00000052296		rno-let-7a-2-3p
ENSRNOG00000052296		rno-let-7g-3p
ENSRNOG00000052296		rno-miR-331-3p
ENSRNOG00000052296		rno-miR-351-5p
ENSRNOG00000052296		rno-miR-3541
ENSRNOG00000052296		rno-miR-3562
ENSRNOG00000052296		rno-miR-361-3p
ENSRNOG00000052296		rno-miR-378a-5p
ENSRNOG00000052296		rno-miR-423-5p
ENSRNOG00000052296		rno-miR-449c-5p
ENSRNOG00000052296		rno-miR-450b-3p
ENSRNOG00000052296		rno-miR-504
ENSRNOG00000052296		rno-miR-5132-5p
ENSRNOG00000052296		rno-miR-615
ENSRNOG00000052296		rno-miR-6323
ENSRNOG00000052296		rno-miR-665
ENSRNOG00000052296		rno-miR-760-5p
ENSRNOG00000050469		novel_1107
ENSRNOG00000050469		novel_340
ENSRNOG00000049965		novel_296
ENSRNOG00000049965		novel_321
ENSRNOG00000049965		novel_420
ENSRNOG00000049965		novel_639
ENSRNOG00000049965		rno-miR-181b-5p
ENSRNOG00000049965		rno-miR-181d-5p
ENSRNOG00000049965		rno-miR-187-5p
ENSRNOG00000049965		rno-miR-361-3p
ENSRNOG00000049965		rno-miR-6318
ENSRNOG00000048951		rno-miR-146a-5p
ENSRNOG00000048951		rno-miR-146b-5p
ENSRNOG00000048951		rno-miR-185-5p
ENSRNOG00000048951		rno-miR-3557-3p
ENSRNOG00000048951		rno-miR-455-3p
ENSRNOG00000048951		rno-miR-760-3p
ENSRNOG00000048824		novel_1078
ENSRNOG00000048824		novel_285
ENSRNOG00000048824		novel_353
ENSRNOG00000048824		novel_557
ENSRNOG00000048824		novel_900
ENSRNOG00000048824		novel_909
ENSRNOG00000048824		novel_917
ENSRNOG00000048824		rno-miR-128-2-5p
ENSRNOG00000048824		rno-miR-130b-5p
ENSRNOG00000048824		rno-miR-140-3p
ENSRNOG00000048824		rno-miR-3085
ENSRNOG00000048824		rno-miR-326-3p
ENSRNOG00000048824		rno-miR-343
ENSRNOG00000048824		rno-miR-344g
ENSRNOG00000048824		rno-miR-3541
ENSRNOG00000048824		rno-miR-3547
ENSRNOG00000048824		rno-miR-3552
ENSRNOG00000048824		rno-miR-423-5p
ENSRNOG00000048824		rno-miR-483-3p
ENSRNOG00000048597		novel_403
ENSRNOG00000048597		novel_462
ENSRNOG00000048597		novel_510
ENSRNOG00000047880		novel_1070
ENSRNOG00000047880		novel_1079
ENSRNOG00000047880		novel_543
ENSRNOG00000047880		novel_597
ENSRNOG00000047880		novel_819
ENSRNOG00000047880		novel_900
ENSRNOG00000047880		rno-miR-125a-5p
ENSRNOG00000047880		rno-miR-125b-5p
ENSRNOG00000047880		rno-miR-134-3p
ENSRNOG00000047880		rno-miR-1956-3p
ENSRNOG00000047880		rno-miR-3085
ENSRNOG00000047880		rno-miR-351-5p
ENSRNOG00000047880		rno-miR-664-1-5p
ENSRNOG00000047880		rno-miR-664-2-5p
ENSRNOG00000047880		rno-miR-760-5p
ENSRNOG00000047565		novel_482
ENSRNOG00000047565		novel_671
ENSRNOG00000047565		novel_819
ENSRNOG00000047565		rno-miR-1956-3p
ENSRNOG00000047565		rno-miR-298-5p
ENSRNOG00000047565		rno-miR-485-5p
ENSRNOG00000047565		rno-miR-665
ENSRNOG00000046283		novel_526
ENSRNOG00000046283		novel_910
ENSRNOG00000046283		rno-miR-365-5p
ENSRNOG00000037960		novel_1057
ENSRNOG00000037960		novel_1139
ENSRNOG00000037960		novel_483
ENSRNOG00000037960		novel_929
ENSRNOG00000037960		rno-miR-185-5p
ENSRNOG00000037960		rno-miR-493-3p
ENSRNOG00000037960		rno-miR-504
ENSRNOG00000037225		novel_811
ENSRNOG00000037225		rno-let-7i-5p
ENSRNOG00000036828		novel_510
ENSRNOG00000036828		novel_630
ENSRNOG00000031778		novel_1078
ENSRNOG00000031778		novel_384
ENSRNOG00000031778		rno-miR-6216
ENSRNOG00000030920		novel_1078
ENSRNOG00000030920		novel_1197
ENSRNOG00000030920		novel_572
ENSRNOG00000030920		novel_630
ENSRNOG00000030920		novel_819
ENSRNOG00000030920		rno-miR-3577
ENSRNOG00000030920		rno-miR-6328
ENSRNOG00000030920		rno-miR-760-3p
ENSRNOG00000030920		rno-miR-760-5p
ENSRNOG00000030840		rno-miR-150-3p
ENSRNOG00000030840		rno-miR-192-3p
ENSRNOG00000030404		novel_526
ENSRNOG00000030404		rno-miR-1956-5p
ENSRNOG00000026974		novel_597
ENSRNOG00000026974		novel_627
ENSRNOG00000026974		novel_786
ENSRNOG00000026974		novel_819
ENSRNOG00000026974		rno-miR-1956-5p
ENSRNOG00000026974		rno-miR-25-5p
ENSRNOG00000026974		rno-miR-3473
ENSRNOG00000026974		rno-miR-3594-5p
ENSRNOG00000026974		rno-miR-6215
ENSRNOG00000026974		rno-miR-6315
ENSRNOG00000025594		novel_1078
ENSRNOG00000025594		novel_584
ENSRNOG00000025594		novel_598
ENSRNOG00000025594		novel_819
ENSRNOG00000025594		novel_900
ENSRNOG00000025594		novel_936
ENSRNOG00000025594		novel_958
ENSRNOG00000025594		rno-miR-128-1-5p
ENSRNOG00000025594		rno-miR-18a-3p
ENSRNOG00000025594		rno-miR-1956-3p
ENSRNOG00000025594		rno-miR-25-5p
ENSRNOG00000025594		rno-miR-298-5p
ENSRNOG00000025594		rno-miR-3085
ENSRNOG00000025594		rno-miR-30c-1-3p
ENSRNOG00000025594		rno-miR-30c-2-3p
ENSRNOG00000025594		rno-miR-339-5p
ENSRNOG00000025594		rno-miR-3562
ENSRNOG00000025594		rno-miR-412-5p
ENSRNOG00000025594		rno-miR-423-5p
ENSRNOG00000025594		rno-miR-5132-5p
ENSRNOG00000025594		rno-miR-6328
ENSRNOG00000024730		rno-miR-296-3p
ENSRNOG00000024501		novel_586
ENSRNOG00000024501		novel_695
ENSRNOG00000024501		novel_842
ENSRNOG00000024501		rno-miR-329-3p
ENSRNOG00000024501		rno-miR-343
ENSRNOG00000024501		rno-miR-370-3p
ENSRNOG00000024501		rno-miR-6216
ENSRNOG00000024501		rno-miR-702-3p
ENSRNOG00000024501		novel_1076
ENSRNOG00000024501		novel_1078
ENSRNOG00000024501		novel_1111
ENSRNOG00000024501		novel_240
ENSRNOG00000024501		novel_297
ENSRNOG00000024501		novel_366
ENSRNOG00000024501		novel_398
ENSRNOG00000024501		novel_572
ENSRNOG00000024501		novel_583
ENSRNOG00000024501		novel_656
ENSRNOG00000024501		novel_792
ENSRNOG00000024501		novel_853
ENSRNOG00000024501		novel_928
ENSRNOG00000024501		rno-miR-1188-5p
ENSRNOG00000024501		rno-miR-133a-3p
ENSRNOG00000024501		rno-miR-133b-3p
ENSRNOG00000024501		rno-miR-27a-5p
ENSRNOG00000024501		rno-miR-326-3p
ENSRNOG00000024501		rno-miR-330-5p
ENSRNOG00000024501		rno-miR-351-5p
ENSRNOG00000024501		rno-miR-3593-5p
ENSRNOG00000024501		rno-miR-361-3p
ENSRNOG00000024501		rno-miR-6332
ENSRNOG00000024501		rno-miR-874-3p
ENSRNOG00000024501		rno-miR-92a-3p
ENSRNOG00000023077		novel_1026
ENSRNOG00000023077		rno-miR-328a-3p
ENSRNOG00000023077		rno-miR-328b-3p
ENSRNOG00000022570		novel_551
ENSRNOG00000022570		novel_563
ENSRNOG00000021555		novel_811
ENSRNOG00000021555		rno-miR-466b-3p
ENSRNOG00000020277		novel_1078
ENSRNOG00000020277		novel_1185
ENSRNOG00000020277		novel_296
ENSRNOG00000020277		novel_398
ENSRNOG00000020277		novel_586
ENSRNOG00000020277		novel_671
ENSRNOG00000020277		novel_681
ENSRNOG00000020277		rno-miR-18a-3p
ENSRNOG00000020277		rno-miR-214-3p
ENSRNOG00000020277		rno-miR-296-3p
ENSRNOG00000020277		rno-miR-298-5p
ENSRNOG00000020277		rno-miR-3085
ENSRNOG00000020277		rno-miR-326-5p
ENSRNOG00000020277		rno-miR-328a-5p
ENSRNOG00000020277		rno-miR-343
ENSRNOG00000020277		rno-miR-3541
ENSRNOG00000020277		rno-miR-3577
ENSRNOG00000020277		rno-miR-370-3p
ENSRNOG00000020277		rno-miR-6328
ENSRNOG00000020277		rno-miR-702-5p
ENSRNOG00000020277		rno-miR-708-5p
ENSRNOG00000020277		rno-miR-874-3p
ENSRNOG00000020277		rno-miR-877
ENSRNOG00000019346		rno-miR-1224
ENSRNOG00000019346		rno-miR-324-3p
ENSRNOG00000019346		rno-miR-802-3p
ENSRNOG00000019207		novel_240
ENSRNOG00000019207		novel_630
ENSRNOG00000019207		rno-miR-3102
ENSRNOG00000019207		rno-miR-326-5p
ENSRNOG00000019207		rno-miR-328a-5p
ENSRNOG00000019207		rno-miR-344g
ENSRNOG00000019207		rno-miR-540-3p
ENSRNOG00000019207		rno-miR-6328
ENSRNOG00000019207		rno-miR-702-3p
ENSRNOG00000019207		rno-miR-760-3p
ENSRNOG00000019207		novel_1232
ENSRNOG00000019207		novel_909
ENSRNOG00000019207		rno-miR-149-3p
ENSRNOG00000019207		rno-miR-423-5p
ENSRNOG00000019206		novel_289
ENSRNOG00000019206		novel_330
ENSRNOG00000019206		rno-miR-3573-3p
ENSRNOG00000019207		rno-miR-3102
ENSRNOG00000019207		rno-miR-326-5p
ENSRNOG00000019207		rno-miR-328a-5p
ENSRNOG00000019207		rno-miR-344g
ENSRNOG00000019207		rno-miR-540-3p
ENSRNOG00000019207		rno-miR-6328
ENSRNOG00000019207		rno-miR-702-3p
ENSRNOG00000019207		rno-miR-760-3p
ENSRNOG00000019207		novel_1232
ENSRNOG00000019207		novel_240
ENSRNOG00000019207		novel_630
ENSRNOG00000019207		novel_909
ENSRNOG00000019207		rno-miR-149-3p
ENSRNOG00000019207		rno-miR-423-5p
ENSRNOG00000016684		novel_1186
ENSRNOG00000016684		novel_652
ENSRNOG00000016684		novel_874
ENSRNOG00000016684		rno-miR-107-5p
ENSRNOG00000016684		rno-miR-760-3p
ENSRNOG00000016394		novel_745
ENSRNOG00000016394		rno-miR-3542
ENSRNOG00000016388		rno-miR-320-3p
ENSRNOG00000016388		rno-miR-493-5p
ENSRNOG00000016180		rno-miR-351-3p
ENSRNOG00000016011		novel_506
ENSRNOG00000014867		rno-miR-105
ENSRNOG00000014867		rno-miR-291a-3p
ENSRNOG00000014508		novel_1023
ENSRNOG00000014508		novel_1036
ENSRNOG00000014508		novel_692
ENSRNOG00000014508		novel_844
ENSRNOG00000014508		rno-miR-18a-3p
ENSRNOG00000014508		rno-miR-378a-5p
ENSRNOG00000014508		rno-miR-501-5p
ENSRNOG00000014508		rno-miR-92b-3p
ENSRNOG00000014508		rno-miR-17-5p
ENSRNOG00000014508		rno-miR-20a-5p
ENSRNOG00000014508		rno-miR-24-1-5p
ENSRNOG00000014508		rno-miR-24-2-5p
ENSRNOG00000014508		rno-miR-25-3p
ENSRNOG00000014508		rno-miR-324-3p
ENSRNOG00000014508		rno-miR-3548
ENSRNOG00000014302		novel_1032
ENSRNOG00000014302		novel_240
ENSRNOG00000014302		novel_304
ENSRNOG00000014302		novel_322
ENSRNOG00000014302		novel_373
ENSRNOG00000014302		novel_421
ENSRNOG00000014302		novel_506
ENSRNOG00000014302		novel_572
ENSRNOG00000014302		novel_795
ENSRNOG00000014302		rno-miR-133a-3p
ENSRNOG00000014302		rno-miR-133b-3p
ENSRNOG00000014302		rno-miR-423-5p
ENSRNOG00000014302		rno-miR-5132-5p
ENSRNOG00000014302		rno-miR-802-3p
ENSRNOG00000013937		rno-miR-497-5p
ENSRNOG00000013171		novel_1232
ENSRNOG00000013171		novel_506
ENSRNOG00000013171		novel_557
ENSRNOG00000013171		novel_630
ENSRNOG00000013171		novel_655
ENSRNOG00000013171		novel_763
ENSRNOG00000013171		rno-miR-326-5p
ENSRNOG00000013171		rno-miR-328a-5p
ENSRNOG00000013171		rno-miR-3562
ENSRNOG00000013171		rno-miR-3593-5p
ENSRNOG00000013171		rno-miR-665
ENSRNOG00000013171		rno-miR-760-3p
ENSRNOG00000013171		rno-miR-93-3p
ENSRNOG00000012747		novel_1078
ENSRNOG00000012747		novel_1142
ENSRNOG00000012747		novel_483
ENSRNOG00000012747		rno-miR-106b-3p
ENSRNOG00000012747		rno-miR-330-5p
ENSRNOG00000012747		rno-miR-532-3p
ENSRNOG00000011621		rno-miR-3557-3p
ENSRNOG00000011526		novel_626
ENSRNOG00000011526		novel_789
ENSRNOG00000011526		rno-miR-125a-3p
ENSRNOG00000011526		rno-miR-326-3p
ENSRNOG00000011526		rno-miR-3569
ENSRNOG00000011526		rno-miR-615
ENSRNOG00000011526		rno-miR-760-3p
ENSRNOG00000011526		rno-miR-871-5p
ENSRNOG00000011526		rno-miR-874-3p
ENSRNOG00000011475		novel_1001
ENSRNOG00000011475		novel_1185
ENSRNOG00000011475		novel_234
ENSRNOG00000011475		novel_266
ENSRNOG00000011475		novel_423
ENSRNOG00000011475		novel_681
ENSRNOG00000011475		rno-miR-103-1-5p
ENSRNOG00000011475		rno-miR-1188-3p
ENSRNOG00000011475		rno-miR-133c
ENSRNOG00000011475		rno-miR-326-5p
ENSRNOG00000011475		rno-miR-328a-5p
ENSRNOG00000011475		rno-miR-330-3p
ENSRNOG00000011475		rno-miR-370-3p
ENSRNOG00000011475		rno-miR-615
ENSRNOG00000011475		rno-miR-6315
ENSRNOG00000011475		rno-miR-6318
ENSRNOG00000011285		novel_285
ENSRNOG00000011285		novel_789
ENSRNOG00000011285		novel_940
ENSRNOG00000011285		rno-miR-1224
ENSRNOG00000011285		rno-miR-483-3p
ENSRNOG00000010169		novel_943
ENSRNOG00000010169		rno-miR-423-5p
ENSRNOG00000008810		novel_1076
ENSRNOG00000008810		novel_506
ENSRNOG00000008810		novel_557
ENSRNOG00000008810		novel_572
ENSRNOG00000008810		novel_671
ENSRNOG00000008810		novel_789
ENSRNOG00000008810		rno-miR-1188-3p
ENSRNOG00000008810		rno-miR-1224
ENSRNOG00000008810		rno-miR-149-3p
ENSRNOG00000008810		rno-miR-199a-5p
ENSRNOG00000008810		rno-miR-204-3p
ENSRNOG00000008810		rno-miR-3072
ENSRNOG00000008810		rno-miR-3099
ENSRNOG00000008810		rno-miR-320-3p
ENSRNOG00000008810		rno-miR-328b-3p
ENSRNOG00000008810		rno-miR-615
ENSRNOG00000008810		rno-miR-6328
ENSRNOG00000008810		novel_1007
ENSRNOG00000008810		novel_1119
ENSRNOG00000008810		novel_795
ENSRNOG00000008810		rno-miR-667-5p
ENSRNOG00000008810		rno-miR-92b-5p
ENSRNOG00000008157		novel_1013
ENSRNOG00000008157		novel_379
ENSRNOG00000008157		rno-miR-383-3p
ENSRNOG00000007359		novel_634
ENSRNOG00000007359		novel_844
ENSRNOG00000007359		rno-miR-24-1-5p
ENSRNOG00000006565		novel_940
ENSRNOG00000005932		novel_1174
ENSRNOG00000004466		novel_296
ENSRNOG00000004466		novel_342
ENSRNOG00000004466		novel_691
ENSRNOG00000004466		rno-miR-125a-3p
ENSRNOG00000004466		rno-miR-150-5p
ENSRNOG00000004466		rno-miR-210-5p
ENSRNOG00000004466		rno-miR-3085
ENSRNOG00000004466		rno-miR-3543
ENSRNOG00000004466		rno-miR-3577
ENSRNOG00000004077		rno-miR-871-5p
ENSRNOG00000004077		novel_1165
ENSRNOG00000004077		rno-miR-31a-5p
ENSRNOG00000003234		novel_1119
ENSRNOG00000003234		novel_304
ENSRNOG00000003234		novel_373
ENSRNOG00000003234		novel_506
ENSRNOG00000003234		novel_957
ENSRNOG00000003234		rno-miR-3473
ENSRNOG00000003234		rno-miR-615
ENSRNOG00000003234		rno-miR-760-3p
ENSRNOG00000003121		novel_506
ENSRNOG00000003121		novel_527
ENSRNOG00000003121		rno-miR-328a-3p
ENSRNOG00000003121		rno-miR-328b-3p
ENSRNOG00000003121		rno-miR-540-5p
ENSRNOG00000003121		rno-miR-6328
ENSRNOG00000003121		rno-miR-667-3p
ENSRNOG00000003121		rno-miR-760-5p
ENSRNOG00000002294		novel_1094
ENSRNOG00000002294		novel_1185
ENSRNOG00000002294		novel_546
ENSRNOG00000002294		novel_584
ENSRNOG00000002294		rno-miR-150-3p
ENSRNOG00000002294		rno-miR-205
ENSRNOG00000002294		rno-miR-298-5p
ENSRNOG00000002294		rno-miR-346
ENSRNOG00000002294		rno-miR-349
ENSRNOG00000002294		rno-miR-351-5p
ENSRNOG00000002294		rno-miR-3550
ENSRNOG00000002294		rno-miR-3577
ENSRNOG00000002294		rno-miR-503-3p
ENSRNOG00000002294		rno-miR-770-3p
ENSRNOG00000002215		novel_1078
ENSRNOG00000002215		novel_1111
ENSRNOG00000002215		rno-miR-296-3p
ENSRNOG00000002215		rno-miR-326-5p
ENSRNOG00000002215		rno-miR-328a-5p
ENSRNOG00000002215		rno-miR-3562
ENSRNOG00000001747		novel_462
ENSRNOG00000001747		novel_510
ENSRNOG00000001747		novel_995
ENSRNOG00000001484		novel_1119
ENSRNOG00000001484		novel_572
ENSRNOG00000001484		rno-miR-328a-3p
ENSRNOG00000001484		rno-miR-328b-3p
ENSRNOG00000001484		rno-miR-3543
ENSRNOG00000001484		rno-miR-3564
ENSRNOG00000001484		rno-miR-6332
ENSRNOG00000000483		novel_1026
ENSRNOG00000000483		novel_1078
ENSRNOG00000000483		novel_373
ENSRNOG00000000483		novel_476
ENSRNOG00000000483		novel_551
ENSRNOG00000000483		novel_840
ENSRNOG00000000483		novel_842
ENSRNOG00000000483		rno-miR-199a-5p
ENSRNOG00000000483		rno-miR-204-3p
ENSRNOG00000000483		rno-miR-298-5p
ENSRNOG00000000483		rno-miR-326-5p
ENSRNOG00000000483		rno-miR-328a-5p
ENSRNOG00000000483		rno-miR-343
ENSRNOG00000000483		rno-miR-5132-5p
ENSRNOG00000000483		rno-miR-615
ENSRNOG00000000483		rno-miR-6323

## Sheet: PVN dDE mRNA-miRNA
ENSRNOG00000055889		novel_1078
ENSRNOG00000055889		novel_1123
ENSRNOG00000055889		novel_373
ENSRNOG00000055889		novel_551
ENSRNOG00000055889		novel_668
ENSRNOG00000055889		novel_767
ENSRNOG00000055889		novel_850
ENSRNOG00000055889		novel_929
ENSRNOG00000055889		rno-miR-1188-5p
ENSRNOG00000055889		rno-miR-326-5p
ENSRNOG00000055889		rno-miR-328a-5p
ENSRNOG00000055889		rno-miR-3577
ENSRNOG00000055889		rno-miR-3594-5p
ENSRNOG00000055889		rno-miR-5132-5p
ENSRNOG00000055889		rno-miR-6318
ENSRNOG00000055889		rno-miR-667-5p
ENSRNOG00000049255		novel_1142
ENSRNOG00000049255		novel_572
ENSRNOG00000049255		novel_630
ENSRNOG00000049255		novel_842
ENSRNOG00000049255		rno-miR-3562
ENSRNOG00000049255		rno-miR-3594-5p
ENSRNOG00000049255		rno-miR-362-3p
ENSRNOG00000049255		rno-miR-370-3p
ENSRNOG00000049255		rno-miR-760-3p
ENSRNOG00000049255		rno-miR-770-3p
ENSRNOG00000049255		rno-miR-874-5p
ENSRNOG00000048411		novel_298
ENSRNOG00000048411		novel_378
ENSRNOG00000048411		novel_379
ENSRNOG00000048411		novel_602
ENSRNOG00000048411		novel_655
ENSRNOG00000048411		novel_958
ENSRNOG00000048411		rno-miR-150-3p
ENSRNOG00000048411		rno-miR-222-3p
ENSRNOG00000048411		rno-miR-3552
ENSRNOG00000042499		novel_1078
ENSRNOG00000042499		novel_1108
ENSRNOG00000042499		rno-miR-615
ENSRNOG00000042499		rno-miR-7578
ENSRNOG00000042499		novel_1059
ENSRNOG00000039749		novel_1216
ENSRNOG00000039749		novel_584
ENSRNOG00000039749		novel_654
ENSRNOG00000039749		novel_948
ENSRNOG00000039749		rno-miR-138-5p
ENSRNOG00000039749		rno-miR-6315
ENSRNOG00000039749		rno-miR-667-5p
ENSRNOG00000039086		novel_1095
ENSRNOG00000039086		rno-miR-3085
ENSRNOG00000039086		rno-miR-349
ENSRNOG00000038891		novel_347
ENSRNOG00000038891		rno-miR-879-5p
ENSRNOG00000034254		rno-miR-153-5p
ENSRNOG00000029886		novel_572
ENSRNOG00000029886		rno-miR-540-3p
ENSRNOG00000029886		rno-miR-764-3p
ENSRNOG00000021248		novel_656
ENSRNOG00000021248		novel_789
ENSRNOG00000021248		novel_800
ENSRNOG00000021248		rno-miR-222-5p
ENSRNOG00000021248		rno-miR-3569
ENSRNOG00000019328		novel_1055
ENSRNOG00000019328		novel_1067
ENSRNOG00000019328		rno-miR-128-3p
ENSRNOG00000019328		rno-miR-27a-3p
ENSRNOG00000019328		rno-miR-27b-3p
ENSRNOG00000019328		rno-miR-28-3p
ENSRNOG00000019328		rno-miR-3586-3p
ENSRNOG00000019328		rno-miR-423-5p
ENSRNOG00000018655		novel_1095
ENSRNOG00000018655		novel_646
ENSRNOG00000018655		novel_681
ENSRNOG00000018655		novel_915
ENSRNOG00000018655		rno-miR-349
ENSRNOG00000018590		novel_340
ENSRNOG00000018590		novel_468
ENSRNOG00000018590		novel_634
ENSRNOG00000018590		rno-miR-1843a-5p
ENSRNOG00000018087		rno-miR-17-1-3p
ENSRNOG00000018087		rno-miR-28-3p
ENSRNOG00000015277		novel_476
ENSRNOG00000015277		novel_795
ENSRNOG00000015277		novel_937
ENSRNOG00000013794		novel_347
ENSRNOG00000013794		novel_410
ENSRNOG00000013794		novel_543
ENSRNOG00000013794		novel_811
ENSRNOG00000013794		rno-miR-349
ENSRNOG00000013794		rno-miR-378a-5p
ENSRNOG00000013484		novel_993
ENSRNOG00000013484		rno-miR-3593-5p
ENSRNOG00000013195		novel_373
ENSRNOG00000013195		novel_763
ENSRNOG00000013195		novel_863
ENSRNOG00000013195		rno-miR-23b-5p
ENSRNOG00000013195		rno-miR-326-3p
ENSRNOG00000013195		rno-miR-330-3p
ENSRNOG00000013195		rno-miR-339-5p
ENSRNOG00000013195		rno-miR-504
ENSRNOG00000011824		novel_1232
ENSRNOG00000011824		rno-miR-127-5p
ENSRNOG00000011824		rno-miR-532-3p
ENSRNOG00000011145		novel_358
ENSRNOG00000011145		novel_373
ENSRNOG00000011145		novel_436
ENSRNOG00000011145		novel_634
ENSRNOG00000011145		novel_795
ENSRNOG00000011145		rno-miR-1188-5p
ENSRNOG00000011145		rno-miR-207
ENSRNOG00000011145		rno-miR-337-3p
ENSRNOG00000011145		rno-miR-3541
ENSRNOG00000011145		rno-miR-5132-5p
ENSRNOG00000011145		rno-miR-615
ENSRNOG00000011145		rno-miR-6318
ENSRNOG00000011145		rno-miR-702-5p
ENSRNOG00000011145		novel_1022
ENSRNOG00000011145		novel_264
ENSRNOG00000011145		novel_586
ENSRNOG00000011145		novel_601
ENSRNOG00000011145		rno-miR-211-3p
ENSRNOG00000011145		rno-miR-540-5p
ENSRNOG00000009779		novel_240
ENSRNOG00000009779		novel_510
ENSRNOG00000009779		novel_655
ENSRNOG00000009779		novel_819
ENSRNOG00000009779		novel_900
ENSRNOG00000009779		rno-miR-150-5p
ENSRNOG00000009779		rno-miR-17-2-3p
ENSRNOG00000009779		rno-miR-1956-3p
ENSRNOG00000009779		rno-miR-3084a-3p
ENSRNOG00000009779		rno-miR-3085
ENSRNOG00000009779		rno-miR-329-5p
ENSRNOG00000009779		rno-miR-488-5p
ENSRNOG00000009197		novel_505
ENSRNOG00000009197		rno-miR-764-3p
ENSRNOG00000008490		novel_739
ENSRNOG00000007650		rno-miR-490-3p
ENSRNOG00000007338		novel_1095
ENSRNOG00000007338		novel_470
ENSRNOG00000007338		novel_508
ENSRNOG00000007338		novel_745
ENSRNOG00000007338		novel_800
ENSRNOG00000007338		novel_937
ENSRNOG00000007338		rno-miR-145-5p
ENSRNOG00000007338		rno-miR-199a-5p
ENSRNOG00000007338		rno-miR-3072
ENSRNOG00000007338		rno-miR-6323
ENSRNOG00000007338		rno-miR-673-5p
ENSRNOG00000007338		rno-miR-702-3p
ENSRNOG00000007227		rno-miR-193a-5p
ENSRNOG00000007227		rno-miR-3075
ENSRNOG00000007227		rno-miR-3473
ENSRNOG00000007227		rno-miR-423-5p
ENSRNOG00000007227		rno-miR-881-3p
ENSRNOG00000006048		rno-miR-23b-5p
ENSRNOG00000003172		novel_392
ENSRNOG00000003172		novel_917
ENSRNOG00000003172		rno-miR-130a-5p
ENSRNOG00000003172		rno-miR-193b-5p
ENSRNOG00000003172		rno-miR-221-3p
ENSRNOG00000003172		rno-miR-222-3p
ENSRNOG00000003172		rno-miR-298-5p
ENSRNOG00000003172		rno-miR-326-3p
ENSRNOG00000003172		rno-miR-343
ENSRNOG00000003172		rno-miR-3541
ENSRNOG00000002919		novel_285
ENSRNOG00000002919		novel_373
ENSRNOG00000002919		novel_546
ENSRNOG00000002919		rno-miR-128-2-5p
ENSRNOG00000002919		rno-miR-194-3p
ENSRNOG00000002919		rno-miR-3562
ENSRNOG00000002919		rno-miR-485-3p
ENSRNOG00000002919		rno-miR-671
ENSRNOG00000002919		novel_785
ENSRNOG00000002919		novel_958
ENSRNOG00000002919		rno-miR-25-5p
ENSRNOG00000002919		rno-miR-298-5p
ENSRNOG00000002919		rno-miR-504
ENSRNOG00000002919		rno-miR-6332
ENSRNOG00000002919		novel_1034
ENSRNOG00000002919		novel_1094
ENSRNOG00000002919		novel_422
ENSRNOG00000002919		novel_423
ENSRNOG00000002919		novel_572
ENSRNOG00000002919		novel_795
ENSRNOG00000002919		novel_934
ENSRNOG00000002919		rno-miR-6315
ENSRNOG00000001633		rno-miR-764-3p
ENSRNOG00000001476		novel_1078
ENSRNOG00000001476		novel_1094
ENSRNOG00000001476		novel_1197
ENSRNOG00000001476		novel_251
ENSRNOG00000001476		novel_430
ENSRNOG00000001476		novel_601
ENSRNOG00000001476		novel_654
ENSRNOG00000001476		novel_863
ENSRNOG00000001476		rno-miR-1306-5p
ENSRNOG00000001476		rno-miR-1956-5p
ENSRNOG00000001476		rno-miR-336-5p
ENSRNOG00000001476		rno-miR-423-5p
ENSRNOG00000001476		rno-miR-665
ENSRNOG00000001476		rno-miR-673-5p
ENSRNOG00000001476		rno-miR-674-5p
ENSRNOG00000001476		rno-miR-702-3p
ENSRNOG00000001261		novel_1199
ENSRNOG00000001261		novel_358
ENSRNOG00000001261		rno-miR-193a-5p
ENSRNOG00000001261		rno-miR-497-3p
ENSRNOG00000001261		rno-miR-504
ENSRNOG00000001261		rno-miR-93-3p

## Sheet: PVNgather
PVN DEmRNA_predicted_miRNA
novel_331
novel_381
novel_482
novel_499
novel_691
rno-miR-298-5p
rno-miR-330-3p
rno-miR-3557-3p
rno-miR-3594-5p
rno-miR-6328
novel_296
novel_440
novel_601
rno-miR-134-3p
rno-miR-17-1-3p
rno-miR-1956-5p
rno-miR-204-3p
rno-miR-370-3p
rno-miR-6318
rno-miR-6332
novel_1041
novel_1232
novel_330
novel_378
novel_485
novel_557
novel_607
novel_646
novel_964
rno-miR-342-3p
rno-miR-351-3p
rno-miR-3541
rno-miR-3583-3p
rno-miR-423-5p
rno-miR-504
novel_1070
novel_1078
novel_1094
novel_436
rno-let-7b-5p
novel_264
novel_812
novel_889
rno-miR-665
novel_1076
novel_325
novel_358
rno-miR-187-3p
rno-miR-339-5p
rno-miR-5132-3p
rno-miR-6315
novel_373
novel_590
novel_789
novel_826
rno-miR-1224
rno-miR-5132-5p
rno-miR-667-5p
novel_1057
novel_240
novel_251
novel_397
novel_421
novel_556
novel_779
novel_801
rno-let-7a-2-3p
rno-let-7g-3p
rno-miR-331-3p
rno-miR-351-5p
rno-miR-3562
rno-miR-361-3p
rno-miR-378a-5p
rno-miR-449c-5p
rno-miR-450b-3p
rno-miR-615
rno-miR-6323
rno-miR-760-5p
novel_1107
novel_340
novel_321
novel_420
novel_639
rno-miR-181b-5p
rno-miR-181d-5p
rno-miR-187-5p
rno-miR-146a-5p
rno-miR-146b-5p
rno-miR-185-5p
rno-miR-455-3p
rno-miR-760-3p
novel_285
novel_353
novel_900
novel_909
novel_917
rno-miR-128-2-5p
rno-miR-130b-5p
rno-miR-140-3p
rno-miR-3085
rno-miR-326-3p
rno-miR-343
rno-miR-344g
rno-miR-3547
rno-miR-3552
rno-miR-483-3p
novel_403
novel_462
novel_510
novel_1079
novel_543
novel_597
novel_819
rno-miR-125a-5p
rno-miR-125b-5p
rno-miR-1956-3p
rno-miR-664-1-5p
rno-miR-664-2-5p
novel_671
rno-miR-485-5p
novel_526
novel_910
rno-miR-365-5p
novel_1139
novel_483
novel_929
rno-miR-493-3p
novel_811
rno-let-7i-5p
novel_630
novel_384
rno-miR-6216
novel_1197
novel_572
rno-miR-3577
rno-miR-150-3p
rno-miR-192-3p
novel_627
novel_786
rno-miR-25-5p
rno-miR-3473
rno-miR-6215
novel_584
novel_598
novel_936
novel_958
rno-miR-128-1-5p
rno-miR-18a-3p
rno-miR-30c-1-3p
rno-miR-30c-2-3p
rno-miR-412-5p
rno-miR-296-3p
novel_586
novel_695
novel_842
rno-miR-329-3p
rno-miR-702-3p
novel_1111
novel_297
novel_366
novel_398
novel_583
novel_656
novel_792
novel_853
novel_928
rno-miR-1188-5p
rno-miR-133a-3p
rno-miR-133b-3p
rno-miR-27a-5p
rno-miR-330-5p
rno-miR-3593-5p
rno-miR-874-3p
rno-miR-92a-3p
novel_1026
rno-miR-328a-3p
rno-miR-328b-3p
novel_551
novel_563
rno-miR-466b-3p
novel_1185
novel_681
rno-miR-214-3p
rno-miR-326-5p
rno-miR-328a-5p
rno-miR-702-5p
rno-miR-708-5p
rno-miR-877
rno-miR-324-3p
rno-miR-802-3p
rno-miR-3102
rno-miR-540-3p
rno-miR-149-3p
novel_289
rno-miR-3573-3p
novel_1186
novel_652
novel_874
rno-miR-107-5p
novel_745
rno-miR-3542
rno-miR-320-3p
rno-miR-493-5p
novel_506
rno-miR-105
rno-miR-291a-3p
novel_1023
novel_1036
novel_692
novel_844
rno-miR-501-5p
rno-miR-92b-3p
rno-miR-17-5p
rno-miR-20a-5p
rno-miR-24-1-5p
rno-miR-24-2-5p
rno-miR-25-3p
rno-miR-3548
novel_1032
novel_304
novel_322
novel_795
rno-miR-497-5p
novel_655
novel_763
rno-miR-93-3p
novel_1142
rno-miR-106b-3p
rno-miR-532-3p
novel_626
rno-miR-125a-3p
rno-miR-3569
rno-miR-871-5p
novel_1001
novel_234
novel_266
novel_423
rno-miR-103-1-5p
rno-miR-1188-3p
rno-miR-133c
novel_940
novel_943
rno-miR-199a-5p
rno-miR-3072
rno-miR-3099
novel_1007
novel_1119
rno-miR-92b-5p
novel_1013
novel_379
rno-miR-383-3p
novel_634
novel_1174
novel_342
rno-miR-150-5p
rno-miR-210-5p
rno-miR-3543
novel_1165
rno-miR-31a-5p
novel_957
novel_527
rno-miR-540-5p
rno-miR-667-3p
novel_546
rno-miR-205
rno-miR-346
rno-miR-349
rno-miR-3550
rno-miR-503-3p
rno-miR-770-3p
novel_995
rno-miR-3564
novel_476
novel_840
novel_1123
novel_668
novel_767
novel_850
rno-miR-362-3p
rno-miR-874-5p
novel_298
novel_602
rno-miR-222-3p
novel_1108
rno-miR-7578
novel_1059
novel_1216
novel_654
novel_948
rno-miR-138-5p
novel_1095
novel_347
rno-miR-879-5p
rno-miR-153-5p
rno-miR-764-3p
novel_800
rno-miR-222-5p
novel_1055
novel_1067
rno-miR-128-3p
rno-miR-27a-3p
rno-miR-27b-3p
rno-miR-28-3p
rno-miR-3586-3p
novel_915
novel_468
rno-miR-1843a-5p
novel_937
novel_410
novel_993
novel_863
rno-miR-23b-5p
rno-miR-127-5p
rno-miR-207
rno-miR-337-3p
novel_1022
rno-miR-211-3p
rno-miR-17-2-3p
rno-miR-3084a-3p
rno-miR-329-5p
rno-miR-488-5p
novel_505
novel_739
rno-miR-490-3p
novel_470
novel_508
rno-miR-145-5p
rno-miR-673-5p
rno-miR-193a-5p
rno-miR-3075
rno-miR-881-3p
novel_392
rno-miR-130a-5p
rno-miR-193b-5p
rno-miR-221-3p
rno-miR-194-3p
rno-miR-485-3p
rno-miR-671
novel_785
novel_1034
novel_422
novel_934
novel_430
rno-miR-1306-5p
rno-miR-336-5p
rno-miR-674-5p
novel_1199
rno-miR-497-3p
