# Supplementary material for: Electroacupuncture alleviates perioperative hypothalamus-pituitary-adrenal axis dysfunction via circRNA-miRNA-mRNA networks
Source: Front Mol Neurosci. 2023 Jan 25;16:1115569. doi: 10.3389/fnmol.2023.1115569 (PMC9905746; doi:10.3389/fnmol.2023.1115569)
Supplement: Supplementary file 1 [file Data_Sheet_1.ZIP › Raw data/Fig5/Fig5A/2_DEmiRNA.xlsx]

## Sheet: PVN DE_miRNA
PVN DEmiRNA
rno-miR-410-3p
rno-miR-22-3p
rno-miR-128-3p
rno-miR-380-3p
rno-miR-30b-5p
rno-miR-139-5p
rno-miR-34a-5p
rno-miR-3543
rno-miR-434-3p
rno-let-7b-5p
rno-miR-329-3p
novel_854
rno-miR-204-3p
rno-miR-547-3p
rno-miR-29a-3p
rno-miR-551b-3p
rno-miR-455-5p
rno-miR-365-3p
rno-miR-3576
rno-miR-539-5p
rno-miR-369-3p
rno-miR-376a-5p
rno-miR-384-3p
rno-miR-3587
rno-miR-29b-3p
rno-miR-138-1-3p
rno-miR-151-5p
rno-miR-3586-3p
rno-let-7i-3p
rno-miR-3084a-3p
rno-miR-425-5p
rno-miR-138-5p
rno-miR-331-3p
rno-miR-145-5p
rno-miR-204-5p
rno-miR-3065-5p
rno-miR-338-3p
rno-miR-455-3p
rno-miR-124-5p
rno-miR-19a-3p
rno-miR-495
novel_583
rno-miR-31a-5p
rno-miR-31a-3p
rno-miR-223-3p
rno-miR-206-3p
rno-miR-1b
rno-miR-451-5p
rno-miR-34c-5p
rno-miR-3099
rno-miR-200a-5p
rno-miR-200b-3p
rno-miR-34c-3p
rno-miR-3548
rno-miR-3579
rno-miR-380-5p
rno-miR-203b-5p
rno-miR-379-5p
rno-miR-140-3p
rno-miR-182
rno-miR-203a-3p
rno-miR-873-3p
rno-miR-486
rno-miR-152-3p
rno-miR-667-5p
rno-miR-33-5p
rno-miR-375-3p
rno-miR-134-5p
rno-miR-10a-5p
rno-miR-1224
novel_778
rno-miR-183-5p
rno-miR-3553
rno-miR-672-5p
rno-miR-741-3p
rno-miR-382-5p
rno-miR-653-5p
rno-miR-99b-3p
rno-miR-200c-3p
rno-miR-34b-5p
rno-miR-10b-5p
rno-miR-379-3p
rno-miR-30c-5p
rno-miR-411-3p
rno-miR-30a-3p
rno-miR-125b-2-3p
rno-miR-92b-3p
rno-miR-27b-3p
rno-miR-351-5p
rno-miR-125a-5p
rno-miR-191a-5p
rno-miR-205
rno-miR-222-3p
rno-miR-322-3p
rno-miR-429
rno-miR-187-5p
rno-let-7b-3p
rno-miR-181c-3p
rno-miR-872-3p
rno-miR-181a-2-3p
rno-miR-296-3p
rno-let-7e-3p
rno-miR-328a-3p
rno-miR-219a-5p
rno-miR-144-3p
rno-miR-376a-3p
rno-miR-136-5p
rno-miR-32-5p
rno-miR-24-2-5p
rno-miR-344g
rno-miR-30e-5p
rno-miR-493-5p
rno-miR-132-5p
novel_407
rno-let-7f-2-3p
rno-miR-153-3p
rno-miR-340-5p
rno-miR-493-3p
rno-miR-497-5p
rno-miR-1843a-5p
rno-miR-376b-5p
novel_991
rno-miR-193a-3p
rno-miR-218b
rno-miR-17-1-3p
rno-miR-326-3p
rno-miR-324-5p
rno-miR-3556b
rno-miR-29c-3p
rno-miR-98-3p
rno-miR-29c-5p
rno-miR-1843b-5p
novel_157
rno-miR-499-5p
rno-miR-218a-5p
rno-miR-875
rno-miR-190a-5p
novel_242
rno-miR-151-3p
rno-miR-764-5p
