# Supplementary material for: Electroacupuncture alleviates perioperative hypothalamus-pituitary-adrenal axis dysfunction via circRNA-miRNA-mRNA networks
Source: Front Mol Neurosci. 2023 Jan 25;16:1115569. doi: 10.3389/fnmol.2023.1115569 (PMC9905746; doi:10.3389/fnmol.2023.1115569)
Supplement: Supplementary file 1 [file Data_Sheet_1.ZIP › Raw data/Fig5/Fig5A/3_intersected nmiRNA_35.xlsx]

## Sheet: Sheet1
PVN intersected miRNA
rno-miR-128-3p
rno-miR-3543
rno-let-7b-5p
rno-miR-329-3p
rno-miR-204-3p
rno-miR-3586-3p
rno-miR-3084a-3p
rno-miR-138-5p
rno-miR-331-3p
rno-miR-145-5p
rno-miR-455-3p
novel_583
rno-miR-31a-5p
rno-miR-3099
rno-miR-3548
rno-miR-140-3p
rno-miR-667-5p
rno-miR-1224
rno-miR-92b-3p
rno-miR-27b-3p
rno-miR-351-5p
rno-miR-125a-5p
rno-miR-205
rno-miR-222-3p
rno-miR-187-5p
rno-miR-296-3p
rno-miR-328a-3p
rno-miR-24-2-5p
rno-miR-344g
rno-miR-493-5p
rno-miR-493-3p
rno-miR-497-5p
rno-miR-1843a-5p
rno-miR-17-1-3p
rno-miR-326-3p
