# Supplementary material for: Electroacupuncture alleviates perioperative hypothalamus-pituitary-adrenal axis dysfunction via circRNA-miRNA-mRNA networks
Source: Front Mol Neurosci. 2023 Jan 25;16:1115569. doi: 10.3389/fnmol.2023.1115569 (PMC9905746; doi:10.3389/fnmol.2023.1115569)
Supplement: Supplementary file 1 [file Data_Sheet_1.ZIP › Raw data/Fig5/Fig5C/PVNDEmiRNA_TargetmRNA.xlsx]

## Sheet: PVN HTVSNC up
sRNA	PVNHT_readcount	PVNNC_readcount	log2FoldChange	pval	padj	target_geneid	Name	Description
rno-miR-410-3p	4296.76	3485.73	0.29882	0.0004476	0.020589	--	--	--
rno-miR-22-3p	7145.64	5707.72	0.31883	0.0011516	0.046352	ENSRNOG00000000661&&ENSRNOG00000000779&&ENSRNOG00000000826&&ENSRNOG00000000831&&ENSRNOG00000001172&&ENSRNOG00000001357&&ENSRNOG00000001874&&ENSRNOG00000003186&&ENSRNOG00000005765&&ENSRNOG00000005766&&ENSRNOG00000006578&&ENSRNOG00000007437&&ENSRNOG00000007561&&ENSRNOG00000007613&&ENSRNOG00000008596&&ENSRNOG00000008891&&ENSRNOG00000009090&&ENSRNOG00000009264&&ENSRNOG00000009596&&ENSRNOG00000011382&…	Hps4 && Znrd1 && Flot1 && Gtf2h4 && Rnf10 && Mblac1 && Slc7a4 && Anks3 && Ap4s1 && Tbc1d20 && Odf1 && Irf5 && Glb1l2 && C1qtnf5 && Ttll9 && Ift20 && Dad1 && Erc1 && LOC103689945 && Wdr33 && Rmdn3 && Car7 && Bin1 && Ints9 && Ift46 && Epc1 && Spg21 && Map3k12 && Nim1k && Arhgap1 && Hydin && Tab1 && Cltb && LOC100911615 && Aaed1 && Ipo4 && Lmna && Sufu && Mrps12 && Stn1 && Ppp2r5b && Bop1 && Msl2 &&…	HPS4, biogenesis of lysosomal organelles complex 3 subunit 2 [Source:RGD Symbol;Acc:1308070] && zinc ribbon domain containing 1 [Source:RGD Symbol;Acc:1303114] && flotillin 1 [Source:RGD Symbol;Acc:70991] && general transcription factor 2H subunit 4 [Source:RGD Symbol;Acc:1303309] && ring finger protein 10 [Source:RGD Symbol;Acc:1309282] && metallo-beta-lactamase domain containing 1 [Source:RGD S…
rno-miR-128-3p	112268	78721	0.49137	0.0016265	0.056034	ENSRNOG00000001035&&ENSRNOG00000001211&&ENSRNOG00000001396&&ENSRNOG00000001742&&ENSRNOG00000001962&&ENSRNOG00000004165&&ENSRNOG00000004401&&ENSRNOG00000005023&&ENSRNOG00000005031&&ENSRNOG00000006889&&ENSRNOG00000007283&&ENSRNOG00000007850&&ENSRNOG00000008082&&ENSRNOG00000008257&&ENSRNOG00000008312&&ENSRNOG00000011162&&ENSRNOG00000011981&&ENSRNOG00000014815&&ENSRNOG00000016225&&ENSRNOG00000016491&…	Gtf2h3 && Gatd3a && Mospd3 && Clcn2 && Fam3b && Prkd1 && Mrpl13 && Agr2 && Surf6 && Ambp && Erlec1 && Mok && Rgs6 && Mfap2 && Stra6 && Smco4 && Slc39a13 && Myoz2 && Fgd3 && Fam110d && Fam83f && Phf7 && Phgdh && Rhot2 && Cope && Ech1 && RGD1565059 && Rab20 && L3mbtl2 && Lcn9 && Fcar && Etnk2 && Zfp251 && Tf && Swt1 && Gatd1 && LOC108348101 && Nfatc3 && Aff1-as1 && Leng1	general transcription factor IIH subunit 3 [Source:RGD Symbol;Acc:1305494] && glutamine amidotransferase like class 1 domain containing 3A [Source:RGD Symbol;Acc:1303003] && motile sperm domain containing 3 [Source:RGD Symbol;Acc:1304973] && chloride voltage-gated channel 2 [Source:RGD Symbol;Acc:2361] && family with sequence similarity 3, member B [Source:RGD Symbol;Acc:1311662] && protein kinas…
rno-miR-380-3p	5468.61	4512.91	0.27355	0.0021817	0.056034	ENSRNOG00000011521&&ENSRNOG00000013572&&ENSRNOG00000016731&&ENSRNOG00000020779&&ENSRNOG00000036829	Filip1 && Lxn && Tpm2 && Kcna7 && Nckap1l	filamin A interacting protein 1 [Source:RGD Symbol;Acc:628597] && latexin [Source:RGD Symbol;Acc:68361] && tropomyosin 2 [Source:RGD Symbol;Acc:1559479] && potassium voltage-gated channel subfamily A member 7 [Source:RGD Symbol;Acc:1309632] && NCK associated protein 1 like [Source:RGD Symbol;Acc:1312032]
rno-miR-30b-5p	6855.3	3905.27	0.72874	0.002372	0.056034	ENSRNOG00000000848&&ENSRNOG00000007629&&ENSRNOG00000010841&&ENSRNOG00000012817&&ENSRNOG00000015948&&ENSRNOG00000016813&&ENSRNOG00000017509&&ENSRNOG00000018122&&ENSRNOG00000027564&&ENSRNOG00000032508&&ENSRNOG00000049988&&ENSRNOG00000062285	Gpank1 && Sf3a3 && Col8a2 && Lrrc17 && Slc1a5 && Tia1 && Eed && Tspan17 && Tsga10ip && Acot5 && Mbtd1 && Pou5f2	G patch domain and ankyrin repeats 1 [Source:RGD Symbol;Acc:1303304] && splicing factor 3a, subunit 3 [Source:RGD Symbol;Acc:1308726] && collagen type VIII alpha 2 chain [Source:RGD Symbol;Acc:1305182] && leucine rich repeat containing 17 [Source:RGD Symbol;Acc:1560165] && solute carrier family 1 member 5 [Source:RGD Symbol;Acc:708512] && TIA1 cytotoxic granule-associated RNA binding protein [Sou…
rno-miR-139-5p	23637.6	17724.9	0.40329	0.0024211	0.056034	ENSRNOG00000000777&&ENSRNOG00000002232&&ENSRNOG00000002898&&ENSRNOG00000002922&&ENSRNOG00000003332&&ENSRNOG00000004534&&ENSRNOG00000004698&&ENSRNOG00000006228&&ENSRNOG00000006356&&ENSRNOG00000006432&&ENSRNOG00000007988&&ENSRNOG00000008869&&ENSRNOG00000008939&&ENSRNOG00000010224&&ENSRNOG00000010902&&ENSRNOG00000011096&&ENSRNOG00000011171&&ENSRNOG00000011308&&ENSRNOG00000012162&&ENSRNOG00000012573&…	RT1-S3 && Aff1 && Nme7 && Adora2b && Nt5m && Spdya && Cd244 && Pdia4 && RGD1562229 && Trnt1 && Timm22 && Ppp1r9a && Nxph1 && Rab30 && Eloa && LOC688583 && Rims3 && Uhrf2 && Mpdu1 && Dlgap2 && Spata25 && Arhgap1 && Casp2 && Cnp && Otud4 && Pdcd1 && Atg16l2 && Ackr3 && Lamtor1 && Lgals7 && Atl3 && Mrap && Cntrl && Pnpla5 && Frem1 && Rtel1 && Sox5 && Klhl1 && Zfp605 && Ffar3 && LOC100911581 && B3gat…	RT1 class Ib, locus S3 [Source:RGD Symbol;Acc:735037] && AF4/FMR2 family, member 1 [Source:RGD Symbol;Acc:1307940] && NME/NM23 family member 7 [Source:RGD Symbol;Acc:619880] && adenosine A2B receptor [Source:RGD Symbol;Acc:2050] && 5',3'-nucleotidase, mitochondrial [Source:RGD Symbol;Acc:1309622] && speedy/RINGO cell cycle regulator family member A [Source:RGD Symbol;Acc:621730] && CD244 molecule…
rno-miR-34a-5p	2666.9	1902.74	0.4652	0.0044928	0.080371	ENSRNOG00000000068&&ENSRNOG00000000129&&ENSRNOG00000000231&&ENSRNOG00000000466&&ENSRNOG00000000693&&ENSRNOG00000000697&&ENSRNOG00000000780&&ENSRNOG00000000962&&ENSRNOG00000000983&&ENSRNOG00000000989&&ENSRNOG00000001004&&ENSRNOG00000001091&&ENSRNOG00000001126&&ENSRNOG00000001149&&ENSRNOG00000001567&&ENSRNOG00000001710&&ENSRNOG00000001715&&ENSRNOG00000001890&&ENSRNOG00000003098&&ENSRNOG00000003163&…	Ppp2r5a && Phf24 && Kctd17 && Hsd17b8 && Svop && Coro1c && Ppp1r11 && Slc15a4 && Zfp394 && Bud31 && Ncor2 && Hip1r && Fbxw8 && Pxn && Krtap14 && Abcf3 && Ece2 && Txnrd2 && Prom1 && Sdhc && Fmnl1 && Map3k14 && Capn8 && Jpt1 && Nono && Rgs9 && Grip1 && Tmem94 && Coro7 && Arhgap30 && Eml5 && Fbxw9 && Lgr5 && Cep131 && E2f6 && Aurka && Muc15 && Smc6 && Scn3a && C1qtnf7 && Tbc1d25 && LOC100125367 && P…	protein phosphatase 2, regulatory subunit B', alpha [Source:RGD Symbol;Acc:1308022] && PHD finger protein 24 [Source:RGD Symbol;Acc:1559864] && potassium channel tetramerization domain containing 17 [Source:RGD Symbol;Acc:1311154] && hydroxysteroid (17-beta) dehydrogenase 8 [Source:RGD Symbol;Acc:1303158] && SV2 related protein [Source:RGD Symbol;Acc:620277] && coronin 1C [Source:RGD Symbol;Acc:1…
rno-miR-3543	25923.6	21987.7	0.23475	0.0059618	0.092441	ENSRNOG00000000989&&ENSRNOG00000001484&&ENSRNOG00000002246&&ENSRNOG00000003456&&ENSRNOG00000003497&&ENSRNOG00000003806&&ENSRNOG00000004466&&ENSRNOG00000005124&&ENSRNOG00000005151&&ENSRNOG00000005362&&ENSRNOG00000005719&&ENSRNOG00000007801&&ENSRNOG00000008074&&ENSRNOG00000008416&&ENSRNOG00000008466&&ENSRNOG00000008584&&ENSRNOG00000009208&&ENSRNOG00000009596&&ENSRNOG00000009739&&ENSRNOG00000010224&…	Bud31 && Castor2 && Slc30a9 && Actrt1 && Thoc6 && Gpr65 && Fam210b && Plekhh2 && Dync2li1 && Rab3ip && Emc4 && R3hdm2 && Cyp11a1 && Gimap5 && Lbx2 && Rnaseh1 && Pibf1 && LOC103689945 && Washc5 && Rab30 && Prag1 && Aadat && Fbxo10 && Aspg && Clec4f && Ppp4r1 && Sf3b5 && Tjp2 && Galnt1 && Fgd3 && Ciapin1 && Slc18b1 && Slc12a7 && Nt5c3b && Eif5a && Apobr && Cd14 && Crat && Nectin2 && Syt3 && Vwf && …	BUD31 homolog [Source:RGD Symbol;Acc:621103] && cytosolic arginine sensor for mTORC1 subunit 2 [Source:RGD Symbol;Acc:1304672] && solute carrier family 30 member 9 [Source:RGD Symbol;Acc:1593180] && actin-related protein T1 [Source:RGD Symbol;Acc:1359559] && THO complex 6 [Source:RGD Symbol;Acc:708553] && G-protein coupled receptor 65 [Source:RGD Symbol;Acc:1311832] && family with sequence simila…
rno-miR-434-3p	25923.6	21987.7	0.23475	0.0059618	0.092441	ENSRNOG00000019596&&ENSRNOG00000024144&&ENSRNOG00000031222&&ENSRNOG00000038291	Smg9 && Cdipt && RGD1561327 && Lrrc63	SMG9 nonsense mediated mRNA decay factor [Source:RGD Symbol;Acc:1309888] && CDP-diacylglycerol--inositol 3-phosphatidyltransferase [Source:RGD Symbol;Acc:620576] && similar to melanoma antigen family A, 10 [Source:RGD Symbol;Acc:1561327] && leucine rich repeat containing 63 [Source:RGD Symbol;Acc:1559507]
rno-let-7b-5p	12705	11183.2	0.18272	0.0063032	0.092441	ENSRNOG00000000098&&ENSRNOG00000001415&&ENSRNOG00000003629&&ENSRNOG00000004591&&ENSRNOG00000005575&&ENSRNOG00000005729&&ENSRNOG00000006551&&ENSRNOG00000007097&&ENSRNOG00000007654&&ENSRNOG00000008951&&ENSRNOG00000009440&&ENSRNOG00000009545&&ENSRNOG00000009712&&ENSRNOG00000010665&&ENSRNOG00000011208&&ENSRNOG00000011713&&ENSRNOG00000012337&&ENSRNOG00000012954&&ENSRNOG00000013564&&ENSRNOG00000013783&…	Rnf115 && Ap1s1 && Nvl && Alg12 && Abi3 && Palm3 && Dcaf15 && Gpatch3 && Lrig3 && Rasl10a && Gucy1b2 && Polr1a && Gale && Ccr7 && Rapsn && LOC691113 && Pde1c && Eefsec && Dok3 && Efhd2 && Zdhhc12 && Sh3bgrl3 && Galnt1 && Sema4c && Ngf && Duox2 && P2rx1 && Pqlc2 && Ercc2 && Apbb3 && Adam8 && B3gnt7 && Pld3 && Leng8 && Arv1 && Cln3 && Pc && Arhgef2 && Cideb && Pafah1b3 && Nme6 && Gpr137 && Shld1 &&…	ring finger protein 115 [Source:RGD Symbol;Acc:1305315] && adaptor related protein complex 1 subunit sigma 1 [Source:RGD Symbol;Acc:1305911] && nuclear VCP-like [Source:RGD Symbol;Acc:1311270] && ALG12, alpha-1,6-mannosyltransferase [Source:RGD Symbol;Acc:1304826] && ABI family, member 3 [Source:RGD Symbol;Acc:1311794] && paralemmin 3 [Source:RGD Symbol;Acc:2323602] && DDB1 and CUL4 associated fa…
rno-miR-329-3p	3671.79	2625.82	0.45879	0.0092738	0.12442	ENSRNOG00000000974&&ENSRNOG00000002420&&ENSRNOG00000004145&&ENSRNOG00000007607&&ENSRNOG00000008037&&ENSRNOG00000008564&&ENSRNOG00000008746&&ENSRNOG00000008806&&ENSRNOG00000008924&&ENSRNOG00000009646&&ENSRNOG00000010765&&ENSRNOG00000010859&&ENSRNOG00000012162&&ENSRNOG00000012841&&ENSRNOG00000015980&&ENSRNOG00000016254&&ENSRNOG00000017290&&ENSRNOG00000017731&&ENSRNOG00000017915&&ENSRNOG00000018853&…	Zfp358 && Zc3h7a && Prorsd1 && Nr4a1 && Tmed1 && Tmem222 && Dtd1 && Clip4 && Arhgef12 && Nyx && Vcl && Zyg11b && Mpdu1 && Alg11 && Dclre1c && Sema4c && Zfp335 && Agpat4 && Dvl2 && Slc28a3 && Sgta && Vegfb && Tmem201 && Rgs3 && Rmdn1 && Usp7 && Prr30 && Rnase9 && Chmp4bl1 && Fosb && Mef2a && Teddm1 && Mphosph6 && Stambpl1 && Gpx5 && Prr12 && Taf9b	zinc finger protein 358 [Source:RGD Symbol;Acc:1310416] && zinc finger CCCH type containing 7 A [Source:RGD Symbol;Acc:1311225] && prolyl-tRNA synthetase associated domain containing 1 [Source:RGD Symbol;Acc:1308179] && nuclear receptor subfamily 4, group A, member 1 [Source:RGD Symbol;Acc:620029] && transmembrane p24 trafficking protein 1 [Source:RGD Symbol;Acc:1311679] && transmembrane protein …
novel_854	122.877	85.2026	0.48786	0.010267	NA	ENSRNOG00000001099&&ENSRNOG00000001284&&ENSRNOG00000001454&&ENSRNOG00000002061&&ENSRNOG00000003841&&ENSRNOG00000007084&&ENSRNOG00000008597&&ENSRNOG00000008845&&ENSRNOG00000011435&&ENSRNOG00000014869&&ENSRNOG00000015614&&ENSRNOG00000015914&&ENSRNOG00000016361&&ENSRNOG00000018342&&ENSRNOG00000020425&&ENSRNOG00000020441&&ENSRNOG00000022307&&ENSRNOG00000024338&&ENSRNOG00000033164&&ENSRNOG00000043182&…	Rbak && Uncx && Eif4h && Ptpn13 && Kcnh1 && March10 && Tada3 && Pdrg1 && Osbpl10 && Wdr31 && Ppp1r16b && U2af2 && Plcd4 && Ctif && Stim1 && Wnk4 && Acap3 && LOC690276 && Cyp2b3 && Sept6 && Tmem234 && RGD1564664	RB-associated KRAB zinc finger [Source:RGD Symbol;Acc:1562875] && UNC homeobox [Source:RGD Symbol;Acc:69361] && eukaryotic translation initiation factor 4H [Source:RGD Symbol;Acc:1359222] && protein tyrosine phosphatase, non-receptor type 13 [Source:RGD Symbol;Acc:1563360] && potassium voltage-gated channel subfamily H member 1 [Source:RGD Symbol;Acc:68398] && membrane associated ring-CH-type fin…
rno-miR-204-3p	128.408	89.2958	0.4921	0.010327	NA	ENSRNOG00000000201&&ENSRNOG00000000221&&ENSRNOG00000000299&&ENSRNOG00000000417&&ENSRNOG00000000465&&ENSRNOG00000000474&&ENSRNOG00000000483&&ENSRNOG00000000485&&ENSRNOG00000000774&&ENSRNOG00000000847&&ENSRNOG00000000866&&ENSRNOG00000000900&&ENSRNOG00000001011&&ENSRNOG00000001039&&ENSRNOG00000001057&&ENSRNOG00000001165&&ENSRNOG00000001224&&ENSRNOG00000001225&&ENSRNOG00000001274&&ENSRNOG00000001297&…	Gsta5 && Abhd5 && Foxo3 && Numa1 && Slc39a7 && Rgl2 && Syngap1 && Bak1 && Gabbr1 && Csnk2b && Rbmx && Tpst1 && Rflna && Eif2b1 && Ctxn1 && Tmprss3 && Itgb2 && Fam207a && Vps29 && Prmt2 && Limk1 && Tbp && Snrpa && Ydjc && Aldh3a2 && Eftud2 && Cacna1e && Srr && Optc && Kif19 && Psmd12 && Nudt16l1 && C1qtnf1 && Mpv17l && Chad && Acsf2 && Nt5m && Adora1 && Tom1l2 && Med12 && Ikzf1 && Prpf39 && Kcng3 …	glutathione S-transferase alpha 5 [Source:RGD Symbol;Acc:1593189] && abhydrolase domain containing 5 [Source:RGD Symbol;Acc:1303237] && forkhead box O3 [Source:RGD Symbol;Acc:1309196] && nuclear mitotic apparatus protein 1 [Source:RGD Symbol;Acc:1308777] && solute carrier family 39 member 7 [Source:RGD Symbol;Acc:1593280] && ral guanine nucleotide dissociation stimulator-like 2 [Source:RGD Symbol…
rno-miR-547-3p	95.5694	57.4913	0.63565	0.011401	NA	ENSRNOG00000002972&&ENSRNOG00000011543&&ENSRNOG00000011842	Spata46 && Fam118b && Asic5	spermatogenesis associated 46 [Source:RGD Symbol;Acc:1565283] && family with sequence similarity 118, member B [Source:RGD Symbol;Acc:1307173] && acid sensing ion channel subunit family member 5 [Source:RGD Symbol;Acc:69295]
rno-miR-29a-3p	41302.3	34107.2	0.27095	0.011558	0.13291	ENSRNOG00000002267&&ENSRNOG00000004207&&ENSRNOG00000010257&&ENSRNOG00000011307&&ENSRNOG00000011976&&ENSRNOG00000012671&&ENSRNOG00000014872&&ENSRNOG00000017220&&ENSRNOG00000017788&&ENSRNOG00000017838&&ENSRNOG00000019247&&ENSRNOG00000019634&&ENSRNOG00000019956&&ENSRNOG00000021176&&ENSRNOG00000021312&&ENSRNOG00000022533&&ENSRNOG00000023799&&ENSRNOG00000025001&&ENSRNOG00000027924&&ENSRNOG00000032441&…	Chic2 && Eml5 && Cuedc1 && Slmap && Nudt7 && Gan && Sec24d && Tcirg1 && Katnal2 && Gmcl1 && Plekhj1 && Eif4e2 && Kdm4a && Mtmr11 && Dnaaf5 && Micall2 && Pak1ip1 && Pcolce && Fam83g && Pan2 && Plk5 && Nmrk2 && Myl6 && AC136588.3	cysteine-rich hydrophobic domain 2 [Source:RGD Symbol;Acc:1309278] && echinoderm microtubule associated protein like 5 [Source:RGD Symbol;Acc:1303275] && CUE domain containing 1 [Source:RGD Symbol;Acc:1304861] && sarcolemma associated protein [Source:RGD Symbol;Acc:1307674] && nudix hydrolase 7 [Source:RGD Symbol;Acc:1306719] && gigaxonin [Source:RGD Symbol;Acc:1307766] && SEC24 homolog D, COPII …
rno-miR-551b-3p	278.079	212.458	0.37707	0.013119	0.14081	ENSRNOG00000002309&&ENSRNOG00000003365&&ENSRNOG00000004794&&ENSRNOG00000009982&&ENSRNOG00000010516&&ENSRNOG00000010572&&ENSRNOG00000012939&&ENSRNOG00000013042&&ENSRNOG00000013813&&ENSRNOG00000014202&&ENSRNOG00000016033&&ENSRNOG00000018952&&ENSRNOG00000020441&&ENSRNOG00000020884&&ENSRNOG00000022640&&ENSRNOG00000023497&&ENSRNOG00000027582&&ENSRNOG00000032561&&ENSRNOG00000037483&&ENSRNOG00000045926&…	Hlx && Cadm3 && Rtn1 && Pnp && Plau && Pus7 && Abca7 && Htr1b && Ubtd1 && Snx20 && Endog && Sema3g && Wnk4 && Cd6 && AABR07003235.1 && Foxe1 && Dpysl4 && Slc52a2 && Ep400 && Lrrc45 && Reep2 && Rd3 && AC094348.3 && RGD1564664 && Fkbp8	H2.0-like homeobox [Source:RGD Symbol;Acc:1311961] && cell adhesion molecule 3 [Source:RGD Symbol;Acc:1307035] && reticulon 1 [Source:RGD Symbol;Acc:620986] && purine nucleoside phosphorylase [Source:RGD Symbol;Acc:1597189] && plasminogen activator, urokinase [Source:RGD Symbol;Acc:3343] && pseudouridylate synthase 7 [Source:RGD Symbol;Acc:1307054] && ATP binding cassette subfamily A member 7 [So…
rno-miR-455-5p	2910.78	2337.94	0.30658	0.016653	0.16121	ENSRNOG00000000981&&ENSRNOG00000002680&&ENSRNOG00000004168&&ENSRNOG00000004373&&ENSRNOG00000007639&&ENSRNOG00000010868&&ENSRNOG00000016973&&ENSRNOG00000017027&&ENSRNOG00000020199&&ENSRNOG00000020897&&ENSRNOG00000047768&&ENSRNOG00000053893&&ENSRNOG00000056984&&ENSRNOG00000062030	Scarb1 && Lamc1 && Slc35e4 && Ddx39a && C8b && Rims4 && Tmem242 && Adam2 && RGD1311517 && Prpf19 && Lamb2 && Opn4 && Baz2b && Cers1	scavenger receptor class B, member 1 [Source:RGD Symbol;Acc:2302] && laminin subunit gamma 1 [Source:RGD Symbol;Acc:621052] && solute carrier family 35, member E4 [Source:RGD Symbol;Acc:708484] && DExD-box helicase 39A [Source:RGD Symbol;Acc:619920] && complement C8 beta chain [Source:RGD Symbol;Acc:2239] && regulating synaptic membrane exocytosis 4 [Source:RGD Symbol;Acc:628695] && transmembrane…
rno-miR-365-3p	165.293	98.7768	0.64838	0.016944	NA	ENSRNOG00000001806&&ENSRNOG00000003280&&ENSRNOG00000005358&&ENSRNOG00000006776&&ENSRNOG00000007484&&ENSRNOG00000011858&&ENSRNOG00000017548&&ENSRNOG00000020579&&ENSRNOG00000037146	Fetub && Grin2c && Pmm1 && Smyd1 && Ehf && Unc5d && Fam53a && Col7a1 && Ctxn2	fetuin B [Source:RGD Symbol;Acc:69293] && glutamate ionotropic receptor NMDA type subunit 2C [Source:RGD Symbol;Acc:2739] && phosphomannomutase 1 [Source:RGD Symbol;Acc:1310897] && SET and MYND domain containing 1 [Source:RGD Symbol;Acc:1305105] && ets homologous factor [Source:RGD Symbol;Acc:1310282] && unc-5 netrin receptor D [Source:RGD Symbol;Acc:1309245] && family with sequence similarity 53…
rno-miR-3576	1136.73	871.311	0.36913	0.017023	0.16121	ENSRNOG00000000201&&ENSRNOG00000009646&&ENSRNOG00000010023&&ENSRNOG00000011528&&ENSRNOG00000012841&&ENSRNOG00000014098&&ENSRNOG00000020980&&ENSRNOG00000021268&&ENSRNOG00000025484&&ENSRNOG00000030775&&ENSRNOG00000036841&&ENSRNOG00000046763&&ENSRNOG00000050321	Gsta5 && Nyx && Slc33a1 && Alg14 && Alg11 && Pold2 && AABR07006278.1 && Shld1 && Tmem177 && Adarb2 && Cbx5 && Adssl1 && Zzz3	glutathione S-transferase alpha 5 [Source:RGD Symbol;Acc:1593189] && nyctalopin [Source:RGD Symbol;Acc:1561300] && solute carrier family 33 member 1 [Source:RGD Symbol;Acc:620653] && ALG14, UDP-N-acetylglucosaminyltransferase subunit [Source:RGD Symbol;Acc:1312003] && ALG11, alpha-1,2-mannosyltransferase [Source:RGD Symbol;Acc:1564725] && DNA polymerase delta 2, accessory subunit [Source:RGD Symb…
rno-miR-539-5p	1136.73	871.311	0.36913	0.017023	0.16121	ENSRNOG00000000258&&ENSRNOG00000001311&&ENSRNOG00000004473&&ENSRNOG00000008012&&ENSRNOG00000008421&&ENSRNOG00000011901&&ENSRNOG00000014872&&ENSRNOG00000019455&&ENSRNOG00000023816&&ENSRNOG00000029762&&ENSRNOG00000048981&&ENSRNOG00000050252	Prmt7 && Rab36 && Ppargc1a && Abcb1b && Klhl5 && Rrad && Sec24d && Ap4b1 && Aph1a && Acr && Ahsa1 && LOC100911668	protein arginine methyltransferase 7 [Source:RGD Symbol;Acc:1304869] && RAB36, member RAS oncogene family [Source:RGD Symbol;Acc:1596098] && PPARG coactivator 1 alpha [Source:RGD Symbol;Acc:620925] && ATP-binding cassette, subfamily B (MDR/TAP), member 1B [Source:RGD Symbol;Acc:3318] && kelch-like family member 5 [Source:RGD Symbol;Acc:1309661] && RRAD, Ras related glycolysis inhibitor and calciu…
rno-miR-369-3p	4066.65	3470.19	0.22581	0.018269	0.16808	--	--	--
rno-miR-376a-5p	624.235	509.483	0.28373	0.022222	0.19106	ENSRNOG00000010370&&ENSRNOG00000017946&&ENSRNOG00000061883	Tnip1 && Ctsq && Aqp9	TNFAIP3 interacting protein 1 [Source:RGD Symbol;Acc:1309380] && cathepsin Q [Source:RGD Symbol;Acc:631421] && aquaporin 9 [Source:RGD Symbol;Acc:68433]
rno-miR-384-3p	4863.01	3501.74	0.44323	0.022548	0.19106	--	--	--
rno-miR-3587	8996.2	6398.8	0.45624	0.025611	0.20669	ENSRNOG00000004100&&ENSRNOG00000007041&&ENSRNOG00000009166&&ENSRNOG00000009316&&ENSRNOG00000012801&&ENSRNOG00000015753&&ENSRNOG00000022395&&ENSRNOG00000026634&&ENSRNOG00000031855&&ENSRNOG00000036834&&ENSRNOG00000049964	Trib1 && Abcg2 && Ddx24 && Bmp10 && LOC103690044 && Epn1 && Tnrc6c && Glipr1l1 && Actr3b && Gpr84 && Gsto2	tribbles pseudokinase 1 [Source:RGD Symbol;Acc:621596] && ATP binding cassette subfamily G member 2 [Source:RGD Symbol;Acc:631345] && DEAD-box helicase 24 [Source:RGD Symbol;Acc:727929] && bone morphogenetic protein 10 [Source:RGD Symbol;Acc:1562986] && glutathione S-transferase omega-2 [Source:RGD Symbol;Acc:9449876] && Epsin 1 [Source:RGD Symbol;Acc:619772] && trinucleotide repeat containing 6C…
rno-miR-29b-3p	8996.11	6399.38	0.4561	0.025676	0.20669	ENSRNOG00000002824&&ENSRNOG00000004207&&ENSRNOG00000009084&&ENSRNOG00000011307&&ENSRNOG00000011678&&ENSRNOG00000012301&&ENSRNOG00000012722&&ENSRNOG00000012868&&ENSRNOG00000017220&&ENSRNOG00000017788&&ENSRNOG00000017838&&ENSRNOG00000019387&&ENSRNOG00000019634&&ENSRNOG00000020860&&ENSRNOG00000023238&&ENSRNOG00000023799&&ENSRNOG00000029260&&ENSRNOG00000030069&&ENSRNOG00000030463&&ENSRNOG00000032009&…	NEWGENE_1559832 && Eml5 && Rpusd3 && Slmap && Wbp4 && Cfap161 && Ppdpf && Uaca && Tcirg1 && Katnal2 && Gmcl1 && Ifi30 && Eif4e2 && Tdrkh && Dgkd && Pak1ip1 && Pitpnm2 && Faim && Faim && LOC499643 && Ulk1 && Rlim && Sh2b1 && AC136588.3	ring finger protein, LIM domain interacting [Source:RGD Symbol;Acc:11393862] && echinoderm microtubule associated protein like 5 [Source:RGD Symbol;Acc:1303275] && RNA pseudouridylate synthase domain containing 3 [Source:RGD Symbol;Acc:1307582] && sarcolemma associated protein [Source:RGD Symbol;Acc:1307674] && WW domain binding protein 4 [Source:RGD Symbol;Acc:620033] && cilia and flagella assoc…
rno-miR-138-1-3p	157.665	108.4	0.50341	0.028314	NA	ENSRNOG00000000095&&ENSRNOG00000000470&&ENSRNOG00000004169&&ENSRNOG00000010021&&ENSRNOG00000013176&&ENSRNOG00000013256&&ENSRNOG00000015603&&ENSRNOG00000016831&&ENSRNOG00000018289&&ENSRNOG00000018293&&ENSRNOG00000018421&&ENSRNOG00000021230&&ENSRNOG00000027057&&ENSRNOG00000029500&&ENSRNOG00000031031&&ENSRNOG00000033508&&ENSRNOG00000036692&&ENSRNOG00000048738&&ENSRNOG00000056156&&ENSRNOG00000058329	Gpr89b && Vps52 && Fzr1 && Isy1 && Far1 && Ric8a && Prkce && Serpinh1 && Park7 && Strip1 && Aen && Ubox5 && Gga3 && Tapbp && Zfp292 && Mink1 && Gcgr && Hdac6 && Maco1 && Prrx2	G protein-coupled receptor 89B [Source:RGD Symbol;Acc:1304837] && VPS52 GARP complex subunit [Source:RGD Symbol;Acc:3618] && fizzy and cell division cycle 20 related 1 [Source:RGD Symbol;Acc:1308713] && ISY1 splicing factor homolog [Source:RGD Symbol;Acc:1307688] && fatty acyl CoA reductase 1 [Source:RGD Symbol;Acc:1306647] && RIC8 guanine nucleotide exchange factor A [Source:RGD Symbol;Acc:72795…
rno-miR-151-5p	456.632	311.236	0.50364	0.029096	0.21789	ENSRNOG00000002781&&ENSRNOG00000003070&&ENSRNOG00000003223&&ENSRNOG00000004980&&ENSRNOG00000010330&&ENSRNOG00000011507&&ENSRNOG00000013428&&ENSRNOG00000014710&&ENSRNOG00000015257&&ENSRNOG00000016257&&ENSRNOG00000016706&&ENSRNOG00000017849&&ENSRNOG00000018886&&ENSRNOG00000019057&&ENSRNOG00000019253&&ENSRNOG00000020583&&ENSRNOG00000021437&&ENSRNOG00000021840&&ENSRNOG00000024139&&ENSRNOG00000028036&…	Kdsr && Pigl && Degs1 && Rangrf && Mark3 && Pick1 && Atp6v0a4 && Prom2 && Coro2b && Cotl1 && Fanca && Apbb3 && Aaed1 && Prkcq && Bcar1 && Fcgrt && AABR07073181.1 && Cped1 && LOC100911456 && Adamts7 && Man2c1 && LOC689065 && Pcyt2 && Eml6 && LOC685699 && LOC100909830 && Thbs1 && LOC100912393 && LOC103690064 && Cd99 && Prmt8	3-ketodihydrosphingosine reductase [Source:RGD Symbol;Acc:1307775] && phosphatidylinositol glycan anchor biosynthesis, class L [Source:RGD Symbol;Acc:620437] && delta(4)-desaturase, sphingolipid 1 [Source:RGD Symbol;Acc:70917] && RAN guanine nucleotide release factor [Source:RGD Symbol;Acc:1563195] && microtubule affinity regulating kinase 3 [Source:RGD Symbol;Acc:619883] && protein interacting w…
rno-miR-3586-3p	456.632	311.236	0.50364	0.029096	0.21789	ENSRNOG00000005235&&ENSRNOG00000010881&&ENSRNOG00000016998&&ENSRNOG00000019328&&ENSRNOG00000020144&&ENSRNOG00000021660&&ENSRNOG00000027767&&ENSRNOG00000033970&&ENSRNOG00000040109	Fam209a && Trak2 && Atxn1 && Phgdh && RGD1310127 && Nprl2 && Slc38a5 && Moap1 && Treml1	family with sequence similarity 209, member A [Source:RGD Symbol;Acc:1307805] && trafficking kinesin protein 2 [Source:RGD Symbol;Acc:620915] && ataxin 1 [Source:RGD Symbol;Acc:3624] && phosphoglycerate dehydrogenase [Source:RGD Symbol;Acc:61987] && similar to cDNA sequence BC017158 [Source:RGD Symbol;Acc:1310127] && NPR2-like, GATOR1 complex subunit [Source:RGD Symbol;Acc:1308927] && solute carr…
rno-let-7i-3p	100.263	74.0558	0.40187	0.034075	NA	ENSRNOG00000003681&&ENSRNOG00000010085&&ENSRNOG00000014098&&ENSRNOG00000014119&&ENSRNOG00000032788	Lct && Cldn10 && Pold2 && Farsb && Dysf	lactase [Source:RGD Symbol;Acc:620823] && claudin 10 [Source:RGD Symbol;Acc:1308027] && DNA polymerase delta 2, accessory subunit [Source:RGD Symbol;Acc:1304954] && phenylalanyl-tRNA synthetase subunit beta [Source:RGD Symbol;Acc:1303210] && dysferlin [Source:RGD Symbol;Acc:1311023]
rno-miR-3084a-3p	26.1153	12.0172	0.7625	0.034844	NA	ENSRNOG00000000040&&ENSRNOG00000000456&&ENSRNOG00000000457&&ENSRNOG00000000556&&ENSRNOG00000000693&&ENSRNOG00000000804&&ENSRNOG00000000894&&ENSRNOG00000000990&&ENSRNOG00000001114&&ENSRNOG00000001156&&ENSRNOG00000001213&&ENSRNOG00000001277&&ENSRNOG00000001658&&ENSRNOG00000002229&&ENSRNOG00000002949&&ENSRNOG00000003452&&ENSRNOG00000003496&&ENSRNOG00000003947&&ENSRNOG00000003983&&ENSRNOG00000004287&…	RGD1304622 && Psmb8 && Tap1 && Nodal && Svop && Mrps18b && Fry && Pdap1 && Wipi2 && Msi1 && Aire && Mafk && Kcnj6 && Adcy5 && Pgs1 && Asb9 && Tbc1d9 && Ntn1 && Pfdn2 && Wdr83 && Pes1 && Ctbp1 && Tbc1d20 && Wnt16 && Zfp9 && En2 && Lif && Zfp746 && Padi1 && Idh3B && Pars2 && Hoxb13 && Rffl && March2 && Ablim2 && Crocc && Gimap5 && Pdlim2 && Krt84 && Sec24c && Lrch1 && Krt8 && Fam124a && Adck2 && Tn…	similar to 6820428L09 protein [Source:RGD Symbol;Acc:1304622] && proteasome subunit beta 8 [Source:RGD Symbol;Acc:3426] && transporter 1, ATP binding cassette subfamily B member [Source:RGD Symbol;Acc:3817] && nodal growth differentiation factor [Source:RGD Symbol;Acc:1305994] && SV2 related protein [Source:RGD Symbol;Acc:620277] && mitochondrial ribosomal protein S18B [Source:RGD Symbol;Acc:1302…
rno-miR-425-5p	5806.68	4612.07	0.31964	0.035153	0.22638	ENSRNOG00000002947&&ENSRNOG00000011841&&ENSRNOG00000013591&&ENSRNOG00000014661&&ENSRNOG00000020185&&ENSRNOG00000020590&&ENSRNOG00000048288	Dpt && Map2 && Tmem9b && Zfp385d && Wdr6 && Adam15 && Taf12	dermatopontin [Source:RGD Symbol;Acc:1307176] && microtubule-associated protein 2 [Source:RGD Symbol;Acc:3044] && TMEM9 domain family, member B [Source:RGD Symbol;Acc:1310775] && zinc finger protein 385D [Source:RGD Symbol;Acc:1359606] && WD repeat domain 6 [Source:RGD Symbol;Acc:1307649] && ADAM metallopeptidase domain 15 [Source:RGD Symbol;Acc:620402] && TATA-box binding protein associated fact…
rno-miR-138-5p	3954.35	2955.5	0.39442	0.038241	0.24144	ENSRNOG00000000495&&ENSRNOG00000000532&&ENSRNOG00000000569&&ENSRNOG00000000804&&ENSRNOG00000000900&&ENSRNOG00000000985&&ENSRNOG00000001213&&ENSRNOG00000001388&&ENSRNOG00000001870&&ENSRNOG00000001878&&ENSRNOG00000002598&&ENSRNOG00000002599&&ENSRNOG00000003510&&ENSRNOG00000003812&&ENSRNOG00000003899&&ENSRNOG00000003915&&ENSRNOG00000004390&&ENSRNOG00000004391&&ENSRNOG00000005178&&ENSRNOG00000005185&…	Uhrf1bp1 && Cmtr1 && Vsir && Mrps18b && Tpst1 && Cpsf4 && Aire && Sds && Lztr1 && Klhl22 && Hnf1b && Grap && Fmo2 && Nlgn3 && Krt14 && Tmem206 && Alx1 && AABR07057436.1 && LOC689081 && Nxph3 && Lrrc10 && Spic && Cacfd1 && Rad18 && Lrp6 && Fam149b1 && Eva1a && Plxnb2 && Ehmt1 && Ccdc134 && Abcb1b && Dus4l && Stra6 && Aqr && Erc1 && Rara && Tnip1 && Nol6 && Copg1 && Abcf2 && Tp53 && Hspa4l && Foxn1…	UHRF1 binding protein 1 [Source:RGD Symbol;Acc:1307264] && cap methyltransferase 1 [Source:RGD Symbol;Acc:1307801] && V-set immunoregulatory receptor [Source:RGD Symbol;Acc:1590938] && mitochondrial ribosomal protein S18B [Source:RGD Symbol;Acc:1302998] && tyrosylprotein sulfotransferase 1 [Source:RGD Symbol;Acc:1308473] && cleavage and polyadenylation specific factor 4 [Source:RGD Symbol;Acc:620…
rno-miR-331-3p	525.466	389.529	0.4043	0.041455	0.25173	ENSRNOG00000000008&&ENSRNOG00000000034&&ENSRNOG00000000048&&ENSRNOG00000000060&&ENSRNOG00000000082&&ENSRNOG00000000130&&ENSRNOG00000000184&&ENSRNOG00000000185&&ENSRNOG00000000288&&ENSRNOG00000000440&&ENSRNOG00000000455&&ENSRNOG00000000463&&ENSRNOG00000000470&&ENSRNOG00000000480&&ENSRNOG00000000499&&ENSRNOG00000000501&&ENSRNOG00000000528&&ENSRNOG00000000536&&ENSRNOG00000000693&&ENSRNOG00000000695&…	Alx4 && Nuak2 && Gak && Cplx1 && Hltf && Dnajb5 && Tmprss6 && Mpst && Scarf2 && Pbx2 && Tap2 && Col11a2 && Vps52 && Phf1 && Tcp11 && Zfp523 && Fgd2 && Mdga1 && Svop && Ssh1 && Gabbr1 && Ier3 && Smurf1 && Eif2b1 && Mmd2 && RGD1311899 && Mafk && Gnaz && Slc8b1 && Gnb2 && Ap1s1 && Gtf2i && Psmg1 && Whrn && Psmd2 && Klhl22 && Cdc7 && Ddx3y && Wfikkn2 && Pgs1 && Lyl1 && Gadd45gip1 && Optc && Dph1 && R…	ALX homeobox 4 [Source:RGD Symbol;Acc:1310201] && NUAK family kinase 2 [Source:RGD Symbol;Acc:1359167] && cyclin G associated kinase [Source:RGD Symbol;Acc:621589] && complexin 1 [Source:RGD Symbol;Acc:70944] && helicase-like transcription factor [Source:RGD Symbol;Acc:1309031] && DnaJ heat shock protein family (Hsp40) member B5 [Source:RGD Symbol;Acc:1307453] && transmembrane serine protease 6 […
rno-miR-145-5p	2915.63	2257.8	0.3498	0.042808	0.25173	ENSRNOG00000000658&&ENSRNOG00000000838&&ENSRNOG00000001414&&ENSRNOG00000001681&&ENSRNOG00000001908&&ENSRNOG00000002542&&ENSRNOG00000002718&&ENSRNOG00000003969&&ENSRNOG00000004179&&ENSRNOG00000004760&&ENSRNOG00000006868&&ENSRNOG00000006961&&ENSRNOG00000007080&&ENSRNOG00000007300&&ENSRNOG00000007338&&ENSRNOG00000008759&&ENSRNOG00000008775&&ENSRNOG00000009022&&ENSRNOG00000009370&&ENSRNOG00000011342&…	Acacb && Lta && Serpine1 && Vps26c && Klhl6 && Heatr6 && Scgb3a1 && Fam20a && Nts && Lars2 && Ube2z && Snrpb && Kif12 && C1qtnf6 && Fbln2 && Csf3r && Lrguk && LOC103692165 && Tbkbp1 && Tdh && Mat1a && Olig3 && Il22ra2 && Arhgef10 && Uap1l1 && Tmem179 && Traf4 && Xpo7 && Cbln2 && Dph5 && St7l && Smoc2 && Wdfy1 && Bmper && Slc27a3 && Ubxn11 && Ticrr && Nol3 && U2af2 && Gprc5b && Catsper4 && Lpin3 &…	acetyl-CoA carboxylase beta [Source:RGD Symbol;Acc:620500] && lymphotoxin alpha [Source:RGD Symbol;Acc:3020] && serpin family E member 1 [Source:RGD Symbol;Acc:3249] && VPS26 endosomal protein sorting factor C [Source:RGD Symbol;Acc:1306879] && kelch-like family member 6 [Source:RGD Symbol;Acc:1307521] && HEAT repeat containing 6 [Source:RGD Symbol;Acc:1566204] && secretoglobin, family 3A, member…
rno-miR-204-5p	6002.43	5299.79	0.17706	0.042869	0.25173	ENSRNOG00000000142&&ENSRNOG00000000414&&ENSRNOG00000000476&&ENSRNOG00000000975&&ENSRNOG00000001367&&ENSRNOG00000001728&&ENSRNOG00000001888&&ENSRNOG00000002364&&ENSRNOG00000003510&&ENSRNOG00000003915&&ENSRNOG00000004641&&ENSRNOG00000004699&&ENSRNOG00000005800&&ENSRNOG00000006002&&ENSRNOG00000007842&&ENSRNOG00000008842&&ENSRNOG00000009299&&ENSRNOG00000009440&&ENSRNOG00000009585&&ENSRNOG00000010005&…	Plxdc2 && Cep85l && Zbtb22 && Mcoln1 && Gpc2 && LOC100909474 && Arvcf && Rnf112 && Fmo2 && Tmem206 && Sstr4 && Fibin && Il1f10 && Stk35 && Aup1 && Cyp4a8 && Adra2c && Gucy1b2 && Tcf20 && Adck2 && Rab30 && Trak2 && Mcc && Lgi3 && Pitx1 && Aqp1 && Nudt18 && Tgfbi && Pkd2l1 && Mmp15 && Maff && Nudt16 && Pip4k2b && Tmub1 && Senp3 && Efhd2 && Comtd1 && Hsd17b2 && Ctsh && Ephb6 && Aamp && Col4a4 && Crt…	plexin domain containing 2 [Source:RGD Symbol;Acc:1305962] && centrosomal protein 85-like [Source:RGD Symbol;Acc:2319745] && zinc finger and BTB domain containing 22 [Source:RGD Symbol;Acc:1359627] && mucolipin 1 [Source:RGD Symbol;Acc:1308953] && glypican 2 [Source:RGD Symbol;Acc:621363] && protein FAM43A-like [Source:RGD Symbol;Acc:6503176] && ARVCF, delta catenin family member [Source:RGD Symb…
rno-miR-3065-5p	2878.58	1944.97	0.50225	0.04378	0.25173	ENSRNOG00000003005&&ENSRNOG00000008053&&ENSRNOG00000010935	Rasgef1c && Atp8a2 && Cpb2	RasGEF domain family, member 1C [Source:RGD Symbol;Acc:1311549] && ATPase phospholipid transporting 8A2 [Source:RGD Symbol;Acc:1594597] && carboxypeptidase B2 [Source:RGD Symbol;Acc:71035]
rno-miR-338-3p	2878.58	1944.97	0.50225	0.04378	0.25173	ENSRNOG00000000826&&ENSRNOG00000008146&&ENSRNOG00000008924&&ENSRNOG00000009334&&ENSRNOG00000010659&&ENSRNOG00000012357&&ENSRNOG00000012593&&ENSRNOG00000013387&&ENSRNOG00000013992&&ENSRNOG00000015514&&ENSRNOG00000019772&&ENSRNOG00000020873&&ENSRNOG00000029662&&ENSRNOG00000030049&&ENSRNOG00000030667&&ENSRNOG00000047229&&ENSRNOG00000047493&&ENSRNOG00000059827	Flot1 && Tox2 && Arhgef12 && Knstrn && Gabpb1 && Unc45a && Mmel1 && Tpcn2 && Arfrp1 && Bcat1 && Dnpep && Nphs1 && Wdfy4 && Znhit6 && Ppm1b && Trim68 && Slco1a4 && LOC691995	flotillin 1 [Source:RGD Symbol;Acc:70991] && TOX high mobility group box family member 2 [Source:RGD Symbol;Acc:735184] && Rho guanine nucleotide exchange factor 12 [Source:RGD Symbol;Acc:1305111] && kinetochore-localized astrin/SPAG5 binding protein [Source:RGD Symbol;Acc:1303240] && GA binding protein transcription factor subunit beta 1 [Source:RGD Symbol;Acc:1560391] && unc-45 myosin chaperone…
rno-miR-455-3p	203.629	162.193	0.3234	0.045486	0.25492	ENSRNOG00000000307&&ENSRNOG00000000774&&ENSRNOG00000000839&&ENSRNOG00000001009&&ENSRNOG00000001057&&ENSRNOG00000001253&&ENSRNOG00000001258&&ENSRNOG00000001297&&ENSRNOG00000001420&&ENSRNOG00000001684&&ENSRNOG00000001710&&ENSRNOG00000002241&&ENSRNOG00000002478&&ENSRNOG00000003544&&ENSRNOG00000003973&&ENSRNOG00000004188&&ENSRNOG00000004598&&ENSRNOG00000004670&&ENSRNOG00000004813&&ENSRNOG00000004857&…	Mical1 && Gabbr1 && Nfkbil1 && Bri3 && Ctxn1 && Eif3b && Snx8 && Prmt2 && Fis1 && Ripply3 && Abcf3 && Hspbap1 && Insig2 && Tbx4 && Cyb5r1 && LOC298795 && Tsen54 && Ddx56 && Rtcb && L2hgdh && Kif5a && Etv1 && Stk32c && Vamp2 && Id2 && Tgs1 && Tnfsf15 && Klhdc10 && Samd4a && Mmp7 && Mrap2 && Kdm5a && Anxa6 && Lpar2 && Esm1 && Lalba && Has1 && Cmtm4 && Kif3c && Nln && Aqp1 && Plk2 && Dock9 && Trim23…	microtubule associated monooxygenase, calponin and LIM domain containing 1 [Source:RGD Symbol;Acc:1309386] && gamma-aminobutyric acid type B receptor subunit 1 [Source:RGD Symbol;Acc:621537] && NFKB inhibitor like 1 [Source:RGD Symbol;Acc:1303310] && brain protein I3 [Source:RGD Symbol;Acc:1309187] && cortexin 1 [Source:RGD Symbol;Acc:2449] && eukaryotic translation initiation factor 3, subunit B…
rno-miR-124-5p	827.197	668.792	0.29178	0.046047	0.25492	ENSRNOG00000000520&&ENSRNOG00000002915&&ENSRNOG00000004221&&ENSRNOG00000009114&&ENSRNOG00000009224&&ENSRNOG00000013089&&ENSRNOG00000017872&&ENSRNOG00000023410&&ENSRNOG00000026919&&ENSRNOG00000028266&&ENSRNOG00000031665&&ENSRNOG00000048867&&ENSRNOG00000058909&&ENSRNOG00000061012	Srsf3 && Trim11 && Lgr5 && Fam110b && E4f1 && Kif13b && AABR07006089.1 && Apol9a && RGD1565367 && Lrrc55 && Ace2 && AABR07016310.1 && Rps9 && Kat5	serine and arginine rich splicing factor 3 [Source:RGD Symbol;Acc:1309233] && tripartite motif-containing 11 [Source:RGD Symbol;Acc:1305448] && leucine rich repeat containing G protein coupled receptor 5 [Source:RGD Symbol;Acc:1307733] && family with sequence similarity 110, member B [Source:RGD Symbol;Acc:1563403] && E4F transcription factor 1 [Source:RGD Symbol;Acc:1596731] && kinesin family me…
rno-miR-19a-3p	22.2863	10.6329	0.73446	0.046194	NA	ENSRNOG00000006122&&ENSRNOG00000021463	Igf2bp1 && Ppara	insulin-like growth factor 2 mRNA binding protein 1 [Source:RGD Symbol;Acc:708580] && peroxisome proliferator activated receptor alpha [Source:RGD Symbol;Acc:3369]
rno-miR-495	28286.1	19791.9	0.46525	0.046917	0.25492	ENSRNOG00000000007&&ENSRNOG00000009208&&ENSRNOG00000015585&&ENSRNOG00000037478	Gad1 && Pibf1 && Suv39h2 && Noc4l	glutamate decarboxylase 1 [Source:RGD Symbol;Acc:2652] && progesterone immunomodulatory binding factor 1 [Source:RGD Symbol;Acc:1305077] && suppressor of variegation 3-9 homolog 2 [Source:RGD Symbol;Acc:1306969] && nucleolar complex associated 4 homolog [Source:RGD Symbol;Acc:1310661]
novel_583	3.04775	0	0.61664	0.048719	NA	ENSRNOG00000000008&&ENSRNOG00000000068&&ENSRNOG00000000145&&ENSRNOG00000000435&&ENSRNOG00000000503&&ENSRNOG00000000906&&ENSRNOG00000001034&&ENSRNOG00000001055&&ENSRNOG00000001060&&ENSRNOG00000001091&&ENSRNOG00000001171&&ENSRNOG00000001183&&ENSRNOG00000001195&&ENSRNOG00000001275&&ENSRNOG00000001277&&ENSRNOG00000001293&&ENSRNOG00000001313&&ENSRNOG00000001442&&ENSRNOG00000001572&&ENSRNOG00000001874&…	Alx4 && Ppp2r5a && Pik3r3 && Ppt2 && Ppard && Medag && Evi5l && Rilpl1 && Snrnp35 && Hip1r && Coq5 && Hnf1a && Trpv4 && Tmem184a && Mafk && Get4 && Gnaz && Por && Hoxd1 && Slc7a4 && Cds1 && Scpep1 && Slc5a10 && Ciita && Prpsap2 && Guk1 && Golt1a && Anks3 && Mgat4b && Qdpr && Nr1i3 && Dusp27 && Xylt2 && Nlgn3 && Grip1 && Snx12 && Snrk && Myo1c && Tgm4 && Tsen54 && Mapkapk2 && Sel1l3 && Tmx2 && Arf…	ALX homeobox 4 [Source:RGD Symbol;Acc:1310201] && protein phosphatase 2, regulatory subunit B', alpha [Source:RGD Symbol;Acc:1308022] && phosphoinositide-3-kinase regulatory subunit 3 [Source:RGD Symbol;Acc:621042] && palmitoyl-protein thioesterase 2 [Source:RGD Symbol;Acc:620375] && peroxisome proliferator-activated receptor delta [Source:RGD Symbol;Acc:3370] && mesenteric estrogen-dependent adi…
rno-miR-31a-5p	205.295	167.775	0.27947	0.048901	0.25813	ENSRNOG00000000288&&ENSRNOG00000000801&&ENSRNOG00000001011&&ENSRNOG00000001073&&ENSRNOG00000001183&&ENSRNOG00000001313&&ENSRNOG00000001860&&ENSRNOG00000002192&&ENSRNOG00000002582&&ENSRNOG00000002597&&ENSRNOG00000002627&&ENSRNOG00000002714&&ENSRNOG00000002950&&ENSRNOG00000003395&&ENSRNOG00000003464&&ENSRNOG00000004077&&ENSRNOG00000004111&&ENSRNOG00000004139&&ENSRNOG00000004162&&ENSRNOG00000004399&…	Scarf2 && Msl3l2 && Rflna && RGD1563482 && Hnf1a && Gnaz && Ccdc116 && Rell1 && Hand1 && Hsd17b6 && Kctd3 && Mettl22 && Lyl1 && Cby3 && Hid1 && Kcnc2 && Soat1 && Ndel1 && Pfkfb2 && Dlx4 && Cacnb1 && Tsen54 && Pfas && Spred1 && Vapb && Spo11 && Gpatch3 && Yars && Tp53rk && LOC100362350 && Tmed10 && Tmed1 && Mfap2 && Colec11 && Slc6a6 && Sh3bp1 && Chmp4c && Sarm1 && Misp && Rnf208 && Elmsan1 && Ube…	scavenger receptor class F, member 2 [Source:RGD Symbol;Acc:1306013] && male-specific lethal 3-like 2 (Drosophila) [Source:RGD Symbol;Acc:1308699] && refilin A [Source:RGD Symbol;Acc:1588777] && similar to hypothetical protein FLJ38663 [Source:RGD Symbol;Acc:1563482] && HNF1 homeobox A [Source:RGD Symbol;Acc:3828] && G protein subunit alpha z [Source:RGD Symbol;Acc:2717] && coiled-coil domain con…
rno-miR-31a-3p	57.9045	29.8376	0.69241	0.049536	NA	ENSRNOG00000001577&&ENSRNOG00000001956&&ENSRNOG00000005715&&ENSRNOG00000028014&&ENSRNOG00000042721	Hoxd3 && Dzip3 && Lgr4 && Cryzl1 && Gimd1	homeo box D3 [Source:RGD Symbol;Acc:1588601] && DAZ interacting zinc finger protein 3 [Source:RGD Symbol;Acc:1563278] && leucine-rich repeat-containing G protein-coupled receptor 4 [Source:RGD Symbol;Acc:628615] && crystallin zeta like 1 [Source:RGD Symbol;Acc:1310219] && GIMAP family P-loop NTPase domain containing 1 [Source:RGD Symbol;Acc:1563706]

## Sheet: PVN HTVSNC down
sRNA	PVNHT_readcount	PVNNC_readcount	log2FoldChange	pval	padj	target_geneid	Name	Description
rno-miR-223-3p	11.4395	571.444	-3.8845	5.8255e-28	1.8758e-25	ENSRNOG00000002449&&ENSRNOG00000014743&&ENSRNOG00000015089&&ENSRNOG00000016887&&ENSRNOG00000019342&&ENSRNOG00000023812	Maged2 && Hagh && Mcoln2 && Hrh4 && Sult1a1 && Raver2	MAGE family member D2 [Source:RGD Symbol;Acc:70899] && hydroxyacyl glutathione hydrolase [Source:RGD Symbol;Acc:2779] && mucolipin 2 [Source:RGD Symbol;Acc:1308884] && histamine receptor H4 [Source:RGD Symbol;Acc:620631] && sulfotransferase family 1A member 1 [Source:RGD Symbol;Acc:3767] && ribonucleoprotein, PTB-binding 2 [Source:RGD Symbol;Acc:1307610]
rno-miR-206-3p	101.936	443.946	-1.5333	1.4601e-05	0.0023508	ENSRNOG00000001214&&ENSRNOG00000001792&&ENSRNOG00000006503&&ENSRNOG00000009256&&ENSRNOG00000016781&&ENSRNOG00000017405&&ENSRNOG00000017513&&ENSRNOG00000018413&&ENSRNOG00000019477&&ENSRNOG00000021437&&ENSRNOG00000028261&&ENSRNOG00000029185&&ENSRNOG00000030629&&ENSRNOG00000042758&&ENSRNOG00000047739	Pfkl && Slc12a8 && Frmd3 && Gkn2 && Ppib && Raly && Miga2 && Per3 && Zmynd15 && AABR07073181.1 && Tppp && Rasa1 && Camkmt && Tmem243 && Npff	phosphofructokinase, liver type [Source:RGD Symbol;Acc:3311] && solute carrier family 12, member 8 [Source:RGD Symbol;Acc:628730] && FERM domain containing 3 [Source:RGD Symbol;Acc:1304802] && gastrokine 2 [Source:RGD Symbol;Acc:1311934] && peptidylprolyl isomerase B [Source:RGD Symbol;Acc:620312] && RALY heterogeneous nuclear ribonucleoprotein [Source:RGD Symbol;Acc:1307228] && mitoguardin 2 [So…
rno-miR-1b	2098.56	4222.02	-0.91706	5.3509e-05	0.0042491	ENSRNOG00000047739	Npff	neuropeptide FF-amide peptide precursor [Source:RGD Symbol;Acc:62033]
rno-miR-451-5p	1183.18	1720.48	-0.52634	5.9258e-05	0.0042491	--	--	--
rno-miR-34c-5p	20819.5	30798.2	-0.54736	6.598e-05	0.0042491	ENSRNOG00000000068&&ENSRNOG00000000515&&ENSRNOG00000000581&&ENSRNOG00000000693&&ENSRNOG00000000723&&ENSRNOG00000001567&&ENSRNOG00000001710&&ENSRNOG00000001963&&ENSRNOG00000003468&&ENSRNOG00000004146&&ENSRNOG00000004212&&ENSRNOG00000004221&&ENSRNOG00000004310&&ENSRNOG00000004595&&ENSRNOG00000004998&&ENSRNOG00000005094&&ENSRNOG00000005303&&ENSRNOG00000005558&&ENSRNOG00000005729&&ENSRNOG00000005935&…	Ppp2r5a && Mapk13 && Cdc40 && Svop && RT1-CE5 && Krtap14 && Abcf3 && Mx2 && Capn8 && Coro7 && Fbxw9 && Lgr5 && Caskin2 && Pou6f1 && Jakmip1 && C1qtnf7 && Tbc1d25 && LOC100125367 && Palm3 && A3galt2 && Stx18 && Rbck1 && Sptb && Preb && Ikzf3 && Serping1 && Zmynd19 && Khk && Igsf9 && Myo1f && Osgin2 && Tceanc2 && Hexa && Cuedc1 && Ptpn1 && Ndor1 && Eral1 && Foxn1 && Acy1 && Slc1a7 && Peli2 && Ppm1j…	protein phosphatase 2, regulatory subunit B', alpha [Source:RGD Symbol;Acc:1308022] && mitogen activated protein kinase 13 [Source:RGD Symbol;Acc:3045] && cell division cycle 40 [Source:RGD Symbol;Acc:1307063] && SV2 related protein [Source:RGD Symbol;Acc:620277] && RT1 class I, locus CE5 [Source:RGD Symbol;Acc:1595868] && keratin associated protein 14 [Source:RGD Symbol;Acc:1564302] && ATP bindi…
rno-miR-3099	748.028	1070.86	-0.49899	0.00034903	0.018731	ENSRNOG00000000055&&ENSRNOG00000000464&&ENSRNOG00000001035&&ENSRNOG00000001265&&ENSRNOG00000001971&&ENSRNOG00000002556&&ENSRNOG00000003063&&ENSRNOG00000003099&&ENSRNOG00000003946&&ENSRNOG00000005144&&ENSRNOG00000005538&&ENSRNOG00000006984&&ENSRNOG00000007023&&ENSRNOG00000007334&&ENSRNOG00000007457&&ENSRNOG00000007684&&ENSRNOG00000007900&&ENSRNOG00000007923&&ENSRNOG00000008100&&ENSRNOG00000008142&…	Fcrl6 && Rxrb && Gtf2h3 && Mad1l1 && Bbx && NEWGENE_1562416 && Phka1 && Ubqln2 && Tor1aip1 && Tmem18 && Psmd11 && Mapk11 && Galm && Ly6h && Serping1 && Zc3h3 && Tspan33 && Cgref1 && Rgs20 && Brpf1 && Dus4l && Fndc8 && Wdtc1 && Nsmf && Penk && Clasp2 && Fstl3 && Ncaph2 && Flot2 && Adck2 && Ctsb && Mcat && Gtf3c5 && Atp1b2 && Mon1b && Cd79b && Tram2 && Imp4 && Drosha && Pdlim7 && Ptges2 && Ddb2 && …	Fc receptor-like 6 [Source:RGD Symbol;Acc:1563939] && retinoid X receptor beta [Source:RGD Symbol;Acc:3611] && general transcription factor IIH subunit 3 [Source:RGD Symbol;Acc:1305494] && mitotic arrest deficient 1 like 1 [Source:RGD Symbol;Acc:1596881] && BBX, HMG-box containing [Source:RGD Symbol;Acc:1309769] && TSR2, ribosome maturation factor [Source:RGD Symbol;Acc:11417743] && phosphorylase…
rno-miR-200a-5p	10.3121	31.2218	-1.1608	0.001147	NA	ENSRNOG00000004208&&ENSRNOG00000007006&&ENSRNOG00000013816&&ENSRNOG00000018075	Crim1 && Slc3a1 && Cmas && Spcs1	cysteine rich transmembrane BMP regulator 1 [Source:RGD Symbol;Acc:1308710] && solute carrier family 3 member 1 [Source:RGD Symbol;Acc:3709] && cytidine monophosphate N-acetylneuraminic acid synthetase [Source:RGD Symbol;Acc:1310911] && signal peptidase complex subunit 1 [Source:RGD Symbol;Acc:1309125]
rno-miR-200b-3p	36.3629	114.19	-1.1615	0.0013452	NA	ENSRNOG00000006578&&ENSRNOG00000023989&&ENSRNOG00000025000&&ENSRNOG00000025065	Odf1 && Actr5 && Cep104 && RGD1560436	outer dense fiber of sperm tails 1 [Source:RGD Symbol;Acc:3228] && ARP5 actin-related protein 5 homolog [Source:RGD Symbol;Acc:1307958] && centrosomal protein 104 [Source:RGD Symbol;Acc:708505] && similar to hypothetical protein FLJ20508 [Source:RGD Symbol;Acc:1560436]
rno-miR-34c-3p	280.199	480.676	-0.70504	0.0019476	0.056034	ENSRNOG00000005788&&ENSRNOG00000016058	Cdk5rap2 && Kazald1	CDK5 regulatory subunit associated protein 2 [Source:RGD Symbol;Acc:708451] && Kazal-type serine peptidase inhibitor domain 1 [Source:RGD Symbol;Acc:1310698]
rno-miR-3548	10.3121	28.3689	-1.0751	0.0024146	NA	ENSRNOG00000000595&&ENSRNOG00000001032&&ENSRNOG00000001344&&ENSRNOG00000002079&&ENSRNOG00000002186&&ENSRNOG00000002341&&ENSRNOG00000002342&&ENSRNOG00000002784&&ENSRNOG00000003059&&ENSRNOG00000004359&&ENSRNOG00000006582&&ENSRNOG00000009355&&ENSRNOG00000009448&&ENSRNOG00000009565&&ENSRNOG00000009751&&ENSRNOG00000010060&&ENSRNOG00000010567&&ENSRNOG00000011135&&ENSRNOG00000011572&&ENSRNOG00000011821&…	Traf3ip2 && Ccz1b && Aldh2 && Mapk10 && Nudt9 && Trim25 && Aldh3a2 && Pou3f4 && Optc && Wars && Aptx && Ogfr && Papln && Pdk4 && Gpx7 && Panx1 && Angel1 && Gtf2b && Klc1 && S100a4 && Mpc1 && Orc2 && St7l && Mgll && Atp5f1d && Fzd5 && Prkce && Nme3 && Stmn1 && Aldh3b1 && Akr7a2 && Eno1 && Tulp4 && Pde4dip && Fank1 && Retreg2 && Bud13 && Yipf3 && Cdc14b && Plekhj1 && Csk && Rab3a && Sycn && Shisa5 …	Traf3 interacting protein 2 [Source:RGD Symbol;Acc:1593240] && CCZ1 homolog B, vacuolar protein trafficking and biogenesis associated [Source:RGD Symbol;Acc:1306410] && aldehyde dehydrogenase 2 family (mitochondrial) [Source:RGD Symbol;Acc:69219] && mitogen activated protein kinase 10 [Source:RGD Symbol;Acc:3663] && nudix hydrolase 9 [Source:RGD Symbol;Acc:1359522] && tripartite motif-containing …
rno-miR-3579	6147.2	8266.38	-0.41367	0.0026078	0.056034	ENSRNOG00000000818&&ENSRNOG00000003703&&ENSRNOG00000005678&&ENSRNOG00000014850&&ENSRNOG00000020628&&ENSRNOG00000021232&&ENSRNOG00000022640&&ENSRNOG00000042237&&ENSRNOG00000046741&&ENSRNOG00000059215	Nrm && Mcm6 && Lamb1 && Amhr2 && LOC103690068 && Ddrgk1 && AABR07003235.1 && Tm6sf2 && Itsn2 && Pqlc1	nurim [Source:RGD Symbol;Acc:1302966] && minichromosome maintenance complex component 6 [Source:RGD Symbol;Acc:61967] && laminin subunit beta 1 [Source:RGD Symbol;Acc:1306311] && anti-Mullerian hormone receptor type 2 [Source:RGD Symbol;Acc:70964] && immortalization up-regulated protein-like [Source:RGD Symbol;Acc:9176702] && DDRGK domain containing 1 [Source:RGD Symbol;Acc:1309979] && - && trans…
rno-miR-380-5p	6149.08	8268.2	-0.41356	0.0026103	0.056034	ENSRNOG00000046479	Chaf1a	chromatin assembly factor 1 subunit A [Source:RGD Symbol;Acc:1590865]
rno-miR-203b-5p	197.525	298.439	-0.55325	0.0034435	0.069301	ENSRNOG00000000833&&ENSRNOG00000001201&&ENSRNOG00000011714&&ENSRNOG00000015397&&ENSRNOG00000015593&&ENSRNOG00000017488&&ENSRNOG00000018886&&ENSRNOG00000020942&&ENSRNOG00000045924&&ENSRNOG00000050703	Vars2 && Cstb && Sat2 && Cpne7 && Sigirr && Snx24 && Aaed1 && Plekha4 && RT1-T24-3 && Fam115c	valyl-tRNA synthetase 2, mitochondrial [Source:RGD Symbol;Acc:1303122] && cystatin B [Source:RGD Symbol;Acc:2435] && spermidine/spermine N1-acetyltransferase family member 2 [Source:RGD Symbol;Acc:1307869] && copine 7 [Source:RGD Symbol;Acc:1307466] && single Ig and TIR domain containing [Source:RGD Symbol;Acc:1306732] && sorting nexin 24 [Source:RGD Symbol;Acc:1306864] && AhpC/TSA antioxidant en…
rno-miR-379-5p	72712.2	98771.1	-0.4255	0.0044136	0.080371	ENSRNOG00000010802&&ENSRNOG00000018516&&ENSRNOG00000021231	Ube3d && Impa2 && Lzts3	ubiquitin protein ligase E3D [Source:RGD Symbol;Acc:1306773] && inositol monophosphatase 2 [Source:RGD Symbol;Acc:628692] && leucine zipper tumor suppressor family member 3 [Source:RGD Symbol;Acc:631327]
rno-miR-140-3p	15274.4	19021.3	-0.30975	0.0063158	0.092441	ENSRNOG00000000665&&ENSRNOG00000000786&&ENSRNOG00000001177&&ENSRNOG00000001748&&ENSRNOG00000002120&&ENSRNOG00000002905&&ENSRNOG00000002928&&ENSRNOG00000003590&&ENSRNOG00000003680&&ENSRNOG00000003837&&ENSRNOG00000004280&&ENSRNOG00000006663&&ENSRNOG00000006857&&ENSRNOG00000007400&&ENSRNOG00000008298&&ENSRNOG00000008819&&ENSRNOG00000009872&&ENSRNOG00000010214&&ENSRNOG00000010291&&ENSRNOG00000010574&…	Pitpnb && Rpp21 && Acads && Polr2h && Spata18 && Ccdc103 && Guk1 && Tom1l2 && Gabrb2 && Mif4gd && Tcn2 && Usp2 && AABR07060833.1 && Srebf2 && Dock7 && Krt84 && Kcnh2 && Scrn2 && Slc46a1 && Ptpn1 && Rnf208 && Tet3 && Fbxo34 && Agap3 && Tmem259 && Casp9 && Rpl31 && Arhgap17 && Ghitm && Farsb && Wdfy1 && Mettl14 && Guca1a && Lman2 && Rab13 && Tcirg1 && Dpcd && Mustn1 && Hmgxb3 && Ndst1 && Ggta1 && A…	phosphatidylinositol transfer protein, beta [Source:RGD Symbol;Acc:620143] && ribonuclease P/MRP subunit p21 [Source:RGD Symbol;Acc:1303090] && acyl-CoA dehydrogenase short chain [Source:RGD Symbol;Acc:620514] && RNA polymerase II subunit H [Source:RGD Symbol;Acc:1561203] && spermatogenesis associated 18 [Source:RGD Symbol;Acc:735208] && coiled-coil domain containing 103 [Source:RGD Symbol;Acc:15…
rno-miR-182	163.768	300.383	-0.75472	0.0066658	0.093321	ENSRNOG00000001587&&ENSRNOG00000002791&&ENSRNOG00000004189&&ENSRNOG00000007307&&ENSRNOG00000009856&&ENSRNOG00000011559&&ENSRNOG00000012891&&ENSRNOG00000019316&&ENSRNOG00000022623&&ENSRNOG00000026616&&ENSRNOG00000047314	Hoxd12 && Bcl2 && Helb && Syde1 && Sypl1 && Cnn3 && Mdh1b && Sh3bp4 && Ttll12 && Ndufb2 && Tk1	homeo box D12 [Source:RGD Symbol;Acc:1309797] && BCL2, apoptosis regulator [Source:RGD Symbol;Acc:2199] && DNA helicase B [Source:RGD Symbol;Acc:1560103] && synapse defective Rho GTPase homolog 1 [Source:RGD Symbol;Acc:1305857] && synaptophysin-like 1 [Source:RGD Symbol;Acc:1359569] && calponin 3 [Source:RGD Symbol;Acc:71044] && malate dehydrogenase 1B [Source:RGD Symbol;Acc:1307874] && SH3-domai…
rno-miR-203a-3p	235.958	337.213	-0.47979	0.0099226	0.1278	ENSRNOG00000002569&&ENSRNOG00000003629&&ENSRNOG00000008492&&ENSRNOG00000033628	Mrps14 && Nvl && Cfap45 && Tesl	mitochondrial ribosomal protein S14 [Source:RGD Symbol;Acc:1309432] && nuclear VCP-like [Source:RGD Symbol;Acc:1311270] && cilia and flagella associated protein 45 [Source:RGD Symbol;Acc:1561559] && testis derived transcript-like [Source:RGD Symbol;Acc:1305365]
rno-miR-873-3p	439.681	568.076	-0.35437	0.011156	0.13291	ENSRNOG00000000456&&ENSRNOG00000001417&&ENSRNOG00000001746&&ENSRNOG00000003005&&ENSRNOG00000003563&&ENSRNOG00000004860&&ENSRNOG00000005193&&ENSRNOG00000007326&&ENSRNOG00000008257&&ENSRNOG00000010409&&ENSRNOG00000012944&&ENSRNOG00000013902&&ENSRNOG00000016553&&ENSRNOG00000017657&&ENSRNOG00000017895&&ENSRNOG00000017901&&ENSRNOG00000017967&&ENSRNOG00000018153&&ENSRNOG00000019079&&ENSRNOG00000019383&…	Psmb8 && Plod3 && Ncbp2 && Rasgef1c && Blmh && Myh9l1 && Pfas && Prepl && Mfap2 && Nol6 && Casp9 && P2ry12 && Vwa5b1 && Phf23 && Eno1 && Acy3 && Asb13 && Rbm5 && Polr1c && Tef && Nprl3 && Nosip && Brca1 && Tpd52l1 && Cenpm && Ltk && Saxo2 && Map7d3 && Cryz && Ifnar1 && Atp6v1h && AABR07058658.1 && Smc1b && LOC680227 && RGD1305455 && LOC360919 && Fam229a && Krtap3-3 && Myh9 && Stambpl1 && Dnajc22 …	proteasome subunit beta 8 [Source:RGD Symbol;Acc:3426] && procollagen-lysine, 2-oxoglutarate 5-dioxygenase 3 [Source:RGD Symbol;Acc:631339] && nuclear cap binding protein subunit 2 [Source:RGD Symbol;Acc:1596188] && RasGEF domain family, member 1C [Source:RGD Symbol;Acc:1311549] && bleomycin hydrolase [Source:RGD Symbol;Acc:1304668] && myosin heavy chain 9-like 1 [Source:RGD Symbol;Acc:6492022] &…
rno-miR-486	682.363	876	-0.34943	0.011214	0.13291	ENSRNOG00000001439&&ENSRNOG00000002303&&ENSRNOG00000002566&&ENSRNOG00000004344&&ENSRNOG00000004392&&ENSRNOG00000005587&&ENSRNOG00000005687&&ENSRNOG00000007158&&ENSRNOG00000007922&&ENSRNOG00000009097&&ENSRNOG00000009397&&ENSRNOG00000011287&&ENSRNOG00000011313&&ENSRNOG00000011831&&ENSRNOG00000011931&&ENSRNOG00000012185&&ENSRNOG00000012634&&ENSRNOG00000013714&&ENSRNOG00000013727&&ENSRNOG00000014305&…	Srrm3 && Kcnj12 && Tnp2 && Zdhhc3 && Aatk && Suclg1 && Slc6a14 && Qtrt1 && Cldn19 && Immt && Kbtbd4 && Minpp1 && Sorcs1 && Nudt18 && Smarca2 && Zfyve21 && Fbxo10 && Snrpd1 && Ndc80 && Fbxo42 && Cyhr1 && Amhr2 && LOC690000 && Siah1 && Mrpl44 && Slc27a3 && Ugcg && Abtb1 && Tat && Necab3 && Cops7a && Chka && Pla2g2f && Igfbp2 && Mtss1l && Cul7 && Optn && Ankrd1 && Entr1 && Kif2c && Psd && Diaph1 && …	serine/arginine repetitive matrix 3 [Source:RGD Symbol;Acc:1587868] && potassium voltage-gated channel subfamily J member 12 [Source:RGD Symbol;Acc:621660] && transition protein 2 [Source:RGD Symbol;Acc:3885] && zinc finger, DHHC-type containing 3 [Source:RGD Symbol;Acc:1309041] && apoptosis-associated tyrosine kinase [Source:RGD Symbol;Acc:1590980] && succinate-CoA ligase, alpha subunit [Source:…
rno-miR-152-3p	1585.33	2095.8	-0.38588	0.012076	0.13409	ENSRNOG00000000145&&ENSRNOG00000001454&&ENSRNOG00000003011&&ENSRNOG00000005533&&ENSRNOG00000006628&&ENSRNOG00000007284&&ENSRNOG00000008045&&ENSRNOG00000008566&&ENSRNOG00000008989&&ENSRNOG00000010512&&ENSRNOG00000010625&&ENSRNOG00000010652&&ENSRNOG00000010680&&ENSRNOG00000013514&&ENSRNOG00000016109&&ENSRNOG00000018338&&ENSRNOG00000021098&&ENSRNOG00000031445&&ENSRNOG00000032133&&ENSRNOG00000042576&…	Pik3r3 && Eif4h && Gadd45gip1 && LOC686013 && Dusp16 && Slc2a1 && Slamf9 && Mrpl15 && Cryl1 && Yipf1 && Dnmt3b && Dock6 && Med12l && Maf1 && Neurl4 && Vwa1 && Rasgrp2 && Rnase3 && Rnase2 && Tcp11l1 && Zzz3 && Mphosph8	phosphoinositide-3-kinase regulatory subunit 3 [Source:RGD Symbol;Acc:621042] && eukaryotic translation initiation factor 4H [Source:RGD Symbol;Acc:1359222] && GADD45G interacting protein 1 [Source:RGD Symbol;Acc:1309249] && hypothetical protein LOC686013 [Source:RGD Symbol;Acc:1586683] && dual specificity phosphatase 16 [Source:RGD Symbol;Acc:1310721] && solute carrier family 2 member 1 [Source:…
rno-miR-667-5p	372.183	479.554	-0.34903	0.015277	0.15869	ENSRNOG00000000041&&ENSRNOG00000000042&&ENSRNOG00000000060&&ENSRNOG00000000062&&ENSRNOG00000000068&&ENSRNOG00000000142&&ENSRNOG00000000175&&ENSRNOG00000000177&&ENSRNOG00000000302&&ENSRNOG00000000312&&ENSRNOG00000000464&&ENSRNOG00000000486&&ENSRNOG00000000499&&ENSRNOG00000000503&&ENSRNOG00000000508&&ENSRNOG00000000511&&ENSRNOG00000000524&&ENSRNOG00000000701&&ENSRNOG00000000804&&ENSRNOG00000000838&…	Slc26a1 && Xpr1 && Cplx1 && Pcgf3 && Ppp2r5a && Plxdc2 && Mier2 && Plpp2 && Sesn1 && Fig4 && Rxrb && Ggnbp1 && Tcp11 && Ppard && Armc12 && Srpk1 && RGD735065 && Iscu && Mrps18b && Lta && Csnk2b && Uspl1 && Glt1d1 && Cpsf4 && Tecpr1 && Mmd2 && Fbxw8 && Cit && NEWGENE_1586233 && Slc37a1 && Gatd3a && Col18a1 && Cabin1 && Eif3b && Psmg3 && Get4 && Mettl7a && Sds && Rbm19 && Tbx5 && Limk1 && Alg3 && T…	solute carrier family 26 member 1 [Source:RGD Symbol;Acc:620136] && xenotropic and polytropic retrovirus receptor 1 [Source:RGD Symbol;Acc:1306554] && complexin 1 [Source:RGD Symbol;Acc:70944] && polycomb group ring finger 3 [Source:RGD Symbol;Acc:1311479] && protein phosphatase 2, regulatory subunit B', alpha [Source:RGD Symbol;Acc:1308022] && plexin domain containing 2 [Source:RGD Symbol;Acc:13…
rno-miR-33-5p	86.885	119.46	-0.44117	0.017712	NA	ENSRNOG00000000262&&ENSRNOG00000000986&&ENSRNOG00000001158&&ENSRNOG00000001444&&ENSRNOG00000004050&&ENSRNOG00000009862&&ENSRNOG00000010800&&ENSRNOG00000014092&&ENSRNOG00000017251&&ENSRNOG00000017441&&ENSRNOG00000018285&&ENSRNOG00000019266&&ENSRNOG00000019321&&ENSRNOG00000028448&&ENSRNOG00000030680&&ENSRNOG00000048718&&ENSRNOG00000051344&&ENSRNOG00000052510&&ENSRNOG00000056187	Zfp821 && Camsap3 && Abcg1 && Ccl26 && Snrk && Olfm1 && Hadhb && Paip2b && Ik && Tpm3 && Kcna2 && Tmem223 && Cck && Elovl1 && Ddx5 && Ccdc71 && Psme3 && Wnt10a && AC132752.1	zinc finger protein 821 [Source:RGD Symbol;Acc:1306674] && calmodulin regulated spectrin-associated protein family, member 3 [Source:RGD Symbol;Acc:1597412] && ATP binding cassette subfamily G member 1 [Source:RGD Symbol;Acc:620294] && C-C motif chemokine ligand 26 [Source:RGD Symbol;Acc:1587817] && SNF related kinase [Source:RGD Symbol;Acc:69653] && olfactomedin 1 [Source:RGD Symbol;Acc:620320] …
rno-miR-375-3p	722.181	1005.57	-0.44614	0.022354	0.19106	ENSRNOG00000000467&&ENSRNOG00000006067&&ENSRNOG00000009252&&ENSRNOG00000012472	Ring1 && Aifm1 && Poldip2 && Pyroxd1	ring finger protein 1 [Source:RGD Symbol;Acc:3576] && apoptosis inducing factor, mitochondria associated 1 [Source:RGD Symbol;Acc:620817] && DNA polymerase delta interacting protein 2 [Source:RGD Symbol;Acc:1307022] && pyridine nucleotide-disulphide oxidoreductase domain 1 [Source:RGD Symbol;Acc:1303253]
rno-miR-134-5p	12417.8	16636.5	-0.39863	0.027109	0.21291	ENSRNOG00000000177&&ENSRNOG00000000507&&ENSRNOG00000001187&&ENSRNOG00000001199&&ENSRNOG00000001736&&ENSRNOG00000001877&&ENSRNOG00000002342&&ENSRNOG00000003005&&ENSRNOG00000003217&&ENSRNOG00000003583&&ENSRNOG00000004452&&ENSRNOG00000004510&&ENSRNOG00000004668&&ENSRNOG00000005465&&ENSRNOG00000006542&&ENSRNOG00000007325&&ENSRNOG00000007649&&ENSRNOG00000007728&&ENSRNOG00000007896&&ENSRNOG00000008052&…	Plpp2 && Tulp1 && Oasl && Pop5 && Bdh1 && Med15 && Aldh3a2 && Rasgef1c && Lgals3bp && Smyd2 && Aqp12a && Slc35b1 && Slc25a35 && Kcnmb1 && Atp6v0c && Usp28 && Dnm2 && Gsdmd && Klhl38 && Atp13a2 && Tpx2 && Spata2 && Enpp5 && Acot7 && Gzmk && Ube3c && Gfi1b && Usp50 && Lrrc40 && Pde1c && Slc36a1 && Timm8a2 && Csrp3 && Pkp3 && Nol3 && Mcm2 && Klhl36 && Elp1 && Ppib && Gmds && Cd83 && Hrh2 && Abce1 &&…	phospholipid phosphatase 2 [Source:RGD Symbol;Acc:628893] && tubby like protein 1 [Source:RGD Symbol;Acc:1311062] && 2'-5'-oligoadenylate synthetase-like [Source:RGD Symbol;Acc:1308586] && POP5 homolog, ribonuclease P/MRP subunit [Source:RGD Symbol;Acc:1311819] && 3-hydroxybutyrate dehydrogenase 1 [Source:RGD Symbol;Acc:620131] && mediator complex subunit 15 [Source:RGD Symbol;Acc:1307560] && ald…
rno-miR-10a-5p	470.676	779.652	-0.61606	0.03018	0.21913	ENSRNOG00000000443&&ENSRNOG00000010415&&ENSRNOG00000013752&&ENSRNOG00000016075&&ENSRNOG00000017701&&ENSRNOG00000018450&&ENSRNOG00000019298&&ENSRNOG00000019381&&ENSRNOG00000027359&&ENSRNOG00000030729&&ENSRNOG00000032381&&ENSRNOG00000045629&&ENSRNOG00000047657&&ENSRNOG00000061733	LOC103689965 && Atxn7l1 && Elavl3 && Dmrt1 && Asip && LOC100911440 && Dctn4 && Eri3 && Slc25a2 && C4b && Naglu && Atp23 && C4a && Galr2	complement C4-like [Source:RGD Symbol;Acc:9245878] && ataxin 7-like 1 [Source:RGD Symbol;Acc:1305730] && ELAV like RNA binding protein 3 [Source:RGD Symbol;Acc:628892] && doublesex and mab-3 related transcription factor 1 [Source:RGD Symbol;Acc:621640] && agouti signaling protein [Source:NCBI gene;Acc:24152] && mitochondrial glutamate carrier 1-like [Source:RGD Symbol;Acc:6492572] && dynactin sub…
rno-miR-1224	1154.81	1488.84	-0.34887	0.030624	0.21913	ENSRNOG00000000053&&ENSRNOG00000000068&&ENSRNOG00000000230&&ENSRNOG00000000282&&ENSRNOG00000000386&&ENSRNOG00000000435&&ENSRNOG00000000440&&ENSRNOG00000000461&&ENSRNOG00000000521&&ENSRNOG00000000663&&ENSRNOG00000000909&&ENSRNOG00000000936&&ENSRNOG00000001177&&ENSRNOG00000001187&&ENSRNOG00000001191&&ENSRNOG00000001192&&ENSRNOG00000001222&&ENSRNOG00000001236&&ENSRNOG00000001253&&ENSRNOG00000001368&…	Crp && Ppp2r5a && Lmf1 && Gsc2 && Pbld1 && Ppt2 && Pbx2 && Brd2 && Cdkn1a && Tfip11 && Uspl1 && Stx2 && Acads && Oasl && Tchp && Gltp && Ube2g2 && Brat1 && Eif3b && Rph3a && Rbm19 && Limk1 && Gtf2i && C2cd2 && Klhl42 && Lztr1 && Mapk10 && Helq && LOC498368 && Uchl1 && Htr5b && Slc5a10 && Kctd3 && Cnot8 && Ppl && Slc25a47 && Sqstm1 && Nlrp3 && Degs1 && Rcsd1 && Rasd1 && Xk && Hmox2 && Ocrl && Ccnj…	C-reactive protein [Source:RGD Symbol;Acc:2411] && protein phosphatase 2, regulatory subunit B', alpha [Source:RGD Symbol;Acc:1308022] && lipase maturation factor 1 [Source:RGD Symbol;Acc:1310180] && goosecoid homeobox 2 [Source:RGD Symbol;Acc:1305333] && phenazine biosynthesis-like protein domain containing 1 [Source:RGD Symbol;Acc:621263] && palmitoyl-protein thioesterase 2 [Source:RGD Symbol;A…
novel_778	1.19498	6.30911	-0.8243	0.030668	NA	ENSRNOG00000000842&&ENSRNOG00000001377&&ENSRNOG00000004201&&ENSRNOG00000011646&&ENSRNOG00000013838&&ENSRNOG00000016800&&ENSRNOG00000028043	Ddah2 && Ddx54 && Rims2 && Rem2 && Hcrtr1 && Ss18 && Cxcl3	dimethylarginine dimethylaminohydrolase 2 [Source:RGD Symbol;Acc:1302955] && DEAD-box helicase 54 [Source:RGD Symbol;Acc:1562539] && regulating synaptic membrane exocytosis 2 [Source:RGD Symbol;Acc:620001] && RRAD and GEM like GTPase 2 [Source:RGD Symbol;Acc:69081] && hypocretin receptor 1 [Source:RGD Symbol;Acc:2787] && SS18, nBAF chromatin remodeling complex subunit [Source:RGD Symbol;Acc:13119…
rno-miR-183-5p	94.0415	159.45	-0.64022	0.031775	NA	ENSRNOG00000000921&&ENSRNOG00000002879&&ENSRNOG00000002969&&ENSRNOG00000003332&&ENSRNOG00000008737&&ENSRNOG00000009705&&ENSRNOG00000013877&&ENSRNOG00000016422&&ENSRNOG00000019050&&ENSRNOG00000021547&&ENSRNOG00000024139&&ENSRNOG00000024280&&ENSRNOG00000033280&&ENSRNOG00000033433&&ENSRNOG00000047314&&ENSRNOG00000061100	Ubl3 && Psen2 && Itpkb && Nt5m && Tbc1d21 && Lck && Ttc23 && Klhl36 && Ifit1 && Pgr15l && LOC100911456 && Ccdc170 && Pam && Csrnp1 && Tk1 && Tmem150a	ubiquitin-like 3 [Source:RGD Symbol;Acc:1305431] && presenilin 2 [Source:RGD Symbol;Acc:621060] && inositol-trisphosphate 3-kinase B [Source:RGD Symbol;Acc:2932] && 5',3'-nucleotidase, mitochondrial [Source:RGD Symbol;Acc:1309622] && TBC1 domain family, member 21 [Source:RGD Symbol;Acc:1310243] && LCK proto-oncogene, Src family tyrosine kinase [Source:RGD Symbol;Acc:2994] && tetratricopeptide rep…
rno-miR-3553	94.0415	159.45	-0.64022	0.031775	NA	ENSRNOG00000004212&&ENSRNOG00000007280&&ENSRNOG00000011713&&ENSRNOG00000016991&&ENSRNOG00000019326&&ENSRNOG00000051591&&ENSRNOG00000051720	Fbxw9 && Naa60 && LOC691113 && Arl2bp && Cfdp1 && LOC100911422 && Nudc	F-box and WD repeat domain containing 9 [Source:RGD Symbol;Acc:1307002] && N(alpha)-acetyltransferase 60, NatF catalytic subunit [Source:RGD Symbol;Acc:1308915] && hypothetical protein LOC691113 [Source:RGD Symbol;Acc:1587471] && ADP-ribosylation factor like GTPase 2 binding protein [Source:RGD Symbol;Acc:1561471] && craniofacial development protein 1 [Source:RGD Symbol;Acc:735080] && nuclear mig…
rno-miR-672-5p	396.269	499.173	-0.31686	0.032413	0.22638	ENSRNOG00000000068&&ENSRNOG00000000560&&ENSRNOG00000000922&&ENSRNOG00000001057&&ENSRNOG00000001164&&ENSRNOG00000001187&&ENSRNOG00000001397&&ENSRNOG00000002635&&ENSRNOG00000004013&&ENSRNOG00000006503&&ENSRNOG00000007660&&ENSRNOG00000008178&&ENSRNOG00000009278&&ENSRNOG00000010628&&ENSRNOG00000011407&&ENSRNOG00000012055&&ENSRNOG00000012794&&ENSRNOG00000012872&&ENSRNOG00000013132&&ENSRNOG00000013545&…	Ppp2r5a && Lrrc20 && Sumf2 && Ctxn1 && Tff1 && Oasl && Rbm19 && Dexi && Grip1 && Frmd3 && Fntb && Nxn && Ift88 && Sec13 && Prag1 && Man2a2 && Grhpr && Carnmt1 && Prss58 && Polr2e && C9 && Mrgprx3 && Arfgap2 && Iws1 && Kcnu1 && Wdfy1 && Ska1 && Zfp709 && Lmntd2 && Ptpn9 && C2cd3 && Nkiras2 && Sgf29 && Cd248 && Gys1 && Celsr1 && RGD1565685 && Ube2u && Cdc25c && Dffb && Lrrc29 && Krt80 && Zc3h18 && …	protein phosphatase 2, regulatory subunit B', alpha [Source:RGD Symbol;Acc:1308022] && leucine rich repeat containing 20 [Source:RGD Symbol;Acc:1566140] && sulfatase modifying factor 2 [Source:RGD Symbol;Acc:1563253] && cortexin 1 [Source:RGD Symbol;Acc:2449] && trefoil factor 1 [Source:RGD Symbol;Acc:620707] && 2'-5'-oligoadenylate synthetase-like [Source:RGD Symbol;Acc:1308586] && RNA binding m…
rno-miR-741-3p	2.25053	14.6213	-0.7925	0.03257	NA	ENSRNOG00000003645&&ENSRNOG00000015903&&ENSRNOG00000016190&&ENSRNOG00000020204&&ENSRNOG00000024455&&ENSRNOG00000046272&&ENSRNOG00000048472&&ENSRNOG00000049137	LOC103689931 && Add2 && Coq9 && Srp19 && Gnptg && Hnrnpab && Comp && Zfp35	heterogeneous nuclear ribonucleoprotein A/B [Source:RGD Symbol;Acc:9343685] && adducin 2 [Source:RGD Symbol;Acc:2042] && coenzyme Q9 [Source:RGD Symbol;Acc:1586040] && signal recognition particle 19 [Source:RGD Symbol;Acc:1308437] && N-acetylglucosamine-1-phosphate transferase subunit gamma [Source:RGD Symbol;Acc:1311614] && heterogeneous nuclear ribonucleoprotein A/B [Source:RGD Symbol;Acc:69255…
rno-miR-382-5p	6609.8	8451.88	-0.33946	0.033797	0.22638	ENSRNOG00000000565&&ENSRNOG00000002501&&ENSRNOG00000005046&&ENSRNOG00000005589&&ENSRNOG00000012561&&ENSRNOG00000012608&&ENSRNOG00000013564&&ENSRNOG00000016361&&ENSRNOG00000026267&&ENSRNOG00000043192	Sgpl1 && Ddx3y && Tspan13 && Dhrs7 && Arhgef10 && Tmem212 && Dok3 && Plcd4 && Igbp1 && Hacd1	sphingosine-1-phosphate lyase 1 [Source:RGD Symbol;Acc:628599] && DEAD-box helicase 3, Y-linked [Source:RGD Symbol;Acc:1309586] && tetraspanin 13 [Source:RGD Symbol;Acc:1311788] && dehydrogenase/reductase 7 [Source:RGD Symbol;Acc:1565002] && Rho guanine nucleotide exchange factor 10 [Source:RGD Symbol;Acc:1565043] && transmembrane protein 212 [Source:RGD Symbol;Acc:1563109] && docking protein 3 […
rno-miR-653-5p	3383.62	4538.64	-0.39836	0.034286	0.22638	ENSRNOG00000005096	Bzw2	basic leucine zipper and W2 domains 2 [Source:RGD Symbol;Acc:621507]
rno-miR-99b-3p	1537.01	1994.69	-0.35803	0.034723	0.22638	ENSRNOG00000001269&&ENSRNOG00000002812&&ENSRNOG00000003443&&ENSRNOG00000005642&&ENSRNOG00000005905&&ENSRNOG00000006079&&ENSRNOG00000008643&&ENSRNOG00000013604&&ENSRNOG00000014021&&ENSRNOG00000014964&&ENSRNOG00000016254&&ENSRNOG00000017073&&ENSRNOG00000018141&&ENSRNOG00000020599&&ENSRNOG00000020713&&ENSRNOG00000025864&&ENSRNOG00000026503&&ENSRNOG00000030930&&ENSRNOG00000032009&&ENSRNOG00000046458&…	Ppp1cc && Lhx1 && Klf1 && Frs2 && Pde4b && Psd4 && Rars2 && Gpx4 && Matn4 && Hp && Sema4c && Car9 && RGD1307443 && Tssk6 && Osbpl5 && Lemd2 && Xrra1 && Samsn1 && LOC499643 && Pdx1 && Sctr && Col12a1	protein phosphatase 1 catalytic subunit gamma [Source:RGD Symbol;Acc:3377] && LIM homeobox 1 [Source:RGD Symbol;Acc:71074] && Kruppel like factor 1 [Source:RGD Symbol;Acc:1309398] && fibroblast growth factor receptor substrate 2 [Source:RGD Symbol;Acc:1308201] && phosphodiesterase 4B [Source:RGD Symbol;Acc:3280] && pleckstrin and Sec7 domain containing 4 [Source:RGD Symbol;Acc:1310289] && arginyl…
rno-miR-200c-3p	24.4536	44.9421	-0.67591	0.040425	NA	ENSRNOG00000009267&&ENSRNOG00000023989&&ENSRNOG00000025065	B3gnt2 && Actr5 && RGD1560436	UDP-GlcNAc:betaGal beta-1,3-N-acetylglucosaminyltransferase 2 [Source:RGD Symbol;Acc:1310077] && ARP5 actin-related protein 5 homolog [Source:RGD Symbol;Acc:1307958] && similar to hypothetical protein FLJ20508 [Source:RGD Symbol;Acc:1560436]
rno-miR-34b-5p	152.773	205.177	-0.39564	0.047501	0.25492	ENSRNOG00000000581&&ENSRNOG00000000693&&ENSRNOG00000001567&&ENSRNOG00000001710&&ENSRNOG00000001963&&ENSRNOG00000004146&&ENSRNOG00000004221&&ENSRNOG00000004595&&ENSRNOG00000005094&&ENSRNOG00000005303&&ENSRNOG00000005729&&ENSRNOG00000005935&&ENSRNOG00000006695&&ENSRNOG00000007457&&ENSRNOG00000007752&&ENSRNOG00000008047&&ENSRNOG00000008054&&ENSRNOG00000008367&&ENSRNOG00000008409&&ENSRNOG00000010252&…	Cdc40 && Svop && Krtap14 && Abcf3 && Mx2 && Coro7 && Lgr5 && Pou6f1 && C1qtnf7 && Tbc1d25 && Palm3 && A3galt2 && Rbck1 && Serping1 && Zmynd19 && Khk && Igsf9 && Krt86 && Myo1f && Hexa && Atp13a1 && Foxn1 && Acy1 && Pomc && Zfp710 && Kcnu1 && Lpin2 && Igfals && Il17rb && Tab2 && Sema4c && Zfp236 && Pla2g2e && Tubb3 && Etfb && Cpeb3 && LOC108348128 && Snx15 && Gramd1a && Slit1 && Zc2hc1c && Jrk && …	cell division cycle 40 [Source:RGD Symbol;Acc:1307063] && SV2 related protein [Source:RGD Symbol;Acc:620277] && keratin associated protein 14 [Source:RGD Symbol;Acc:1564302] && ATP binding cassette subfamily F member 3 [Source:RGD Symbol;Acc:1310468] && MX dynamin like GTPase 2 [Source:RGD Symbol;Acc:628821] && coronin 7 [Source:RGD Symbol;Acc:621591] && leucine rich repeat containing G protein c…

## Sheet: PVN EAVSHT up
sRNA	PVNEA_readcount	PVNMod_readcount	log2FoldChange	pval	padj	target_geneid	Name	Description
rno-miR-223-3p	118.243	15.0182	2.5709	1.3983e-22	5.9288e-20	ENSRNOG00000002449&&ENSRNOG00000014743&&ENSRNOG00000015089&&ENSRNOG00000016887&&ENSRNOG00000019342&&ENSRNOG00000023812	Maged2 && Hagh && Mcoln2 && Hrh4 && Sult1a1 && Raver2	MAGE family member D2 [Source:RGD Symbol;Acc:70899] && hydroxyacyl glutathione hydrolase [Source:RGD Symbol;Acc:2779] && mucolipin 2 [Source:RGD Symbol;Acc:1308884] && histamine receptor H4 [Source:RGD Symbol;Acc:620631] && sulfotransferase family 1A member 1 [Source:RGD Symbol;Acc:3767] && ribonucleoprotein, PTB-binding 2 [Source:RGD Symbol;Acc:1307610]
rno-miR-10b-5p	1659.72	417.238	1.8641	5.0015e-22	1.0603e-19	ENSRNOG00000001409&&ENSRNOG00000012454&&ENSRNOG00000015551&&ENSRNOG00000017883&&ENSRNOG00000020695&&ENSRNOG00000027359&&ENSRNOG00000037333	Gnb2 && Trmt10b && Fuca2 && Camsap1 && Tead2 && Slc25a2 && Cldnd2	G protein subunit beta 2 [Source:RGD Symbol;Acc:69319] && tRNA methyltransferase 10B [Source:RGD Symbol;Acc:1310735] && alpha-L-fucosidase 2 [Source:RGD Symbol;Acc:1303053] && calmodulin regulated spectrin-associated protein 1 [Source:RGD Symbol;Acc:1565022] && TEA domain transcription factor 2 [Source:RGD Symbol;Acc:1593252] && solute carrier family 25 member 2 [Source:RGD Symbol;Acc:1310667] &&…
rno-miR-3099	1368.86	982.285	0.47257	3.0954e-07	3.2811e-05	ENSRNOG00000000055&&ENSRNOG00000000464&&ENSRNOG00000001035&&ENSRNOG00000001265&&ENSRNOG00000001971&&ENSRNOG00000002556&&ENSRNOG00000003063&&ENSRNOG00000003099&&ENSRNOG00000003946&&ENSRNOG00000005144&&ENSRNOG00000005538&&ENSRNOG00000006984&&ENSRNOG00000007023&&ENSRNOG00000007334&&ENSRNOG00000007457&&ENSRNOG00000007684&&ENSRNOG00000007900&&ENSRNOG00000007923&&ENSRNOG00000008100&&ENSRNOG00000008142&…	Fcrl6 && Rxrb && Gtf2h3 && Mad1l1 && Bbx && NEWGENE_1562416 && Phka1 && Ubqln2 && Tor1aip1 && Tmem18 && Psmd11 && Mapk11 && Galm && Ly6h && Serping1 && Zc3h3 && Tspan33 && Cgref1 && Rgs20 && Brpf1 && Dus4l && Fndc8 && Wdtc1 && Nsmf && Penk && Clasp2 && Fstl3 && Ncaph2 && Flot2 && Adck2 && Ctsb && Mcat && Gtf3c5 && Atp1b2 && Mon1b && Cd79b && Tram2 && Imp4 && Drosha && Pdlim7 && Ptges2 && Ddb2 && …	Fc receptor-like 6 [Source:RGD Symbol;Acc:1563939] && retinoid X receptor beta [Source:RGD Symbol;Acc:3611] && general transcription factor IIH subunit 3 [Source:RGD Symbol;Acc:1305494] && mitotic arrest deficient 1 like 1 [Source:RGD Symbol;Acc:1596881] && BBX, HMG-box containing [Source:RGD Symbol;Acc:1309769] && TSR2, ribosome maturation factor [Source:RGD Symbol;Acc:11417743] && phosphorylase…
rno-miR-10a-5p	896.196	617.802	0.52098	0.00025898	0.0096395	ENSRNOG00000000443&&ENSRNOG00000010415&&ENSRNOG00000013752&&ENSRNOG00000016075&&ENSRNOG00000017701&&ENSRNOG00000018450&&ENSRNOG00000019298&&ENSRNOG00000019381&&ENSRNOG00000027359&&ENSRNOG00000030729&&ENSRNOG00000032381&&ENSRNOG00000045629&&ENSRNOG00000047657&&ENSRNOG00000061733	LOC103689965 && Atxn7l1 && Elavl3 && Dmrt1 && Asip && LOC100911440 && Dctn4 && Eri3 && Slc25a2 && C4b && Naglu && Atp23 && C4a && Galr2	complement C4-like [Source:RGD Symbol;Acc:9245878] && ataxin 7-like 1 [Source:RGD Symbol;Acc:1305730] && ELAV like RNA binding protein 3 [Source:RGD Symbol;Acc:628892] && doublesex and mab-3 related transcription factor 1 [Source:RGD Symbol;Acc:621640] && agouti signaling protein [Source:NCBI gene;Acc:24152] && mitochondrial glutamate carrier 1-like [Source:RGD Symbol;Acc:6492572] && dynactin sub…
rno-miR-486	1164.37	896.301	0.37136	0.00035393	0.011543	ENSRNOG00000001439&&ENSRNOG00000002303&&ENSRNOG00000002566&&ENSRNOG00000004344&&ENSRNOG00000004392&&ENSRNOG00000005587&&ENSRNOG00000005687&&ENSRNOG00000007158&&ENSRNOG00000007922&&ENSRNOG00000009097&&ENSRNOG00000009397&&ENSRNOG00000011287&&ENSRNOG00000011313&&ENSRNOG00000011831&&ENSRNOG00000011931&&ENSRNOG00000012185&&ENSRNOG00000012634&&ENSRNOG00000013714&&ENSRNOG00000013727&&ENSRNOG00000014305&…	Srrm3 && Kcnj12 && Tnp2 && Zdhhc3 && Aatk && Suclg1 && Slc6a14 && Qtrt1 && Cldn19 && Immt && Kbtbd4 && Minpp1 && Sorcs1 && Nudt18 && Smarca2 && Zfyve21 && Fbxo10 && Snrpd1 && Ndc80 && Fbxo42 && Cyhr1 && Amhr2 && LOC690000 && Siah1 && Mrpl44 && Slc27a3 && Ugcg && Abtb1 && Tat && Necab3 && Cops7a && Chka && Pla2g2f && Igfbp2 && Mtss1l && Cul7 && Optn && Ankrd1 && Entr1 && Kif2c && Psd && Diaph1 && …	serine/arginine repetitive matrix 3 [Source:RGD Symbol;Acc:1587868] && potassium voltage-gated channel subfamily J member 12 [Source:RGD Symbol;Acc:621660] && transition protein 2 [Source:RGD Symbol;Acc:3885] && zinc finger, DHHC-type containing 3 [Source:RGD Symbol;Acc:1309041] && apoptosis-associated tyrosine kinase [Source:RGD Symbol;Acc:1590980] && succinate-CoA ligase, alpha subunit [Source:…
rno-miR-379-3p	2373.89	1833.17	0.36675	0.00046923	0.014211	--	--	--
rno-miR-30c-5p	83013.1	69126	0.2616	0.00073491	0.01833	ENSRNOG00000002879&&ENSRNOG00000002956&&ENSRNOG00000013069&&ENSRNOG00000015948&&ENSRNOG00000016813&&ENSRNOG00000017509&&ENSRNOG00000018122&&ENSRNOG00000032508&&ENSRNOG00000049988&&ENSRNOG00000062285	Psen2 && Stim2 && Sapcd2 && Slc1a5 && Tia1 && Eed && Tspan17 && Acot5 && Mbtd1 && Pou5f2	presenilin 2 [Source:RGD Symbol;Acc:621060] && stromal interaction molecule 2 [Source:RGD Symbol;Acc:1304641] && suppressor APC domain containing 2 [Source:RGD Symbol;Acc:1590629] && solute carrier family 1 member 5 [Source:RGD Symbol;Acc:708512] && TIA1 cytotoxic granule-associated RNA binding protein [Source:RGD Symbol;Acc:1305742] && embryonic ectoderm development [Source:RGD Symbol;Acc:130978…
rno-miR-140-3p	25233.1	20039.2	0.32731	0.00083087	0.019572	ENSRNOG00000000665&&ENSRNOG00000000786&&ENSRNOG00000001177&&ENSRNOG00000001748&&ENSRNOG00000002120&&ENSRNOG00000002905&&ENSRNOG00000002928&&ENSRNOG00000003590&&ENSRNOG00000003680&&ENSRNOG00000003837&&ENSRNOG00000004280&&ENSRNOG00000006663&&ENSRNOG00000006857&&ENSRNOG00000007400&&ENSRNOG00000008298&&ENSRNOG00000008819&&ENSRNOG00000009872&&ENSRNOG00000010214&&ENSRNOG00000010291&&ENSRNOG00000010574&…	Pitpnb && Rpp21 && Acads && Polr2h && Spata18 && Ccdc103 && Guk1 && Tom1l2 && Gabrb2 && Mif4gd && Tcn2 && Usp2 && AABR07060833.1 && Srebf2 && Dock7 && Krt84 && Kcnh2 && Scrn2 && Slc46a1 && Ptpn1 && Rnf208 && Tet3 && Fbxo34 && Agap3 && Tmem259 && Casp9 && Rpl31 && Arhgap17 && Ghitm && Farsb && Wdfy1 && Mettl14 && Guca1a && Lman2 && Rab13 && Tcirg1 && Dpcd && Mustn1 && Hmgxb3 && Ndst1 && Ggta1 && A…	phosphatidylinositol transfer protein, beta [Source:RGD Symbol;Acc:620143] && ribonuclease P/MRP subunit p21 [Source:RGD Symbol;Acc:1303090] && acyl-CoA dehydrogenase short chain [Source:RGD Symbol;Acc:620514] && RNA polymerase II subunit H [Source:RGD Symbol;Acc:1561203] && spermatogenesis associated 18 [Source:RGD Symbol;Acc:735208] && coiled-coil domain containing 103 [Source:RGD Symbol;Acc:15…
rno-miR-411-3p	4826.57	3821.88	0.33154	0.00095164	0.021237	ENSRNOG00000006926	Atp6v0d2	ATPase H+ transporting V0 subunit D2 [Source:RGD Symbol;Acc:1306900]
rno-miR-30a-3p	3971.93	3389.51	0.22749	0.0011521	0.024426	ENSRNOG00000001070&&ENSRNOG00000004161&&ENSRNOG00000006228&&ENSRNOG00000009491&&ENSRNOG00000021871	Cdk2ap1 && Mtif2 && Pdia4 && Phc3 && Gcn1l1	cyclin-dependent kinase 2 associated protein 1 [Source:RGD Symbol;Acc:1308664] && mitochondrial translational initiation factor 2 [Source:RGD Symbol;Acc:1303046] && protein disulfide isomerase family A, member 4 [Source:RGD Symbol;Acc:619835] && polyhomeotic homolog 3 [Source:RGD Symbol;Acc:1307998] && GCN1 eIF2 alpha kinase activator-like 1 [Source:RGD Symbol;Acc:1593434]
rno-miR-125b-2-3p	4597.56	3954.48	0.21625	0.0020501	0.037794	ENSRNOG00000000008&&ENSRNOG00000000848&&ENSRNOG00000001172&&ENSRNOG00000001191&&ENSRNOG00000002345&&ENSRNOG00000003125&&ENSRNOG00000003235&&ENSRNOG00000003626&&ENSRNOG00000003719&&ENSRNOG00000003737&&ENSRNOG00000004014&&ENSRNOG00000004100&&ENSRNOG00000004208&&ENSRNOG00000004456&&ENSRNOG00000004641&&ENSRNOG00000004733&&ENSRNOG00000005650&&ENSRNOG00000006019&&ENSRNOG00000006450&&ENSRNOG00000006972&…	Alx4 && Gpank1 && Rnf10 && Tchp && Rasgef1b && Rogdi && Mgat4b && Atp5pd && Atpaf2 && Best2 && Chmp6 && Trib1 && Crim1 && Clhc1 && Sstr4 && Wdr25 && Pgf && G0s2 && Erbb2 && Zfp189 && Fam3d && Ccdc33 && Thumpd2 && Ccdc130 && Lpo && Chmp5 && Mpp5 && LOC500007 && Srp68 && Ldlr && Masp2 && Dusp26 && Stt3b && Mesd && Arhgap45 && Polm && Ppp4r1 && Spsb3 && AABR07053687.1 && Neurl4 && Phpt1 && Qprt && C…	ALX homeobox 4 [Source:RGD Symbol;Acc:1310201] && G patch domain and ankyrin repeats 1 [Source:RGD Symbol;Acc:1303304] && ring finger protein 10 [Source:RGD Symbol;Acc:1309282] && trichoplein, keratin filament binding [Source:RGD Symbol;Acc:1310813] && RasGEF domain family, member 1B [Source:RGD Symbol;Acc:1562220] && rogdi homolog [Source:RGD Symbol;Acc:1560021] && alpha-1,3-mannosyl-glycoprotei…
rno-miR-203b-5p	369.568	259.265	0.49053	0.0021825	0.038557	ENSRNOG00000000833&&ENSRNOG00000001201&&ENSRNOG00000011714&&ENSRNOG00000015397&&ENSRNOG00000015593&&ENSRNOG00000017488&&ENSRNOG00000018886&&ENSRNOG00000020942&&ENSRNOG00000045924&&ENSRNOG00000050703	Vars2 && Cstb && Sat2 && Cpne7 && Sigirr && Snx24 && Aaed1 && Plekha4 && RT1-T24-3 && Fam115c	valyl-tRNA synthetase 2, mitochondrial [Source:RGD Symbol;Acc:1303122] && cystatin B [Source:RGD Symbol;Acc:2435] && spermidine/spermine N1-acetyltransferase family member 2 [Source:RGD Symbol;Acc:1307869] && copine 7 [Source:RGD Symbol;Acc:1307466] && single Ig and TIR domain containing [Source:RGD Symbol;Acc:1306732] && sorting nexin 24 [Source:RGD Symbol;Acc:1306864] && AhpC/TSA antioxidant en…
rno-miR-92b-3p	5640.92	4559.14	0.30179	0.0026	0.04083	ENSRNOG00000002582&&ENSRNOG00000002598&&ENSRNOG00000002764&&ENSRNOG00000003108&&ENSRNOG00000003728&&ENSRNOG00000004014&&ENSRNOG00000004392&&ENSRNOG00000006028&&ENSRNOG00000009112&&ENSRNOG00000009114&&ENSRNOG00000009708&&ENSRNOG00000012756&&ENSRNOG00000013253&&ENSRNOG00000013422&&ENSRNOG00000013588&&ENSRNOG00000013631&&ENSRNOG00000013760&&ENSRNOG00000014182&&ENSRNOG00000014508&&ENSRNOG00000015271&…	Hand1 && Hnf1b && Mettl16 && Acbd4 && Xylt2 && Chmp6 && Aatk && Tubgcp6 && Pon2 && Fam110b && Tas1r1 && Slc25a43 && Armc1 && Med23 && Glra1 && Slc31a2 && Wfdc5 && Tns1 && Mgll && Zfp418 && Prelid1 && Tcf21 && Dhx32 && Hps6 && Egr1 && Dnajb2 && Gng3 && Pias4 && Bad && Lzts3 && Spef1 && Vsig10 && Riok3 && Lbx1 && Zmiz2 && Akap17a && Clk3 && Tlr11 && Sertad3 && Plekhd1 && LOC102553613 && Kiss1 && Se…	heart and neural crest derivatives expressed 1 [Source:RGD Symbol;Acc:621206] && HNF1 homeobox B [Source:RGD Symbol;Acc:3830] && methyltransferase like 16 [Source:MGI Symbol;Acc:MGI:1914743] && acyl-CoA binding domain containing 4 [Source:RGD Symbol;Acc:1308404] && xylosyltransferase 2 [Source:RGD Symbol;Acc:619765] && charged multivesicular body protein 6 [Source:RGD Symbol;Acc:1565325] && apopt…
rno-miR-873-3p	754.049	577.384	0.37605	0.0035572	0.050276	ENSRNOG00000000456&&ENSRNOG00000001417&&ENSRNOG00000001746&&ENSRNOG00000003005&&ENSRNOG00000003563&&ENSRNOG00000004860&&ENSRNOG00000005193&&ENSRNOG00000007326&&ENSRNOG00000008257&&ENSRNOG00000010409&&ENSRNOG00000012944&&ENSRNOG00000013902&&ENSRNOG00000016553&&ENSRNOG00000017657&&ENSRNOG00000017895&&ENSRNOG00000017901&&ENSRNOG00000017967&&ENSRNOG00000018153&&ENSRNOG00000019079&&ENSRNOG00000019383&…	Psmb8 && Plod3 && Ncbp2 && Rasgef1c && Blmh && Myh9l1 && Pfas && Prepl && Mfap2 && Nol6 && Casp9 && P2ry12 && Vwa5b1 && Phf23 && Eno1 && Acy3 && Asb13 && Rbm5 && Polr1c && Tef && Nprl3 && Nosip && Brca1 && Tpd52l1 && Cenpm && Ltk && Saxo2 && Map7d3 && Cryz && Ifnar1 && Atp6v1h && AABR07058658.1 && Smc1b && LOC680227 && RGD1305455 && LOC360919 && Fam229a && Krtap3-3 && Myh9 && Stambpl1 && Dnajc22 …	proteasome subunit beta 8 [Source:RGD Symbol;Acc:3426] && procollagen-lysine, 2-oxoglutarate 5-dioxygenase 3 [Source:RGD Symbol;Acc:631339] && nuclear cap binding protein subunit 2 [Source:RGD Symbol;Acc:1596188] && RasGEF domain family, member 1C [Source:RGD Symbol;Acc:1311549] && bleomycin hydrolase [Source:RGD Symbol;Acc:1304668] && myosin heavy chain 9-like 1 [Source:RGD Symbol;Acc:6492022] &…
rno-miR-27b-3p	84550.6	72653.6	0.21669	0.0052064	0.066894	ENSRNOG00000000474&&ENSRNOG00000001396&&ENSRNOG00000001794&&ENSRNOG00000002572&&ENSRNOG00000003661&&ENSRNOG00000004130&&ENSRNOG00000006684&&ENSRNOG00000007137&&ENSRNOG00000007500&&ENSRNOG00000007864&&ENSRNOG00000008082&&ENSRNOG00000010017&&ENSRNOG00000012240&&ENSRNOG00000014008&&ENSRNOG00000014197&&ENSRNOG00000014684&&ENSRNOG00000015195&&ENSRNOG00000016119&&ENSRNOG00000016612&&ENSRNOG00000017352&…	Rgl2 && Mospd3 && Muc13 && Cacybp && Jpt1 && Anapc4 && Zfp317 && Ly6i && Top1mt && Vrk2 && Rgs6 && Wee1 && Supt6h && Mfsd2a && Tmem51 && Npr1 && Hdhd3 && Fzd7 && Trim36 && Ctdnep1 && Dennd2c && Phgdh && Eif4e2 && Ppp4c && Ech1 && Ntf4 && Gys1 && Gif && RGD1565059 && Slc16a12 && Mtmr12 && Ly6c && Dffb && Asphd1 && Med8 && Zfp251 && Nkain4 && Dot1l && Zc2hc1b && Fasn && Prlr && Atg2a && Ccm2 && LOC…	ral guanine nucleotide dissociation stimulator-like 2 [Source:RGD Symbol;Acc:1302985] && motile sperm domain containing 3 [Source:RGD Symbol;Acc:1304973] && mucin 13, cell surface associated [Source:RGD Symbol;Acc:708547] && calcyclin binding protein [Source:RGD Symbol;Acc:1303146] && Jupiter microtubule associated homolog 1 [Source:RGD Symbol;Acc:1359325] && anaphase promoting complex subunit 4 …
rno-miR-351-5p	844.059	642.379	0.38309	0.0060496	0.071473	ENSRNOG00000000137&&ENSRNOG00000000177&&ENSRNOG00000000246&&ENSRNOG00000000251&&ENSRNOG00000000288&&ENSRNOG00000000435&&ENSRNOG00000000456&&ENSRNOG00000000463&&ENSRNOG00000000501&&ENSRNOG00000000515&&ENSRNOG00000000607&&ENSRNOG00000000693&&ENSRNOG00000000781&&ENSRNOG00000000818&&ENSRNOG00000000838&&ENSRNOG00000000840&&ENSRNOG00000000906&&ENSRNOG00000000937&&ENSRNOG00000000985&&ENSRNOG00000000986&…	Ly86 && Plpp2 && Amz2 && St6galnac1 && Scarf2 && Ppt2 && Psmb8 && Col11a2 && Zfp523 && Mapk13 && RGD1559903 && Svop && Rnf39 && Nrm && Lta && Atp6v1g2 && Medag && Slc46a3 && Cpsf4 && Camsap3 && Tmed2 && Rilpl1 && Cers4 && Msi1 && NEWGENE_1586233 && Ubash3a && Acads && Gltp && Trpv4 && RGD1309594 && Ube2g2 && Col18a1 && LOC498154 && P2rx4 && Hpd && Srrm3 && Fzd9 && Limk1 && Hoxd9 && N6amt1 && Ripk…	lymphocyte antigen 86 [Source:RGD Symbol;Acc:1309936] && phospholipid phosphatase 2 [Source:RGD Symbol;Acc:628893] && archaelysin family metallopeptidase 2 [Source:RGD Symbol;Acc:1304846] && ST6 N-acetylgalactosaminide alpha-2,6-sialyltransferase 1 [Source:RGD Symbol;Acc:1562048] && scavenger receptor class F, member 2 [Source:RGD Symbol;Acc:1306013] && palmitoyl-protein thioesterase 2 [Source:RG…
rno-miR-125a-5p	28234.5	24085.3	0.22669	0.0070295	0.078435	ENSRNOG00000000137&&ENSRNOG00000000417&&ENSRNOG00000000485&&ENSRNOG00000000607&&ENSRNOG00000000693&&ENSRNOG00000000840&&ENSRNOG00000001004&&ENSRNOG00000001055&&ENSRNOG00000001177&&ENSRNOG00000001195&&ENSRNOG00000001452&&ENSRNOG00000002667&&ENSRNOG00000002908&&ENSRNOG00000003039&&ENSRNOG00000003132&&ENSRNOG00000003969&&ENSRNOG00000004090&&ENSRNOG00000004359&&ENSRNOG00000004479&&ENSRNOG00000004598&…	Ly86 && Numa1 && Bak1 && RGD1559903 && Svop && Atp6v1g2 && Ncor2 && Rilpl1 && Acads && Trpv4 && Fzd9 && Lamc2 && Slc35a4 && Wnt3a && Mip && Fam20a && LOC100361025 && Wars && Aurka && Tsen54 && Sos2 && Jade2 && Rangrf && Slc4a10 && Bcl11b && Them6 && Psd4 && Traf2 && Rbm38 && Lif && Zfp691 && Ehd4 && Atg101 && Itga7 && Galnt14 && Wdr5 && Stra6 && Arhgef12 && Ogfr && Ldlr && Dctn1 && Smarcd2 && Mon…	lymphocyte antigen 86 [Source:RGD Symbol;Acc:1309936] && nuclear mitotic apparatus protein 1 [Source:RGD Symbol;Acc:1308777] && BCL2-antagonist/killer 1 [Source:RGD Symbol;Acc:621635] && similar to RIKEN cDNA 1700049L16 [Source:RGD Symbol;Acc:1559903] && SV2 related protein [Source:RGD Symbol;Acc:620277] && ATPase H+ transporting V1 subunit G2 [Source:RGD Symbol;Acc:1303186] && nuclear receptor c…
rno-miR-191a-5p	25231.3	21855.5	0.2053	0.0073391	0.079789	ENSRNOG00000007532&&ENSRNOG00000012266&&ENSRNOG00000018564&&ENSRNOG00000061572	RGD1305178 && Zcchc17 && Nup93 && Smarcd1	similar to Hypothetical protein MGC11690 [Source:RGD Symbol;Acc:1305178] && zinc finger CCHC-type containing 17 [Source:RGD Symbol;Acc:1565267] && nucleoporin 93 [Source:RGD Symbol;Acc:1311525] && SWI/SNF related, matrix associated, actin dependent regulator of chromatin, subfamily d, member 1 [Source:RGD Symbol;Acc:1305406]
rno-miR-200b-3p	136.484	47.7293	0.99289	0.008237	0.085182	ENSRNOG00000006578&&ENSRNOG00000023989&&ENSRNOG00000025000&&ENSRNOG00000025065	Odf1 && Actr5 && Cep104 && RGD1560436	outer dense fiber of sperm tails 1 [Source:RGD Symbol;Acc:3228] && ARP5 actin-related protein 5 homolog [Source:RGD Symbol;Acc:1307958] && centrosomal protein 104 [Source:RGD Symbol;Acc:708505] && similar to hypothetical protein FLJ20508 [Source:RGD Symbol;Acc:1560436]
rno-miR-205	42.5055	24.6225	0.68707	0.0092032	NA	ENSRNOG00000000838&&ENSRNOG00000000961&&ENSRNOG00000002294&&ENSRNOG00000002484&&ENSRNOG00000002757&&ENSRNOG00000002863&&ENSRNOG00000003186&&ENSRNOG00000003386&&ENSRNOG00000005009&&ENSRNOG00000008451&&ENSRNOG00000008737&&ENSRNOG00000009260&&ENSRNOG00000009422&&ENSRNOG00000010798&&ENSRNOG00000011182&&ENSRNOG00000012557&&ENSRNOG00000012559&&ENSRNOG00000012681&&ENSRNOG00000012818&&ENSRNOG00000013712&…	Lta && Glt1d1 && Snx29 && Chrna9 && Tada2a && Cacna1e && Anks3 && Rbfox3 && Zfp3 && Fut8 && Tbc1d21 && Cnr2 && Hmgcl && Blk && Aanat && Lgals5 && Man1b1 && Lgals9 && Ksr1 && Tex261 && C1qtnf9 && Tfeb && Cyhr1 && Tbx20 && Slc2a4 && Ccny && Nfkbie && Sec23ip && Tspan1 && Slc49a3 && LOC690276 && Ms4a14 && Grcc10 && Gramd2a && Smg7 && Tmem150b && Spin2a && Rasgef1a && Nudt17 && Fbxo31 && Exoc4 && Fam…	lymphotoxin alpha [Source:RGD Symbol;Acc:3020] && glycosyltransferase 1 domain containing 1 [Source:RGD Symbol;Acc:1304896] && sorting nexin 29 [Source:RGD Symbol;Acc:1596162] && cholinergic receptor nicotinic alpha 9 subunit [Source:RGD Symbol;Acc:621534] && transcriptional adaptor 2A [Source:RGD Symbol;Acc:1309959] && calcium voltage-gated channel subunit alpha1 E [Source:RGD Symbol;Acc:2246] &…
rno-miR-222-3p	4486.73	3728.59	0.26296	0.0097351	0.094246	ENSRNOG00000001275&&ENSRNOG00000003172&&ENSRNOG00000003543&&ENSRNOG00000003563&&ENSRNOG00000004072&&ENSRNOG00000004162&&ENSRNOG00000004812&&ENSRNOG00000006096&&ENSRNOG00000008552&&ENSRNOG00000009473&&ENSRNOG00000011975&&ENSRNOG00000012436&&ENSRNOG00000013454&&ENSRNOG00000014903&&ENSRNOG00000015696&&ENSRNOG00000015904&&ENSRNOG00000016070&&ENSRNOG00000016294&&ENSRNOG00000016592&&ENSRNOG00000016991&…	Tmem184a && Serpinf1 && Gpr143 && Blmh && Myo1c && Pfkfb2 && Sema6d && Slc26a7 && P2rx3 && Osbpl7 && Crtc3 && Adh6 && Rala && Zfyve27 && Cdk5rap1 && Wfdc1 && Trpc3 && Cd4 && Gnai2 && Arl2bp && Cdc16 && Sncb && Agtr1a && Zfand2b && Dnajb2 && Htatip2 && Map3k10 && Dffb && Ccnb1ip1 && Serpina16 && Usp54 && Cnpy4 && Adamts3 && Golga3 && Fam32a && Kctd7 && RGD1559909 && Tmem190 && RSA-14-44 && Cabyr &…	transmembrane protein 184A [Source:RGD Symbol;Acc:1306702] && serpin family F member 1 [Source:RGD Symbol;Acc:631369] && G protein-coupled receptor 143 [Source:RGD Symbol;Acc:1565799] && bleomycin hydrolase [Source:RGD Symbol;Acc:1304668] && myosin 1C [Source:RGD Symbol;Acc:620443] && 6-phosphofructo-2-kinase/fructose-2,6-biphosphatase 2 [Source:RGD Symbol;Acc:3309] && semaphorin 6D [Source:RGD S…
rno-miR-322-3p	626.21	516.381	0.27587	0.010003	0.094246	ENSRNOG00000002828&&ENSRNOG00000004696&&ENSRNOG00000007905&&ENSRNOG00000009899&&ENSRNOG00000014289&&ENSRNOG00000020585&&ENSRNOG00000027900&&ENSRNOG00000042701	Tob1 && Arhgap5 && Itga7 && Skil && Arpc2 && Tbxa2r && Glt6d1 && LOC680428	transducer of ErbB-2.1 [Source:RGD Symbol;Acc:621126] && Rho GTPase activating protein 5 [Source:RGD Symbol;Acc:1308507] && integrin subunit alpha 7 [Source:RGD Symbol;Acc:71022] && SKI-like proto-oncogene [Source:RGD Symbol;Acc:621399] && actin related protein 2/3 complex, subunit 2 [Source:RGD Symbol;Acc:1305848] && thromboxane A2 receptor [Source:RGD Symbol;Acc:3825] && glycosyltransferase 6 d…
rno-miR-429	25.0254	8.76524	0.96957	0.010362	NA	ENSRNOG00000008178&&ENSRNOG00000008536&&ENSRNOG00000017693&&ENSRNOG00000025000&&ENSRNOG00000025670&&ENSRNOG00000045860	Nxn && Actc1 && Slc2a5 && Cep104 && Shisa3 && U2af1	nucleoredoxin [Source:RGD Symbol;Acc:1310489] && actin, alpha, cardiac muscle 1 [Source:RGD Symbol;Acc:2026] && solute carrier family 2 member 5 [Source:RGD Symbol;Acc:68328] && centrosomal protein 104 [Source:RGD Symbol;Acc:708505] && shisa family member 3 [Source:RGD Symbol;Acc:1565710] && U2 small nuclear RNA auxiliary factor 1 [Source:RGD Symbol;Acc:1584190]
rno-miR-203a-3p	417.594	309.622	0.41286	0.010893	0.1004	ENSRNOG00000002569&&ENSRNOG00000003629&&ENSRNOG00000008492&&ENSRNOG00000033628	Mrps14 && Nvl && Cfap45 && Tesl	mitochondrial ribosomal protein S14 [Source:RGD Symbol;Acc:1309432] && nuclear VCP-like [Source:RGD Symbol;Acc:1311270] && cilia and flagella associated protein 45 [Source:RGD Symbol;Acc:1561559] && testis derived transcript-like [Source:RGD Symbol;Acc:1305365]
rno-miR-187-5p	10.4434	2.93053	1.0014	0.010967	NA	ENSRNOG00000000839&&ENSRNOG00000001374&&ENSRNOG00000004401&&ENSRNOG00000004710&&ENSRNOG00000004858&&ENSRNOG00000007756&&ENSRNOG00000008526&&ENSRNOG00000010633&&ENSRNOG00000012343&&ENSRNOG00000012597&&ENSRNOG00000014109&&ENSRNOG00000014832&&ENSRNOG00000014903&&ENSRNOG00000015696&&ENSRNOG00000016991&&ENSRNOG00000017106&&ENSRNOG00000018938&&ENSRNOG00000037409&&ENSRNOG00000049965&&ENSRNOG00000057988&…	Nfkbil1 && Rasal1 && Mrpl13 && Rbks && LOC257643 && Atg101 && Pdzd3 && Acsl1 && Pdp2 && Rmc1 && Psmd13 && Mapkapk3 && Zfyve27 && Cdk5rap1 && Arl2bp && Csnk1a1 && Mkx && Scimp && LOC103693608 && Pfkm && Pnck && Zfp36	NFKB inhibitor like 1 [Source:RGD Symbol;Acc:1303310] && RAS protein activator like 1 [Source:RGD Symbol;Acc:1311820] && mitochondrial ribosomal protein L13 [Source:RGD Symbol;Acc:1359587] && ribokinase [Source:RGD Symbol;Acc:1310064] && cystatin SC [Source:RGD Symbol;Acc:708555] && autophagy related 101 [Source:RGD Symbol;Acc:1359310] && PDZ domain containing 3 [Source:RGD Symbol;Acc:1559807] &&…
rno-miR-653-5p	5928.95	4445.35	0.39763	0.014236	0.12319	ENSRNOG00000005096	Bzw2	basic leucine zipper and W2 domains 2 [Source:RGD Symbol;Acc:621507]
rno-let-7b-3p	86.7936	57.4256	0.53861	0.019952	0.15962	ENSRNOG00000002353&&ENSRNOG00000005825&&ENSRNOG00000019294&&ENSRNOG00000029126&&ENSRNOG00000034139&&ENSRNOG00000046946	Rab3gap2 && Lyz2 && Stk16 && Prl7a4 && Lyc2 && Ptchd3	RAB3 GTPase activating non-catalytic protein subunit 2 [Source:RGD Symbol;Acc:1311518] && lysozyme 2 [Source:RGD Symbol;Acc:3026] && serine/threonine kinase 16 [Source:RGD Symbol;Acc:629474] && prolactin family 7, subfamily a, member 4 [Source:RGD Symbol;Acc:1359651] && lysozyme C type 2 [Source:RGD Symbol;Acc:1593616] && patched domain containing 3 [Source:RGD Symbol;Acc:1590039]
rno-miR-181c-3p	848.553	724.779	0.22553	0.023878	0.18523	ENSRNOG00000010024&&ENSRNOG00000015675&&ENSRNOG00000025711&&ENSRNOG00000026791&&ENSRNOG00000036760	Cyb5r4 && Nell1 && Spout1 && Pgbd5 && Tmc5	cytochrome b5 reductase 4 [Source:RGD Symbol;Acc:621834] && neural EGFL like 1 [Source:RGD Symbol;Acc:620998] && SPOUT domain containing methyltransferase 1 [Source:RGD Symbol;Acc:1563514] && piggyBac transposable element derived 5 [Source:RGD Symbol;Acc:1310825] && transmembrane channel-like 5 [Source:RGD Symbol;Acc:1307037]
rno-miR-872-3p	153.667	115.47	0.39037	0.026212	0.18523	ENSRNOG00000016871&&ENSRNOG00000026293&&ENSRNOG00000027042&&ENSRNOG00000059461	Prl8a5 && Jun && Srd5a2 && B4galt1	prolactin family 8, subfamily a, member 5 [Source:RGD Symbol;Acc:708348] && Jun proto-oncogene, AP-1 transcription factor subunit [Source:RGD Symbol;Acc:2943] && steroid 5 alpha-reductase 2 [Source:RGD Symbol;Acc:621480] && beta-1,4-galactosyltransferase 1 [Source:RGD Symbol;Acc:620900]
rno-miR-200c-3p	55.8283	32.0259	0.64918	0.035216	NA	ENSRNOG00000009267&&ENSRNOG00000023989&&ENSRNOG00000025065	B3gnt2 && Actr5 && RGD1560436	UDP-GlcNAc:betaGal beta-1,3-N-acetylglucosaminyltransferase 2 [Source:RGD Symbol;Acc:1310077] && ARP5 actin-related protein 5 homolog [Source:RGD Symbol;Acc:1307958] && similar to hypothetical protein FLJ20508 [Source:RGD Symbol;Acc:1560436]
rno-miR-181a-2-3p	113.946	83.6368	0.42609	0.036925	0.23722	ENSRNOG00000000595&&ENSRNOG00000001344&&ENSRNOG00000002247&&ENSRNOG00000004621&&ENSRNOG00000006178&&ENSRNOG00000007799&&ENSRNOG00000012535&&ENSRNOG00000012880&&ENSRNOG00000016977&&ENSRNOG00000017137&&ENSRNOG00000019977&&ENSRNOG00000020415&&ENSRNOG00000021987&&ENSRNOG00000028137&&ENSRNOG00000037480&&ENSRNOG00000057651	Traf3ip2 && Aldh2 && Nup54 && Rtn4 && Dync1h1 && Fam151a && Adgrf4 && Tti1 && Calb2 && Eef1akmt2 && Ptprf && Ramp2 && Tnfrsf17 && Mki67 && Ddx51 && LOC689600	Traf3 interacting protein 2 [Source:RGD Symbol;Acc:1593240] && aldehyde dehydrogenase 2 family (mitochondrial) [Source:RGD Symbol;Acc:69219] && nucleoporin 54 [Source:RGD Symbol;Acc:619926] && reticulon 4 [Source:RGD Symbol;Acc:620989] && dynein cytoplasmic 1 heavy chain 1 [Source:RGD Symbol;Acc:2511] && family with sequence similarity 151, member A [Source:RGD Symbol;Acc:1359194] && adhesion G p…
rno-miR-182	343.71	215.223	0.57714	0.039524	0.24287	ENSRNOG00000001587&&ENSRNOG00000002791&&ENSRNOG00000004189&&ENSRNOG00000007307&&ENSRNOG00000009856&&ENSRNOG00000011559&&ENSRNOG00000012891&&ENSRNOG00000019316&&ENSRNOG00000022623&&ENSRNOG00000026616&&ENSRNOG00000047314	Hoxd12 && Bcl2 && Helb && Syde1 && Sypl1 && Cnn3 && Mdh1b && Sh3bp4 && Ttll12 && Ndufb2 && Tk1	homeo box D12 [Source:RGD Symbol;Acc:1309797] && BCL2, apoptosis regulator [Source:RGD Symbol;Acc:2199] && DNA helicase B [Source:RGD Symbol;Acc:1560103] && synapse defective Rho GTPase homolog 1 [Source:RGD Symbol;Acc:1305857] && synaptophysin-like 1 [Source:RGD Symbol;Acc:1359569] && calponin 3 [Source:RGD Symbol;Acc:71044] && malate dehydrogenase 1B [Source:RGD Symbol;Acc:1307874] && SH3-domai…
rno-miR-296-3p	121.694	90.1017	0.40231	0.04069	0.24647	ENSRNOG00000000105&&ENSRNOG00000000130&&ENSRNOG00000000177&&ENSRNOG00000000184&&ENSRNOG00000000233&&ENSRNOG00000000428&&ENSRNOG00000000441&&ENSRNOG00000000454&&ENSRNOG00000000464&&ENSRNOG00000000532&&ENSRNOG00000000658&&ENSRNOG00000000697&&ENSRNOG00000000979&&ENSRNOG00000001030&&ENSRNOG00000001050&&ENSRNOG00000001165&&ENSRNOG00000001253&&ENSRNOG00000001265&&ENSRNOG00000001271&&ENSRNOG00000001323&…	Cplx2 && Dnajb5 && Plpp2 && Tmprss6 && Grm6 && Cyp21a1 && Gpsm3 && RT1-DOb && Rxrb && Cmtr1 && Acacb && Coro1c && Bri3bp && Tsc22d1 && Eif2ak1 && Tmprss3 && Eif3b && Mad1l1 && Card6 && Zfp157 && Agfg2 && Epo && Fis1 && Col26a1 && Gtf2i && Cep97 && Slc7a4 && Mylk && Flt4 && Litaf && Ero1b && Abat && Rasgef1c && Rad23a && Fcrla && Fmod && Tspan7 && Cacng5 && Adora1 && Ergic1 && Cldn9 && Mael && Wnt…	complexin 2 [Source:RGD Symbol;Acc:70945] && DnaJ heat shock protein family (Hsp40) member B5 [Source:RGD Symbol;Acc:1307453] && phospholipid phosphatase 2 [Source:RGD Symbol;Acc:628893] && transmembrane serine protease 6 [Source:RGD Symbol;Acc:1307138] && glutamate metabotropic receptor 6 [Source:RGD Symbol;Acc:2747] && cytochrome P450, family 21, subfamily a, polypeptide 1 [Source:RGD Symbol;Ac…
rno-miR-200a-5p	28.2227	13.5529	0.73575	0.042973	NA	ENSRNOG00000004208&&ENSRNOG00000007006&&ENSRNOG00000013816&&ENSRNOG00000018075	Crim1 && Slc3a1 && Cmas && Spcs1	cysteine rich transmembrane BMP regulator 1 [Source:RGD Symbol;Acc:1308710] && solute carrier family 3 member 1 [Source:RGD Symbol;Acc:3709] && cytidine monophosphate N-acetylneuraminic acid synthetase [Source:RGD Symbol;Acc:1310911] && signal peptidase complex subunit 1 [Source:RGD Symbol;Acc:1309125]
rno-let-7e-3p	346.994	281.358	0.29454	0.045455	0.26402	ENSRNOG00000011151	Tenm4	teneurin transmembrane protein 4 [Source:RGD Symbol;Acc:1304658]
rno-miR-328a-3p	27801	24338	0.18912	0.049167	0.2743	ENSRNOG00000000095&&ENSRNOG00000000418&&ENSRNOG00000000437&&ENSRNOG00000000455&&ENSRNOG00000000461&&ENSRNOG00000000476&&ENSRNOG00000000495&&ENSRNOG00000000515&&ENSRNOG00000000531&&ENSRNOG00000000563&&ENSRNOG00000000663&&ENSRNOG00000000691&&ENSRNOG00000000693&&ENSRNOG00000000838&&ENSRNOG00000000852&&ENSRNOG00000000985&&ENSRNOG00000001006&&ENSRNOG00000001034&&ENSRNOG00000001113&&ENSRNOG00000001115&…	Gpr89b && Zbtb12 && Agpat1 && Tap2 && Brd2 && Zbtb22 && Uhrf1bp1 && Mapk13 && Ccdc167 && Adamts14 && Tfip11 && Foxn4 && Svop && Lta && Prrc2a && Cpsf4 && Nptx2 && Evi5l && Mmd2 && Slc29a4 && Pxn && Acads && Hnf1a && Ankrd13a && Aire && RGD1309594 && Col18a1 && S100b && Trafd1 && Gnb2 && Serpine1 && Col26a1 && Limk1 && Castor2 && Filip1l && Tbx1 && Tmprss2 && Ralb && Polq && Tmem114 && Ereg && Dpt…	G protein-coupled receptor 89B [Source:RGD Symbol;Acc:1304837] && zinc finger and BTB domain containing 12 [Source:RGD Symbol;Acc:1302958] && 1-acylglycerol-3-phosphate O-acyltransferase 1 [Source:RGD Symbol;Acc:1303287] && transporter 2, ATP binding cassette subfamily B member [Source:RGD Symbol;Acc:3818] && bromodomain containing 2 [Source:RGD Symbol;Acc:1303324] && zinc finger and BTB domain c…

## Sheet: PVN EAVSHT down
sRNA	PVNEA_readcount	PVNMod_readcount	log2FoldChange	pval	padj	target_geneid	Name	Description
rno-miR-219a-5p	530.69	1044.36	-0.9379	1.1964e-09	1.6909e-07	ENSRNOG00000025296	Lrrc8a	leucine rich repeat containing 8 VRAC subunit A [Source:RGD Symbol;Acc:1311690]
rno-miR-144-3p	78.6424	159.506	-0.95178	7.4185e-07	6.2909e-05	ENSRNOG00000037097	Wfdc18	WAP four-disulfide core domain 18 [Source:RGD Symbol;Acc:619957]
rno-miR-3587	6404.21	11787.7	-0.82248	2.7675e-05	0.0016863	ENSRNOG00000004100&&ENSRNOG00000007041&&ENSRNOG00000009166&&ENSRNOG00000009316&&ENSRNOG00000012801&&ENSRNOG00000015753&&ENSRNOG00000022395&&ENSRNOG00000026634&&ENSRNOG00000031855&&ENSRNOG00000036834&&ENSRNOG00000049964	Trib1 && Abcg2 && Ddx24 && Bmp10 && LOC103690044 && Epn1 && Tnrc6c && Glipr1l1 && Actr3b && Gpr84 && Gsto2	tribbles pseudokinase 1 [Source:RGD Symbol;Acc:621596] && ATP binding cassette subfamily G member 2 [Source:RGD Symbol;Acc:631345] && DEAD-box helicase 24 [Source:RGD Symbol;Acc:727929] && bone morphogenetic protein 10 [Source:RGD Symbol;Acc:1562986] && glutathione S-transferase omega-2 [Source:RGD Symbol;Acc:9449876] && Epsin 1 [Source:RGD Symbol;Acc:619772] && trinucleotide repeat containing 6C…
rno-miR-29b-3p	6405.15	11787.5	-0.82226	2.784e-05	0.0016863	ENSRNOG00000002824&&ENSRNOG00000004207&&ENSRNOG00000009084&&ENSRNOG00000011307&&ENSRNOG00000011678&&ENSRNOG00000012301&&ENSRNOG00000012722&&ENSRNOG00000012868&&ENSRNOG00000017220&&ENSRNOG00000017788&&ENSRNOG00000017838&&ENSRNOG00000019387&&ENSRNOG00000019634&&ENSRNOG00000020860&&ENSRNOG00000023238&&ENSRNOG00000023799&&ENSRNOG00000029260&&ENSRNOG00000030069&&ENSRNOG00000030463&&ENSRNOG00000032009&…	NEWGENE_1559832 && Eml5 && Rpusd3 && Slmap && Wbp4 && Cfap161 && Ppdpf && Uaca && Tcirg1 && Katnal2 && Gmcl1 && Ifi30 && Eif4e2 && Tdrkh && Dgkd && Pak1ip1 && Pitpnm2 && Faim && Faim && LOC499643 && Ulk1 && Rlim && Sh2b1 && AC136588.3	ring finger protein, LIM domain interacting [Source:RGD Symbol;Acc:11393862] && echinoderm microtubule associated protein like 5 [Source:RGD Symbol;Acc:1303275] && RNA pseudouridylate synthase domain containing 3 [Source:RGD Symbol;Acc:1307582] && sarcolemma associated protein [Source:RGD Symbol;Acc:1307674] && WW domain binding protein 4 [Source:RGD Symbol;Acc:620033] && cilia and flagella assoc…
rno-miR-376a-3p	160.993	260.949	-0.65948	0.00020978	0.0096395	--	--	--
rno-miR-136-5p	11559	18599.8	-0.65073	0.00021002	0.0096395	ENSRNOG00000004676&&ENSRNOG00000007206&&ENSRNOG00000014851&&ENSRNOG00000029244	Pak3 && LOC361016 && Col4a4 && Pcdhb10	p21 (RAC1) activated kinase 3 [Source:RGD Symbol;Acc:3251] && similar to RIKEN cDNA 4933406L09 [Source:RGD Symbol;Acc:1359720] && collagen type IV alpha 4 chain [Source:RGD Symbol;Acc:1305355] && protocadherin beta 10 [Source:RGD Symbol;Acc:1308364]
rno-miR-32-5p	487.821	721.64	-0.54546	0.00024114	0.0096395	ENSRNOG00000002537&&ENSRNOG00000016818&&ENSRNOG00000018433&&ENSRNOG00000046515&&ENSRNOG00000047481&&ENSRNOG00000051208	Wnk3 && Fgfr3 && Hps6 && St6gal2 && Kiss1 && Selenov	WNK lysine deficient protein kinase 3 [Source:RGD Symbol;Acc:1563131] && fibroblast growth factor receptor 3 [Source:RGD Symbol;Acc:620714] && HPS6, biogenesis of lysosomal organelles complex 2 subunit 3 [Source:RGD Symbol;Acc:631341] && ST6 beta-galactoside alpha-2,6-sialyltransferase 2 [Source:RGD Symbol;Acc:1559663] && KiSS-1 metastasis-suppressor [Source:RGD Symbol;Acc:727850] && selenoprotei…
rno-miR-128-3p	109284	147502	-0.42312	0.00027282	0.0096395	ENSRNOG00000001035&&ENSRNOG00000001211&&ENSRNOG00000001396&&ENSRNOG00000001742&&ENSRNOG00000001962&&ENSRNOG00000004165&&ENSRNOG00000004401&&ENSRNOG00000005023&&ENSRNOG00000005031&&ENSRNOG00000006889&&ENSRNOG00000007283&&ENSRNOG00000007850&&ENSRNOG00000008082&&ENSRNOG00000008257&&ENSRNOG00000008312&&ENSRNOG00000011162&&ENSRNOG00000011981&&ENSRNOG00000014815&&ENSRNOG00000016225&&ENSRNOG00000016491&…	Gtf2h3 && Gatd3a && Mospd3 && Clcn2 && Fam3b && Prkd1 && Mrpl13 && Agr2 && Surf6 && Ambp && Erlec1 && Mok && Rgs6 && Mfap2 && Stra6 && Smco4 && Slc39a13 && Myoz2 && Fgd3 && Fam110d && Fam83f && Phf7 && Phgdh && Rhot2 && Cope && Ech1 && RGD1565059 && Rab20 && L3mbtl2 && Lcn9 && Fcar && Etnk2 && Zfp251 && Tf && Swt1 && Gatd1 && LOC108348101 && Nfatc3 && Aff1-as1 && Leng1	general transcription factor IIH subunit 3 [Source:RGD Symbol;Acc:1305494] && glutamine amidotransferase like class 1 domain containing 3A [Source:RGD Symbol;Acc:1303003] && motile sperm domain containing 3 [Source:RGD Symbol;Acc:1304973] && chloride voltage-gated channel 2 [Source:RGD Symbol;Acc:2361] && family with sequence similarity 3, member B [Source:RGD Symbol;Acc:1311662] && protein kinas…
rno-miR-24-2-5p	3349.15	4261.36	-0.34223	0.00055839	0.015784	ENSRNOG00000000861&&ENSRNOG00000001142&&ENSRNOG00000001746&&ENSRNOG00000003011&&ENSRNOG00000003453&&ENSRNOG00000003645&&ENSRNOG00000008609&&ENSRNOG00000009058&&ENSRNOG00000009166&&ENSRNOG00000009505&&ENSRNOG00000012682&&ENSRNOG00000014508&&ENSRNOG00000015670&&ENSRNOG00000015880&&ENSRNOG00000017027&&ENSRNOG00000020543&&ENSRNOG00000020853&&ENSRNOG00000022171&&ENSRNOG00000023393&&ENSRNOG00000025808&…	Zic3 && Prkab1 && Ncbp2 && Gadd45gip1 && Lypd1 && LOC103689931 && Capn3 && Spata21 && Ddx24 && Cd164l2 && Nr5a1 && Mgll && Stx7 && Dpep1 && Adam2 && Nosip && Scap && Dhx37 && Nup214 && Aars2 && Thap3 && Fat1 && Zfp292 && LOC680227 && AABR07026424.1 && LOC100359479 && LOC100910446 && Cenpo && Pygo1 && Chi3l1 && Srpk3	Zic family member 3 [Source:RGD Symbol;Acc:1561261] && protein kinase AMP-activated non-catalytic subunit beta 1 [Source:RGD Symbol;Acc:71057] && nuclear cap binding protein subunit 2 [Source:RGD Symbol;Acc:1596188] && GADD45G interacting protein 1 [Source:RGD Symbol;Acc:1309249] && Ly6/Plaur domain containing 1 [Source:RGD Symbol;Acc:1549754] && heterogeneous nuclear ribonucleoprotein A/B [Sourc…
rno-miR-551b-3p	263.976	364.75	-0.45677	0.00062373	0.016529	ENSRNOG00000002309&&ENSRNOG00000003365&&ENSRNOG00000004794&&ENSRNOG00000009982&&ENSRNOG00000010516&&ENSRNOG00000010572&&ENSRNOG00000012939&&ENSRNOG00000013042&&ENSRNOG00000013813&&ENSRNOG00000014202&&ENSRNOG00000016033&&ENSRNOG00000018952&&ENSRNOG00000020441&&ENSRNOG00000020884&&ENSRNOG00000022640&&ENSRNOG00000023497&&ENSRNOG00000027582&&ENSRNOG00000032561&&ENSRNOG00000037483&&ENSRNOG00000045926&…	Hlx && Cadm3 && Rtn1 && Pnp && Plau && Pus7 && Abca7 && Htr1b && Ubtd1 && Snx20 && Endog && Sema3g && Wnk4 && Cd6 && AABR07003235.1 && Foxe1 && Dpysl4 && Slc52a2 && Ep400 && Lrrc45 && Reep2 && Rd3 && AC094348.3 && RGD1564664 && Fkbp8	H2.0-like homeobox [Source:RGD Symbol;Acc:1311961] && cell adhesion molecule 3 [Source:RGD Symbol;Acc:1307035] && reticulon 1 [Source:RGD Symbol;Acc:620986] && purine nucleoside phosphorylase [Source:RGD Symbol;Acc:1597189] && plasminogen activator, urokinase [Source:RGD Symbol;Acc:3343] && pseudouridylate synthase 7 [Source:RGD Symbol;Acc:1307054] && ATP binding cassette subfamily A member 7 [So…
rno-miR-344g	13.9581	34.4813	-1.0503	0.00084556	NA	ENSRNOG00000000040&&ENSRNOG00000000048&&ENSRNOG00000000467&&ENSRNOG00000000473&&ENSRNOG00000000519&&ENSRNOG00000000524&&ENSRNOG00000000563&&ENSRNOG00000000700&&ENSRNOG00000000847&&ENSRNOG00000001053&&ENSRNOG00000001158&&ENSRNOG00000001388&&ENSRNOG00000001391&&ENSRNOG00000001861&&ENSRNOG00000001888&&ENSRNOG00000002225&&ENSRNOG00000002468&&ENSRNOG00000002542&&ENSRNOG00000002599&&ENSRNOG00000002615&…	RGD1304622 && Gak && Ring1 && Pfdn6 && Stk38 && RGD735065 && Adamts14 && Tmem119 && Csnk2b && Tmed2 && Abcg1 && Sds && Sdsl && Ydjc && Arvcf && Scarb2 && Tnr && Heatr6 && Grap && Pmm2 && Mprip && Cant1 && LOC103693323 && Best2 && Chmp6 && Tcn2 && Rad21 && Kif16b && Acvr1 && Pip4k2c && Ptprv && LOC686013 && Tbc1d20 && Lamb3 && Prr11 && Erbb2 && Cyp46a1 && Klrb1a && Bmf && Slc35c1 && Zmat5 && Cdk5 …	similar to 6820428L09 protein [Source:RGD Symbol;Acc:1304622] && cyclin G associated kinase [Source:RGD Symbol;Acc:621589] && ring finger protein 1 [Source:RGD Symbol;Acc:3576] && prefoldin subunit 6 [Source:RGD Symbol;Acc:1303006] && serine/threonine kinase 38 [Source:RGD Symbol;Acc:1309455] && similar to GI:13385412-like protein splice form I [Source:RGD Symbol;Acc:735065] && ADAM metallopeptid…
rno-miR-30e-5p	35021.7	40859.5	-0.22067	0.0016776	0.033871	ENSRNOG00000000307&&ENSRNOG00000008392&&ENSRNOG00000016793&&ENSRNOG00000021478	Mical1 && Sbf1 && Tshb && Tpd52l1	microtubule associated monooxygenase, calponin and LIM domain containing 1 [Source:RGD Symbol;Acc:1309386] && SET binding factor 1 [Source:RGD Symbol;Acc:1307090] && thyroid stimulating hormone, beta [Source:RGD Symbol;Acc:3910] && tumor protein D52-like 1 [Source:RGD Symbol;Acc:1594796]
rno-miR-493-5p	776.488	1324.76	-0.70237	0.0017818	0.03434	ENSRNOG00000001275&&ENSRNOG00000004022&&ENSRNOG00000006360&&ENSRNOG00000007883&&ENSRNOG00000008081&&ENSRNOG00000011962&&ENSRNOG00000013927&&ENSRNOG00000014711&&ENSRNOG00000016388&&ENSRNOG00000017032&&ENSRNOG00000026048&&ENSRNOG00000029194&&ENSRNOG00000033824&&ENSRNOG00000038347&&ENSRNOG00000054890&&ENSRNOG00000060464	Tmem184a && Klhdc9 && Reg3a && Timm10 && Ddx27 && Gin1 && Jag2 && Meiob && Sphkap && Atp5f1a && Gbf1 && Dhx30 && Gpd2 && Usp21 && Flna && Plxna3	transmembrane protein 184A [Source:RGD Symbol;Acc:1306702] && kelch domain containing 9 [Source:RGD Symbol;Acc:1561025] && regenerating islet-derived 3 alpha [Source:RGD Symbol;Acc:621401] && translocase of inner mitochondrial membrane 10 [Source:RGD Symbol;Acc:621741] && DEAD-box helicase 27 [Source:RGD Symbol;Acc:1305634] && gypsy retrotransposon integrase 1 [Source:RGD Symbol;Acc:1307449] && j…
rno-miR-34a-5p	2650.28	3499.71	-0.39077	0.0023822	0.040118	ENSRNOG00000000068&&ENSRNOG00000000129&&ENSRNOG00000000231&&ENSRNOG00000000466&&ENSRNOG00000000693&&ENSRNOG00000000697&&ENSRNOG00000000780&&ENSRNOG00000000962&&ENSRNOG00000000983&&ENSRNOG00000000989&&ENSRNOG00000001004&&ENSRNOG00000001091&&ENSRNOG00000001126&&ENSRNOG00000001149&&ENSRNOG00000001567&&ENSRNOG00000001710&&ENSRNOG00000001715&&ENSRNOG00000001890&&ENSRNOG00000003098&&ENSRNOG00000003163&…	Ppp2r5a && Phf24 && Kctd17 && Hsd17b8 && Svop && Coro1c && Ppp1r11 && Slc15a4 && Zfp394 && Bud31 && Ncor2 && Hip1r && Fbxw8 && Pxn && Krtap14 && Abcf3 && Ece2 && Txnrd2 && Prom1 && Sdhc && Fmnl1 && Map3k14 && Capn8 && Jpt1 && Nono && Rgs9 && Grip1 && Tmem94 && Coro7 && Arhgap30 && Eml5 && Fbxw9 && Lgr5 && Cep131 && E2f6 && Aurka && Muc15 && Smc6 && Scn3a && C1qtnf7 && Tbc1d25 && LOC100125367 && P…	protein phosphatase 2, regulatory subunit B', alpha [Source:RGD Symbol;Acc:1308022] && PHD finger protein 24 [Source:RGD Symbol;Acc:1559864] && potassium channel tetramerization domain containing 17 [Source:RGD Symbol;Acc:1311154] && hydroxysteroid (17-beta) dehydrogenase 8 [Source:RGD Symbol;Acc:1303158] && SV2 related protein [Source:RGD Symbol;Acc:620277] && coronin 1C [Source:RGD Symbol;Acc:1…
rno-miR-425-5p	5706.33	7618.55	-0.40496	0.0024601	0.040118	ENSRNOG00000002947&&ENSRNOG00000011841&&ENSRNOG00000013591&&ENSRNOG00000014661&&ENSRNOG00000020185&&ENSRNOG00000020590&&ENSRNOG00000048288	Dpt && Map2 && Tmem9b && Zfp385d && Wdr6 && Adam15 && Taf12	dermatopontin [Source:RGD Symbol;Acc:1307176] && microtubule-associated protein 2 [Source:RGD Symbol;Acc:3044] && TMEM9 domain family, member B [Source:RGD Symbol;Acc:1310775] && zinc finger protein 385D [Source:RGD Symbol;Acc:1359606] && WD repeat domain 6 [Source:RGD Symbol;Acc:1307649] && ADAM metallopeptidase domain 15 [Source:RGD Symbol;Acc:620402] && TATA-box binding protein associated fact…
rno-miR-33-5p	68.2038	114.045	-0.66936	0.0029044	0.043981	ENSRNOG00000000262&&ENSRNOG00000000986&&ENSRNOG00000001158&&ENSRNOG00000001444&&ENSRNOG00000004050&&ENSRNOG00000009862&&ENSRNOG00000010800&&ENSRNOG00000014092&&ENSRNOG00000017251&&ENSRNOG00000017441&&ENSRNOG00000018285&&ENSRNOG00000019266&&ENSRNOG00000019321&&ENSRNOG00000028448&&ENSRNOG00000030680&&ENSRNOG00000048718&&ENSRNOG00000051344&&ENSRNOG00000052510&&ENSRNOG00000056187	Zfp821 && Camsap3 && Abcg1 && Ccl26 && Snrk && Olfm1 && Hadhb && Paip2b && Ik && Tpm3 && Kcna2 && Tmem223 && Cck && Elovl1 && Ddx5 && Ccdc71 && Psme3 && Wnt10a && AC132752.1	zinc finger protein 821 [Source:RGD Symbol;Acc:1306674] && calmodulin regulated spectrin-associated protein family, member 3 [Source:RGD Symbol;Acc:1597412] && ATP binding cassette subfamily G member 1 [Source:RGD Symbol;Acc:620294] && C-C motif chemokine ligand 26 [Source:RGD Symbol;Acc:1587817] && SNF related kinase [Source:RGD Symbol;Acc:69653] && olfactomedin 1 [Source:RGD Symbol;Acc:620320] …
rno-miR-380-3p	6103.01	7179.47	-0.23227	0.0033126	0.048432	ENSRNOG00000011521&&ENSRNOG00000013572&&ENSRNOG00000016731&&ENSRNOG00000020779&&ENSRNOG00000036829	Filip1 && Lxn && Tpm2 && Kcna7 && Nckap1l	filamin A interacting protein 1 [Source:RGD Symbol;Acc:628597] && latexin [Source:RGD Symbol;Acc:68361] && tropomyosin 2 [Source:RGD Symbol;Acc:1559479] && potassium voltage-gated channel subfamily A member 7 [Source:RGD Symbol;Acc:1309632] && NCK associated protein 1 like [Source:RGD Symbol;Acc:1312032]
rno-miR-132-5p	18623	21403.3	-0.19916	0.0036876	0.050436	ENSRNOG00000001199&&ENSRNOG00000001346&&ENSRNOG00000002812&&ENSRNOG00000003650&&ENSRNOG00000004032&&ENSRNOG00000005104&&ENSRNOG00000006889&&ENSRNOG00000007405&&ENSRNOG00000010994&&ENSRNOG00000012638&&ENSRNOG00000014328&&ENSRNOG00000018242&&ENSRNOG00000018372&&ENSRNOG00000020778&&ENSRNOG00000021116&&ENSRNOG00000026376&&ENSRNOG00000026690&&ENSRNOG00000028090&&ENSRNOG00000032085&&ENSRNOG00000059456	Pop5 && Cops6 && Lhx1 && Nt5c && Tmem94 && Sppl2c && Ambp && Krba1 && Has1 && Ciao1 && Frs3 && Camkk1 && Cul9 && Chrnb2 && Bnipl && RGD1560860 && Kin && Arhgef18 && Dlec1 && Grk3	POP5 homolog, ribonuclease P/MRP subunit [Source:RGD Symbol;Acc:1311819] && COP9 signalosome subunit 6 [Source:RGD Symbol;Acc:1309919] && LIM homeobox 1 [Source:RGD Symbol;Acc:71074] && 5', 3'-nucleotidase, cytosolic [Source:RGD Symbol;Acc:2321875] && transmembrane protein 94 [Source:MGI Symbol;Acc:MGI:1919197] && signal peptide peptidase like 2C [Source:RGD Symbol;Acc:1560562] && alpha-1-microgl…
novel_407	0.53677	5.88381	-1.0937	0.0044344	NA	ENSRNOG00000005418&&ENSRNOG00000010378&&ENSRNOG00000015458&&ENSRNOG00000016429&&ENSRNOG00000032441&&ENSRNOG00000034200&&ENSRNOG00000049330	Trap1 && Slc4a5 && Hemk1 && Grm5 && Pan2 && Atp8a1 && NEWGENE_1308196	TNF receptor-associated protein 1 [Source:RGD Symbol;Acc:1359733] && solute carrier family 4 member 5 [Source:RGD Symbol;Acc:1303009] && HemK methyltransferase family member 1 [Source:RGD Symbol;Acc:1308293] && glutamate metabotropic receptor 5 [Source:RGD Symbol;Acc:2746] && poly(A) specific ribonuclease subunit PAN2 [Source:RGD Symbol;Acc:1303301] && ATPase phospholipid transporting 8A1 [Source…
rno-let-7f-2-3p	44.1014	74.7181	-0.6882	0.0049188	0.065174	ENSRNOG00000008870&&ENSRNOG00000056956	Atf7ip && Thap1	activating transcription factor 7 interacting protein [Source:RGD Symbol;Acc:1306030] && THAP domain containing 1 [Source:RGD Symbol;Acc:1307589]
rno-miR-139-5p	23649.9	31014.7	-0.3792	0.0054819	0.068362	ENSRNOG00000000777&&ENSRNOG00000002232&&ENSRNOG00000002898&&ENSRNOG00000002922&&ENSRNOG00000003332&&ENSRNOG00000004534&&ENSRNOG00000004698&&ENSRNOG00000006228&&ENSRNOG00000006356&&ENSRNOG00000006432&&ENSRNOG00000007988&&ENSRNOG00000008869&&ENSRNOG00000008939&&ENSRNOG00000010224&&ENSRNOG00000010902&&ENSRNOG00000011096&&ENSRNOG00000011171&&ENSRNOG00000011308&&ENSRNOG00000012162&&ENSRNOG00000012573&…	RT1-S3 && Aff1 && Nme7 && Adora2b && Nt5m && Spdya && Cd244 && Pdia4 && RGD1562229 && Trnt1 && Timm22 && Ppp1r9a && Nxph1 && Rab30 && Eloa && LOC688583 && Rims3 && Uhrf2 && Mpdu1 && Dlgap2 && Spata25 && Arhgap1 && Casp2 && Cnp && Otud4 && Pdcd1 && Atg16l2 && Ackr3 && Lamtor1 && Lgals7 && Atl3 && Mrap && Cntrl && Pnpla5 && Frem1 && Rtel1 && Sox5 && Klhl1 && Zfp605 && Ffar3 && LOC100911581 && B3gat…	RT1 class Ib, locus S3 [Source:RGD Symbol;Acc:735037] && AF4/FMR2 family, member 1 [Source:RGD Symbol;Acc:1307940] && NME/NM23 family member 7 [Source:RGD Symbol;Acc:619880] && adenosine A2B receptor [Source:RGD Symbol;Acc:2050] && 5',3'-nucleotidase, mitochondrial [Source:RGD Symbol;Acc:1309622] && speedy/RINGO cell cycle regulator family member A [Source:RGD Symbol;Acc:621730] && CD244 molecule…
rno-miR-153-3p	6953.27	9983.01	-0.4933	0.0061524	0.071473	ENSRNOG00000005936&&ENSRNOG00000011677&&ENSRNOG00000061883	Foxm1 && Slc39a10 && Aqp9	forkhead box M1 [Source:RGD Symbol;Acc:61807] && solute carrier family 39 member 10 [Source:RGD Symbol;Acc:1307321] && aquaporin 9 [Source:RGD Symbol;Acc:68433]
rno-miR-340-5p	33750.9	37883.7	-0.1657	0.006237	0.071473	ENSRNOG00000057713	Cav2	caveolin 2 [Source:RGD Symbol;Acc:620348]
rno-miR-493-3p	569.673	841.39	-0.52498	0.0078524	0.083236	ENSRNOG00000000853&&ENSRNOG00000000906&&ENSRNOG00000001135&&ENSRNOG00000001156&&ENSRNOG00000002425&&ENSRNOG00000002488&&ENSRNOG00000005147&&ENSRNOG00000005358&&ENSRNOG00000005662&&ENSRNOG00000005707&&ENSRNOG00000006440&&ENSRNOG00000007084&&ENSRNOG00000008584&&ENSRNOG00000009468&&ENSRNOG00000010219&&ENSRNOG00000010224&&ENSRNOG00000011171&&ENSRNOG00000011262&&ENSRNOG00000015440&&ENSRNOG00000015550&…	Aif1 && Medag && Wsb2 && Msi1 && Pctp && Galnt10 && Ccdc157 && Pmm1 && Grm7 && Bfsp1 && Ift27 && March10 && Rnaseh1 && Il12a && Ralgds && Rab30 && Rims3 && Bicra && Wrn && Ptgds && Arhgap1 && Bcs1l && Mvb12a && Klc3 && Mitd1 && Ogfod1 && Wnt8a && Sla2 && Nup98 && Sipa1l3 && Sipa1 && Ptprcap && Lrrc19 && Micall2 && Yeats2 && Ms4a14 && Prr3 && Clic6 && Oscp1 && Tfap2e && Sh3bgr && Galnt6 && Gcgr &&…	allograft inflammatory factor 1 [Source:RGD Symbol;Acc:61924] && mesenteric estrogen-dependent adipogenesis [Source:RGD Symbol;Acc:1307396] && WD repeat and SOCS box-containing 2 [Source:RGD Symbol;Acc:1359599] && musashi RNA-binding protein 1 [Source:RGD Symbol;Acc:628778] && phosphatidylcholine transfer protein [Source:RGD Symbol;Acc:3276] && polypeptide N-acetylgalactosaminyltransferase 10 [So…
rno-miR-497-5p	241.205	317.824	-0.38135	0.0095978	0.094246	ENSRNOG00000000145&&ENSRNOG00000000245&&ENSRNOG00000000283&&ENSRNOG00000000302&&ENSRNOG00000000438&&ENSRNOG00000000508&&ENSRNOG00000000541&&ENSRNOG00000000692&&ENSRNOG00000000833&&ENSRNOG00000000895&&ENSRNOG00000000987&&ENSRNOG00000001139&&ENSRNOG00000001300&&ENSRNOG00000001387&&ENSRNOG00000001500&&ENSRNOG00000002373&&ENSRNOG00000002602&&ENSRNOG00000002722&&ENSRNOG00000002778&&ENSRNOG00000002781&…	Pik3r3 && Slc16a6 && Ess2 && Sesn1 && Rnf5 && Armc12 && Glo1 && Ung && Vars2 && Rabgef1 && Ptcd1 && Suds3 && P2rx4 && LOC100910540 && Rab4b && Akap1 && Serpinb12 && Sec14l1 && Aatf && Kdsr && Pdzd11 && Map3k14 && Tmem183a && Itgb1bp2 && C1qtnf2 && Baiap2 && Snrk && Vasn && Pkdcc && NEWGENE_6497122 && Polr3h && Sec14l3 && Slc38a10 && Il20 && Rbm43 && Cela1 && Commd9 && Rangrf && Nutm1 && Ap4s1 && …	phosphoinositide-3-kinase regulatory subunit 3 [Source:RGD Symbol;Acc:621042] && solute carrier family 16, member 6 [Source:RGD Symbol;Acc:735117] && ess-2 splicing factor homolog [Source:RGD Symbol;Acc:1308218] && sestrin 1 [Source:RGD Symbol;Acc:1307517] && ring finger protein 5 [Source:RGD Symbol;Acc:1588458] && armadillo repeat containing 12 [Source:RGD Symbol;Acc:1306008] && glyoxalase 1 [So…
rno-miR-1843a-5p	18761.8	21483.8	-0.19361	0.0099917	0.094246	ENSRNOG00000000931&&ENSRNOG00000000999&&ENSRNOG00000001170&&ENSRNOG00000002818&&ENSRNOG00000002820&&ENSRNOG00000002840&&ENSRNOG00000003131&&ENSRNOG00000003259&&ENSRNOG00000003772&&ENSRNOG00000004004&&ENSRNOG00000004280&&ENSRNOG00000004591&&ENSRNOG00000005783&&ENSRNOG00000006753&&ENSRNOG00000007002&&ENSRNOG00000007271&&ENSRNOG00000008218&&ENSRNOG00000008642&&ENSRNOG00000008683&&ENSRNOG00000008822&…	Sfswap && Smurf1 && Cox6a1 && Eftud2 && LOC24906 && Atp5f1b && Traf7 && C1qtnf1 && Csrp2 && Nrde2 && Tcn2 && Alg12 && Dlg5 && Tgm3 && Lif && Map3k9 && Atp6v0e2 && Snx11 && Alk && Fkbp1a && Sorbs3 && RGD1310507 && Fam161a && Ttc17 && Rarg && Ephb6 && Adtrp && Naxd && Wdfy1 && Bcl2l11 && Clcn1 && Snx30 && Sncb && Clptm1 && Ctu1 && Dnph1 && Atg4b && Drg1 && Atxn2l && Elmo2 && Rbm17 && Lipk && Dvl1 &…	splicing factor SWAP [Source:RGD Symbol;Acc:1305004] && SMAD specific E3 ubiquitin protein ligase 1 [Source:RGD Symbol;Acc:1594738] && cytochrome c oxidase subunit 6A1 [Source:RGD Symbol;Acc:2384] && elongation factor Tu GTP binding domain containing 2 [Source:RGD Symbol;Acc:1560116] && RoBo-1 [Source:RGD Symbol;Acc:3683] && ATP synthase F1 subunit beta [Source:RGD Symbol;Acc:621368] && TNF recep…
rno-miR-455-5p	3261.39	3822.75	-0.22615	0.011881	0.10718	ENSRNOG00000000981&&ENSRNOG00000002680&&ENSRNOG00000004168&&ENSRNOG00000004373&&ENSRNOG00000007639&&ENSRNOG00000010868&&ENSRNOG00000016973&&ENSRNOG00000017027&&ENSRNOG00000020199&&ENSRNOG00000020897&&ENSRNOG00000047768&&ENSRNOG00000053893&&ENSRNOG00000056984&&ENSRNOG00000062030	Scarb1 && Lamc1 && Slc35e4 && Ddx39a && C8b && Rims4 && Tmem242 && Adam2 && RGD1311517 && Prpf19 && Lamb2 && Opn4 && Baz2b && Cers1	scavenger receptor class B, member 1 [Source:RGD Symbol;Acc:2302] && laminin subunit gamma 1 [Source:RGD Symbol;Acc:621052] && solute carrier family 35, member E4 [Source:RGD Symbol;Acc:708484] && DExD-box helicase 39A [Source:RGD Symbol;Acc:619920] && complement C8 beta chain [Source:RGD Symbol;Acc:2239] && regulating synaptic membrane exocytosis 4 [Source:RGD Symbol;Acc:628695] && transmembrane…
rno-miR-376b-5p	5498.6	7067.23	-0.35023	0.014003	0.12319	ENSRNOG00000007346&&ENSRNOG00000011661&&ENSRNOG00000012609&&ENSRNOG00000019301&&ENSRNOG00000036880&&ENSRNOG00000059424	Grasp && Hnrnph2 && Trdn && Lipm && Arl5c && AC104053.2	general receptor for phosphoinositides 1 associated scaffold protein [Source:RGD Symbol;Acc:70554] && heterogeneous nuclear ribonucleoprotein H2 [Source:RGD Symbol;Acc:1549784] && triadin [Source:RGD Symbol;Acc:619856] && lipase, family member M [Source:RGD Symbol;Acc:1304912] && ADP-ribosylation factor like GTPase 5C [Source:RGD Symbol;Acc:1563128] && -
novel_991	1.69967	7.83536	-0.96316	0.014757	NA	ENSRNOG00000000245&&ENSRNOG00000000322&&ENSRNOG00000000692&&ENSRNOG00000001010&&ENSRNOG00000001035&&ENSRNOG00000001296&&ENSRNOG00000006551&&ENSRNOG00000007801&&ENSRNOG00000008053&&ENSRNOG00000008278&&ENSRNOG00000009040&&ENSRNOG00000012531&&ENSRNOG00000017513&&ENSRNOG00000018648&&ENSRNOG00000019000&&ENSRNOG00000019810&&ENSRNOG00000020628&&ENSRNOG00000021517&&ENSRNOG00000024711&&ENSRNOG00000027590&…	Slc16a6 && Atg5 && Ung && Tecpr1 && Gtf2h3 && P2rx7 && Dcaf15 && R3hdm2 && Atp8a2 && Nfrkb && Gas2l1 && Ephb2 && Miga2 && Mppe1 && Limk2 && Des && LOC103690068 && Tmem231 && Sdk2 && Jakmip3 && Armh1 && Dus1l && Kdm4b && Npc1l1 && Ppp1r9b && Slc30a2 && Rasl10b && Fuk	solute carrier family 16, member 6 [Source:RGD Symbol;Acc:735117] && autophagy related 5 [Source:RGD Symbol;Acc:1359580] && uracil-DNA glycosylase [Source:RGD Symbol;Acc:1307200] && tectonin beta-propeller repeat containing 1 [Source:RGD Symbol;Acc:1306873] && general transcription factor IIH subunit 3 [Source:RGD Symbol;Acc:1305494] && purinergic receptor P2X 7 [Source:RGD Symbol;Acc:3241] && DD…
rno-miR-193a-3p	1.75519	7.2773	-0.94533	0.016808	NA	ENSRNOG00000000121&&ENSRNOG00000000177&&ENSRNOG00000000465&&ENSRNOG00000001039&&ENSRNOG00000001253&&ENSRNOG00000002695&&ENSRNOG00000002999&&ENSRNOG00000003071&&ENSRNOG00000003543&&ENSRNOG00000003554&&ENSRNOG00000005707&&ENSRNOG00000006498&&ENSRNOG00000006901&&ENSRNOG00000006911&&ENSRNOG00000007412&&ENSRNOG00000007564&&ENSRNOG00000007687&&ENSRNOG00000008047&&ENSRNOG00000008557&&ENSRNOG00000009491&…	Pigv && Plpp2 && Slc39a7 && Eif2b1 && Eif3b && Tfb2m && Timmdc1 && Vamp4 && Gpr143 && Piga && Bfsp1 && Lrrc69 && Cd320 && Sptb && Dok1 && Evc && Sema7a && Khk && Abcb8 && Phc3 && Hpgd && Sphk1 && Bmp1 && Urgcp && Cxcr5 && Rhoc && Zbtb5 && Alox5 && Map3k1 && Abhd18 && Fgf1 && St5 && Gfod1 && Nck1 && Endog && Uvrag && Dmrt3 && Gba2 && Tnfrsf1b && Ston1 && Bace1 && Cyp27a1 && Cspg4 && Itih4 && Ttc25…	phosphatidylinositol glycan anchor biosynthesis, class V [Source:RGD Symbol;Acc:1309526] && phospholipid phosphatase 2 [Source:RGD Symbol;Acc:628893] && solute carrier family 39 member 7 [Source:RGD Symbol;Acc:1593280] && eukaryotic translation initiation factor 2B subunit alpha [Source:RGD Symbol;Acc:620819] && eukaryotic translation initiation factor 3, subunit B [Source:RGD Symbol;Acc:1309018]…
rno-miR-218b	137401	161545	-0.23	0.017372	0.14731	ENSRNOG00000000811&&ENSRNOG00000016353&&ENSRNOG00000023386&&ENSRNOG00000034190&&ENSRNOG00000059510	Pkib && Nim1k && LOC103690018 && AABR07065625.1 && AABR07027870.1	cAMP-dependent protein kinase inhibitor beta [Source:RGD Symbol;Acc:3335] && NIM1 serine/threonine protein kinase [Source:RGD Symbol;Acc:1308116] && Golgi reassembly-stacking protein 2-like [Source:RGD Symbol;Acc:9411173] && - && -
rno-miR-138-5p	3801.61	5184.47	-0.42373	0.017918	0.14896	ENSRNOG00000000495&&ENSRNOG00000000532&&ENSRNOG00000000569&&ENSRNOG00000000804&&ENSRNOG00000000900&&ENSRNOG00000000985&&ENSRNOG00000001213&&ENSRNOG00000001388&&ENSRNOG00000001870&&ENSRNOG00000001878&&ENSRNOG00000002598&&ENSRNOG00000002599&&ENSRNOG00000003510&&ENSRNOG00000003812&&ENSRNOG00000003899&&ENSRNOG00000003915&&ENSRNOG00000004390&&ENSRNOG00000004391&&ENSRNOG00000005178&&ENSRNOG00000005185&…	Uhrf1bp1 && Cmtr1 && Vsir && Mrps18b && Tpst1 && Cpsf4 && Aire && Sds && Lztr1 && Klhl22 && Hnf1b && Grap && Fmo2 && Nlgn3 && Krt14 && Tmem206 && Alx1 && AABR07057436.1 && LOC689081 && Nxph3 && Lrrc10 && Spic && Cacfd1 && Rad18 && Lrp6 && Fam149b1 && Eva1a && Plxnb2 && Ehmt1 && Ccdc134 && Abcb1b && Dus4l && Stra6 && Aqr && Erc1 && Rara && Tnip1 && Nol6 && Copg1 && Abcf2 && Tp53 && Hspa4l && Foxn1…	UHRF1 binding protein 1 [Source:RGD Symbol;Acc:1307264] && cap methyltransferase 1 [Source:RGD Symbol;Acc:1307801] && V-set immunoregulatory receptor [Source:RGD Symbol;Acc:1590938] && mitochondrial ribosomal protein S18B [Source:RGD Symbol;Acc:1302998] && tyrosylprotein sulfotransferase 1 [Source:RGD Symbol;Acc:1308473] && cleavage and polyadenylation specific factor 4 [Source:RGD Symbol;Acc:620…
rno-let-7i-3p	100.43	131.628	-0.37188	0.018388	0.14993	ENSRNOG00000003681&&ENSRNOG00000010085&&ENSRNOG00000014098&&ENSRNOG00000014119&&ENSRNOG00000032788	Lct && Cldn10 && Pold2 && Farsb && Dysf	lactase [Source:RGD Symbol;Acc:620823] && claudin 10 [Source:RGD Symbol;Acc:1308027] && DNA polymerase delta 2, accessory subunit [Source:RGD Symbol;Acc:1304954] && phenylalanyl-tRNA synthetase subunit beta [Source:RGD Symbol;Acc:1303210] && dysferlin [Source:RGD Symbol;Acc:1311023]
rno-miR-17-1-3p	6.60616	16.8916	-0.88463	0.018997	NA	ENSRNOG00000000281&&ENSRNOG00000000720&&ENSRNOG00000001079&&ENSRNOG00000001253&&ENSRNOG00000001764&&ENSRNOG00000002001&&ENSRNOG00000002144&&ENSRNOG00000002342&&ENSRNOG00000002566&&ENSRNOG00000002886&&ENSRNOG00000003581&&ENSRNOG00000003717&&ENSRNOG00000005483&&ENSRNOG00000005506&&ENSRNOG00000005587&&ENSRNOG00000005689&&ENSRNOG00000006075&&ENSRNOG00000006392&&ENSRNOG00000006420&&ENSRNOG00000006559&…	Prodh1 && MGC95208 && Daglb && Eif3b && Vps8 && Itsn1 && Exoc1 && Aldh3a2 && Tnp2 && Myh10 && Pou2f1 && Cnih4 && Rpap1 && Arhgef5 && Suclg1 && Yeats4 && Fez1 && Xrcc6 && Rbm38 && Akap8 && Slc24a4 && Sptb && Brd3 && Ubr7 && Crocc && Capn3 && Svs1 && Mad2l2 && Tceanc2 && Ptcd3 && Rab30 && Nrgn && Usp50 && Rem2 && Ttc23 && Pcmt1 && AABR07003176.1 && Wnt2b && Wdr31 && Kpna3 && Ccl19 && Dok4 && Acsl5 …	proline dehydrogenase 1 [Source:RGD Symbol;Acc:1590932] && similar to 4930453N24Rik protein [Source:RGD Symbol;Acc:1359320] && diacylglycerol lipase, beta [Source:RGD Symbol;Acc:1310193] && eukaryotic translation initiation factor 3, subunit B [Source:RGD Symbol;Acc:1309018] && VPS8 CORVET complex subunit [Source:RGD Symbol;Acc:1309443] && intersectin 1 [Source:RGD Symbol;Acc:2935] && exocyst com…
rno-miR-19a-3p	13.6989	29.2162	-0.80488	0.020468	NA	ENSRNOG00000006122&&ENSRNOG00000021463	Igf2bp1 && Ppara	insulin-like growth factor 2 mRNA binding protein 1 [Source:RGD Symbol;Acc:708580] && peroxisome proliferator activated receptor alpha [Source:RGD Symbol;Acc:3369]
rno-miR-3084a-3p	17.7112	34.2156	-0.74634	0.020656	NA	ENSRNOG00000000040&&ENSRNOG00000000456&&ENSRNOG00000000457&&ENSRNOG00000000556&&ENSRNOG00000000693&&ENSRNOG00000000804&&ENSRNOG00000000894&&ENSRNOG00000000990&&ENSRNOG00000001114&&ENSRNOG00000001156&&ENSRNOG00000001213&&ENSRNOG00000001277&&ENSRNOG00000001658&&ENSRNOG00000002229&&ENSRNOG00000002949&&ENSRNOG00000003452&&ENSRNOG00000003496&&ENSRNOG00000003947&&ENSRNOG00000003983&&ENSRNOG00000004287&…	RGD1304622 && Psmb8 && Tap1 && Nodal && Svop && Mrps18b && Fry && Pdap1 && Wipi2 && Msi1 && Aire && Mafk && Kcnj6 && Adcy5 && Pgs1 && Asb9 && Tbc1d9 && Ntn1 && Pfdn2 && Wdr83 && Pes1 && Ctbp1 && Tbc1d20 && Wnt16 && Zfp9 && En2 && Lif && Zfp746 && Padi1 && Idh3B && Pars2 && Hoxb13 && Rffl && March2 && Ablim2 && Crocc && Gimap5 && Pdlim2 && Krt84 && Sec24c && Lrch1 && Krt8 && Fam124a && Adck2 && Tn…	similar to 6820428L09 protein [Source:RGD Symbol;Acc:1304622] && proteasome subunit beta 8 [Source:RGD Symbol;Acc:3426] && transporter 1, ATP binding cassette subfamily B member [Source:RGD Symbol;Acc:3817] && nodal growth differentiation factor [Source:RGD Symbol;Acc:1305994] && SV2 related protein [Source:RGD Symbol;Acc:620277] && mitochondrial ribosomal protein S18B [Source:RGD Symbol;Acc:1302…
rno-miR-3065-5p	2727.91	3773.24	-0.43822	0.024503	0.18523	ENSRNOG00000003005&&ENSRNOG00000008053&&ENSRNOG00000010935	Rasgef1c && Atp8a2 && Cpb2	RasGEF domain family, member 1C [Source:RGD Symbol;Acc:1311549] && ATPase phospholipid transporting 8A2 [Source:RGD Symbol;Acc:1594597] && carboxypeptidase B2 [Source:RGD Symbol;Acc:71035]
rno-miR-338-3p	2727.91	3773.24	-0.43822	0.024503	0.18523	ENSRNOG00000000826&&ENSRNOG00000008146&&ENSRNOG00000008924&&ENSRNOG00000009334&&ENSRNOG00000010659&&ENSRNOG00000012357&&ENSRNOG00000012593&&ENSRNOG00000013387&&ENSRNOG00000013992&&ENSRNOG00000015514&&ENSRNOG00000019772&&ENSRNOG00000020873&&ENSRNOG00000029662&&ENSRNOG00000030049&&ENSRNOG00000030667&&ENSRNOG00000047229&&ENSRNOG00000047493&&ENSRNOG00000059827	Flot1 && Tox2 && Arhgef12 && Knstrn && Gabpb1 && Unc45a && Mmel1 && Tpcn2 && Arfrp1 && Bcat1 && Dnpep && Nphs1 && Wdfy4 && Znhit6 && Ppm1b && Trim68 && Slco1a4 && LOC691995	flotillin 1 [Source:RGD Symbol;Acc:70991] && TOX high mobility group box family member 2 [Source:RGD Symbol;Acc:735184] && Rho guanine nucleotide exchange factor 12 [Source:RGD Symbol;Acc:1305111] && kinetochore-localized astrin/SPAG5 binding protein [Source:RGD Symbol;Acc:1303240] && GA binding protein transcription factor subunit beta 1 [Source:RGD Symbol;Acc:1560391] && unc-45 myosin chaperone…
rno-miR-326-3p	1551.17	2007.83	-0.35727	0.025895	0.18523	ENSRNOG00000000036&&ENSRNOG00000000043&&ENSRNOG00000000054&&ENSRNOG00000000068&&ENSRNOG00000000123&&ENSRNOG00000000185&&ENSRNOG00000000250&&ENSRNOG00000000262&&ENSRNOG00000000417&&ENSRNOG00000000428&&ENSRNOG00000000440&&ENSRNOG00000000454&&ENSRNOG00000000459&&ENSRNOG00000000474&&ENSRNOG00000000485&&ENSRNOG00000000527&&ENSRNOG00000000560&&ENSRNOG00000000607&&ENSRNOG00000000873&&ENSRNOG00000000961&…	Klhdc8a && Idua && Abhd8 && Ppp2r5a && Rnf19b && Mpst && Jmjd6 && Zfp821 && Numa1 && Cyp21a1 && Pbx2 && RT1-DOb && Psmb9 && Rgl2 && Bak1 && Mtch1 && Lrrc20 && RGD1559903 && Brs3 && Glt1d1 && Ncor2 && Nptx2 && Rflna && Hip1r && Abcg1 && Tchp && Cabin1 && Col6a2 && Cux2 && Tmem184a && LOC498154 && P2rx7 && Agfg2 && Baz1b && Hoxd1 && Tmem30c && Ripply3 && Sdf2l1 && P2rx6 && Wdr5b && Hlx && Trim25 &&…	kelch domain containing 8A [Source:RGD Symbol;Acc:1305132] && iduronidase, alpha-L- [Source:RGD Symbol;Acc:1310943] && abhydrolase domain containing 8 [Source:RGD Symbol;Acc:1305693] && protein phosphatase 2, regulatory subunit B', alpha [Source:RGD Symbol;Acc:1308022] && ring finger protein 19B [Source:RGD Symbol;Acc:1305470] && mercaptopyruvate sulfurtransferase [Source:RGD Symbol;Acc:620065] &…
rno-miR-324-5p	237.208	368.371	-0.56452	0.026043	0.18523	ENSRNOG00000000282&&ENSRNOG00000000860&&ENSRNOG00000000991&&ENSRNOG00000001068&&ENSRNOG00000001160&&ENSRNOG00000001222&&ENSRNOG00000001232&&ENSRNOG00000001296&&ENSRNOG00000001315&&ENSRNOG00000001710&&ENSRNOG00000001971&&ENSRNOG00000002142&&ENSRNOG00000002320&&ENSRNOG00000002403&&ENSRNOG00000002970&&ENSRNOG00000003260&&ENSRNOG00000003300&&ENSRNOG00000003348&&ENSRNOG00000003755&&ENSRNOG00000003759&…	Gsc2 && Vwa7 && Arpc1b && Rac1 && NEWGENE_1586233 && Ube2g2 && Slc19a1 && P2rx7 && Rsph14 && Abcf3 && Bbx && Cds1 && Commd8 && Fam129a && Zswim7 && Nr1i3 && Btg2 && Rasd1 && Clgn && Galc && Ptger1 && Prorsd1 && Ptprr && Kif16b && St14 && Trim54 && Cacng2 && Vdac1 && Slc38a4 && Slc24a4 && Ube2z && Msx1 && Snrpb && Tmem43 && Arhgap36 && Inhbe && C1qtnf5 && Arrdc1 && Wscd1 && Washc4 && Gprc5a && Cdk…	goosecoid homeobox 2 [Source:RGD Symbol;Acc:1305333] && von Willebrand factor A domain containing 7 [Source:RGD Symbol;Acc:1303137] && actin related protein 2/3 complex, subunit 1B [Source:RGD Symbol;Acc:2155] && Rac family small GTPase 1 [Source:RGD Symbol;Acc:619755] && TP53 regulated inhibitor of apoptosis 1 [Source:RGD Symbol;Acc:11471617] && ubiquitin-conjugating enzyme E2G 2 [Source:RGD Sym…
rno-miR-3556b	867.087	1133.93	-0.37047	0.026145	0.18523	ENSRNOG00000031915	Hdac10	histone deacetylase 10 [Source:RGD Symbol;Acc:1305874]
rno-miR-29c-3p	872.902	1138.99	-0.36742	0.027337	0.18811	ENSRNOG00000002824&&ENSRNOG00000004207&&ENSRNOG00000011307&&ENSRNOG00000012671&&ENSRNOG00000012722&&ENSRNOG00000012868&&ENSRNOG00000017220&&ENSRNOG00000017788&&ENSRNOG00000017838&&ENSRNOG00000019387&&ENSRNOG00000019634&&ENSRNOG00000019956&&ENSRNOG00000020860&&ENSRNOG00000021176&&ENSRNOG00000021882&&ENSRNOG00000023238&&ENSRNOG00000023799&&ENSRNOG00000025001&&ENSRNOG00000034102&&ENSRNOG00000056767	NEWGENE_1559832 && Eml5 && Slmap && Gan && Ppdpf && Uaca && Tcirg1 && Katnal2 && Gmcl1 && Ifi30 && Eif4e2 && Kdm4a && Tdrkh && Mtmr11 && Tmed9 && Dgkd && Pak1ip1 && Pcolce && Plk5 && AC136588.3	ring finger protein, LIM domain interacting [Source:RGD Symbol;Acc:11393862] && echinoderm microtubule associated protein like 5 [Source:RGD Symbol;Acc:1303275] && sarcolemma associated protein [Source:RGD Symbol;Acc:1307674] && gigaxonin [Source:RGD Symbol;Acc:1307766] && pancreatic progenitor cell differentiation and proliferation factor [Source:RGD Symbol;Acc:1310660] && uveal autoantigen with…
rno-miR-138-1-3p	154.169	206.811	-0.40623	0.027507	0.18811	ENSRNOG00000000095&&ENSRNOG00000000470&&ENSRNOG00000004169&&ENSRNOG00000010021&&ENSRNOG00000013176&&ENSRNOG00000013256&&ENSRNOG00000015603&&ENSRNOG00000016831&&ENSRNOG00000018289&&ENSRNOG00000018293&&ENSRNOG00000018421&&ENSRNOG00000021230&&ENSRNOG00000027057&&ENSRNOG00000029500&&ENSRNOG00000031031&&ENSRNOG00000033508&&ENSRNOG00000036692&&ENSRNOG00000048738&&ENSRNOG00000056156&&ENSRNOG00000058329	Gpr89b && Vps52 && Fzr1 && Isy1 && Far1 && Ric8a && Prkce && Serpinh1 && Park7 && Strip1 && Aen && Ubox5 && Gga3 && Tapbp && Zfp292 && Mink1 && Gcgr && Hdac6 && Maco1 && Prrx2	G protein-coupled receptor 89B [Source:RGD Symbol;Acc:1304837] && VPS52 GARP complex subunit [Source:RGD Symbol;Acc:3618] && fizzy and cell division cycle 20 related 1 [Source:RGD Symbol;Acc:1308713] && ISY1 splicing factor homolog [Source:RGD Symbol;Acc:1307688] && fatty acyl CoA reductase 1 [Source:RGD Symbol;Acc:1306647] && RIC8 guanine nucleotide exchange factor A [Source:RGD Symbol;Acc:72795…
rno-miR-98-3p	10.354	20.2393	-0.73506	0.029023	NA	--	--	--
rno-miR-29c-5p	3013.98	4693.84	-0.56202	0.029555	0.19891	ENSRNOG00000002754&&ENSRNOG00000002946&&ENSRNOG00000005446&&ENSRNOG00000010718	Areg && Socs3 && Gna11 && Gpr153	amphiregulin [Source:RGD Symbol;Acc:2149] && suppressor of cytokine signaling 3 [Source:RGD Symbol;Acc:621087] && G protein subunit alpha 11 [Source:RGD Symbol;Acc:619749] && G protein-coupled receptor 153 [Source:RGD Symbol;Acc:1564170]
novel_583	0.257547	3.98766	-0.74508	0.029954	NA	ENSRNOG00000000008&&ENSRNOG00000000068&&ENSRNOG00000000145&&ENSRNOG00000000435&&ENSRNOG00000000503&&ENSRNOG00000000906&&ENSRNOG00000001034&&ENSRNOG00000001055&&ENSRNOG00000001060&&ENSRNOG00000001091&&ENSRNOG00000001171&&ENSRNOG00000001183&&ENSRNOG00000001195&&ENSRNOG00000001275&&ENSRNOG00000001277&&ENSRNOG00000001293&&ENSRNOG00000001313&&ENSRNOG00000001442&&ENSRNOG00000001572&&ENSRNOG00000001874&…	Alx4 && Ppp2r5a && Pik3r3 && Ppt2 && Ppard && Medag && Evi5l && Rilpl1 && Snrnp35 && Hip1r && Coq5 && Hnf1a && Trpv4 && Tmem184a && Mafk && Get4 && Gnaz && Por && Hoxd1 && Slc7a4 && Cds1 && Scpep1 && Slc5a10 && Ciita && Prpsap2 && Guk1 && Golt1a && Anks3 && Mgat4b && Qdpr && Nr1i3 && Dusp27 && Xylt2 && Nlgn3 && Grip1 && Snx12 && Snrk && Myo1c && Tgm4 && Tsen54 && Mapkapk2 && Sel1l3 && Tmx2 && Arf…	ALX homeobox 4 [Source:RGD Symbol;Acc:1310201] && protein phosphatase 2, regulatory subunit B', alpha [Source:RGD Symbol;Acc:1308022] && phosphoinositide-3-kinase regulatory subunit 3 [Source:RGD Symbol;Acc:621042] && palmitoyl-protein thioesterase 2 [Source:RGD Symbol;Acc:620375] && peroxisome proliferator-activated receptor delta [Source:RGD Symbol;Acc:3370] && mesenteric estrogen-dependent adi…
rno-miR-1843b-5p	6741.13	7770.12	-0.20177	0.031052	0.20572	ENSRNOG00000000165&&ENSRNOG00000000931&&ENSRNOG00000002154&&ENSRNOG00000002820&&ENSRNOG00000003131&&ENSRNOG00000003259&&ENSRNOG00000003546&&ENSRNOG00000003772&&ENSRNOG00000004280&&ENSRNOG00000004591&&ENSRNOG00000005783&&ENSRNOG00000007490&&ENSRNOG00000007582&&ENSRNOG00000008283&&ENSRNOG00000008409&&ENSRNOG00000008526&&ENSRNOG00000008822&&ENSRNOG00000008961&&ENSRNOG00000008966&&ENSRNOG00000009218&…	Pfkfb1 && Sfswap && Mepe && LOC24906 && Traf7 && C1qtnf1 && Tnfrsf12a && Csrp2 && Tcn2 && Alg12 && Dlg5 && Gabrr2 && Zswim4 && B4galt5 && Myo1f && Pdzd3 && Fkbp1a && Mapre3 && Slco5a1 && Prdm12 && Chd3 && Nod1 && Rapsn && Sys1 && Pacs2 && Klhl36 && Gnai2 && Casp2 && Fancc && Clcn1 && Wdr48 && Pold4 && Dvl1 && Cox6a2 && Taf5 && Bles03 && Ppan && Clip3 && Fxyd1 && AABR07072356.1 && Tmem134 && Cbarp…	6-phosphofructo-2-kinase/fructose-2,6-biphosphatase 1 [Source:RGD Symbol;Acc:3307] && splicing factor SWAP [Source:RGD Symbol;Acc:1305004] && matrix extracellular phosphoglycoprotein [Source:RGD Symbol;Acc:71036] && RoBo-1 [Source:RGD Symbol;Acc:3683] && TNF receptor associated factor 7 [Source:RGD Symbol;Acc:1559653] && C1q and TNF related 1 [Source:RGD Symbol;Acc:1359204] && TNF receptor superf…
novel_157	228.88	286.289	-0.31368	0.035572	0.23204	ENSRNOG00000001996&&ENSRNOG00000006170&&ENSRNOG00000007240&&ENSRNOG00000007291&&ENSRNOG00000014254&&ENSRNOG00000017319&&ENSRNOG00000018433&&ENSRNOG00000019097&&ENSRNOG00000021151&&ENSRNOG00000021560&&ENSRNOG00000023216&&ENSRNOG00000025145&&ENSRNOG00000028156&&ENSRNOG00000028477&&ENSRNOG00000029883&&ENSRNOG00000049530&&ENSRNOG00000054515	Ythdc1 && Bach2 && Rrs1 && Terf1 && Cpt1a && Mertk && Hps6 && Bap1 && Ppp1r14b && Cass4 && Ccdc17 && Rmdn1 && Pld1 && Med8 && Olr1738 && AABR07012054.1 && Fgd6	YTH domain containing 1 [Source:RGD Symbol;Acc:621706] && BTB domain and CNC homolog 2 [Source:RGD Symbol;Acc:1562865] && ribosome biogenesis regulator homolog [Source:RGD Symbol;Acc:1311403] && telomeric repeat binding factor 1 [Source:RGD Symbol;Acc:1311574] && carnitine palmitoyltransferase 1A [Source:RGD Symbol;Acc:2396] && MER proto-oncogene, tyrosine kinase [Source:RGD Symbol;Acc:69283] && …
rno-miR-499-5p	3387.32	3822.84	-0.17217	0.03846	0.24287	ENSRNOG00000000249	Mettl23	methyltransferase like 23 [Source:RGD Symbol;Acc:1306284]
rno-miR-218a-5p	146619	169832	-0.20851	0.039079	0.24287	ENSRNOG00000018105&&ENSRNOG00000024411&&ENSRNOG00000029571	Thtpa && Cbr4 && Coq10a	thiamine triphosphatase [Source:RGD Symbol;Acc:727917] && carbonyl reductase 4 [Source:RGD Symbol;Acc:727826] && coenzyme Q10A [Source:RGD Symbol;Acc:1562447]
rno-miR-875	5.38089	13.4093	-0.79572	0.040119	NA	ENSRNOG00000000465&&ENSRNOG00000012798&&ENSRNOG00000014948&&ENSRNOG00000019660&&ENSRNOG00000030522&&ENSRNOG00000049761	Slc39a7 && Tubgcp4 && Osgin1 && Spib && LOC100910725 && Htr6	solute carrier family 39 member 7 [Source:RGD Symbol;Acc:1593280] && tubulin, gamma complex associated protein 4 [Source:RGD Symbol;Acc:1306924] && oxidative stress induced growth inhibitor 1 [Source:RGD Symbol;Acc:620679] && Spi-B transcription factor [Source:RGD Symbol;Acc:1565899] && C-type lectin domain family 2 member D-related protein-like [Source:RGD Symbol;Acc:6497009] && 5-hydroxytryptam…
rno-miR-190a-5p	148.463	226.151	-0.53395	0.042538	0.25272	--	--	--
rno-miR-31a-3p	39.4052	75.7557	-0.70253	0.042914	0.25272	ENSRNOG00000001577&&ENSRNOG00000001956&&ENSRNOG00000005715&&ENSRNOG00000028014&&ENSRNOG00000042721	Hoxd3 && Dzip3 && Lgr4 && Cryzl1 && Gimd1	homeo box D3 [Source:RGD Symbol;Acc:1588601] && DAZ interacting zinc finger protein 3 [Source:RGD Symbol;Acc:1563278] && leucine-rich repeat-containing G protein-coupled receptor 4 [Source:RGD Symbol;Acc:628615] && crystallin zeta like 1 [Source:RGD Symbol;Acc:1310219] && GIMAP family P-loop NTPase domain containing 1 [Source:RGD Symbol;Acc:1563706]
novel_242	0.570613	5.37846	-0.68856	0.046254	NA	ENSRNOG00000000177&&ENSRNOG00000000827&&ENSRNOG00000005772&&ENSRNOG00000007918&&ENSRNOG00000008846&&ENSRNOG00000016383&&ENSRNOG00000018404&&ENSRNOG00000019729&&ENSRNOG00000021660&&ENSRNOG00000024338&&ENSRNOG00000038106&&ENSRNOG00000045686&&ENSRNOG00000052022&&ENSRNOG00000057153	Plpp2 && Ier3 && Hacd4 && Tbxas1 && Plag1 && Commd3 && Aars && Jmjd8 && Nprl2 && LOC690276 && AABR07026424.1 && Nfs1 && Pnma3 && Pla1a	phospholipid phosphatase 2 [Source:RGD Symbol;Acc:628893] && immediate early response 3 [Source:RGD Symbol;Acc:1303321] && 3-hydroxyacyl-CoA dehydratase 4 [Source:RGD Symbol;Acc:1310339] && thromboxane A synthase 1 [Source:RGD Symbol;Acc:3826] && PLAG1 zinc finger [Source:RGD Symbol;Acc:1305286] && COMM domain containing 3 [Source:RGD Symbol;Acc:735116] && alanyl-tRNA synthetase [Source:RGD Symbo…
rno-miR-151-3p	12295.5	13963.1	-0.18089	0.04711	0.26993	ENSRNOG00000001135&&ENSRNOG00000002612&&ENSRNOG00000004760&&ENSRNOG00000005753&&ENSRNOG00000007705&&ENSRNOG00000009068&&ENSRNOG00000012396&&ENSRNOG00000012422&&ENSRNOG00000012944&&ENSRNOG00000015590&&ENSRNOG00000016613&&ENSRNOG00000018757&&ENSRNOG00000020475&&ENSRNOG00000022014&&ENSRNOG00000025792&&ENSRNOG00000028075&&ENSRNOG00000034200&&ENSRNOG00000046250&&ENSRNOG00000052539&&ENSRNOG00000057815&…	Wsb2 && Ddx52 && Lars2 && Alg13 && Kcnj10 && Phlda3 && Rgr && Tnik && Casp9 && Dnaaf1 && Hoxc4 && Insl3 && Sart1 && Rab35 && Crk && LOC360479 && Atp8a1 && LOC100911027 && Prpf40b && Ccdc191 && Tomm5	WD repeat and SOCS box-containing 2 [Source:RGD Symbol;Acc:1359599] && DExD-box helicase 52 [Source:RGD Symbol;Acc:621743] && leucyl-tRNA synthetase 2, mitochondrial [Source:RGD Symbol;Acc:1308429] && ALG13, UDP-N-acetylglucosaminyltransferase subunit [Source:RGD Symbol;Acc:1359416] && potassium inwardly-rectifying channel, subfamily J, member 10 [Source:MGI Symbol;Acc:MGI:1194504] && pleckstrin …
rno-miR-764-5p	45.0196	62.2424	-0.43683	0.048352	0.27335	ENSRNOG00000000096&&ENSRNOG00000000476&&ENSRNOG00000000640&&ENSRNOG00000000663&&ENSRNOG00000000967&&ENSRNOG00000001039&&ENSRNOG00000001171&&ENSRNOG00000001479&&ENSRNOG00000001794&&ENSRNOG00000001986&&ENSRNOG00000002309&&ENSRNOG00000002653&&ENSRNOG00000002659&&ENSRNOG00000002705&&ENSRNOG00000003033&&ENSRNOG00000003143&&ENSRNOG00000003195&&ENSRNOG00000003283&&ENSRNOG00000003388&&ENSRNOG00000003403&…	Pdzk1 && Zbtb22 && Egr2 && Tfip11 && Aacs && Eif2b1 && Coq5 && Gtf2i && Muc13 && Fam243a && Hlx && Kcnk2 && Ciita && Vps4b && Plcd3 && RGD1310166 && Caskin1 && Rcsd1 && Cenpf && Slc35f5 && Tbc1d9 && Ergic1 && Tmem94 && Slc25a29 && Pmch && Pip4k2c && Rpap1 && LOC686013 && Txn2 && Rbm7 && Itfg2 && Ero1a && Fam149b1 && Hipk2 && RGD1305298 && Smpx && Agbl5 && Krt84 && Sec24c && Phf13 && Rpusd3 && Mme…	PDZ domain containing 1 [Source:RGD Symbol;Acc:70924] && zinc finger and BTB domain containing 22 [Source:RGD Symbol;Acc:1359627] && early growth response 2 [Source:RGD Symbol;Acc:621608] && tuftelin interacting protein 11 [Source:RGD Symbol;Acc:1311449] && acetoacetyl-CoA synthetase [Source:RGD Symbol;Acc:708522] && eukaryotic translation initiation factor 2B subunit alpha [Source:RGD Symbol;Acc…
rno-miR-384-3p	4944.54	6374.16	-0.34735	0.049888	0.27471	--	--	--
