# Supplementary material for: Electroacupuncture alleviates perioperative hypothalamus-pituitary-adrenal axis dysfunction via circRNA-miRNA-mRNA networks
Source: Front Mol Neurosci. 2023 Jan 25;16:1115569. doi: 10.3389/fnmol.2023.1115569 (PMC9905746; doi:10.3389/fnmol.2023.1115569)
Supplement: Supplementary file 1 [file Data_Sheet_1.ZIP › Raw data/Fig5/Fig5DE/35miRNA_targetmRNA_GO&KEGG_Sourcedata.xlsx]

## Sheet: Sheet1
ENSRNOG00000046382
ENSRNOG00000001748
ENSRNOG00000025810
ENSRNOG00000049203
ENSRNOG00000048248
ENSRNOG00000010555
ENSRNOG00000011751
ENSRNOG00000050104
ENSRNOG00000010468
ENSRNOG00000007147
ENSRNOG00000049104
ENSRNOG00000018039
ENSRNOG00000027514
ENSRNOG00000021067
ENSRNOG00000005185
ENSRNOG00000023521
ENSRNOG00000051382
ENSRNOG00000005392
ENSRNOG00000011044
ENSRNOG00000038106
ENSRNOG00000011675
ENSRNOG00000012764
ENSRNOG00000008961
ENSRNOG00000055226
ENSRNOG00000021691
ENSRNOG00000007900
ENSRNOG00000050450
ENSRNOG00000022419
ENSRNOG00000018212
ENSRNOG00000025012
ENSRNOG00000037793
ENSRNOG00000013220
ENSRNOG00000013825
ENSRNOG00000011398
ENSRNOG00000055530
ENSRNOG00000000461
ENSRNOG00000053766
ENSRNOG00000051483
ENSRNOG00000033057
ENSRNOG00000001746
ENSRNOG00000050206
ENSRNOG00000019575
ENSRNOG00000045653
ENSRNOG00000017354
ENSRNOG00000020299
ENSRNOG00000050510
ENSRNOG00000046379
ENSRNOG00000027645
ENSRNOG00000028543
ENSRNOG00000055765
ENSRNOG00000046021
ENSRNOG00000055809
ENSRNOG00000047276
ENSRNOG00000015267
ENSRNOG00000002556
ENSRNOG00000001254
ENSRNOG00000000455
ENSRNOG00000017657
ENSRNOG00000055714
ENSRNOG00000011680
ENSRNOG00000053961
ENSRNOG00000011719
ENSRNOG00000000470
ENSRNOG00000020117
ENSRNOG00000006846
ENSRNOG00000061215
ENSRNOG00000020503
ENSRNOG00000048924
ENSRNOG00000014819
ENSRNOG00000018282
ENSRNOG00000017441
ENSRNOG00000003870
ENSRNOG00000011821
ENSRNOG00000016866
ENSRNOG00000032575
ENSRNOG00000021125
ENSRNOG00000016021
ENSRNOG00000049944
ENSRNOG00000010756
ENSRNOG00000053850
ENSRNOG00000011321
ENSRNOG00000031431
ENSRNOG00000055648
ENSRNOG00000012415
ENSRNOG00000027990
ENSRNOG00000005825
ENSRNOG00000054699
ENSRNOG00000019598
ENSRNOG00000039749
ENSRNOG00000009281
ENSRNOG00000019246
ENSRNOG00000059827
ENSRNOG00000003661
ENSRNOG00000028749
ENSRNOG00000021156
ENSRNOG00000038001
ENSRNOG00000056153
ENSRNOG00000000465
ENSRNOG00000011074
ENSRNOG00000008465
ENSRNOG00000006422
ENSRNOG00000016071
ENSRNOG00000013744
ENSRNOG00000021109
ENSRNOG00000015720
ENSRNOG00000000519
ENSRNOG00000060098
ENSRNOG00000015962
ENSRNOG00000006420
ENSRNOG00000023320
ENSRNOG00000001156
ENSRNOG00000021447
ENSRNOG00000059900
ENSRNOG00000018367
ENSRNOG00000020936
ENSRNOG00000014287
ENSRNOG00000006118
ENSRNOG00000042421
ENSRNOG00000008943
ENSRNOG00000019802
ENSRNOG00000042195
ENSRNOG00000013320
ENSRNOG00000019572
ENSRNOG00000011518
ENSRNOG00000020481
ENSRNOG00000008334
ENSRNOG00000018735
ENSRNOG00000012879
ENSRNOG00000058393
ENSRNOG00000049495
ENSRNOG00000018247
ENSRNOG00000003654
ENSRNOG00000042414
ENSRNOG00000014624
ENSRNOG00000010688
ENSRNOG00000031085
ENSRNOG00000014284
ENSRNOG00000060703
ENSRNOG00000016225
ENSRNOG00000019552
ENSRNOG00000013195
ENSRNOG00000001265
ENSRNOG00000012682
ENSRNOG00000015205
ENSRNOG00000004401
ENSRNOG00000001039
ENSRNOG00000011567
ENSRNOG00000025448
ENSRNOG00000012686
ENSRNOG00000018087
ENSRNOG00000047280
ENSRNOG00000020876
ENSRNOG00000005580
ENSRNOG00000008219
ENSRNOG00000018590
ENSRNOG00000008155
ENSRNOG00000061100
ENSRNOG00000011494
ENSRNOG00000018484
ENSRNOG00000027730
ENSRNOG00000015479
ENSRNOG00000046834
ENSRNOG00000024905
ENSRNOG00000043465
ENSRNOG00000009134
ENSRNOG00000019921
ENSRNOG00000004882
ENSRNOG00000019022
ENSRNOG00000024549
ENSRNOG00000021234
ENSRNOG00000001060
ENSRNOG00000009779
ENSRNOG00000010134
ENSRNOG00000012393
ENSRNOG00000010282
ENSRNOG00000023375
ENSRNOG00000047481
ENSRNOG00000021153
ENSRNOG00000009409
ENSRNOG00000018665
ENSRNOG00000018910
ENSRNOG00000021781
ENSRNOG00000009982
ENSRNOG00000019265
ENSRNOG00000037957
ENSRNOG00000011796
ENSRNOG00000054140
ENSRNOG00000026059
ENSRNOG00000024577
ENSRNOG00000018681
ENSRNOG00000048411
ENSRNOG00000006090
ENSRNOG00000012630
ENSRNOG00000053272
ENSRNOG00000003253
ENSRNOG00000012053
ENSRNOG00000037456
ENSRNOG00000016653
ENSRNOG00000014937
ENSRNOG00000055889
ENSRNOG00000008312
ENSRNOG00000019404
ENSRNOG00000013954
ENSRNOG00000000473
ENSRNOG00000061216
ENSRNOG00000038328
ENSRNOG00000025923
ENSRNOG00000015749
ENSRNOG00000058645
ENSRNOG00000015155
ENSRNOG00000019328
ENSRNOG00000045949
ENSRNOG00000007237
ENSRNOG00000000463
ENSRNOG00000002979
ENSRNOG00000020776
ENSRNOG00000016275
ENSRNOG00000036865
ENSRNOG00000042905
ENSRNOG00000024923
ENSRNOG00000010947
ENSRNOG00000018836
ENSRNOG00000016890
ENSRNOG00000017510
ENSRNOG00000046863
ENSRNOG00000027024
ENSRNOG00000042838
ENSRNOG00000007338
ENSRNOG00000003172
ENSRNOG00000007607
ENSRNOG00000019422
ENSRNOG00000058439
ENSRNOG00000008015
ENSRNOG00000020246
ENSRNOG00000012240
ENSRNOG00000058733
ENSRNOG00000016846
ENSRNOG00000050854
ENSRNOG00000012582
ENSRNOG00000007675
ENSRNOG00000020621
ENSRNOG00000019977
ENSRNOG00000004305
ENSRNOG00000031266
ENSRNOG00000029738
ENSRNOG00000011009
ENSRNOG00000032364
ENSRNOG00000018214
ENSRNOG00000056558
ENSRNOG00000045941
ENSRNOG00000011720
ENSRNOG00000018170
ENSRNOG00000042384
ENSRNOG00000049758
ENSRNOG00000057557
ENSRNOG00000018797
ENSRNOG00000017198
ENSRNOG00000007646
ENSRNOG00000017132
ENSRNOG00000000042
ENSRNOG00000015614
ENSRNOG00000049965
ENSRNOG00000000894
ENSRNOG00000047356
ENSRNOG00000017434
ENSRNOG00000003875
ENSRNOG00000013962
ENSRNOG00000008218
ENSRNOG00000052707
ENSRNOG00000060237
ENSRNOG00000002229
ENSRNOG00000019105
ENSRNOG00000020261
ENSRNOG00000006582
ENSRNOG00000020853
ENSRNOG00000016976
ENSRNOG00000003813
ENSRNOG00000002722
ENSRNOG00000017106
ENSRNOG00000012841
ENSRNOG00000002831
ENSRNOG00000012420
ENSRNOG00000014876
ENSRNOG00000055391
ENSRNOG00000000483
ENSRNOG00000006911
ENSRNOG00000016948
ENSRNOG00000036697
ENSRNOG00000006338
ENSRNOG00000047880
ENSRNOG00000015670
ENSRNOG00000033556
ENSRNOG00000015576
ENSRNOG00000006226
ENSRNOG00000015080
ENSRNOG00000053285
ENSRNOG00000011285
ENSRNOG00000028358
ENSRNOG00000014530
ENSRNOG00000015550
ENSRNOG00000020284
ENSRNOG00000005905
ENSRNOG00000000060
ENSRNOG00000011863
ENSRNOG00000004932
ENSRNOG00000007645
ENSRNOG00000014385
ENSRNOG00000061367
ENSRNOG00000020277
ENSRNOG00000046566
ENSRNOG00000013581
ENSRNOG00000004956
ENSRNOG00000054052
ENSRNOG00000007031
ENSRNOG00000011526
ENSRNOG00000029028
ENSRNOG00000005291
ENSRNOG00000017489
ENSRNOG00000006137
ENSRNOG00000016551
ENSRNOG00000019128
ENSRNOG00000006000
ENSRNOG00000014508
ENSRNOG00000005177
ENSRNOG00000010457
ENSRNOG00000018231
ENSRNOG00000016302
ENSRNOG00000007088
ENSRNOG00000042482
ENSRNOG00000049575
ENSRNOG00000019298
ENSRNOG00000005703
ENSRNOG00000005446
ENSRNOG00000009019
ENSRNOG00000031934
ENSRNOG00000013030
ENSRNOG00000011884
ENSRNOG00000006729
ENSRNOG00000004050
ENSRNOG00000008810
ENSRNOG00000026866
ENSRNOG00000008924
ENSRNOG00000020880
ENSRNOG00000027849
ENSRNOG00000007100
ENSRNOG00000011387
ENSRNOG00000017108
ENSRNOG00000012358
ENSRNOG00000007160
ENSRNOG00000015903
ENSRNOG00000020797
ENSRNOG00000015553
ENSRNOG00000026791
ENSRNOG00000027012
ENSRNOG00000010238
ENSRNOG00000002636
ENSRNOG00000005081
ENSRNOG00000020640
ENSRNOG00000000145
ENSRNOG00000030155
ENSRNOG00000008806
ENSRNOG00000002079
ENSRNOG00000014997
ENSRNOG00000037437
ENSRNOG00000013179
ENSRNOG00000000062
ENSRNOG00000048824
ENSRNOG00000054371
ENSRNOG00000002294
ENSRNOG00000005606
ENSRNOG00000012367
ENSRNOG00000019995
ENSRNOG00000022781
ENSRNOG00000010819
ENSRNOG00000014182
ENSRNOG00000003590
ENSRNOG00000024501
ENSRNOG00000017079
ENSRNOG00000002001
ENSRNOG00000060350
ENSRNOG00000025793
ENSRNOG00000001658
ENSRNOG00000021725
ENSRNOG00000029134
ENSRNOG00000019288
ENSRNOG00000024310
ENSRNOG00000009448
ENSRNOG00000019207
ENSRNOG00000011066
ENSRNOG00000038190
ENSRNOG00000009110
ENSRNOG00000008012
ENSRNOG00000000700
ENSRNOG00000002977
ENSRNOG00000024730
ENSRNOG00000029510
ENSRNOG00000047756
ENSRNOG00000014675
ENSRNOG00000002248
ENSRNOG00000048441
ENSRNOG00000003722
ENSRNOG00000004466
ENSRNOG00000014316
ENSRNOG00000061304
ENSRNOG00000037960
ENSRNOG00000030714
ENSRNOG00000007271
ENSRNOG00000052296
ENSRNOG00000018220
ENSRNOG00000011504
ENSRNOG00000021027
ENSRNOG00000012356
ENSRNOG00000005307
ENSRNOG00000002215
ENSRNOG00000007934
ENSRNOG00000003121
ENSRNOG00000011202
ENSRNOG00000049410
ENSRNOG00000058975
ENSRNOG00000060047
ENSRNOG00000010392
ENSRNOG00000010720
ENSRNOG00000016708
ENSRNOG00000020689
ENSRNOG00000013937
ENSRNOG00000048951
ENSRNOG00000061153
ENSRNOG00000049918
ENSRNOG00000050210
ENSRNOG00000019689
ENSRNOG00000023077
ENSRNOG00000008901
ENSRNOG00000000299
ENSRNOG00000019346
ENSRNOG00000007104
ENSRNOG00000016388
ENSRNOG00000006663
ENSRNOG00000030285
ENSRNOG00000042519
ENSRNOG00000004077
ENSRNOG00000001143
ENSRNOG00000001484
ENSRNOG00000003442
ENSRNOG00000019383
