# Supplementary material for: Electroacupuncture alleviates perioperative hypothalamus-pituitary-adrenal axis dysfunction via circRNA-miRNA-mRNA networks
Source: Front Mol Neurosci. 2023 Jan 25;16:1115569. doi: 10.3389/fnmol.2023.1115569 (PMC9905746; doi:10.3389/fnmol.2023.1115569)
Supplement: Supplementary file 1 [file Data_Sheet_1.ZIP › Raw data/Fig6/Fig6A/35miRNA_Backtracing_44nodecircRNA.xlsx]

## Sheet: 44node_circRNA
node_circRNA
novel_circ_0017802
novel_circ_0021753
novel_circ_0037557
novel_circ_0033903
novel_circ_0011248
novel_circ_0035558
novel_circ_0030598
novel_circ_0018079
novel_circ_0038449
novel_circ_0014876
novel_circ_0022464
novel_circ_0025252
novel_circ_0012139
novel_circ_0004902
novel_circ_0011899
novel_circ_0032515
novel_circ_0000119
novel_circ_0034585
novel_circ_0040150
novel_circ_0010173
novel_circ_0011413
novel_circ_0035132
novel_circ_0005920
novel_circ_0000381
novel_circ_0000293
novel_circ_0012228
novel_circ_0012226
novel_circ_0005281
novel_circ_0002212
novel_circ_0007408
novel_circ_0000642
novel_circ_0002630
novel_circ_0015072
novel_circ_0032738
novel_circ_0009519
novel_circ_0030155
novel_circ_0010129
novel_circ_0016268
novel_circ_0029061
novel_circ_0006485
novel_circ_0019318
novel_circ_0020665
novel_circ_0028142
novel_circ_0030856

## Sheet: HTu_circRNA
circRNA ID	log2FoldChange	miRNA ID	log2FoldChange	gene_id	log2FoldChange
novel_circ_0033903	0.9815	rno-miR-1224	-0.34887	ENSRNOG00000009110	0.468574
novel_circ_0033903	0.9815	rno-miR-1224	-0.34887	ENSRNOG00000052707	0.311376
novel_circ_0033903	0.9815	rno-miR-1224	-0.34887	ENSRNOG00000011285	0.59666
novel_circ_0033903	0.9815	rno-miR-1224	-0.34887	ENSRNOG00000029028	0.307734
novel_circ_0033903	0.9815	rno-miR-1224	-0.34887	ENSRNOG00000042519	1.14158
novel_circ_0033903	0.9815	rno-miR-1224	-0.34887	ENSRNOG00000050210	3.0489
novel_circ_0033903	0.9815	rno-miR-1224	-0.34887	ENSRNOG00000019346	2.03302
novel_circ_0033903	0.9815	rno-miR-1224	-0.34887	ENSRNOG00000018220	0.376101
novel_circ_0033903	0.9815	rno-miR-1224	-0.34887	ENSRNOG00000011066	0.718806
novel_circ_0033903	0.9815	rno-miR-1224	-0.34887	ENSRNOG00000002079	0.436194
novel_circ_0033903	0.9815	rno-miR-1224	-0.34887	ENSRNOG00000005081	0.531031
novel_circ_0033903	0.9815	rno-miR-1224	-0.34887	ENSRNOG00000008810	0.499476
novel_circ_0033903	0.9815	rno-miR-1224	-0.34887	ENSRNOG00000060047	1.56711
novel_circ_0033903	0.9815	rno-miR-1224	-0.34887	ENSRNOG00000003875	0.310124
novel_circ_0033903	0.9815	rno-miR-1224	-0.34887	ENSRNOG00000047356	0.825436
novel_circ_0033903	0.9815	rno-miR-1224	-0.34887	ENSRNOG00000016976	0.319012
novel_circ_0033903	0.9815	rno-miR-3548	-1.0751	ENSRNOG00000006582	0.480496
novel_circ_0033903	0.9815	rno-miR-3548	-1.0751	ENSRNOG00000002079	0.436194
novel_circ_0033903	0.9815	rno-miR-3548	-1.0751	ENSRNOG00000014508	0.65564
novel_circ_0033903	0.9815	rno-miR-3548	-1.0751	ENSRNOG00000009448	0.876074
novel_circ_0033903	0.9815	rno-miR-3548	-1.0751	ENSRNOG00000018220	0.376101
novel_circ_0040150	1.0379	rno-miR-34c-5p	-0.54736	ENSRNOG00000046139	0.951514
novel_circ_0040150	1.0379	rno-miR-34c-5p	-0.54736	ENSRNOG00000050210	3.0489
novel_circ_0040150	1.0379	rno-miR-34c-5p	-0.54736	ENSRNOG00000016303	0.642112
novel_circ_0040150	1.0379	rno-miR-34c-5p	-0.54736	ENSRNOG00000055340	0.357718
novel_circ_0040150	1.0379	rno-miR-34c-5p	-0.54736	ENSRNOG00000006911	0.591076
novel_circ_0040150	1.0379	rno-miR-34c-5p	-0.54736	ENSRNOG00000014876	0.297643
novel_circ_0000381	0.8947	rno-miR-3548	-1.0751	ENSRNOG00000006582	0.480496
novel_circ_0000381	0.8947	rno-miR-3548	-1.0751	ENSRNOG00000002079	0.436194
novel_circ_0000381	0.8947	rno-miR-3548	-1.0751	ENSRNOG00000014508	0.65564
novel_circ_0000381	0.8947	rno-miR-3548	-1.0751	ENSRNOG00000009448	0.876074
novel_circ_0000381	0.8947	rno-miR-3548	-1.0751	ENSRNOG00000018220	0.376101
novel_circ_0012228	1.0024	rno-miR-33-5p	-0.44117	ENSRNOG00000018285	0.512219
novel_circ_0012228	1.0024	rno-miR-33-5p	-0.44117	ENSRNOG00000014092	0.563779
novel_circ_0012228	1.0024	rno-miR-33-5p	-0.44117	ENSRNOG00000004050	0.449318
novel_circ_0012228	1.0024	rno-miR-667-5p	-0.34903	ENSRNOG00000014876	0.297643
novel_circ_0012228	1.0024	rno-miR-667-5p	-0.34903	ENSRNOG00000018214	0.332768
novel_circ_0012228	1.0024	rno-miR-667-5p	-0.34903	ENSRNOG00000005291	0.711379
novel_circ_0012228	1.0024	rno-miR-667-5p	-0.34903	ENSRNOG00000002248	0.629318
novel_circ_0012228	1.0024	rno-miR-667-5p	-0.34903	ENSRNOG00000000042	0.591294
novel_circ_0012228	1.0024	rno-miR-667-5p	-0.34903	ENSRNOG00000012841	0.326767
novel_circ_0012228	1.0024	rno-miR-667-5p	-0.34903	ENSRNOG00000019128	0.574445
novel_circ_0012228	1.0024	rno-miR-667-5p	-0.34903	ENSRNOG00000001143	0.920915
novel_circ_0012228	1.0024	rno-miR-667-5p	-0.34903	ENSRNOG00000000060	0.358021
novel_circ_0012228	1.0024	rno-miR-667-5p	-0.34903	ENSRNOG00000012356	0.885194
novel_circ_0012228	1.0024	rno-miR-667-5p	-0.34903	ENSRNOG00000048441	0.455609
novel_circ_0012228	1.0024	rno-miR-667-5p	-0.34903	ENSRNOG00000058975	0.426193
novel_circ_0012228	1.0024	rno-miR-667-5p	-0.34903	ENSRNOG00000020797	0.847409
novel_circ_0012228	1.0024	rno-miR-667-5p	-0.34903	ENSRNOG00000005606	0.500624
novel_circ_0012228	1.0024	rno-miR-667-5p	-0.34903	ENSRNOG00000014316	0.524878
novel_circ_0012228	1.0024	rno-miR-667-5p	-0.34903	ENSRNOG00000049575	0.495269
novel_circ_0012228	1.0024	rno-miR-667-5p	-0.34903	ENSRNOG00000033556	0.332654
novel_circ_0012228	1.0024	rno-miR-667-5p	-0.34903	ENSRNOG00000016551	0.529786
novel_circ_0012228	1.0024	rno-miR-667-5p	-0.34903	ENSRNOG00000011863	0.60943
novel_circ_0012228	1.0024	rno-miR-667-5p	-0.34903	ENSRNOG00000014530	0.361801
novel_circ_0012228	1.0024	rno-miR-667-5p	-0.34903	ENSRNOG00000013030	0.636143
novel_circ_0012228	1.0024	rno-miR-667-5p	-0.34903	ENSRNOG00000006338	0.683283
novel_circ_0012228	1.0024	rno-miR-667-5p	-0.34903	ENSRNOG00000008810	0.499476
novel_circ_0012228	1.0024	rno-miR-667-5p	-0.34903	ENSRNOG00000000062	0.497291
novel_circ_0012228	1.0024	rno-miR-667-5p	-0.34903	ENSRNOG00000007160	0.494359
novel_circ_0012228	1.0024	rno-miR-667-5p	-0.34903	ENSRNOG00000010238	1.29201
novel_circ_0012228	1.0024	rno-miR-667-5p	-0.34903	ENSRNOG00000018170	0.275774
novel_circ_0012228	1.0024	rno-miR-667-5p	-0.34903	ENSRNOG00000002977	0.417663
novel_circ_0012228	1.0024	rno-miR-667-5p	-0.34903	ENSRNOG00000052707	0.311376
novel_circ_0012228	1.0024	rno-miR-667-5p	-0.34903	ENSRNOG00000054052	0.501643
novel_circ_0012226	1.0429	rno-miR-667-5p	-0.34903	ENSRNOG00000014876	0.297643
novel_circ_0012226	1.0429	rno-miR-667-5p	-0.34903	ENSRNOG00000018214	0.332768
novel_circ_0012226	1.0429	rno-miR-667-5p	-0.34903	ENSRNOG00000005291	0.711379
novel_circ_0012226	1.0429	rno-miR-667-5p	-0.34903	ENSRNOG00000002248	0.629318
novel_circ_0012226	1.0429	rno-miR-667-5p	-0.34903	ENSRNOG00000000042	0.591294
novel_circ_0012226	1.0429	rno-miR-667-5p	-0.34903	ENSRNOG00000012841	0.326767
novel_circ_0012226	1.0429	rno-miR-667-5p	-0.34903	ENSRNOG00000019128	0.574445
novel_circ_0012226	1.0429	rno-miR-667-5p	-0.34903	ENSRNOG00000001143	0.920915
novel_circ_0012226	1.0429	rno-miR-667-5p	-0.34903	ENSRNOG00000000060	0.358021
novel_circ_0012226	1.0429	rno-miR-667-5p	-0.34903	ENSRNOG00000012356	0.885194
novel_circ_0012226	1.0429	rno-miR-667-5p	-0.34903	ENSRNOG00000048441	0.455609
novel_circ_0012226	1.0429	rno-miR-667-5p	-0.34903	ENSRNOG00000058975	0.426193
novel_circ_0012226	1.0429	rno-miR-667-5p	-0.34903	ENSRNOG00000020797	0.847409
novel_circ_0012226	1.0429	rno-miR-667-5p	-0.34903	ENSRNOG00000005606	0.500624
novel_circ_0012226	1.0429	rno-miR-667-5p	-0.34903	ENSRNOG00000014316	0.524878
novel_circ_0012226	1.0429	rno-miR-667-5p	-0.34903	ENSRNOG00000049575	0.495269
novel_circ_0012226	1.0429	rno-miR-667-5p	-0.34903	ENSRNOG00000033556	0.332654
novel_circ_0012226	1.0429	rno-miR-667-5p	-0.34903	ENSRNOG00000016551	0.529786
novel_circ_0012226	1.0429	rno-miR-667-5p	-0.34903	ENSRNOG00000011863	0.60943
novel_circ_0012226	1.0429	rno-miR-667-5p	-0.34903	ENSRNOG00000014530	0.361801
novel_circ_0012226	1.0429	rno-miR-667-5p	-0.34903	ENSRNOG00000013030	0.636143
novel_circ_0012226	1.0429	rno-miR-667-5p	-0.34903	ENSRNOG00000006338	0.683283
novel_circ_0012226	1.0429	rno-miR-667-5p	-0.34903	ENSRNOG00000008810	0.499476
novel_circ_0012226	1.0429	rno-miR-667-5p	-0.34903	ENSRNOG00000000062	0.497291
novel_circ_0012226	1.0429	rno-miR-667-5p	-0.34903	ENSRNOG00000007160	0.494359
novel_circ_0012226	1.0429	rno-miR-667-5p	-0.34903	ENSRNOG00000010238	1.29201
novel_circ_0012226	1.0429	rno-miR-667-5p	-0.34903	ENSRNOG00000018170	0.275774
novel_circ_0012226	1.0429	rno-miR-667-5p	-0.34903	ENSRNOG00000002977	0.417663
novel_circ_0012226	1.0429	rno-miR-667-5p	-0.34903	ENSRNOG00000052707	0.311376
novel_circ_0012226	1.0429	rno-miR-667-5p	-0.34903	ENSRNOG00000054052	0.501643
novel_circ_0020665	0.83354	rno-miR-200a-5p	-1.1608	ENSRNOG00000004208	0.344793
novel_circ_0020665	0.83354	rno-miR-672-5p	-0.31686	ENSRNOG00000031934	0.616291
novel_circ_0020665	0.83354	rno-miR-672-5p	-0.31686	ENSRNOG00000014630	0.603584
novel_circ_0020665	0.83354	rno-miR-672-5p	-0.31686	ENSRNOG00000015080	0.519231

## Sheet: HTd_circRNA
circRNA ID	log2FoldChange	miRNA ID	log2FoldChange	gene_id	log2FoldChange
novel_circ_0017802	-1.829	rno-miR-3084a-3p	0.7625	ENSRNOG00000019022	-0.586468
novel_circ_0017802	-1.829	rno-miR-3084a-3p	0.7625	ENSRNOG00000058439	-2.71493
novel_circ_0017802	-1.829	rno-miR-3084a-3p	0.7625	ENSRNOG00000001156	-0.266844
novel_circ_0017802	-1.829	rno-miR-3084a-3p	0.7625	ENSRNOG00000009779	-0.789541
novel_circ_0017802	-1.829	rno-miR-3084a-3p	0.7625	ENSRNOG00000047481	-0.993708
novel_circ_0017802	-1.829	rno-miR-3084a-3p	0.7625	ENSRNOG00000008334	-0.471399
novel_circ_0017802	-1.829	rno-miR-3084a-3p	0.7625	ENSRNOG00000015479	-0.327091
novel_circ_0017802	-1.829	rno-miR-128-3p	0.49137	ENSRNOG00000016225	-0.332556
novel_circ_0017802	-1.829	rno-miR-128-3p	0.49137	ENSRNOG00000004401	-0.367944
novel_circ_0017802	-1.829	rno-miR-128-3p	0.49137	ENSRNOG00000019328	-0.576163
novel_circ_0017802	-1.829	rno-miR-128-3p	0.49137	ENSRNOG00000008312	-0.664538
novel_circ_0017802	-1.829	rno-miR-138-5p	0.39442	ENSRNOG00000010756	-0.28862
novel_circ_0017802	-1.829	rno-miR-138-5p	0.39442	ENSRNOG00000008312	-0.664538
novel_circ_0017802	-1.829	rno-miR-138-5p	0.39442	ENSRNOG00000025923	-0.935513
novel_circ_0017802	-1.829	rno-miR-138-5p	0.39442	ENSRNOG00000038001	-0.320974
novel_circ_0017802	-1.829	rno-miR-138-5p	0.39442	ENSRNOG00000012879	-0.365867
novel_circ_0017802	-1.829	rno-miR-138-5p	0.39442	ENSRNOG00000012630	-0.360743
novel_circ_0017802	-1.829	rno-miR-138-5p	0.39442	ENSRNOG00000008155	-0.929587
novel_circ_0017802	-1.829	rno-miR-138-5p	0.39442	ENSRNOG00000039749	-1.25384
novel_circ_0017802	-1.829	rno-miR-138-5p	0.39442	ENSRNOG00000020481	-0.384084
novel_circ_0017802	-1.829	rno-miR-138-5p	0.39442	ENSRNOG00000016866	-0.473833
novel_circ_0017802	-1.829	rno-miR-145-5p	0.3498	ENSRNOG00000007338	-0.726576
novel_circ_0017802	-1.829	rno-miR-34a-5p	0.4652	ENSRNOG00000014287	-0.397608
novel_circ_0017802	-1.829	rno-miR-34a-5p	0.4652	ENSRNOG00000025923	-0.935513
novel_circ_0017802	-1.829	rno-miR-34a-5p	0.4652	ENSRNOG00000008054	-0.390386
novel_circ_0017802	-1.829	rno-miR-34a-5p	0.4652	ENSRNOG00000020770	-0.562889
novel_circ_0017802	-1.829	rno-miR-34a-5p	0.4652	ENSRNOG00000011276	-0.562912
novel_circ_0017802	-1.829	rno-miR-34a-5p	0.4652	ENSRNOG00000018367	-0.252482
novel_circ_0017802	-1.829	rno-miR-34a-5p	0.4652	ENSRNOG00000013954	-0.645109
novel_circ_0017802	-1.829	rno-miR-34a-5p	0.4652	ENSRNOG00000012686	-0.482883
novel_circ_0017802	-1.829	rno-miR-34a-5p	0.4652	ENSRNOG00000003661	-0.29968
novel_circ_0017802	-1.829	rno-miR-29b-3p	0.4561	ENSRNOG00000030463	-2.86158
novel_circ_0017802	-1.829	rno-miR-29a-3p	0.27095	ENSRNOG00000054140	-0.3631
novel_circ_0021753	-0.94909	rno-miR-3084a-3p	0.7625	ENSRNOG00000019022	-0.586468
novel_circ_0021753	-0.94909	rno-miR-3084a-3p	0.7625	ENSRNOG00000058439	-2.71493
novel_circ_0021753	-0.94909	rno-miR-3084a-3p	0.7625	ENSRNOG00000001156	-0.266844
novel_circ_0021753	-0.94909	rno-miR-3084a-3p	0.7625	ENSRNOG00000009779	-0.789541
novel_circ_0021753	-0.94909	rno-miR-3084a-3p	0.7625	ENSRNOG00000047481	-0.993708
novel_circ_0021753	-0.94909	rno-miR-3084a-3p	0.7625	ENSRNOG00000008334	-0.471399
novel_circ_0021753	-0.94909	rno-miR-3084a-3p	0.7625	ENSRNOG00000015479	-0.327091
novel_circ_0021753	-0.94909	rno-miR-22-3p	0.31883	ENSRNOG00000000826	-0.309225
novel_circ_0021753	-0.94909	rno-miR-22-3p	0.31883	ENSRNOG00000042781	-0.838792
novel_circ_0021753	-0.94909	rno-miR-22-3p	0.31883	ENSRNOG00000007613	-0.444782
novel_circ_0021753	-0.94909	rno-miR-128-3p	0.49137	ENSRNOG00000016225	-0.332556
novel_circ_0021753	-0.94909	rno-miR-128-3p	0.49137	ENSRNOG00000004401	-0.367944
novel_circ_0021753	-0.94909	rno-miR-128-3p	0.49137	ENSRNOG00000019328	-0.576163
novel_circ_0021753	-0.94909	rno-miR-128-3p	0.49137	ENSRNOG00000008312	-0.664538
novel_circ_0037557	-0.85187	rno-miR-3543	0.23475	ENSRNOG00000038328	-0.619944
novel_circ_0037557	-0.85187	rno-miR-3543	0.23475	ENSRNOG00000016225	-0.332556
novel_circ_0011248	-4.6301	rno-miR-31a-5p	0.27947	ENSRNOG00000016890	-0.562458
novel_circ_0011248	-4.6301	rno-miR-31a-5p	0.27947	ENSRNOG00000016275	-1.84553
novel_circ_0011248	-4.6301	novel_854	0.48786	ENSRNOG00000055564	-0.394589
novel_circ_0011248	-4.6301	rno-miR-204-3p	0.4921	ENSRNOG00000016653	-0.549906
novel_circ_0011248	-4.6301	rno-miR-204-3p	0.4921	ENSRNOG00000016021	-0.359101
novel_circ_0011248	-4.6301	rno-miR-204-3p	0.4921	ENSRNOG00000037957	-0.434189
novel_circ_0011248	-4.6301	rno-miR-204-3p	0.4921	ENSRNOG00000012053	-0.390545
novel_circ_0011248	-4.6301	rno-miR-204-3p	0.4921	ENSRNOG00000000465	-0.238712
novel_circ_0011248	-4.6301	rno-miR-204-3p	0.4921	ENSRNOG00000020246	-0.585396
novel_circ_0011248	-4.6301	rno-miR-204-3p	0.4921	ENSRNOG00000018247	-0.538185
novel_circ_0011248	-4.6301	rno-miR-204-3p	0.4921	ENSRNOG00000020776	-0.439007
novel_circ_0011248	-4.6301	rno-miR-204-3p	0.4921	ENSRNOG00000001039	-0.331915
novel_circ_0011248	-4.6301	rno-miR-204-3p	0.4921	ENSRNOG00000018836	-0.377206
novel_circ_0011248	-4.6301	rno-miR-204-3p	0.4921	ENSRNOG00000019572	-0.282598
novel_circ_0011248	-4.6301	rno-miR-204-3p	0.4921	ENSRNOG00000014284	-0.396862
novel_circ_0011248	-4.6301	rno-miR-204-3p	0.4921	ENSRNOG00000049944	-0.42856
novel_circ_0011248	-4.6301	rno-miR-204-3p	0.4921	ENSRNOG00000018910	-0.412535
novel_circ_0011248	-4.6301	rno-miR-331-3p	0.4043	ENSRNOG00000042195	-0.317806
novel_circ_0011248	-4.6301	rno-miR-331-3p	0.4043	ENSRNOG00000038001	-0.320974
novel_circ_0011248	-4.6301	rno-miR-331-3p	0.4043	ENSRNOG00000018681	-0.943134
novel_circ_0011248	-4.6301	rno-miR-331-3p	0.4043	ENSRNOG00000017510	-0.442418
novel_circ_0011248	-4.6301	rno-miR-331-3p	0.4043	ENSRNOG00000019921	-0.407426
novel_circ_0011248	-4.6301	rno-miR-331-3p	0.4043	ENSRNOG00000018484	-0.53137
novel_circ_0011248	-4.6301	rno-miR-331-3p	0.4043	ENSRNOG00000015720	-0.346675
novel_circ_0011248	-4.6301	rno-miR-331-3p	0.4043	ENSRNOG00000000463	-0.549115
novel_circ_0011248	-4.6301	rno-miR-331-3p	0.4043	ENSRNOG00000016225	-0.332556
novel_circ_0011248	-4.6301	rno-miR-331-3p	0.4043	ENSRNOG00000001039	-0.331915
novel_circ_0011248	-4.6301	rno-miR-331-3p	0.4043	ENSRNOG00000015749	-0.453019
novel_circ_0011248	-4.6301	rno-miR-331-3p	0.4043	ENSRNOG00000012053	-0.390545
novel_circ_0011248	-4.6301	rno-miR-331-3p	0.4043	ENSRNOG00000012630	-0.360743
novel_circ_0011248	-4.6301	rno-miR-331-3p	0.4043	ENSRNOG00000011567	-0.419279
novel_circ_0011248	-4.6301	rno-miR-331-3p	0.4043	ENSRNOG00000019552	-0.370414
novel_circ_0011248	-4.6301	rno-miR-331-3p	0.4043	ENSRNOG00000009982	-0.380767
novel_circ_0035558	-3.2375	rno-miR-3084a-3p	0.7625	ENSRNOG00000019022	-0.586468
novel_circ_0035558	-3.2375	rno-miR-3084a-3p	0.7625	ENSRNOG00000058439	-2.71493
novel_circ_0035558	-3.2375	rno-miR-3084a-3p	0.7625	ENSRNOG00000001156	-0.266844
novel_circ_0035558	-3.2375	rno-miR-3084a-3p	0.7625	ENSRNOG00000009779	-0.789541
novel_circ_0035558	-3.2375	rno-miR-3084a-3p	0.7625	ENSRNOG00000047481	-0.993708
novel_circ_0035558	-3.2375	rno-miR-3084a-3p	0.7625	ENSRNOG00000008334	-0.471399
novel_circ_0035558	-3.2375	rno-miR-3084a-3p	0.7625	ENSRNOG00000015479	-0.327091
novel_circ_0035558	-3.2375	rno-miR-204-3p	0.4921	ENSRNOG00000016653	-0.549906
novel_circ_0035558	-3.2375	rno-miR-204-3p	0.4921	ENSRNOG00000016021	-0.359101
novel_circ_0035558	-3.2375	rno-miR-204-3p	0.4921	ENSRNOG00000037957	-0.434189
novel_circ_0035558	-3.2375	rno-miR-204-3p	0.4921	ENSRNOG00000012053	-0.390545
novel_circ_0035558	-3.2375	rno-miR-204-3p	0.4921	ENSRNOG00000000465	-0.238712
novel_circ_0035558	-3.2375	rno-miR-204-3p	0.4921	ENSRNOG00000020246	-0.585396
novel_circ_0035558	-3.2375	rno-miR-204-3p	0.4921	ENSRNOG00000018247	-0.538185
novel_circ_0035558	-3.2375	rno-miR-204-3p	0.4921	ENSRNOG00000020776	-0.439007
novel_circ_0035558	-3.2375	rno-miR-204-3p	0.4921	ENSRNOG00000001039	-0.331915
novel_circ_0035558	-3.2375	rno-miR-204-3p	0.4921	ENSRNOG00000018836	-0.377206
novel_circ_0035558	-3.2375	rno-miR-204-3p	0.4921	ENSRNOG00000019572	-0.282598
novel_circ_0035558	-3.2375	rno-miR-204-3p	0.4921	ENSRNOG00000014284	-0.396862
novel_circ_0035558	-3.2375	rno-miR-204-3p	0.4921	ENSRNOG00000049944	-0.42856
novel_circ_0035558	-3.2375	rno-miR-204-3p	0.4921	ENSRNOG00000018910	-0.412535
novel_circ_0030598	-0.90578	rno-miR-204-3p	0.4921	ENSRNOG00000016653	-0.549906
novel_circ_0030598	-0.90578	rno-miR-204-3p	0.4921	ENSRNOG00000016021	-0.359101
novel_circ_0030598	-0.90578	rno-miR-204-3p	0.4921	ENSRNOG00000037957	-0.434189
novel_circ_0030598	-0.90578	rno-miR-204-3p	0.4921	ENSRNOG00000012053	-0.390545
novel_circ_0030598	-0.90578	rno-miR-204-3p	0.4921	ENSRNOG00000000465	-0.238712
novel_circ_0030598	-0.90578	rno-miR-204-3p	0.4921	ENSRNOG00000020246	-0.585396
novel_circ_0030598	-0.90578	rno-miR-204-3p	0.4921	ENSRNOG00000018247	-0.538185
novel_circ_0030598	-0.90578	rno-miR-204-3p	0.4921	ENSRNOG00000020776	-0.439007
novel_circ_0030598	-0.90578	rno-miR-204-3p	0.4921	ENSRNOG00000001039	-0.331915
novel_circ_0030598	-0.90578	rno-miR-204-3p	0.4921	ENSRNOG00000018836	-0.377206
novel_circ_0030598	-0.90578	rno-miR-204-3p	0.4921	ENSRNOG00000019572	-0.282598
novel_circ_0030598	-0.90578	rno-miR-204-3p	0.4921	ENSRNOG00000014284	-0.396862
novel_circ_0030598	-0.90578	rno-miR-204-3p	0.4921	ENSRNOG00000049944	-0.42856
novel_circ_0030598	-0.90578	rno-miR-204-3p	0.4921	ENSRNOG00000018910	-0.412535
novel_circ_0030598	-0.90578	rno-miR-455-3p	0.3234	ENSRNOG00000060703	-3.02238
novel_circ_0030598	-0.90578	rno-miR-455-3p	0.3234	ENSRNOG00000020876	-0.396871
novel_circ_0030598	-0.90578	rno-miR-455-3p	0.3234	ENSRNOG00000007237	-0.518475
novel_circ_0030598	-0.90578	rno-miR-455-3p	0.3234	ENSRNOG00000021447	-0.438453
novel_circ_0030598	-0.90578	rno-miR-455-3p	0.3234	ENSRNOG00000012630	-0.360743
novel_circ_0030598	-0.90578	rno-miR-204-5p	0.17706	ENSRNOG00000017510	-0.442418
novel_circ_0030598	-0.90578	rno-miR-204-5p	0.17706	ENSRNOG00000012216	-0.543741
novel_circ_0030598	-0.90578	rno-miR-204-5p	0.17706	ENSRNOG00000017123	-0.293345
novel_circ_0018079	-2.8606	rno-miR-204-3p	0.4921	ENSRNOG00000016653	-0.549906
novel_circ_0018079	-2.8606	rno-miR-204-3p	0.4921	ENSRNOG00000016021	-0.359101
novel_circ_0018079	-2.8606	rno-miR-204-3p	0.4921	ENSRNOG00000037957	-0.434189
novel_circ_0018079	-2.8606	rno-miR-204-3p	0.4921	ENSRNOG00000012053	-0.390545
novel_circ_0018079	-2.8606	rno-miR-204-3p	0.4921	ENSRNOG00000000465	-0.238712
novel_circ_0018079	-2.8606	rno-miR-204-3p	0.4921	ENSRNOG00000020246	-0.585396
novel_circ_0018079	-2.8606	rno-miR-204-3p	0.4921	ENSRNOG00000018247	-0.538185
novel_circ_0018079	-2.8606	rno-miR-204-3p	0.4921	ENSRNOG00000020776	-0.439007
novel_circ_0018079	-2.8606	rno-miR-204-3p	0.4921	ENSRNOG00000001039	-0.331915
novel_circ_0018079	-2.8606	rno-miR-204-3p	0.4921	ENSRNOG00000018836	-0.377206
novel_circ_0018079	-2.8606	rno-miR-204-3p	0.4921	ENSRNOG00000019572	-0.282598
novel_circ_0018079	-2.8606	rno-miR-204-3p	0.4921	ENSRNOG00000014284	-0.396862
novel_circ_0018079	-2.8606	rno-miR-204-3p	0.4921	ENSRNOG00000049944	-0.42856
novel_circ_0018079	-2.8606	rno-miR-204-3p	0.4921	ENSRNOG00000018910	-0.412535
novel_circ_0018079	-2.8606	rno-miR-3587	0.45624	ENSRNOG00000049964	-2.53767
novel_circ_0038449	-1.2041	rno-miR-3084a-3p	0.7625	ENSRNOG00000019022	-0.586468
novel_circ_0038449	-1.2041	rno-miR-3084a-3p	0.7625	ENSRNOG00000058439	-2.71493
novel_circ_0038449	-1.2041	rno-miR-3084a-3p	0.7625	ENSRNOG00000001156	-0.266844
novel_circ_0038449	-1.2041	rno-miR-3084a-3p	0.7625	ENSRNOG00000009779	-0.789541
novel_circ_0038449	-1.2041	rno-miR-3084a-3p	0.7625	ENSRNOG00000047481	-0.993708
novel_circ_0038449	-1.2041	rno-miR-3084a-3p	0.7625	ENSRNOG00000008334	-0.471399
novel_circ_0038449	-1.2041	rno-miR-3084a-3p	0.7625	ENSRNOG00000015479	-0.327091
novel_circ_0038449	-1.2041	novel_854	0.48786	ENSRNOG00000055564	-0.394589
novel_circ_0038449	-1.2041	rno-miR-145-5p	0.3498	ENSRNOG00000007338	-0.726576
novel_circ_0014876	-1.0742	rno-miR-3084a-3p	0.7625	ENSRNOG00000019022	-0.586468
novel_circ_0014876	-1.0742	rno-miR-3084a-3p	0.7625	ENSRNOG00000058439	-2.71493
novel_circ_0014876	-1.0742	rno-miR-3084a-3p	0.7625	ENSRNOG00000001156	-0.266844
novel_circ_0014876	-1.0742	rno-miR-3084a-3p	0.7625	ENSRNOG00000009779	-0.789541
novel_circ_0014876	-1.0742	rno-miR-3084a-3p	0.7625	ENSRNOG00000047481	-0.993708
novel_circ_0014876	-1.0742	rno-miR-3084a-3p	0.7625	ENSRNOG00000008334	-0.471399
novel_circ_0014876	-1.0742	rno-miR-3084a-3p	0.7625	ENSRNOG00000015479	-0.327091
novel_circ_0014876	-1.0742	rno-miR-338-3p	0.50225	ENSRNOG00000059827	-0.328616
novel_circ_0014876	-1.0742	rno-miR-338-3p	0.50225	ENSRNOG00000000826	-0.309225
novel_circ_0014876	-1.0742	rno-miR-204-5p	0.17706	ENSRNOG00000017510	-0.442418
novel_circ_0014876	-1.0742	rno-miR-204-5p	0.17706	ENSRNOG00000012216	-0.543741
novel_circ_0014876	-1.0742	rno-miR-204-5p	0.17706	ENSRNOG00000017123	-0.293345
novel_circ_0022464	-0.47351	rno-miR-3084a-3p	0.7625	ENSRNOG00000019022	-0.586468
novel_circ_0022464	-0.47351	rno-miR-3084a-3p	0.7625	ENSRNOG00000058439	-2.71493
novel_circ_0022464	-0.47351	rno-miR-3084a-3p	0.7625	ENSRNOG00000001156	-0.266844
novel_circ_0022464	-0.47351	rno-miR-3084a-3p	0.7625	ENSRNOG00000009779	-0.789541
novel_circ_0022464	-0.47351	rno-miR-3084a-3p	0.7625	ENSRNOG00000047481	-0.993708
novel_circ_0022464	-0.47351	rno-miR-3084a-3p	0.7625	ENSRNOG00000008334	-0.471399
novel_circ_0022464	-0.47351	rno-miR-3084a-3p	0.7625	ENSRNOG00000015479	-0.327091
novel_circ_0022464	-0.47351	rno-miR-139-5p	0.40329	ENSRNOG00000000777	-0.87231
novel_circ_0022464	-0.47351	rno-miR-139-5p	0.40329	ENSRNOG00000045949	-1.62036
novel_circ_0011899	-1.077	rno-miR-138-5p	0.39442	ENSRNOG00000010756	-0.28862
novel_circ_0011899	-1.077	rno-miR-138-5p	0.39442	ENSRNOG00000008312	-0.664538
novel_circ_0011899	-1.077	rno-miR-138-5p	0.39442	ENSRNOG00000025923	-0.935513
novel_circ_0011899	-1.077	rno-miR-138-5p	0.39442	ENSRNOG00000038001	-0.320974
novel_circ_0011899	-1.077	rno-miR-138-5p	0.39442	ENSRNOG00000012879	-0.365867
novel_circ_0011899	-1.077	rno-miR-138-5p	0.39442	ENSRNOG00000012630	-0.360743
novel_circ_0011899	-1.077	rno-miR-138-5p	0.39442	ENSRNOG00000008155	-0.929587
novel_circ_0011899	-1.077	rno-miR-138-5p	0.39442	ENSRNOG00000039749	-1.25384
novel_circ_0011899	-1.077	rno-miR-138-5p	0.39442	ENSRNOG00000020481	-0.384084
novel_circ_0011899	-1.077	rno-miR-138-5p	0.39442	ENSRNOG00000016866	-0.473833
novel_circ_0032515	-1.0793	rno-miR-22-3p	0.31883	ENSRNOG00000000826	-0.309225
novel_circ_0032515	-1.0793	rno-miR-22-3p	0.31883	ENSRNOG00000042781	-0.838792
novel_circ_0032515	-1.0793	rno-miR-22-3p	0.31883	ENSRNOG00000007613	-0.444782
novel_circ_0032515	-1.0793	rno-miR-138-5p	0.39442	ENSRNOG00000010756	-0.28862
novel_circ_0032515	-1.0793	rno-miR-138-5p	0.39442	ENSRNOG00000008312	-0.664538
novel_circ_0032515	-1.0793	rno-miR-138-5p	0.39442	ENSRNOG00000025923	-0.935513
novel_circ_0032515	-1.0793	rno-miR-138-5p	0.39442	ENSRNOG00000038001	-0.320974
novel_circ_0032515	-1.0793	rno-miR-138-5p	0.39442	ENSRNOG00000012879	-0.365867
novel_circ_0032515	-1.0793	rno-miR-138-5p	0.39442	ENSRNOG00000012630	-0.360743
novel_circ_0032515	-1.0793	rno-miR-138-5p	0.39442	ENSRNOG00000008155	-0.929587
novel_circ_0032515	-1.0793	rno-miR-138-5p	0.39442	ENSRNOG00000039749	-1.25384
novel_circ_0032515	-1.0793	rno-miR-138-5p	0.39442	ENSRNOG00000020481	-0.384084
novel_circ_0032515	-1.0793	rno-miR-138-5p	0.39442	ENSRNOG00000016866	-0.473833
novel_circ_0032515	-1.0793	rno-miR-34a-5p	0.4652	ENSRNOG00000014287	-0.397608
novel_circ_0032515	-1.0793	rno-miR-34a-5p	0.4652	ENSRNOG00000025923	-0.935513
novel_circ_0032515	-1.0793	rno-miR-34a-5p	0.4652	ENSRNOG00000008054	-0.390386
novel_circ_0032515	-1.0793	rno-miR-34a-5p	0.4652	ENSRNOG00000020770	-0.562889
novel_circ_0032515	-1.0793	rno-miR-34a-5p	0.4652	ENSRNOG00000011276	-0.562912
novel_circ_0032515	-1.0793	rno-miR-34a-5p	0.4652	ENSRNOG00000018367	-0.252482
novel_circ_0032515	-1.0793	rno-miR-34a-5p	0.4652	ENSRNOG00000013954	-0.645109
novel_circ_0032515	-1.0793	rno-miR-34a-5p	0.4652	ENSRNOG00000012686	-0.482883
novel_circ_0032515	-1.0793	rno-miR-34a-5p	0.4652	ENSRNOG00000003661	-0.29968
novel_circ_0034585	-0.97536	rno-miR-145-5p	0.3498	ENSRNOG00000007338	-0.726576
novel_circ_0010173	-0.87894	rno-miR-455-3p	0.3234	ENSRNOG00000060703	-3.02238
novel_circ_0010173	-0.87894	rno-miR-455-3p	0.3234	ENSRNOG00000020876	-0.396871
novel_circ_0010173	-0.87894	rno-miR-455-3p	0.3234	ENSRNOG00000007237	-0.518475
novel_circ_0010173	-0.87894	rno-miR-455-3p	0.3234	ENSRNOG00000021447	-0.438453
novel_circ_0010173	-0.87894	rno-miR-455-3p	0.3234	ENSRNOG00000012630	-0.360743
novel_circ_0010173	-0.87894	rno-miR-29b-3p	0.4561	ENSRNOG00000030463	-2.86158
novel_circ_0010173	-0.87894	rno-miR-29a-3p	0.27095	ENSRNOG00000054140	-0.3631
novel_circ_0011413	-0.85841	novel_583	0.61664	ENSRNOG00000060098	-0.352391
novel_circ_0011413	-0.85841	novel_583	0.61664	ENSRNOG00000019246	-0.356818
novel_circ_0011413	-0.85841	novel_583	0.61664	ENSRNOG00000008334	-0.471399
novel_circ_0011413	-0.85841	novel_583	0.61664	ENSRNOG00000055648	-0.34492
novel_circ_0011413	-0.85841	novel_583	0.61664	ENSRNOG00000026059	-0.45185
novel_circ_0011413	-0.85841	novel_583	0.61664	ENSRNOG00000003253	-0.375136
novel_circ_0011413	-0.85841	novel_583	0.61664	ENSRNOG00000021153	-0.35775
novel_circ_0011413	-0.85841	novel_583	0.61664	ENSRNOG00000006118	-0.572134
novel_circ_0011413	-0.85841	novel_583	0.61664	ENSRNOG00000014287	-0.397608
novel_circ_0011413	-0.85841	novel_583	0.61664	ENSRNOG00000001060	-0.33307
novel_circ_0011413	-0.85841	novel_583	0.61664	ENSRNOG00000049944	-0.42856
novel_circ_0011413	-0.85841	novel_583	0.61664	ENSRNOG00000025448	-0.335603
novel_circ_0011413	-0.85841	novel_583	0.61664	ENSRNOG00000017510	-0.442418
novel_circ_0011413	-0.85841	rno-miR-338-3p	0.50225	ENSRNOG00000059827	-0.328616
novel_circ_0011413	-0.85841	rno-miR-338-3p	0.50225	ENSRNOG00000000826	-0.309225
novel_circ_0035132	-0.87743	rno-miR-31a-5p	0.27947	ENSRNOG00000016890	-0.562458
novel_circ_0035132	-0.87743	rno-miR-31a-5p	0.27947	ENSRNOG00000016275	-1.84553
novel_circ_0035132	-0.87743	rno-miR-204-5p	0.17706	ENSRNOG00000017510	-0.442418
novel_circ_0035132	-0.87743	rno-miR-204-5p	0.17706	ENSRNOG00000012216	-0.543741
novel_circ_0035132	-0.87743	rno-miR-204-5p	0.17706	ENSRNOG00000017123	-0.293345

## Sheet: EAu_circRNA
circRNA ID	log2FoldChange	miRNA ID	log2FoldChange	gene_id	log2FoldChange
novel_circ_0025252	0.91207	rno-miR-138-5p	-0.42373	ENSRNOG00000039749	1.114
novel_circ_0012139	0.96424	rno-miR-138-5p	-0.42373	ENSRNOG00000039749	1.114
novel_circ_0005920	0.52906	rno-miR-497-5p	-0.38135	ENSRNOG00000018282	0.24259
novel_circ_0000293	0.66378	rno-miR-17-1-3p	-0.88463	ENSRNOG00000018087	0.211623
novel_circ_0006485	1.1069	rno-miR-17-1-3p	-0.88463	ENSRNOG00000018087	0.211623
novel_circ_0005281	0.87725	rno-miR-33-5p	-0.66936	ENSRNOG00000017441	0.157107
novel_circ_0015072	0.65197	rno-miR-17-1-3p	-0.88463	ENSRNOG00000018087	0.211623
novel_circ_0032738	1.4103	rno-miR-326-3p	-0.35727	ENSRNOG00000003172	1.08963
novel_circ_0032738	1.4103	rno-miR-326-3p	-0.35727	ENSRNOG00000053961	0.261352
novel_circ_0032738	1.4103	rno-miR-326-3p	-0.35727	ENSRNOG00000001254	0.436333
novel_circ_0032738	1.4103	rno-miR-326-3p	-0.35727	ENSRNOG00000013195	0.24218
novel_circ_0010129	0.96901	rno-miR-3084a-3p	-0.74634	ENSRNOG00000006846	2.49233
novel_circ_0010129	0.96901	rno-miR-3084a-3p	-0.74634	ENSRNOG00000009779	0.718078
novel_circ_0010129	0.96901	rno-miR-1843a-5p	-0.19361	ENSRNOG00000018590	0.307743
novel_circ_0016268	0.3279	rno-miR-3084a-3p	-0.74634	ENSRNOG00000006846	2.49233
novel_circ_0016268	0.3279	rno-miR-3084a-3p	-0.74634	ENSRNOG00000009779	0.718078
novel_circ_0016268	0.3279	rno-miR-326-3p	-0.35727	ENSRNOG00000003172	1.08963
novel_circ_0016268	0.3279	rno-miR-326-3p	-0.35727	ENSRNOG00000053961	0.261352
novel_circ_0016268	0.3279	rno-miR-326-3p	-0.35727	ENSRNOG00000001254	0.436333
novel_circ_0016268	0.3279	rno-miR-326-3p	-0.35727	ENSRNOG00000013195	0.24218
novel_circ_0006485	1.1069	rno-miR-326-3p	-0.35727	ENSRNOG00000003172	1.08963
novel_circ_0006485	1.1069	rno-miR-326-3p	-0.35727	ENSRNOG00000053961	0.261352
novel_circ_0006485	1.1069	rno-miR-326-3p	-0.35727	ENSRNOG00000001254	0.436333
novel_circ_0006485	1.1069	rno-miR-326-3p	-0.35727	ENSRNOG00000013195	0.24218
novel_circ_0006485	1.1069	rno-miR-497-5p	-0.38135	ENSRNOG00000018282	0.24259
novel_circ_0006485	1.1069	rno-miR-17-1-3p	-0.88463	ENSRNOG00000018087	0.211623
novel_circ_0019318	1.1329	rno-miR-497-5p	-0.38135	ENSRNOG00000018282	0.24259
novel_circ_0028142	0.93062	rno-miR-326-3p	-0.35727	ENSRNOG00000003172	1.08963
novel_circ_0028142	0.93062	rno-miR-326-3p	-0.35727	ENSRNOG00000053961	0.261352
novel_circ_0028142	0.93062	rno-miR-326-3p	-0.35727	ENSRNOG00000001254	0.436333
novel_circ_0028142	0.93062	rno-miR-326-3p	-0.35727	ENSRNOG00000013195	0.24218
novel_circ_0030856	0.54658	rno-miR-326-3p	-0.35727	ENSRNOG00000003172	1.08963
novel_circ_0030856	0.54658	rno-miR-326-3p	-0.35727	ENSRNOG00000053961	0.261352
novel_circ_0030856	0.54658	rno-miR-326-3p	-0.35727	ENSRNOG00000001254	0.436333
novel_circ_0030856	0.54658	rno-miR-326-3p	-0.35727	ENSRNOG00000013195	0.24218

## Sheet: EAd_circRNA
circRNA ID	log2FoldChange	miRNA ID	log2FoldChange	gene_id	log2FoldChange
novel_circ_0004902	-1.145	rno-miR-296-3p	0.40231	ENSRNOG00000017354	-0.410099
novel_circ_0004902	-1.145	rno-miR-296-3p	0.40231	ENSRNOG00000053766	-0.554853
novel_circ_0004902	-1.145	rno-miR-296-3p	0.40231	ENSRNOG00000046021	-1.03753
novel_circ_0004902	-1.145	rno-miR-296-3p	0.40231	ENSRNOG00000005392	-0.731384
novel_circ_0004902	-1.145	rno-miR-296-3p	0.40231	ENSRNOG00000020299	-0.188548
novel_circ_0004902	-1.145	rno-miR-296-3p	0.40231	ENSRNOG00000024730	-0.243076
novel_circ_0004902	-1.145	rno-miR-296-3p	0.40231	ENSRNOG00000011044	-0.2672
novel_circ_0004902	-1.145	rno-miR-296-3p	0.40231	ENSRNOG00000002215	-0.404109
novel_circ_0004902	-1.145	rno-miR-296-3p	0.40231	ENSRNOG00000020277	-0.152002
novel_circ_0000119	-1.1871	rno-miR-140-3p	0.32731	ENSRNOG00000048824	-0.379418
novel_circ_0000119	-1.1871	rno-miR-140-3p	0.32731	ENSRNOG00000001748	-2.95187
novel_circ_0000119	-1.1871	rno-miR-140-3p	0.32731	ENSRNOG00000012764	-0.158187
novel_circ_0002212	-1.016	rno-miR-125a-5p	0.22669	ENSRNOG00000047880	-0.901505
novel_circ_0002212	-1.016	rno-miR-125a-5p	0.22669	ENSRNOG00000023521	-0.191714
novel_circ_0002212	-1.016	rno-miR-351-5p	0.38309	ENSRNOG00000023521	-0.191714
novel_circ_0002212	-1.016	rno-miR-351-5p	0.38309	ENSRNOG00000047880	-0.901505
novel_circ_0002212	-1.016	rno-miR-351-5p	0.38309	ENSRNOG00000021067	-0.287186
novel_circ_0002212	-1.016	rno-miR-351-5p	0.38309	ENSRNOG00000002294	-0.295366
novel_circ_0002212	-1.016	rno-miR-351-5p	0.38309	ENSRNOG00000047280	-1.48707
novel_circ_0002212	-1.016	rno-miR-351-5p	0.38309	ENSRNOG00000024501	-0.296801
novel_circ_0002212	-1.016	rno-miR-351-5p	0.38309	ENSRNOG00000050104	-1.4691
novel_circ_0002212	-1.016	rno-miR-351-5p	0.38309	ENSRNOG00000049203	-0.519388
novel_circ_0002212	-1.016	rno-miR-351-5p	0.38309	ENSRNOG00000013220	-0.426027
novel_circ_0002212	-1.016	rno-miR-351-5p	0.38309	ENSRNOG00000010468	-2.075
novel_circ_0002212	-1.016	rno-miR-351-5p	0.38309	ENSRNOG00000052296	-0.41345
novel_circ_0002212	-1.016	rno-miR-351-5p	0.38309	ENSRNOG00000018039	-0.18948
novel_circ_0007408	-0.81702	rno-miR-205	0.68707	ENSRNOG00000025810	-1.48836
novel_circ_0007408	-0.81702	rno-miR-205	0.68707	ENSRNOG00000002294	-0.295366
novel_circ_0000642	-0.97449	rno-miR-205	0.68707	ENSRNOG00000025810	-1.48836
novel_circ_0000642	-0.97449	rno-miR-205	0.68707	ENSRNOG00000002294	-0.295366
novel_circ_0002630	-0.64825	rno-miR-205	0.68707	ENSRNOG00000025810	-1.48836
novel_circ_0002630	-0.64825	rno-miR-205	0.68707	ENSRNOG00000002294	-0.295366
novel_circ_0009519	-0.65012	rno-miR-187-5p	1.0014	ENSRNOG00000049965	-1.71275
novel_circ_0030155	-0.66102	rno-miR-187-5p	1.0014	ENSRNOG00000049965	-1.71275
novel_circ_0030155	-0.66102	rno-miR-486	0.37136	ENSRNOG00000045554	-1.08583
novel_circ_0029061	-0.92301	rno-miR-873-3p	0.37605	ENSRNOG00000001746	-1.14156
