# Supplementary material for: Electroacupuncture alleviates perioperative hypothalamus-pituitary-adrenal axis dysfunction via circRNA-miRNA-mRNA networks
Source: Front Mol Neurosci. 2023 Jan 25;16:1115569. doi: 10.3389/fnmol.2023.1115569 (PMC9905746; doi:10.3389/fnmol.2023.1115569)
Supplement: Supplementary file 1 [file Data_Sheet_1.ZIP › Raw data/Fig6/Fig6BC/44nodecircRNA_backtracked_nmRNA_GOKEGG_sourcedata.xlsx]

## Sheet: Sheet1
node mRNA for GO and KEGG
ENSRNOG00000009110
ENSRNOG00000052707
ENSRNOG00000011285
ENSRNOG00000029028
ENSRNOG00000042519
ENSRNOG00000050210
ENSRNOG00000019346
ENSRNOG00000018220
ENSRNOG00000011066
ENSRNOG00000002079
ENSRNOG00000005081
ENSRNOG00000008810
ENSRNOG00000060047
ENSRNOG00000003875
ENSRNOG00000047356
ENSRNOG00000016976
ENSRNOG00000006582
ENSRNOG00000014508
ENSRNOG00000009448
ENSRNOG00000046139
ENSRNOG00000016303
ENSRNOG00000055340
ENSRNOG00000006911
ENSRNOG00000014876
ENSRNOG00000018285
ENSRNOG00000014092
ENSRNOG00000004050
ENSRNOG00000018214
ENSRNOG00000005291
ENSRNOG00000002248
ENSRNOG00000000042
ENSRNOG00000012841
ENSRNOG00000019128
ENSRNOG00000001143
ENSRNOG00000000060
ENSRNOG00000012356
ENSRNOG00000048441
ENSRNOG00000058975
ENSRNOG00000020797
ENSRNOG00000005606
ENSRNOG00000014316
ENSRNOG00000049575
ENSRNOG00000033556
ENSRNOG00000016551
ENSRNOG00000011863
ENSRNOG00000014530
ENSRNOG00000013030
ENSRNOG00000006338
ENSRNOG00000000062
ENSRNOG00000007160
ENSRNOG00000010238
ENSRNOG00000018170
ENSRNOG00000002977
ENSRNOG00000054052
ENSRNOG00000004208
ENSRNOG00000031934
ENSRNOG00000014630
ENSRNOG00000015080
ENSRNOG00000019022
ENSRNOG00000058439
ENSRNOG00000001156
ENSRNOG00000009779
ENSRNOG00000047481
ENSRNOG00000008334
ENSRNOG00000015479
ENSRNOG00000016225
ENSRNOG00000004401
ENSRNOG00000019328
ENSRNOG00000008312
ENSRNOG00000010756
ENSRNOG00000025923
ENSRNOG00000038001
ENSRNOG00000012879
ENSRNOG00000012630
ENSRNOG00000008155
ENSRNOG00000039749
ENSRNOG00000020481
ENSRNOG00000016866
ENSRNOG00000007338
ENSRNOG00000014287
ENSRNOG00000008054
ENSRNOG00000020770
ENSRNOG00000011276
ENSRNOG00000018367
ENSRNOG00000013954
ENSRNOG00000012686
ENSRNOG00000003661
ENSRNOG00000030463
ENSRNOG00000054140
ENSRNOG00000000826
ENSRNOG00000042781
ENSRNOG00000007613
ENSRNOG00000038328
ENSRNOG00000016890
ENSRNOG00000016275
ENSRNOG00000055564
ENSRNOG00000016653
ENSRNOG00000016021
ENSRNOG00000037957
ENSRNOG00000012053
ENSRNOG00000000465
ENSRNOG00000020246
ENSRNOG00000018247
ENSRNOG00000020776
ENSRNOG00000001039
ENSRNOG00000018836
ENSRNOG00000019572
ENSRNOG00000014284
ENSRNOG00000049944
ENSRNOG00000018910
ENSRNOG00000042195
ENSRNOG00000018681
ENSRNOG00000017510
ENSRNOG00000019921
ENSRNOG00000018484
ENSRNOG00000015720
ENSRNOG00000000463
ENSRNOG00000015749
ENSRNOG00000011567
ENSRNOG00000019552
ENSRNOG00000009982
ENSRNOG00000060703
ENSRNOG00000020876
ENSRNOG00000007237
ENSRNOG00000021447
ENSRNOG00000012216
ENSRNOG00000017123
ENSRNOG00000049964
ENSRNOG00000059827
ENSRNOG00000000777
ENSRNOG00000045949
ENSRNOG00000060098
ENSRNOG00000019246
ENSRNOG00000055648
ENSRNOG00000026059
ENSRNOG00000003253
ENSRNOG00000021153
ENSRNOG00000006118
ENSRNOG00000001060
ENSRNOG00000025448
ENSRNOG00000018282
ENSRNOG00000018087
ENSRNOG00000017441
ENSRNOG00000003172
ENSRNOG00000053961
ENSRNOG00000001254
ENSRNOG00000013195
ENSRNOG00000006846
ENSRNOG00000018590
ENSRNOG00000017354
ENSRNOG00000053766
ENSRNOG00000046021
ENSRNOG00000005392
ENSRNOG00000020299
ENSRNOG00000024730
ENSRNOG00000011044
ENSRNOG00000002215
ENSRNOG00000020277
ENSRNOG00000048824
ENSRNOG00000001748
ENSRNOG00000012764
ENSRNOG00000047880
ENSRNOG00000023521
ENSRNOG00000021067
ENSRNOG00000002294
ENSRNOG00000047280
ENSRNOG00000024501
ENSRNOG00000050104
ENSRNOG00000049203
ENSRNOG00000013220
ENSRNOG00000010468
ENSRNOG00000052296
ENSRNOG00000018039
ENSRNOG00000025810
ENSRNOG00000049965
ENSRNOG00000045554
ENSRNOG00000001746
