# Supplementary material for: Electroacupuncture alleviates perioperative hypothalamus-pituitary-adrenal axis dysfunction via circRNA-miRNA-mRNA networks
Source: Front Mol Neurosci. 2023 Jan 25;16:1115569. doi: 10.3389/fnmol.2023.1115569 (PMC9905746; doi:10.3389/fnmol.2023.1115569)
Supplement: Supplementary file 2 [file Data_Sheet_2.ZIP]

Archive with 5 entries (4 files):
- Supplementary files/
- Supplementary files/Supplementary S1.xlsx
- Supplementary files/Supplementary S2.xlsx
- Supplementary files/Supplementary S3.xlsx
- Supplementary files/Supplementary table.docx
