# Supplementary material for: Electroacupuncture alleviates perioperative hypothalamus-pituitary-adrenal axis dysfunction via circRNA-miRNA-mRNA networks
Source: Front Mol Neurosci. 2023 Jan 25;16:1115569. doi: 10.3389/fnmol.2023.1115569 (PMC9905746; doi:10.3389/fnmol.2023.1115569)
Supplement: Supplementary file 2 [file Data_Sheet_2.ZIP › Supplementary files/Supplementary S1.xlsx]

## Sheet: CEA 392 HTu
gene_id	CEAHT1	CEAHT2	CEAHT3	CEANC1	CEANC2	CEANC3	CEAHT	CEANC	log2FoldChange	pvalue	padj	gene_name	gene_chr	gene_start	gene_end	gene_strand	gene_length	gene_biotype	gene_description	tf_family
ENSRNOG00000047706	413.301	917.357	463.657	0	0	0	598.105	0	11.6951	2.30324e-21	4.49156e-17	LOC103690108	20	3791407	3794027	-	1089	protein_coding	class I histocompatibility antigen, Non-RT1.A alpha-1 chain-like [Source:RGD Symbol;Acc:9113230]	-
ENSRNOG00000048951	22.9611	106.479	60.9821	0.94037	2.84326	1.05804	63.474	1.61389	5.28638	2.7761e-09	1.80456e-05	LOC100364500	20	2704148	2707120	-	1154	protein_coding	RT1 class I, locus CE11-like [Source:RGD Symbol;Acc:2320860]	-
ENSRNOG00000019342	452.961	1462.04	299.103	115.666	117.522	113.21	738.034	115.466	2.67607	3.08843e-08	0.000100379	Sult1a1	1	198100586	198104109	-	1223	protein_coding	sulfotransferase family 1A member 1 [Source:RGD Symbol;Acc:3767]	-
ENSRNOG00000012294	620.994	610.206	491.729	303.74	257.789	229.595	574.31	263.708	1.12178	1.00233e-07	0.000279235	Heph	X	65563122	65658516	+	4377	protein_coding	hephaestin [Source:RGD Symbol;Acc:71060]	-
ENSRNOG00000050210	45.9223	95.2167	62.918	4.70185	16.1118	4.23216	68.019	8.34862	3.01697	3.41139e-07	0.000831569	RT1-CE10	20	154074	157861	-	1778	protein_coding	RT1 class I, locus CE10 [Source:RGD Symbol;Acc:1359292]	-
ENSRNOG00000008873	133.592	316.365	70.6618	7.52296	28.4326	32.7993	173.54	22.9183	2.92429	1.21609e-06	0.00248313	Ino80b	4	113954613	113957774	-	1142	protein_coding	INO80 complex subunit B [Source:RGD Symbol;Acc:1562258]	-
ENSRNOG00000011861	303.713	294.865	201.338	107.202	122.26	123.791	266.639	117.751	1.179	4.23567e-06	0.00589999	Aadat	16	32832061	32868702	-	2066	protein_coding	aminoadipate aminotransferase [Source:RGD Symbol;Acc:2948]	-
novel.1184	27.1359	61.4301	34.8469	7.52296	2.84326	0	41.1376	3.45541	3.54565	5.9401e-06	0.00723986	-	20	132242	135568	+	2471	-	-	-
ENSRNOG00000048168	390.339	246.744	172.299	122.248	61.6041	79.3531	269.794	87.7351	1.61942	1.82059e-05	0.0197241	Gtpbp6	12	52637000	52640839	+	1542	protein_coding	GTP binding protein 6 (putative) [Source:RGD Symbol;Acc:1305954]	-
ENSRNOG00000021027	4024.46	4654.36	4434.27	2844.62	2958.89	2728.69	4371.03	2844.07	0.619986	2.39401e-05	0.0245713	Dbp	1	101687855	101692846	+	1702	protein_coding	D-box binding PAR bZIP transcription factor [Source:RGD Symbol;Acc:2491]	TF_bZIP
ENSRNOG00000005695	360.072	377.795	457.85	207.822	217.984	238.059	398.572	221.288	0.849958	3.05796e-05	0.0282401	Mgp	4	170856751	170860225	-	676	protein_coding	matrix Gla protein [Source:RGD Symbol;Acc:3088]	-
ENSRNOG00000049918	86.6261	296.912	98.7329	20.6881	44.5445	42.3216	160.757	35.8514	2.16607	3.27087e-05	0.0282401	Lrg1	9	10952374	10954681	+	1365	protein_coding	leucine-rich alpha-2-glycoprotein 1 [Source:RGD Symbol;Acc:1359464]	-
novel.1284	124.199	114.67	76.4696	43.257	36.9624	40.2056	105.113	40.1417	1.38753	3.33071e-05	0.0282401	-	3	164416577	164421876	+	5300	-	-	-
ENSRNOG00000014288	1407.94	1512.21	1360	884.889	922.166	973.398	1426.71	926.817	0.622471	4.00134e-05	0.0325126	Fn1	9	78900103	78969078	-	8406	protein_coding	fibronectin 1 [Source:RGD Symbol;Acc:2624]	-
ENSRNOG00000003645	320.412	540.585	319.43	53.6011	184.812	126.965	393.476	121.793	1.69205	4.81137e-05	0.0375306	LOC103689931	10	34955716	34961608	-	1733	protein_coding	heterogeneous nuclear ribonucleoprotein A/B [Source:RGD Symbol;Acc:9343685]	-
ENSRNOG00000011483	15.6553	40.9534	24.1992	0.94037	4.73877	3.17412	26.936	2.95109	3.19391	7.37005e-05	0.0552782	S100a9	2	190097554	190100276	-	528	protein_coding	S100 calcium binding protein A9 [Source:RGD Symbol;Acc:620267]	-
ENSRNOG00000043098	813.033	2765.38	913.763	409.061	477.669	587.213	1497.39	491.314	1.60787	0.00013592	0.0883526	Mt2A	19	11307967	11308740	-	382	protein_coding	metallothionein 2A [Source:RGD Symbol;Acc:1592345]	-
ENSRNOG00000060878	14.6116	181.219	25.1672	3.76148	6.63428	12.6965	73.6659	7.69742	3.26603	0.000184269	0.112295	AABR07066020.1	9	604106	605637	-	989	lincRNA		-
ENSRNOG00000056422	32.3543	62.454	39.6868	15.9863	10.4253	10.5804	44.8317	12.3307	1.859	0.000252548	0.149241	RF00289	10	94696646	94696715	+	70	snoRNA		-
ENSRNOG00000015003	254.66	906.095	395.9	108.143	111.835	253.93	518.885	157.969	1.71704	0.000292766	0.163121	Pex11a	1	141474180	141481315	-	2313	protein_coding	peroxisomal biogenesis factor 11 alpha [Source:RGD Symbol;Acc:619842]	-
ENSRNOG00000020621	116.893	399.296	52.2704	44.1974	33.1714	49.7279	189.486	42.3656	2.16159	0.000333091	0.170937	Dcst1	2	188672405	188689392	-	2855	protein_coding	DC-STAMP domain containing 1 [Source:RGD Symbol;Acc:1307756]	-
ENSRNOG00000053812	63.665	5.11918	66.7899	6.58259	3.79102	6.34824	45.1914	5.57395	3.02172	0.000363965	0.173114	Selenbp1	2	196105569	196113149	-	2011	protein_coding	selenium binding protein 1 [Source:RGD Symbol;Acc:620571]	-
ENSRNOG00000015904	557.329	1687.28	793.735	455.139	435.02	404.172	1012.78	431.443	1.23098	0.000745417	0.316008	Wfdc1	19	52313795	52332697	+	1257	protein_coding	WAP four-disulfide core domain 1 [Source:RGD Symbol;Acc:68938]	-
ENSRNOG00000049951	177.427	121.836	209.081	48.8993	95.7233	82.5272	169.448	75.7166	1.16345	0.000817924	0.339369	NEWGENE_1310680	1	220373290	220467159	-	2485	protein_coding	transmembrane protein 151A [Source:RGD Symbol;Acc:11445883]	-
ENSRNOG00000061153	4857.32	5681.26	4813.71	3241.46	3213.84	3941.2	5117.43	3465.5	0.562449	0.00105499	0.374061	Hrh3	3	175473078	175479395	-	3264	protein_coding	histamine receptor H3 [Source:RGD Symbol;Acc:620630]	-
ENSRNOG00000011557	7.30582	17.4052	15.4875	0.94037	1.89551	0	13.3995	0.945293	3.79088	0.00133604	0.457089	S100a8	2	190073815	190074354	+	377	protein_coding	S100 calcium binding protein A8 [Source:RGD Symbol;Acc:620265]	-
ENSRNOG00000010389	29323.5	40003.3	28104	23425.6	20308.5	18012.1	32476.9	20582	0.658015	0.00150299	0.50025	Ndrg2	15	28305821	28314459	-	2076	protein_coding	NDRG family member 2 [Source:RGD Symbol;Acc:621874]	-
ENSRNOG00000025055	41.7475	17.4052	17.4235	1.88074	8.52979	3.17412	25.5254	4.52822	2.48777	0.00153915	0.50025	Zdhhc19	11	71511715	71523267	-	1974	protein_coding	zinc finger, DHHC-type containing 19 [Source:RGD Symbol;Acc:1309014]	-
ENSRNOG00000024705	326.674	319.437	303.942	186.193	234.095	189.389	316.685	203.226	0.639291	0.00179229	0.537716	Rarres2	4	78205812	78208767	-	678	protein_coding	retinoic acid receptor responder 2 [Source:RGD Symbol;Acc:1309874]	-
ENSRNOG00000058439	159.684	16.3814	2.90391	4.70185	4.73877	9.52237	59.6565	6.321	3.2426	0.00191681	0.551126	LOC100910130	X	156392630	156399760	-	1324	protein_coding	protein FAM50A-like [Source:RGD Symbol;Acc:6500228]	-
ENSRNOG00000015354	625.169	393.153	532.383	341.354	244.521	116.384	516.902	234.087	1.1416	0.00194032	0.551126	Aox1	9	64929721	65007870	+	4951	protein_coding	aldehyde oxidase 1 [Source:RGD Symbol;Acc:620528]	-
ENSRNOG00000050315	176.383	301.008	199.402	132.592	112.783	124.849	225.598	123.408	0.870279	0.0019783	0.551126	Dcxr	10	109906815	109909715	-	1141	protein_coding	dicarbonyl and L-xylulose reductase [Source:RGD Symbol;Acc:620031]	-
ENSRNOG00000042233	6001.21	10833.2	6655.76	4974.56	4448.76	4355.95	7830.06	4593.09	0.769537	0.00206011	0.565833	Rpl41	7	2972900	2973977	-	443	protein_coding	ribosomal protein L41 [Source:RGD Symbol;Acc:621210]	-
ENSRNOG00000012749	871.48	1776.35	889.564	712.801	614.145	496.221	1179.13	607.722	0.955949	0.00212083	0.566553	C1qb	5	155246447	155252003	-	1083	protein_coding	complement C1q B chain [Source:RGD Symbol;Acc:2229]	-
ENSRNOG00000007918	61.5776	83.9545	56.1422	29.1515	35.0669	29.6251	67.2248	31.2812	1.1023	0.00251258	0.621563	Tbxas1	4	66670618	66846805	+	1961	protein_coding	thromboxane A synthase 1 [Source:RGD Symbol;Acc:3826]	-
ENSRNOG00000059013	114.806	104.431	97.7649	69.5874	49.2833	31.7412	105.667	50.204	1.06902	0.002518	0.621563	AABR07060519.1	4	77413672	77446624	-	2240	lincRNA		-
ENSRNOG00000015476	393.47	477.107	274.903	249.198	217.036	193.621	381.827	219.952	0.794712	0.00261507	0.621908	Ubxn11	5	152333043	152356890	+	1805	protein_coding	UBX domain protein 11 [Source:RGD Symbol;Acc:620769]	-
novel.1114	315.194	425.916	401.707	215.345	179.126	283.555	380.939	226.008	0.754654	0.00279489	0.656665	-	2	30353826	30360066	-	5230	-	-	-
ENSRNOG00000020583	534.368	697.232	633.052	364.864	476.721	359.734	621.551	400.439	0.633999	0.00294087	0.682497	Fcgrt	1	101086877	101095594	-	1550	protein_coding	Fc fragment of IgG receptor and transporter [Source:RGD Symbol;Acc:61811]	-
ENSRNOG00000020763	7158.66	6709.2	4983.11	4691.51	3707.62	3985.64	6283.65	4128.25	0.606016	0.00297483	0.682497	Snrnp70	1	101367471	101388129	-	2427	protein_coding	small nuclear ribonucleoprotein U1 subunit 70 [Source:RGD Symbol;Acc:1307120]	-
ENSRNOG00000013415	163.859	142.313	107.445	84.6333	80.5592	61.3664	137.872	75.5196	0.865425	0.0035138	0.773347	Ptpn18	9	40972089	40988790	+	1377	protein_coding	protein tyrosine phosphatase, non-receptor type 18 [Source:RGD Symbol;Acc:1311586]	-
ENSRNOG00000047796	439.393	541.609	420.099	352.639	279.588	277.207	467.034	303.144	0.622876	0.00356069	0.773347	Pcbd2	17	8929810	8980571	-	384	protein_coding	pterin-4 alpha-carbinolamine dehydratase 2 [Source:RGD Symbol;Acc:1590239]	-
novel.1205	7.30582	53.2395	13.5516	5.64222	0	3.17412	24.6989	2.93878	3.07111	0.00356911	0.773347	-	20	147571	153922	-	1512	-	-	-
ENSRNOG00000028668	57.4028	80.883	83.2454	46.0781	25.5894	30.6832	73.8438	34.1169	1.11306	0.00372617	0.796047	Slc28a2	3	114355798	114647382	+	4158	protein_coding	solute carrier family 28 member 2 [Source:RGD Symbol;Acc:61840]	-
ENSRNOG00000011141	84.5387	69.6208	95.829	44.1974	45.4922	43.3797	83.3295	44.3564	0.910053	0.00387442	0.81242	Serpina11	6	127647184	127656603	-	1585	protein_coding	serpin family A member 11 [Source:RGD Symbol;Acc:1359239]	-
ENSRNOG00000015695	104.369	425.916	65.8219	65.8259	62.5518	59.2503	198.702	62.5427	1.66721	0.00393387	0.812688	Sult5a1	19	55952853	55967836	-	1190	protein_coding	sulfotransferase family 5A, member 1 [Source:RGD Symbol;Acc:1310002]	-
novel.295	1902.64	3223.03	2344.42	1736.86	1532.52	1416.72	2490.03	1562.03	0.67266	0.00395904	0.812688	-	10	103197828	103202092	+	934	-	PF01781:Ribosomal L38e protein family	-
ENSRNOG00000021157	4225.89	5550.21	4558.17	3712.58	3211.94	3046.1	4778.09	3323.54	0.523652	0.00418409	0.835906	Ctss	2	197655786	197679458	+	990	protein_coding	cathepsin S [Source:RGD Symbol;Acc:621513]	-
ENSRNOG00000017689	9267.95	11050.3	6291.8	6507.36	5132.09	3851.27	8870	5163.57	0.780495	0.00423216	0.835906	Itih3	16	6992062	7007287	-	3012	protein_coding	inter-alpha trypsin inhibitor, heavy chain 3 [Source:RGD Symbol;Acc:620633]	-
ENSRNOG00000039473	769.198	2160.29	735.657	606.539	568.653	533.253	1221.72	569.481	1.10107	0.00436796	0.851795	Ccdc152	2	53116101	53140637	-	1038	protein_coding	coiled-coil domain containing 152 [Source:RGD Symbol;Acc:1561503]	-
ENSRNOG00000043400	242.136	159.718	360.085	110.964	141.215	147.068	253.98	133.082	0.933566	0.00472361	0.895452	LOC100910678	4	79015316	79015660	-	195	protein_coding	coiled-coil domain-containing protein 72-like [Source:RGD Symbol;Acc:6497475]	-
ENSRNOG00000057347	211.869	443.321	179.074	139.175	147.85	125.907	278.088	137.644	1.01396	0.00475244	0.895452	Cebpb	3	164424515	164425910	+	1396	protein_coding	CCAAT/enhancer binding protein beta [Source:RGD Symbol;Acc:2327]	TF_bZIP
ENSRNOG00000049397	41.7475	39.9296	181.01	15.9863	34.1192	27.5091	87.5625	25.8715	1.761	0.0047755	0.895452	LOC103689941	5	142303636	142330854	+	2283	protein_coding	type II inositol 1,4,5-trisphosphate 5-phosphatase-like [Source:RGD Symbol;Acc:9440607]	-
ENSRNOG00000061097	8.34951	4.09534	4.83985	0	0	0	5.76157	0	4.99629	0.00502308	0.924104	Lrit3	2	235213027	235232530	-	2109	protein_coding	leucine-rich repeat, Ig-like and transmembrane domains 3 [Source:RGD Symbol;Acc:1559637]	-
ENSRNOG00000001701	291.189	443.321	223.601	199.359	172.491	173.519	319.37	181.79	0.812345	0.00546298	0.959762	Cbr3	11	33909439	33917674	+	1153	protein_coding	carbonyl reductase 3 [Source:RGD Symbol;Acc:1309728]	-
ENSRNOG00000019247	921.577	936.81	736.625	646.034	598.033	588.271	865.004	610.78	0.50168	0.0056554	0.975982	Plekhj1	7	11784341	11786475	+	825	protein_coding	pleckstrin homology domain containing J1 [Source:RGD Symbol;Acc:1307213]	-
ENSRNOG00000051612	22.9611	86.0022	17.4235	17.867	1.89551	4.23216	42.1289	7.99824	2.39033	0.00572892	0.976129	AABR07044570.2	20	10727513	10729072	+	1471	lincRNA		-
ENSRNOG00000010397	235.874	163.814	171.331	118.487	110.887	121.675	190.339	117.016	0.70165	0.00582279	0.978882	Agbl3	4	62299044	62376533	+	4710	protein_coding	ATP/GTP binding protein-like 3 [Source:RGD Symbol;Acc:1561995]	-
ENSRNOG00000020264	450.873	399.296	352.341	301.859	263.476	247.582	400.837	270.972	0.563901	0.00587764	0.979657	Dhrs1	15	34424016	34431325	-	1598	protein_coding	dehydrogenase/reductase 1 [Source:RGD Symbol;Acc:1359172]	-
ENSRNOG00000000512	287.014	279.507	257.48	198.418	169.648	193.621	274.667	187.229	0.552889	0.00608213	0.990317	Slc26a8	20	5881462	5931648	-	3675	protein_coding	solute carrier family 26 member 8 [Source:RGD Symbol;Acc:1308898]	-
ENSRNOG00000011263	29.2233	116.717	36.7828	17.867	18.9551	23.2769	60.9078	20.033	1.60553	0.00609395	0.990317	Plac9	16	3851270	3866008	+	948	protein_coding	placenta-specific 9 [Source:RGD Symbol;Acc:1306662]	-
ENSRNOG00000000451	5.21844	17.4052	12.5836	0	2.84326	0	11.7358	0.947755	3.6024	0.00627887	0.999783	RT1-Ba	20	4066132	4070721	-	1361	protein_coding	RT1 class II, locus Ba [Source:RGD Symbol;Acc:1595867]	-
ENSRNOG00000032609	710.752	678.803	735.657	483.35	414.169	575.574	708.404	491.031	0.52949	0.00639069	0.999783	AY172581.18	MT	5081	5152	-	72	Mt_tRNA		-
ENSRNOG00000020616	67.8397	227.292	93.8931	47.9589	49.2833	65.5985	129.675	54.2802	1.25757	0.00665218	0.999783	Yif1b	1	87180624	87191185	+	1747	protein_coding	Yip1 interacting factor homolog B, membrane trafficking protein [Source:RGD Symbol;Acc:735199]	-
ENSRNOG00000038999	40.7038	117.741	72.5977	21.6285	40.7535	31.7412	77.0142	31.3744	1.2961	0.00668397	0.999783	RT1-A1	20	5351605	5421098	+	2724	protein_coding	RT1 class Ia, locus A1 [Source:RGD Symbol;Acc:1595924]	-
ENSRNOG00000047396	114.806	67.5732	125.836	40.4359	38.858	69.8307	102.738	49.7082	1.05176	0.00697617	0.999783	LOC103689927	10	34979923	34990943	-	1854	protein_coding	protein RMD5 homolog B [Source:RGD Symbol;Acc:9131446]	-
novel.741	294.32	270.293	178.106	145.757	128.895	31.7412	247.573	102.131	1.27493	0.00701124	0.999783	-	16	63305	64161	+	857	-	-	-
ENSRNOG00000033915	598.033	554.919	519.8	418.465	397.109	405.23	557.584	406.935	0.454132	0.0072505	0.999783	Gpt	7	117759083	117761931	+	1740	protein_coding	glutamic--pyruvic transaminase [Source:RGD Symbol;Acc:621720]	-
ENSRNOG00000043866	140855	145602	169006	120313	106642	114761	151821	113906	0.414533	0.00736617	0.999783	AY172581.24	MT	1094	2664	+	1571	Mt_rRNA		-
novel.1216	35.4854	238.554	39.6868	23.5093	40.7535	24.3349	104.575	29.5326	1.82302	0.00748502	0.999783	-	20	29471856	29475427	-	2434	-	-	-
ENSRNOG00000055562	1665.73	2366.08	1467.44	1308.06	1197.01	1129.99	1833.08	1211.69	0.597102	0.00775657	0.999783	Dkc1	X	155844857	155862475	-	1974	protein_coding	dyskerin pseudouridine synthase 1 [Source:RGD Symbol;Acc:621780]	-
novel.1859	35.4854	20.4767	0	0.94037	1.89551	2.11608	18.654	1.65065	3.50294	0.00790663	0.999783	-	8	118460624	118463127	+	613	-	PF01403:Sema domain	Sema
ENSRNOG00000034182	74.1019	186.338	120.996	63.9452	62.5518	64.5405	127.145	63.6792	0.997903	0.00794125	0.999783	LOC100361934	X	42328840	42329232	-	393	protein_coding	NADH dehydrogenase (ubiquinone) 1 beta subcomplex 4 [Source:RGD Symbol;Acc:2319146]	-
novel.1997	181.602	193.505	129.708	94.9774	118.469	55.0181	168.272	89.4883	0.907882	0.00798139	0.999783	-	9	8567003	8605613	-	1941	-	-	-
ENSRNOG00000051023	73.0582	35.8342	27.1032	16.9267	16.1118	19.0447	45.3319	17.3611	1.38401	0.00802118	0.999783	Sap25	12	22125571	22127021	-	1184	protein_coding	Sin3A-associated protein 25 [Source:RGD Symbol;Acc:1562406]	-
ENSRNOG00000014065	277.621	304.079	302.975	200.299	218.931	203.144	294.892	207.458	0.507363	0.00810674	0.999783	Zfp653	8	23066576	23084879	-	2155	protein_coding	zinc finger protein 653 [Source:RGD Symbol;Acc:1308754]	zf-C2H2
ENSRNOG00000030478	119601	121671	143787	103442	89550.5	94527.5	128353	95839.9	0.42142	0.00810742	0.999783	AY172581.9	MT	68	1025	+	958	Mt_rRNA		-
ENSRNOG00000048580	171.165	109.55	126.804	91.2159	74.8726	73.0048	135.84	79.6978	0.767805	0.00883472	0.999783	Trip6	12	22451596	22456003	+	1852	protein_coding	thyroid hormone receptor interactor 6 [Source:RGD Symbol;Acc:1583180]	-
novel.1623	482.184	63.4778	80.3415	74.2893	66.3428	57.1342	208.668	65.9221	1.6615	0.00893993	0.999783	-	6	130101800	130112817	+	7088	-	-	-
novel.849	5.21844	46.0726	2.90391	0.94037	3.79102	1.05804	18.065	1.92981	3.21719	0.00896297	0.999783	-	17	6630171	6638473	-	1034	-	-	-
ENSRNOG00000016952	6904	9534.98	8230.65	6175.41	5928.21	5812.88	8223.21	5972.17	0.461444	0.00907664	0.999783	Uqcr11	7	12171185	12175835	+	508	protein_coding	ubiquinol-cytochrome c reductase, complex III subunit XI [Source:RGD Symbol;Acc:1590985]	-
novel.1379	316.238	357.319	250.704	243.556	173.439	136.487	308.087	184.494	0.738087	0.00909502	0.999783	-	4	77446625	77449512	+	804	-	-	-
ENSRNOG00000025377	24.0048	25.5959	23.2313	11.2844	5.68653	8.46433	24.2773	8.47843	1.51698	0.0091534	0.999783	AABR07007758.1	2	27246319	27296777	-	1290	protein_coding	ankyrin repeat and death domain containing 1B [Source:NCBI gene;Acc:100359662]	-
ENSRNOG00000018791	708.664	979.811	652.412	572.686	497.571	504.685	780.296	524.981	0.571495	0.00919028	0.999783	Dnlz	3	3796480	3798239	-	1575	protein_coding	DNL-type zinc finger [Source:RGD Symbol;Acc:1308635]	-
ENSRNOG00000000841	6006.43	5227.7	3631.82	3757.72	3186.35	2764.66	4955.32	3236.24	0.614547	0.00925058	0.999783	Ddx39b	20	4806108	4818568	-	4938	protein_coding	DExD-box helicase 39B [Source:RGD Symbol;Acc:70923]	-
ENSRNOG00000061215	873.567	1655.54	611.757	708.099	499.467	432.739	1046.96	546.768	0.936864	0.00931742	0.999783	Crym	1	189944895	189960073	-	1204	protein_coding	crystallin, mu [Source:RGD Symbol;Acc:620943]	-
ENSRNOG00000011446	43.8349	16.3814	25.1672	10.3441	11.3731	5.2902	28.4612	9.00245	1.65204	0.00940277	0.999783	Vill	8	127735258	127753349	+	2784	protein_coding	villin-like [Source:RGD Symbol;Acc:1304843]	-
ENSRNOG00000049105	92.8882	508.846	190.69	126.95	115.626	62.4244	264.142	101.667	1.37642	0.00966267	0.999783	AC095947.3	10	70109549	70109623	+	75	processed_pseudogene		-
ENSRNOG00000011984	1860.9	2478.71	2283.44	1545.03	1544.84	1719.32	2207.68	1603.06	0.461856	0.00976915	0.999783	Cxcl14	17	9109731	9117750	+	1612	protein_coding	C-X-C motif chemokine ligand 14 [Source:RGD Symbol;Acc:1307406]	-
ENSRNOG00000019108	625.169	519.085	643.7	425.988	459.661	394.649	595.985	426.766	0.481577	0.00980567	0.999783	Rmi1	17	6658388	6660536	-	2149	protein_coding	RecQ mediated genome instability 1 [Source:RGD Symbol;Acc:1310671]	-
ENSRNOG00000060990	77.2329	55.2871	0.96797	2.82111	9.47755	9.52237	44.496	7.27368	2.61502	0.00985398	0.999783	AABR07000382.1	1	11766992	11772215	+	1158	lincRNA		-
ENSRNOG00000018170	2141.65	2735.69	2742.26	1829.02	1937.21	1844.17	2539.87	1870.13	0.441663	0.0100916	0.999783	Slc27a1	16	19999112	20016190	+	3186	protein_coding	solute carrier family 27 member 1 [Source:RGD Symbol;Acc:620927]	-
ENSRNOG00000007069	1112.57	1468.18	977.649	751.356	903.211	772.37	1186.13	808.979	0.551908	0.0101632	0.999783	Adhfe1	5	9403196	9429859	-	1970	protein_coding	alcohol dehydrogenase, iron containing, 1 [Source:RGD Symbol;Acc:1308863]	-
ENSRNOG00000016411	1614.59	3289.58	1789.78	1592.99	1293.69	798.821	2231.32	1228.5	0.860787	0.0102484	0.999783	Rps12	1	22758212	22760370	+	543	protein_coding	ribosomal protein S12 [Source:RGD Symbol;Acc:62024]	-
ENSRNOG00000059710	18.7864	0	10.6477	0	0.947755	0	9.81135	0.315918	4.80315	0.0102574	0.999783	AABR07039236.1	X	72854945	72863197	-	4223	lincRNA		-
ENSRNOG00000047067	192.039	302.032	385.252	78.9911	117.522	228.537	293.107	141.683	1.05106	0.0102824	0.999783	LOC100363537	4	6029211	6029932	+	721	pseudogene	ribosomal protein L10a-like [Source:RGD Symbol;Acc:2322811]	-
ENSRNOG00000005387	1477.86	2259.61	1309.66	997.733	1220.71	1041.11	1682.38	1086.52	0.630683	0.0103771	0.999783	Rbm3	X	15098904	15102340	+	1824	protein_coding	RNA binding motif protein 3 [Source:RGD Symbol;Acc:620145]	-
ENSRNOG00000019698	3638.3	3955.08	3289.16	2967.81	2599.69	2623.94	3627.51	2730.48	0.40974	0.0104116	0.999783	Ssbp4	16	20578131	20589290	+	1471	protein_coding	single stranded DNA binding protein 4 [Source:RGD Symbol;Acc:1359619]	-
ENSRNOG00000000439	75.1455	62.454	73.5657	47.9589	30.3282	34.9153	70.3884	37.7341	0.898195	0.0104506	0.999783	Ager	20	4363152	4366079	+	1976	protein_coding	advanced glycosylation end product-specific receptor [Source:RGD Symbol;Acc:69258]	-
ENSRNOG00000042623	5.21844	62.454	4.83985	0.94037	5.68653	3.17412	24.1708	3.26701	2.8868	0.0104658	0.999783	Sh2d4b	16	17611115	17708387	+	1296	protein_coding	SH2 domain containing 4B [Source:RGD Symbol;Acc:1311591]	-
ENSRNOG00000002889	16.699	28.6674	15.4875	9.4037	2.84326	4.23216	20.2846	5.49304	1.87816	0.0105201	0.999783	Afp	14	19141755	19159923	-	1990	protein_coding	alpha-fetoprotein [Source:RGD Symbol;Acc:2065]	-
ENSRNOG00000049495	467.572	477.107	328.142	315.024	212.297	285.671	424.274	270.997	0.646531	0.0106693	0.999783	Krt71	7	143345201	143353925	-	2093	protein_coding	keratin 71 [Source:RGD Symbol;Acc:1584538]	-
ENSRNOG00000021017	7054.29	4600.09	4143.88	3988.11	3120.01	3105.35	5266.09	3404.49	0.629218	0.0107314	0.999783	Car11	1	101682172	101687293	+	1332	protein_coding	carbonic anhydrase 11 [Source:RGD Symbol;Acc:735155]	-
ENSRNOG00000049641	319.369	360.39	345.565	273.648	232.2	193.621	341.775	233.156	0.550634	0.0108797	0.999783	Rab29	13	48644604	48650220	+	1744	protein_coding	RAB29, member RAS oncogene family [Source:RGD Symbol;Acc:620892]	-
ENSRNOG00000003809	1604.15	2270.87	1695.88	1304.29	1344.86	1313.03	1856.97	1320.73	0.491585	0.0109337	0.999783	Sat1	X	43625169	43629765	+	1254	protein_coding	spermidine/spermine N1-acetyl transferase 1 [Source:RGD Symbol;Acc:1586174]	-
ENSRNOG00000007041	251.529	708.494	474.305	240.735	118.469	319.528	478.109	226.244	1.08026	0.0109877	0.999783	Abcg2	4	88832178	88890621	+	2744	protein_coding	ATP binding cassette subfamily G member 2 [Source:RGD Symbol;Acc:631345]	-
ENSRNOG00000016038	55.3155	88.0499	44.5266	37.6148	26.5371	24.3349	62.6306	29.4956	1.08302	0.0110117	0.999783	Mgmt	1	209237233	209464190	+	825	protein_coding	O-6-methylguanine-DNA methyltransferase [Source:RGD Symbol;Acc:3087]	-
ENSRNOG00000005861	772.329	1084.24	1225.45	575.507	690.913	772.37	1027.34	679.597	0.596635	0.0111384	0.999783	Hsd11b1	13	111926442	111972603	-	4499	protein_coding	hydroxysteroid 11-beta dehydrogenase 1 [Source:RGD Symbol;Acc:2834]	-
ENSRNOG00000049150	114.806	109.55	79.3735	63.0048	50.231	63.4824	101.243	58.9061	0.781163	0.0112089	0.999783	AABR07045621.1	20	53775355	53777159	-	1805	protein_coding		-
ENSRNOG00000008596	316.238	211.934	174.235	111.904	173.439	121.675	234.135	135.673	0.78609	0.0121147	0.999783	Ttll9	3	148438939	148485360	+	1758	protein_coding	tubulin tyrosine ligase like 9 [Source:RGD Symbol;Acc:1359622]	-
ENSRNOG00000021079	900.703	993.121	728.881	646.975	659.637	441.203	874.235	582.605	0.584788	0.0122244	0.999783	Fxyd1	1	89484199	89488223	-	533	protein_coding	FXYD domain-containing ion transport regulator 1 [Source:RGD Symbol;Acc:69306]	-
ENSRNOG00000006759	93.9319	102.384	82.2774	9.4037	31.2759	65.5985	92.8643	35.426	1.39596	0.0123096	0.999783	Ankrd24	7	10917367	10936415	-	3466	protein_coding	ankyrin repeat domain 24 [Source:RGD Symbol;Acc:1311385]	-
ENSRNOG00000018471	344.417	330.699	222.633	146.698	211.349	204.202	299.25	187.416	0.675113	0.0125077	0.999783	LOC100362339	17	54057964	54058460	+	497	protein_coding	ribosomal protein S19-like [Source:RGD Symbol;Acc:2318347]	-
novel.1498	326.674	251.864	261.352	181.491	176.282	214.782	279.963	190.852	0.55341	0.0131554	0.999783	-	5	114014665	114031158	+	3748	-	-	-
ENSRNOG00000037220	116.893	255.959	120.996	105.321	79.6114	74.0629	164.616	86.3319	0.929949	0.0132333	0.999783	AABR07031089.1	10	112564256	112565146	-	891	protein_coding		-
ENSRNOG00000012804	851.65	1510.16	786.959	717.503	678.593	522.672	1049.59	639.589	0.714266	0.0133058	0.999783	C1qc	5	155255005	155258392	-	1090	protein_coding	complement C1q C chain [Source:RGD Symbol;Acc:1306828]	-
ENSRNOG00000050073	100.194	31.7389	37.7508	23.5093	14.2163	27.5091	56.5613	21.7449	1.38041	0.0133381	0.999783	Mir3072	6	133898795	133898905	+	111	miRNA	microRNA 3072 [Source:RGD Symbol;Acc:7489041]	-
ENSRNOG00000046000	1290	1025.88	888.596	814.361	745.883	700.423	1068.16	753.556	0.502958	0.0134161	0.999783	Clasrp	1	80491480	80515694	-	2339	protein_coding	CLK4-associating serine/arginine rich protein [Source:RGD Symbol;Acc:1563538]	-
novel.917	59.4902	48.1203	42.5907	28.2111	25.5894	7.40629	50.0671	20.4023	1.2864	0.0134794	0.999783	-	18	25140649	25142943	-	2295	-	-	-
ENSRNOG00000047295	57.4028	39.9296	25.1672	19.7478	18.9551	12.6965	40.8332	17.1331	1.24677	0.0135745	0.999783	Prr22	9	10287086	10290035	-	2270	protein_coding	proline rich 22 [Source:RGD Symbol;Acc:1595447]	-
ENSRNOG00000037540	456.092	875.379	542.063	401.538	438.811	290.961	624.511	377.103	0.727228	0.0138889	0.999783	Tmem256	10	56445647	56447138	+	951	protein_coding	transmembrane protein 256 [Source:RGD Symbol;Acc:1563438]	-
ENSRNOG00000018671	1225.29	1354.53	1076.38	924.384	910.793	917.321	1218.74	917.499	0.409472	0.0139676	0.999783	Commd4	8	61833326	61836945	-	998	protein_coding	COMM domain containing 4 [Source:RGD Symbol;Acc:1306104]	-
ENSRNOG00000048812	1396.45	1793.76	1522.62	1233.77	1169.53	1112	1570.94	1171.77	0.42284	0.0143149	0.999783	Gpx1	8	117117430	117118522	+	873	protein_coding	glutathione peroxidase 1 [Source:RGD Symbol;Acc:2729]	-
ENSRNOG00000013179	209.781	625.564	271.999	160.803	224.618	181.983	369.115	189.135	0.964513	0.0143284	0.999783	Tinagl1	5	148382706	148392697	-	2480	protein_coding	tubulointerstitial nephritis antigen-like 1 [Source:RGD Symbol;Acc:70956]	-
ENSRNOG00000021795	149.247	156.647	83.2454	94.037	54.022	61.3664	129.713	69.8085	0.891845	0.0149296	0.999783	Fam227a	7	120846330	120882392	-	2304	protein_coding	family with sequence similarity 227, member A [Source:RGD Symbol;Acc:1305939]	-
novel.1927	160.728	84.9784	111.317	84.6333	49.2833	60.3083	119.008	64.7416	0.877073	0.0152788	0.999783	-	8	129279243	129286501	-	3913	-	-	-
ENSRNOG00000014948	55.3155	30.7151	51.3024	20.6881	18.0073	26.451	45.7776	21.7155	1.07957	0.0157697	0.999783	Osgin1	19	52077109	52085496	+	2206	protein_coding	oxidative stress induced growth inhibitor 1 [Source:RGD Symbol;Acc:620679]	-
ENSRNOG00000046832	35.4854	54.2633	62.918	28.2111	22.7461	25.393	50.8889	25.4501	1.00111	0.0158519	0.999783	AABR07039307.1	X	73600508	73602289	-	1782	processed_pseudogene		-
ENSRNOG00000021255	1669.9	3180.03	1783	1392.69	1507.88	1321.49	2210.98	1407.35	0.651632	0.0158873	0.999783	Smox	3	124068865	124102240	+	2603	protein_coding	spermine oxidase [Source:RGD Symbol;Acc:1306049]	-
ENSRNOG00000008816	209.781	195.553	152.939	101.56	140.268	119.559	186.091	120.462	0.626774	0.0158878	0.999783	Gpnmb	4	78694447	78715683	+	2306	protein_coding	glycoprotein nmb [Source:RGD Symbol;Acc:71008]	-
ENSRNOG00000009143	240.048	315.341	207.146	182.432	172.491	147.068	254.178	167.33	0.601881	0.0164057	0.999783	Lrrc57	3	112365938	112385528	-	1813	protein_coding	leucine rich repeat containing 57 [Source:RGD Symbol;Acc:1307128]	-
ENSRNOG00000033261	7574.04	6621.15	7156.2	5142.89	5245.82	6079.5	7117.13	5489.4	0.374703	0.0164492	0.999783	Fam107a	15	18399515	18415965	+	3085	protein_coding	family with sequence similarity 107, member A [Source:RGD Symbol;Acc:1306327]	-
ENSRNOG00000009329	930.97	1119.05	1254.49	740.071	800.853	872.884	1101.5	804.603	0.453539	0.0165162	0.999783	Nr1d1	10	86683875	86690815	-	2549	protein_coding	nuclear receptor subfamily 1, group D, member 1 [Source:RGD Symbol;Acc:628827]	THR-like
ENSRNOG00000037567	257.791	475.06	347.501	201.239	264.424	215.84	360.117	227.168	0.664624	0.0168856	0.999783	RGD1309730	3	91086186	91195981	-	1049	protein_coding	similar to RIKEN cDNA B230118H07 [Source:RGD Symbol;Acc:1309730]	-
novel.197	18.7864	26.6197	26.1352	12.2248	7.58204	7.40629	23.8471	9.07105	1.39109	0.0169991	0.999783	-	1	146736450	146736796	-	278	-	-	-
ENSRNOG00000050034	22.9611	20.4767	4.83985	2.82111	5.68653	0	16.0926	2.83588	2.4828	0.017342	0.999783	LOC501297	19	340946	345698	-	612	protein_coding	hypothetical LOC501297 [Source:RGD Symbol;Acc:1589596]	-
ENSRNOG00000003244	79.3203	169.957	123.9	53.6011	92.88	44.4377	124.392	63.6396	0.965165	0.0173428	0.999783	Ltc4s	10	35737664	35739625	-	506	protein_coding	leukotriene C4 synthase [Source:RGD Symbol;Acc:620677]	-
ENSRNOG00000014964	67.8397	43.0011	37.7508	29.1515	19.9029	23.2769	49.5305	24.1104	1.03636	0.0176045	0.999783	Hp	19	42097995	42100804	+	1180	protein_coding	haptoglobin [Source:RGD Symbol;Acc:2825]	-
ENSRNOG00000042886	1585.36	3757.48	2056.94	1750.03	1262.41	1378.63	2466.59	1463.69	0.752868	0.017632	0.999783	Rps28	7	18682071	18683440	-	339	protein_coding	ribosomal protein S28 [Source:RGD Symbol;Acc:621046]	-
ENSRNOG00000007637	781.722	2404.99	812.127	715.622	696.6	671.856	1332.95	694.693	0.940104	0.0176709	0.999783	Acer2	5	105230580	105279731	+	5157	protein_coding	alkaline ceramidase 2 [Source:RGD Symbol;Acc:1304629]	-
ENSRNOG00000055171	17.7427	19.4529	33.8789	8.46333	11.3731	5.2902	23.6915	8.37553	1.49542	0.0177975	0.999783	AABR07048040.1	5	58022385	58031868	-	264	lincRNA		-
ENSRNOG00000042195	3533.93	3776.93	3199.14	3040.22	2363.7	2450.42	3503.33	2618.11	0.420103	0.0178868	0.999783	Pabpn1	15	33555640	33560242	+	1779	protein_coding	poly(A) binding protein, nuclear 1 [Source:RGD Symbol;Acc:619928]	-
ENSRNOG00000015347	122.112	211.934	159.715	108.143	69.1861	113.21	164.587	96.8464	0.766348	0.0179329	0.999783	Trim45	2	203301838	203310532	+	2314	protein_coding	tripartite motif-containing 45 [Source:RGD Symbol;Acc:1309168]	-
ENSRNOG00000060509	42.7912	4.09534	2.90391	0.94037	2.84326	3.17412	16.5968	2.31925	2.84416	0.017949	0.999783	LOC102556339	X	72705039	72713249	+	6113	lincRNA	transcription initiation factor TFIID subunit 1-like [Source:RGD Symbol;Acc:7527757]	-
ENSRNOG00000029875	765.023	2046.65	992.169	682.709	721.242	776.602	1267.95	726.851	0.802806	0.01807	0.999783	Mrpl41	3	2181045	2181962	-	705	protein_coding	mitochondrial ribosomal protein L41 [Source:RGD Symbol;Acc:1310241]	-
novel.1238	59.4902	57.3348	39.6868	32.913	24.6416	23.2769	52.1706	26.9438	0.949539	0.0180787	0.999783	-	3	13867691	13870005	+	2315	-	-	-
ENSRNOG00000005533	130.461	176.1	98.7329	92.1563	77.7159	73.0048	135.098	80.959	0.737016	0.0180832	0.999783	LOC686013	19	25123724	25127145	+	1459	protein_coding	hypothetical protein LOC686013 [Source:RGD Symbol;Acc:1586683]	-
ENSRNOG00000022199	97.063	76.7877	76.4696	55.4819	52.1265	41.2636	83.4401	49.624	0.74658	0.0182202	0.999783	Zmynd12	5	138470069	138505556	+	1869	protein_coding	zinc finger, MYND-type containing 12 [Source:RGD Symbol;Acc:1307175]	-
ENSRNOG00000019689	2799.17	1690.35	3030.71	1404.91	1728.71	1828.29	2506.75	1653.97	0.599999	0.0184707	0.999783	Vwf	4	158088505	158219523	+	8829	protein_coding	von Willebrand factor [Source:RGD Symbol;Acc:621759]	-
ENSRNOG00000031851	172.209	105.455	109.381	70.5278	83.4024	80.4111	129.015	78.1138	0.723372	0.0186711	0.999783	Ndufa4l2	7	70821957	70824085	+	943	protein_coding	NDUFA4, mitochondrial complex associated like 2 [Source:RGD Symbol;Acc:2324558]	-
ENSRNOG00000029980	85.5824	365.509	129.708	85.5737	62.5518	110.036	193.6	86.0539	1.1706	0.0190384	0.999783	Zbtb16	8	52985313	53146953	-	2625	protein_coding	zinc finger and BTB domain containing 16 [Source:RGD Symbol;Acc:727921]	ZBTB
ENSRNOG00000018391	488.446	514.989	413.323	358.281	355.408	333.283	472.253	348.991	0.435774	0.0191984	0.999783	Cdk2ap2	1	219345918	219347728	+	1049	protein_coding	cyclin-dependent kinase 2 associated protein 2 [Source:RGD Symbol;Acc:1588883]	-
ENSRNOG00000062091	51.1407	27.6436	39.6868	14.1056	20.8506	20.1028	39.4903	18.353	1.10684	0.0192493	0.999783	AC116220.2	19	37481847	37483705	+	545	antisense		-
ENSRNOG00000047697	32.3543	48.1203	45.4946	15.0459	20.8506	25.393	41.9897	20.4298	1.04448	0.0193053	0.999783	Ggt1	20	14019723	14025068	-	1487	protein_coding	gamma-glutamyltransferase 1 [Source:RGD Symbol;Acc:2683]	-
ENSRNOG00000013040	201.432	152.552	143.26	100.62	121.313	103.688	165.748	108.54	0.609653	0.0193069	0.999783	Ddx31	3	7422820	7488617	+	4151	protein_coding	DEAD-box helicase 31 [Source:RGD Symbol;Acc:1304895]	-
novel.552	32.3543	15.3575	16.4555	9.4037	7.58204	4.23216	21.3891	7.07264	1.58651	0.0194074	0.999783	-	13	113746073	113748416	+	713	-	-	-
ENSRNOG00000016961	2586.26	3955.08	2648.36	2507.03	1907.83	1839.93	3063.23	2084.93	0.554957	0.0194366	0.999783	Rps27	2	189572176	189573280	-	342	protein_coding	ribosomal protein S27 [Source:RGD Symbol;Acc:621045]	-
ENSRNOG00000015150	1009.25	1596.16	1177.05	771.104	937.33	923.67	1260.82	877.368	0.52321	0.0202501	0.999783	Spg7	19	55880561	55915502	+	4494	protein_coding	SPG7, paraplegin matrix AAA peptidase subunit [Source:RGD Symbol;Acc:727940]	-
ENSRNOG00000008099	15.6553	12.286	23.2313	8.46333	3.79102	1.05804	17.0575	4.43746	1.92756	0.0203663	0.999783	Galnt12	5	62718787	62750145	+	1740	protein_coding	polypeptide N-acetylgalactosaminyltransferase 12 [Source:RGD Symbol;Acc:1562001]	-
ENSRNOG00000002070	74.1019	91.1214	104.541	60.1837	51.1788	53.9601	89.9213	55.1075	0.707099	0.0206149	0.999783	Mrpl1	14	14951495	15008150	-	1110	protein_coding	mitochondrial ribosomal protein L1 [Source:RGD Symbol;Acc:1306850]	-
novel.1380	208.738	184.29	124.868	128.831	106.149	65.5985	172.632	100.193	0.781972	0.0207509	0.999783	-	4	77447503	77448536	+	692	-	-	-
ENSRNOG00000000156	37.5728	39.9296	57.1102	7.52296	18.0073	30.6832	44.8709	18.7378	1.26904	0.021001	0.999783	LOC100911486	5	171472273	171620947	+	9258	protein_coding	multiple epidermal growth factor-like domains protein 6-like [Source:RGD Symbol;Acc:6492904]	-
ENSRNOG00000014354	402.864	295.889	279.743	232.271	222.722	226.421	326.165	227.138	0.521489	0.0210886	0.999783	Cep95	10	94988362	95016344	+	2951	protein_coding	centrosomal protein 95 [Source:RGD Symbol;Acc:1309655]	-
ENSRNOG00000038607	44.8786	36.8581	26.1352	22.5689	11.3731	13.7545	35.9573	15.8988	1.17312	0.0212085	0.999783	Tmem86b	1	72784966	72787367	+	1576	protein_coding	transmembrane protein 86B [Source:RGD Symbol;Acc:1593455]	-
novel.858	396.602	421.82	375.572	314.084	284.326	298.368	397.998	298.926	0.41277	0.0213922	0.999783	-	17	19123843	19125081	-	1239	-	-	-
ENSRNOG00000042971	74.1019	164.838	103.573	42.3167	88.1412	40.2056	114.171	56.8878	1.00326	0.0216957	0.999783	LOC363337	19	27858879	27862827	-	1626	protein_coding	similar to RIKEN cDNA 1700081O22 [Source:RGD Symbol;Acc:1359598]	-
ENSRNOG00000026592	30.267	51.1918	21.2953	11.2844	18.0073	13.7545	34.2514	14.3488	1.25346	0.0217359	0.999783	Rhbdl2	5	141491223	141507892	+	973	protein_coding	rhomboid like 2 [Source:RGD Symbol;Acc:1308295]	-
ENSRNOG00000019974	5636.96	8850.04	6860	5295.23	5111.24	4993.95	7115.67	5133.47	0.471058	0.0217519	0.999783	Uba52	16	20668971	20671127	+	504	protein_coding	ubiquitin A-52 residue ribosomal protein fusion product 1 [Source:RGD Symbol;Acc:68344]	-
ENSRNOG00000022071	116.893	136.17	84.2134	81.8122	54.022	65.5985	112.426	67.1443	0.742383	0.0220446	0.999783	Itga2b	10	90398132	90415070	-	3305	protein_coding	integrin subunit alpha 2b [Source:RGD Symbol;Acc:1596428]	-
ENSRNOG00000025764	136.723	508.846	143.26	148.579	112.783	106.862	262.943	122.741	1.09859	0.0222759	0.999783	AC128848.1	19	11302125	11302938	-	348	protein_coding		-
ENSRNOG00000046379	267.184	278.483	20.3274	18.8074	47.3877	46.5538	188.665	37.583	2.32797	0.0223356	0.999783	Srm	3	14588870	14591974	+	1196	protein_coding	spermidine synthase [Source:RGD Symbol;Acc:620796]	-
ENSRNOG00000018691	2534.07	2559.59	2048.22	1948.45	1741.97	1765.87	2380.63	1818.76	0.388249	0.0223602	0.999783	Aurkaip1	5	173256637	173276169	+	3157	protein_coding	aurora kinase A interacting protein 1 [Source:RGD Symbol;Acc:1303211]	-
ENSRNOG00000032487	566.723	630.683	372.668	362.983	381.945	312.122	523.358	352.35	0.570039	0.0225811	0.999783	Sts	X	45420596	45428750	+	2582	protein_coding	steroid sulfatase [Source:RGD Symbol;Acc:3783]	-
ENSRNOG00000022615	168.034	220.125	137.452	104.381	134.581	92.0495	175.203	110.337	0.665364	0.0226182	0.999783	Tp53i13	10	62650719	62655362	+	1418	protein_coding	tumor protein p53 inducible protein 13 [Source:RGD Symbol;Acc:1559818]	-
ENSRNOG00000019751	156.553	172.004	122.932	92.1563	113.731	89.9335	150.497	98.6068	0.608426	0.0229403	0.999783	Cyb5r2	1	171971701	171979933	-	1350	protein_coding	cytochrome b5 reductase 2 [Source:RGD Symbol;Acc:1308421]	-
ENSRNOG00000038864	67.8397	138.218	108.413	68.647	60.6563	49.7279	104.823	59.6771	0.811535	0.0230053	0.999783	AC135409.1	8	50604768	50605053	+	255	protein_coding		-
ENSRNOG00000038911	108.544	124.908	88.0852	73.3489	64.4473	66.6566	107.179	68.1509	0.652066	0.0230238	0.999783	AABR07067499.1	9	49430683	49448168	-	201	protein_coding		-
ENSRNOG00000011452	21009.4	36117.9	23031.9	18199	18709.6	18569.7	26719.7	18492.8	0.530942	0.0232116	0.999783	Aldoc	10	65586504	65590126	+	1684	protein_coding	aldolase, fructose-bisphosphate C [Source:RGD Symbol;Acc:2091]	-
ENSRNOG00000010362	203.519	282.579	275.871	167.386	197.133	159.764	253.99	174.761	0.5392	0.0236261	0.999783	Anxa2	8	75687100	75723594	+	1376	protein_coding	annexin A2 [Source:RGD Symbol;Acc:621170]	-
ENSRNOG00000001765	11.4806	11.2622	4.83985	2.82111	0.947755	1.05804	9.1942	1.60897	2.50079	0.0236615	0.999783	Slc51a	11	71533078	71547476	+	1603	protein_coding	solute carrier family 51, alpha subunit [Source:RGD Symbol;Acc:1311100]	-
ENSRNOG00000051382	363.203	471.988	358.149	320.666	265.371	265.568	397.78	283.869	0.486208	0.0244497	0.999783	Ntan1	10	3218466	3235229	+	1442	protein_coding	N-terminal Asn amidase [Source:MGI Symbol;Acc:MGI:108471]	-
ENSRNOG00000008190	632.475	802.687	477.209	478.649	400.9	436.971	637.457	438.84	0.538347	0.024638	0.999783	Pnpla7	3	2182957	2261878	+	4537	protein_coding	patatin-like phospholipase domain containing 7 [Source:RGD Symbol;Acc:708466]	-
ENSRNOG00000048277	730.582	765.829	573.038	553.878	463.452	502.569	689.816	506.633	0.444954	0.0247925	0.999783	AABR07035787.1	12	22466601	22470972	+	1470	protein_coding		-
novel.1516	62.6213	79.8592	60.0141	44.1974	35.0669	40.2056	67.4982	39.8233	0.760827	0.0248875	0.999783	-	5	152264705	152269367	+	1691	-	-	-
ENSRNOG00000057153	68.8834	164.838	82.2774	53.6011	66.3428	48.6699	105.333	56.2046	0.904965	0.0249795	0.999783	Pla1a	11	64882288	64919579	+	1728	protein_coding	phospholipase A1 member A [Source:RGD Symbol;Acc:621261]	-
novel.388	932.014	1166.15	728.881	663.901	732.615	586.155	942.348	660.89	0.511438	0.0250197	0.999783	-	10	109371561	109373778	-	2218	-	-	-
ENSRNOG00000001344	1540.48	2517.61	1146.08	1143.49	1207.44	956.469	1734.72	1102.47	0.65379	0.025252	0.999783	Aldh2	12	40466495	40498752	+	1876	protein_coding	aldehyde dehydrogenase 2 family (mitochondrial) [Source:RGD Symbol;Acc:69219]	-
ENSRNOG00000011502	399.733	411.582	261.352	218.166	287.17	206.318	357.555	237.218	0.590938	0.0254067	0.999783	Col9a2	5	139963002	139979864	+	2954	protein_coding	collagen type IX alpha 2 chain [Source:RGD Symbol;Acc:1307029]	-
ENSRNOG00000012807	1456.99	2364.04	1808.17	1564.78	1227.34	1035.82	1876.4	1275.98	0.556184	0.0254792	0.999783	C1qa	5	155261250	155264143	-	1048	protein_coding	complement C1q A chain [Source:RGD Symbol;Acc:1306716]	-
novel.764	9.39319	7.16685	8.71173	2.82111	0	1.05804	8.42392	1.29305	2.69595	0.025566	0.999783	-	16	76513747	76514441	+	695	-	-	-
ENSRNOG00000019578	11739.4	19749.8	14269.8	11351.2	11086.8	9874.69	15253	10770.9	0.501941	0.0255817	0.999783	Rps16	1	85405512	85408444	-	1793	protein_coding	ribosomal protein S16 [Source:RGD Symbol;Acc:621031]	-
ENSRNOG00000005826	242.136	819.069	327.174	285.873	225.566	223.247	462.793	244.895	0.917967	0.0256553	0.999783	RGD1562420	6	146394456	146395025	+	570	protein_coding	similar to hypothetical protein [Source:RGD Symbol;Acc:1562420]	-
novel.1013	87.6698	133.099	95.829	84.6333	30.3282	51.844	105.532	55.6018	0.923649	0.0258567	0.999783	-	19	55377005	55381559	-	4036	-	-	-
ENSRNOG00000020093	357.985	763.781	344.597	337.593	259.685	279.323	488.788	292.2	0.74199	0.0261928	0.999783	LOC100360573	19	38619764	38620298	+	399	protein_coding	ribosomal protein S12-like [Source:RGD Symbol;Acc:2321884]	-
novel.1022	323.543	517.037	308.782	283.992	234.095	246.524	383.121	254.87	0.587676	0.0264574	0.999783	-	19	59859414	59860492	-	1079	-	-	-
ENSRNOG00000019353	77.2329	49.1441	25.1672	30.0919	13.2686	22.2189	50.5147	21.8598	1.20649	0.0264854	0.999783	Ctrl	19	37905864	37907714	-	798	protein_coding	chymotrypsin-like [Source:RGD Symbol;Acc:621501]	-
ENSRNOG00000048199	802.596	889.713	363.957	482.41	399.953	355.502	685.422	412.621	0.731663	0.02651	0.999783	Rps19l2	9	16802319	16807966	-	474	protein_coding	ribosomal protein S19-like2 [Source:RGD Symbol;Acc:68440]	-
novel.1768	147.16	138.218	131.644	104.381	95.7233	85.7013	139.007	95.2686	0.543429	0.0265135	0.999783	-	7	11452575	11454608	-	2034	-	-	-
ENSRNOG00000032677	486.359	928.619	595.301	463.603	422.699	447.551	670.093	444.618	0.591793	0.0265485	0.999783	Tssc4	1	216254979	216256608	+	1381	protein_coding	tumor suppressing subtransferable candidate 4 [Source:RGD Symbol;Acc:1307043]	-
ENSRNOG00000023622	21.9175	28.6674	0	0.94037	1.89551	4.23216	16.8616	2.35601	2.85132	0.0266962	0.999783	LOC100910021	8	106863494	106870994	-	714	protein_coding	phosphatidylinositol 4,5-bisphosphate 3-kinase catalytic subunit beta isoform-like [Source:RGD Symbol;Acc:6500836]	-
ENSRNOG00000025476	32.3543	207.839	63.886	24.4496	51.1788	42.3216	101.36	39.3167	1.36663	0.02682	0.999783	Tmem252	1	242572533	242577817	+	2077	protein_coding	transmembrane protein 252 [Source:RGD Symbol;Acc:1359349]	-
ENSRNOG00000013874	6616.98	10476.9	6407.96	5719.33	5813.53	4828.9	7833.95	5453.92	0.522407	0.0268542	0.999783	LOC100360522	8	66862143	66863476	-	496	protein_coding	ribosomal protein P1-like [Source:RGD Symbol;Acc:2321935]	-
novel.1909	7.30582	15.3575	5.80782	2.82111	1.89551	0	9.49039	1.57221	2.5647	0.0269019	0.999783	-	8	85048437	85055212	-	1180	-	PF00828:Ribosomal proteins 50S-L15, 50S-L18e, 60S-L27A	-
ENSRNOG00000055078	84.5387	315.341	160.683	93.0967	89.089	105.804	186.854	95.9966	0.961332	0.0269039	0.999783	Cyp4b1	5	134508730	134526089	-	1970	protein_coding	cytochrome P450, family 4, subfamily b, polypeptide 1 [Source:RGD Symbol;Acc:2480]	-
ENSRNOG00000018669	152.378	126.956	151.971	77.1104	86.2457	118.501	143.768	93.9522	0.616536	0.0269383	0.999783	Jak3	16	20109200	20120668	+	3959	protein_coding	Janus kinase 3 [Source:RGD Symbol;Acc:2940]	-
novel.1759	3803.2	5749.86	4251.32	3648.64	3146.55	3263	4601.46	3352.73	0.456737	0.0271067	0.999783	-	7	3051670	3053928	-	1143	-	PF01283:Ribosomal protein S26e	-
ENSRNOG00000020030	783.81	1193.79	354.277	571.745	399.953	192.563	777.293	388.087	1.00146	0.027134	0.999783	Crlf1	16	20675042	20686317	-	1668	protein_coding	cytokine receptor-like factor 1 [Source:RGD Symbol;Acc:1311371]	-
novel.955	72.0145	86.0022	46.4625	28.2111	51.1788	12.6965	68.1597	30.6955	1.14526	0.027136	0.999783	-	19	26267277	26544823	+	2660	-	-	-
novel.1619	282.839	437.178	373.636	229.45	285.274	243.349	364.551	252.691	0.52878	0.0271627	0.999783	-	6	125083653	125108214	+	787	-	PF07650:KH domain|PF00189:Ribosomal protein S3, C-terminal domain	-
ENSRNOG00000052173	68.8834	53.2395	91.9571	34.7937	42.649	45.4958	71.36	40.9795	0.803011	0.0273466	0.999783	AABR07008439.1	2	58448917	58458517	+	2076	protein_coding		-
ENSRNOG00000000525	270.315	455.607	206.178	249.198	152.589	134.371	310.7	178.719	0.796702	0.0274724	0.999783	Pi16	20	6923489	6932786	+	2090	protein_coding	peptidase inhibitor 16 [Source:RGD Symbol;Acc:1304760]	-
ENSRNOG00000030371	27622.3	47492.7	34893.4	29078.1	22306.4	25221.6	36669.4	25535.4	0.522081	0.0275076	0.999783	Mt-co2	MT	7006	7689	+	684	protein_coding	mitochondrially encoded cytochrome c oxidase II [Source:RGD Symbol;Acc:621872]	-
ENSRNOG00000035642	10.4369	14.3337	13.5516	1.88074	3.79102	5.2902	12.7741	3.65399	1.81816	0.0277118	0.999783	Mirlet7i	7	66802732	66802821	+	90	miRNA	microRNA let-7i [Source:RGD Symbol;Acc:2325604]	-
ENSRNOG00000057214	9.39319	37.8819	13.5516	0.94037	10.4253	3.17412	20.2756	4.8466	2.05995	0.0277687	0.999783	AABR07043510.1	19	28986730	28990676	-	3824	lincRNA		-
ENSRNOG00000061379	176.383	98.2882	191.658	84.6333	72.0294	118.501	155.443	91.7211	0.763354	0.0282863	0.999783	C7	2	54709138	54777729	-	2538	protein_coding	complement C7 [Source:RGD Symbol;Acc:620318]	-
ENSRNOG00000025768	3151.94	2082.48	2130.5	1953.15	1568.53	1728.84	2454.97	1750.17	0.48812	0.0283054	0.999783	Clk1	9	65296778	65307995	-	1774	protein_coding	CDC-like kinase 1 [Source:RGD Symbol;Acc:1311469]	-
ENSRNOG00000033146	88.7135	96.2406	57.1102	41.3763	56.8653	42.3216	80.6881	46.8544	0.78188	0.0283145	0.999783	LOC103690015	1	77541359	77541814	+	456	protein_coding	40S ribosomal protein S19-like [Source:RGD Symbol;Acc:9313957]	-
novel.688	11.4806	51.1918	10.6477	3.76148	6.63428	10.5804	24.44	6.99206	1.8121	0.0284879	0.999783	-	15	31676811	31677886	+	917	-	PF07686:Immunoglobulin V-set domain	V-set
ENSRNOG00000036827	3131.06	3376.61	2211.81	2445.9	1924.89	1811.37	2906.5	2060.72	0.495973	0.0287414	0.999783	Ppp1r1a	7	145146481	145154131	-	1549	protein_coding	protein phosphatase 1, regulatory (inhibitor) subunit 1A [Source:RGD Symbol;Acc:62018]	-
ENSRNOG00000007081	189.951	190.433	241.992	142.936	164.909	120.617	207.459	142.821	0.537934	0.0288308	0.999783	Xdh	6	25149235	25211494	-	4756	protein_coding	xanthine dehydrogenase [Source:RGD Symbol;Acc:62043]	-
ENSRNOG00000011138	3689.44	6246.42	4685.94	3801.92	3549.34	2827.08	4873.93	3392.78	0.522558	0.029042	0.999783	Rpl29	8	115131367	115133401	+	630	protein_coding	ribosomal protein L29 [Source:RGD Symbol;Acc:62069]	-
ENSRNOG00000015068	534.368	899.952	467.529	472.066	421.751	324.819	633.95	406.212	0.641555	0.0290818	0.999783	Il11ra1	5	58151985	58159072	+	1713	protein_coding	interleukin 11 receptor subunit alpha 1 [Source:RGD Symbol;Acc:621332]	-
ENSRNOG00000025130	656.48	267.221	372.668	314.084	150.693	265.568	432.123	243.448	0.82778	0.0292354	0.999783	Ltk	3	111553680	111560556	-	2235	protein_coding	leukocyte receptor tyrosine kinase [Source:RGD Symbol;Acc:1309323]	-
novel.901	87.6698	71.6685	73.5657	48.8993	51.1788	46.5538	77.6347	48.8773	0.666287	0.0294291	0.999783	-	18	56967881	56969901	+	2021	-	-	-
ENSRNOG00000050817	21.9175	55.2871	32.911	9.4037	21.7984	15.8706	36.7052	15.6909	1.22672	0.0297986	0.999783	AABR07065113.1	6	110209946	110211779	-	1833	pseudogene		-
ENSRNOG00000043225	792.159	1407.77	1019.27	754.177	721.242	766.022	1073.07	747.147	0.522346	0.0298197	0.999783	Zfp771	1	198690794	198700969	+	954	protein_coding	zinc finger protein 771 [Source:RGD Symbol;Acc:1305903]	zf-C2H2
ENSRNOG00000017309	8497.71	6315.02	6314.07	5616.83	5058.17	5326.18	7042.26	5333.73	0.400866	0.0300014	0.999783	Rsrp1	5	153260930	153264669	+	2889	protein_coding	arginine and serine rich protein 1 [Source:RGD Symbol;Acc:1359529]	-
ENSRNOG00000014214	4439.85	7047.06	4712.08	4136.69	3847.89	3625.91	5399.66	3870.16	0.48044	0.0301101	0.999783	Rpl27a	1	174132798	174135816	+	1057	protein_coding	ribosomal protein L27a [Source:RGD Symbol;Acc:1309771]	-
ENSRNOG00000047708	464.441	749.448	420.099	354.52	375.311	373.488	544.663	367.773	0.56642	0.0301447	0.999783	Gstz1	6	111176798	111187244	+	1878	protein_coding	glutathione S-transferase zeta 1 [Source:RGD Symbol;Acc:1589363]	-
ENSRNOG00000010549	91.8446	106.479	69.6938	59.2433	61.6041	39.1475	89.3391	53.3316	0.740373	0.0302661	0.999783	Tspo	7	124460358	124470609	+	839	protein_coding	translocator protein [Source:RGD Symbol;Acc:2228]	-
novel.298	8.34951	11.2622	3.87188	0.94037	1.89551	1.05804	7.82786	1.29797	2.58489	0.0302731	0.999783	-	10	104638319	104638882	+	436	-	-	-
novel.1307	3.13106	9.21452	2.90391	0.94037	0	0	5.08316	0.313457	3.85372	0.0304035	0.999783	-	3	56778683	56785214	-	318	-	-	-
ENSRNOG00000016288	1211.72	1709.81	1511	1188.63	986.613	1121.52	1477.51	1098.92	0.427161	0.0304208	0.999783	Tcea2	3	177188044	177195894	+	1194	protein_coding	transcription elongation factor A2 [Source:RGD Symbol;Acc:61825]	-
ENSRNOG00000025179	736.844	1515.28	1002.82	666.723	803.696	676.088	1084.98	715.502	0.600589	0.0306805	0.999783	AABR07045322.1	20	43142648	43143257	+	606	pseudogene		-
ENSRNOG00000023807	932.014	672.66	710.49	634.75	551.593	501.511	771.721	562.618	0.455414	0.0308205	0.999783	Ccnyl1	9	71398710	71434493	+	3097	protein_coding	cyclin Y-like 1 [Source:RGD Symbol;Acc:1310683]	-
ENSRNOG00000022523	1490.39	2584.16	1056.05	1288.31	856.771	1003.02	1710.2	1049.37	0.704538	0.0309388	0.999783	Fkbp5	20	7976713	8019020	-	3387	protein_coding	FK506 binding protein 5 [Source:RGD Symbol;Acc:1309155]	-
ENSRNOG00000016829	155.51	232.411	159.715	106.262	126.999	132.255	182.545	121.839	0.583826	0.0309724	0.999783	Isoc2b	1	72524569	72545329	+	1044	protein_coding	isochorismatase domain containing 2b [Source:RGD Symbol;Acc:1309062]	-
ENSRNOG00000033498	355.898	511.918	449.138	337.593	311.811	310.006	438.984	319.803	0.456983	0.0310397	0.999783	Cib1	1	142014958	142020525	-	879	protein_coding	calcium and integrin binding 1 [Source:RGD Symbol;Acc:620133]	-
ENSRNOG00000055652	60.5339	65.5255	50.3344	43.257	32.2237	21.1608	58.7979	32.2138	0.862565	0.0311997	0.999783	RF00287	13	78854049	78854109	+	61	snoRNA	predicted gene, 23212 [Source:MGI Symbol;Acc:MGI:5452989]	-
ENSRNOG00000003186	705.533	827.259	722.105	623.466	528.847	585.097	751.633	579.136	0.376116	0.0314023	0.999783	Anks3	10	10808823	10831535	+	4437	protein_coding	ankyrin repeat and sterile alpha motif domain containing 3 [Source:RGD Symbol;Acc:1305833]	-
ENSRNOG00000043388	779.635	600.992	566.262	537.892	453.975	426.39	648.963	472.752	0.45643	0.0316777	0.999783	Irf3	1	100992405	100997198	+	1444	protein_coding	interferon regulatory factor 3 [Source:RGD Symbol;Acc:1549774]	IRF
ENSRNOG00000017851	762.936	1540.87	1107.36	835.049	778.107	654.927	1137.06	756.028	0.588649	0.0317171	0.999783	Etfb	1	98472745	98486976	-	908	protein_coding	electron transfer flavoprotein subunit beta [Source:RGD Symbol;Acc:1303312]	-
ENSRNOG00000008936	25.0485	88.0499	15.4875	15.9863	11.3731	19.0447	42.862	15.468	1.47161	0.0317991	0.999783	Map3k6	5	151436464	151448328	+	4339	protein_coding	mitogen-activated protein kinase kinase kinase 6 [Source:RGD Symbol;Acc:1304625]	-
ENSRNOG00000013756	346.504	275.412	246.832	207.822	211.349	206.318	289.583	208.496	0.473294	0.0318397	0.999783	Snrnp48	17	27243781	27279260	-	1200	protein_coding	small nuclear ribonucleoprotein U11/U12 subunit 48 [Source:RGD Symbol;Acc:1309020]	-
ENSRNOG00000021689	758.761	499.632	498.504	435.391	436.915	356.56	585.632	409.622	0.515007	0.0320095	0.999783	Rps6kb2	1	219406202	219412888	-	1781	protein_coding	ribosomal protein S6 kinase B2 [Source:RGD Symbol;Acc:1305144]	-
ENSRNOG00000026716	4363.66	8306.38	5388.69	4596.53	3882	3836.46	6019.58	4105	0.55226	0.0320205	0.999783	LOC100364457	14	44524416	44527613	+	1579	protein_coding	ribosomal protein L9-like [Source:RGD Symbol;Acc:2321003]	-
ENSRNOG00000029308	132.548	137.194	101.637	95.9178	68.2384	78.295	123.793	80.8171	0.613953	0.0321835	0.999783	Lrmp	4	179398621	179440792	+	1718	protein_coding	lymphoid-restricted membrane protein [Source:MGI Symbol;Acc:MGI:108424]	-
ENSRNOG00000000394	623.082	581.539	715.33	479.589	515.579	483.525	639.983	492.897	0.376907	0.0322117	0.999783	Srgn	20	32120320	32139789	-	1572	protein_coding	serglycin [Source:RGD Symbol;Acc:619969]	-
ENSRNOG00000012582	126.286	156.647	122.932	96.8581	95.7233	84.6433	135.288	92.4082	0.548637	0.0325073	0.999783	Eif4ebp1	16	68954875	68968248	-	831	protein_coding	eukaryotic translation initiation factor 4E binding protein 1 [Source:RGD Symbol;Acc:620259]	-
ENSRNOG00000000700	718.057	933.738	701.778	568.924	661.533	389.359	784.525	539.939	0.538363	0.0325242	0.999783	Tmem119	12	48598647	48605704	+	2167	protein_coding	transmembrane protein 119 [Source:RGD Symbol;Acc:1307573]	-
ENSRNOG00000046246	27.1359	0	16.4555	0	3.79102	0	14.5305	1.26367	3.50663	0.0325278	0.999783	AABR07015881.1	14	82867946	82869792	+	807	protein_coding		-
ENSRNOG00000027156	1776.36	1682.16	1595.21	1495.19	1193.22	1243.2	1684.58	1310.54	0.362055	0.0328097	0.999783	Morn4	1	261323083	261333383	-	1695	protein_coding	MORN repeat containing 4 [Source:RGD Symbol;Acc:1307336]	-
novel.1964	38.6165	57.3348	39.6868	20.6881	31.2759	19.0447	45.2127	23.6696	0.930546	0.03283	0.999783	-	9	65311988	65315349	+	1147	-	-	-
ENSRNOG00000037897	1283.74	2548.33	2007.57	1605.21	790.428	1238.97	1946.54	1211.54	0.684107	0.033094	0.999783	Rps19	1	81750928	81756627	+	527	protein_coding	ribosomal protein S19 [Source:RGD Symbol;Acc:11394726]	-
ENSRNOG00000020097	188.908	200.672	160.683	145.757	105.201	130.139	183.421	127.032	0.529635	0.0331027	0.999783	Inha	9	82700468	82703400	+	1430	protein_coding	inhibin subunit alpha [Source:RGD Symbol;Acc:2912]	-
novel.178	231.699	247.768	270.064	210.643	146.902	174.577	249.844	177.374	0.494318	0.0331191	0.999783	-	1	100427902	100436195	-	3716	-	-	-
ENSRNOG00000056608	2.08738	6.14301	2.90391	0	0	0	3.71143	0	4.36268	0.0332448	0.999783	RF00019	4	77459794	77459895	+	102	misc_RNA	RNA, Y3 small cytoplasmic (associated with Ro protein) [Source:MGI Symbol;Acc:MGI:107304]	-
ENSRNOG00000009749	474.878	549.8	444.298	370.506	361.095	389.359	489.659	373.653	0.390134	0.0333642	0.999783	Wdr45	X	15621209	15627235	-	1932	protein_coding	WD repeat domain 45 [Source:RGD Symbol;Acc:1359718]	-
ENSRNOG00000020533	2685.41	7911.18	2951.34	2365.97	2477.43	2927.6	4515.98	2590.33	0.801914	0.0333655	0.999783	Htra1	1	201499028	201548513	+	2056	protein_coding	HtrA serine peptidase 1 [Source:RGD Symbol;Acc:69235]	-
ENSRNOG00000012593	112.718	149.48	83.2454	84.6333	66.3428	61.3664	115.148	70.7808	0.699873	0.03355	0.999783	Mmel1	5	172273459	172304225	+	3124	protein_coding	membrane metallo-endopeptidase-like 1 [Source:RGD Symbol;Acc:1309299]	-
ENSRNOG00000046460	190.995	126.956	192.626	99.6793	84.3502	140.719	170.192	108.25	0.655137	0.0337036	0.999783	AABR07022144.1	13	109655300	109663364	-	935	protein_coding		-
ENSRNOG00000045952	250.485	165.861	190.69	149.519	145.954	116.384	202.346	137.286	0.558056	0.0337057	0.999783	Ephb4	12	22393330	22417980	-	4045	protein_coding	EPH receptor B4 [Source:RGD Symbol;Acc:1583193]	-
ENSRNOG00000027867	634.562	415.677	710.49	396.836	373.415	451.783	586.91	407.345	0.527397	0.0337362	0.999783	Rexo4	3	5500589	5510908	-	2349	protein_coding	REX4 homolog, 3'-5' exonuclease [Source:RGD Symbol;Acc:1306220]	-
ENSRNOG00000009243	691.965	832.378	692.098	623.466	513.683	552.297	738.814	563.149	0.391533	0.033799	0.999783	Oaf	8	47511719	47529689	-	1693	protein_coding	out at first homolog [Source:RGD Symbol;Acc:1305890]	-
novel.793	467.572	182.243	281.679	84.6333	123.208	268.742	310.498	158.861	0.968249	0.0339359	0.999783	-	16	62938713	62971292	-	8435	-	-	-
ENSRNOG00000061070	57.4028	21.5005	39.6868	21.6285	18.0073	15.8706	39.5301	18.5022	1.09254	0.0339656	0.999783	Irf4	17	34886739	34905117	-	4812	protein_coding	interferon regulatory factor 4 [Source:RGD Symbol;Acc:1308050]	IRF
ENSRNOG00000047988	2013.27	3782.05	2425.73	2018.03	1901.2	1729.9	2740.35	1883.04	0.541239	0.0340026	0.999783	Bola2	1	198120099	198121158	+	722	protein_coding	bolA family member 2 [Source:RGD Symbol;Acc:1565363]	-
ENSRNOG00000005277	511.407	173.028	210.049	176.79	152.589	171.403	298.162	166.927	0.836495	0.034229	0.999783	Ptprv	13	51935243	51955735	-	5744	protein_coding	protein tyrosine phosphatase, receptor type, V [Source:RGD Symbol;Acc:621123]	-
ENSRNOG00000032895	117.937	163.814	83.2454	68.647	63.4996	88.8754	121.665	73.674	0.724602	0.034278	0.999783	Cyp4f4	7	14891001	14907305	+	2217	protein_coding	cytochrome P450, family 4, subfamily f, polypeptide 4 [Source:RGD Symbol;Acc:708363]	-
ENSRNOG00000020431	2029.97	1840.86	1652.32	1540.33	1321.17	1457.98	1841.05	1439.83	0.354549	0.0343167	0.999783	Matk	7	11325254	11330278	-	1630	protein_coding	megakaryocyte-associated tyrosine kinase [Source:RGD Symbol;Acc:69058]	-
ENSRNOG00000003120	658.567	614.301	471.401	396.836	485.251	389.359	581.423	423.815	0.455538	0.0343385	0.999783	Prelp	13	50749514	50761355	-	3632	protein_coding	proline and arginine rich end leucine rich repeat protein [Source:RGD Symbol;Acc:620226]	-
ENSRNOG00000015550	5084.85	13992.8	4996.66	3745.5	5928.21	3936.97	8024.76	4536.89	0.822732	0.0345618	0.999783	Ptgds	3	2686123	2689084	-	786	protein_coding	prostaglandin D2 synthase [Source:RGD Symbol;Acc:3433]	-
novel.1696	27.1359	38.9058	29.0391	13.1652	17.0596	16.9287	31.6936	15.7178	1.01323	0.0345648	0.999783	-	7	2868977	2871141	+	1031	-	-	-
ENSRNOG00000034180	1069.78	1719.02	1226.42	981.747	981.874	945.888	1338.41	969.836	0.464655	0.0348833	0.999783	LOC100360781	10	64336200	64336546	+	347	protein_coding	ribosomal protein L37-like [Source:RGD Symbol;Acc:2321477]	-
ENSRNOG00000020687	1985.09	1881.81	1553.59	1537.51	1297.48	1337.36	1806.83	1390.78	0.377378	0.034975	0.999783	Dpf1	1	87248489	87258070	+	2349	protein_coding	double PHD fingers 1 [Source:RGD Symbol;Acc:61868]	-
ENSRNOG00000006747	1111.53	1313.58	1033.79	921.563	882.36	890.87	1152.97	898.264	0.36001	0.0351556	0.999783	Cc2d1a	19	25246913	25261946	-	3399	protein_coding	coiled-coil and C2 domain containing 1A [Source:RGD Symbol;Acc:1306108]	-
ENSRNOG00000007955	784.853	1373.99	976.681	757.939	781.898	654.927	1045.17	731.588	0.514474	0.0351874	0.999783	Timp4	4	147156948	147163467	-	1701	protein_coding	TIMP metallopeptidase inhibitor 4 [Source:RGD Symbol;Acc:69077]	-
ENSRNOG00000013190	589.684	919.404	674.675	565.163	536.429	463.422	727.921	521.671	0.48032	0.0352258	0.999783	Rnaset2	1	53174879	53192048	+	1185	protein_coding	ribonuclease T2 [Source:RGD Symbol;Acc:1309918]	-
ENSRNOG00000014081	5.21844	9.21452	14.5195	0.94037	0	4.23216	9.65084	1.72418	2.5235	0.0355431	0.999783	Nmur2	10	41392666	41408518	-	3302	protein_coding	neuromedin U receptor 2 [Source:RGD Symbol;Acc:621155]	-
ENSRNOG00000020694	2429.71	2650.71	1892.38	1921.18	1151.52	1788.09	2324.27	1620.26	0.520561	0.0356462	0.999783	Icam5	8	22050222	22057209	+	3117	protein_coding	intercellular adhesion molecule 5 [Source:RGD Symbol;Acc:1305039]	-
ENSRNOG00000016733	249.441	309.198	307.814	223.808	219.879	195.738	288.818	213.142	0.438034	0.0356801	0.999783	Rab13	2	189581644	189586338	+	1066	protein_coding	RAB13, member RAS oncogene family [Source:RGD Symbol;Acc:620880]	-
novel.2014	78.2766	145.385	104.541	84.6333	54.9698	56.0762	109.401	65.2264	0.744866	0.0358107	0.999783	-	9	61570996	61571591	-	596	-	PF00673:ribosomal L5P family C-terminus|PF00281:Ribosomal protein L5	-
ENSRNOG00000014783	161.772	137.194	146.163	101.56	119.417	84.6433	148.376	101.873	0.540535	0.0360528	0.999783	Pgghg	1	213737788	213742637	+	2317	protein_coding	protein-glucosylgalactosylhydroxylysine glucosidase [Source:RGD Symbol;Acc:1306015]	-
ENSRNOG00000037247	306.844	371.652	409.451	293.396	260.633	248.64	362.649	267.556	0.438696	0.0364414	0.999783	Rras	1	101012822	101016720	+	950	protein_coding	RAS related [Source:RGD Symbol;Acc:1311443]	-
ENSRNOG00000053037	12.5243	2.04767	18.3914	2.82111	1.89551	2.11608	10.9878	2.27757	2.27061	0.0364591	0.999783	AABR07024139.1	KL568432.1	4535	39528	+	4531	protein_coding	neuroendocrine convertase 1-like [Source:NCBI gene;Acc:100911216]	-
novel.359	982.111	898.928	815.998	708.099	674.802	737.454	899.012	706.785	0.347041	0.0365855	0.999783	-	10	75078226	75079615	-	1390	-	-	-
ENSRNOG00000003109	514.538	890.737	773.408	417.524	592.347	483.525	726.228	497.799	0.544949	0.0367652	0.999783	Btbd17	10	103334052	103340922	-	2749	protein_coding	BTB domain containing 17 [Source:RGD Symbol;Acc:1563331]	-
ENSRNOG00000056454	494.708	440.249	545.935	415.644	338.349	363.966	493.631	372.653	0.405653	0.0367847	0.999783	AC096600.1	1	266065344	266065402	-	59	miRNA		-
ENSRNOG00000017410	65.7524	23.5482	20.3274	15.0459	11.3731	19.0447	36.5426	15.1546	1.2708	0.0368864	0.999783	Loxhd1	18	73645907	73812271	+	7038	protein_coding	lipoxygenase homology domains 1 [Source:RGD Symbol;Acc:1304815]	-
ENSRNOG00000046602	59.4902	10.2384	23.2313	16.9267	5.68653	8.46433	30.9866	10.3592	1.57685	0.037345	0.999783	AABR07006030.1	1	214664537	214693043	+	7176	protein_coding		-
ENSRNOG00000043348	833.907	1604.35	1183.83	922.503	769.577	796.705	1207.36	829.595	0.541358	0.0374379	0.999783	LOC103694404	X	123705235	123708211	-	2126	protein_coding	60S ribosomal protein L39 [Source:RGD Symbol;Acc:9200697]	-
ENSRNOG00000000778	113.762	180.195	98.7329	88.3948	65.3951	89.9335	130.897	81.2411	0.688418	0.0378411	0.999783	Znrd1as1	20	2077072	2088389	-	3135	protein_coding	ZNRD1 antisense RNA 1 [Source:RGD Symbol;Acc:1564067]	-
ENSRNOG00000001191	691.965	631.707	615.629	520.965	539.273	432.739	646.434	497.659	0.376624	0.037933	0.999783	Tchp	12	47638274	47653638	-	2784	protein_coding	trichoplein, keratin filament binding [Source:RGD Symbol;Acc:1310813]	-
novel.495	8.34951	17.4052	33.8789	10.3441	4.73877	4.23216	19.8779	6.43834	1.62323	0.0380723	0.999783	-	12	22432925	22434714	-	1703	-	-	-
ENSRNOG00000050792	66.796	107.503	68.7258	56.4222	52.1265	32.7993	81.0082	47.116	0.778205	0.0382069	0.999783	Tnfaip6	3	37545238	37564699	+	1363	protein_coding	TNF alpha induced protein 6 [Source:RGD Symbol;Acc:621359]	-
novel.970	128.374	75.7638	83.2454	68.647	44.5445	60.3083	95.7943	57.8333	0.727511	0.0382496	0.999783	-	19	43643076	43646549	+	3474	-	-	-
ENSRNOG00000028711	531.237	535.466	484.953	423.167	414.169	372.43	517.219	403.255	0.358426	0.0382752	0.999783	Dgat1	7	117566368	117576737	-	1747	protein_coding	diacylglycerol O-acyltransferase 1 [Source:RGD Symbol;Acc:628673]	-
ENSRNOG00000000386	261.966	394.177	179.074	169.267	200.924	159.764	278.406	176.652	0.655445	0.0383026	0.999783	Pbld1	20	27103317	27117663	-	2027	protein_coding	phenazine biosynthesis-like protein domain containing 1 [Source:RGD Symbol;Acc:621263]	-
ENSRNOG00000034102	754.587	223.196	254.576	277.409	180.073	197.854	410.786	218.445	0.9106	0.0384311	0.999783	Plk5	7	12212911	12221330	-	2094	protein_coding	polo-like kinase 5 [Source:RGD Symbol;Acc:1305038]	-
ENSRNOG00000019848	1317.13	1295.15	671.771	137.294	174.387	736.396	1094.69	349.359	1.64809	0.0384847	0.999783	Rbm39	3	151691514	151724654	-	2671	protein_coding	RNA binding motif protein 39 [Source:RGD Symbol;Acc:1310071]	-
novel.1699	1510.22	4105.58	2129.53	1719	1557.16	1534.16	2581.78	1603.44	0.68717	0.038717	0.999783	-	7	11012840	11013377	+	538	-	-	-
ENSRNOG00000028505	3674.83	6627.29	4200.02	3702.24	3384.43	3053.51	4834.04	3380.06	0.516141	0.0390115	0.999783	Rps18l1	20	5441876	5445553	+	2490	protein_coding	ribosomal protein S18-like 1 [Source:RGD Symbol;Acc:2321678]	-
ENSRNOG00000012772	336.068	451.512	335.885	268.946	277.692	283.555	374.488	276.731	0.43644	0.0390564	0.999783	Nqo1	19	38422164	38437180	+	1579	protein_coding	NAD(P)H quinone dehydrogenase 1 [Source:RGD Symbol;Acc:2503]	-
novel.1835	176.383	1615.61	346.533	215.345	178.178	201.028	712.843	198.184	1.84673	0.039108	0.999783	-	8	52980226	52985290	+	5065	-	-	-
ENSRNOG00000000466	475.922	666.517	513.992	440.093	420.803	357.618	552.144	406.171	0.442437	0.0391299	0.999783	Hsd17b8	20	3817179	3819235	-	1634	protein_coding	hydroxysteroid (17-beta) dehydrogenase 8 [Source:RGD Symbol;Acc:1303158]	-
ENSRNOG00000021241	111.675	148.456	117.124	91.2159	60.6563	94.1656	125.752	82.0126	0.617915	0.0391378	0.999783	Gfra4	3	123578997	123581518	-	1008	protein_coding	GDNF family receptor alpha 4 [Source:RGD Symbol;Acc:620503]	-
ENSRNOG00000059538	589.684	580.515	812.127	450.437	546.855	457.074	660.775	484.789	0.446959	0.0391945	0.999783	Clec2g	4	162934195	162943981	+	2013	protein_coding	C-type lectin domain family 2, member G [Source:RGD Symbol;Acc:1563148]	-
ENSRNOG00000048328	6.26213	13.3099	16.4555	5.64222	0	2.11608	12.0092	2.5861	2.21161	0.0392161	0.999783	AABR07017849.1	15	31852416	31852848	+	339	protein_coding		-
ENSRNOG00000039265	312.063	479.155	308.782	277.409	273.901	198.912	366.667	250.074	0.551104	0.0393749	0.999783	Psmg4	17	31404578	31411957	-	576	protein_coding	proteasome assembly chaperone 4 [Source:RGD Symbol;Acc:1589955]	-
ENSRNOG00000021555	2.08738	36.8581	38.7188	5.64222	9.47755	6.34824	25.8881	7.15601	1.85551	0.0395598	0.999783	Mis18a	11	30879887	30893310	-	1491	protein_coding	MIS18 kinetochore protein A [Source:RGD Symbol;Acc:1310778]	-
ENSRNOG00000023385	6205.77	11733.2	7150.39	6497.96	5451.49	5320.89	8363.11	5756.78	0.538758	0.0396145	0.999783	Rpl37a	9	80002045	80005027	+	1269	protein_coding	ribosomal protein L37a [Source:RGD Symbol;Acc:2319947]	-
ENSRNOG00000019973	2334.73	3768.74	2837.12	2217.39	2138.14	2237.76	2980.2	2197.76	0.439393	0.039738	0.999783	Arl3	1	266287017	266333105	-	1357	protein_coding	ADP ribosylation factor like GTPase 3 [Source:RGD Symbol;Acc:69327]	-
ENSRNOG00000028730	81.4077	50.1679	47.4305	36.6744	31.2759	34.9153	59.6687	34.2886	0.797958	0.0397809	0.999783	Lcn12	3	2716534	2719513	-	920	protein_coding	lipocalin 12 [Source:RGD Symbol;Acc:1589474]	-
ENSRNOG00000013604	25.0485	19.4529	24.1992	9.4037	14.2163	5.2902	22.9002	9.63674	1.24056	0.0397996	0.999783	Gpx4	7	12516352	12519154	-	1762	protein_coding	glutathione peroxidase 4 [Source:RGD Symbol;Acc:69226]	-
ENSRNOG00000005108	2420.31	4819.19	2252.47	2278.52	1348.66	2279.02	3163.99	1968.73	0.684507	0.0399297	0.999783	Wfs1	14	78640620	78665966	+	3571	protein_coding	wolframin ER transmembrane glycoprotein [Source:RGD Symbol;Acc:68954]	-
ENSRNOG00000035636	26.0922	8.19069	23.2313	5.64222	2.84326	10.5804	19.1714	6.3553	1.60463	0.0400095	0.999783	Mirlet7b	7	126590627	126590711	+	85	miRNA	microRNA let-7b [Source:RGD Symbol;Acc:2325607]	-
ENSRNOG00000011716	137.767	210.91	164.555	94.037	109.94	138.603	171.077	114.193	0.584998	0.0400884	0.999783	Degs2	6	132591969	132608600	-	1284	protein_coding	delta(4)-desaturase, sphingolipid 2 [Source:RGD Symbol;Acc:1305023]	-
ENSRNOG00000043197	728.494	1069.91	732.753	583.97	674.802	590.387	843.719	616.386	0.452757	0.0401422	0.999783	LOC688613	7	123482255	123490023	+	823	protein_coding	hypothetical protein LOC688613 [Source:RGD Symbol;Acc:1586487]	-
ENSRNOG00000013463	362.16	258.007	276.839	192.776	231.252	223.247	299.002	215.758	0.470646	0.0402411	0.999783	Kcnj8	4	176782498	176789304	-	2527	protein_coding	potassium voltage-gated channel subfamily J member 8 [Source:RGD Symbol;Acc:2960]	-
ENSRNOG00000016751	1071.87	1070.93	797.607	779.567	780.95	645.405	980.136	735.307	0.41412	0.0403015	0.999783	Slc25a28	1	263420061	263431290	-	1509	protein_coding	solute carrier family 25 member 28 [Source:RGD Symbol;Acc:1584155]	-
ENSRNOG00000014762	275.534	394.177	277.807	232.271	221.775	229.595	315.839	227.88	0.47078	0.0404939	0.999783	Ppie	5	140822141	140834959	-	1248	protein_coding	peptidylprolyl isomerase E [Source:RGD Symbol;Acc:1311411]	-
ENSRNOG00000006984	608.47	428.987	492.697	400.598	320.341	399.939	510.051	373.626	0.449155	0.0407197	0.999783	Mapk11	7	130121687	130128604	-	2382	protein_coding	mitogen-activated protein kinase 11 [Source:RGD Symbol;Acc:1309340]	-
ENSRNOG00000008733	244.223	435.13	275.871	236.033	217.036	191.505	318.408	214.858	0.566908	0.0408195	0.999783	Lsm3	4	123162086	123168330	+	709	protein_coding	LSM3 homolog, U6 small nuclear RNA and mRNA degradation associated [Source:RGD Symbol;Acc:1305971]	-
ENSRNOG00000005034	1592.67	1733.35	1624.25	1450.99	1218.81	1291.87	1650.09	1320.56	0.321333	0.0412595	0.999783	Arhgef25	7	70469312	70476340	-	2104	protein_coding	Rho guanine nucleotide exchange factor 25 [Source:RGD Symbol;Acc:735210]	-
ENSRNOG00000002210	927.839	1342.25	766.632	682.709	799.905	658.101	1012.24	713.572	0.504166	0.0417491	0.999783	Hsd17b11	14	7073445	7104566	+	1594	protein_coding	hydroxysteroid (17-beta) dehydrogenase 11 [Source:RGD Symbol;Acc:1303235]	-
novel.1707	49.0533	47.0964	42.5907	33.8533	17.0596	25.393	46.2468	25.4353	0.861667	0.0417754	0.999783	-	7	20809612	20811187	+	1283	-	-	-
ENSRNOG00000059964	181.602	215.005	187.786	158.923	127.947	136.487	194.798	141.119	0.464617	0.0417841	0.999783	AABR07061825.2	4	147918410	147918653	-	243	pseudogene		-
novel.1531	6.26213	20.4767	8.71173	3.76148	2.84326	3.17412	11.8169	3.25962	1.85678	0.0419502	0.999783	-	5	108297	108953	-	657	-	-	-
ENSRNOG00000008845	1099	2006.72	1483.9	1105.88	1133.51	1015.72	1529.87	1085.04	0.495623	0.0421702	0.999783	Pdrg1	3	148487059	148493225	-	1192	protein_coding	p53 and DNA damage regulated 1 [Source:RGD Symbol;Acc:1305096]	-
ENSRNOG00000049402	1414.2	1830.62	1537.14	1197.09	1088.02	1380.74	1593.98	1221.95	0.383672	0.042325	0.999783	Nbl1	5	157524513	157535664	-	1795	protein_coding	NBL1, DAN family BMP antagonist [Source:RGD Symbol;Acc:3151]	-
ENSRNOG00000013110	596.99	996.192	721.137	492.754	624.571	526.904	771.44	548.076	0.493117	0.0423499	0.999783	Nudt2	5	57845819	57860658	+	905	protein_coding	nudix hydrolase 2 [Source:RGD Symbol;Acc:1303023]	-
ENSRNOG00000033473	2609.22	4715.79	2858.41	2718.61	2294.51	2014.51	3394.47	2342.55	0.535031	0.0424979	0.999783	Rpl36	9	10441259	10441834	-	318	protein_coding	ribosomal protein L36 [Source:RGD Symbol;Acc:62085]	-
ENSRNOG00000059660	3324.15	1845.98	2049.19	2014.27	1292.74	1574.36	2406.44	1627.13	0.564488	0.0425451	0.999783	AABR07065531.5	6	133667975	133676907	+	583	lincRNA		-
ENSRNOG00000008526	44.8786	37.8819	24.1992	16.9267	15.1641	22.2189	35.6533	18.1032	0.979489	0.0425548	0.999783	Pdzd3	8	48577952	48582353	-	2074	protein_coding	PDZ domain containing 3 [Source:RGD Symbol;Acc:1559807]	-
ENSRNOG00000003086	213.956	283.602	275.871	208.762	164.909	186.215	257.81	186.629	0.466423	0.0426795	0.999783	Cenpv	10	48846728	48860902	-	753	protein_coding	centromere protein V [Source:RGD Symbol;Acc:1565681]	-
ENSRNOG00000010746	3082.01	5911.63	3142.03	2927.37	2718.16	2603.84	4045.22	2749.79	0.556859	0.0427481	0.999783	Rpl32	4	147715473	147719072	-	541	protein_coding	ribosomal protein L32 [Source:RGD Symbol;Acc:621203]	-
novel.325	231.699	401.344	279.743	221.927	182.917	222.189	304.262	209.011	0.542025	0.0430844	0.999783	-	10	11514474	11515532	-	1059	-	-	-
ENSRNOG00000050828	305.801	353.223	257.48	225.689	232.2	222.189	305.501	226.692	0.429871	0.0432015	0.999783	Vkorc1	1	199337138	199341302	-	2385	protein_coding	vitamin K epoxide reductase complex, subunit 1 [Source:RGD Symbol;Acc:1303107]	-
novel.1193	20.8738	45.0488	62.918	14.1056	23.6939	23.2769	42.9469	20.3588	1.08093	0.0432989	0.999783	-	20	13715149	13722000	+	304	-	-	-
novel.1438	263.009	173.028	194.562	158.923	139.32	143.894	210.2	147.379	0.511551	0.0433221	0.999783	-	4	145010451	145017579	-	2919	-	-	-
ENSRNOG00000005965	78.2766	97.2644	160.683	64.8856	77.7159	62.4244	112.075	68.342	0.714409	0.0433551	0.999783	Irak4	7	135803698	135832652	+	3994	protein_coding	interleukin-1 receptor-associated kinase 4 [Source:RGD Symbol;Acc:1305303]	-
ENSRNOG00000010478	1.04369	0	27.1032	0.94037	0	1.05804	9.38228	0.666137	3.83282	0.0433731	0.999783	LOC500712	6	127941526	128080889	+	7022	protein_coding	Ab1-233 [Source:RGD Symbol;Acc:1562479]	-
ENSRNOG00000033722	159.684	109.55	113.252	40.4359	98.5665	85.7013	127.496	74.9012	0.768127	0.0434448	0.999783	Rnf207	5	169486257	169499268	-	2481	protein_coding	ring finger protein 207 [Source:RGD Symbol;Acc:1586262]	-
ENSRNOG00000017512	424.781	535.466	463.657	366.744	362.99	370.314	474.635	366.683	0.372375	0.043608	0.999783	Aldh3b1	1	219145459	219186860	-	2207	protein_coding	aldehyde dehydrogenase 3 family, member B1 [Source:RGD Symbol;Acc:1359546]	-
ENSRNOG00000018958	7535.43	16303.6	11105.5	7191.95	8175.33	8393.44	11648.2	7920.24	0.556498	0.0436601	0.999783	Mt3	19	11324698	11326139	-	413	protein_coding	metallothionein 3 [Source:RGD Symbol;Acc:621252]	-
ENSRNOG00000037087	237.961	443.321	286.519	261.423	206.611	160.822	322.6	209.619	0.621048	0.0438015	0.999783	LOC108351584	7	127081426	127081704	-	279	protein_coding	uncharacterized LOC108351584 [Source:RGD Symbol;Acc:11406985]	-
ENSRNOG00000002797	11.4806	14.3337	9.6797	6.58259	1.89551	1.05804	11.8313	3.17871	1.87908	0.0438444	0.999783	Gpr156	11	65285468	65350442	-	2379	protein_coding	G protein-coupled receptor 156 [Source:RGD Symbol;Acc:708438]	-
ENSRNOG00000021232	2119.73	2976.29	2278.6	2007.69	1892.67	1721.43	2458.21	1873.93	0.39144	0.0438999	0.999783	Ddrgk1	3	123195580	123206828	-	1573	protein_coding	DDRGK domain containing 1 [Source:RGD Symbol;Acc:1309979]	-
ENSRNOG00000053991	257.791	255.959	172.299	141.996	191.447	133.313	228.683	155.585	0.554163	0.0439156	0.999783	P3h1	5	138279506	138294262	+	2586	protein_coding	prolyl 3-hydroxylase 1 [Source:RGD Symbol;Acc:628823]	-
ENSRNOG00000032238	323.543	391.105	270.064	266.125	227.461	222.189	328.237	238.592	0.459369	0.0440634	0.999783	Plcd1	8	127753539	127782070	-	2745	protein_coding	phospholipase C, delta 1 [Source:RGD Symbol;Acc:3346]	-
ENSRNOG00000011747	437.305	582.562	406.547	313.143	396.162	331.167	475.472	346.824	0.454816	0.0441026	0.999783	Tmem205	8	22932175	22937909	-	1443	protein_coding	transmembrane protein 205 [Source:RGD Symbol;Acc:1563250]	-
ENSRNOG00000011424	34.4417	20.4767	27.1032	15.9863	10.4253	12.6965	27.3405	13.036	1.06724	0.0441082	0.999783	Cldn23	16	59988603	59990326	+	1724	protein_coding	claudin 23 [Source:RGD Symbol;Acc:1309001]	-
novel.2089	94.9756	198.624	112.284	115.666	52.1265	57.1342	135.295	74.9754	0.850042	0.0441597	0.999783	-	X	15930553	15939701	+	903	-	PF08333:Protein of unknown function (DUF1725)	-
ENSRNOG00000019566	11.4806	38.9058	15.4875	10.3441	8.52979	5.2902	21.9579	8.05469	1.44062	0.0444583	0.999783	LOC100911109	3	152143811	152148029	+	1335	protein_coding	sperm-associated antigen 4 protein-like [Source:RGD Symbol;Acc:6495088]	-
ENSRNOG00000011799	109.587	93.169	89.0532	73.3489	62.5518	60.3083	97.2698	65.403	0.570851	0.0445097	0.999783	Ccdc159	8	22937916	22946358	+	1754	protein_coding	coiled-coil domain containing 159 [Source:RGD Symbol;Acc:1308031]	-
ENSRNOG00000037467	6.26213	20.4767	3.87188	1.88074	2.84326	2.11608	10.2036	2.28003	2.15866	0.0445324	0.999783	Ffar3	1	89302039	89303968	-	1702	protein_coding	free fatty acid receptor 3 [Source:RGD Symbol;Acc:1311035]	-
novel.1528	43.8349	33.7866	44.5266	24.4496	19.9029	24.3349	40.716	22.8958	0.831902	0.0445993	0.999783	-	5	169168046	169169435	+	1390	-	-	-
ENSRNOG00000060449	3046.53	4227.42	3209.79	2644.32	2563.68	2857.77	3494.58	2688.59	0.378307	0.0449479	0.999783	Rps21	3	175629374	175630048	+	246	protein_coding	ribosomal protein S21 [Source:RGD Symbol;Acc:621038]	-
ENSRNOG00000019052	660.655	612.254	560.454	512.502	435.02	484.583	611.121	477.368	0.356187	0.0450054	0.999783	Ankzf1	9	82393672	82400530	+	2666	protein_coding	ankyrin repeat and zinc finger domain containing 1 [Source:RGD Symbol;Acc:1359242]	-
ENSRNOG00000036760	48.0097	58.3586	42.5907	26.3304	36.0147	23.2769	49.653	28.5407	0.79548	0.0452532	0.999783	Tmc5	1	188278469	188337308	+	3939	protein_coding	transmembrane channel-like 5 [Source:RGD Symbol;Acc:1307037]	-
ENSRNOG00000028323	667.96	900.975	625.308	547.296	588.556	498.337	731.415	544.73	0.424765	0.0452892	0.999783	Dhrsx	12	18516946	18521892	+	1645	protein_coding	dehydrogenase/reductase X-linked [Source:RGD Symbol;Acc:1305017]	-
ENSRNOG00000014272	6084.7	11931.8	6709.97	6081.38	5640.09	5248.94	8242.15	5656.8	0.543014	0.0453027	0.999783	Rpl35	3	23294814	23297774	-	446	protein_coding	ribosomal protein L35 [Source:RGD Symbol;Acc:1303007]	-
ENSRNOG00000013023	1788.88	3678.64	1765.58	1563.84	1720.18	1491.84	2411.03	1591.95	0.598794	0.0454338	0.999783	Nop53	1	77836196	77844189	-	1705	protein_coding	NOP53 ribosome biogenesis factor [Source:RGD Symbol;Acc:1303085]	-
ENSRNOG00000020464	785.897	1519.37	1104.45	816.241	842.554	718.41	1136.57	792.402	0.520297	0.0455675	0.999783	Mrpl54	7	11321057	11323577	+	611	protein_coding	mitochondrial ribosomal protein L54 [Source:RGD Symbol;Acc:1305694]	-
ENSRNOG00000049912	2496.5	4465.97	2999.74	2465.65	2331.48	2355.2	3320.74	2384.11	0.478043	0.0457358	0.999783	Atp5f1e	3	172563105	172566010	-	375	protein_coding	ATP synthase F1 subunit epsilon [Source:RGD Symbol;Acc:621374]	-
ENSRNOG00000018454	53617.4	91960.9	60537.8	53668.8	49550.5	45709.5	68705.4	49642.9	0.468831	0.045917	0.999783	Apoe	1	80612895	80617057	-	1555	protein_coding	apolipoprotein E [Source:RGD Symbol;Acc:2138]	-
novel.1819	8.34951	35.8342	21.2953	11.2844	4.73877	7.40629	21.8264	7.80983	1.48211	0.0460262	0.999783	-	8	22267886	22268656	+	472	-	-	-
ENSRNOG00000019627	94.9756	77.8115	60.0141	60.1837	40.7535	41.2636	77.6004	47.4003	0.708217	0.0460714	0.999783	Mybpc2	1	100506704	100530183	-	3658	protein_coding	myosin binding protein C, fast-type [Source:RGD Symbol;Acc:1311596]	-
ENSRNOG00000031834	738.931	1423.13	985.393	764.521	785.689	628.476	1049.15	726.229	0.530553	0.0462742	0.999783	Nkain4	3	176444544	176465162	-	1411	protein_coding	Sodium/potassium transporting ATPase interacting 4 [Source:RGD Symbol;Acc:1305809]	-
novel.1192	16.699	32.7627	20.3274	9.4037	14.2163	5.2902	23.263	9.63674	1.26371	0.0463352	0.999783	-	20	11922777	11924777	+	1369	-	-	-
ENSRNOG00000012475	301.626	666.517	315.558	282.111	275.797	259.22	427.9	272.376	0.651418	0.0463442	0.999783	Prr5	7	125576327	125613114	+	5666	protein_coding	proline rich 5 [Source:RGD Symbol;Acc:1307954]	-
ENSRNOG00000033316	1223.2	1380.13	1199.31	1063.56	1055.8	888.754	1267.55	1002.7	0.337805	0.0464378	0.999783	Foxo4	X	71155601	71162158	+	3310	protein_coding	forkhead box O4 [Source:RGD Symbol;Acc:1561201]	Fork_head
ENSRNOG00000008459	793.203	1235.77	764.696	716.562	676.697	616.838	931.223	670.032	0.474645	0.0466377	0.999783	Anapc13	8	111107358	111115774	+	616	protein_coding	anaphase promoting complex subunit 13 [Source:RGD Symbol;Acc:1583270]	-
ENSRNOG00000061778	7.30582	6.14301	0	0	0	0	4.48294	0	4.63292	0.0466752	0.999783	AABR07035780.6	12	22361578	22363364	+	1385	lincRNA		-
ENSRNOG00000000903	247.354	365.509	235.217	223.808	203.767	154.474	282.693	194.016	0.541761	0.0467787	0.999783	Asl	12	30165694	30178341	+	1789	protein_coding	argininosuccinate lyase [Source:RGD Symbol;Acc:619974]	-
ENSRNOG00000050453	69.9271	118.765	74.5337	53.6011	62.5518	46.5538	87.7419	54.2356	0.692235	0.046966	0.999783	AABR07002848.1	1	86873253	86888958	+	705	protein_coding		-
ENSRNOG00000021177	7472.81	8204	8299.37	6746.22	6556.57	6565.14	7992.06	6622.64	0.271169	0.0471273	0.999783	Cox8a	1	222466575	222468896	-	495	protein_coding	cytochrome c oxidase subunit 8A [Source:RGD Symbol;Acc:620638]	-
novel.1282	14.6116	28.6674	13.5516	9.4037	7.58204	5.2902	18.9435	7.42532	1.34441	0.0474571	0.999783	-	3	162167608	162172709	+	3469	-	-	-
ENSRNOG00000013578	280.752	262.102	251.672	202.18	210.402	195.738	264.842	202.773	0.384673	0.0475533	0.999783	Trem2	9	14611561	14618013	-	1157	protein_coding	triggering receptor expressed on myeloid cells 2 [Source:RGD Symbol;Acc:1309841]	-
ENSRNOG00000061536	7.30582	9.21452	1.93594	1.88074	0	0	6.15209	0.626914	3.25753	0.0475962	0.999783	RF00045	5	150529715	150529928	-	214	snoRNA		-
ENSRNOG00000019394	430	774.02	622.404	379.91	448.288	459.19	608.808	429.129	0.504898	0.0477653	0.999783	Mpv17l2	16	20432899	20435974	+	1694	protein_coding	MPV17 mitochondrial inner membrane protein like 2 [Source:RGD Symbol;Acc:1308064]	-
ENSRNOG00000019007	3646.65	6863.79	4374.25	3602.56	3587.25	3356.11	4961.57	3515.31	0.497126	0.0481736	0.999783	Rpl14	8	129240528	129243402	+	718	protein_coding	ribosomal protein L14 [Source:RGD Symbol;Acc:621180]	-
ENSRNOG00000025448	1411.07	1404.7	1308.69	1255.39	974.292	1011.49	1374.82	1080.39	0.347476	0.0482928	0.999783	Limd2	10	94350817	94352880	-	1145	protein_coding	LIM domain containing 2 [Source:RGD Symbol;Acc:1309967]	-
ENSRNOG00000015825	187.864	189.41	162.619	139.175	133.633	124.849	179.964	132.552	0.440002	0.0484491	0.999783	Aurkc	1	69958452	69963592	-	1108	protein_coding	aurora kinase C [Source:RGD Symbol;Acc:1309573]	-
ENSRNOG00000000480	797.378	742.281	595.301	562.341	564.862	519.498	711.653	548.9	0.374123	0.0485395	0.999783	Phf1	20	5526961	5531941	+	3489	protein_coding	PHD finger protein 1 [Source:RGD Symbol;Acc:1303205]	-
ENSRNOG00000038047	27.1359	148.456	27.1032	32.913	30.3282	16.9287	67.5651	26.7233	1.33549	0.0486715	0.999783	Mt1	17	78793336	78793724	+	389	protein_coding	metallothionein 1 [Source:RGD Symbol;Acc:3117]	-
ENSRNOG00000029686	193.082	97.2644	186.818	106.262	97.6188	103.688	159.055	102.523	0.633868	0.0489726	0.999783	LOC102555727	4	9809606	9810649	+	1041	pseudogene	quinone oxidoreductase-like protein 1-like [Source:RGD Symbol;Acc:7532340]	-
ENSRNOG00000007102	1228.42	1112.91	833.422	853.856	823.599	702.539	1058.25	793.331	0.415225	0.0494248	0.999783	Acss1	3	146420346	146470293	-	3595	protein_coding	acyl-CoA synthetase short-chain family member 1 [Source:RGD Symbol;Acc:1306246]	-
ENSRNOG00000057256	88.7135	136.17	122.932	64.8856	71.0816	93.1076	115.939	76.3583	0.605252	0.0496441	0.999783	Slc19a3	9	88764073	88816898	-	1488	protein_coding	solute carrier family 19 member 3 [Source:RGD Symbol;Acc:1311413]	-
ENSRNOG00000010551	348.592	308.175	392.996	262.363	253.998	284.613	349.921	266.992	0.391031	0.0496869	0.999783	Lhx2	3	22640545	22658446	+	1903	protein_coding	LIM homeobox 2 [Source:RGD Symbol;Acc:71076]	Homeobox
ENSRNOG00000004131	976.892	938.857	815.03	743.833	729.771	711.003	910.26	728.203	0.321645	0.0497864	0.999783	Pkn1	19	24803524	24831500	-	3087	protein_coding	protein kinase N1 [Source:RGD Symbol;Acc:69308]	-
ENSRNOG00000005975	2601.91	1872.6	1978.53	1010.9	785.689	2183.8	2151.01	1326.79	0.697339	0.0499074	0.999783	LOC100362027	7	73213581	73216251	-	348	protein_coding	ribosomal protein L30-like [Source:RGD Symbol;Acc:2318953]	-

## Sheet: CEA 308 HTd
gene_id	CEAHT1	CEAHT2	CEAHT3	CEANC1	CEANC2	CEANC3	CEAHT	CEANC	log2FoldChange	pvalue	padj	gene_name	gene_chr	gene_start	gene_end	gene_strand	gene_length	gene_biotype	gene_description	tf_family
ENSRNOG00000037984	91.8446	79.8592	43.5586	258.602	318.446	360.792	71.7541	312.613	-2.12522	1.6814e-11	1.63945e-07	LOC103689999	13	97941757	97963824	+	1869	protein_coding	saccharopine dehydrogenase-like oxidoreductase [Source:RGD Symbol;Acc:9250610]	-
ENSRNOG00000013552	206.65	231.387	276.839	471.126	712.712	662.334	238.292	615.39	-1.36803	1.26217e-08	6.14748e-05	Scd	1	264160129	264172729	-	4475	protein_coding	stearoyl-CoA desaturase [Source:RGD Symbol;Acc:621176]	-
ENSRNOG00000054165	52.1844	58.3586	59.0461	188.074	139.32	165.054	56.5297	164.149	-1.53738	1.5762e-08	6.14748e-05	LOC103692570	6	26426869	26445787	-	1449	protein_coding	dihydropyrimidinase-related protein 5-like [Source:RGD Symbol;Acc:9135001]	-
ENSRNOG00000008015	62.6213	83.9545	110.349	171.147	364.886	300.484	85.6415	278.839	-1.70152	1.27333e-06	0.00248313	Fos	6	109300433	109303299	+	1589	protein_coding	Fos proto-oncogene, AP-1 transcription factor subunit [Source:RGD Symbol;Acc:2626]	TF_bZIP
ENSRNOG00000007607	534.368	393.153	407.515	742.893	1346.76	1077.09	445.012	1055.58	-1.24626	2.50011e-06	0.00443223	Nr4a1	7	142905758	142920216	+	2660	protein_coding	nuclear receptor subfamily 4, group A, member 1 [Source:RGD Symbol;Acc:620029]	NGFIB-like
ENSRNOG00000000640	97.063	65.5255	58.0782	146.698	344.035	239.117	73.5556	243.283	-1.72686	3.03034e-06	0.00492456	Egr2	20	22454463	22459025	-	3233	protein_coding	early growth response 2 [Source:RGD Symbol;Acc:621608]	zf-C2H2
ENSRNOG00000046068	14.6116	15.3575	22.2633	16.9267	235.991	271.916	17.4108	174.945	-3.32701	3.89834e-06	0.0058478	AABR07027088.1	17	14087182	14091766	-	462	protein_coding		-
ENSRNOG00000057009	42.7912	14.3337	17.4235	160.803	84.3502	94.1656	24.8495	113.106	-2.19027	5.63223e-06	0.00723986	LOC103693189	9	3896337	3899315	+	522	protein_coding	protein tyrosine phosphatase type IVA 1 [Source:RGD Symbol;Acc:9374124]	-
ENSRNOG00000060629	17.7427	5.11918	15.4875	52.6607	64.4473	62.4244	12.7831	59.8442	-2.22586	6.34923e-06	0.00728331	LOC103694855	AABR07024041.1	23532	31048	-	683	protein_coding	hemoglobin subunit beta-2-like [Source:RGD Symbol;Acc:9285450]	-
ENSRNOG00000020117	41.7475	31.7389	12.5836	208.762	46.44	211.608	28.69	155.603	-2.44136	3.00482e-05	0.0282401	LOC108348098	1	220325352	220334615	+	1260	protein_coding	breast cancer metastasis-suppressor 1 homolog [Source:RGD Symbol;Acc:11501278]	-
ENSRNOG00000039668	11.4806	6.14301	7.74376	25.39	101.41	31.7412	8.45578	52.847	-2.64694	7.7786e-05	0.0561817	Col8a1	11	44877859	45007891	+	4333	protein_coding	collagen type VIII alpha 1 chain [Source:RGD Symbol;Acc:1309361]	-
ENSRNOG00000015267	5.21844	8.19069	4.83985	33.8533	10.4253	135.429	6.08299	59.9026	-3.29832	8.94521e-05	0.0621286	Aldh18a1	1	259057402	259089642	-	3475	protein_coding	aldehyde dehydrogenase 18 family, member A1 [Source:RGD Symbol;Acc:1311431]	-
ENSRNOG00000053047	8.34951	13.3099	4.83985	31.0322	75.8204	32.7993	8.83307	46.5506	-2.40338	9.23917e-05	0.0621286	Top2a	10	86901007	86932154	-	5589	protein_coding	DNA topoisomerase II alpha [Source:RGD Symbol;Acc:62048]	-
ENSRNOG00000049123	1.04369	0	0	78.0507	9.47755	1.05804	0.347896	29.5288	-6.35052	0.00015878	0.0998829	AABR07066510.1	9	9931441	9936247	-	1857	protein_coding		-
ENSRNOG00000053541	41.7475	49.1441	14.5195	93.0967	163.962	88.8754	35.1371	115.311	-1.71805	0.000284834	0.163121	Kansl2	7	140132469	140147984	-	1467	protein_coding	KAT8 regulatory NSL complex subunit 2 [Source:RGD Symbol;Acc:1303127]	-
ENSRNOG00000016043	7289.12	7556.93	9189.9	11808.2	14758.4	11624.7	8011.98	12730.5	-0.668042	0.000312739	0.169409	Aqp4	18	6765945	6782996	-	5419	protein_coding	aquaporin 4 [Source:RGD Symbol;Acc:2143]	-
ENSRNOG00000055012	145.073	92.1452	43.5586	305.62	162.066	388.301	93.5922	285.329	-1.60912	0.000322834	0.170151	LOC108348078	17	89800934	89838986	-	2980	protein_coding	ATP-dependent zinc metalloprotease YME1L1 [Source:RGD Symbol;Acc:11358998]	-
ENSRNOG00000024365	5.21844	3.07151	1.93594	18.8074	29.3804	17.9867	3.40863	22.0582	-2.70469	0.000353596	0.173114	Ect2	2	112769385	112831476	-	4056	protein_coding	epithelial cell transforming 2 [Source:RGD Symbol;Acc:1308524]	-
ENSRNOG00000019422	1607.28	1244.98	1312.57	2198.59	2094.54	2066.35	1388.28	2119.83	-0.610784	0.00036098	0.173114	Egr1	18	27657628	27661429	+	3130	protein_coding	early growth response 1 [Source:RGD Symbol;Acc:2544]	zf-C2H2
ENSRNOG00000045989	2.08738	0	0	115.666	2.84326	176.693	0.695792	98.4005	-7.16142	0.00050639	0.235122	Hba-a3	10	15577249	15577977	-	429	protein_coding	hemoglobin alpha, adult chain 3 [Source:RGD Symbol;Acc:1359209]	-
ENSRNOG00000016552	4439.85	4158.82	5816.53	6829.91	8489.99	7688.78	4805.07	7669.56	-0.674538	0.000622906	0.282495	Hmgcs1	2	52431601	52445055	+	3220	protein_coding	3-hydroxy-3-methylglutaryl-CoA synthase 1 [Source:RGD Symbol;Acc:70970]	-
ENSRNOG00000046968	19.8301	15.3575	7.74376	59.2433	59.7086	29.6251	14.3105	49.5257	-1.79855	0.000694885	0.307976	Nol8	17	14565794	14589154	-	4617	protein_coding	nucleolar protein 8 [Source:RGD Symbol;Acc:1309551]	-
ENSRNOG00000016000	89.7572	62.454	42.5907	453.259	149.745	88.8754	64.9339	230.626	-1.83018	0.000738119	0.316008	LOC100911417	2	208408890	208420163	-	2063	protein_coding	ATP synthase subunit b, mitochondrial-like [Source:RGD Symbol;Acc:6493308]	-
ENSRNOG00000004921	6.26213	6.14301	4.83985	16.9267	42.649	22.2189	5.74833	27.2648	-2.24928	0.000841068	0.341701	Nusap1	3	111422267	111452971	+	4207	protein_coding	nucleolar and spindle associated protein 1 [Source:RGD Symbol;Acc:1305764]	-
ENSRNOG00000047261	106.456	133.099	71.6298	252.96	208.506	170.345	103.728	210.603	-1.02367	0.000880192	0.346625	AABR07031445.1	18	14756684	14964991	+	1747	protein_coding		-
ENSRNOG00000031367	15.6553	10.2384	12.5836	221.927	18.0073	22.2189	12.8258	87.3845	-2.76981	0.000888736	0.346625	LOC103689983	X	158623240	158655198	-	1223	protein_coding	hypoxanthine-guanine phosphoribosyltransferase [Source:RGD Symbol;Acc:9163824]	-
ENSRNOG00000002824	13.5679	3.07151	9.6797	157.982	20.8506	15.8706	8.77305	64.9011	-2.88894	0.000912477	0.348906	NEWGENE_1559832	X	73762691	73778674	-	2607	protein_coding	ring finger protein, LIM domain interacting [Source:RGD Symbol;Acc:11393862]	-
ENSRNOG00000059539	92.8882	95.2167	140.356	152.34	1608.34	666.566	109.487	809.082	-2.88539	0.000961128	0.360442	Tagln3	11	60072727	60086553	+	1400	protein_coding	transgelin 3 [Source:RGD Symbol;Acc:69301]	-
ENSRNOG00000020440	667.96	715.661	1029.92	1230.94	1429.21	1327.84	804.514	1329.33	-0.724186	0.000999294	0.367683	Fads2	1	226114413	226152524	-	1359	protein_coding	fatty acid desaturase 2 [Source:RGD Symbol;Acc:68339]	-
ENSRNOG00000002919	5819.61	7198.59	5076.03	9139.46	14628.6	8626.21	6031.41	10798.1	-0.840243	0.00102094	0.36869	Gfap	10	90990762	90999506	-	3661	protein_coding	glial fibrillary acidic protein [Source:RGD Symbol;Acc:2679]	-
ENSRNOG00000026143	2.08738	4.09534	3.87188	17.867	21.7984	15.8706	3.35153	18.512	-2.46267	0.0012206	0.425052	Ckap2l	3	121796238	121822436	-	2449	protein_coding	cytoskeleton associated protein 2-like [Source:RGD Symbol;Acc:1590645]	-
ENSRNOG00000009540	78.2766	76.7877	73.5657	110.023	160.171	149.184	76.21	139.793	-0.874911	0.0015229	0.50025	Gpr3	5	151394524	151397603	-	2102	protein_coding	G protein-coupled receptor 3 [Source:RGD Symbol;Acc:628686]	-
ENSRNOG00000020369	311.019	380.867	447.202	616.883	1155.31	522.672	379.696	764.956	-1.01059	0.00161779	0.512355	Igf2	1	215828102	215846911	-	5641	protein_coding	insulin-like growth factor 2 [Source:RGD Symbol;Acc:2870]	-
ENSRNOG00000056069	10.4369	7.16685	7.74376	28.2111	36.9624	22.2189	8.44916	29.1308	-1.78982	0.00164194	0.512355	Kif11	1	256035866	256088299	+	4731	protein_coding	kinesin family member 11 [Source:RGD Symbol;Acc:621258]	-
ENSRNOG00000016164	3.13106	0	4.83985	8.46333	4.73877	94.1656	2.65697	35.7892	-3.74226	0.00165552	0.512355	Fcrl2	2	186595051	186606172	-	1530	protein_coding	Fc receptor-like 2 [Source:RGD Symbol;Acc:1306885]	-
ENSRNOG00000025587	13.5679	33.7866	42.5907	76.17	96.671	66.6566	29.9817	79.8325	-1.41016	0.00168149	0.512355	Plagl1	1	7252349	7259035	+	4642	protein_coding	PLAG1 like zinc finger 1 [Source:RGD Symbol;Acc:3014]	zf-C2H2
ENSRNOG00000052837	5.21844	3.07151	3.87188	12.2248	33.1714	17.9867	4.05394	21.1276	-2.3845	0.00187925	0.551126	Dcun1d2	16	81008176	81028656	-	2696	protein_coding	defective in cullin neddylation 1 domain containing 2 [Source:RGD Symbol;Acc:1582994]	-
ENSRNOG00000020480	2290.9	2223.77	3105.25	3483.13	4136.95	4032.19	2539.97	3884.09	-0.612647	0.00196214	0.551126	Fads1	1	226234074	226249138	+	3416	protein_coding	fatty acid desaturase 1 [Source:RGD Symbol;Acc:621678]	-
ENSRNOG00000017427	352.767	319.437	374.604	536.951	461.557	564.994	348.936	521.167	-0.578245	0.00211974	0.566553	Pfn2	2	147955196	148050438	-	1082	protein_coding	profilin 2 [Source:RGD Symbol;Acc:621826]	-
ENSRNOG00000013937	56.3592	37.8819	60.0141	77.1104	112.783	138.603	51.4184	109.499	-1.08822	0.00221328	0.58326	Ankrd34c	8	97105071	97115027	-	2480	protein_coding	ankyrin repeat domain 34C [Source:RGD Symbol;Acc:1305403]	-
ENSRNOG00000018018	161.772	30.7151	54.2063	277.409	126.999	413.694	82.231	272.701	-1.73007	0.00229687	0.597217	Kcnip2	1	262892545	262916361	+	2786	protein_coding	potassium voltage-gated channel interacting protein 2 [Source:RGD Symbol;Acc:70887]	-
ENSRNOG00000008934	219.175	200.672	271.999	323.487	407.535	371.372	230.615	367.465	-0.6714	0.0023491	0.60276	Tmem65	7	98605722	98709649	-	2453	protein_coding	transmembrane protein 65 [Source:RGD Symbol;Acc:1563224]	-
ENSRNOG00000050104	169.077	127.979	161.651	145.757	396.162	574.516	152.903	372.145	-1.28257	0.00251086	0.621563	LOC108348122	1	90962707	90978907	-	3564	protein_coding	CAP-Gly domain-containing linker protein 3 [Source:RGD Symbol;Acc:11400992]	-
ENSRNOG00000019346	26.0922	10.2384	11.6156	9.4037	204.715	56.0762	15.9821	90.065	-2.49652	0.0025708	0.621908	LOC103693999	16	81549204	81587080	-	3656	protein_coding	transmembrane and coiled-coil domain-containing protein 3 [Source:RGD Symbol;Acc:9333008]	-
ENSRNOG00000010997	1078.13	596.896	1169.31	1673.86	2017.77	1422.01	948.111	1704.55	-0.846258	0.00260329	0.621908	Ednrb	15	88006977	88036354	-	1994	protein_coding	endothelin receptor type B [Source:RGD Symbol;Acc:2536]	-
ENSRNOG00000047057	93.9319	87.026	86.1493	165.505	115.626	220.072	89.0358	167.068	-0.906659	0.00317924	0.720912	Gpr26	1	203971152	203988709	+	1172	protein_coding	G protein-coupled receptor 26 [Source:RGD Symbol;Acc:619843]	-
ENSRNOG00000061989	28.1796	28.6674	28.0711	66.7663	52.1265	58.1922	28.306	59.0284	-1.06061	0.00326678	0.732246	Nkrf	X	123502096	123515720	-	1157	protein_coding	NFKB repressing factor [Source:RGD Symbol;Acc:6500424]	-
ENSRNOG00000003388	3.13106	9.21452	3.87188	14.1056	46.44	16.9287	5.40582	25.8247	-2.25929	0.00375552	0.796047	Cenpf	13	108132499	108178609	-	10069	protein_coding	centromere protein F [Source:RGD Symbol;Acc:628667]	-
ENSRNOG00000026051	0	1.02384	0.96797	1.88074	66.3428	0	0.663935	22.7412	-5.08873	0.00421912	0.835906	AABR07044362.1	20	3135791	3140610	+	1131	unprocessed_pseudogene		-
ENSRNOG00000058862	7.30582	2.04767	1.93594	1.88074	47.3877	39.1475	3.76314	29.472	-2.97483	0.00424361	0.835906	AABR07051308.1	3	4730990	4772154	+	2788	lincRNA		-
ENSRNOG00000023340	25.0485	23.5482	29.0391	38.5552	207.558	34.9153	25.8786	93.6763	-1.85662	0.00449855	0.868577	Tmem72	4	148817514	148845267	-	5828	protein_coding	transmembrane protein 72 [Source:RGD Symbol;Acc:1308850]	-
ENSRNOG00000004624	242.136	254.935	300.071	384.611	424.594	362.908	265.714	390.705	-0.555985	0.00496468	0.92206	Rnd3	3	36642587	36660758	-	2820	protein_coding	Rho family GTPase 3 [Source:RGD Symbol;Acc:1359690]	-
ENSRNOG00000011921	225.437	176.1	254.576	319.726	314.655	399.939	218.704	344.773	-0.655551	0.00523173	0.953494	Dusp4	16	61078175	61091169	-	3976	protein_coding	dual specificity phosphatase 4 [Source:RGD Symbol;Acc:620625]	-
ENSRNOG00000023093	8.34951	7.16685	5.80782	22.5689	25.5894	20.1028	7.10806	22.7537	-1.68282	0.00529937	0.956879	Mis18bp1	6	86879719	86924146	-	3690	protein_coding	MIS18 binding protein 1 [Source:RGD Symbol;Acc:1594757]	MYB
ENSRNOG00000019996	1139.71	1000.29	1420.98	1603.33	1890.77	1706.62	1186.99	1733.57	-0.54628	0.00535789	0.958571	Slc16a1	2	207108552	207128554	+	2487	protein_coding	solute carrier family 16 member 1 [Source:RGD Symbol;Acc:3690]	-
ENSRNOG00000048411	30.267	28.6674	35.8149	58.303	67.2906	60.3083	31.5831	61.9673	-0.971269	0.00541316	0.959654	Uhrf1	9	10738222	10757954	-	3856	protein_coding	ubiquitin-like with PHD and ring finger domains 1 [Source:RGD Symbol;Acc:1595855]	-
ENSRNOG00000004100	68.8834	81.9069	54.2063	74.2893	198.081	171.403	68.3322	147.924	-1.1143	0.00552309	0.961659	Trib1	7	99954492	99961026	+	1972	protein_coding	tribbles pseudokinase 1 [Source:RGD Symbol;Acc:621596]	-
ENSRNOG00000010947	142.985	117.741	94.861	195.597	269.162	160.822	118.529	208.527	-0.816879	0.00575636	0.976129	Mmp14	15	33074441	33083655	+	2437	protein_coding	matrix metallopeptidase 14 [Source:RGD Symbol;Acc:620198]	-
ENSRNOG00000008450	8.34951	5.11918	5.80782	22.5689	23.6939	17.9867	6.4255	21.4165	-1.74102	0.00593404	0.980676	LOC100359539	19	25391700	25394229	+	2530	protein_coding	ribonucleotide reductase M2 polypeptide [Source:RGD Symbol;Acc:2323655]	-
ENSRNOG00000045636	4887.59	4337.99	4848.56	5794.56	6614.38	6213.87	4691.38	6207.61	-0.404015	0.00658994	0.999783	Fasn	10	109987735	110005901	-	9139	protein_coding	fatty acid synthase [Source:RGD Symbol;Acc:620665]	-
ENSRNOG00000007234	3242.74	3411.42	3868.97	4133.87	5516.88	5123.03	3507.71	4924.59	-0.489411	0.00722959	0.999783	Cyp51	4	27175243	27194018	+	3341	protein_coding	cytochrome P450, family 51 [Source:RGD Symbol;Acc:2481]	-
ENSRNOG00000012367	893.397	486.322	934.091	1092.71	1296.53	1487.61	771.27	1292.28	-0.744396	0.00732049	0.999783	Pcdh7	14	55072200	55081551	-	3600	protein_coding	protocadherin 7 [Source:RGD Symbol;Acc:1303209]	-
ENSRNOG00000043465	1192.94	581.539	605.949	1042.87	1752.4	1548.97	793.474	1448.08	-0.868029	0.00742616	0.999783	Arc	7	115907097	115910541	-	3026	protein_coding	activity-regulated cytoskeleton-associated protein [Source:RGD Symbol;Acc:62037]	-
ENSRNOG00000008765	345.461	324.556	394.932	555.759	446.393	524.788	354.983	508.98	-0.519431	0.00770579	0.999783	Zfhx4	2	98423569	98610368	-	13927	protein_coding	zinc finger homeobox 4 [Source:RGD Symbol;Acc:1563022]	Homeobox
ENSRNOG00000058645	85.5824	142.313	222.633	122.248	718.398	363.966	150.176	401.537	-1.41836	0.00798853	0.999783	Tnc	5	79789671	79874671	-	7213	protein_coding	tenascin C [Source:RGD Symbol;Acc:621057]	-
ENSRNOG00000019265	42.7912	15.3575	30.0071	92.1563	54.9698	58.1922	29.3853	68.4394	-1.22144	0.00819361	0.999783	Pcdh12	18	31414250	31430973	-	5331	protein_coding	protocadherin 12 [Source:RGD Symbol;Acc:619917]	-
ENSRNOG00000048036	1245.12	772.996	1455.83	1612.74	2088.85	1888.6	1157.98	1863.4	-0.686201	0.00825235	0.999783	Ncan	16	21050243	21076707	+	5201	protein_coding	neurocan [Source:RGD Symbol;Acc:619941]	-
ENSRNOG00000010589	58.4465	68.597	77.4376	122.248	185.76	84.6433	68.1604	130.884	-0.942102	0.00841933	0.999783	LOC103689968	2	78103387	78276927	+	5138	protein_coding	protein FAM134B [Source:RGD Symbol;Acc:9390936]	zf-C2H2
novel.544	8.34951	4.09534	0.96797	84.6333	5.68653	7.40629	4.47094	32.5754	-2.87394	0.00841958	0.999783	-	13	97628076	97659919	+	1057	-	-	-
ENSRNOG00000028137	53.2281	30.7151	27.1032	75.2296	70.1339	75.1209	37.0154	73.4948	-0.992178	0.00852041	0.999783	Mki67	1	207993895	208020454	-	9880	protein_coding	marker of proliferation Ki-67 [Source:RGD Symbol;Acc:1305476]	-
novel.207	0	0	0.96797	42.3167	0	1.05804	0.322657	14.4582	-5.32039	0.00871477	0.999783	-	1	189500826	189512436	-	2561	-	-	-
ENSRNOG00000001582	64.7087	48.1203	70.6618	88.3948	117.522	113.21	61.1636	106.376	-0.796995	0.00918943	0.999783	Bach1	11	27364916	27398842	+	3606	protein_coding	BTB domain and CNC homolog 1 [Source:RGD Symbol;Acc:1306693]	TF_bZIP
ENSRNOG00000008570	1092.74	1008.48	1511	1367.3	2074.64	2373.19	1204.07	1938.37	-0.686663	0.00933599	0.999783	Cadps	15	15275541	15667778	+	3447	protein_coding	calcium dependent secretion activator [Source:RGD Symbol;Acc:708573]	-
ENSRNOG00000046156	5.21844	0	1.93594	3.76148	15.1641	35.9734	2.38479	18.2996	-2.94205	0.00947472	0.999783	Zbtb33	X	124321551	124323960	+	2410	protein_coding	zinc finger and BTB domain containing 33 [Source:RGD Symbol;Acc:1566309]	ZBTB
ENSRNOG00000006919	180.558	124.908	185.85	263.304	235.043	260.278	163.772	252.875	-0.626224	0.00959972	0.999783	Clvs1	5	22380334	22578297	+	1619	protein_coding	clavesin 1 [Source:RGD Symbol;Acc:1564200]	-
ENSRNOG00000033527	10.4369	8.19069	12.5836	22.5689	39.8057	23.2769	10.4037	28.5505	-1.45592	0.00984819	0.999783	Pappa1	5	80920568	81150940	+	5159	protein_coding	pappalysin 1 [Source:RGD Symbol;Acc:1307742]	-
ENSRNOG00000027276	130.461	69.6208	119.06	141.996	214.193	212.666	106.381	189.618	-0.833203	0.0099192	0.999783	Xkr4	5	15747614	16140896	-	1944	protein_coding	XK related 4 [Source:RGD Symbol;Acc:1549780]	-
ENSRNOG00000046969	149.247	118.765	128.74	188.074	187.655	226.421	132.251	200.717	-0.601326	0.00993893	0.999783	AABR07034438.1	11	71634392	71695000	-	1693	protein_coding		-
ENSRNOG00000027341	749.368	584.61	742.433	818.122	1055.8	1174.43	692.137	1016.12	-0.553618	0.00997269	0.999783	Tenm2	10	20844899	21265026	-	9328	protein_coding	teneurin transmembrane protein 2 [Source:RGD Symbol;Acc:727907]	-
ENSRNOG00000015502	110.631	92.1452	123.9	115.666	629.309	134.371	108.892	293.115	-1.42884	0.0100149	0.999783	Hiatl3	2	219662064	219693629	-	1856	protein_coding	hippocampus abundant transcript-like 3 [Source:RGD Symbol;Acc:1305281]	-
ENSRNOG00000005964	79.3203	66.5493	145.195	164.565	181.969	181.983	97.0217	176.172	-0.858592	0.0102768	0.999783	Nr4a3	5	63781801	63821637	+	4394	protein_coding	nuclear receptor subfamily 4, group A, member 3 [Source:RGD Symbol;Acc:61882]	NGFIB-like
ENSRNOG00000051631	6.26213	3.07151	3.87188	16.9267	19.9029	12.6965	4.40184	16.5087	-1.91279	0.0102947	0.999783	AABR07024907.1	16	21767929	21768267	-	339	processed_pseudogene		-
ENSRNOG00000060831	53.2281	17.4052	39.6868	88.3948	94.7755	60.3083	36.7734	81.1595	-1.14373	0.0106356	0.999783	Clca1	2	250897969	250923744	-	3652	protein_coding	chloride channel accessory 1 [Source:RGD Symbol;Acc:1306258]	-
ENSRNOG00000004160	340.242	382.915	332.014	518.144	438.811	504.685	351.723	487.213	-0.470107	0.0107835	0.999783	Prps2	X	28435507	28472880	+	3564	protein_coding	phosphoribosyl pyrophosphate synthetase 2 [Source:RGD Symbol;Acc:3415]	-
ENSRNOG00000037600	0	1.02384	0	15.0459	1.89551	5.2902	0.341279	7.41055	-4.35632	0.011463	0.999783	Sim1	20	55594676	55673995	+	7672	protein_coding	SIM bHLH transcription factor 1 [Source:RGD Symbol;Acc:1309949]	bHLH
ENSRNOG00000027400	38.6165	37.8819	59.0461	62.0644	95.7233	99.4558	45.1815	85.7478	-0.921047	0.0116175	0.999783	Vwc2l	9	77834091	78021846	+	1369	protein_coding	von Willebrand factor C domain-containing protein 2-like [Source:RGD Symbol;Acc:1565501]	-
ENSRNOG00000005758	170.121	273.364	286.519	304.68	475.773	415.81	243.335	398.754	-0.711886	0.0119664	0.999783	Btbd11	7	24043126	24313885	-	3425	protein_coding	BTB (POZ) domain containing 11 [Source:MGI Symbol;Acc:MGI:1921257]	-
ENSRNOG00000016561	5.21844	2.04767	0	12.2248	12.3208	15.8706	2.42204	13.4721	-2.49233	0.0123492	0.999783	Pclaf	8	71514281	71526182	+	333	protein_coding	PCNA clamp associated factor [Source:RGD Symbol;Acc:1303041]	-
ENSRNOG00000013867	163.859	271.316	188.754	406.24	211.349	551.239	207.977	389.61	-0.905033	0.012563	0.999783	Fgf1	18	32273770	32359824	+	4493	protein_coding	fibroblast growth factor 1 [Source:RGD Symbol;Acc:2605]	-
ENSRNOG00000045760	57.4028	120.813	76.4696	107.202	201.872	175.635	84.895	161.57	-0.927987	0.0126507	0.999783	LOC108348080	5	137670123	137674802	+	1298	protein_coding	probable rRNA-processing protein EBP2 [Source:RGD Symbol;Acc:11496438]	-
ENSRNOG00000042731	436.262	765.829	745.337	989.27	1095.6	915.205	649.142	1000.03	-0.623292	0.0134495	0.999783	Slc25a18	4	153330069	153350446	+	1964	protein_coding	solute carrier family 25 member 18 [Source:RGD Symbol;Acc:1590470]	-
ENSRNOG00000047914	2.08738	4.09534	3.87188	52.6607	5.68653	4.23216	3.35153	20.8598	-2.63864	0.0143403	0.999783	LOC100912034	4	28989115	28993621	+	869	protein_coding	guanine nucleotide-binding protein G(I)/G(S)/G(O) subunit gamma-11-like [Source:RGD Symbol;Acc:6489513]	-
ENSRNOG00000011016	131.505	62.454	106.477	174.909	206.611	143.894	100.145	175.138	-0.80726	0.0144616	0.999783	Slc7a2	16	54460067	54513349	-	2637	protein_coding	solute carrier family 7 member 2 [Source:RGD Symbol;Acc:68387]	-
ENSRNOG00000008053	339.199	170.981	352.341	417.524	464.4	553.355	287.507	478.427	-0.73419	0.0148049	0.999783	Atp8a2	15	40000322	40428800	-	3789	protein_coding	ATPase phospholipid transporting 8A2 [Source:RGD Symbol;Acc:1594597]	-
ENSRNOG00000002323	176.383	147.432	198.434	284.932	234.095	246.524	174.083	255.184	-0.55145	0.0151434	0.999783	RGD1566265	X	78870964	78911601	-	1227	protein_coding	similar to RIKEN cDNA 2610002M06 [Source:RGD Symbol;Acc:1566265]	-
ENSRNOG00000003253	3205.17	3732.9	4669.49	4749.81	8802.75	4997.13	3869.19	6183.23	-0.676325	0.0156747	0.999783	Qdpr	14	70164650	70178284	+	1330	protein_coding	quinoid dihydropteridine reductase [Source:RGD Symbol;Acc:619915]	-
ENSRNOG00000057367	5358.3	7408.47	7687.62	9178.01	10138.1	8989.11	6818.13	9435.09	-0.46864	0.0159177	0.999783	Glud1	16	10662021	10695557	+	2867	protein_coding	glutamate dehydrogenase 1 [Source:RGD Symbol;Acc:2708]	-
novel.1299	103.325	122.86	126.804	157.982	206.611	168.228	117.663	177.607	-0.593735	0.0159486	0.999783	-	3	12992850	13000112	-	4470	-	-	-
novel.1429	5.21844	0	0	2.82111	26.5371	17.9867	1.73948	15.7816	-3.1984	0.0160275	0.999783	-	4	106660555	106661365	-	811	-	-	-
ENSRNOG00000014183	767.111	495.536	801.479	1053.21	921.218	1061.21	688.042	1011.88	-0.556285	0.0160668	0.999783	Gnaq	1	233382708	233622786	+	1348	protein_coding	G protein subunit alpha q [Source:RGD Symbol;Acc:620770]	-
ENSRNOG00000008305	2632.18	2645.59	2800.34	3142.72	3620.42	3567.71	2692.7	3443.62	-0.354799	0.0162171	0.999783	Sc5d	8	46525400	46537050	-	4877	protein_coding	sterol-C5-desaturase [Source:RGD Symbol;Acc:620775]	-
ENSRNOG00000004473	294.32	174.052	301.039	350.758	418.908	425.332	256.47	398.333	-0.63473	0.0163866	0.999783	Ppargc1a	14	63095720	63187009	+	2737	protein_coding	PPARG coactivator 1 alpha [Source:RGD Symbol;Acc:620925]	-
ENSRNOG00000004812	1452.81	1336.11	1671.68	1753.79	2837.58	1960.55	1486.87	2183.97	-0.554673	0.0164545	0.999783	Sema6d	3	116899878	116958050	+	6178	protein_coding	semaphorin 6D [Source:RGD Symbol;Acc:1310910]	-
ENSRNOG00000013851	209.781	113.646	161.651	240.735	217.984	355.502	161.693	271.407	-0.746547	0.0166514	0.999783	Spry4	18	32594958	32609864	+	4756	protein_coding	sprouty RTK signaling antagonist 4 [Source:RGD Symbol;Acc:1305324]	-
ENSRNOG00000008475	170.121	67.5732	158.747	220.047	221.775	267.684	132.147	236.502	-0.83913	0.0166788	0.999783	Fut9	5	40032855	40237591	-	2151	protein_coding	fucosyltransferase 9 [Source:RGD Symbol;Acc:619955]	-
novel.961	25.0485	4.09534	16.4555	182.432	10.4253	20.1028	15.1998	70.9866	-2.22492	0.0168996	0.999783	-	19	28356434	28372601	+	2846	-	PF00517:Retroviral envelope protein	-
ENSRNOG00000007906	3.13106	4.09534	1.93594	7.52296	20.8506	11.6384	3.05412	13.3373	-2.13227	0.017044	0.999783	Bub1b	3	110367939	110420458	+	4081	protein_coding	BUB1 mitotic checkpoint serine/threonine kinase B [Source:RGD Symbol;Acc:619791]	-
ENSRNOG00000048470	34.4417	39.9296	21.2953	26.3304	193.342	57.1342	31.8889	92.2689	-1.53444	0.0171595	0.999783	LOC100911238	12	8746855	8759599	-	704	protein_coding	proteasome maturation protein-like [Source:RGD Symbol;Acc:6494524]	-
novel.382	48.0097	35.8342	25.1672	56.4222	60.6563	97.3398	36.337	71.4728	-0.975955	0.0172829	0.999783	-	10	105067198	105069766	-	2130	-	PF00018:SH3 domain	SH3_1
ENSRNOG00000049598	81.4077	28.6674	34.8469	37.6148	663.428	181.983	48.3073	294.342	-2.60758	0.0173867	0.999783	LOC100912571	11	82886878	82893845	-	1593	protein_coding	eukaryotic translation initiation factor 4 gamma 1-like [Source:RGD Symbol;Acc:6486329]	-
ENSRNOG00000013064	971.674	1019.74	1095.74	1262.92	1286.1	1496.07	1029.05	1348.36	-0.389548	0.0175346	0.999783	Lrp8	5	127404450	127476641	+	7406	protein_coding	LDL receptor related protein 8 [Source:RGD Symbol;Acc:1305729]	-
ENSRNOG00000056151	101.238	90.0975	119.06	151.4	129.842	239.117	103.465	173.453	-0.743107	0.0175478	0.999783	AABR07007642.1	2	21559368	21698937	-	2547	protein_coding		-
ENSRNOG00000021552	59.4902	32.7627	57.1102	77.1104	89.089	98.3978	49.7877	88.199	-0.8236	0.017652	0.999783	Uprt	X	75382598	75407217	+	1282	protein_coding	uracil phosphoribosyltransferase homolog [Source:RGD Symbol;Acc:1564806]	-
ENSRNOG00000024799	273.446	119.789	166.491	326.309	329.819	283.555	186.575	313.227	-0.748226	0.0176989	0.999783	Cd93	3	142778770	142783774	-	4757	processed_transcript	CD93 molecule [Source:RGD Symbol;Acc:621251]	-
ENSRNOG00000042838	809.902	850.807	685.323	884.889	1342.97	1118.35	782.011	1115.4	-0.512418	0.0180901	0.999783	Junb	19	26092974	26094756	-	1783	protein_coding	JunB proto-oncogene, AP-1 transcription factor subunit [Source:RGD Symbol;Acc:2944]	TF_bZIP
ENSRNOG00000018291	4.17475	3.07151	13.5516	38.5552	3.79102	51.844	6.93261	31.3967	-2.17088	0.0185839	0.999783	Vkorc1l1	8	16287804	16333603	+	531	protein_coding	vitamin K epoxide reductase complex, subunit 1-like 1 [Source:RGD Symbol;Acc:1303249]	-
ENSRNOG00000025670	24.0048	8.19069	27.1032	51.7204	36.0147	49.7279	19.7662	45.821	-1.2105	0.0187266	0.999783	Shisa3	14	42216654	42221225	-	2194	protein_coding	shisa family member 3 [Source:RGD Symbol;Acc:1565710]	-
ENSRNOG00000050786	81.4077	130.027	62.918	160.803	147.85	153.416	91.4509	154.023	-0.753166	0.0188283	0.999783	AC103024.2	10	34316837	34317161	+	324	pseudogene		-
novel.1183	11.4806	5.11918	6.77579	14.1056	16.1118	45.4958	7.79185	25.2377	-1.69268	0.0189102	0.999783	-	20	114287	131999	+	4868	-	PF05162:Ribosomal protein L41	-
ENSRNOG00000003756	41.7475	19.4529	16.4555	57.3626	63.4996	44.4377	25.8853	55.1	-1.09479	0.0194179	0.999783	Lancl3	X	14358224	14490340	+	1263	protein_coding	LanC like 3 [Source:RGD Symbol;Acc:1563642]	-
novel.1382	25.0485	43.0011	30.975	44.1974	115.626	53.9601	33.0082	71.2612	-1.11122	0.0194718	0.999783	-	4	96528147	96561724	+	1037	-	-	-
ENSRNOG00000046834	158.641	157.671	184.882	224.749	516.526	186.215	167.064	309.163	-0.888405	0.019666	0.999783	C3	9	9721105	9747167	+	5188	protein_coding	complement C3 [Source:RGD Symbol;Acc:2232]	-
ENSRNOG00000037919	89.7572	52.2156	95.829	129.771	115.626	153.416	79.2673	132.938	-0.744357	0.0199	0.999783	Chic1	X	74200972	74244846	+	1771	protein_coding	cysteine-rich hydrophobic domain 1 [Source:RGD Symbol;Acc:1589722]	-
ENSRNOG00000030069	51.1407	12.286	42.5907	96.8581	50.231	99.4558	35.3391	82.1817	-1.2167	0.0200581	0.999783	Faim	8	106816152	106827580	+	1155	protein_coding	Fas apoptotic inhibitory molecule [Source:RGD Symbol;Acc:620572]	-
ENSRNOG00000000001	0	0	0.96797	1.88074	8.52979	7.40629	0.322657	5.93894	-4.03277	0.0201206	0.999783	AABR07013255.1	2	230660664	230662084	+	1416	pseudogene		-
ENSRNOG00000019189	244.223	285.65	336.853	398.717	413.221	391.475	288.909	401.138	-0.472915	0.0203334	0.999783	Acat2	1	47972399	47992653	+	2042	protein_coding	acetyl-CoA acetyltransferase 2 [Source:RGD Symbol;Acc:1359366]	-
ENSRNOG00000012358	338.155	266.197	401.707	447.616	502.31	479.292	335.353	476.406	-0.506029	0.0204718	0.999783	Pcyt1b	X	62727755	62818522	+	2316	protein_coding	phosphate cytidylyltransferase 1, choline, beta [Source:RGD Symbol;Acc:708434]	-
ENSRNOG00000016122	1455.94	1113.93	1478.09	1679.5	1852.86	1896.01	1349.32	1809.46	-0.423203	0.0213125	0.999783	Hmgcr	2	27480226	27500654	-	4305	protein_coding	3-hydroxy-3-methylglutaryl-CoA reductase [Source:RGD Symbol;Acc:2803]	-
ENSRNOG00000010378	15.6553	22.5244	8.71173	15.0459	294.752	28.5671	15.6305	112.788	-2.85215	0.0214379	0.999783	Slc4a5	4	114918488	115002300	+	3742	protein_coding	solute carrier family 4 member 5 [Source:RGD Symbol;Acc:1303009]	-
ENSRNOG00000004150	299.539	151.528	353.309	390.254	401.848	564.994	268.125	452.365	-0.75384	0.0220205	0.999783	Slc9a7	X	2435305	2614770	+	2564	protein_coding	solute carrier family 9 member A7 [Source:RGD Symbol;Acc:1561385]	-
ENSRNOG00000059626	81.4077	66.5493	59.0461	105.321	105.201	111.094	69.001	107.206	-0.636729	0.0222943	0.999783	AABR07059142.1	4	4689872	4690366	-	492	pseudogene		-
ENSRNOG00000026813	25.0485	26.6197	29.0391	55.4819	51.1788	41.2636	26.9024	49.3081	-0.875061	0.0224862	0.999783	AABR07044933.1	20	27129291	27129806	+	516	protein_coding		-
ENSRNOG00000039107	10.4369	25.5959	7.74376	12.2248	344.035	25.393	14.5922	127.218	-3.12475	0.0226137	0.999783	Mfrp	8	48437918	48443421	+	2763	protein_coding	membrane frizzled-related protein [Source:RGD Symbol;Acc:1307477]	-
ENSRNOG00000015719	476.965	276.436	271.999	455.139	642.578	505.743	341.8	534.487	-0.645541	0.0228176	0.999783	Egr4	4	117293620	117296082	-	2148	protein_coding	early growth response 4 [Source:RGD Symbol;Acc:2546]	zf-C2H2
ENSRNOG00000046005	73802.3	60641.8	80701.6	86678.6	114341	91274	71715.2	97431.2	-0.442104	0.0231084	0.999783	Scd2	1	264059374	264072433	+	5046	protein_coding	stearoyl-Coenzyme A desaturase 2 [Source:RGD Symbol;Acc:621177]	-
ENSRNOG00000062110	10.4369	5.11918	4.83985	16.9267	30.3282	13.7545	6.79864	20.3365	-1.58814	0.0231467	0.999783	AABR07058133.1	7	101938141	101938885	+	745	processed_pseudogene		-
ENSRNOG00000014960	7.30582	1.02384	11.6156	13.1652	29.3804	26.451	6.64843	22.9989	-1.78367	0.023612	0.999783	Bard1	9	78294834	78369031	-	3471	protein_coding	BRCA1 associated RING domain 1 [Source:RGD Symbol;Acc:621072]	-
ENSRNOG00000024114	431.043	306.127	320.398	707.159	409.43	496.221	352.523	537.603	-0.609258	0.0238075	0.999783	Zdbf2	9	70059683	70089778	+	10841	protein_coding	zinc finger, DBF-type containing 2 [Source:RGD Symbol;Acc:1560005]	-
ENSRNOG00000025463	4289.56	3382.75	4450.72	4702.79	5537.73	6142.98	4041.01	5461.17	-0.434425	0.024019	0.999783	LOC100125362	8	57248620	57255263	-	5599	protein_coding	hypothetical protein LOC100125362 [Source:RGD Symbol;Acc:1642426]	-
ENSRNOG00000052873	17.7427	18.429	16.4555	40.4359	24.6416	45.4958	17.5424	36.8578	-1.06948	0.024207	0.999783	Npnt	2	238002990	238068694	-	1842	protein_coding	nephronectin [Source:MGI Symbol;Acc:MGI:2148811]	-
ENSRNOG00000010529	46.966	40.9534	36.7828	66.7663	100.462	55.0181	41.5674	74.0821	-0.836563	0.0243565	0.999783	Thbs2	1	56653938	56683731	-	5879	protein_coding	thrombospondin 2 [Source:RGD Symbol;Acc:1310979]	-
ENSRNOG00000005639	24.0048	44.0249	46.4625	59.2433	80.5592	68.7727	38.1641	69.5251	-0.863133	0.0243686	0.999783	Ar	X	67656253	67829026	+	4164	protein_coding	androgen receptor [Source:RGD Symbol;Acc:2147]	ESR-like
ENSRNOG00000060395	42.7912	29.6912	29.0391	47.9589	76.7682	60.3083	33.8405	61.6785	-0.867715	0.0245967	0.999783	AABR07025301.1	16	32509708	32510086	-	216	pseudogene		-
ENSRNOG00000056183	0	0	0	7.52296	1.89551	3.17412	0	4.19753	-4.49784	0.0246033	0.999783	RF00413	10	104084070	104084201	-	132	snoRNA		-
ENSRNOG00000031669	21.9175	7.16685	25.1672	35.7341	38.858	49.7279	18.0838	41.44	-1.19274	0.0248187	0.999783	Lpp	11	79205730	79703736	-	2212	protein_coding	LIM domain containing preferred translocation partner in lipoma [Source:RGD Symbol;Acc:1310535]	-
ENSRNOG00000014248	287.014	123.884	245.864	368.625	356.356	341.747	218.921	355.576	-0.699815	0.0249071	0.999783	Erbb4	9	75021790	75528644	-	3796	protein_coding	erb-b2 receptor tyrosine kinase 4 [Source:RGD Symbol;Acc:620486]	-
ENSRNOG00000016057	0	2.04767	1.93594	0.94037	54.9698	0	1.32787	18.6367	-3.80577	0.0249541	0.999783	Kcnj13	9	94487224	94495333	-	1257	protein_coding	potassium voltage-gated channel subfamily J member 13 [Source:RGD Symbol;Acc:621661]	-
ENSRNOG00000023509	1173.11	1191.74	1118.97	1252.57	1660.47	1787.03	1161.27	1566.69	-0.431851	0.0252631	0.999783	Irs2	16	83824430	83848684	+	6501	protein_coding	insulin receptor substrate 2 [Source:RGD Symbol;Acc:69316]	-
ENSRNOG00000061519	322.5	305.103	365.893	414.703	491.885	428.507	331.165	445.032	-0.426158	0.0254176	0.999783	Asap2	6	43234526	43343551	+	2928	protein_coding	ArfGAP with SH3 domain, ankyrin repeat and PH domain 2 [Source:RGD Symbol;Acc:1305263]	-
ENSRNOG00000018570	2.08738	3.07151	7.74376	4.70185	47.3877	9.52237	4.30088	20.5373	-2.25007	0.0256715	0.999783	C1qtnf3	2	60920257	60942500	+	1920	protein_coding	C1q and TNF related 3 [Source:RGD Symbol;Acc:1305010]	-
ENSRNOG00000014465	16.699	5.11918	12.5836	15.9863	39.8057	35.9734	11.4673	30.5885	-1.41455	0.0256825	0.999783	Oca2	1	114679537	114987433	+	2649	protein_coding	OCA2 melanosomal transmembrane protein [Source:RGD Symbol;Acc:2318412]	-
novel.1663	5.21844	3.07151	1.93594	12.2248	16.1118	9.52237	3.40863	12.6197	-1.89867	0.0258831	0.999783	-	6	93809521	93810022	-	502	-	-	-
ENSRNOG00000050535	151.335	132.075	64.854	254.84	192.394	157.648	116.088	201.628	-0.798505	0.0259846	0.999783	LOC108348096	X	19336372	19369746	-	3947	protein_coding	ras-related GTP-binding protein B [Source:RGD Symbol;Acc:11422614]	-
ENSRNOG00000061899	133.592	74.74	132.612	173.969	179.126	180.925	113.648	178.006	-0.646869	0.0260513	0.999783	Mosmo	1	190666149	190671228	+	399	protein_coding	modulator of smoothened [Source:RGD Symbol;Acc:7606925]	-
ENSRNOG00000059373	58.4465	69.6208	48.3985	175.849	69.1861	87.8174	58.8219	110.951	-0.917127	0.026102	0.999783	M6pr	4	155088317	155092827	+	1036	protein_coding	mannose-6-phosphate receptor, cation dependent [Source:RGD Symbol;Acc:1359355]	-
ENSRNOG00000043103	357.985	191.457	494.632	455.139	584.765	739.571	348.025	593.158	-0.768586	0.026162	0.999783	Frrs1l	5	74000227	74029238	-	882	protein_coding	ferric-chelate reductase 1-like [Source:RGD Symbol;Acc:1309978]	-
novel.1710	1.04369	0	5.80782	7.52296	9.47755	22.2189	2.28384	13.0731	-2.49454	0.0266199	0.999783	-	7	22400259	22404155	+	972	-	-	-
ENSRNOG00000048152	222.306	123.884	229.409	247.317	308.02	352.328	191.866	302.555	-0.656296	0.0267562	0.999783	Myo1b	9	54558202	54766054	+	3609	protein_coding	myosin Ib [Source:RGD Symbol;Acc:70994]	-
ENSRNOG00000012404	127.33	243.673	390.092	351.699	435.02	579.806	253.698	455.508	-0.843325	0.0269926	0.999783	Thrsp	1	162381253	162385575	-	1232	protein_coding	thyroid hormone responsive [Source:RGD Symbol;Acc:3859]	-
ENSRNOG00000045658	0	0	0	1.88074	3.79102	6.34824	0	4.00667	-4.42477	0.0273074	0.999783	AABR07044301.1	20	1897515	1898025	+	511	processed_pseudogene		-
ENSRNOG00000051253	4.17475	5.11918	2.90391	1.88074	66.3428	4.23216	4.06595	24.1519	-2.57419	0.0273493	0.999783	LOC102553828	1	133713281	133717580	-	628	unprocessed_pseudogene	spermatogenesis-associated protein 13-like [Source:RGD Symbol;Acc:7698364]	-
ENSRNOG00000004089	2765.77	1858.26	2452.84	2598.24	6200.21	2967.8	2358.96	3922.09	-0.733514	0.0275492	0.999783	Enpp2	7	94480396	94563001	-	2652	protein_coding	ectonucleotide pyrophosphatase/phosphodiesterase 2 [Source:RGD Symbol;Acc:69298]	-
ENSRNOG00000001746	64.7087	162.79	22.2633	236.973	328.871	82.5272	83.2539	216.124	-1.37756	0.0275685	0.999783	Ncbp2	11	72071839	72080928	-	1839	protein_coding	nuclear cap binding protein subunit 2 [Source:RGD Symbol;Acc:1596188]	-
ENSRNOG00000001813	1996.58	1523.47	2201.16	2470.35	2443.31	2811.21	1907.07	2574.96	-0.433054	0.0276878	0.999783	Dnm1l	11	88830957	88880198	+	2639	protein_coding	dynamin 1-like [Source:RGD Symbol;Acc:620416]	-
ENSRNOG00000031934	709.708	614.301	784.055	838.81	954.389	990.326	702.688	927.842	-0.400639	0.0280322	0.999783	Enah	13	100300054	100414226	-	2237	protein_coding	ENAH, actin regulator [Source:RGD Symbol;Acc:1307666]	-
ENSRNOG00000037134	91.8446	41.9773	86.1493	122.248	132.686	117.443	73.3237	124.125	-0.759362	0.0280376	0.999783	Shc4	3	117897738	117990289	-	1869	protein_coding	SHC adaptor protein 4 [Source:RGD Symbol;Acc:1583644]	-
ENSRNOG00000012343	74.1019	98.2882	103.573	109.083	154.484	169.287	91.9876	144.285	-0.647377	0.0280989	0.999783	Pdp2	19	597427	601469	-	2116	protein_coding	pyruvate dehyrogenase phosphatase catalytic subunit 2 [Source:RGD Symbol;Acc:628812]	-
ENSRNOG00000048130	6.26213	1.02384	5.80782	31.9726	2.84326	24.3349	4.36459	19.7169	-2.17329	0.0284623	0.999783	LOC100911725	8	118392773	118414603	+	1146	protein_coding	6-phosphofructo-2-kinase/fructose-2,6-bisphosphatase 4-like [Source:RGD Symbol;Acc:6491338]	-
ENSRNOG00000020468	481.14	371.652	571.102	563.282	673.854	823.156	474.632	686.764	-0.532359	0.0284672	0.999783	Stard4	18	25984638	25997555	-	2677	protein_coding	StAR-related lipid transfer domain containing 4 [Source:RGD Symbol;Acc:1309475]	-
ENSRNOG00000049814	36.5291	20.4767	93.8931	136.354	50.231	183.041	50.2996	123.209	-1.28963	0.0286497	0.999783	LOC100910882	3	152226710	152259156	-	1977	protein_coding	RNA-binding protein 39-like [Source:RGD Symbol;Acc:6496028]	-
ENSRNOG00000004753	837.038	618.397	1134.46	1164.18	1141.1	1561.67	863.298	1288.98	-0.577921	0.0287652	0.999783	Napb	3	143020454	143063983	-	1174	protein_coding	NSF attachment protein beta [Source:RGD Symbol;Acc:1589649]	-
ENSRNOG00000011820	0	3.07151	1.93594	3.76148	11.3731	14.8126	1.66915	9.98237	-2.56999	0.028852	0.999783	Acpp	8	112834707	112884077	-	5658	protein_coding	acid phosphatase, prostate [Source:RGD Symbol;Acc:2023]	-
ENSRNOG00000015529	2.08738	3.07151	7.74376	19.7478	10.4253	14.8126	4.30088	14.9952	-1.79133	0.0289083	0.999783	Cdca3	4	157348020	157351604	+	1492	protein_coding	cell division cycle associated 3 [Source:RGD Symbol;Acc:1359093]	-
ENSRNOG00000042536	205.607	211.934	331.046	254.84	471.982	489.873	249.529	405.565	-0.699751	0.0289476	0.999783	Pde4d	2	40554146	41464264	+	3007	protein_coding	phosphodiesterase 4D [Source:RGD Symbol;Acc:3281]	-
ENSRNOG00000032297	1837.93	2091.7	2235.04	2505.15	2785.45	2557.28	2054.89	2615.96	-0.348212	0.0290107	0.999783	Msmo1	16	26859397	26875973	+	1849	protein_coding	methylsterol monooxygenase 1 [Source:RGD Symbol;Acc:620281]	-
ENSRNOG00000023312	3342.93	2228.89	3236.89	4384.95	3581.57	4186.67	2936.24	4051.06	-0.464305	0.0291203	0.999783	Lonrf2	9	45466688	45505767	-	6611	protein_coding	LON peptidase N-terminal domain and ring finger 2 [Source:RGD Symbol;Acc:1562137]	-
ENSRNOG00000009821	464.441	294.865	460.754	573.626	510.84	687.727	406.686	590.731	-0.538122	0.029918	0.999783	Slitrk3	2	170452702	170460754	-	3322	protein_coding	SLIT and NTRK-like family, member 3 [Source:RGD Symbol;Acc:1310506]	-
ENSRNOG00000061832	117.937	104.431	121.964	166.446	154.484	165.054	114.777	161.995	-0.496637	0.0300739	0.999783	Slc35a3	2	219705620	219741886	-	1925	protein_coding	solute carrier family 35 member A3 [Source:RGD Symbol;Acc:1308615]	-
ENSRNOG00000023387	78.2766	31.7389	29.0391	456.08	59.7086	85.7013	46.3515	200.496	-2.11366	0.030107	0.999783	LOC679739	1	31264755	31273159	+	639	protein_coding	NADH dehydrogenase (ubiquinone) Fe-S protein 6 [Source:RGD Symbol;Acc:1584802]	-
ENSRNOG00000024998	228.568	112.622	221.665	268.946	324.132	293.077	187.618	295.385	-0.654578	0.0302138	0.999783	Trps1	7	90090828	90318221	-	4577	protein_coding	transcriptional repressor GATA binding 1 [Source:RGD Symbol;Acc:1311883]	zf-GATA
ENSRNOG00000040242	85.5824	54.2633	81.3095	119.427	103.305	122.733	73.7184	115.155	-0.642745	0.0302583	0.999783	Epm2a	1	5448958	5571512	+	1143	protein_coding	EPM2A, laforin glucan phosphatase [Source:RGD Symbol;Acc:71047]	-
novel.1967	4.17475	1.02384	3.87188	12.2248	5.68653	20.1028	3.02349	12.6714	-2.06087	0.0303402	0.999783	-	9	70827498	70883516	+	444	-	-	-
novel.1626	55.3155	72.6923	68.7258	139.175	76.7682	107.92	65.5779	107.954	-0.718756	0.0303436	0.999783	-	6	136902773	136909275	+	2032	-	-	-
ENSRNOG00000004950	189.951	143.337	229.409	233.212	310.864	285.671	187.566	276.582	-0.559496	0.0303738	0.999783	Ubxn2a	6	28973025	28994519	-	777	protein_coding	UBX domain protein 2A [Source:RGD Symbol;Acc:1589027]	-
ENSRNOG00000012424	1328.62	807.806	1477.12	1550.67	1716.38	2062.12	1204.51	1776.39	-0.560307	0.0307112	0.999783	Adam23	9	70133969	70290117	+	2876	protein_coding	ADAM metallopeptidase domain 23 [Source:RGD Symbol;Acc:1305739]	-
ENSRNOG00000032656	588.64	228.315	466.561	784.269	617.936	689.843	427.839	697.349	-0.704868	0.0307358	0.999783	Ptprt	3	157544583	158328881	-	3807	protein_coding	protein tyrosine phosphatase, receptor type, T [Source:RGD Symbol;Acc:1309653]	-
ENSRNOG00000017178	142.985	194.529	78.4055	172.088	267.267	272.975	138.64	237.443	-0.776742	0.0312811	0.999783	Hydin	19	41036510	41379588	-	16438	protein_coding	Hydin, axonemal central pair apparatus protein [Source:RGD Symbol;Acc:1562254]	-
ENSRNOG00000011407	410.169	295.889	384.284	443.855	575.287	490.931	363.447	503.358	-0.469864	0.0313539	0.999783	Prag1	16	59666775	59721227	-	4759	protein_coding	PEAK1 related kinase activating pseudokinase 1 [Source:RGD Symbol;Acc:1311793]	-
ENSRNOG00000046972	135.679	81.9069	137.452	153.28	173.439	235.943	118.346	187.554	-0.662798	0.0314849	0.999783	Chrm2	4	64088900	64091090	+	2191	protein_coding	cholinergic receptor, muscarinic 2 [Source:RGD Symbol;Acc:620023]	-
ENSRNOG00000015308	2.08738	3.07151	7.74376	15.0459	14.2163	13.7545	4.30088	14.3389	-1.72648	0.0315992	0.999783	Pbk	15	42489377	42500395	+	1830	protein_coding	PDZ binding kinase [Source:RGD Symbol;Acc:1309565]	-
ENSRNOG00000009265	198.301	109.55	296.199	280.23	344.983	394.649	201.35	339.954	-0.754621	0.031638	0.999783	Kcnk9	7	113903557	113937941	-	1676	protein_coding	potassium two pore domain channel subfamily K member 9 [Source:RGD Symbol;Acc:621451]	-
ENSRNOG00000002134	2.08738	3.07151	3.87188	6.58259	18.0073	10.5804	3.01025	11.7234	-1.95721	0.0318543	0.999783	Gbp6	14	5928737	5945321	+	1703	protein_coding	guanylate binding protein family member 6 [Source:RGD Symbol;Acc:1561523]	-
ENSRNOG00000016838	4.17475	3.07151	2.90391	5.64222	41.7012	3.17412	3.38339	16.8392	-2.32046	0.0318736	0.999783	Pla2g5	5	157247781	157268903	-	1673	protein_coding	phospholipase A2, group V [Source:RGD Symbol;Acc:62051]	-
ENSRNOG00000013598	3.13106	3.07151	2.90391	7.52296	12.3208	13.7545	3.03549	11.1994	-1.88141	0.0319947	0.999783	Melk	5	59783890	59844356	+	2842	protein_coding	maternal embryonic leucine zipper kinase [Source:RGD Symbol;Acc:1308974]	-
ENSRNOG00000013271	513.495	354.247	486.889	583.97	649.212	615.78	451.543	616.321	-0.448753	0.0320058	0.999783	Ireb2	8	59420123	59501118	+	3382	protein_coding	iron responsive element binding protein 2 [Source:RGD Symbol;Acc:621539]	-
ENSRNOG00000050806	120.024	73.7162	98.7329	150.459	138.372	151.3	97.4911	146.71	-0.589764	0.0322676	0.999783	Spty2d1	1	103115216	103128743	-	4493	protein_coding	SPT2 chromatin protein domain containing 1 [Source:RGD Symbol;Acc:2319415]	-
ENSRNOG00000001893	60.5339	36.8581	33.8789	50.78	95.7233	94.1656	43.757	80.223	-0.875134	0.0323279	0.999783	LOC100362453	11	86421106	86422907	+	1802	protein_coding	serine/threonine-protein phosphatase 2A catalytic subunit alpha-like [Source:RGD Symbol;Acc:2318135]	-
ENSRNOG00000006787	2873.27	2667.09	2992.96	3284.71	3880.11	3545.49	2844.44	3570.11	-0.327795	0.0327459	0.999783	Dhcr24	5	126164674	126191206	+	3865	protein_coding	24-dehydrocholesterol reductase [Source:RGD Symbol;Acc:1306529]	-
ENSRNOG00000048297	318.325	114.67	207.146	226.629	436.915	497.279	213.38	386.941	-0.858537	0.0328046	0.999783	LOC108348175	1	50828134	51052340	+	2489	protein_coding	protein quaking-like [Source:RGD Symbol;Acc:11514364]	-
ENSRNOG00000054669	502.014	428.987	537.223	568.924	667.22	721.584	489.408	652.576	-0.414586	0.0328679	0.999783	RGD1305110	14	108305418	108372157	-	2543	protein_coding	similar to KIAA1841 protein [Source:RGD Symbol;Acc:1305110]	-
ENSRNOG00000045737	0	0	0.96797	14.1056	0	6.34824	0.322657	6.81793	-4.23455	0.0329826	0.999783	LOC689479	16	66380173	66383490	+	606	protein_coding	similar to Discs large homolog 5 (Placenta and prostate DLG) (Discs large protein P-dlg) [Source:RGD Symbol;Acc:1592283]	-
ENSRNOG00000010357	3.13106	3.07151	14.5195	11.2844	15.1641	48.6699	6.90737	25.0395	-1.84525	0.0330001	0.999783	Lhx9	13	55861015	55878094	-	1298	protein_coding	LIM homeobox 9 [Source:RGD Symbol;Acc:727956]	Homeobox
ENSRNOG00000017967	355.898	265.173	436.554	401.538	581.922	576.632	352.542	520.031	-0.560189	0.0330163	0.999783	Asb13	17	70215401	70234103	-	1907	protein_coding	ankyrin repeat and SOCS box-containing 13 [Source:RGD Symbol;Acc:1310387]	-
ENSRNOG00000026392	103.325	99.3121	148.099	133.533	194.29	221.131	116.912	182.984	-0.644222	0.0330187	0.999783	Cdh12	2	72006099	72540263	+	7014	protein_coding	cadherin 12 [Source:RGD Symbol;Acc:1566350]	-
ENSRNOG00000056609	5.21844	4.09534	2.90391	20.6881	13.2686	7.40629	4.07256	13.7877	-1.76842	0.0330266	0.999783	RF00003	3	177005319	177005498	+	180	snRNA		-
ENSRNOG00000045593	4.17475	1.02384	0	15.9863	15.1641	2.11608	1.73286	11.0888	-2.699	0.0337429	0.999783	LOC100909830	18	78584312	78607983	-	1302	protein_coding	mRNA-decapping enzyme 2-like [Source:RGD Symbol;Acc:6501731]	-
ENSRNOG00000017412	4.17475	4.09534	3.87188	32.913	6.63428	7.40629	4.04732	15.6512	-1.95563	0.0341596	0.999783	AABR07001512.1	1	48565160	48565711	-	534	protein_coding		-
ENSRNOG00000046192	4.17475	2.04767	3.87188	0.94037	46.44	8.46433	3.36477	18.6149	-2.46898	0.0341859	0.999783	LOC103690007	5	134886497	134905588	-	1539	protein_coding	5-methylcytosine rRNA methyltransferase NSUN4 [Source:RGD Symbol;Acc:9205239]	-
ENSRNOG00000018755	976.892	1177.41	1256.42	1254.45	1724.91	1609.28	1136.91	1529.55	-0.427791	0.0345708	0.999783	Acss2	3	151032952	151075856	+	2867	protein_coding	acyl-CoA synthetase short-chain family member 2 [Source:RGD Symbol;Acc:1305489]	-
ENSRNOG00000020624	516.626	420.796	441.394	759.819	498.519	655.985	459.605	638.108	-0.473504	0.0345792	0.999783	Acadsb	1	201981357	202021008	+	2040	protein_coding	acyl-CoA dehydrogenase, short/branched chain [Source:RGD Symbol;Acc:2013]	-
ENSRNOG00000009625	5551.38	4422.97	5257.04	6134.04	6529.08	6597.94	5077.13	6420.35	-0.338625	0.0346091	0.999783	Dpysl2	15	43477629	43542939	-	2427	protein_coding	dihydropyrimidinase-like 2 [Source:RGD Symbol;Acc:2517]	-
ENSRNOG00000015858	126.286	71.6685	151.971	173.969	220.827	167.17	116.642	187.322	-0.683007	0.0348876	0.999783	Hyal1	8	116332796	116335435	+	1676	protein_coding	hyaluronoglucosaminidase 1 [Source:RGD Symbol;Acc:1303060]	-
ENSRNOG00000007237	436.262	555.943	462.689	666.723	751.57	552.297	484.965	656.863	-0.438151	0.0349253	0.999783	Id2	6	44348501	44363915	-	1490	protein_coding	inhibitor of DNA binding 2 [Source:RGD Symbol;Acc:2859]	bHLH
ENSRNOG00000062084	149.247	148.456	133.58	186.193	181.969	239.117	143.761	202.427	-0.492843	0.0349802	0.999783	LOC680491	13	6343913	6347515	-	2201	processed_pseudogene	similar to heat shock protein 1, alpha [Source:RGD Symbol;Acc:1591709]	-
ENSRNOG00000004402	1464.29	1045.34	1571.01	1630.6	1924.89	2028.26	1360.22	1861.25	-0.452279	0.0349932	0.999783	Lpgat1	13	110398800	110467834	+	3761	protein_coding	lysophosphatidylglycerol acyltransferase 1 [Source:RGD Symbol;Acc:1585897]	-
ENSRNOG00000011068	176.383	232.411	178.106	283.051	251.155	275.091	195.633	269.766	-0.463673	0.0349985	0.999783	Papss2	1	251145253	251230715	+	3615	protein_coding	3'-phosphoadenosine 5'-phosphosulfate synthase 2 [Source:RGD Symbol;Acc:1307012]	-
ENSRNOG00000014233	0	0	0	7.52296	1.89551	2.11608	0	3.84485	-4.37252	0.0350519	0.999783	Krt19	10	88055841	88060561	-	1383	protein_coding	keratin 19 [Source:RGD Symbol;Acc:619936]	-
ENSRNOG00000020762	42.7912	32.7627	16.4555	44.1974	71.0816	62.4244	30.6698	59.2345	-0.952585	0.035142	0.999783	Zfp260	1	88457594	88465110	+	3660	protein_coding	zinc finger protein 260 [Source:RGD Symbol;Acc:621205]	zf-C2H2
ENSRNOG00000006857	83.4951	115.693	95.829	114.725	247.364	132.255	98.3392	164.781	-0.745275	0.0356949	0.999783	AABR07060833.1	4	96562725	96564611	+	1887	protein_coding		-
novel.33	129.417	104.431	111.317	160.803	163.962	158.706	115.055	161.157	-0.486718	0.0362835	0.999783	-	1	64405427	64406202	+	776	-	-	-
ENSRNOG00000000277	88.7135	36.8581	71.6298	112.844	112.783	106.862	65.7338	110.83	-0.753975	0.0363851	0.999783	Tet1	20	27366213	27437427	+	6102	protein_coding	tet methylcytosine dioxygenase 1 [Source:RGD Symbol;Acc:1310993]	-
ENSRNOG00000047187	49.0533	8.19069	22.2633	200.299	19.9029	37.0314	26.5024	85.7444	-1.69576	0.0364742	0.999783	Surf2	3	4872497	4876317	+	1158	protein_coding	surfeit 2 [Source:RGD Symbol;Acc:1565817]	-
ENSRNOG00000001183	0	0	0	1.88074	4.73877	4.23216	0	3.61723	-4.27995	0.0366036	0.999783	Hnf1a	12	47407811	47433342	+	3538	protein_coding	HNF1 homeobox A [Source:RGD Symbol;Acc:3828]	Homeobox
ENSRNOG00000013042	353.81	217.053	341.693	614.062	294.752	550.181	304.186	486.332	-0.676748	0.03663	0.999783	Htr1b	8	89129453	89130991	-	1539	protein_coding	5-hydroxytryptamine receptor 1B [Source:RGD Symbol;Acc:2846]	-
ENSRNOG00000008479	354.854	231.387	542.063	390.254	707.025	807.285	376.101	634.855	-0.754691	0.0366646	0.999783	Slc8a1	6	4258991	4520604	-	3020	protein_coding	solute carrier family 8 member A1 [Source:RGD Symbol;Acc:3717]	-
ENSRNOG00000060991	21.9175	8.19069	37.7508	31.9726	52.1265	74.0629	22.6197	52.7207	-1.21577	0.036699	0.999783	AABR07001432.2	1	43532902	43533277	-	376	TEC		-
ENSRNOG00000005291	1467.43	844.664	1167.37	1432.18	1791.26	1699.21	1159.82	1640.88	-0.500587	0.0367332	0.999783	Slc38a1	7	137975549	138039984	-	2281	protein_coding	solute carrier family 38, member 1 [Source:RGD Symbol;Acc:69645]	-
ENSRNOG00000005818	646.043	474.036	574.974	689.291	816.017	744.861	565.018	750.056	-0.408764	0.0367627	0.999783	RGD1563349	4	21584369	21668570	-	2874	protein_coding	similar to RIKEN cDNA 9330182L06 [Source:RGD Symbol;Acc:1563349]	-
ENSRNOG00000047165	19.8301	2.04767	7.74376	15.0459	60.6563	21.1608	9.87383	32.2877	-1.71341	0.0370564	0.999783	Fgd1	X	20216587	20225955	+	1191	protein_coding	FYVE, RhoGEF and PH domain containing 1 [Source:RGD Symbol;Acc:1565188]	-
ENSRNOG00000061468	1.04369	0	0	9.4037	0.947755	5.2902	0.347896	5.21389	-3.84727	0.0371188	0.999783	AABR07042825.1	19	11064146	11068377	+	732	lincRNA		-
ENSRNOG00000047635	1540.48	1321.77	1749.12	1939.04	1862.34	2186.97	1537.13	1996.12	-0.37675	0.0371758	0.999783	Tmem178b	4	68011932	68059249	+	9581	protein_coding	transmembrane protein 178B [Source:RGD Symbol;Acc:1585938]	-
ENSRNOG00000010240	58.4465	27.6436	56.1422	102.5	87.1935	62.4244	47.4108	84.0394	-0.826927	0.0372878	0.999783	Tent5a	8	92937739	92942076	-	3123	protein_coding	terminal nucleotidyltransferase 5A [Source:RGD Symbol;Acc:1311381]	-
ENSRNOG00000024650	8.34951	14.3337	5.80782	27.2707	26.5371	15.8706	9.49701	23.2262	-1.2964	0.0372997	0.999783	Ckap2	16	74752655	74779184	+	2549	protein_coding	cytoskeleton associated protein 2 [Source:RGD Symbol;Acc:1311631]	-
ENSRNOG00000047211	437.305	199.648	345.565	523.786	424.594	571.342	327.506	506.574	-0.629129	0.0373061	0.999783	Fzd3	15	48601266	48670257	-	2748	protein_coding	frizzled class receptor 3 [Source:RGD Symbol;Acc:628814]	-
ENSRNOG00000004499	41.7475	40.9534	75.5016	98.7389	65.3951	113.21	52.7342	92.4481	-0.806399	0.037358	0.999783	Gpr135	6	94816976	94818349	-	1374	protein_coding	G protein-coupled receptor 135 [Source:RGD Symbol;Acc:727844]	-
ENSRNOG00000053168	93.9319	52.2156	129.708	125.069	157.327	185.157	91.9518	155.851	-0.759288	0.037425	0.999783	LOC102553088	2	230476320	230479594	+	2216	lincRNA	collagen alpha-1(XXV) chain-like [Source:RGD Symbol;Acc:7687817]	-
ENSRNOG00000022710	1.04369	0	0	3.76148	5.68653	4.23216	0.347896	4.56006	-3.65422	0.0376604	0.999783	Prrg4	3	94784008	94808861	-	1869	protein_coding	proline rich and Gla domain 4 [Source:RGD Symbol;Acc:1560542]	-
novel.883	70.9708	29.6912	88.0852	86.5141	110.887	153.416	62.9158	116.939	-0.891999	0.0378474	0.999783	-	18	14984474	15006921	+	1513	-	PF12736:Cell-cycle sustaining, positive selection,	-
ENSRNOG00000027002	99.1504	56.311	64.854	84.6333	143.111	137.545	73.4384	121.763	-0.729675	0.0381023	0.999783	NEWGENE_1310139	2	32859856	33025271	-	7675	protein_coding	microtubule associated serine/threonine kinase family member 4 [Source:RGD Symbol;Acc:9344213]	-
ENSRNOG00000014452	432.087	238.554	521.736	503.098	603.72	756.499	397.459	621.106	-0.643476	0.0381319	0.999783	Zfhx3	19	42758127	42920344	-	11200	protein_coding	zinc finger homeobox 3 [Source:RGD Symbol;Acc:1560268]	Homeobox
novel.193	421.65	285.65	339.757	412.823	531.691	506.802	349.019	483.772	-0.471054	0.0384308	0.999783	-	1	137409305	137427306	-	13394	-	-	-
ENSRNOG00000061508	183.689	155.623	287.487	196.537	419.855	436.971	208.933	351.121	-0.747918	0.0384774	0.999783	Reps2	X	33884499	34057399	+	1785	protein_coding	RALBP1 associated Eps domain containing protein 2 [Source:MGI Symbol;Acc:MGI:2663511]	-
ENSRNOG00000045663	2.08738	3.07151	0	29.1515	2.84326	3.17412	1.71963	11.723	-2.78371	0.0386918	0.999783	Prrg3	16	69959803	69965224	-	1168	protein_coding	proline rich and Gla domain 3 [Source:RGD Symbol;Acc:1560309]	-
ENSRNOG00000002126	939.319	614.301	1043.47	1099.29	1282.31	1261.18	865.697	1214.26	-0.487963	0.0388174	0.999783	Ncam2	11	20471764	20705063	+	5006	protein_coding	neural cell adhesion molecule 2 [Source:RGD Symbol;Acc:1303131]	-
ENSRNOG00000052600	74.1019	35.8342	73.5657	88.3948	60.6563	239.117	61.1673	129.389	-1.07875	0.0389325	0.999783	Mboat7l1	1	64031859	64046135	+	2287	protein_coding	membrane bound O-acyltransferase domain containing 7-like 1 [Source:RGD Symbol;Acc:9414715]	-
ENSRNOG00000015155	75.1455	124.908	130.676	156.101	160.171	185.157	110.243	167.143	-0.598627	0.0390534	0.999783	Tnnc2	3	161243587	161246351	-	752	protein_coding	troponin C2, fast skeletal type [Source:RGD Symbol;Acc:1311973]	-
ENSRNOG00000047085	1048.91	657.302	1254.49	1415.26	1244.4	1663.24	986.899	1440.97	-0.545816	0.0397753	0.999783	Lrrtm2	18	28012877	28017925	-	4715	protein_coding	leucine rich repeat transmembrane neuronal 2 [Source:RGD Symbol;Acc:1593785]	-
ENSRNOG00000017810	113.762	96.2406	125.836	157.042	155.432	159.764	111.946	157.413	-0.490946	0.0398309	0.999783	Uros	1	205756640	205777167	-	1575	protein_coding	uroporphyrinogen III synthase [Source:RGD Symbol;Acc:1310396]	-
novel.1726	5.21844	5.11918	3.87188	15.0459	14.2163	11.6384	4.7365	13.6336	-1.52974	0.0398567	0.999783	-	7	101937445	101937978	+	534	-	-	-
ENSRNOG00000016921	854.781	357.319	734.689	967.641	977.135	1066.51	648.929	1003.76	-0.629219	0.039865	0.999783	Klhl11	10	88378751	88389347	-	2480	protein_coding	kelch-like family member 11 [Source:RGD Symbol;Acc:1306673]	-
ENSRNOG00000024929	228.568	203.743	246.832	308.441	280.535	312.122	226.381	300.366	-0.407375	0.0398929	0.999783	Nudcd1	7	83301941	83348487	-	3739	protein_coding	NudC domain containing 1 [Source:RGD Symbol;Acc:1310624]	-
ENSRNOG00000013727	8.34951	13.3099	9.6797	12.2248	36.0147	28.5671	10.4464	25.6022	-1.29208	0.0400796	0.999783	Ndc80	9	119839016	119871382	-	3427	protein_coding	NDC80 kinetochore complex component [Source:RGD Symbol;Acc:1310154]	-
ENSRNOG00000043006	3319.97	2818.62	3528.25	4076.51	3792.92	4372.88	3222.28	4080.77	-0.340677	0.040318	0.999783	Epm2aip1	8	119524039	119531387	+	7349	protein_coding	EPM2A interacting protein 1 [Source:RGD Symbol;Acc:1310977]	-
ENSRNOG00000021265	757.718	542.633	797.607	875.485	912.688	1051.69	699.319	946.622	-0.436508	0.0405639	0.999783	Cds2	3	124896618	124935226	+	1560	protein_coding	CDP-diacylglycerol synthase 2 [Source:RGD Symbol;Acc:621186]	-
ENSRNOG00000002941	1294.17	584.61	1337.73	1516.82	1593.18	1867.44	1072.17	1659.15	-0.629778	0.0405782	0.999783	Uhmk1	13	88521625	88536728	-	3243	protein_coding	U2AF homology motif kinase 1 [Source:RGD Symbol;Acc:2968]	-
ENSRNOG00000014945	494.708	313.294	474.305	578.328	560.123	642.231	427.436	593.561	-0.473405	0.0405947	0.999783	Kpna3	15	41698281	41770112	-	2075	protein_coding	karyopherin subunit alpha 3 [Source:RGD Symbol;Acc:1311339]	-
ENSRNOG00000058643	392.427	291.793	352.341	462.662	443.549	461.306	345.52	455.839	-0.399786	0.0407864	0.999783	Zfp281	13	53506925	53534353	+	3053	protein_coding	zinc finger protein 281 [Source:RGD Symbol;Acc:1305139]	zf-C2H2
ENSRNOG00000013481	665.873	481.203	643.7	798.374	797.062	763.905	596.925	786.447	-0.397812	0.0411196	0.999783	Cdh11	19	2393059	2551245	+	5173	protein_coding	cadherin 11 [Source:RGD Symbol;Acc:619742]	-
ENSRNOG00000050378	42.7912	38.9058	59.0461	82.7526	63.4996	81.4691	46.9144	75.9071	-0.6917	0.0413268	0.999783	Pcdha4	18	29966245	29968614	+	2370	protein_coding	protocadherin alpha 4 [Source:RGD Symbol;Acc:620337]	-
ENSRNOG00000009401	198.301	197.6	250.704	290.574	374.363	249.698	215.535	304.878	-0.500492	0.0413707	0.999783	Lmo2	3	93909156	93931871	+	1833	protein_coding	LIM domain only 2 [Source:RGD Symbol;Acc:1307101]	-
ENSRNOG00000007713	1212.77	1253.17	894.404	1382.34	1523.04	1514.06	1120.11	1473.15	-0.395417	0.0415245	0.999783	Tmcc3	7	35309265	35543759	+	5971	protein_coding	transmembrane and coiled-coil domain family 3 [Source:RGD Symbol;Acc:1307241]	-
ENSRNOG00000015888	546.893	380.867	590.461	600.897	744.935	761.789	506.074	702.54	-0.472862	0.0416387	0.999783	Larp4b	17	63265407	63314019	+	2477	protein_coding	La ribonucleoprotein domain family, member 4B [Source:RGD Symbol;Acc:1310713]	-
ENSRNOG00000056462	956.018	659.35	991.201	976.104	1266.2	1397.67	868.856	1213.33	-0.481518	0.041941	0.999783	Tmf1	4	129521991	129544506	-	3755	protein_coding	TATA element modulatory factor 1 [Source:RGD Symbol;Acc:620551]	-
ENSRNOG00000049849	33.398	19.4529	43.5586	41.3763	67.2906	70.8887	32.1365	59.8519	-0.893852	0.0419986	0.999783	Fam199x	X	107695491	107723594	+	1161	protein_coding	family with sequence similarity 199, X-linked [Source:MGI Symbol;Acc:MGI:2384304]	-
ENSRNOG00000016690	398.689	468.917	648.54	660.14	750.622	687.727	505.382	699.496	-0.468475	0.042054	0.999783	Idi1	17	57976268	57984036	-	2811	protein_coding	isopentenyl-diphosphate delta isomerase 1 [Source:RGD Symbol;Acc:621835]	-
ENSRNOG00000005956	3.13106	6.14301	3.87188	15.9863	8.52979	15.8706	4.38199	13.4622	-1.61775	0.0421622	0.999783	Erich5	7	73222730	73242899	+	1101	protein_coding	glutamate-rich 5 [Source:RGD Symbol;Acc:1590540]	-
ENSRNOG00000042985	11.4806	18.429	22.2633	15.9863	49.2833	53.9601	17.391	39.7432	-1.18771	0.0422804	0.999783	Slc9b1	2	240527130	240576179	+	2254	protein_coding	solute carrier family 9 member B1 [Source:RGD Symbol;Acc:1305087]	-
ENSRNOG00000047594	54.2718	31.7389	53.2383	79.9315	56.8653	102.63	46.4163	79.8089	-0.779597	0.0425322	0.999783	Heatr1	17	66446162	66619250	+	13406	protein_coding	HEAT repeat containing 1 [Source:RGD Symbol;Acc:1564769]	-
ENSRNOG00000008758	28.1796	47.0964	36.7828	89.3352	57.8131	49.7279	37.353	65.6254	-0.814554	0.0427138	0.999783	Tspan18	3	82097068	82236664	-	3716	protein_coding	tetraspanin 18 [Source:RGD Symbol;Acc:1560411]	-
ENSRNOG00000017428	12949	13371.3	20198.6	16872.1	22971.7	26535.7	15506.3	22126.5	-0.512894	0.0428183	0.999783	Map1b	2	29675391	29768750	-	11866	protein_coding	microtubule-associated protein 1B [Source:RGD Symbol;Acc:3043]	-
ENSRNOG00000013399	16.699	11.2622	11.6156	32.913	25.5894	23.2769	13.1923	27.2597	-1.05088	0.0430312	0.999783	AF529169	8	96977537	96985558	-	2941	protein_coding	cDNA sequence AF529169 [Source:MGI Symbol;Acc:MGI:2667167]	-
ENSRNOG00000013407	148.204	148.456	131.644	129.771	289.065	258.162	142.768	225.666	-0.660203	0.0433931	0.999783	Slc5a11	1	193187972	193226649	+	2178	protein_coding	solute carrier family 5 member 11 [Source:RGD Symbol;Acc:621410]	-
ENSRNOG00000061515	168.034	109.55	157.779	213.464	199.976	204.202	145.121	205.881	-0.504486	0.0434153	0.999783	Fbxo45	11	71796282	71808498	+	849	protein_coding	F-box protein 45 [Source:MGI Symbol;Acc:MGI:2447775]	-
ENSRNOG00000001767	556.286	302.032	515.928	586.791	763.891	650.695	458.082	667.126	-0.542323	0.0434405	0.999783	RGD1562339	11	83048636	83094372	+	741	protein_coding	RGD1562339 [Source:RGD Symbol;Acc:1562339]	-
ENSRNOG00000009542	45.9223	43.0011	161.651	81.8122	204.715	258.162	83.5248	181.563	-1.11803	0.0442886	0.999783	Kcnh5	6	97872831	98157087	-	3505	protein_coding	potassium voltage-gated channel subfamily H member 5 [Source:RGD Symbol;Acc:621417]	-
ENSRNOG00000012663	2163.57	2342.54	2043.38	2682.88	2618.65	2707.53	2183.16	2669.68	-0.290281	0.0442952	0.999783	Mfsd6	9	53626592	53710817	+	4973	protein_coding	major facilitator superfamily domain containing 6 [Source:RGD Symbol;Acc:1562317]	-
ENSRNOG00000008169	7162.83	4402.49	9518.05	7241.79	11677.3	14277.2	7027.79	11065.4	-0.65488	0.0445814	0.999783	Slc24a2	5	105336262	105582375	-	8901	protein_coding	solute carrier family 24 member 2 [Source:RGD Symbol;Acc:628650]	-
ENSRNOG00000042603	380.946	179.171	367.828	410.001	453.027	569.226	309.315	477.418	-0.625721	0.0448276	0.999783	Ttc39b	5	101304982	101405656	-	2676	protein_coding	tetratricopeptide repeat domain 39B [Source:RGD Symbol;Acc:1305797]	-
ENSRNOG00000010325	6.26213	9.21452	42.5907	23.5093	48.3355	92.0495	19.3558	54.6314	-1.49032	0.044889	0.999783	Ptger3	2	263895241	263979698	+	2040	protein_coding	prostaglandin E receptor 3 [Source:RGD Symbol;Acc:3435]	-
ENSRNOG00000051958	11.4806	22.5244	23.2313	31.0322	44.5445	35.9734	19.0787	37.1834	-0.960065	0.0450793	0.999783	AABR07037943.1	X	35971697	35984183	-	2496	lincRNA		-
ENSRNOG00000002338	418.519	298.96	476.241	528.488	506.101	616.838	397.907	550.476	-0.467641	0.0453213	0.999783	Dgke	10	76386471	76407989	-	3048	protein_coding	diacylglycerol kinase epsilon [Source:RGD Symbol;Acc:1560914]	-
ENSRNOG00000017941	756.674	864.117	779.216	1022.18	966.71	990.326	800.002	993.073	-0.311923	0.0453552	0.999783	Optn	17	77167740	77218389	+	4807	protein_coding	optineurin [Source:RGD Symbol;Acc:628886]	-
ENSRNOG00000003680	903.834	495.536	1260.3	933.788	1611.18	1821.95	886.556	1455.64	-0.715125	0.0453665	0.999783	Gabrb2	10	27973681	28187565	+	2098	protein_coding	gamma-aminobutyric acid type A receptor beta 2 subunit [Source:RGD Symbol;Acc:2650]	-
ENSRNOG00000018241	667.96	658.326	987.329	793.673	1283.26	1279.17	771.205	1118.7	-0.536269	0.0453678	0.999783	Ank1	16	73681422	73827488	-	5124	protein_coding	ankyrin 1 [Source:RGD Symbol;Acc:1309620]	-
ENSRNOG00000012775	327.718	265.173	374.604	422.226	423.646	441.203	322.499	429.025	-0.411227	0.0454314	0.999783	Ccdc127	1	31539215	31545559	-	1255	protein_coding	coiled-coil domain containing 127 [Source:RGD Symbol;Acc:735106]	-
ENSRNOG00000047809	9.39319	3.07151	3.87188	11.2844	22.7461	13.7545	5.44553	15.9284	-1.55493	0.0454452	0.999783	AABR07025358.1	16	35116440	35116607	+	168	protein_coding		-
ENSRNOG00000048232	0	1.02384	3.87188	1.88074	11.3731	16.9287	1.6319	10.0608	-2.60106	0.0455396	0.999783	AABR07044302.1	20	1904641	1905580	+	940	unprocessed_pseudogene		-
ENSRNOG00000006839	790.072	591.777	836.326	972.343	909.845	1042.17	739.392	974.786	-0.39848	0.0456058	0.999783	Arl5a	3	37924793	37947283	-	2843	protein_coding	ADP-ribosylation factor like GTPase 5A [Source:RGD Symbol;Acc:621327]	-
ENSRNOG00000007706	115.849	70.6447	132.612	142.936	147.85	207.376	106.369	166.054	-0.640722	0.0456158	0.999783	Prkaa2	5	124574079	124642569	-	2652	protein_coding	protein kinase AMP-activated catalytic subunit alpha 2 [Source:RGD Symbol;Acc:620893]	-
ENSRNOG00000019750	771.286	518.061	1164.47	715.622	1660.47	1764.81	817.938	1380.3	-0.754663	0.0462402	0.999783	Kcna1	4	159190804	159192526	-	1723	protein_coding	potassium voltage-gated channel subfamily A member 1 [Source:RGD Symbol;Acc:2949]	-
ENSRNOG00000049388	2.08738	9.21452	4.83985	1.88074	64.4473	8.46433	5.38058	24.9308	-2.21306	0.0463038	0.999783	Prr32	X	131617798	131619728	+	1101	protein_coding	proline rich 32 [Source:RGD Symbol;Acc:1583341]	-
ENSRNOG00000014844	2189.66	1602.3	2030.8	2663.13	2233.86	2685.31	1940.92	2527.43	-0.380884	0.0464767	0.999783	Kif21a	7	132071116	132143470	-	5016	protein_coding	kinesin family member 21A [Source:RGD Symbol;Acc:1305126]	-
ENSRNOG00000004676	400.776	157.671	272.967	500.277	367.729	446.493	277.138	438.166	-0.661069	0.0465226	0.999783	Pak3	X	114929029	115036669	+	2258	protein_coding	p21 (RAC1) activated kinase 3 [Source:RGD Symbol;Acc:3251]	-
ENSRNOG00000059714	952.887	656.279	635.956	713.741	1183.75	1507.71	748.374	1135.07	-0.600827	0.0468428	0.999783	LOC103692716	6	135107271	135112775	-	2758	protein_coding	heat shock protein HSP 90-alpha [Source:RGD Symbol;Acc:9292348]	-
ENSRNOG00000008372	480.097	446.392	539.159	562.341	634.996	699.365	488.549	632.234	-0.371335	0.0468564	0.999783	Vamp7	12	18996591	19030381	+	989	protein_coding	vesicle-associated membrane protein 7 [Source:RGD Symbol;Acc:621558]	-
ENSRNOG00000030151	273.446	131.051	218.761	301.859	339.296	290.961	207.753	310.705	-0.580973	0.0475689	0.999783	Thsd7a	4	38664066	39102807	-	4932	protein_coding	thrombospondin type 1 domain containing 7A [Source:RGD Symbol;Acc:1566201]	-
ENSRNOG00000003219	94.9756	89.0737	143.26	122.248	186.708	195.738	109.103	168.231	-0.622721	0.04777	0.999783	Trim16	10	49231730	49254621	+	4014	protein_coding	tripartite motif-containing 16 [Source:RGD Symbol;Acc:1309749]	-
ENSRNOG00000018690	410.169	294.865	506.248	594.314	491.885	617.896	403.761	568.032	-0.491924	0.0477931	0.999783	Rgs17	1	42492761	42587721	-	2494	protein_coding	regulator of G-protein signaling 17 [Source:RGD Symbol;Acc:1305515]	-
ENSRNOG00000038202	9.39319	17.4052	7.74376	21.6285	58.7608	11.6384	11.5141	30.6759	-1.41826	0.0483868	0.999783	Calml4	8	67753279	67765358	+	896	protein_coding	calmodulin-like 4 [Source:RGD Symbol;Acc:1583918]	-
ENSRNOG00000010859	598.033	279.507	733.721	654.498	885.203	1046.4	537.087	862.034	-0.682237	0.0485385	0.999783	Zyg11b	5	127847129	127878792	-	2671	protein_coding	zyg-11 family member B, cell cycle regulator [Source:RGD Symbol;Acc:1307814]	-
ENSRNOG00000020009	31.3106	16.3814	48.3985	50.78	72.0294	57.1342	32.0302	59.9812	-0.902552	0.0485902	0.999783	Npas4	1	220261008	220265772	-	2460	protein_coding	neuronal PAS domain protein 4 [Source:RGD Symbol;Acc:628866]	bHLH
ENSRNOG00000059043	790.072	595.872	758.888	811.54	982.822	1025.24	714.944	939.868	-0.394399	0.0486056	0.999783	Itch	3	150686638	150749827	+	2884	protein_coding	itchy E3 ubiquitin protein ligase [Source:RGD Symbol;Acc:1359556]	-
ENSRNOG00000050220	1877.6	1369.89	2840.02	2480.7	3025.23	3446.04	2029.17	2983.99	-0.556203	0.0486327	0.999783	Nrxn1	6	13886740	15191660	-	6503	protein_coding	neurexin 1 [Source:RGD Symbol;Acc:628659]	-
ENSRNOG00000003313	108.544	134.122	122.932	163.624	140.268	234.885	121.866	179.592	-0.557612	0.0488443	0.999783	Glra2	X	30612903	30831483	-	3164	protein_coding	glycine receptor, alpha 2 [Source:RGD Symbol;Acc:2705]	-
ENSRNOG00000018714	278.665	177.124	311.686	344.176	370.572	373.488	255.825	362.745	-0.503287	0.0494549	0.999783	Arl5b	17	82065937	82091362	+	5292	protein_coding	ADP-ribosylation factor like GTPase 5B [Source:RGD Symbol;Acc:1305569]	-
ENSRNOG00000001781	130.461	131.051	122.932	166.446	186.708	166.112	128.148	173.089	-0.434307	0.0496507	0.999783	Lmln	11	70897052	70961358	-	4383	protein_coding	leishmanolysin like peptidase [Source:RGD Symbol;Acc:1311465]	-
ENSRNOG00000055821	4.17475	1.02384	5.80782	13.1652	12.3208	10.5804	3.6688	12.0221	-1.7074	0.0498117	0.999783	AABR07003349.1	1	106861356	106862934	-	165	lincRNA		-
ENSRNOG00000003759	173.252	124.908	160.683	175.849	218.931	259.22	152.948	218	-0.51025	0.0498867	0.999783	Galc	6	122178602	122239614	-	2451	protein_coding	galactosylceramidase [Source:RGD Symbol;Acc:1359384]	-

## Sheet: CEA 349 EAu
gene_id	CEAEA1	CEAEA2	CEAEA3	CEAHT1	CEAHT2	CEAHT3	CEAEA	CEAHT	log2FoldChange	pvalue	padj	gene_name	gene_chr	gene_start	gene_end	gene_strand	gene_length	gene_biotype	gene_description	tf_family
ENSRNOG00000059714	2547.32	1645.22	2905.93	926.909	638.449	619.539	2366.16	728.299	1.6999	3.60584e-10	8.15317e-06	LOC103692716	6	135107271	135112775	-	2758	protein_coding	heat shock protein HSP 90-alpha [Source:RGD Symbol;Acc:9292348]	-
ENSRNOG00000012995	485.098	397.91	580.152	216.245	224.105	185.768	487.72	208.706	1.22422	1.93124e-07	0.00218336	Gpr165	X	65796429	65804591	+	6140	protein_coding	G protein-coupled receptor 165 [Source:RGD Symbol;Acc:1564566]	-
ENSRNOG00000002824	136.364	19.3245	123.062	13.198	2.98806	9.42982	92.917	8.53864	3.4417	7.99443e-07	0.0060254	NEWGENE_1559832	X	73762691	73778674	-	2607	protein_coding	ring finger protein, LIM domain interacting [Source:RGD Symbol;Acc:11393862]	-
ENSRNOG00000037984	490.686	87.8388	586.357	89.3406	77.6896	42.4342	388.294	69.8215	2.47537	3.10434e-06	0.0140384	LOC103689999	13	97941757	97963824	+	1869	protein_coding	saccharopine dehydrogenase-like oxidoreductase [Source:RGD Symbol;Acc:9250610]	-
ENSRNOG00000015267	124.069	79.9333	8.27311	5.07617	7.96816	4.71491	70.7584	5.91975	3.57979	4.95171e-06	0.0186605	Aldh18a1	1	259057402	259089642	-	3475	protein_coding	aldehyde dehydrogenase 18 family, member A1 [Source:RGD Symbol;Acc:1311431]	-
ENSRNOG00000050441	53.6514	6.14872	73.4238	4.06094	0.99602	1.88596	44.408	2.31431	4.26438	5.96262e-06	0.0192601	AABR07028989.1	10	1622573	1674701	+	2020	protein_coding		-
ENSRNOG00000026051	50.2981	65.8791	1.03414	0	0.99602	0.942982	39.0705	0.646334	5.90436	2.47881e-05	0.0700603	AABR07044362.1	20	3135791	3140610	+	1131	unprocessed_pseudogene		-
ENSRNOG00000007663	568.928	672.846	232.681	191.879	180.28	161.25	491.485	177.803	1.46754	3.79025e-05	0.0857013	LOC100911372	5	105209846	105212173	-	780	protein_coding	40S ribosomal protein S6-like [Source:RGD Symbol;Acc:6493116]	-
ENSRNOG00000019206	80.477	3.51355	25.8535	1.01523	2.98806	0	36.6147	1.33443	4.78649	4.22298e-05	0.0858699	Nupr1l1	1	194767474	194769524	-	640	protein_coding	nuclear protein, transcriptional regulator, 1-like 1 [Source:RGD Symbol;Acc:9125019]	-
ENSRNOG00000010468	92.7721	12.2974	16.5462	4.06094	0	3.77193	40.5386	2.61096	3.94868	4.93701e-05	0.0858699	Elovl6	2	234189105	234296145	-	1112	protein_coding	ELOVL fatty acid elongase 6 [Source:RGD Symbol;Acc:620585]	-
ENSRNOG00000052837	34.6498	43.9194	13.4438	5.07617	2.98806	3.77193	30.671	3.94539	2.96366	6.09797e-05	0.0936424	Dcun1d2	16	81008176	81028656	-	2696	protein_coding	defective in cullin neddylation 1 domain containing 2 [Source:RGD Symbol;Acc:1582994]	-
ENSRNOG00000024114	649.405	578.858	676.327	419.292	297.81	312.127	634.863	343.076	0.887925	6.21218e-05	0.0936424	Zdbf2	9	70059683	70089778	+	10841	protein_coding	zinc finger, DBF-type containing 2 [Source:RGD Symbol;Acc:1560005]	-
ENSRNOG00000047618	69.2997	60.6088	69.2873	23.3504	15.9363	2.82895	66.3986	14.0386	2.24856	6.73021e-05	0.0951105	Katnal1	12	7454884	7548614	+	2251	protein_coding	katanin catalytic subunit A1 like 1 [Source:RGD Symbol;Acc:1359252]	-
ENSRNOG00000046790	148.659	162.502	143.745	32.4875	88.6458	40.5482	151.635	53.8939	1.49325	0.000122265	0.153585	AABR07040887.1	X	113002150	113018073	-	6299	processed_transcript		-
ENSRNOG00000046968	48.0627	43.041	57.9118	19.2895	14.9403	7.54386	49.6718	13.9245	1.83914	0.000186451	0.200755	Nol8	17	14565794	14589154	-	4617	protein_coding	nucleolar protein 8 [Source:RGD Symbol;Acc:1309551]	-
ENSRNOG00000021063	511.923	579.736	655.644	348.225	353.587	341.36	582.434	347.724	0.744472	0.000197392	0.202874	Grin2d	1	101820461	101856881	-	5256	protein_coding	glutamate ionotropic receptor NMDA type subunit 2D [Source:RGD Symbol;Acc:2740]	-
ENSRNOG00000014550	354.322	234.53	244.057	171.575	113.546	108.443	277.636	131.188	1.08107	0.000251054	0.241009	Plcxd3	2	54191538	54360780	+	1882	protein_coding	phosphatidylinositol-specific phospholipase C, X domain containing 3 [Source:RGD Symbol;Acc:1308448]	-
ENSRNOG00000017412	30.1789	20.2029	20.6828	4.06094	3.98408	3.77193	23.6882	3.93898	2.5854	0.000255814	0.241009	AABR07001512.1	1	48565160	48565711	-	534	protein_coding		-
ENSRNOG00000005960	416.916	364.531	416.758	164.468	272.91	122.588	399.402	186.655	1.09775	0.000341421	0.293061	RGD1311744	8	43315592	43336304	-	3591	protein_coding	similar to RIKEN cDNA 5830475I06 [Source:RGD Symbol;Acc:1311744]	-
ENSRNOG00000045989	15.6483	0.878388	67.219	2.03047	0	0	27.9152	0.676823	5.39227	0.000349946	0.293061	Hba-a3	10	15577249	15577977	-	429	protein_coding	hemoglobin alpha, adult chain 3 [Source:RGD Symbol;Acc:1359209]	-
ENSRNOG00000050104	285.023	221.354	380.563	164.468	124.503	157.478	295.647	148.816	0.989209	0.000430067	0.347295	LOC108348122	1	90962707	90978907	-	3564	protein_coding	CAP-Gly domain-containing linker protein 3 [Source:RGD Symbol;Acc:11400992]	-
ENSRNOG00000031232	264.904	260.003	271.978	137.057	161.355	165.022	265.628	154.478	0.781362	0.000470174	0.36659	Nrp2	9	69497121	69612087	+	6369	protein_coding	neuropilin 2 [Source:RGD Symbol;Acc:621442]	-
ENSRNOG00000021547	7.82416	28.1084	16.5462	2.03047	1.99204	0.942982	17.4929	1.65516	3.41843	0.000623255	0.469747	Pgr15l	X	66314418	66320145	+	1863	protein_coding	G protein-coupled receptor 15-like [Source:RGD Symbol;Acc:1562685]	-
ENSRNOG00000017893	966.842	908.254	949.339	322.845	703.19	297.039	941.478	441.025	1.09419	0.000674217	0.491765	Baiap3	10	14599197	14613878	-	5643	protein_coding	BAI1-associated protein 3 [Source:RGD Symbol;Acc:10059729]	-
ENSRNOG00000045653	385.619	354.869	101.346	115.737	111.554	42.4342	280.611	89.9084	1.64318	0.000722722	0.505989	Fam131a	11	82875627	82884660	-	3612	protein_coding	family with sequence similarity 131, member A [Source:RGD Symbol;Acc:2322069]	-
ENSRNOG00000055076	30.1789	20.2029	27.9217	9.13711	2.98806	0.942982	26.1012	4.35605	2.59381	0.000747309	0.505989	AABR07025023.1	16	26080258	26098379	-	1309	lincRNA		-
ENSRNOG00000047712	418.033	436.559	369.187	251.778	257.969	254.605	407.927	254.784	0.679391	0.000760853	0.505989	Dcx	X	115098675	115175299	-	8827	protein_coding	doublecortin [Source:RGD Symbol;Acc:620670]	-
ENSRNOG00000008970	1171.39	1047.92	1172.71	756.35	496.018	754.386	1130.67	668.918	0.757031	0.000848376	0.548075	Pcdh17	15	67555835	67645088	+	4661	protein_coding	protocadherin 17 [Source:RGD Symbol;Acc:1304753]	-
ENSRNOG00000013867	355.44	433.924	331.958	159.392	263.945	183.882	373.774	202.406	0.885702	0.000876199	0.550326	Fgf1	18	32273770	32359824	+	4493	protein_coding	fibroblast growth factor 1 [Source:RGD Symbol;Acc:2605]	-
novel.1366	136.364	101.015	113.755	72.0816	46.813	46.2061	117.045	55.0336	1.08823	0.000920012	0.553009	-	4	29795444	29803120	+	1226	-	PF16297:Domain of unknown function (DUF4939)	-
ENSRNOG00000028085	224.665	200.273	250.262	146.194	125.499	101.842	225.066	124.511	0.854291	0.000929386	0.553009	Tmem255a	X	124328735	124465110	-	1711	protein_coding	transmembrane protein 255A [Source:RGD Symbol;Acc:727788]	-
ENSRNOG00000050492	50.2981	33.3788	12.4097	9.13711	4.9801	5.65789	32.0289	6.5917	2.28122	0.00103665	0.60102	LOC100911807	8	118428289	118436894	-	1644	protein_coding	ATR-interacting protein-like [Source:RGD Symbol;Acc:6490448]	-
ENSRNOG00000045790	40.2385	14.9326	173.735	9.13711	21.9124	11.3158	76.3021	14.1218	2.43264	0.00108313	0.612266	Fam50a	4	104949597	104956714	+	1311	protein_coding	family with sequence similarity 50, member A [Source:RGD Symbol;Acc:1560964]	-
ENSRNOG00000060523	65.9465	66.7575	1.03414	0	0	0	44.5794	0	7.94394	0.00126629	0.672096	AABR07044362.6	20	3134704	3135301	-	598	processed_pseudogene		-
ENSRNOG00000013969	1967.22	2154.69	1878	1402.04	1326.7	871.316	1999.97	1200.02	0.737192	0.00131257	0.673209	Ahi1	1	16478127	16601769	+	3141	protein_coding	Abelson helper integration site 1 [Source:RGD Symbol;Acc:1303040]	-
ENSRNOG00000004812	2009.69	2302.26	2199.61	1413.21	1299.81	1628.53	2170.52	1447.18	0.584842	0.00138887	0.673209	Sema6d	3	116899878	116958050	+	6178	protein_coding	semaphorin 6D [Source:RGD Symbol;Acc:1310910]	-
ENSRNOG00000016654	21.237	41.2843	45.5021	12.1828	10.9562	8.48684	36.0078	10.542	1.77851	0.00140875	0.673209	Galr1	18	79243009	79258570	-	2251	protein_coding	galanin receptor 1 [Source:RGD Symbol;Acc:2656]	-
ENSRNOG00000028386	2.23547	11.419	10.3414	0	0	0	7.99864	0	5.47172	0.00141541	0.673209	RGD1564162	20	13662867	13664091	+	447	protein_coding	similar to Homo sapiens fetal lung specific expression unknown [Source:RGD Symbol;Acc:1564162]	-
ENSRNOG00000061514	5.58868	59.7304	5.17069	2.03047	2.98806	0	23.4966	1.67284	3.83294	0.00142913	0.673209	AABR07028795.1	17	86655353	86657473	-	225	protein_coding		-
novel.961	107.303	11.419	109.619	24.3656	3.98408	16.0307	76.1135	14.7935	2.361	0.00166979	0.766621	-	19	28356434	28372601	+	2846	-	PF00517:Retroviral envelope protein	-
ENSRNOG00000042502	364.382	339.936	434.338	280.205	184.264	186.711	379.552	217.06	0.806446	0.00169524	0.766621	Smim17	1	71115043	71135764	-	2061	protein_coding	small integral membrane protein 17 [Source:RGD Symbol;Acc:1559613]	-
ENSRNOG00000013588	51.4159	74.663	118.926	31.4723	31.8727	36.7763	81.6683	33.3737	1.29122	0.00173793	0.770516	Glra1	10	40855559	40953651	-	2125	protein_coding	glycine receptor, alpha 1 [Source:RGD Symbol;Acc:2704]	-
ENSRNOG00000014791	13283.2	11973.3	13169.8	9562.49	8801.83	8918.73	12808.7	9094.35	0.494065	0.00193847	0.842901	Peg3	1	70222964	70237443	+	8435	protein_coding	paternally expressed 3 [Source:RGD Symbol;Acc:2323590]	zf-C2H2
ENSRNOG00000003756	89.4189	43.9194	78.5945	40.6094	18.9244	16.0307	70.6443	25.1882	1.48755	0.00211463	0.899028	Lancl3	X	14358224	14490340	+	1263	protein_coding	LanC like 3 [Source:RGD Symbol;Acc:1563642]	-
ENSRNOG00000048297	640.463	215.205	760.092	309.646	111.554	201.798	538.587	207.666	1.3744	0.00214707	0.899028	LOC108348175	1	50828134	51052340	+	2489	protein_coding	protein quaking-like [Source:RGD Symbol;Acc:11514364]	-
ENSRNOG00000027400	82.7125	79.055	126.165	37.5637	36.8528	57.5219	95.9775	43.9794	1.12295	0.00232111	0.937191	Vwc2l	9	77834091	78021846	+	1369	protein_coding	von Willebrand factor C domain-containing protein 2-like [Source:RGD Symbol;Acc:1565501]	-
ENSRNOG00000005770	38.003	8.78388	1.03414	1.01523	0.99602	0	15.9404	0.670418	4.58523	0.00236561	0.938399	Sostdc1	6	55812747	55817066	+	1763	protein_coding	sclerostin domain containing 1 [Source:RGD Symbol;Acc:628877]	-
ENSRNOG00000005758	343.145	385.613	655.644	165.483	265.937	279.123	461.467	236.848	0.961786	0.00250952	0.978323	Btbd11	7	24043126	24313885	-	3425	protein_coding	BTB (POZ) domain containing 11 [Source:MGI Symbol;Acc:MGI:1921257]	-
ENSRNOG00000019823	52.5336	569.196	100.311	43.6551	18.9244	21.6886	240.68	28.0894	3.10025	0.0026397	0.995694	LOC100910944	3	151688454	151689711	+	240	protein_coding	reactive oxygen species modulator 1-like [Source:RGD Symbol;Acc:6496011]	-
ENSRNOG00000012703	33.5321	43.041	42.3997	9.13711	18.9244	14.1447	39.6576	14.0687	1.49595	0.00264215	0.995694	Crh	2	104459999	104461863	-	1196	protein_coding	corticotropin releasing hormone [Source:RGD Symbol;Acc:620505]	-
ENSRNOG00000058589	82.7125	81.6901	117.892	50.7617	37.8488	50.921	94.0981	46.5105	1.01552	0.00294022	0.999996	AABR07046778.1	5	6373583	6373849	+	267	protein_coding		-
ENSRNOG00000054495	88.3012	1.75678	2.06828	1.01523	2.98806	2.82895	30.7087	2.27741	3.74451	0.00307643	0.999996	Cldn2	X	111122552	111137769	+	4565	protein_coding	claudin 2 [Source:RGD Symbol;Acc:1560247]	-
ENSRNOG00000019584	299.553	288.99	271.978	110.661	218.128	66.9517	286.841	131.914	1.12141	0.00313523	0.999996	Dlk1	6	133552821	133583751	+	1608	protein_coding	delta like non-canonical Notch ligand 1 [Source:RGD Symbol;Acc:619931]	-
ENSRNOG00000005135	42.474	40.4059	32.0583	13.198	17.9284	11.3158	38.3127	14.1474	1.43894	0.00318231	0.999996	Bclaf3	X	38295365	38353461	-	2684	protein_coding	BCLAF1 and THRAP3 family member 3 [Source:RGD Symbol;Acc:1562161]	-
ENSRNOG00000003929	264.904	275.814	320.583	181.727	84.6617	182.939	287.1	149.776	0.938426	0.00325292	0.999996	Pcdh19	X	104391607	104493757	-	4340	protein_coding	protocadherin 19 [Source:RGD Symbol;Acc:1565392]	-
ENSRNOG00000004171	169.896	158.988	158.223	98.4777	107.57	79.2105	162.369	95.0862	0.772465	0.00331472	0.999996	Dnah9	10	52351192	52710862	-	13339	protein_coding	dynein, axonemal, heavy chain 9 [Source:RGD Symbol;Acc:621799]	-
ENSRNOG00000009922	89.4189	99.2579	140.643	12.1828	73.7055	14.1447	109.773	33.3444	1.72005	0.00347667	0.999996	Prlhr	1	281754724	281756159	-	1210	protein_coding	prolactin releasing hormone receptor [Source:RGD Symbol;Acc:71037]	-
ENSRNOG00000060629	40.2385	112.434	12.4097	17.259	4.9801	15.0877	55.0273	12.4423	2.149	0.00358211	0.999996	LOC103694855	AABR07024041.1	23532	31048	-	683	protein_coding	hemoglobin subunit beta-2-like [Source:RGD Symbol;Acc:9285450]	-
ENSRNOG00000019358	29.0611	39.5275	55.8435	16.2437	17.9284	11.3158	41.4774	15.1626	1.45539	0.0036824	0.999996	Esr1	1	41192824	41594796	+	6207	protein_coding	estrogen receptor 1 [Source:RGD Symbol;Acc:2581]	ESR-like
ENSRNOG00000001781	212.37	169.529	243.023	126.904	127.491	119.759	208.307	124.718	0.738663	0.00378769	0.999996	Lmln	11	70897052	70961358	-	4383	protein_coding	leishmanolysin like peptidase [Source:RGD Symbol;Acc:1311465]	-
ENSRNOG00000053168	174.367	132.637	287.491	91.3711	50.797	126.36	198.165	89.5093	1.1447	0.00405606	0.999996	LOC102553088	2	230476320	230479594	+	2216	lincRNA	collagen alpha-1(XXV) chain-like [Source:RGD Symbol;Acc:7687817]	-
ENSRNOG00000037919	125.186	130.001	211.998	87.3102	50.797	93.3553	155.729	77.1541	1.01229	0.00406665	0.999996	Chic1	X	74200972	74244846	+	1771	protein_coding	cysteine-rich hydrophobic domain 1 [Source:RGD Symbol;Acc:1589722]	-
ENSRNOG00000056810	48.0627	59.7304	79.6287	34.518	27.8886	17.9167	62.4739	26.7744	1.22611	0.00408221	0.999996	AABR07037536.1	X	23243470	23246719	-	3189	protein_coding		-
ENSRNOG00000055012	108.42	227.503	371.256	141.118	89.6418	42.4342	235.726	91.0645	1.37387	0.00413977	0.999996	LOC108348078	17	89800934	89838986	-	2980	protein_coding	ATP-dependent zinc metalloprotease YME1L1 [Source:RGD Symbol;Acc:11358998]	-
ENSRNOG00000021552	106.185	79.055	107.55	57.8684	31.8727	55.636	97.5968	48.459	1.00753	0.00483668	0.999996	Uprt	X	75382598	75407217	+	1282	protein_coding	uracil phosphoribosyltransferase homolog [Source:RGD Symbol;Acc:1564806]	-
ENSRNOG00000011251	49.1804	39.5275	49.6386	23.3504	18.9244	17.9167	46.1155	20.0638	1.19964	0.00523607	0.999996	Hcrtr2	8	83307684	83421612	-	3091	protein_coding	hypocretin receptor 2 [Source:RGD Symbol;Acc:2788]	-
ENSRNOG00000014248	414.68	364.531	386.768	279.189	120.518	239.518	388.66	213.075	0.866848	0.00527264	0.999996	Erbb4	9	75021790	75528644	-	3796	protein_coding	erb-b2 receptor tyrosine kinase 4 [Source:RGD Symbol;Acc:620486]	-
ENSRNOG00000023312	4026.09	3981.73	5565.73	3251.8	2168.34	3153.33	4524.52	2857.82	0.662812	0.00539444	0.999996	Lonrf2	9	45466688	45505767	-	6611	protein_coding	LON peptidase N-terminal domain and ring finger 2 [Source:RGD Symbol;Acc:1562137]	-
ENSRNOG00000021589	404.621	366.288	438.475	277.159	224.105	291.382	403.128	264.215	0.608774	0.00541391	0.999996	Nexmif	X	74945082	74968405	-	7392	protein_coding	neurite extension and migration factor [Source:RGD Symbol;Acc:1561931]	-
ENSRNOG00000055766	3.35321	36.8923	4.13655	2.03047	0.99602	0.942982	14.794	1.32316	3.50112	0.00550471	0.999996	AABR07044415.1	20	5260885	5261666	+	422	lincRNA		-
ENSRNOG00000045772	51.4159	40.4059	61.0142	26.3961	22.9085	7.54386	50.9453	18.9495	1.42986	0.00554979	0.999996	LOC100911545	4	154423209	154472924	+	4419	protein_coding	alpha-2-macroglobulin-like [Source:RGD Symbol;Acc:6492449]	-
ENSRNOG00000023093	30.1789	23.7165	16.5462	8.12187	6.97214	5.65789	23.4805	6.9173	1.76401	0.00582827	0.999996	Mis18bp1	6	86879719	86924146	-	3690	protein_coding	MIS18 binding protein 1 [Source:RGD Symbol;Acc:1594757]	MYB
ENSRNOG00000062036	21.237	22.8381	0	2.03047	0	0	14.6917	0.676823	4.4668	0.00622694	0.999996	AABR07044362.7	20	3126829	3127609	+	603	processed_pseudogene		-
ENSRNOG00000023126	35.7676	26.3517	17.5804	9.13711	9.9602	5.65789	26.5665	8.25174	1.68804	0.00632759	0.999996	Rxfp3	2	61006337	61007767	-	1431	protein_coding	relaxin family peptide receptor 3 [Source:RGD Symbol;Acc:1311550]	-
ENSRNOG00000046068	13.4128	151.083	33.0924	14.2133	14.9403	21.6886	65.8627	16.9474	1.96258	0.00676249	0.999996	AABR07027088.1	17	14087182	14091766	-	462	protein_coding		-
ENSRNOG00000010094	58.1223	68.5143	94.1066	13.198	33.8647	44.3202	73.5811	30.461	1.26937	0.00679049	0.999996	Kcnmb2	2	118546829	118586699	+	2611	protein_coding	potassium calcium-activated channel subfamily M regulatory beta subunit 2 [Source:RGD Symbol;Acc:631398]	-
ENSRNOG00000002579	611.402	548.993	503.625	369.545	424.305	336.645	554.673	376.832	0.557647	0.00693898	0.999996	Parm1	14	17969219	18076907	-	4895	protein_coding	prostate androgen-regulated mucin-like protein 1 [Source:RGD Symbol;Acc:708342]	-
ENSRNOG00000030463	5.58868	7.9055	38.2631	3.0457	1.99204	2.82895	17.2524	2.62223	2.71624	0.00695124	0.999996	Faim	8	107225212	107241224	+	1180	protein_coding	Fas apoptotic inhibitory molecule [Source:RGD Symbol;Acc:620572]	-
ENSRNOG00000010357	10.0596	39.5275	40.3314	3.0457	2.98806	14.1447	29.9728	6.72617	2.15041	0.00698896	0.999996	Lhx9	13	55861015	55878094	-	1298	protein_coding	LIM homeobox 9 [Source:RGD Symbol;Acc:727956]	Homeobox
ENSRNOG00000052600	200.075	55.3385	180.974	72.0816	34.8607	71.6667	145.463	59.5363	1.28583	0.00717076	0.999996	Mboat7l1	1	64031859	64046135	+	2287	protein_coding	membrane bound O-acyltransferase domain containing 7-like 1 [Source:RGD Symbol;Acc:9414715]	-
ENSRNOG00000050407	110.656	22.8381	36.1948	22.3352	10.9562	19.8026	56.563	17.698	1.67046	0.00720805	0.999996	Mfsd14a	1	69788609	69820981	+	2785	protein_coding	major facilitator superfamily domain containing 14A [Source:RGD Symbol;Acc:9294064]	-
ENSRNOG00000016388	985.844	958.322	1151	769.548	600.6	758.158	1031.72	709.435	0.540143	0.00725187	0.999996	Sphkap	9	89050381	89195273	-	7279	protein_coding	SPHK1 interactor, AKAP domain containing [Source:RGD Symbol;Acc:1311951]	-
ENSRNOG00000002126	1429.58	1214.81	1309.22	913.711	597.612	1016.53	1317.87	842.619	0.64496	0.00731331	0.999996	Ncam2	11	20471764	20705063	+	5006	protein_coding	neural cell adhesion molecule 2 [Source:RGD Symbol;Acc:1303131]	-
ENSRNOG00000047057	129.657	122.096	209.93	91.3711	84.6617	83.9254	153.895	86.6528	0.827925	0.00773571	0.999996	Gpr26	1	203971152	203988709	+	1172	protein_coding	G protein-coupled receptor 26 [Source:RGD Symbol;Acc:619843]	-
ENSRNOG00000002208	50.2981	39.5275	61.0142	6.09141	25.8965	23.5746	50.2799	18.5208	1.43603	0.00776281	0.999996	Shroom3	14	16622760	16903242	-	7766	protein_coding	shroom family member 3 [Source:RGD Symbol;Acc:1310470]	-
ENSRNOG00000052129	1753.73	1369.41	1474.68	1030.46	663.35	1189.1	1532.61	960.971	0.673106	0.00793998	0.999996	Nwd1	16	18877257	18937562	-	4668	protein_coding	NACHT and WD repeat domain containing 1 [Source:MGI Symbol;Acc:MGI:2442268]	-
ENSRNOG00000007970	420.269	383.856	439.509	339.088	177.292	236.689	414.545	251.023	0.723772	0.00817505	0.999996	Plxnc1	7	35850398	36000906	-	4725	protein_coding	plexin C1 [Source:RGD Symbol;Acc:1307420]	-
ENSRNOG00000014350	16.766	39.5275	232.681	16.2437	24.9005	33.9474	96.3249	25.0305	1.94269	0.00826957	0.999996	Cyr61	2	251529354	251532312	-	1984	protein_coding	cysteine-rich, angiogenic inducer, 61 [Source:RGD Symbol;Acc:620763]	-
ENSRNOG00000051591	73.7706	41.2843	201.657	58.8836	22.9085	30.1754	105.571	37.3225	1.4998	0.0083644	0.999996	LOC100911422	AABR07024264.1	3630	7199	-	1237	protein_coding	nuclear migration protein nudC-like [Source:RGD Symbol;Acc:6493297]	-
novel.1368	441.506	371.558	319.549	252.793	271.914	149.934	377.538	224.88	0.747824	0.0083987	0.999996	-	4	29806677	29808795	+	2119	-	-	-
ENSRNOG00000008939	546.573	625.413	754.921	375.637	465.142	451.689	642.302	430.822	0.57618	0.00840123	0.999996	Nxph1	4	35279063	35281013	+	1951	protein_coding	neurexophilin 1 [Source:RGD Symbol;Acc:3218]	-
ENSRNOG00000008934	305.142	337.301	392.973	213.199	195.22	264.978	345.139	224.466	0.620339	0.0084855	0.999996	Tmem65	7	98605722	98709649	-	2453	protein_coding	transmembrane protein 65 [Source:RGD Symbol;Acc:1563224]	-
ENSRNOG00000047854	11.1774	16.6894	92.0383	16.2437	5.97612	1.88596	39.9684	8.03528	2.31963	0.00869866	0.999996	LOC108348072	20	3935529	3938915	+	1735	protein_coding	class II histocompatibility antigen, M alpha chain [Source:RGD Symbol;Acc:11505944]	-
ENSRNOG00000003745	5.58868	19.3245	132.37	5.07617	9.9602	16.0307	52.4277	10.3557	2.33653	0.00875839	0.999996	Atf3	13	109817728	109849632	-	2909	protein_coding	activating transcription factor 3 [Source:RGD Symbol;Acc:2165]	TF_bZIP
ENSRNOG00000039107	103.949	21.9597	25.8535	10.1523	24.9005	7.54386	50.5876	14.1989	1.82963	0.00894709	0.999996	Mfrp	8	48437918	48443421	+	2763	protein_coding	membrane frizzled-related protein [Source:RGD Symbol;Acc:1307477]	-
ENSRNOG00000020781	106.185	97.5011	44.468	44.6703	42.8289	23.5746	82.718	37.0246	1.16194	0.00904516	0.999996	LOC103690005	1	91042635	91048483	+	1083	protein_coding	tubulin-folding cofactor B [Source:RGD Symbol;Acc:9365423]	-
ENSRNOG00000050706	252.608	226.624	383.665	194.925	114.542	182.939	287.633	164.135	0.80867	0.00910124	0.999996	Col25a1	2	235596123	235715057	+	1659	protein_coding	collagen type XXV alpha 1 chain [Source:RGD Symbol;Acc:1590105]	-
ENSRNOG00000037600	4.47095	4.39194	12.4097	0	0.99602	0	7.09085	0.332007	4.32783	0.00930872	0.999996	Sim1	20	55594676	55673995	+	7672	protein_coding	SIM bHLH transcription factor 1 [Source:RGD Symbol;Acc:1309949]	bHLH
ENSRNOG00000005639	64.8287	59.7304	116.858	23.3504	42.8289	45.2632	80.4723	37.1475	1.11232	0.00942728	0.999996	Ar	X	67656253	67829026	+	4164	protein_coding	androgen receptor [Source:RGD Symbol;Acc:2147]	ESR-like
ENSRNOG00000005723	179.956	131.758	200.623	111.676	79.6816	110.329	170.779	100.562	0.761921	0.00947083	0.999996	Grin3a	5	64928620	65073012	-	3217	protein_coding	glutamate ionotropic receptor NMDA type subunit 3A [Source:RGD Symbol;Acc:621704]	-
ENSRNOG00000049849	55.8868	55.3385	96.1749	32.4875	18.9244	42.4342	69.1334	31.282	1.14134	0.00980114	0.999996	Fam199x	X	107695491	107723594	+	1161	protein_coding	family with sequence similarity 199, X-linked [Source:MGI Symbol;Acc:MGI:2384304]	-
ENSRNOG00000049598	86.0657	194.124	67.219	79.1883	27.8886	33.9474	115.803	47.0081	1.30515	0.00982053	0.999996	LOC100912571	11	82886878	82893845	-	1593	protein_coding	eukaryotic translation initiation factor 4 gamma 1-like [Source:RGD Symbol;Acc:6486329]	-
ENSRNOG00000040166	459.39	561.29	533.615	387.82	371.516	251.776	518.098	337.037	0.621373	0.00993021	0.999996	Ankrd34b	2	22000106	22016030	+	3292	protein_coding	ankyrin repeat domain 34B [Source:RGD Symbol;Acc:1594383]	-
ENSRNOG00000008475	211.252	216.084	305.071	165.483	65.7373	154.649	244.136	128.623	0.924175	0.0100185	0.999996	Fut9	5	40032855	40237591	-	2151	protein_coding	fucosyltransferase 9 [Source:RGD Symbol;Acc:619955]	-
ENSRNOG00000058115	12.2951	4.39194	17.5804	3.0457	0	0.942982	11.4225	1.32956	3.10736	0.0100189	0.999996	AABR07041709.1	X	137473483	137482303	-	1503	lincRNA		-
ENSRNOG00000010589	130.775	74.663	186.145	56.8531	66.7334	75.4386	130.528	66.3417	0.973184	0.010057	0.999996	LOC103689968	2	78103387	78276927	+	5138	protein_coding	protein FAM134B [Source:RGD Symbol;Acc:9390936]	zf-C2H2
ENSRNOG00000010378	163.19	8.78388	25.8535	15.2285	21.9124	8.48684	65.9423	15.2093	2.11362	0.0101376	0.999996	Slc4a5	4	114918488	115002300	+	3742	protein_coding	solute carrier family 4 member 5 [Source:RGD Symbol;Acc:1303009]	-
ENSRNOG00000046271	311.848	263.517	109.619	151.27	106.574	48.0921	228.328	101.979	1.16391	0.0103441	0.999996	LOC100911685	10	4312863	4446200	+	5122	protein_coding	eukaryotic peptide chain release factor GTP-binding subunit ERF3B-like [Source:RGD Symbol;Acc:6491148]	-
ENSRNOG00000021855	51.4159	71.1495	114.789	29.4418	48.805	33.9474	79.1182	37.3981	1.08178	0.0104008	0.999996	Kcp	4	56760220	56786754	-	4659	protein_coding	kielin/chordin-like protein [Source:RGD Symbol;Acc:1561119]	-
ENSRNOG00000012283	27.9434	35.1355	27.9217	3.0457	16.9323	9.42982	30.3336	9.80262	1.62994	0.0104315	0.999996	Chrna6	16	68860018	68866718	+	1755	protein_coding	cholinergic receptor nicotinic alpha 6 subunit [Source:RGD Symbol;Acc:69281]	-
ENSRNOG00000046159	221.312	428.654	556.367	124.874	282.87	209.342	402.111	205.695	0.967452	0.0107163	0.999996	Gns	7	65616177	65653052	+	3926	protein_coding	glucosamine (N-acetyl)-6-sulfatase [Source:RGD Symbol;Acc:1305877]	-
ENSRNOG00000025587	51.4159	61.4872	89.97	13.198	32.8687	41.4912	67.6244	29.186	1.20939	0.0110261	0.999996	Plagl1	1	7252349	7259035	+	4642	protein_coding	PLAG1 like zinc finger 1 [Source:RGD Symbol;Acc:3014]	zf-C2H2
ENSRNOG00000017487	8.94189	6.14872	1.03414	0	0	0	5.37492	0	4.89017	0.0111158	0.999996	Otoa	1	191029861	191097290	+	3414	protein_coding	otoancorin [Source:RGD Symbol;Acc:1562741]	-
ENSRNOG00000020762	78.2416	48.3114	70.3214	41.6246	31.8727	16.0307	65.6248	29.8427	1.13715	0.0111467	0.999996	Zfp260	1	88457594	88465110	+	3660	protein_coding	zinc finger protein 260 [Source:RGD Symbol;Acc:621205]	zf-C2H2
ENSRNOG00000043006	4057.38	3990.52	5684.66	3229.46	2742.04	3437.17	4577.52	3136.23	0.545483	0.011385	0.999996	Epm2aip1	8	119524039	119531387	+	7349	protein_coding	EPM2A interacting protein 1 [Source:RGD Symbol;Acc:1310977]	-
ENSRNOG00000015049	263.786	197.637	241.988	101.523	193.228	57.5219	234.471	117.424	0.997902	0.0113858	0.999996	Scn5a	8	128169191	128266639	-	8537	protein_coding	sodium voltage-gated channel alpha subunit 5 [Source:RGD Symbol;Acc:3637]	-
ENSRNOG00000016000	89.4189	55.3385	389.87	87.3102	60.7572	41.4912	178.209	63.1862	1.49592	0.0116544	0.999996	LOC100911417	2	208408890	208420163	-	2063	protein_coding	ATP synthase subunit b, mitochondrial-like [Source:RGD Symbol;Acc:6493308]	-
ENSRNOG00000011016	190.015	210.813	131.336	127.92	60.7572	103.728	177.388	97.4683	0.864824	0.0117186	0.999996	Slc7a2	16	54460067	54513349	-	2637	protein_coding	solute carrier family 7 member 2 [Source:RGD Symbol;Acc:68387]	-
ENSRNOG00000016768	324.144	293.382	462.26	194.925	246.017	246.118	359.928	229.02	0.651366	0.012115	0.999996	Oprl1	3	177225737	177231663	+	3042	protein_coding	opioid related nociceptin receptor 1 [Source:RGD Symbol;Acc:68438]	-
ENSRNOG00000048190	374.442	398.788	532.581	322.845	235.061	296.096	435.27	284.667	0.612612	0.0121772	0.999996	Rgmb	1	57796709	57815038	-	1311	protein_coding	repulsive guidance molecule BMP co-receptor b [Source:RGD Symbol;Acc:1595392]	-
ENSRNOG00000057557	17.8838	6.14872	11.3755	3.0457	1.99204	0.942982	11.8027	1.99358	2.56658	0.0122527	0.999996	Prlr	2	60131776	60325692	+	2972	protein_coding	prolactin receptor [Source:RGD Symbol;Acc:3407]	-
ENSRNOG00000026310	70.4174	36.0139	34.1266	21.3199	17.9284	21.6886	46.8526	20.3123	1.20015	0.0123557	0.999996	2022-03-01	16	25001666	25192675	-	765	protein_coding	membrane associated ring-CH-type finger 1 [Source:RGD Symbol;Acc:1305148]	-
ENSRNOG00000013937	77.1238	59.7304	208.896	54.8227	36.8528	58.4649	115.25	50.0468	1.20177	0.0123756	0.999996	Ankrd34c	8	97105071	97115027	-	2480	protein_coding	ankyrin repeat domain 34C [Source:RGD Symbol;Acc:1305403]	-
ENSRNOG00000046904	52.5336	22.8381	137.54	37.5637	20.9164	12.2588	70.9707	23.5796	1.59008	0.0124974	0.999996	LOC108348085	1	220322940	220324430	+	1248	protein_coding	beta-1,4-glucuronyltransferase 1 [Source:RGD Symbol;Acc:11379422]	-
ENSRNOG00000053206	14.5306	57.9736	13.4438	14.2133	2.98806	2.82895	28.6493	6.67676	2.1151	0.0127396	0.999996	LOC688442	10	1563390	1567731	+	1393	lincRNA	similar to limkain b1 [Source:RGD Symbol;Acc:1588846]	-
ENSRNOG00000006857	137.482	144.934	183.043	81.2187	112.55	93.3553	155.153	95.7081	0.696784	0.013036	0.999996	AABR07060833.1	4	96562725	96564611	+	1887	protein_coding		-
ENSRNOG00000028624	165.425	161.623	143.745	88.3254	113.546	99.0131	156.931	100.295	0.64575	0.0131042	0.999996	Kif26b	13	96775357	97173469	-	7421	protein_coding	kinesin family member 26B [Source:RGD Symbol;Acc:1560022]	-
ENSRNOG00000002338	566.692	496.289	777.672	407.109	290.838	463.947	613.551	387.298	0.663151	0.0131201	0.999996	Dgke	10	76386471	76407989	-	3048	protein_coding	diacylglycerol kinase epsilon [Source:RGD Symbol;Acc:1560914]	-
novel.631	12.2951	38.6491	51.7069	12.1828	9.9602	13.2018	34.217	11.7816	1.54144	0.0136642	0.999996	-	14	114699092	114762416	+	2555	-	PF00429:ENV polyprotein (coat polyprotein)	-
ENSRNOG00000001582	107.303	110.677	87.9018	62.9445	46.813	68.8377	101.96	59.5317	0.776134	0.0140331	0.999996	Bach1	11	27364916	27398842	+	3606	protein_coding	BTB domain and CNC homolog 1 [Source:RGD Symbol;Acc:1306693]	TF_bZIP
ENSRNOG00000054165	70.4174	136.15	93.0725	50.7617	56.7732	57.5219	99.88	55.0189	0.86446	0.0142554	0.999996	LOC103692570	6	26426869	26445787	-	1449	protein_coding	dihydropyrimidinase-related protein 5-like [Source:RGD Symbol;Acc:9135001]	-
ENSRNOG00000021285	124.069	175.678	149.95	101.523	101.594	57.5219	149.899	86.8798	0.790237	0.0142907	0.999996	Celsr1	7	126775516	126913585	-	8907	protein_coding	cadherin, EGF LAG seven-pass G-type receptor 1 [Source:RGD Symbol;Acc:1560078]	-
novel.544	63.711	6.14872	6.20483	8.12187	3.98408	0.942982	25.3548	4.34965	2.54393	0.0144554	0.999996	-	13	97628076	97659919	+	1057	-	-	-
ENSRNOG00000031100	98.3608	68.5143	102.38	46.7008	60.7572	42.4342	89.7516	49.9641	0.842789	0.0145252	0.999996	Klhl1	15	80271731	80713153	-	2703	protein_coding	kelch-like family member 1 [Source:RGD Symbol;Acc:1307452]	-
ENSRNOG00000056558	460.507	457.64	597.732	228.428	247.013	442.259	505.293	305.9	0.723246	0.0145298	0.999996	Gabra3	X	152414615	152642531	-	2514	protein_coding	gamma-aminobutyric acid type A receptor alpha3 subunit [Source:RGD Symbol;Acc:2648]	-
ENSRNOG00000004753	1207.16	1107.65	1719.77	814.218	601.596	1105.18	1344.86	840.33	0.678128	0.0148728	0.999996	Napb	3	143020454	143063983	-	1174	protein_coding	NSF attachment protein beta [Source:RGD Symbol;Acc:1589649]	-
ENSRNOG00000008479	557.751	537.574	791.116	345.18	225.101	528.07	628.813	366.117	0.779756	0.0148793	0.999996	Slc8a1	6	4258991	4520604	-	3020	protein_coding	solute carrier family 8 member A1 [Source:RGD Symbol;Acc:3717]	-
ENSRNOG00000009955	213.488	209.935	280.252	125.889	193.228	100.899	234.558	140.005	0.744827	0.0151008	0.999996	Plch1	2	154256380	154418920	-	6720	protein_coding	phospholipase C, eta 1 [Source:RGD Symbol;Acc:1561991]	-
ENSRNOG00000011696	540.984	569.196	596.698	362.439	209.164	469.605	568.959	347.069	0.712763	0.015221	0.999996	Lifr	2	56426367	56489415	+	5388	protein_coding	LIF receptor alpha [Source:RGD Symbol;Acc:621431]	-
ENSRNOG00000061519	416.916	454.127	492.25	313.707	296.814	356.447	454.431	322.323	0.495493	0.0152212	0.999996	Asap2	6	43234526	43343551	+	2928	protein_coding	ArfGAP with SH3 domain, ankyrin repeat and PH domain 2 [Source:RGD Symbol;Acc:1305263]	-
ENSRNOG00000017459	108.42	270.544	343.334	31.4723	75.6975	182.939	240.766	96.7028	1.31523	0.0154972	0.999996	C1ql3	17	80314186	80320681	-	768	protein_coding	complement C1q like 3 [Source:RGD Symbol;Acc:1591795]	-
ENSRNOG00000060594	76.0061	221.354	40.3314	60.9141	36.8528	36.7763	112.564	44.8477	1.33199	0.0155819	0.999996	LOC100911672	4	157267901	157274755	-	3555	protein_coding	atrophin-1-like [Source:RGD Symbol;Acc:6491795]	-
ENSRNOG00000002120	22.3547	50.9465	35.1607	6.09141	20.9164	13.2018	36.154	13.4032	1.43581	0.0157309	0.999996	Spata18	14	37081427	37108341	-	2105	protein_coding	spermatogenesis associated 18 [Source:RGD Symbol;Acc:735208]	-
ENSRNOG00000026787	5203.06	4826.74	6460.26	3589.87	4125.52	4229.28	5496.69	3981.55	0.465161	0.0163219	0.999996	Disp2	3	110574417	110589921	+	6547	protein_coding	dispatched RND transporter family member 2 [Source:RGD Symbol;Acc:1309569]	-
ENSRNOG00000020444	311.848	272.3	335.061	226.397	219.124	190.482	306.403	212.001	0.53092	0.0165058	0.999996	Hcn3	2	188454853	188471988	-	6413	protein_coding	hyperpolarization-activated cyclic nucleotide-gated potassium channel 3 [Source:RGD Symbol;Acc:620691]	-
ENSRNOG00000002537	280.552	223.989	262.671	187.818	54.7811	157.478	255.737	133.359	0.938813	0.0165351	0.999996	Wnk3	X	20316893	20454357	+	5682	protein_coding	WNK lysine deficient protein kinase 3 [Source:RGD Symbol;Acc:1563131]	-
ENSRNOG00000023387	49.1804	47.433	307.139	76.1426	30.8766	28.2895	134.584	45.1029	1.57775	0.0166341	0.999996	LOC679739	1	31264755	31273159	+	639	protein_coding	NADH dehydrogenase (ubiquinone) Fe-S protein 6 [Source:RGD Symbol;Acc:1584802]	-
novel.1800	35.7676	41.2843	50.6728	29.4418	13.9443	12.2588	42.5749	18.5483	1.20315	0.0166675	0.999996	-	7	117164256	117166887	-	2632	-	PF00681:Plectin repeat	-
ENSRNOG00000051383	173.249	205.543	184.077	110.661	141.435	120.702	187.623	124.266	0.595618	0.0168402	0.999996	Srsf12	5	48456757	48485912	+	2641	protein_coding	serine and arginine rich splicing factor 12 [Source:RGD Symbol;Acc:1561162]	-
novel.598	2084.58	1974.62	1818.02	1555.34	1300.8	1518.2	1959.07	1458.11	0.426008	0.0170058	0.999996	-	14	38631265	38643377	+	12113	-	-	-
ENSRNOG00000002941	1577.13	1568.8	2075.52	1258.89	568.728	1303.2	1740.48	1043.61	0.737816	0.0172784	0.999996	Uhmk1	13	88521625	88536728	-	3243	protein_coding	U2AF homology motif kinase 1 [Source:RGD Symbol;Acc:2968]	-
ENSRNOG00000014083	3184.43	3115.64	2861.46	2295.44	2045.83	2515.88	3053.85	2285.72	0.417928	0.0174057	0.999996	Iqsec3	4	153948055	154044493	-	7514	protein_coding	IQ motif and Sec7 domain 3 [Source:RGD Symbol;Acc:1593191]	-
ENSRNOG00000037658	2071.17	2067.73	2672.21	1637.57	1820.73	1401.27	2270.37	1619.86	0.487086	0.0175227	0.999996	Gprasp2	X	106360393	106363300	+	2908	protein_coding	G protein-coupled receptor associated sorting protein 2 [Source:RGD Symbol;Acc:1561019]	-
ENSRNOG00000059679	4.47095	1.75678	22.751	1.01523	0.99602	0.942982	9.65959	0.984746	3.29042	0.0179791	0.999996	Rtkn	4	113968995	113984632	+	2570	protein_coding	rhotekin [Source:RGD Symbol;Acc:727874]	-
ENSRNOG00000046021	855.068	613.994	886.257	608.125	540.839	286.667	785.106	478.544	0.714251	0.018035	0.999996	LOC108348172	X	15425078	15428518	-	939	protein_coding	proSAAS [Source:RGD Symbol;Acc:11409911]	-
ENSRNOG00000059138	3.35321	2.63517	7.23897	0	0	0	4.40911	0	4.60346	0.0182277	0.999996	AC121204.3	5	59113414	59113773	-	360	protein_coding		-
ENSRNOG00000003878	130.775	106.285	138.575	81.2187	72.7095	82.9824	125.212	78.9702	0.662822	0.0182532	0.999996	Thsd7b	13	46169963	46930858	+	5165	protein_coding	thrombospondin type 1 domain containing 7B [Source:RGD Symbol;Acc:1306938]	-
ENSRNOG00000049633	115.127	84.3253	88.9359	62.9445	58.7652	49.9781	96.1294	57.2293	0.746593	0.0183225	0.999996	Flvcr1	13	109578074	109629482	-	1772	protein_coding	feline leukemia virus subgroup C cellular receptor 1 [Source:MGI Symbol;Acc:MGI:2444881]	-
ENSRNOG00000004676	454.919	406.694	509.83	389.85	153.387	265.921	457.148	269.719	0.761181	0.0184041	0.999996	Pak3	X	114929029	115036669	+	2258	protein_coding	p21 (RAC1) activated kinase 3 [Source:RGD Symbol;Acc:3251]	-
ENSRNOG00000027276	159.836	151.961	209.93	126.904	67.7294	115.987	173.909	103.54	0.7475	0.0185352	0.999996	Xkr4	5	15747614	16140896	-	1944	protein_coding	XK related 4 [Source:RGD Symbol;Acc:1549780]	-
ENSRNOG00000027233	146.423	119.461	96.1749	89.3406	50.797	69.7807	120.686	69.9728	0.785858	0.0185938	0.999996	Trpc5	X	115627653	115908693	-	3873	protein_coding	transient receptor potential cation channel, subfamily C, member 5 [Source:RGD Symbol;Acc:619787]	-
ENSRNOG00000057747	6.70642	2.63517	8.27311	1.01523	0	0	5.87156	0.338411	4.05084	0.0186168	0.999996	RF00015	7	114975512	114975674	+	163	snRNA		-
ENSRNOG00000006305	2600.97	3238.62	3406.45	2347.22	1819.73	2428.18	3082.01	2198.38	0.48751	0.0189216	0.999996	Slc38a2	7	138088649	138100841	-	4635	protein_coding	solute carrier family 38, member 2 [Source:RGD Symbol;Acc:69420]	-
novel.1539	162.072	137.029	162.36	94.4168	120.518	69.7807	153.82	94.9053	0.696671	0.0190798	0.999996	-	5	34122649	34133707	-	11059	-	-	-
ENSRNOG00000011300	103.949	89.5956	54.8093	57.8684	39.8408	33.0044	82.7848	43.5712	0.927352	0.0191097	0.999996	AABR07031193.1	18	3705916	3940838	+	10044	protein_coding		-
ENSRNOG00000052572	330.85	316.22	380.563	190.864	252.989	261.206	342.544	235.02	0.542675	0.0194097	0.999996	Aff2	X	153539668	154051181	-	8534	protein_coding	AF4/FMR2 family, member 2 [Source:RGD Symbol;Acc:1565592]	AF-4
novel.1952	6.70642	1.75678	17.5804	0	1.99204	0	8.68118	0.664014	3.71364	0.0197713	0.999996	-	9	29675931	29678197	+	662	-	-	-
ENSRNOG00000018291	45.8272	12.2974	16.5462	4.06094	2.98806	13.2018	24.8903	6.75025	1.86745	0.0197895	0.999996	Vkorc1l1	8	16287804	16333603	+	531	protein_coding	vitamin K epoxide reductase complex, subunit 1-like 1 [Source:RGD Symbol;Acc:1303249]	-
ENSRNOG00000018522	108.42	20.2029	418.826	39.5941	34.8607	13.2018	182.483	29.2189	2.64311	0.0198496	0.999996	Echs1	1	212570195	212579057	-	1497	protein_coding	enoyl-CoA hydratase, short chain 1 [Source:RGD Symbol;Acc:69330]	-
ENSRNOG00000027193	301.789	349.599	385.734	253.809	241.037	240.461	345.707	245.102	0.496794	0.0200089	0.999996	AABR07051376.1	3	7035169	7038421	+	3253	protein_coding		-
ENSRNOG00000062002	202.31	170.407	196.486	143.148	66.7334	128.246	189.735	112.709	0.750517	0.0200624	0.999996	Kcna3	2	209766512	209769711	+	3200	protein_coding	potassium voltage-gated channel subfamily A member 3 [Source:RGD Symbol;Acc:2951]	-
ENSRNOG00000049740	16.766	2.63517	1.03414	0	0.99602	0	6.81178	0.332007	4.26146	0.020173	0.999996	AABR07034273.1	11	61466962	61470348	-	515	protein_coding		-
ENSRNOG00000027341	845.009	1087.44	897.632	728.938	568.728	723.267	943.362	673.644	0.486297	0.0205706	0.999996	Tenm2	10	20844899	21265026	-	9328	protein_coding	teneurin transmembrane protein 2 [Source:RGD Symbol;Acc:727907]	-
ENSRNOG00000007440	805.888	760.684	1349.55	635.537	407.372	746.842	972.041	596.584	0.704	0.0206484	0.999996	Dzank1	3	138624555	138683318	-	2529	protein_coding	double zinc ribbon and ankyrin repeat domains 1 [Source:RGD Symbol;Acc:1311344]	-
ENSRNOG00000033087	46.9449	74.663	111.687	37.5637	42.8289	41.4912	77.765	40.6279	0.937845	0.0207106	0.999996	Cdh23	20	29857637	29990111	-	8508	protein_coding	cadherin 23 (otocadherin) [Source:MGI Symbol;Acc:MGI:1890219]	-
ENSRNOG00000006853	946.723	1071.63	1632.9	648.735	803.788	939.21	1217.09	797.245	0.610181	0.020845	0.999996	Elavl2	5	109499408	109651730	-	5309	protein_coding	ELAV like RNA binding protein 2 [Source:RGD Symbol;Acc:628611]	-
ENSRNOG00000030877	2102.46	1458.12	2048.63	1298.48	1513.95	1049.54	1869.74	1287.33	0.53826	0.0208666	0.999996	Htr2c	X	118084890	118318039	+	4397	protein_coding	5-hydroxytryptamine receptor 2C [Source:RGD Symbol;Acc:2848]	-
ENSRNOG00000024457	25.7079	21.0813	42.3997	13.198	9.9602	13.2018	29.7296	12.12	1.2912	0.0208912	0.999996	Pde11a	3	62818502	63211845	-	4910	protein_coding	phosphodiesterase 11A [Source:RGD Symbol;Acc:621793]	-
ENSRNOG00000018141	429.211	404.059	546.025	349.241	225.101	341.36	459.765	305.234	0.590565	0.0211209	0.999996	RGD1307443	17	42165817	42226377	-	4098	protein_coding	similar to mKIAA0319 protein [Source:RGD Symbol;Acc:1307443]	-
ENSRNOG00000000070	178.838	133.515	171.667	110.661	95.618	110.329	161.34	105.536	0.610047	0.0215074	0.999996	LOC100910207	14	1621026	1632378	-	3007	protein_coding	protein Dr1-like [Source:RGD Symbol;Acc:6499394]	-
ENSRNOG00000013399	38.003	17.5678	39.2973	16.2437	10.9562	11.3158	31.6227	12.8386	1.29576	0.0217998	0.999996	AF529169	8	96977537	96985558	-	2941	protein_coding	cDNA sequence AF529169 [Source:MGI Symbol;Acc:MGI:2667167]	-
ENSRNOG00000045728	178.838	167.772	178.906	143.148	60.7572	105.614	175.172	103.173	0.763761	0.0218149	0.999996	AABR07033887.1	11	42936028	42944942	+	4782	protein_coding		-
novel.1469	1.11774	1.75678	11.3755	0	0	0	4.75001	0	4.71178	0.0219359	0.999996	-	5	25124211	25125291	+	484	-	-	-
ENSRNOG00000019662	494.04	484.87	619.449	398.987	346.615	399.825	532.786	381.809	0.480409	0.0219456	0.999996	Tm6sf1	1	143661521	143703759	+	2870	protein_coding	transmembrane 6 superfamily member 1 [Source:RGD Symbol;Acc:1307978]	-
ENSRNOG00000052723	5.58868	2.63517	4.13655	0	0	0	4.12013	0	4.50297	0.0221861	0.999996	RF00560	18	1874158	1874266	-	109	snoRNA		-
ENSRNOG00000010853	253.726	205.543	310.242	155.331	117.53	208.399	256.504	160.42	0.675431	0.0222265	0.999996	Chrna7	1	123899657	124039196	-	3008	protein_coding	cholinergic receptor nicotinic alpha 7 subunit [Source:RGD Symbol;Acc:2348]	-
ENSRNOG00000047230	183.309	168.651	222.34	137.057	112.55	133.903	191.433	127.837	0.581601	0.0222594	0.999996	AABR07002134.1	1	66898946	66904539	+	4307	protein_coding	zinc finger protein 551 [Source:NCBI gene;Acc:682964]	zf-C2H2
novel.1615	48.0627	86.0821	106.516	32.4875	26.8926	59.4079	80.2203	39.596	1.01812	0.022726	0.999996	-	6	106308779	106427001	+	2000	-	-	-
ENSRNOG00000039278	115.127	69.3927	128.233	78.173	52.7891	37.7193	104.251	56.2271	0.889932	0.0227598	0.999996	Mcart1	5	61120419	61130026	-	4106	protein_coding	mitochondrial carrier triple repeat 1 [Source:RGD Symbol;Acc:1305190]	-
novel.816	4.47095	38.6491	6.20483	6.09141	0.99602	1.88596	16.4416	2.99113	2.47603	0.0227918	0.999996	-	17	14858185	14861495	+	2358	-	-	-
ENSRNOG00000008765	500.746	407.572	563.605	336.043	315.738	384.737	490.641	345.506	0.504913	0.0228042	0.999996	Zfhx4	2	98423569	98610368	-	13927	protein_coding	zinc finger homeobox 4 [Source:RGD Symbol;Acc:1563022]	Homeobox
ENSRNOG00000019346	60.3578	25.4733	31.0242	25.3809	9.9602	11.3158	38.9517	15.5523	1.32219	0.0228192	0.999996	LOC103693999	16	81549204	81587080	-	3656	protein_coding	transmembrane and coiled-coil domain-containing protein 3 [Source:RGD Symbol;Acc:9333008]	-
ENSRNOG00000014276	211.252	196.759	179.94	145.179	98.606	143.333	195.984	129.039	0.602382	0.0229908	0.999996	Plce1	1	257157264	257466064	+	10333	protein_coding	phospholipase C, epsilon 1 [Source:RGD Symbol;Acc:69424]	-
ENSRNOG00000040242	95.0076	115.947	150.984	83.2492	52.7891	79.2105	120.646	71.7496	0.750134	0.0229981	0.999996	Epm2a	1	5448958	5571512	+	1143	protein_coding	EPM2A, laforin glucan phosphatase [Source:RGD Symbol;Acc:71047]	-
ENSRNOG00000057292	32.4144	20.2029	59.98	15.2285	15.9363	16.0307	37.5324	15.7318	1.2503	0.0235142	0.999996	AABR07043287.1	19	27099109	27101245	+	249	protein_coding		-
ENSRNOG00000011182	10.0596	9.66227	4.13655	2.03047	0.99602	0	7.95282	1.00883	3.00054	0.0238453	0.999996	Aanat	10	105568091	105572403	+	1311	protein_coding	aralkylamine N-acetyltransferase [Source:RGD Symbol;Acc:2006]	-
ENSRNOG00000048650	68.1819	7.02711	1.03414	8.12187	2.98806	0.942982	25.4144	4.01764	2.66244	0.0239184	0.999996	Phf6	X	158268653	158288109	-	855	protein_coding	PHD finger protein 6 [Source:RGD Symbol;Acc:2323526]	-
ENSRNOG00000030069	78.2416	77.2982	64.1166	49.7465	11.9522	41.4912	73.2188	34.3967	1.08987	0.023953	0.999996	Faim	8	106816152	106827580	+	1155	protein_coding	Fas apoptotic inhibitory molecule [Source:RGD Symbol;Acc:620572]	-
ENSRNOG00000027658	361.029	248.584	254.398	241.626	168.327	130.132	288.004	180.028	0.677617	0.0241547	0.999996	Gpr101	X	140299770	140303686	-	2186	protein_coding	G protein-coupled receptor 101 [Source:RGD Symbol;Acc:1564196]	-
ENSRNOG00000054917	131.893	133.515	138.575	106.6	66.7334	83.9254	134.661	85.7528	0.651613	0.024572	0.999996	Mrgpre	1	216970254	216971183	-	930	protein_coding	MAS related GPR family member E [Source:RGD Symbol;Acc:738045]	-
ENSRNOG00000017712	290.611	221.354	213.033	78.173	191.236	156.535	241.666	141.981	0.766029	0.0246651	0.999996	Cartpt	2	30125249	30127269	-	840	protein_coding	CART prepropeptide [Source:RGD Symbol;Acc:2272]	-
ENSRNOG00000025278	121.833	117.704	157.189	95.432	37.8488	87.6974	132.242	73.6594	0.843565	0.0249322	0.999996	Scai	3	23362707	23474170	-	2095	protein_coding	suppressor of cancer cell invasion [Source:RGD Symbol;Acc:1594720]	-
ENSRNOG00000045948	140.835	150.204	168.565	106.6	107.57	95.2412	153.201	103.137	0.571565	0.0251036	0.999996	Arl10	17	10568959	10575203	-	783	protein_coding	ADP-ribosylation factor like GTPase 10 [Source:RGD Symbol;Acc:1303298]	-
ENSRNOG00000015581	48.0627	86.0821	133.404	23.3504	71.7135	14.1447	89.1829	36.4029	1.29484	0.0251115	0.999996	Dnah6	4	100936978	101156576	-	12429	protein_coding	dynein, axonemal, heavy chain 6 [Source:RGD Symbol;Acc:621797]	-
ENSRNOG00000018282	960.136	590.277	767.331	553.303	532.871	531.842	772.581	539.339	0.517594	0.0251925	0.999996	Gda	1	238982392	239057732	-	1679	protein_coding	guanine deaminase [Source:RGD Symbol;Acc:621617]	-
ENSRNOG00000019473	11.1774	30.7436	13.4438	10.1523	1.99204	2.82895	18.4549	4.99111	1.90149	0.0253073	0.999996	Dcun1d2	16	81587446	81614553	+	2725	protein_coding	defective in cullin neddylation 1 domain containing 2 [Source:RGD Symbol;Acc:1582994]	-
ENSRNOG00000026870	224.665	39.5275	47.5704	21.3199	69.7214	18.8596	103.921	36.6337	1.50211	0.0253584	0.999996	Clic6	11	32655616	32699382	+	3644	protein_coding	chloride intracellular channel 6 [Source:RGD Symbol;Acc:727938]	-
ENSRNOG00000050469	6.70642	4.39194	27.9217	5.07617	0	0	13.0067	1.69206	2.95745	0.0256264	0.999996	Gng11	4	31387420	31392856	+	1802	protein_coding	G protein subunit gamma 11 [Source:RGD Symbol;Acc:621515]	-
ENSRNOG00000002327	230.254	264.395	278.183	209.138	133.467	177.281	257.611	173.295	0.572631	0.0259501	0.999996	Gabrb1	14	38643385	39112600	-	1926	protein_coding	gamma-aminobutyric acid type A receptor beta 1 subunit [Source:RGD Symbol;Acc:2649]	-
ENSRNOG00000046156	33.5321	2.63517	8.27311	5.07617	0	1.88596	14.8135	2.32071	2.67092	0.0259694	0.999996	Zbtb33	X	124321551	124323960	+	2410	protein_coding	zinc finger and BTB domain containing 33 [Source:RGD Symbol;Acc:1566309]	ZBTB
ENSRNOG00000039323	27.9434	40.4059	36.1948	22.3352	14.9403	10.3728	34.848	15.8828	1.14079	0.0260773	0.999996	Dgkk	X	16442899	16537888	-	5421	protein_coding	diacylglycerol kinase kappa [Source:RGD Symbol;Acc:1561510]	-
ENSRNOG00000013388	629.286	486.627	553.264	448.734	176.296	383.794	556.392	336.274	0.726097	0.0261462	0.999996	Pgap1	9	61066175	61134963	-	3251	protein_coding	post-GPI attachment to proteins 1 [Source:RGD Symbol;Acc:1303213]	-
ENSRNOG00000048363	31.2966	21.9597	36.1948	10.1523	14.9403	14.1447	29.8171	13.0791	1.18344	0.0264807	0.999996	Dnah5	2	80948658	81143447	+	10410	protein_coding	dynein, axonemal, heavy chain 5 [Source:RGD Symbol;Acc:1560828]	-
ENSRNOG00000061832	143.07	159.867	201.657	114.721	101.594	118.816	168.198	111.71	0.590418	0.0267072	0.999996	Slc35a3	2	219705620	219741886	-	1925	protein_coding	solute carrier family 35 member A3 [Source:RGD Symbol;Acc:1308615]	-
ENSRNOG00000016818	3041.36	2422.6	2678.42	2240.62	1984.07	1917.08	2714.13	2047.26	0.406647	0.0268804	0.999996	Fgfr3	14	82273070	82287706	-	3581	protein_coding	fibroblast growth factor receptor 3 [Source:RGD Symbol;Acc:620714]	-
ENSRNOG00000003148	3457.16	3289.56	4114.84	2344.18	3126.51	2512.11	3620.52	2660.93	0.444223	0.0269014	0.999996	Timp2	10	107338465	107386072	-	1661	protein_coding	TIMP metallopeptidase inhibitor 2 [Source:RGD Symbol;Acc:61312]	-
ENSRNOG00000015956	1877.8	1723.4	1607.05	1230.46	1449.21	1279.63	1736.08	1319.77	0.395461	0.0269824	0.999996	Usp29	1	69988673	70003582	-	6322	protein_coding	ubiquitin specific peptidase 29 [Source:RGD Symbol;Acc:1306648]	-
ENSRNOG00000028543	215.723	170.407	183.043	150.255	119.522	113.158	189.724	127.645	0.571009	0.0270461	0.999996	AABR07052523.1	3	59408546	59410211	+	1666	protein_coding		-
ENSRNOG00000024852	3929.96	4052.88	5632.95	2950.27	3639.46	3236.32	4538.6	3275.35	0.470575	0.0275747	0.999996	Tmx4	3	127528434	127569093	-	4948	protein_coding	thioredoxin-related transmembrane protein 4 [Source:RGD Symbol;Acc:1305146]	-
novel.1976	11.1774	48.3114	31.0242	6.09141	18.9244	3.77193	30.171	9.59591	1.66171	0.0277822	0.999996	-	9	100315101	100348601	+	3327	-	PF15035:Ciliary rootlet component, centrosome cohesion	-
ENSRNOG00000007576	262.668	177.434	288.525	190.864	107.57	157.478	242.876	151.971	0.67511	0.0281952	0.999996	Zfp597	10	11912543	11917898	+	1260	protein_coding	zinc finger protein 597 [Source:RGD Symbol;Acc:628674]	zf-C2H2
ENSRNOG00000046581	31.2966	30.7436	62.0483	13.198	5.97612	29.2325	41.3628	16.1355	1.35242	0.0282876	0.999996	AABR07048211.1	5	67708676	67710829	+	714	protein_coding		-
ENSRNOG00000002314	106.185	74.663	87.9018	79.1883	24.9005	28.2895	89.5833	44.1261	1.02243	0.0283388	0.999996	LOC103689943	10	28243	72912	+	8478	protein_coding	meiosis arrest female protein 1-like [Source:RGD Symbol;Acc:9219913]	-
ENSRNOG00000017427	532.043	352.234	630.824	343.149	310.758	364.934	505.034	339.614	0.57136	0.0284831	0.999996	Pfn2	2	147955196	148050438	-	1082	protein_coding	profilin 2 [Source:RGD Symbol;Acc:621826]	-
ENSRNOG00000008996	206.781	201.151	369.187	202.032	82.6697	156.535	259.04	147.079	0.816363	0.0286293	0.999996	Dpysl5	6	26939697	27024129	-	4845	protein_coding	dihydropyrimidinase-like 5 [Source:RGD Symbol;Acc:620467]	-
ENSRNOG00000005956	11.1774	12.2974	19.6486	3.0457	5.97612	3.77193	14.3745	4.26458	1.75278	0.0286372	0.999996	Erich5	7	73222730	73242899	+	1101	protein_coding	glutamate-rich 5 [Source:RGD Symbol;Acc:1590540]	-
ENSRNOG00000017941	980.255	982.917	1101.36	736.045	840.641	759.101	1021.51	778.596	0.391712	0.0289939	0.999996	Optn	17	77167740	77218389	+	4807	protein_coding	optineurin [Source:RGD Symbol;Acc:628886]	-
ENSRNOG00000031045	162.072	146.691	189.247	153.3	67.7294	53.75	166.003	91.5933	0.859075	0.0291009	0.999996	LOC100911252	4	40004654	40005148	+	495	protein_coding	peptidyl-prolyl cis-trans isomerase A-like [Source:RGD Symbol;Acc:6493676]	-
ENSRNOG00000009726	399.032	386.491	555.332	361.423	300.798	259.32	446.952	307.181	0.541138	0.0291534	0.999996	Grip2	4	123586231	123636040	+	5179	protein_coding	glutamate receptor interacting protein 2 [Source:RGD Symbol;Acc:621668]	-
ENSRNOG00000046428	578.987	678.994	658.746	495.434	355.579	516.754	638.909	455.923	0.487035	0.0295056	0.999996	Lrrc75b	20	14050465	14060264	+	5193	protein_coding	leucine rich repeat containing 75B [Source:RGD Symbol;Acc:2318441]	-
ENSRNOG00000015781	62.5932	72.0279	96.1749	56.8531	26.8926	43.3772	76.932	42.3743	0.861205	0.0295389	0.999996	Ndst3	2	227738650	227890077	-	2776	protein_coding	N-deacetylase and N-sulfotransferase 3 [Source:RGD Symbol;Acc:1310960]	-
ENSRNOG00000043128	957.9	863.456	1125.14	673.1	773.908	745.899	982.166	730.969	0.425796	0.029875	0.999996	Armcx4	X	105500173	105507288	+	7032	protein_coding	armadillo repeat containing, X-linked 4 [Source:RGD Symbol;Acc:2325053]	-
ENSRNOG00000011124	1052.91	1092.72	1619.46	949.244	595.62	965.614	1255.03	836.826	0.584609	0.0300706	0.999996	AABR07067267.1	9	37057128	37059847	+	2715	pseudogene		-
ENSRNOG00000021693	390.09	483.114	373.324	280.205	222.113	352.675	415.509	284.998	0.544242	0.0303234	0.999996	Fam149a	16	50049828	50107856	+	5460	protein_coding	family with sequence similarity 149, member A [Source:RGD Symbol;Acc:1586153]	-
ENSRNOG00000025060	118.48	115.069	174.769	91.3711	66.7334	97.1272	136.106	85.0772	0.676706	0.0307789	0.999996	Nanos1	1	282134981	282135772	+	792	protein_coding	nanos C2HC-type zinc finger 1 [Source:RGD Symbol;Acc:1308194]	-
ENSRNOG00000053859	461.625	534.939	844.891	426.398	353.587	446.031	613.818	408.672	0.586787	0.0307987	0.999996	Ranbp6	1	247982180	247985497	-	3318	protein_coding	RAN binding protein 6 [Source:RGD Symbol;Acc:1305165]	-
ENSRNOG00000046972	160.954	176.556	197.52	131.98	79.6816	133.903	178.344	115.189	0.630563	0.0308334	0.999996	Chrm2	4	64088900	64091090	+	2191	protein_coding	cholinergic receptor, muscarinic 2 [Source:RGD Symbol;Acc:620023]	-
ENSRNOG00000004303	1223.92	1211.3	1163.41	807.111	808.769	1064.63	1199.54	893.502	0.424708	0.0312759	0.999996	Timp3	7	23544215	23594133	-	1748	protein_coding	TIMP metallopeptidase inhibitor 3 [Source:RGD Symbol;Acc:3865]	-
ENSRNOG00000006639	240.313	166.015	197.52	178.681	74.7015	105.614	201.283	119.666	0.749712	0.0314975	0.999996	Scn9a	3	52583951	52664209	-	9302	protein_coding	sodium voltage-gated channel alpha subunit 9 [Source:RGD Symbol;Acc:69368]	-
ENSRNOG00000013178	1620.72	1676.84	1904.88	1217.27	1288.85	1459.74	1734.15	1321.95	0.391455	0.0315062	0.999996	Cmip	19	49792273	50000535	+	4643	protein_coding	c-Maf-inducing protein [Source:RGD Symbol;Acc:1306101]	-
ENSRNOG00000049985	6533.17	6297.17	8831.54	4970.59	5950.23	4973.29	7220.63	5298.03	0.446647	0.0315127	0.999996	Gprasp1	X	106306795	106313853	+	6370	protein_coding	G protein-coupled receptor associated sorting protein 1 [Source:RGD Symbol;Acc:621343]	-
ENSRNOG00000021584	156.483	143.177	189.247	116.752	119.522	90.5263	162.969	108.934	0.581084	0.0321292	0.999996	AABR07028349.1	17	66238947	66241440	+	2322	protein_coding		-
ENSRNOG00000015071	83.8302	79.055	56.8776	55.8379	37.8488	31.1184	73.2543	41.6017	0.818412	0.0322346	0.999996	Zim1	1	70253650	70266809	+	3080	protein_coding	zinc finger, imprinted 1 [Source:RGD Symbol;Acc:1310930]	zf-C2H2
ENSRNOG00000060310	62.5932	54.4601	65.1507	43.6551	31.8727	29.2325	60.7347	34.9201	0.798629	0.0325977	0.999996	LOC688815	19	9112020	9112820	+	798	pseudogene	similar to prohibitin [Source:RGD Symbol;Acc:1584151]	-
ENSRNOG00000016384	272.728	326.761	450.884	240.611	226.097	253.662	350.124	240.123	0.544201	0.0326569	0.999996	Pik3cb	8	107275725	107380933	-	4831	protein_coding	phosphatidylinositol-4,5-bisphosphate 3-kinase, catalytic subunit beta [Source:RGD Symbol;Acc:620917]	-
ENSRNOG00000003882	814.83	699.197	1036.21	724.877	283.866	562.017	850.078	523.587	0.699029	0.0327149	0.999996	Cep350	13	73499229	73638073	-	10146	protein_coding	centrosomal protein 350 [Source:RGD Symbol;Acc:621162]	-
ENSRNOG00000010325	13.4128	58.852	105.482	6.09141	8.96418	41.4912	59.249	18.8489	1.64919	0.0327799	0.999996	Ptger3	2	263895241	263979698	+	2040	protein_coding	prostaglandin E receptor 3 [Source:RGD Symbol;Acc:3435]	-
ENSRNOG00000004978	2592.03	2448.07	2816.99	2290.37	1535.86	1943.49	2619.03	1923.24	0.445464	0.0328429	0.999996	Prkacb	2	252605307	252691886	-	1122	protein_coding	protein kinase cAMP-activated catalytic subunit beta [Source:RGD Symbol;Acc:1310574]	-
ENSRNOG00000054751	453.801	375.072	662.883	340.104	167.331	392.281	497.252	299.905	0.728849	0.0329813	0.999996	Lmbrd2	2	58534476	58590758	+	3560	protein_coding	LMBR1 domain containing 2 [Source:RGD Symbol;Acc:1563920]	-
ENSRNOG00000020117	312.966	27.23	59.98	40.6094	30.8766	12.2588	133.392	27.9149	2.25629	0.0332332	0.999996	LOC108348098	1	220325352	220334615	+	1260	protein_coding	breast cancer metastasis-suppressor 1 homolog [Source:RGD Symbol;Acc:11501278]	-
ENSRNOG00000047960	951.194	921.429	940.032	616.247	849.605	582.763	937.552	682.872	0.457347	0.0332832	0.999996	Rab9b	X	107531404	107542510	-	3846	protein_coding	RAB9B, member RAS oncogene family [Source:RGD Symbol;Acc:1562951]	-
ENSRNOG00000061160	15.6483	36.8923	26.8876	16.2437	4.9801	9.42982	26.4761	10.2179	1.38205	0.0333397	0.999996	Htra4	16	71787966	71802763	+	2256	protein_coding	HtrA serine peptidase 4 [Source:RGD Symbol;Acc:1306242]	-
ENSRNOG00000004451	8.94189	3.51355	6.20483	1.01523	0	0.942982	6.22009	0.652739	3.23994	0.0335162	0.999996	Mc3r	3	170252901	170253998	+	1098	protein_coding	melanocortin 3 receptor [Source:RGD Symbol;Acc:3056]	-
ENSRNOG00000013271	589.047	524.398	800.423	499.495	344.623	474.32	637.956	439.479	0.53727	0.0336383	0.999996	Ireb2	8	59420123	59501118	+	3382	protein_coding	iron responsive element binding protein 2 [Source:RGD Symbol;Acc:621539]	-
ENSRNOG00000001575	160.954	170.407	173.735	85.2797	146.415	98.0702	168.366	109.922	0.615491	0.034074	0.999996	Grik1	11	27811957	27971359	-	3089	protein_coding	glutamate ionotropic receptor kainate type subunit 1 [Source:RGD Symbol;Acc:2732]	-
novel.1719	29.0611	21.0813	40.3314	17.259	9.9602	13.2018	30.158	13.4736	1.15973	0.0343946	0.999996	-	7	66716529	66716800	+	272	-	-	-
ENSRNOG00000025787	27.9434	72.9062	95.1407	11.1676	50.797	18.8596	65.3301	26.9414	1.28014	0.0344129	0.999996	Spag6l	11	88424414	88508601	+	1650	protein_coding	sperm associated antigen 6-like [Source:RGD Symbol;Acc:1310892]	-
ENSRNOG00000031669	49.1804	40.4059	28.9559	21.3199	6.97214	24.5175	39.5141	17.6032	1.16355	0.0345535	0.999996	Lpp	11	79205730	79703736	-	2212	protein_coding	LIM domain containing preferred translocation partner in lipoma [Source:RGD Symbol;Acc:1310535]	-
ENSRNOG00000008962	29.0611	20.2029	45.5021	16.2437	10.9562	15.0877	31.5887	14.0959	1.16013	0.0349042	0.999996	LOC500028	4	35889550	35890224	-	675	processed_pseudogene	hypothetical protein LOC500028 [Source:RGD Symbol;Acc:1560448]	-
novel.2110	383.384	388.248	294.729	260.915	246.017	265.921	355.454	257.618	0.464665	0.0350294	0.999996	-	X	111775116	111780148	+	5033	-	-	-
ENSRNOG00000010859	744.412	706.224	1149.96	581.729	271.914	714.781	866.866	522.808	0.729234	0.0350995	0.999996	Zyg11b	5	127847129	127878792	-	2671	protein_coding	zyg-11 family member B, cell cycle regulator [Source:RGD Symbol;Acc:1307814]	-
ENSRNOG00000053402	15.6483	39.5275	27.9217	7.10664	14.9403	12.2588	27.6992	11.4352	1.2821	0.0352896	0.999996	Gabrq	X	152852506	152864975	+	1908	protein_coding	gamma-aminobutyric acid type A receptor theta subunit [Source:RGD Symbol;Acc:68331]	-
novel.556	52.5336	54.4601	66.1849	44.6703	17.9284	29.2325	57.7262	30.6104	0.916322	0.035334	0.999996	-	13	13305675	13325555	-	7380	-	PF02994:L1 transposable element RBD-like domain|PF00078:Reverse transcriptase (RNA-dependent DNA polymerase)|PF17490:L1 transposable element dsRBD-like domain|PF17489:L1 transposable element trimerization domain|PF12488:Protein of unknown function (DUF3704)	Transposase_22
ENSRNOG00000054953	43.5917	36.8923	23.7852	23.3504	14.9403	8.48684	34.7564	15.5925	1.16009	0.0354905	0.999996	Pcdhb6	18	30416038	30418372	+	2334	pseudogene	protocadherin beta 6 [Source:RGD Symbol;Acc:1306123]	-
ENSRNOG00000026392	121.833	167.772	286.456	100.508	96.614	144.276	192.021	113.799	0.75432	0.035545	0.999996	Cdh12	2	72006099	72540263	+	7014	protein_coding	cadherin 12 [Source:RGD Symbol;Acc:1566350]	-
ENSRNOG00000026898	73.7706	65.0007	81.6969	36.5484	32.8687	58.4649	73.4894	42.6273	0.782047	0.0355796	0.999996	Zbtb8b	5	147628899	147635789	-	2696	protein_coding	zinc finger and BTB domain containing 8b [Source:RGD Symbol;Acc:1562327]	ZBTB
ENSRNOG00000000873	14.5306	14.9326	11.3755	3.0457	6.97214	0	13.6129	3.33928	2.03752	0.0360143	0.999996	Brs3	X	159505344	159511021	+	2679	protein_coding	bombesin receptor subtype 3 [Source:RGD Symbol;Acc:628645]	-
ENSRNOG00000008758	78.2416	78.1766	42.3997	27.4113	45.8169	35.8333	66.2726	36.3539	0.866737	0.0361707	0.999996	Tspan18	3	82097068	82236664	-	3716	protein_coding	tetraspanin 18 [Source:RGD Symbol;Acc:1560411]	-
ENSRNOG00000004127	870.717	835.347	918.315	724.877	545.819	694.978	874.793	655.225	0.416792	0.0362449	0.999996	AABR07021840.1	13	94807756	94859436	-	6023	protein_coding	centrosomal protein 170 [Source:NCBI gene;Acc:171457]	-
ENSRNOG00000004133	174.367	142.299	160.291	63.9598	151.395	47.1491	158.986	87.5013	0.861756	0.0366781	0.999996	Slc7a3	X	70972765	70978952	-	3042	protein_coding	solute carrier family 7 member 3 [Source:RGD Symbol;Acc:68342]	-
ENSRNOG00000008053	378.913	346.085	657.712	329.951	166.335	343.246	460.903	279.844	0.719374	0.0369453	0.999996	Atp8a2	15	40000322	40428800	-	3789	protein_coding	ATPase phospholipid transporting 8A2 [Source:RGD Symbol;Acc:1594597]	-
ENSRNOG00000009265	266.021	269.665	479.84	192.895	106.574	288.553	338.509	196.007	0.787493	0.037008	0.999996	Kcnk9	7	113903557	113937941	-	1676	protein_coding	potassium two pore domain channel subfamily K member 9 [Source:RGD Symbol;Acc:621451]	-
ENSRNOG00000030330	177.72	128.245	130.301	124.874	37.8488	79.2105	145.422	80.6444	0.850114	0.0371254	0.999996	AABR07040095.1	X	92596378	92691573	+	6110	protein_coding		-
ENSRNOG00000004150	366.618	323.247	619.449	291.372	147.411	344.189	436.438	260.991	0.741154	0.0374909	0.999996	Slc9a7	X	2435305	2614770	+	2564	protein_coding	solute carrier family 9 member A7 [Source:RGD Symbol;Acc:1561385]	-
ENSRNOG00000000443	217.959	187.975	168.565	165.483	58.7652	115.987	191.499	113.412	0.755716	0.0380177	0.999996	LOC103689965	20	4302347	4508214	-	5457	protein_coding	complement C4-like [Source:RGD Symbol;Acc:9245878]	-
ENSRNOG00000016921	912.073	752.779	1457.1	831.477	347.611	715.724	1040.65	631.604	0.72021	0.0380747	0.999996	Klhl11	10	88378751	88389347	-	2480	protein_coding	kelch-like family member 11 [Source:RGD Symbol;Acc:1306673]	-
ENSRNOG00000016498	155.365	114.19	323.685	132.996	76.6936	121.645	197.747	110.445	0.839266	0.0381805	0.999996	AABR07004112.1	1	125877299	125879830	+	2529	pseudogene		-
ENSRNOG00000001141	119.598	147.569	211.998	63.9598	79.6816	138.618	159.722	94.0866	0.762178	0.0384294	0.999996	Srrm4	12	45727112	45882548	+	1806	protein_coding	serine/arginine repetitive matrix 4 [Source:RGD Symbol;Acc:1560213]	-
ENSRNOG00000039152	130.775	125.61	162.36	12.1828	127.491	40.5482	139.581	60.0739	1.21621	0.038467	0.999996	Frem3	19	30973329	31031817	-	6595	protein_coding	FRAS1 related extracellular matrix 3 [Source:RGD Symbol;Acc:1562701]	-
ENSRNOG00000060626	243.667	219.597	241.988	200.001	140.439	155.592	235.084	165.344	0.507532	0.0385159	0.999996	Polk	2	27305728	27364906	-	3803	protein_coding	DNA polymerase kappa [Source:RGD Symbol;Acc:620058]	-
ENSRNOG00000004402	1643.07	1607.45	2460.22	1424.37	1016.94	1530.46	1903.58	1323.92	0.523771	0.0386327	0.999996	Lpgat1	13	110398800	110467834	+	3761	protein_coding	lysophosphatidylglycerol acyltransferase 1 [Source:RGD Symbol;Acc:1585897]	-
ENSRNOG00000001284	16.766	14.9326	19.6486	1.01523	7.96816	7.54386	17.1158	5.50909	1.62808	0.0390384	0.999996	Uncx	12	17182163	17186679	-	2383	protein_coding	UNC homeobox [Source:RGD Symbol;Acc:69361]	Homeobox
ENSRNOG00000011268	2182.94	1984.28	1861.45	1721.84	1355.58	1540.83	2009.56	1539.42	0.384431	0.0390758	0.999996	Chd5	5	169519212	169567107	+	7396	protein_coding	chromodomain helicase DNA binding protein 5 [Source:RGD Symbol;Acc:1582725]	-
ENSRNOG00000053896	1.11774	9.66227	4.13655	1.01523	0	0	4.97219	0.338411	3.8304	0.0393348	0.999996	AABR07066690.1	9	12406343	12409575	+	619	unprocessed_pseudogene		-
ENSRNOG00000058321	27.9434	12.2974	50.6728	10.1523	16.9323	8.48684	30.3045	11.8572	1.35042	0.0398684	0.999996	LOC108348143	13	97613991	97628059	-	2334	lincRNA	dimethyladenosine transferase 2, mitochondrial-like [Source:RGD Symbol;Acc:11397271]	-
ENSRNOG00000004752	1568.18	1307.92	1692.88	1264.98	803.788	1198.53	1523	1089.1	0.483556	0.0398984	0.999996	Nalcn	15	109735595	110046704	-	5324	protein_coding	sodium leak channel, non-selective [Source:RGD Symbol;Acc:628710]	-
ENSRNOG00000059865	149.777	161.623	268.876	101.523	151.395	20.7456	193.425	91.2214	1.08536	0.0401669	0.999996	Dnah12	16	2379480	2534131	+	12267	protein_coding	dynein, axonemal, heavy chain 12 [Source:RGD Symbol;Acc:619990]	-
ENSRNOG00000016252	517.512	548.114	518.103	411.17	394.424	414.912	527.91	406.835	0.376095	0.0402655	0.999996	Mblac2	2	9578345	9623513	+	4082	protein_coding	metallo-beta-lactamase domain containing 2 [Source:RGD Symbol;Acc:1306703]	-
ENSRNOG00000011341	628.168	455.884	656.678	497.465	234.065	402.653	580.243	378.061	0.617573	0.0404104	0.999996	Rictor	2	56052643	56101803	+	5490	protein_coding	RPTOR independent companion of MTOR, complex 2 [Source:RGD Symbol;Acc:1307224]	-
ENSRNOG00000048411	64.8287	51.8249	44.468	29.4418	27.8886	34.8903	53.7072	30.7402	0.801972	0.0404225	0.999996	Uhrf1	9	10738222	10757954	-	3856	protein_coding	ubiquitin-like with PHD and ring finger domains 1 [Source:RGD Symbol;Acc:1595855]	-
ENSRNOG00000059592	25.7079	0.878388	4.13655	2.03047	1.99204	0	10.241	1.34084	2.93493	0.040479	0.999996	LOC103689960	5	138903629	138915697	-	1700	lincRNA	protein SZT2-like [Source:RGD Symbol;Acc:9379445]	-
ENSRNOG00000011856	57.0046	72.0279	94.1066	41.6246	34.8607	54.693	74.3797	43.7261	0.765871	0.0406298	0.999996	LOC108348154	14	109533792	109563447	+	822	protein_coding	ankyrin repeat domain-containing protein 29-like [Source:RGD Symbol;Acc:11372421]	-
ENSRNOG00000008082	539.867	726.427	808.696	484.267	500.002	532.785	691.663	505.685	0.452253	0.0407139	0.999996	Rgs6	6	106496992	106602139	+	5737	protein_coding	regulator of G-protein signaling 6 [Source:RGD Symbol;Acc:3569]	-
ENSRNOG00000049491	109.538	6.14872	16.5462	10.1523	0	1.88596	44.0777	4.01277	3.4591	0.0407204	0.999996	LOC108348139	20	3945601	3952846	+	1742	protein_coding	class II histocompatibility antigen, M beta 1 chain [Source:RGD Symbol;Acc:11469141]	-
ENSRNOG00000061527	6.70642	19.3245	18.6145	0	7.96816	2.82895	14.8818	3.59904	2.05143	0.0408923	0.999996	Gck	14	86148928	86190659	-	2793	protein_coding	glucokinase [Source:RGD Symbol;Acc:2670]	-
ENSRNOG00000053621	3.35321	1.75678	9.30725	1.01523	0	0	4.80574	0.338411	3.76364	0.0411626	0.999996	RF01299	11	81378396	81378464	-	69	snoRNA	small nucleolar RNA, C/D box 2 [Source:MGI Symbol;Acc:MGI:3819528]	-
ENSRNOG00000027002	116.245	101.893	120.994	96.4473	54.7811	63.1798	113.044	71.4694	0.661554	0.0411829	0.999996	NEWGENE_1310139	2	32859856	33025271	-	7675	protein_coding	microtubule associated serine/threonine kinase family member 4 [Source:RGD Symbol;Acc:9344213]	-
ENSRNOG00000022938	221.312	230.138	258.535	194.925	93.6259	171.623	236.661	153.391	0.625588	0.0413369	0.999996	Ap4e1	3	119484677	119548621	+	3628	protein_coding	adaptor related protein complex 4 subunit epsilon 1 [Source:RGD Symbol;Acc:1562199]	-
ENSRNOG00000003134	2642.33	2831.05	2891.45	2134.02	1131.48	2395.18	2788.28	1886.89	0.563327	0.0414826	0.999996	Slc4a4	14	20479323	20920286	-	4620	protein_coding	solute carrier family 4 member 4 [Source:RGD Symbol;Acc:68936]	-
ENSRNOG00000027617	154.248	173.043	161.326	116.752	98.606	126.36	162.872	113.906	0.51635	0.0416334	0.999996	Ttc26	4	66090209	66148001	+	3252	protein_coding	tetratricopeptide repeat domain 26 [Source:RGD Symbol;Acc:1561363]	-
novel.1361	13.4128	14.9326	52.7411	4.06094	11.9522	12.2588	27.0288	9.42398	1.51552	0.0416813	0.999996	-	4	6476437	6477371	+	877	-	-	-
novel.1633	13.4128	5.27033	14.4779	5.07617	1.99204	0	11.0537	2.35607	2.23894	0.0421816	0.999996	-	6	10768320	10844061	-	1542	-	-	-
ENSRNOG00000010484	430.329	334.666	574.981	339.088	128.487	332.873	446.659	266.816	0.742773	0.0422033	0.999996	Zdhhc21	5	100924622	100977902	-	3599	protein_coding	zinc finger, DHHC-type containing 21 [Source:RGD Symbol;Acc:1305750]	-
ENSRNOG00000021183	82.7125	81.6901	54.8093	42.6398	55.7771	26.4035	73.0707	41.6068	0.814843	0.0422728	0.999996	Rcor2	15	19603288	19609382	+	2502	protein_coding	REST corepressor 2 [Source:RGD Symbol;Acc:1359467]	MYB
ENSRNOG00000037340	476.156	293.382	449.85	317.768	260.957	271.579	406.463	283.435	0.518798	0.0424825	0.999996	Epha10	5	142875773	142908395	+	3050	protein_coding	EPH receptor A10 [Source:RGD Symbol;Acc:1562679]	-
ENSRNOG00000009646	8.94189	4.39194	21.7169	5.07617	1.99204	0.942982	11.6836	2.6704	2.13436	0.0426461	0.999996	Nyx	X	10197547	10218583	-	1971	protein_coding	nyctalopin [Source:RGD Symbol;Acc:1561300]	-
ENSRNOG00000011137	231.371	251.219	226.476	192.895	92.6299	175.395	236.356	153.64	0.621641	0.0427332	0.999996	Zbtb41	13	56513286	56537142	+	3098	protein_coding	zinc finger and BTB domain containing 41 [Source:RGD Symbol;Acc:1560834]	ZBTB
ENSRNOG00000001607	217.959	219.597	413.655	186.803	115.538	220.658	283.737	174.333	0.701987	0.0428004	0.999996	Adamts1	11	25342126	25350974	-	4400	protein_coding	ADAM metallopeptidase with thrombospondin type 1 motif, 1 [Source:RGD Symbol;Acc:621241]	-
ENSRNOG00000009596	230.254	78.1766	98.2432	84.2645	26.8926	88.6403	135.558	66.5991	1.0224	0.0429974	0.999996	LOC103689945	15	3760867	3773340	-	5446	protein_coding	zinc finger SWIM domain-containing protein 8-like [Source:RGD Symbol;Acc:9188719]	-
ENSRNOG00000058841	64.8287	28.9868	42.3997	29.4418	22.9085	16.0307	45.4051	22.7937	0.990631	0.0430362	0.999996	Bag5l1	6	136182006	136185651	-	2004	protein_coding	BCL2-associated athanogene 5-like 1 [Source:RGD Symbol;Acc:9457021]	-
ENSRNOG00000031306	26.8257	25.4733	22.751	9.13711	5.97612	16.9737	25.0167	10.6956	1.22031	0.0430435	0.999996	AABR07059563.1	4	24222500	24232017	+	3795	protein_coding	zinc finger protein 804B [Source:NCBI gene;Acc:499994]	-
ENSRNOG00000003434	483.98	426.018	705.282	432.49	190.24	391.338	538.427	338.022	0.671304	0.0431936	0.999996	Trove2	13	60546912	60567882	-	3717	protein_coding	TROVE domain family, member 2 [Source:RGD Symbol;Acc:1305083]	-
ENSRNOG00000049123	1.11774	0	18.6145	1.01523	0	0	6.57741	0.338411	4.21836	0.043298	0.999996	AABR07066510.1	9	9931441	9936247	-	1857	protein_coding		-
ENSRNOG00000051196	430.329	427.775	495.352	304.57	386.456	315.899	451.152	335.642	0.426607	0.0434286	0.999996	AABR07018038.1	15	36809361	36911165	+	5576	protein_coding		-
ENSRNOG00000033881	238.078	196.759	150.984	139.087	146.415	111.272	195.274	132.258	0.561983	0.0434361	0.999996	Insyn2	1	207116717	207171760	-	4422	protein_coding	inhibitory synaptic factor 2A [Source:RGD Symbol;Acc:2302685]	-
novel.2069	4.47095	3.51355	42.3997	7.10664	1.99204	0	16.7947	3.03289	2.47771	0.0435392	0.999996	-	KL568125.1	11858	12631	-	429	-	PF14721:Apoptosis-inducing factor, mitochondrion-associated, C-term	-
ENSRNOG00000011205	5.58868	2.63517	2.06828	0	0	0	3.43071	0	4.23873	0.0438157	0.999996	Ccl3	10	70869513	70871066	-	757	protein_coding	C-C motif chemokine ligand 3 [Source:RGD Symbol;Acc:3647]	-
ENSRNOG00000013959	20.1193	9.66227	12.4097	3.0457	4.9801	5.65789	14.0637	4.56123	1.61322	0.0439148	0.999996	Skor1	8	68030621	68038533	-	2895	protein_coding	SKI family transcriptional corepressor 1 [Source:RGD Symbol;Acc:1307687]	-
ENSRNOG00000045941	628.168	542.844	713.556	514.724	402.392	480.921	628.189	466.012	0.430342	0.0441062	0.999996	Susd6	6	104437159	104530403	+	3152	protein_coding	sushi domain containing 6 [Source:RGD Symbol;Acc:1595528]	-
ENSRNOG00000019979	200.075	209.935	294.729	177.666	157.371	157.478	234.913	164.172	0.516951	0.0441267	0.999996	B3galt6	5	173423475	173425611	-	2137	protein_coding	Beta-1,3-galactosyltransferase 6 [Source:RGD Symbol;Acc:1309558]	-
ENSRNOG00000017310	224.665	223.111	290.593	218.275	131.475	149.934	246.123	166.561	0.563628	0.0441526	0.999996	Rnpc3	2	216481436	216509827	-	2239	protein_coding	RNA-binding region (RNP1, RRM) containing 3 [Source:RGD Symbol;Acc:1582776]	-
ENSRNOG00000060602	10.0596	19.3245	19.6486	8.12187	0	5.65789	16.3443	4.59326	1.8349	0.0445837	0.999996	AABR07014275.1	14	7405019	7415385	-	1022	lincRNA		-
ENSRNOG00000001092	115.127	13.1758	13.4438	19.2895	9.9602	17.9167	47.2488	15.7221	1.5817	0.0445903	0.999996	Kl	12	943006	987551	+	3840	protein_coding	Klotho [Source:RGD Symbol;Acc:620396]	-
ENSRNOG00000055809	862.893	361.896	813.867	412.185	142.431	549.759	679.552	368.125	0.883679	0.0446631	0.999996	Epb41l1	3	153843206	153893847	-	3312	protein_coding	erythrocyte membrane protein band 4.1-like 1 [Source:RGD Symbol;Acc:71087]	-
ENSRNOG00000009530	44.7095	223.989	270.944	107.615	44.8209	101.842	179.881	84.7593	1.08674	0.0447424	0.999996	Uchl3	15	86153628	86198127	+	914	protein_coding	ubiquitin C-terminal hydrolase L3 [Source:RGD Symbol;Acc:1561196]	-
ENSRNOG00000016885	201.193	171.286	292.661	146.194	145.419	159.364	221.713	150.326	0.559286	0.044808	0.999996	Klf6	17	67887939	67945037	-	2851	protein_coding	Kruppel-like factor 6 [Source:RGD Symbol;Acc:62389]	zf-C2H2
ENSRNOG00000002899	447.095	392.64	570.844	360.408	229.085	379.079	470.193	322.857	0.541733	0.0449726	0.999996	Akap10	10	48150902	48210074	-	3461	protein_coding	A-kinase anchoring protein 10 [Source:RGD Symbol;Acc:1308869]	-
ENSRNOG00000016108	364.382	373.315	436.406	327.921	138.447	288.553	391.368	251.64	0.637087	0.0451088	0.999996	Phlpp2	19	41731646	41798383	-	4290	protein_coding	PH domain and leucine rich repeat protein phosphatase 2 [Source:RGD Symbol;Acc:1562857]	-
ENSRNOG00000056209	5.58868	1.75678	6.20483	1.01523	0	0	4.51676	0.338411	3.67095	0.0454462	0.999996	Exo1	13	93939022	93960342	+	2511	protein_coding	exonuclease 1 [Source:RGD Symbol;Acc:1309465]	-
ENSRNOG00000046566	552.162	612.237	736.307	457.871	355.579	549.759	633.568	454.403	0.479349	0.0456628	0.999996	Tub	1	173607101	173625550	+	1733	protein_coding	tubby bipartite transcription factor [Source:RGD Symbol;Acc:3918]	Tub
novel.2008	44.7095	40.4059	58.9459	28.4266	18.9244	32.0614	48.0204	26.4708	0.856404	0.0460456	0.999996	-	9	30329312	30335784	-	586	-	-	-
novel.1008	22.3547	21.9597	42.3997	12.1828	14.9403	13.2018	28.9047	13.4416	1.10285	0.0460574	0.999996	-	19	53799269	53800178	-	691	-	-	-
ENSRNOG00000046920	15.6483	7.9055	24.8193	8.12187	0	4.71491	16.1244	4.27893	1.91164	0.0463332	0.999996	Snip1	15	19275256	19282873	-	2448	protein_coding	Smad nuclear interacting protein 1 [Source:RGD Symbol;Acc:1359268]	-
ENSRNOG00000009346	119.598	130.001	174.769	102.539	57.7692	107.5	141.456	89.2693	0.663593	0.0463968	0.999996	Zbtb26	3	21687933	21697945	-	2219	protein_coding	zinc finger and BTB domain containing 26 [Source:RGD Symbol;Acc:1308561]	ZBTB
ENSRNOG00000056462	1009.32	1068.12	1516.05	929.955	641.437	965.614	1197.83	845.669	0.502153	0.0466254	0.999996	Tmf1	4	129521991	129544506	-	3755	protein_coding	TATA element modulatory factor 1 [Source:RGD Symbol;Acc:620551]	-
ENSRNOG00000013851	175.485	281.963	266.808	204.062	110.558	157.478	241.418	157.366	0.619065	0.046976	0.999996	Spry4	18	32594958	32609864	+	4756	protein_coding	sprouty RTK signaling antagonist 4 [Source:RGD Symbol;Acc:1305324]	-
ENSRNOG00000003313	150.894	173.921	177.872	105.584	130.479	119.759	167.562	118.607	0.499194	0.0469801	0.999996	Glra2	X	30612903	30831483	-	3164	protein_coding	glycine receptor, alpha 2 [Source:RGD Symbol;Acc:2705]	-
ENSRNOG00000012337	211.252	196.759	169.599	164.468	101.594	129.189	192.537	131.75	0.547492	0.0471914	0.999996	Pde1c	4	86359820	86630543	-	3664	protein_coding	phosphodiesterase 1C [Source:RGD Symbol;Acc:68332]	-
ENSRNOG00000029986	780.18	653.521	786.979	617.262	523.907	559.189	740.227	566.786	0.384689	0.0476429	0.999996	Insr	12	1680957	1816414	-	6969	protein_coding	insulin receptor [Source:RGD Symbol;Acc:2917]	-
ENSRNOG00000020689	461.625	455.005	724.931	435.536	256.973	410.197	547.187	367.569	0.573769	0.0477802	0.999996	Cpeb3	1	255665238	255815733	-	2667	protein_coding	cytoplasmic polyadenylation element binding protein 3 [Source:RGD Symbol;Acc:1564670]	-
ENSRNOG00000047387	52.5336	9.66227	59.98	24.3656	2.98806	15.0877	40.7253	14.1471	1.52197	0.0478877	0.999996	Lnpep	1	59297294	59347472	-	2944	protein_coding	leucyl and cystinyl aminopeptidase [Source:RGD Symbol;Acc:621752]	-
ENSRNOG00000012830	1805.14	1540.69	1965.9	1282.24	1087.65	1581.38	1770.58	1317.09	0.426565	0.0479781	0.999996	Paqr8	9	27034022	27051002	+	1599	protein_coding	progestin and adipoQ receptor family member 8 [Source:RGD Symbol;Acc:1311710]	-
ENSRNOG00000047635	1872.21	1803.33	2213.06	1498.49	1285.86	1703.97	1962.87	1496.11	0.391589	0.0483308	0.999996	Tmem178b	4	68011932	68059249	+	9581	protein_coding	transmembrane protein 178B [Source:RGD Symbol;Acc:1585938]	-
ENSRNOG00000032232	39.1208	36.0139	52.7411	17.259	17.9284	32.0614	42.6253	22.4163	0.922307	0.0485927	0.999996	LOC687679	1	91588228	91588609	-	382	protein_coding	similar to small nuclear ribonucleoprotein polypeptide G [Source:RGD Symbol;Acc:1583028]	-
ENSRNOG00000006831	175.485	148.448	197.52	138.072	66.7334	128.246	173.818	111.017	0.64573	0.0487392	0.999996	Pgr	8	7128656	7187796	+	3058	protein_coding	progesterone receptor [Source:RGD Symbol;Acc:3317]	ESR-like
ENSRNOG00000038970	111.774	121.218	159.257	109.645	53.7851	82.9824	130.75	82.1376	0.671112	0.0491419	0.999996	AABR07037410.1	X	20100942	20143871	+	4070	processed_transcript		-
ENSRNOG00000018827	2.23547	6.14872	12.4097	2.03047	0.99602	0	6.93128	1.00883	2.80176	0.0491622	0.999996	LOC103694905	1	254547620	254671778	-	3326	protein_coding	5-hydroxytryptamine receptor 7 [Source:RGD Symbol;Acc:9265298]	-
ENSRNOG00000007515	1560.36	1568.8	1816.98	1388.84	1191.24	1296.6	1648.71	1292.23	0.351462	0.049766	0.999996	Kif3a	10	38918748	38952785	+	3872	protein_coding	kinesin family member 3a [Source:RGD Symbol;Acc:621536]	-
ENSRNOG00000051838	25.7079	30.7436	32.0583	10.1523	6.97214	22.6316	29.5033	13.252	1.15019	0.0498535	0.999996	AABR07057491.1	7	74326051	74328603	-	2439	protein_coding	similar to similar to mKIAA0431 protein [Source:NCBI gene;Acc:680989]	-

## Sheet: CEA 297 EAd
gene_id	CEAEA1	CEAEA2	CEAEA3	CEAHT1	CEAHT2	CEAHT3	CEAEA	CEAHT	log2FoldChange	pvalue	padj	gene_name	gene_chr	gene_start	gene_end	gene_strand	gene_length	gene_biotype	gene_description	tf_family
ENSRNOG00000031706	25.7079	21.0813	34.1266	184.773	37.8488	293.268	26.9719	171.963	-2.6752	3.03662e-06	0.0140384	RGD1563601	17	27765008	27765754	-	747	processed_pseudogene	similar to Tpi1 protein [Source:RGD Symbol;Acc:1563601]	-
ENSRNOG00000003645	115.127	207.3	99.2773	311.677	525.899	311.184	140.568	382.92	-1.44221	2.89795e-05	0.0728062	LOC103689931	10	34955716	34961608	-	1733	protein_coding	heterogeneous nuclear ribonucleoprotein A/B [Source:RGD Symbol;Acc:9343685]	-
ENSRNOG00000026055	3.35321	10.5407	5.17069	11.1676	30.8766	167.851	6.35485	69.965	-3.44399	4.85509e-05	0.0858699	Neurod6	4	85911861	85915099	-	1945	protein_coding	neuronal differentiation 6 [Source:RGD Symbol;Acc:1562793]	bHLH
ENSRNOG00000045924	29.0611	58.852	34.1266	116.752	99.602	115.987	40.6799	110.78	-1.43461	7.49263e-05	0.0996564	RT1-T24-3	20	3226313	3233694	+	1622	protein_coding	RT1 class I, locus T24, gene 3 [Source:RGD Symbol;Acc:1624211]	-
ENSRNOG00000001748	8.94189	6.14872	6.20483	10.1523	70.7174	60.3509	7.09848	47.0736	-2.737	0.000137446	0.163568	Polr2h	11	82856529	82860977	-	790	protein_coding	RNA polymerase II subunit H [Source:RGD Symbol;Acc:1561203]	-
ENSRNOG00000060878	5.58868	10.5407	9.30725	14.2133	176.296	24.5175	8.47886	71.6755	-3.07211	0.0001501	0.169696	AABR07066020.1	9	604106	605637	-	989	lincRNA		-
ENSRNOG00000000231	2643.45	2989.16	2653.6	4654.85	3917.35	4180.24	2762.07	4250.81	-0.621844	0.000326303	0.293061	Kctd17	7	119647375	119658148	+	1634	protein_coding	potassium channel tetramerization domain containing 17 [Source:RGD Symbol;Acc:1311154]	-
ENSRNOG00000001628	11092.4	15122.3	10119	15155.4	23898.5	25803.8	12111.3	21619.2	-0.835936	0.00125036	0.672096	Pcp4	11	36851038	36912229	+	652	protein_coding	Purkinje cell protein 4 [Source:RGD Symbol;Acc:3271]	-
ENSRNOG00000059883	87.1834	135.272	72.3897	247.717	386.456	117.873	98.2817	250.682	-1.34785	0.00127814	0.672096	LOC100912578	3	74226407	74229066	-	2084	lincRNA	stress-70 protein, mitochondrial-like [Source:RGD Symbol;Acc:6486342]	-
novel.96	5.58868	3.51355	5.17069	73.0969	12.9483	7.54386	4.75764	31.1963	-2.71956	0.00229673	0.937191	-	1	197946535	197962997	+	502	-	PF00131:Metallothionein	-
ENSRNOG00000010688	16906.9	21019.8	7696.06	33005.3	28873.6	26081	15207.6	29320	-0.947069	0.00320773	0.999996	Nrgn	8	40015049	40023193	-	1373	protein_coding	neurogranin [Source:RGD Symbol;Acc:61833]	-
ENSRNOG00000037897	932.192	1320.22	456.055	1248.74	2479.09	1955.75	902.822	1894.53	-1.06896	0.00348088	0.999996	Rps19	1	81750928	81756627	+	527	protein_coding	ribosomal protein S19 [Source:RGD Symbol;Acc:11394726]	-
ENSRNOG00000013250	15.6483	2.63517	10.3414	7.10664	250.001	127.303	9.54162	128.137	-3.75405	0.00383238	0.999996	NEWGENE_1310561	1	91173473	91178801	-	657	protein_coding	programmed cell death 5 [Source:RGD Symbol;Acc:11480964]	-
ENSRNOG00000027271	1169.15	1233.26	563.605	2233.52	1737.06	1452.19	988.672	1807.59	-0.870281	0.004805	0.999996	RGD1359290	10	95642640	95657977	+	663	protein_coding	Ribosomal_L22 domain containing protein RGD1359290 [Source:RGD Symbol;Acc:1359290]	-
ENSRNOG00000018752	62.5932	92.2308	39.2973	283.25	76.6936	129.189	64.7071	163.044	-1.32979	0.00558069	0.999996	Clcf1	1	219468675	219472654	+	2257	protein_coding	cardiotrophin-like cytokine factor 1 [Source:RGD Symbol;Acc:1303171]	-
ENSRNOG00000001426	286.141	271.422	261.637	545.181	304.782	521.469	273.067	457.144	-0.743639	0.00559315	0.999996	Prkrip1	12	23514981	23535968	+	4077	protein_coding	PRKR interacting protein 1 [Source:RGD Symbol;Acc:1595708]	-
ENSRNOG00000021555	1.11774	2.63517	7.23897	2.03047	35.8567	37.7193	3.66396	25.2022	-2.78183	0.00589032	0.999996	Mis18a	11	30879887	30893310	-	1491	protein_coding	MIS18 kinetochore protein A [Source:RGD Symbol;Acc:1310778]	-
ENSRNOG00000011646	269.374	361.896	269.91	503.556	460.161	420.57	300.394	461.429	-0.617304	0.00594051	0.999996	Rem2	15	33121273	33125752	+	1810	protein_coding	RRAD and GEM like GTPase 2 [Source:RGD Symbol;Acc:69081]	-
ENSRNOG00000016411	885.247	1437.04	1326.8	1570.57	3200.21	1743.57	1216.36	2171.45	-0.835775	0.00668512	0.999996	Rps12	1	22758212	22760370	+	543	protein_coding	ribosomal protein S12 [Source:RGD Symbol;Acc:62024]	-
ENSRNOG00000058276	33.5321	33.3788	18.6145	35.5332	225.101	33.9474	28.5084	98.1937	-1.78324	0.00700744	0.999996	AABR07043200.1	19	26416818	26417597	+	315	protein_coding		-
ENSRNOG00000006962	2180.7	2209.15	2351.63	2892.4	3178.3	3026.97	2247.16	3032.56	-0.432441	0.00737165	0.999996	Stk32c	1	211440335	211520699	-	2175	protein_coding	serine/threonine kinase 32C [Source:RGD Symbol;Acc:1305864]	-
novel.1166	0	6.14872	0	1.01523	39.8408	30.1754	2.04957	23.6772	-3.46863	0.00741423	0.999996	-	2	199853607	199855003	-	1397	-	PF08333:Protein of unknown function (DUF1725)|PF12488:Protein of unknown function (DUF3704)	-
ENSRNOG00000058439	12.2951	7.9055	9.30725	155.331	15.9363	2.82895	9.83595	58.032	-2.56319	0.00747564	0.999996	LOC100910130	X	156392630	156399760	-	1324	protein_coding	protein FAM50A-like [Source:RGD Symbol;Acc:6500228]	-
ENSRNOG00000008697	74.8883	79.055	57.9118	57.8684	102.59	470.548	70.6184	210.336	-1.57495	0.00753724	0.999996	Nov	7	94375020	94383024	+	2435	protein_coding	nephroblastoma overexpressed [Source:RGD Symbol;Acc:621553]	-
ENSRNOG00000013825	6672.89	6814.54	7013.53	10110.7	9058.81	8558.51	6833.65	9242.68	-0.435634	0.00790092	0.999996	Rap1gap	5	156026911	156074395	+	3331	protein_coding	Rap1 GTPase-activating protein [Source:RGD Symbol;Acc:1309908]	-
ENSRNOG00000016975	241.431	219.597	168.565	282.235	351.595	347.96	209.864	327.264	-0.64148	0.00806099	0.999996	Pxmp4	3	150091630	150108898	-	1374	protein_coding	peroxisomal membrane protein 4 [Source:RGD Symbol;Acc:628782]	-
ENSRNOG00000050404	760.061	1158.59	724.931	1368.54	1749.01	1149.5	881.195	1422.35	-0.690002	0.00806452	0.999996	Pmepa1	3	171294856	171342646	-	1657	protein_coding	prostate transmembrane protein, androgen induced 1 [Source:RGD Symbol;Acc:1308255]	-
ENSRNOG00000008943	11119.2	10911.3	7332.04	16274.2	17788.9	11820.3	9787.54	15294.5	-0.643975	0.00824282	0.999996	Penk	5	17056419	17061837	-	1702	protein_coding	proenkephalin [Source:RGD Symbol;Acc:68946]	-
ENSRNOG00000028417	4.47095	3.51355	4.13655	2.03047	7.96816	73.5526	4.04035	27.8504	-2.79153	0.00861483	0.999996	Neurod2	10	86280892	86282693	-	1796	pseudogene	neuronal differentiation 2 [Source:RGD Symbol;Acc:3166]	-
ENSRNOG00000016952	5255.6	6413.11	4559.52	6715.78	9275.94	8018.18	5409.41	8003.3	-0.565046	0.00864127	0.999996	Uqcr11	7	12171185	12175835	+	508	protein_coding	ubiquinol-cytochrome c reductase, complex III subunit XI [Source:RGD Symbol;Acc:1590985]	-
ENSRNOG00000061153	3621.47	3131.45	3941.1	4724.9	5526.92	4689.45	3564.67	4980.42	-0.482602	0.0088094	0.999996	Hrh3	3	175473078	175479395	-	3264	protein_coding	histamine receptor H3 [Source:RGD Symbol;Acc:620630]	-
ENSRNOG00000029410	1422.88	1539.81	775.604	1995.95	2005.99	2055.7	1246.1	2019.21	-0.696192	0.00894634	0.999996	Rpl21	13	30799969	30800451	-	483	protein_coding	ribosomal protein L21 [Source:RGD Symbol;Acc:68390]	-
ENSRNOG00000049743	93.8899	55.3385	67.219	534.013	1084.67	34.8903	72.1491	551.19	-2.9339	0.00904561	0.999996	Gstm3	2	210685197	210688272	+	958	protein_coding	glutathione S-transferase mu 3 [Source:RGD Symbol;Acc:11402080]	-
ENSRNOG00000035501	1.11774	0	0	13.198	5.97612	2.82895	0.372579	7.33437	-4.34533	0.0093746	0.999996	Mir24-2	19	25318863	25318970	+	108	miRNA	microRNA 24-2 [Source:RGD Symbol;Acc:2325349]	-
ENSRNOG00000016322	7913.57	9149.29	6400.28	12093.5	10213.2	11353.5	7821.05	11220.1	-0.520591	0.0093886	0.999996	Camk2n1	5	156876706	156878486	+	409	protein_coding	calcium/calmodulin-dependent protein kinase II inhibitor 1 [Source:RGD Symbol;Acc:708430]	-
novel.1819	4.47095	7.02711	4.13655	8.12187	34.8607	20.7456	5.21154	21.2427	-2.01579	0.00982299	0.999996	-	8	22267886	22268656	+	472	-	-	-
ENSRNOG00000001128	519.747	840.618	448.816	993.914	1052.79	869.43	603.06	972.046	-0.68754	0.0100713	0.999996	Tesc	12	44141422	44174583	-	645	protein_coding	tescalcin [Source:RGD Symbol;Acc:1566317]	-
ENSRNOG00000019698	2436.67	2900.44	2061.04	3539.11	3847.63	3204.25	2466.05	3530.33	-0.51739	0.0101414	0.999996	Ssbp4	16	20578131	20589290	+	1471	protein_coding	single stranded DNA binding protein 4 [Source:RGD Symbol;Acc:1359619]	-
novel.955	32.4144	39.5275	20.6828	70.0512	83.6657	45.2632	30.8749	66.3267	-1.09759	0.0101552	0.999996	-	19	26267277	26544823	+	2660	-	-	-
ENSRNOG00000011263	29.0611	21.0813	8.27311	28.4266	113.546	35.8333	19.4719	59.2687	-1.60776	0.0107354	0.999996	Plac9	16	3851270	3866008	+	948	protein_coding	placenta-specific 9 [Source:RGD Symbol;Acc:1306662]	-
ENSRNOG00000011984	1514.53	1675.09	1328.87	1810.16	2411.37	2224.5	1506.16	2148.67	-0.512421	0.0107911	0.999996	Cxcl14	17	9109731	9117750	+	1612	protein_coding	C-X-C motif chemokine ligand 14 [Source:RGD Symbol;Acc:1307406]	-
ENSRNOG00000001182	1102.09	1375.56	730.102	1349.25	2166.34	1736.97	1069.25	1750.85	-0.711148	0.0111376	0.999996	Ndufv3	20	10265806	10275304	+	1562	protein_coding	NADH:ubiquinone oxidoreductase subunit V3 [Source:RGD Symbol;Acc:621020]	-
ENSRNOG00000018791	495.157	564.804	458.123	689.344	953.192	635.57	506.028	759.369	-0.584982	0.0114998	0.999996	Dnlz	3	3796480	3798239	-	1575	protein_coding	DNL-type zinc finger [Source:RGD Symbol;Acc:1308635]	-
ENSRNOG00000018850	713.116	864.334	621.517	843.66	1348.61	1177.78	732.989	1123.35	-0.615561	0.0116541	0.999996	Ttc9b	1	84470829	84473011	+	821	protein_coding	tetratricopeptide repeat domain 9B [Source:RGD Symbol;Acc:1306256]	-
novel.992	0	0.878388	2.06828	1.01523	43.8249	0.942982	0.982222	15.261	-3.94371	0.0120007	0.999996	-	19	26613866	26616470	-	2605	-	PF04822:Takusan	-
ENSRNOG00000028166	689.643	837.104	562.571	862.949	1450.21	985.417	696.44	1099.52	-0.65835	0.0121988	0.999996	Asmtl	12	18531990	18534836	+	1075	protein_coding	acetylserotonin O-methyltransferase-like [Source:RGD Symbol;Acc:1306877]	-
ENSRNOG00000042717	84.948	106.285	96.1749	132.996	185.26	147.105	95.8026	155.12	-0.692918	0.0122204	0.999996	Ciart	2	197987705	197991574	-	1737	protein_coding	circadian associated repressor of transcription [Source:RGD Symbol;Acc:1566380]	-
ENSRNOG00000028814	81.5948	54.4601	59.98	107.615	103.586	120.702	65.345	110.634	-0.764871	0.0126666	0.999996	Oasl2	12	47469598	47482961	-	2786	protein_coding	2'-5' oligoadenylate synthetase-like 2 [Source:RGD Symbol;Acc:1307351]	-
ENSRNOG00000005034	1273.1	1222.72	1079.64	1549.25	1686.26	1582.32	1191.82	1605.94	-0.430285	0.0133874	0.999996	Arhgef25	7	70469312	70476340	-	2104	protein_coding	Rho guanine nucleotide exchange factor 25 [Source:RGD Symbol;Acc:735210]	-
ENSRNOG00000012440	105.067	74.663	81.6969	121.828	141.435	164.079	87.1424	142.447	-0.713127	0.0134584	0.999996	Msra	15	47488894	47800024	-	697	protein_coding	methionine sulfoxide reductase A [Source:RGD Symbol;Acc:70979]	-
ENSRNOG00000003800	3397.92	3730.52	2048.63	7436.59	4197.23	3924.69	3059.02	5186.17	-0.761514	0.0135245	0.999996	Rgs9	10	97509971	97582188	-	2423	protein_coding	regulator of G-protein signaling 9 [Source:RGD Symbol;Acc:3572]	-
ENSRNOG00000015518	481.744	531.425	435.372	847.721	662.354	598.794	482.847	702.956	-0.541181	0.0137711	0.999996	Rbp4	1	256806472	256813711	-	941	protein_coding	retinol binding protein 4 [Source:RGD Symbol;Acc:3546]	-
ENSRNOG00000001260	34.6498	38.6491	33.0924	49.7465	81.6737	70.7237	35.4638	67.3813	-0.924553	0.0138254	0.999996	Nudt1	12	16391578	16395029	-	862	protein_coding	nudix hydrolase 1 [Source:RGD Symbol;Acc:621080]	-
ENSRNOG00000037467	2.23547	0.878388	0	6.09141	19.9204	3.77193	1.03795	9.92791	-3.28781	0.014118	0.999996	Ffar3	1	89302039	89303968	-	1702	protein_coding	free fatty acid receptor 3 [Source:RGD Symbol;Acc:1311035]	-
ENSRNOG00000032204	918.779	1102.38	614.278	1003.05	1865.55	1470.11	878.478	1446.24	-0.718945	0.0142948	0.999996	Uqcrb	1	94718402	94718876	+	475	protein_coding	ubiquinol-cytochrome c reductase binding protein [Source:RGD Symbol;Acc:1311971]	-
ENSRNOG00000050169	459.39	613.115	313.344	570.562	1095.62	709.123	461.95	791.769	-0.776607	0.0143308	0.999996	Pet100	12	2170630	2173251	+	1197	protein_coding	PET100 homolog [Source:RGD Symbol;Acc:1585222]	-
ENSRNOG00000006979	5208.65	5223.78	2712.55	9569.6	6558.79	5676.75	4381.66	7268.38	-0.730116	0.0145853	0.999996	Hpca	5	147294820	147303346	-	1770	protein_coding	hippocalcin [Source:RGD Symbol;Acc:620060]	-
novel.216	7.82416	7.9055	10.3414	25.3809	25.8965	19.8026	8.69035	23.6933	-1.44734	0.0146913	0.999996	-	1	198781753	198782495	-	743	-	-	-
ENSRNOG00000006010	201.193	191.489	174.769	287.311	233.069	327.215	189.15	282.532	-0.579426	0.0147917	0.999996	Slc6a20	8	132665927	132753292	-	2977	protein_coding	solute carrier family 6 member 20 [Source:RGD Symbol;Acc:621651]	-
ENSRNOG00000026672	15.6483	14.0542	17.5804	18.2742	30.8766	82.9824	15.761	44.0444	-1.4869	0.0151446	0.999996	MGC94199	5	24146171	24165463	+	2017	protein_coding	similar to RIKEN cDNA 2610301B20; EST AI428449 [Source:RGD Symbol;Acc:1549749]	-
ENSRNOG00000047697	13.4128	12.2974	26.8876	31.4723	46.813	44.3202	17.5326	40.8685	-1.22556	0.0151704	0.999996	Ggt1	20	14019723	14025068	-	1487	protein_coding	gamma-glutamyltransferase 1 [Source:RGD Symbol;Acc:2683]	-
ENSRNOG00000013269	81.5948	89.5956	57.9118	134.011	121.514	121.645	76.3674	125.723	-0.716932	0.0153041	0.999996	Tnfsf10	2	113007549	113026899	+	3845	protein_coding	TNF superfamily member 10 [Source:RGD Symbol;Acc:628734]	-
ENSRNOG00000005975	903.131	1919.28	643.234	2530.98	1821.72	1927.46	1155.21	2093.39	-0.857105	0.015998	0.999996	LOC100362027	7	73213581	73216251	-	348	protein_coding	ribosomal protein L30-like [Source:RGD Symbol;Acc:2318953]	-
ENSRNOG00000020009	19.0015	6.14872	4.13655	30.457	15.9363	47.1491	9.76226	31.1808	-1.69398	0.0161289	0.999996	Npas4	1	220261008	220265772	-	2460	protein_coding	neuronal PAS domain protein 4 [Source:RGD Symbol;Acc:628866]	bHLH
ENSRNOG00000055562	1217.22	1350.96	1019.66	1620.31	2301.8	1429.56	1195.95	1783.89	-0.576639	0.0161902	0.999996	Dkc1	X	155844857	155862475	-	1974	protein_coding	dyskerin pseudouridine synthase 1 [Source:RGD Symbol;Acc:621780]	-
ENSRNOG00000020949	24.5902	36.8923	36.1948	49.7465	74.7015	63.1798	32.5591	62.5426	-0.936965	0.0162784	0.999996	Hsd17b14	1	101541266	101551059	+	813	protein_coding	hydroxysteroid (17-beta) dehydrogenase 14 [Source:RGD Symbol;Acc:1588673]	-
ENSRNOG00000001173	656.111	899.47	810.765	1054.83	1500.01	974.101	788.782	1176.31	-0.575982	0.0168263	0.999996	Cabp1	12	47179664	47209784	+	1594	protein_coding	calcium binding protein 1 [Source:RGD Symbol;Acc:620385]	-
novel.1284	62.5932	67.6359	37.229	120.813	111.554	74.4956	55.8194	102.288	-0.870832	0.0168432	0.999996	-	3	164416577	164421876	+	5300	-	-	-
ENSRNOG00000026953	6038.01	6620.41	5507.82	13002.1	6764.97	8171.89	6055.42	9312.99	-0.620979	0.0171327	0.999996	Gpr88	2	219258347	219262901	-	4155	protein_coding	G-protein coupled receptor 88 [Source:RGD Symbol;Acc:61921]	-
ENSRNOG00000020464	637.11	883.659	512.933	764.471	1478.09	1075.94	677.9	1106.17	-0.705876	0.0173699	0.999996	Mrpl54	7	11321057	11323577	+	611	protein_coding	mitochondrial ribosomal protein L54 [Source:RGD Symbol;Acc:1305694]	-
ENSRNOG00000001170	9349.87	11390.9	8420.99	10490.4	18224.2	14980.2	9720.6	14564.9	-0.583354	0.0174272	0.999996	Cox6a1	12	47024442	47027495	+	549	protein_coding	cytochrome c oxidase subunit 6A1 [Source:RGD Symbol;Acc:2384]	-
ENSRNOG00000019422	934.428	1113.8	797.321	1563.46	1211.16	1278.68	948.515	1351.1	-0.509898	0.0174701	0.999996	Egr1	18	27657628	27661429	+	3130	protein_coding	early growth response 1 [Source:RGD Symbol;Acc:2544]	zf-C2H2
ENSRNOG00000042971	50.2981	70.2711	58.9459	72.0816	160.359	100.899	59.8384	111.113	-0.889878	0.0176388	0.999996	LOC363337	19	27858879	27862827	-	1626	protein_coding	similar to RIKEN cDNA 1700081O22 [Source:RGD Symbol;Acc:1359598]	-
ENSRNOG00000018250	164.307	273.179	107.55	359.393	405.38	225.373	181.679	330.049	-0.858612	0.0178852	0.999996	Tnni3	1	72882806	72886488	+	802	protein_coding	troponin I3, cardiac type [Source:RGD Symbol;Acc:62052]	-
ENSRNOG00000036649	366.618	404.059	310.242	464.977	533.867	522.412	360.306	507.085	-0.492361	0.0179695	0.999996	Pwwp2b	1	211582077	211600689	+	2237	protein_coding	PWWP domain containing 2B [Source:RGD Symbol;Acc:1307108]	-
ENSRNOG00000021447	706.409	842.375	674.258	1088.33	1231.08	858.114	741.014	1059.18	-0.51475	0.018009	0.999996	Prr7	17	9694168	9695292	-	970	protein_coding	proline rich 7 (synaptic) [Source:RGD Symbol;Acc:1561898]	-
ENSRNOG00000049641	262.668	231.895	204.759	310.662	350.599	336.645	233.107	332.635	-0.513698	0.0180524	0.999996	Rab29	13	48644604	48650220	+	1744	protein_coding	RAB29, member RAS oncogene family [Source:RGD Symbol;Acc:620892]	-
ENSRNOG00000032902	192.251	290.747	71.3556	392.896	395.42	297.039	184.784	361.785	-0.967329	0.0180887	0.999996	Ybx1-ps3	10	40380388	40381886	-	1499	protein_coding	Y box protein 1 related, pseudogene 3 [Source:RGD Symbol;Acc:1590933]	CSD
ENSRNOG00000029889	0	0	0	1.01523	3.98408	9.42982	0	4.80971	-4.70467	0.0182128	0.999996	Clca4	2	250843165	250862419	-	2899	protein_coding	chloride channel accessory 4 [Source:RGD Symbol;Acc:1303234]	-
ENSRNOG00000026982	88.3012	89.5956	43.4338	64.975	219.124	181.996	73.7769	155.365	-1.07411	0.0183455	0.999996	LOC691921	7	27221152	27224274	+	375	protein_coding	hypothetical protein LOC691921 [Source:RGD Symbol;Acc:1593359]	-
ENSRNOG00000016038	27.9434	34.2571	29.99	53.8074	85.6578	43.3772	30.7302	60.9475	-0.984038	0.0184696	0.999996	Mgmt	1	209237233	209464190	+	825	protein_coding	O-6-methylguanine-DNA methyltransferase [Source:RGD Symbol;Acc:3087]	-
ENSRNOG00000004059	105.067	92.2308	69.2873	116.752	159.363	156.535	88.8618	144.217	-0.69978	0.0184877	0.999996	Ptrhd1	6	28663602	28666987	+	916	protein_coding	peptidyl-tRNA hydrolase domain containing 1 [Source:RGD Symbol;Acc:1561792]	-
ENSRNOG00000037118	0	0	0	1.01523	0.99602	14.1447	0	5.38533	-4.86853	0.0189323	0.999996	AABR07012779.1	2	208397955	208400158	-	428	transcribed_unprocessed_pseudogene		-
ENSRNOG00000019578	9877.44	11829.3	5601.93	11419.4	19213.2	13901.4	9102.87	14844.7	-0.705521	0.019023	0.999996	Rps16	1	85405512	85408444	-	1793	protein_coding	ribosomal protein S16 [Source:RGD Symbol;Acc:621031]	-
ENSRNOG00000057851	110.656	151.961	125.131	171.575	222.113	198.969	129.249	197.552	-0.609293	0.019052	0.999996	LOC680254	13	75059927	75066823	+	890	protein_coding	hypothetical protein LOC680254 [Source:RGD Symbol;Acc:1594177]	-
ENSRNOG00000009967	612.52	524.398	390.904	1095.44	551.795	807.193	509.274	818.142	-0.684027	0.0191183	0.999996	Otof	6	27328406	27424864	+	7163	protein_coding	otoferlin [Source:RGD Symbol;Acc:620646]	-
novel.295	1213.86	2134.48	710.453	1850.77	3135.47	2283.9	1352.93	2423.38	-0.840559	0.0191883	0.999996	-	10	103197828	103202092	+	934	-	PF01781:Ribosomal L38e protein family	-
ENSRNOG00000053055	2.23547	1.75678	2.06828	11.1676	14.9403	5.65789	2.02018	10.5886	-2.39526	0.019215	0.999996	Otop3	10	103891369	103898331	+	2147	protein_coding	otopetrin 3 [Source:RGD Symbol;Acc:1306663]	-
ENSRNOG00000019682	1479.88	1841.1	987.602	1709.65	3202.21	2094.36	1436.2	2335.41	-0.701208	0.0194019	0.999996	Timm13	7	11677340	11678442	+	805	protein_coding	translocase of inner mitochondrial membrane 13 [Source:RGD Symbol;Acc:628845]	-
ENSRNOG00000038258	7.82416	19.3245	9.30725	30.457	45.8169	20.7456	12.152	32.3399	-1.39396	0.0194543	0.999996	Upb1	20	14167586	14193690	-	1185	protein_coding	ureidopropionase, beta [Source:MGI Symbol;Acc:MGI:2143535]	-
ENSRNOG00000026679	12110.7	12923.7	9309.31	24701.7	13195.3	15154.7	11447.9	17683.9	-0.627331	0.0196695	0.999996	Scn4b	8	49441106	49456279	+	4272	protein_coding	sodium voltage-gated channel beta subunit 4 [Source:RGD Symbol;Acc:631404]	-
ENSRNOG00000051507	468.332	402.302	422.963	609.141	634.465	530.899	431.199	591.502	-0.456553	0.0198415	0.999996	Azin2	5	147120129	147148291	-	2023	protein_coding	antizyme inhibitor 2 [Source:RGD Symbol;Acc:1564776]	-
ENSRNOG00000026157	64.8287	41.2843	52.7411	88.3254	105.578	78.2675	52.9513	90.7237	-0.782037	0.0200162	0.999996	Pnpla4	X	45519228	45522665	-	1122	protein_coding	patatin like phospholipase domain containing 4 [Source:RGD Symbol;Acc:1562200]	-
ENSRNOG00000010478	1.11774	0	0	1.01523	0	26.4035	0.372579	9.13958	-4.66883	0.0200536	0.999996	LOC500712	6	127941526	128080889	+	7022	protein_coding	Ab1-233 [Source:RGD Symbol;Acc:1562479]	-
ENSRNOG00000017586	58.1223	52.7033	36.1948	60.9141	93.6259	115.044	49.0068	89.8613	-0.876162	0.0201184	0.999996	LOC685273	10	14532859	14533338	-	480	processed_pseudogene	similar to U1 small nuclear ribonucleoprotein C (U1 snRNP protein C) (U1C protein) (U1-C) [Source:RGD Symbol;Acc:1596424]	-
ENSRNOG00000018932	1448.59	1660.15	1259.58	1618.28	2688.26	2106.62	1456.11	2137.72	-0.553801	0.020435	0.999996	Ccdc124	16	20317446	20323265	+	1607	protein_coding	coiled-coil domain containing 124 [Source:RGD Symbol;Acc:1310931]	-
ENSRNOG00000029875	793.593	640.345	725.965	744.167	1991.04	966.557	719.968	1233.92	-0.777441	0.0205678	0.999996	Mrpl41	3	2181045	2181962	-	705	protein_coding	mitochondrial ribosomal protein L41 [Source:RGD Symbol;Acc:1310241]	-
ENSRNOG00000015844	1038.38	1276.3	511.899	1064.98	2619.53	1484.25	942.191	1722.92	-0.870533	0.0206902	0.999996	Snrpd2	1	80056755	80059996	+	929	protein_coding	small nuclear ribonucleoprotein D2 polypeptide [Source:RGD Symbol;Acc:1593018]	-
ENSRNOG00000061097	1.11774	0	0	8.12187	3.98408	4.71491	0.372579	5.60696	-3.95957	0.020896	0.999996	Lrit3	2	235213027	235232530	-	2109	protein_coding	leucine-rich repeat, Ig-like and transmembrane domains 3 [Source:RGD Symbol;Acc:1559637]	-
ENSRNOG00000016016	1425.11	1618.87	1288.54	1750.26	2275.91	1918.03	1444.17	1981.4	-0.456045	0.0211071	0.999996	Zmat2	18	29639872	29644652	+	1954	protein_coding	zinc finger, matrin type 2 [Source:RGD Symbol;Acc:1583592]	-
ENSRNOG00000028404	29275.8	30177	16978.5	51237.9	36864.7	31122.2	25477.1	39741.6	-0.64144	0.0214504	0.999996	Ppp1r1b	10	86303727	86312762	+	1739	protein_coding	protein phosphatase 1, regulatory (inhibitor) subunit 1B [Source:RGD Symbol;Acc:621859]	-
ENSRNOG00000051880	19.0015	16.6894	11.3755	27.4113	65.7373	23.5746	15.6888	38.9077	-1.31027	0.0215612	0.999996	AABR07021996.1	13	101936929	101974632	+	3623	lincRNA		-
ENSRNOG00000013869	1113.27	1134.88	989.671	1725.9	1457.18	1260.77	1079.27	1481.28	-0.456577	0.0218197	0.999996	Kcnj4	7	120717375	120744602	-	2659	protein_coding	potassium voltage-gated channel subfamily J member 4 [Source:RGD Symbol;Acc:621436]	-
ENSRNOG00000015493	0	5.27033	2.06828	1.01523	12.9483	38.6623	2.4462	17.5419	-2.80463	0.0220007	0.999996	Emx1	4	116968000	116985551	+	2702	protein_coding	empty spiracles homeobox 1 [Source:RGD Symbol;Acc:1564002]	Homeobox
ENSRNOG00000020460	1005.96	1283.33	845.925	1242.65	1896.42	1487.08	1045.07	1542.05	-0.560852	0.0220115	0.999996	Banf1	1	220744195	220746224	-	763	protein_coding	barrier to autointegration factor 1 [Source:RGD Symbol;Acc:620662]	-
ENSRNOG00000006604	10190.4	11460.3	8590.59	10912.8	17513	15217.8	10080.4	14547.9	-0.529231	0.0220276	0.999996	Thy1	8	48382121	48386935	+	1328	protein_coding	Thy-1 cell surface antigen [Source:RGD Symbol;Acc:3860]	-
ENSRNOG00000025909	898.66	1221.84	526.376	974.625	2034.87	1539.89	882.292	1516.46	-0.781032	0.0220508	0.999996	Uqcc2	20	5712203	5723902	-	618	protein_coding	ubiquinol-cytochrome c reductase complex assembly factor 2 [Source:RGD Symbol;Acc:1306917]	-
ENSRNOG00000005284	1341.28	1215.69	1011.39	1867.02	1802.8	1353.18	1189.45	1674.33	-0.493266	0.0224691	0.999996	Itpka	3	111545007	111553604	+	1813	protein_coding	inositol-trisphosphate 3-kinase A [Source:RGD Symbol;Acc:619950]	-
ENSRNOG00000018391	330.85	366.288	278.183	475.13	500.998	402.653	325.107	459.594	-0.498441	0.02264	0.999996	Cdk2ap2	1	219345918	219347728	+	1049	protein_coding	cyclin-dependent kinase 2 associated protein 2 [Source:RGD Symbol;Acc:1588883]	-
ENSRNOG00000017851	715.351	680.751	774.57	742.136	1499.01	1078.77	723.557	1106.64	-0.613153	0.0226589	0.999996	Etfb	1	98472745	98486976	-	908	protein_coding	electron transfer flavoprotein subunit beta [Source:RGD Symbol;Acc:1303312]	-
ENSRNOG00000018212	2263.42	2398.88	2446.77	2882.25	3551.81	2965.68	2369.69	3133.25	-0.402901	0.022698	0.999996	Abhd17a	7	11992543	11998973	+	1446	protein_coding	abhydrolase domain containing 17A [Source:RGD Symbol;Acc:1359682]	-
ENSRNOG00000001701	209.017	191.489	189.247	283.25	431.277	217.829	196.584	310.785	-0.660772	0.0233177	0.999996	Cbr3	11	33909439	33917674	+	1153	protein_coding	carbonyl reductase 3 [Source:RGD Symbol;Acc:1309728]	-
ENSRNOG00000009103	153.13	192.367	103.414	184.773	328.687	232.917	149.637	248.792	-0.731717	0.0235806	0.999996	Chrac1	7	114323542	114326930	+	835	protein_coding	chromatin accessibility complex 1 [Source:RGD Symbol;Acc:1309321]	-
ENSRNOG00000046803	6.70642	11.419	10.3414	34.518	27.8886	14.1447	9.48895	25.5171	-1.41589	0.0236695	0.999996	Arhgef16	5	171624796	171648563	-	4500	protein_coding	Rho guanine nucleotide exchange factor 16 [Source:RGD Symbol;Acc:1588981]	-
ENSRNOG00000026716	3793.6	4378.77	3525.38	4244.69	8080.71	5249.58	3899.25	5858.33	-0.58724	0.0237677	0.999996	LOC100364457	14	44524416	44527613	+	1579	protein_coding	ribosomal protein L9-like [Source:RGD Symbol;Acc:2321003]	-
ENSRNOG00000014739	138.599	120.339	94.1066	192.895	196.216	151.82	117.682	180.31	-0.615905	0.0242844	0.999996	Wfdc2	3	161018511	161024209	+	731	protein_coding	WAP four-disulfide core domain 2 [Source:RGD Symbol;Acc:628757]	-
ENSRNOG00000036827	2167.29	2073	949.339	3045.7	3284.88	2154.71	1729.88	2828.43	-0.709263	0.0244679	0.999996	Ppp1r1a	7	145146481	145154131	-	1549	protein_coding	protein phosphatase 1, regulatory (inhibitor) subunit 1A [Source:RGD Symbol;Acc:62018]	-
ENSRNOG00000010235	1230.63	1512.58	881.086	1668.03	1871.52	1688.88	1208.1	1742.81	-0.528295	0.0246342	0.999996	Pkig	3	160047296	160115177	+	967	protein_coding	cAMP-dependent protein kinase inhibitor gamma [Source:RGD Symbol;Acc:628775]	-
ENSRNOG00000047295	20.1193	20.2029	13.4438	55.8379	38.8448	24.5175	17.922	39.7334	-1.14524	0.0246745	0.999996	Prr22	9	10287086	10290035	-	2270	protein_coding	proline rich 22 [Source:RGD Symbol;Acc:1595447]	-
ENSRNOG00000018531	372.206	410.207	255.432	388.835	744.027	516.754	345.949	549.872	-0.66808	0.0246825	0.999996	Mrps11	1	140477868	140487248	+	892	protein_coding	mitochondrial ribosomal protein S11 [Source:RGD Symbol;Acc:1559901]	-
ENSRNOG00000019734	326.379	355.747	245.091	370.561	704.186	402.653	309.072	492.467	-0.671554	0.0249575	0.999996	Mrpl14	9	17687622	17698569	-	884	protein_coding	mitochondrial ribosomal protein L14 [Source:RGD Symbol;Acc:1306240]	-
ENSRNOG00000011138	3401.27	3702.41	1834.56	3588.85	6076.72	4564.98	2979.41	4743.52	-0.670868	0.0249725	0.999996	Rpl29	8	115131367	115133401	+	630	protein_coding	ribosomal protein L29 [Source:RGD Symbol;Acc:62069]	-
ENSRNOG00000016751	685.172	751.901	631.859	1042.65	1041.84	777.017	689.644	953.833	-0.467374	0.0250355	0.999996	Slc25a28	1	263420061	263431290	-	1509	protein_coding	solute carrier family 25 member 28 [Source:RGD Symbol;Acc:1584155]	-
ENSRNOG00000000473	1353.58	1421.23	814.901	1501.53	2526.9	1591.75	1196.57	1873.4	-0.646611	0.0250811	0.999996	Pfdn6	20	5455974	5457444	+	991	protein_coding	prefoldin subunit 6 [Source:RGD Symbol;Acc:1303006]	-
ENSRNOG00000016829	129.657	120.339	83.7652	151.27	226.097	155.592	111.254	177.653	-0.675089	0.025142	0.999996	Isoc2b	1	72524569	72545329	+	1044	protein_coding	isochorismatase domain containing 2b [Source:RGD Symbol;Acc:1309062]	-
ENSRNOG00000030871	5683.69	6782.04	4745.66	6919.84	8201.23	8543.42	5737.13	7888.16	-0.459294	0.0253156	0.999996	Calm2	15	65506874	65507968	-	1095	protein_coding	calmodulin 2 [Source:NCBI gene;Acc:50663]	-
ENSRNOG00000048659	14.5306	7.02711	5.17069	15.2285	36.8528	22.6316	8.90946	24.9043	-1.49601	0.0253245	0.999996	LOC498316	13	109646455	109652229	+	435	protein_coding	hypothetical LOC498316 [Source:RGD Symbol;Acc:1593182]	-
ENSRNOG00000046261	71.5351	57.0952	41.3655	105.584	95.618	83.9254	56.6653	95.0426	-0.747585	0.0255313	0.999996	Acp5	8	23142734	23148396	-	1549	protein_coding	acid phosphatase 5, tartrate resistant [Source:RGD Symbol;Acc:2022]	-
ENSRNOG00000029386	58.1223	61.4872	146.848	136.041	173.308	174.452	88.8191	161.267	-0.861701	0.0256078	0.999996	RT1-N2	20	3146856	3150852	+	1995	protein_coding	RT1 class Ib, locus N2 [Source:RGD Symbol;Acc:1595850]	-
ENSRNOG00000016490	2.23547	1.75678	1.03414	5.07617	5.97612	17.9167	1.67546	9.65632	-2.53531	0.0256614	0.999996	Nox3	1	44550994	44615760	-	1707	protein_coding	NADPH oxidase 3 [Source:RGD Symbol;Acc:1303190]	-
ENSRNOG00000059734	1.11774	8.78388	10.3414	23.3504	41.8329	8.48684	6.74767	24.5567	-1.84736	0.025788	0.999996	AABR07043564.1	19	29241159	29373989	-	1440	protein_coding		-
ENSRNOG00000012748	192.251	220.476	186.145	236.55	376.496	279.123	199.624	297.389	-0.574129	0.0258231	0.999996	Vamp8	4	100250301	100252755	-	300	protein_coding	vesicle-associated membrane protein 8 [Source:RGD Symbol;Acc:620421]	-
ENSRNOG00000018916	215.723	251.219	116.858	230.458	410.36	340.417	194.6	327.078	-0.748171	0.0258776	0.999996	Bcl7c	1	199155296	199159125	-	986	protein_coding	BCL tumor suppressor 7C [Source:RGD Symbol;Acc:1308439]	-
ENSRNOG00000051002	80.477	43.041	11.3755	116.752	99.602	87.6974	44.9645	101.35	-1.17593	0.0267382	0.999996	RT1-DMb	20	5227045	5234290	-	2388	protein_coding	RT1 class II, locus DMb [Source:RGD Symbol;Acc:735096]	-
novel.1192	8.94189	7.9055	9.30725	16.2437	31.8727	19.8026	8.71821	22.6397	-1.37963	0.0268597	0.999996	-	20	11922777	11924777	+	1369	-	-	-
ENSRNOG00000027156	1260.81	1350.08	1164.44	1727.93	1636.46	1554.03	1258.44	1639.48	-0.381342	0.0269763	0.999996	Morn4	1	261323083	261333383	-	1695	protein_coding	MORN repeat containing 4 [Source:RGD Symbol;Acc:1307336]	-
novel.960	8.94189	6.14872	10.3414	22.3352	24.9005	17.9167	8.47733	21.7174	-1.36522	0.0270738	0.999996	-	19	28171756	28179073	+	1191	-	PF00552:Integrase DNA binding domain	-
ENSRNOG00000020876	542.102	616.629	451.919	692.39	933.271	668.574	536.883	764.745	-0.509771	0.027143	0.999996	Bax	1	101451802	101457207	-	1277	protein_coding	BCL2 associated X, apoptosis regulator [Source:RGD Symbol;Acc:2192]	-
novel.437	17.8838	36.0139	26.8876	33.5027	117.53	38.6623	26.9284	63.2318	-1.22495	0.0275042	0.999996	-	11	70963200	70967117	-	1067	-	PF01247:Ribosomal protein L35Ae	-
ENSRNOG00000018854	16.766	9.66227	6.20483	20.3047	29.8806	30.1754	10.8777	26.7869	-1.31066	0.0280371	0.999996	Nppc	9	93731436	93735636	-	1020	protein_coding	natriuretic peptide C [Source:RGD Symbol;Acc:620850]	-
ENSRNOG00000061425	1397.17	1547.72	1311.29	1552.29	2310.77	2018.93	1418.73	1960.66	-0.466626	0.0280856	0.999996	Cox14	7	141380322	141380495	+	174	protein_coding	COX14, cytochrome c oxidase assembly factor [Source:RGD Symbol;Acc:1598052]	-
ENSRNOG00000056422	15.6483	22.8381	24.8193	31.4723	60.7572	38.6623	21.1019	43.6306	-1.04352	0.0282124	0.999996	RF00289	10	94696646	94696715	+	70	snoRNA		-
novel.447	174.367	138.785	135.472	273.098	215.14	182.939	149.541	223.726	-0.582129	0.0285149	0.999996	-	12	8491053	8494209	+	3157	-	-	-
novel.329	64.8287	46.5546	48.6045	89.3406	129.483	63.1798	53.3293	94.001	-0.82012	0.0285791	0.999996	-	10	13833605	13835955	-	2351	-	-	-
ENSRNOG00000001275	0	0	0	2.03047	5.97612	3.77193	0	3.92617	-4.40891	0.028675	0.999996	Tmem184a	12	16912249	16921426	+	2079	protein_coding	transmembrane protein 184A [Source:RGD Symbol;Acc:1306702]	-
novel.61	12.2951	7.02711	16.5462	35.5332	37.8488	16.0307	11.9561	29.8042	-1.32543	0.0286965	0.999996	-	1	91168406	91171371	+	1587	-	-	-
ENSRNOG00000019751	105.067	99.2579	83.7652	152.285	167.331	119.759	96.0301	146.458	-0.6085	0.0289616	0.999996	Cyb5r2	1	171971701	171979933	-	1350	protein_coding	cytochrome b5 reductase 2 [Source:RGD Symbol;Acc:1308421]	-
novel.1895	364.382	648.251	511.899	525.891	897.414	981.645	508.177	801.65	-0.656857	0.0294266	0.999996	-	8	62745911	62746536	-	626	-	-	-
ENSRNOG00000042726	11.1774	12.2974	9.30725	52.7922	45.8169	4.71491	10.9273	34.4413	-1.65237	0.0294969	0.999996	RGD1560775	8	96436121	96547568	-	1955	protein_coding	similar to RIKEN cDNA 4930579C12 gene [Source:RGD Symbol;Acc:1560775]	-
ENSRNOG00000053751	24.5902	25.4733	23.7852	23.3504	159.363	23.5746	24.6162	68.7627	-1.48122	0.0296128	0.999996	AABR07043453.1	19	28665506	28666993	-	309	protein_coding		-
ENSRNOG00000011155	173.249	324.125	197.52	241.626	667.334	334.759	231.632	414.573	-0.838169	0.0296773	0.999996	AABR07072207.1	10	105564535	105565162	+	624	pseudogene		-
ENSRNOG00000019974	4880.04	5693.71	2497.44	5483.28	8609.6	6682.92	4357.07	6925.27	-0.668454	0.0297907	0.999996	Uba52	16	20668971	20671127	+	504	protein_coding	ubiquitin A-52 residue ribosomal protein fusion product 1 [Source:RGD Symbol;Acc:68344]	-
ENSRNOG00000006898	456.036	448.856	314.378	527.922	727.095	518.64	406.424	591.219	-0.540463	0.0298256	0.999996	Mrps16	15	4351292	4353694	+	607	protein_coding	mitochondrial ribosomal protein S16 [Source:RGD Symbol;Acc:1582995]	-
ENSRNOG00000048174	3342.03	3983.49	1350.58	3477.18	6956.21	4742.26	2892.04	5058.55	-0.806564	0.0299695	0.999996	Uqcrq	10	38779132	38782419	-	1494	protein_coding	ubiquinol-cytochrome c reductase, complex III subunit VII [Source:RGD Symbol;Acc:1562350]	-
ENSRNOG00000011951	1935.92	1740.97	1194.43	2648.75	2134.47	2142.46	1623.77	2308.56	-0.507644	0.030168	0.999996	Plk2	2	41911131	41916901	+	2782	protein_coding	polo-like kinase 2 [Source:RGD Symbol;Acc:620760]	-
ENSRNOG00000003143	15.6483	21.9597	36.1948	11.1676	85.6578	102.785	24.601	66.5368	-1.43574	0.0304719	0.999996	RGD1310166	10	72486152	72497041	+	955	protein_coding	similar to Chromodomain-helicase-DNA-binding protein 1 (CHD-1) [Source:RGD Symbol;Acc:1310166]	-
ENSRNOG00000008733	219.076	201.151	192.35	237.565	423.309	268.75	204.192	309.874	-0.60203	0.030578	0.999996	Lsm3	4	123162086	123168330	+	709	protein_coding	LSM3 homolog, U6 small nuclear RNA and mRNA degradation associated [Source:RGD Symbol;Acc:1305971]	-
ENSRNOG00000037850	459.39	541.087	619.449	727.923	868.53	651.601	539.975	749.351	-0.472303	0.0306723	0.999996	2022-03-02	13	102724348	102756174	-	1942	protein_coding	mitochondrial amidoxime reducing component 2 [Source:RGD Symbol;Acc:621257]	-
ENSRNOG00000016653	6049.19	5224.65	3619.48	9378.73	7876.53	5227.89	4964.44	7494.39	-0.594172	0.0308674	0.999996	Ngef	9	94569286	94601852	-	2675	protein_coding	neuronal guanine nucleotide exchange factor [Source:RGD Symbol;Acc:1309055]	-
ENSRNOG00000007235	1716.84	2100.23	1898.68	2011.18	3586.67	2644.12	1905.25	2747.32	-0.527919	0.0310433	0.999996	Atp5mc1	10	83895947	83898527	-	561	protein_coding	ATP synthase membrane subunit c locus 1 [Source:RGD Symbol;Acc:61933]	-
ENSRNOG00000014272	5282.42	6420.14	2677.38	5918.82	11607.6	6536.75	4793.32	8021.06	-0.742715	0.0313712	0.999996	Rpl35	3	23294814	23297774	-	446	protein_coding	ribosomal protein L35 [Source:RGD Symbol;Acc:1303007]	-
ENSRNOG00000012393	470.567	690.413	490.182	635.537	1226.1	708.18	550.387	856.606	-0.637435	0.0313984	0.999996	S100a13	2	189906022	189912516	+	484	protein_coding	S100 calcium binding protein A13 [Source:RGD Symbol;Acc:1304919]	-
ENSRNOG00000001712	254.844	313.585	187.179	322.845	418.329	373.421	251.869	371.531	-0.559438	0.0314941	0.999996	Alg3	11	83986230	83991706	+	1421	protein_coding	ALG3, alpha-1,3- mannosyltransferase [Source:RGD Symbol;Acc:1306004]	-
ENSRNOG00000046246	1.11774	0.878388	4.13655	26.3961	0	16.0307	2.04423	14.1423	-2.79932	0.0315151	0.999996	AABR07015881.1	14	82867946	82869792	+	807	protein_coding		-
ENSRNOG00000008516	586.812	823.05	255.432	645.689	1619.53	832.653	555.098	1032.62	-0.895003	0.031683	0.999996	AABR07049516.1	5	125345343	125345726	-	384	protein_coding		-
novel.1114	198.957	236.286	319.549	306.601	414.344	391.338	251.597	370.761	-0.559242	0.0317666	0.999996	-	2	30353826	30360066	-	5230	-	-	-
ENSRNOG00000001302	4362.53	4702.89	2703.24	8127.97	5194.25	4678.14	3922.89	6000.12	-0.613005	0.0317951	0.999996	Adora2a	20	14265252	14282873	-	2485	protein_coding	adenosine A2a receptor [Source:RGD Symbol;Acc:2049]	-
ENSRNOG00000034071	1381.52	1502.04	1156.17	1548.23	2186.26	1813.36	1346.58	1849.28	-0.457514	0.0318237	0.999996	Chmp4bl1	4	67059939	67060974	+	1036	protein_coding	chromatin modifying protein 4B-like 1 [Source:RGD Symbol;Acc:1583604]	-
ENSRNOG00000023389	311.848	365.41	297.832	478.175	496.018	379.079	325.03	451.091	-0.471587	0.0318801	0.999996	Ephx4	14	3360712	3389943	-	1180	protein_coding	epoxide hydrolase 4 [Source:RGD Symbol;Acc:1308891]	-
ENSRNOG00000000490	1862.15	2630.77	1639.11	2445.7	4296.83	2582.83	2044.01	3108.45	-0.604567	0.0318814	0.999996	Rps10	20	7215774	7219548	-	465	protein_coding	ribosomal protein S10 [Source:RGD Symbol;Acc:621024]	-
ENSRNOG00000024846	254.844	312.706	230.613	461.932	380.48	312.127	266.054	384.846	-0.53091	0.0319055	0.999996	Ier5l	3	9036373	9037942	-	1570	protein_coding	immediate early response 5-like [Source:RGD Symbol;Acc:1561058]	-
novel.325	198.957	229.259	141.677	225.382	390.44	272.522	189.964	296.115	-0.639325	0.0320836	0.999996	-	10	11514474	11515532	-	1059	-	-	-
ENSRNOG00000010984	609.166	541.087	594.63	695.436	844.625	768.531	581.628	769.53	-0.4044	0.0322994	0.999996	Anxa11	16	3867208	3912148	-	2394	protein_coding	annexin A11 [Source:RGD Symbol;Acc:1309911]	-
ENSRNOG00000028505	3277.2	3782.34	1883.17	3574.64	6447.24	4091.6	2980.9	4704.49	-0.658207	0.0324374	0.999996	Rps18l1	20	5441876	5445553	+	2490	protein_coding	ribosomal protein S18-like 1 [Source:RGD Symbol;Acc:2321678]	-
ENSRNOG00000047988	1812.97	2008	1619.46	1958.39	3679.3	2363.11	1813.48	2666.93	-0.556331	0.0324538	0.999996	Bola2	1	198120099	198121158	+	722	protein_coding	bolA family member 2 [Source:RGD Symbol;Acc:1565363]	-
ENSRNOG00000049580	886.365	758.049	448.816	1458.89	1097.61	766.645	697.743	1107.72	-0.66677	0.0326271	0.999996	Gpr6	20	45813169	45815940	-	2237	protein_coding	G protein-coupled receptor 6 [Source:RGD Symbol;Acc:70939]	-
ENSRNOG00000007049	347.616	298.652	240.954	408.124	462.153	377.193	295.741	415.824	-0.492041	0.0326531	0.999996	Bcl11a	14	108826831	108921669	+	3838	protein_coding	B-cell CLL/lymphoma 11A [Source:RGD Symbol;Acc:1309923]	zf-C2H2
ENSRNOG00000025055	6.70642	14.9326	2.06828	40.6094	16.9323	16.9737	7.90243	24.8385	-1.6308	0.0326622	0.999996	Zdhhc19	11	71511715	71523267	-	1974	protein_coding	zinc finger, DHHC-type containing 19 [Source:RGD Symbol;Acc:1309014]	-
ENSRNOG00000003746	532.043	613.994	548.093	731.984	848.609	680.833	564.71	753.809	-0.416014	0.0330822	0.999996	Gjb1	X	71272042	71279977	+	1694	protein_coding	gap junction protein, beta 1 [Source:RGD Symbol;Acc:61926]	-
ENSRNOG00000003998	91.6544	115.069	97.209	103.554	209.164	179.167	101.311	163.962	-0.693273	0.0331836	0.999996	Sgca	10	82770905	82785142	-	1693	protein_coding	sarcoglycan, alpha [Source:RGD Symbol;Acc:1308062]	-
ENSRNOG00000046349	369.971	499.803	476.738	640.613	1141.44	429.057	448.837	737.036	-0.714961	0.0332419	0.999996	AABR07067829.1	9	66626525	66627007	-	483	protein_coding		-
ENSRNOG00000051624	788.004	1018.05	700.112	920.818	1470.13	1223.99	835.389	1204.98	-0.528033	0.0333207	0.999996	Hspe1	9	61692154	61694599	+	267	protein_coding	heat shock protein family E member 1 [Source:RGD Symbol;Acc:2844]	-
ENSRNOG00000020474	1753.73	2068.6	1253.38	1978.69	2689.26	2590.37	1691.9	2419.44	-0.515849	0.0335788	0.999996	Pin1	8	21669236	21680615	+	925	protein_coding	peptidylprolyl cis/trans isomerase, NIMA-interacting 1 [Source:RGD Symbol;Acc:1310299]	-
ENSRNOG00000019270	60.3578	66.7575	47.5704	90.3559	109.562	81.0965	58.2286	93.6715	-0.683264	0.0337013	0.999996	P2ry6	1	165972440	165997751	-	2465	protein_coding	pyrimidinergic receptor P2Y6 [Source:RGD Symbol;Acc:620269]	-
ENSRNOG00000019552	551.044	684.265	342.3	625.384	1196.22	716.667	525.87	846.09	-0.685563	0.0337502	0.999996	Lsm7	7	11724962	11727388	+	488	protein_coding	LSM7 homolog, U6 small nuclear RNA and mRNA degradation associated [Source:RGD Symbol;Acc:1305354]	-
ENSRNOG00000011663	355.44	353.112	252.33	403.048	583.668	411.14	320.294	465.952	-0.540482	0.033947	0.999996	Rnf7	8	104326719	104335729	-	1256	protein_coding	ring finger protein 7 [Source:RGD Symbol;Acc:1311048]	-
ENSRNOG00000011494	1353.58	1545.96	762.16	1359.4	2820.73	1750.18	1220.57	1976.77	-0.695427	0.0340096	0.999996	LOC108348287	X	105402867	105405580	+	669	protein_coding	60S ribosomal protein L36a [Source:RGD Symbol;Acc:11421250]	-
ENSRNOG00000032989	0	0	0	1.01523	6.97214	3.77193	0	3.91977	-4.40679	0.0341094	0.999996	Lrrn4	3	125523781	125533600	-	2568	protein_coding	leucine rich repeat neuronal 4 [Source:RGD Symbol;Acc:1305256]	-
ENSRNOG00000059604	197.839	226.624	169.599	241.626	486.058	232.917	198.021	320.2	-0.692423	0.0342113	0.999996	AABR07012274.1	2	191984773	191986170	-	1350	protein_coding	loricrin [Source:NCBI gene;Acc:502541]	-
ENSRNOG00000055023	472.803	560.412	249.227	631.476	732.075	621.425	427.481	661.659	-0.629504	0.0342365	0.999996	AABR07006258.2	1	226258417	226258557	+	141	protein_coding		-
ENSRNOG00000048320	1185.92	1221.84	710.453	1166.5	2474.11	1356.95	1039.4	1665.86	-0.680397	0.0346401	0.999996	Ndufa11	9	10334090	10338216	-	577	protein_coding	NADH:ubiquinone oxidoreductase subunit A11 [Source:RGD Symbol;Acc:1303292]	-
ENSRNOG00000000130	1119.97	1278.93	1177.88	1538.08	1389.45	1781.29	1192.26	1569.61	-0.396533	0.034772	0.999996	Dnajb5	5	58393233	58401870	+	3077	protein_coding	DnaJ heat shock protein family (Hsp40) member B5 [Source:RGD Symbol;Acc:1307453]	-
ENSRNOG00000021010	1171.39	1285.08	872.813	1310.67	2152.4	1405.04	1109.76	1622.7	-0.547952	0.034788	0.999996	Arl2	1	221504170	221516110	-	1574	protein_coding	ADP-ribosylation factor like GTPase 2 [Source:RGD Symbol;Acc:69326]	-
ENSRNOG00000015335	4455.3	4965.53	3279.25	4871.09	9311.79	5170.37	4233.36	6451.09	-0.607689	0.0348729	0.999996	Rpl13	19	55917736	55919996	+	636	protein_coding	ribosomal protein L13 [Source:RGD Symbol;Acc:621179]	-
ENSRNOG00000039417	1607.31	1723.4	1070.33	1786.81	2250.01	2170.75	1467.01	2069.19	-0.496057	0.0349029	0.999996	Dda1	16	19881122	19885500	+	1768	protein_coding	DET1 and DDB1 associated 1 [Source:RGD Symbol;Acc:1584153]	-
ENSRNOG00000018774	4415.06	5203.57	3676.36	4977.69	8705.22	5677.7	4431.66	6453.54	-0.542176	0.0350708	0.999996	Rps14	18	56044369	56047316	+	456	protein_coding	ribosomal protein S14 [Source:RGD Symbol;Acc:62025]	-
ENSRNOG00000000456	19.0015	47.433	23.7852	70.0512	42.8289	66.0088	30.0732	59.6296	-0.975906	0.0353854	0.999996	Psmb8	20	3990613	3993769	+	2066	protein_coding	proteasome subunit beta 8 [Source:RGD Symbol;Acc:3426]	-
ENSRNOG00000012684	762.296	890.686	547.059	904.574	1190.24	1029.74	733.347	1041.52	-0.505669	0.035612	0.999996	Bloc1s2	1	263913854	263920962	-	1014	protein_coding	biogenesis of lysosomal organelles complex-1, subunit 2 [Source:RGD Symbol;Acc:1306551]	-
ENSRNOG00000049819	570.046	621.021	473.635	619.293	1024.9	745.899	554.901	796.699	-0.521501	0.0356244	0.999996	Dnajc19	2	120504130	120531782	+	2357	protein_coding	DnaJ heat shock protein family (Hsp40) member C19 [Source:RGD Symbol;Acc:1560220]	-
ENSRNOG00000010184	2206.41	2453.34	1460.2	2312.7	3406.39	3147.68	2039.98	2955.59	-0.53479	0.0359712	0.999996	Brk1	4	145559206	145574438	+	1102	protein_coding	BRICK1, SCAR/WAVE actin-nucleating complex subunit [Source:RGD Symbol;Acc:1598136]	-
ENSRNOG00000042696	1387.11	1885.9	1116.87	1609.15	2657.38	2213.18	1463.29	2159.9	-0.561461	0.0360646	0.999996	Minos1	5	157546856	157573183	-	505	protein_coding	mitochondrial inner membrane organizing system 1 [Source:RGD Symbol;Acc:1560187]	-
ENSRNOG00000015550	6312.98	3987.88	2608.1	4946.22	13612.6	4867.67	4302.99	7808.84	-0.85981	0.0360838	0.999996	Ptgds	3	2686123	2689084	-	786	protein_coding	prostaglandin D2 synthase [Source:RGD Symbol;Acc:3433]	-
ENSRNOG00000006146	12.2951	15.811	11.3755	7.10664	37.8488	66.0088	13.1605	36.9881	-1.48953	0.0361155	0.999996	Trim54	6	26603369	26624092	-	1548	protein_coding	tripartite motif-containing 54 [Source:RGD Symbol;Acc:1306453]	-
ENSRNOG00000023633	207.899	252.097	117.892	315.738	353.587	244.232	192.629	304.519	-0.65901	0.0361955	0.999996	Crabp1	8	59344083	59352132	+	766	protein_coding	cellular retinoic acid binding protein 1 [Source:RGD Symbol;Acc:2400]	-
ENSRNOG00000002963	314.084	367.166	251.296	392.896	474.106	435.658	310.849	434.22	-0.481167	0.0363981	0.999996	C1ql1	10	91040005	91047177	-	1236	protein_coding	complement C1q like 1 [Source:RGD Symbol;Acc:1306039]	-
ENSRNOG00000017127	3098.37	3620.72	2012.43	3438.6	6399.43	3669.14	2910.51	4502.39	-0.629332	0.0370993	0.999996	Rpl28	1	72619282	72621519	-	1531	protein_coding	ribosomal protein L28 [Source:RGD Symbol;Acc:621193]	-
ENSRNOG00000045885	378.913	434.802	124.097	453.81	741.039	478.092	312.604	557.647	-0.834413	0.0371329	0.999996	LOC100365810	8	105087994	105088401	-	408	protein_coding	40S ribosomal protein S17-like [Source:RGD Symbol;Acc:2318277]	-
ENSRNOG00000024497	665.053	739.603	512.933	764.471	1205.18	803.421	639.196	924.359	-0.531817	0.0373004	0.999996	U2af1l4	1	89017479	89019937	+	1200	protein_coding	U2 small nuclear RNA auxiliary factor 1-like 4 [Source:RGD Symbol;Acc:1305600]	-
ENSRNOG00000026646	1644.19	2073	1576.03	1840.62	3559.78	2393.29	1764.4	2597.9	-0.557994	0.0373038	0.999996	Ndufs5	5	141390580	141405453	-	521	protein_coding	NADH:ubiquinone oxidoreductase subunit S5 [Source:RGD Symbol;Acc:1311081]	-
ENSRNOG00000052028	4.47095	0.878388	1.03414	12.1828	14.9403	3.77193	2.12782	10.2983	-2.31201	0.0375176	0.999996	AABR07043456.1	19	28746366	28751584	-	315	protein_coding		-
ENSRNOG00000037298	111.774	216.962	77.5604	95.432	414.344	316.842	135.432	275.54	-1.02271	0.0375852	0.999996	RGD1309036	1	100346096	100359511	-	1203	protein_coding	hypothetical LOC292874 [Source:RGD Symbol;Acc:1309036]	-
ENSRNOG00000049604	324.144	355.747	380.563	405.079	522.911	511.096	353.485	479.695	-0.440347	0.0377524	0.999996	Mvk	12	47904719	47919400	-	1188	protein_coding	mevalonate kinase [Source:RGD Symbol;Acc:621295]	-
ENSRNOG00000005387	1368.11	963.592	1034.14	1437.57	2198.22	1275.86	1121.95	1637.21	-0.545531	0.0378066	0.999996	Rbm3	X	15098904	15102340	+	1824	protein_coding	RNA binding motif protein 3 [Source:RGD Symbol;Acc:620145]	-
ENSRNOG00000001415	2771.99	3192.94	2602.93	3210.17	4229.1	3886.97	2855.95	3775.42	-0.402556	0.0382497	0.999996	Ap1s1	12	22665112	22676075	+	1344	protein_coding	adaptor related protein complex 1 subunit sigma 1 [Source:RGD Symbol;Acc:1305911]	-
ENSRNOG00000034107	177.72	151.083	128.233	170.559	277.89	233.86	152.345	227.436	-0.579183	0.0383627	0.999996	LOC681282	7	118023628	118025287	+	669	protein_coding	hypothetical protein LOC681282 [Source:RGD Symbol;Acc:1597990]	-
ENSRNOG00000046316	1966.1	2255.7	1753.9	2035.54	3778.9	2798.77	1991.9	2871.07	-0.527348	0.0384154	0.999996	Tomm6	9	15313523	15314435	+	225	protein_coding	translocase of outer mitochondrial membrane 6 [Source:RGD Symbol;Acc:1583567]	-
ENSRNOG00000031834	659.465	827.442	562.571	718.786	1384.47	959.956	683.159	1021.07	-0.579365	0.038522	0.999996	Nkain4	3	176444544	176465162	-	1411	protein_coding	Sodium/potassium transporting ATPase interacting 4 [Source:RGD Symbol;Acc:1305809]	-
ENSRNOG00000018007	1068.56	1178.8	961.749	1126.91	1955.19	1464.45	1069.7	1515.52	-0.502458	0.0386383	0.999996	Gtf2h5	1	46978458	46985032	+	1655	protein_coding	general transcription factor IIH subunit 5 [Source:RGD Symbol;Acc:1560991]	-
ENSRNOG00000008555	2403.13	2723	1876.96	2568.54	5194.25	2874.21	2334.37	3545.67	-0.602937	0.038804	0.999996	Rps20	5	16706082	16706909	-	357	protein_coding	ribosomal protein S20 [Source:RGD Symbol;Acc:621037]	-
ENSRNOG00000019802	565.575	620.142	452.953	667.009	1026.9	659.145	546.223	784.35	-0.521587	0.039193	0.999996	Zfp428	1	81372650	81382079	+	1420	protein_coding	zinc finger protein 428 [Source:RGD Symbol;Acc:1564862]	-
ENSRNOG00000013110	571.163	570.952	413.655	580.714	969.128	702.522	518.59	750.788	-0.533682	0.0392613	0.999996	Nudt2	5	57845819	57860658	+	905	protein_coding	nudix hydrolase 2 [Source:RGD Symbol;Acc:1303023]	-
ENSRNOG00000014152	462.743	487.506	265.774	645.689	560.759	572.39	405.341	592.946	-0.54825	0.0394426	0.999996	Kcnip3	3	120023917	120087136	-	1875	protein_coding	potassium voltage-gated channel interacting protein 3 [Source:RGD Symbol;Acc:70888]	-
ENSRNOG00000015221	2331.6	2358.47	1942.11	2432.5	4568.75	2693.16	2210.73	3231.47	-0.547632	0.0395011	0.999996	Eif3f	1	173532803	173541847	+	1327	protein_coding	eukaryotic translation initiation factor 3, subunit F [Source:RGD Symbol;Acc:1306112]	-
ENSRNOG00000011979	470.567	489.262	440.543	539.089	882.474	570.504	466.791	664.023	-0.508233	0.0397077	0.999996	Mrps24	14	85947765	85951899	-	877	protein_coding	mitochondrial ribosomal protein S24 [Source:RGD Symbol;Acc:1306014]	-
ENSRNOG00000029418	263.786	270.544	162.36	299.494	386.456	335.702	232.23	340.551	-0.551782	0.0397682	0.999996	LOC498231	13	50242478	50261438	-	690	protein_coding	LRRGT00144 [Source:RGD Symbol;Acc:1561566]	-
ENSRNOG00000007806	2517.14	2820.51	2670.15	2922.86	4077.71	3565.42	2669.26	3521.99	-0.399881	0.0401107	0.999996	Arf5	4	55715744	55718670	+	1057	protein_coding	ADP-ribosylation factor 5 [Source:RGD Symbol;Acc:621278]	-
novel.939	72.6529	86.9605	59.98	125.889	121.514	93.3553	73.1978	113.586	-0.630336	0.0401227	0.999996	-	18	73952368	73955338	-	2971	-	-	-
ENSRNOG00000018385	582.341	441.829	405.382	815.233	579.684	616.71	476.517	670.543	-0.493371	0.0403304	0.999996	Chrm1	1	224882439	224884205	+	1767	protein_coding	cholinergic receptor, muscarinic 1 [Source:RGD Symbol;Acc:2342]	-
ENSRNOG00000024845	632.639	782.644	574.981	772.593	1150.4	859.057	663.421	927.351	-0.482606	0.0404584	0.999996	Mrps21	2	197974761	197982385	-	653	protein_coding	mitochondrial ribosomal protein S21 [Source:RGD Symbol;Acc:1592330]	-
ENSRNOG00000043866	115596	126042	68548.9	137015	141646	164643	103396	147768	-0.515157	0.0405057	0.999996	AY172581.24	MT	1094	2664	+	1571	Mt_rRNA		-
ENSRNOG00000021233	1064.09	1069.88	1097.22	1281.23	1816.74	1265.48	1077.06	1454.48	-0.43336	0.0408881	0.999996	Itpa	3	123209608	123221269	+	1190	protein_coding	inosine triphosphatase [Source:RGD Symbol;Acc:1589751]	-
ENSRNOG00000002916	136.364	213.448	252.33	220.306	306.774	428.114	200.714	318.398	-0.665044	0.0408899	0.999996	Car4	10	72272248	72281067	+	1302	protein_coding	carbonic anhydrase 4 [Source:RGD Symbol;Acc:2242]	-
ENSRNOG00000014179	4508.95	5330.94	4315.46	4936.07	7532.9	6829.08	4718.45	6432.68	-0.447054	0.041066	0.999996	Rps2	10	14088319	14089979	+	882	protein_coding	ribosomal protein S2 [Source:RGD Symbol;Acc:619887]	-
ENSRNOG00000020310	2340.54	2694.9	2358.87	3162.45	3481.09	2868.55	2464.77	3170.7	-0.363156	0.0413182	0.999996	Grik5	1	81885521	81946714	-	3757	protein_coding	glutamate ionotropic receptor kainate type subunit 5 [Source:RGD Symbol;Acc:2735]	-
ENSRNOG00000020259	20.1193	28.9868	21.7169	45.6855	52.7891	33.9474	23.6077	44.1407	-0.89518	0.0415032	0.999996	RGD1305347	5	137356801	137360580	+	1392	protein_coding	similar to RIKEN cDNA 2610528J11 [Source:RGD Symbol;Acc:1305347]	-
ENSRNOG00000037540	404.621	455.884	371.256	443.657	851.597	528.07	410.587	607.775	-0.565439	0.0417475	0.999996	Tmem256	10	56445647	56447138	+	951	protein_coding	transmembrane protein 256 [Source:RGD Symbol;Acc:1563438]	-
ENSRNOG00000056040	184.427	280.206	117.892	218.275	407.372	334.759	194.175	320.135	-0.719476	0.0418677	0.999996	AABR07045680.1	20	56198049	56199332	+	795	lincRNA		-
novel.956	0	0	0	1.01523	13.9443	0	0	4.98651	-4.75217	0.0419785	0.999996	-	19	26541920	26613339	+	1601	-	-	-
ENSRNOG00000009508	10.0596	1.75678	6.20483	32.4875	21.9124	5.65789	6.00708	20.0193	-1.75711	0.0420012	0.999996	LOC103689977	2	230186198	230198555	+	1907	protein_coding	caspase-6 [Source:RGD Symbol;Acc:9205219]	-
ENSRNOG00000061004	651.64	672.846	501.557	968.534	838.649	696.864	608.681	834.682	-0.45512	0.0421937	0.999996	Asphd2	12	50269347	50279745	+	2897	protein_coding	aspartate beta-hydroxylase domain containing 2 [Source:RGD Symbol;Acc:1306020]	-
ENSRNOG00000004839	923.25	988.187	921.417	1194.93	1189.25	1195.7	944.285	1193.29	-0.337424	0.0422479	0.999996	B4galnt1	7	70452579	70459880	+	2624	protein_coding	beta-1,4-N-acetyl-galactosaminyl transferase 1 [Source:RGD Symbol;Acc:620490]	-
ENSRNOG00000021048	1847.62	1885.02	1610.15	2308.64	2665.35	2021.75	1780.93	2331.92	-0.38877	0.0427011	0.999996	AC095693.1	1	101783621	101792496	+	2121	protein_coding		-
ENSRNOG00000024352	268.257	231.895	267.842	327.921	351.595	344.189	255.998	341.235	-0.415836	0.042747	0.999996	Tyw1	12	29824981	29919320	-	2706	protein_coding	tRNA-yW synthesizing protein 1 homolog [Source:RGD Symbol;Acc:1310420]	-
ENSRNOG00000015468	1.11774	1.75678	1.03414	3.0457	10.9562	8.48684	1.30288	7.49626	-2.50852	0.042831	0.999996	Bpifb1	3	149668102	149702399	+	1696	protein_coding	BPI fold containing family B, member 1 [Source:RGD Symbol;Acc:1563047]	-
ENSRNOG00000021098	1077.5	1273.66	910.042	2431.49	1164.35	1343.75	1087.07	1646.53	-0.598706	0.0431753	0.999996	Rasgrp2	1	221773254	221788765	+	2226	protein_coding	RAS guanyl releasing protein 2 [Source:RGD Symbol;Acc:1311630]	-
ENSRNOG00000035452	22.3547	19.3245	23.7852	45.6855	40.8368	33.9474	21.8215	40.1566	-0.881898	0.0431771	0.999996	Mir2964	3	8407427	8407526	+	100	miRNA	microRNA 2964 [Source:RGD Symbol;Acc:4888575]	-
ENSRNOG00000050483	291.729	323.247	201.657	446.703	403.388	325.329	272.211	391.807	-0.524275	0.0435299	0.999996	Pradc1	4	117230528	117234928	-	1112	protein_coding	protease-associated domain containing 1 [Source:RGD Symbol;Acc:1583112]	-
novel.113	119.598	100.136	163.394	89.3406	509.962	175.395	127.709	258.233	-1.01634	0.0436811	0.999996	-	1	221200575	221204333	+	3759	-	-	-
ENSRNOG00000020013	12.2951	16.6894	17.5804	34.518	33.8647	25.4605	15.5216	31.2811	-1.00537	0.0440276	0.999996	Psrc1	2	211176556	211181123	+	1830	protein_coding	proline and serine rich coiled-coil 1 [Source:RGD Symbol;Acc:1585037]	-
ENSRNOG00000009768	1.11774	0	0	5.07617	1.99204	6.60088	0.372579	4.55636	-3.66298	0.0441758	0.999996	Npy	4	79557854	79565097	+	607	protein_coding	neuropeptide Y [Source:RGD Symbol;Acc:3197]	-
ENSRNOG00000048426	4.47095	13.1758	1.03414	9.13711	37.8488	17.9167	6.22697	21.6342	-1.77219	0.0442066	0.999996	AABR07044509.1	20	8486265	8486624	+	360	protein_coding		-
ENSRNOG00000028884	2754.1	3246.52	2428.16	3053.82	4907.39	3714.41	2809.59	3891.87	-0.469997	0.0443098	0.999996	Atp5mg	8	49220443	49227273	-	477	protein_coding	ATP synthase membrane subunit g [Source:RGD Symbol;Acc:1303259]	-
ENSRNOG00000014890	695.232	796.698	455.021	738.075	1153.39	953.355	648.984	948.274	-0.546756	0.0444319	0.999996	Mrpl43	1	264755538	264756546	-	804	protein_coding	mitochondrial ribosomal protein L43 [Source:RGD Symbol;Acc:1307593]	-
ENSRNOG00000011478	38.003	15.811	50.6728	47.716	91.6339	64.1228	34.8289	67.8242	-0.969117	0.044452	0.999996	Ackr4	8	112644222	112648880	-	2016	protein_coding	atypical chemokine receptor 4 [Source:RGD Symbol;Acc:1596453]	-
ENSRNOG00000011599	160.954	209.056	156.155	295.433	211.156	246.118	175.388	250.903	-0.514286	0.0445315	0.999996	Gldc	1	248297331	248377093	-	3787	protein_coding	glycine decarboxylase [Source:RGD Symbol;Acc:1308660]	-
ENSRNOG00000021017	4031.68	3970.32	1992.78	6861.97	4475.12	4036.91	3331.59	5124.67	-0.621197	0.0445911	0.999996	Car11	1	101682172	101687293	+	1332	protein_coding	carbonic anhydrase 11 [Source:RGD Symbol;Acc:735155]	-
ENSRNOG00000002827	5032.05	4556.2	4727.05	5937.09	5736.08	6167.1	4771.77	5946.76	-0.317654	0.0449301	0.999996	Rbfox1	10	8312961	8654892	-	4479	protein_coding	RNA binding fox-1 homolog 1 [Source:RGD Symbol;Acc:1311210]	-
ENSRNOG00000042886	1500	1896.44	1225.45	1542.14	3655.39	2003.84	1540.63	2400.46	-0.63962	0.0452959	0.999996	Rps28	7	18682071	18683440	-	339	protein_coding	ribosomal protein S28 [Source:RGD Symbol;Acc:621046]	-
ENSRNOG00000017786	204.546	220.476	119.96	224.367	263.945	341.36	181.66	276.557	-0.605851	0.0455256	0.999996	Acta1	19	56674074	56677084	-	1436	protein_coding	actin, alpha 1, skeletal muscle [Source:RGD Symbol;Acc:2025]	-
ENSRNOG00000013874	5714.99	6242.71	3315.45	6436.59	10192.3	6242.54	5091.05	7623.8	-0.582503	0.045574	0.999996	LOC100360522	8	66862143	66863476	-	496	protein_coding	ribosomal protein P1-like [Source:RGD Symbol;Acc:2321935]	-
ENSRNOG00000020441	173.249	150.204	85.8335	267.007	217.132	162.193	136.429	215.444	-0.658932	0.0456921	0.999996	Wnk4	10	89181165	89198213	+	4248	protein_coding	WNK lysine deficient protein kinase 4 [Source:RGD Symbol;Acc:631401]	-
ENSRNOG00000018426	88.3012	137.907	85.8335	150.255	176.296	145.219	104.014	157.257	-0.591655	0.0458147	0.999996	NEWGENE_2134	1	80606638	80609921	-	467	protein_coding	apolipoprotein C1 [Source:RGD Symbol;Acc:11432420]	-
novel.118	5.58868	7.02711	10.3414	21.3199	12.9483	23.5746	7.65239	19.2809	-1.33263	0.0459868	0.999996	-	1	229026093	229028591	+	1285	-	-	-
ENSRNOG00000000433	1719.08	2109.89	1265.79	2288.34	2408.38	2268.82	1698.25	2321.84	-0.450934	0.0460209	0.999996	Prrt1	20	4392626	4396250	+	2275	protein_coding	proline-rich transmembrane protein 1 [Source:RGD Symbol;Acc:1359348]	-
ENSRNOG00000010480	110.656	113.312	146.848	117.767	196.216	283.838	123.605	199.274	-0.690072	0.0462775	0.999996	Vstm5	8	13796021	13816109	+	1849	protein_coding	V-set and transmembrane domain containing 5 [Source:RGD Symbol;Acc:1563328]	-
ENSRNOG00000047091	2.23547	0.878388	1.03414	5.07617	8.96418	7.54386	1.38267	7.19474	-2.40871	0.0463233	0.999996	Psmb11	15	33271015	33271920	+	906	protein_coding	proteasome subunit beta 11 [Source:RGD Symbol;Acc:1308773]	-
ENSRNOG00000057397	1.11774	0.878388	0	11.1676	4.9801	1.88596	0.665375	6.01121	-3.17152	0.0463987	0.999996	AABR07071701.1	8	126975833	126976850	+	228	protein_coding		-
novel.1699	1372.58	1944.75	1406.43	1469.04	3994.04	2074.56	1574.59	2512.55	-0.674001	0.0464861	0.999996	-	7	11012840	11013377	+	538	-	-	-
ENSRNOG00000019985	1489.94	1726.03	1006.22	2755.35	1835.67	1615.33	1407.4	2068.78	-0.555492	0.0466724	0.999996	Asic4	9	82647071	82668920	+	2628	protein_coding	acid sensing ion channel subunit family member 4 [Source:RGD Symbol;Acc:621068]	-
ENSRNOG00000024390	3.35321	0.878388	2.06828	10.1523	10.9562	5.65789	2.09996	8.92215	-2.1185	0.0467779	0.999996	Osm	14	84465515	84470409	+	2764	protein_coding	oncostatin M [Source:RGD Symbol;Acc:1585012]	-
ENSRNOG00000015869	562.221	585.007	435.372	601.019	862.554	710.066	527.533	724.546	-0.457579	0.0468567	0.999996	Pccb	8	109368624	109418872	-	2074	protein_coding	propionyl-CoA carboxylase subunit beta [Source:RGD Symbol;Acc:3265]	-
ENSRNOG00000016930	1407.23	1389.61	1338.18	1363.46	2235.07	2064.19	1378.34	1887.57	-0.453676	0.0473167	0.999996	Ube2s	1	72580424	72584482	+	946	protein_coding	ubiquitin-conjugating enzyme E2S [Source:RGD Symbol;Acc:1564746]	-
ENSRNOG00000020010	1237.33	1174.41	1006.22	1377.67	1686.26	1391.84	1139.32	1485.26	-0.382557	0.0473764	0.999996	Kctd13	1	198360627	198378934	+	1698	protein_coding	potassium channel tetramerization domain containing 13 [Source:RGD Symbol;Acc:735189]	-
ENSRNOG00000018529	2307.01	2766.92	2165.49	2981.74	3170.33	3122.21	2413.14	3091.43	-0.357146	0.0474746	0.999996	Csnk1g2	7	11944958	11963268	-	2376	protein_coding	casein kinase 1, gamma 2 [Source:RGD Symbol;Acc:621407]	-
ENSRNOG00000060530	542.102	638.588	464.328	583.76	993.032	758.158	548.34	778.317	-0.504837	0.0477982	0.999996	Cdc34	7	12899958	12905339	-	1047	protein_coding	cell division cycle 34 [Source:RGD Symbol;Acc:1305411]	-
ENSRNOG00000008459	616.991	776.495	462.26	771.578	1202.2	744.956	618.582	906.244	-0.550315	0.0478754	0.999996	Anapc13	8	111107358	111115774	+	616	protein_coding	anaphase promoting complex subunit 13 [Source:RGD Symbol;Acc:1583270]	-
ENSRNOG00000020602	1764.91	2243.4	1634.97	1882.24	3687.27	2613.95	1881.09	2727.82	-0.536019	0.0478782	0.999996	Ndufa13	16	21275311	21282246	+	472	protein_coding	NADH:ubiquinone oxidoreductase subunit A13 [Source:RGD Symbol;Acc:6492821]	-
ENSRNOG00000018397	164.307	174.799	160.291	167.514	375.5	230.088	166.466	257.7	-0.630146	0.0479339	0.999996	Dnph1	9	16845525	16848503	-	773	protein_coding	2'-deoxynucleoside 5'-phosphate N-hydrolase 1 [Source:RGD Symbol;Acc:620382]	-
ENSRNOG00000032429	61.4755	86.9605	39.2973	120.813	103.586	86.7544	62.5777	103.718	-0.723516	0.0480991	0.999996	Tmprss9	7	11678591	11699448	-	3559	protein_coding	transmembrane serine protease 9 [Source:RGD Symbol;Acc:1309581]	-
ENSRNOG00000038951	973.548	1094.47	881.086	1093.41	1780.88	1219.28	983.035	1364.52	-0.472847	0.0482192	0.999996	Cox17	11	64962666	64968437	-	422	protein_coding	COX17 cytochrome c oxidase copper chaperone [Source:RGD Symbol;Acc:620548]	-
ENSRNOG00000009461	1.11774	0	0	6.09141	6.97214	0.942982	0.372579	4.66884	-3.69356	0.0482204	0.999996	Scp2d1	3	138974871	138975621	+	751	protein_coding	SCP2 sterol-binding domain containing 1 [Source:RGD Symbol;Acc:1308385]	-
novel.975	695.232	603.453	623.586	878.178	888.45	731.754	640.757	832.794	-0.378474	0.0483612	0.999996	-	19	56615326	56617386	+	2061	-	-	-
ENSRNOG00000019106	2073.4	2663.27	1533.63	2210.17	4680.3	2706.36	2090.1	3198.94	-0.613875	0.0485507	0.999996	Rps17	1	143167362	143169657	-	405	protein_coding	ribosomal protein S17 [Source:RGD Symbol;Acc:62027]	-
ENSRNOG00000028384	259.315	255.611	178.906	293.403	366.535	311.184	231.277	323.707	-0.48475	0.048647	0.999996	Npepl1	3	172195844	172207685	+	1882	protein_coding	aminopeptidase-like 1 [Source:RGD Symbol;Acc:1311351]	-
ENSRNOG00000028021	440.388	452.37	286.456	484.267	697.214	507.325	393.072	562.935	-0.517802	0.0492837	0.999996	LOC684988	3	4341249	4341771	-	523	protein_coding	similar to ribosomal protein S13 [Source:RGD Symbol;Acc:1584372]	-
novel.1523	5.58868	11.419	4.13655	17.259	19.9204	17.9167	7.0481	18.3654	-1.36163	0.0493256	0.999996	-	5	156960368	156961720	+	700	-	-	-
ENSRNOG00000019970	411.327	481.357	395.041	477.16	751.995	556.36	429.242	595.172	-0.47092	0.0494338	0.999996	mrpl11	1	220243473	220246346	+	824	protein_coding	mitochondrial ribosomal protein L11 [Source:RGD Symbol;Acc:1359665]	-
ENSRNOG00000001551	3159.84	3842.95	2298.89	3217.28	5575.72	4641.36	3100.56	4478.12	-0.530274	0.0495112	0.999996	Atp5pf	11	24286787	24294179	-	909	protein_coding	ATP synthase peripheral stalk subunit F6 [Source:RGD Symbol;Acc:621376]	-
ENSRNOG00000019973	2121.46	2486.72	1417.8	2271.08	3666.35	2763.88	2008.66	2900.44	-0.529894	0.0495204	0.999996	Arl3	1	266287017	266333105	-	1357	protein_coding	ADP ribosylation factor like GTPase 3 [Source:RGD Symbol;Acc:69327]	-
ENSRNOG00000014568	1277.57	1442.31	928.656	1456.86	2312.76	1459.74	1216.18	1743.12	-0.519089	0.0495361	0.999996	Ndufb10	10	14090128	14092289	-	683	protein_coding	NADH:ubiquinone oxidoreductase subunit B10 [Source:RGD Symbol;Acc:1310782]	-
ENSRNOG00000060098	8498.15	10794.5	7302.05	10050.8	15832.7	11188.5	8864.91	12357.3	-0.479144	0.0495563	0.999996	Ptms	4	157435373	157439507	-	1136	protein_coding	parathymosin [Source:RGD Symbol;Acc:621529]	-
ENSRNOG00000038300	1.11774	1.75678	6.20483	0	14.9403	33.9474	3.02645	16.2959	-2.43322	0.0496706	0.999996	Gstt4	20	13778178	13784827	+	946	protein_coding	glutathione S-transferase, theta 4 [Source:RGD Symbol;Acc:1591294]	-
ENSRNOG00000050315	153.13	150.204	146.848	171.575	292.83	194.254	150.061	219.553	-0.549032	0.0496859	0.999996	Dcxr	10	109906815	109909715	-	1141	protein_coding	dicarbonyl and L-xylulose reductase [Source:RGD Symbol;Acc:620031]	-
novel.932	14544	16759.7	8303.1	21502.7	14051.9	23717.9	13202.2	19757.5	-0.5816	0.0498146	0.999996	-	18	56295870	56298871	-	2861	-	-	-
ENSRNOG00000033473	2369.6	2587.73	651.507	2538.09	4587.67	2784.63	1869.61	3303.46	-0.821158	0.0498969	0.999996	Rpl36	9	10441259	10441834	-	318	protein_coding	ribosomal protein L36 [Source:RGD Symbol;Acc:62085]	-
novel.1786	0	7.02711	1.03414	7.10664	4.9801	29.2325	2.68708	13.7731	-2.31015	0.0499376	0.999996	-	7	36057808	36058864	-	477	-	-	-
ENSRNOG00000025179	648.287	810.753	709.419	716.755	1474.11	976.93	722.82	1055.93	-0.546501	0.0499443	0.999996	AABR07045322.1	20	43142648	43143257	+	606	pseudogene		-

## Sheet: PVN 1265 HTu
gene_id	PVNHT1	PVNHT2	PVNHT3	PVNNC1	PVNNC2	PVNNC3	PVNHT	PVNNC	log2FoldChange	pvalue	padj	gene_name	gene_chr	gene_start	gene_end	gene_strand	gene_length	gene_biotype	gene_description	tf_family
ENSRNOG00000047706	588.194	686.69	1221.64	0	2.7546	0	832.175	0.918199	9.76286	2.58934e-28	4.36692e-24	LOC103690108	20	3791407	3794027	-	1089	protein_coding	class I histocompatibility antigen, Non-RT1.A alpha-1 chain-like [Source:RGD Symbol;Acc:9113230]	-
ENSRNOG00000012294	621.261	498.629	613.314	229.163	268.114	249.258	577.735	248.845	1.21468	2.21808e-13	1.87039e-09	Heph	X	65563122	65658516	+	4377	protein_coding	hephaestin [Source:RGD Symbol;Acc:71060]	-
ENSRNOG00000048951	116.236	105.314	243.331	1.04641	0.918199	0	154.96	0.654869	7.91767	4.52309e-13	2.54273e-09	LOC100364500	20	2704148	2707120	-	1154	protein_coding	RT1 class I, locus CE11-like [Source:RGD Symbol;Acc:2320860]	-
ENSRNOG00000029686	176.358	229.971	175.517	78.4806	64.2739	63.936	193.949	68.8969	1.49486	2.87062e-10	1.21033e-06	LOC102555727	4	9809606	9810649	+	1041	pseudogene	quinone oxidoreductase-like protein 1-like [Source:RGD Symbol;Acc:7532340]	-
novel.1184	47.0956	49.4331	97.7313	6.27845	0.918199	7.41287	64.7533	4.86984	3.74507	1.0208e-09	3.44315e-06	-	20	132242	135568	+	2471	-	-	-
ENSRNOG00000061153	2292.65	2107.35	2520.07	1279.76	1413.11	1450.14	2306.69	1381	0.739967	6.5981e-09	1.85462e-05	Hrh3	3	175473078	175479395	-	3264	protein_coding	histamine receptor H3 [Source:RGD Symbol;Acc:620630]	-
ENSRNOG00000049918	46.0935	74.1496	109.698	13.6033	14.6912	9.26609	76.6472	12.5202	2.616	1.44869e-08	3.49031e-05	Lrg1	9	10952374	10954681	+	1365	protein_coding	leucine-rich alpha-2-glycoprotein 1 [Source:RGD Symbol;Acc:1359464]	-
novel.1205	34.0691	39.7614	57.841	0	0	0.926609	43.8905	0.30887	6.99313	3.71113e-08	7.82352e-05	-	20	147571	153922	-	1512	-	-	-
ENSRNOG00000025710	95.1932	109.613	96.734	28.253	38.5644	37.991	100.513	34.9361	1.51933	1.51336e-07	0.000232025	Ces5a	19	12097632	12136240	+	1641	protein_coding	carboxylesterase 5A [Source:RGD Symbol;Acc:1549717]	-
ENSRNOG00000050210	50.1017	37.6121	66.8163	12.5569	0.918199	5.55965	51.51	6.34492	3.0489	1.40652e-06	0.00166746	RT1-CE10	20	154074	157861	-	1778	protein_coding	RT1 class I, locus CE10 [Source:RGD Symbol;Acc:1359292]	-
ENSRNOG00000028896	43.0874	53.7316	104.712	14.6497	18.364	18.5322	67.1771	17.182	1.96507	1.62939e-05	0.0119477	A2m	4	154309426	154359137	+	4573	protein_coding	alpha-2-macroglobulin [Source:RGD Symbol;Acc:2004]	-
ENSRNOG00000050183	18.0366	8.59706	12.9644	0	0	0	13.1993	0	6.22262	1.7368e-05	1	RT1-CE1	20	4638663	4943564	-	2066	protein_coding	RT1 class I, locus1 [Source:RGD Symbol;Acc:1595869]	-
ENSRNOG00000057522	150.305	197.732	197.457	59.6453	90.9017	24.0918	181.831	58.2129	1.64292	3.47074e-05	0.0230807	Retreg1	2	78391921	78399987	+	1044	protein_coding	reticulophagy regulator 1 [Source:RGD Symbol;Acc:1565003]	-
ENSRNOG00000002456	315.641	286.927	236.35	99.4088	178.131	129.725	279.639	135.755	1.03988	3.55825e-05	0.0230807	Hlf	10	77840568	77918191	-	888	protein_coding	HLF, PAR bZIP transcription factor [Source:RGD Symbol;Acc:1582828]	TF_bZIP
ENSRNOG00000036960	559.135	635.108	534.53	269.973	396.662	366.937	576.258	344.524	0.740383	7.6867e-05	0.0463337	Abcc9	4	176805431	176922424	-	7185	protein_coding	ATP binding cassette subfamily C member 9 [Source:RGD Symbol;Acc:3787]	-
ENSRNOG00000001747	245.498	435.226	270.257	78.4806	190.985	74.1287	316.994	114.532	1.46653	8.97627e-05	0.0504616	Pak2	11	71959228	72021224	+	5559	protein_coding	p21 (RAC1) activated kinase 2 [Source:RGD Symbol;Acc:61953]	-
ENSRNOG00000016394	33.0671	105.314	67.8135	20.9282	18.364	21.312	68.7315	20.2014	1.76531	0.000177414	0.0831138	Wdr77	2	208420309	208587260	+	2929	protein_coding	WD repeat domain 77 [Source:RGD Symbol;Acc:1310479]	-
ENSRNOG00000014288	746.515	770.511	1430.07	440.538	575.711	495.736	982.365	503.995	0.962713	0.00019198	0.0869847	Fn1	9	78900103	78969078	-	8406	protein_coding	fibronectin 1 [Source:RGD Symbol;Acc:2624]	-
ENSRNOG00000017459	580.177	543.764	403.889	266.834	363.607	254.817	509.277	295.086	0.786494	0.000238762	0.0982129	C1ql3	17	80314186	80320681	-	768	protein_coding	complement C1q like 3 [Source:RGD Symbol;Acc:1591795]	-
ENSRNOG00000061989	147.299	131.105	121.665	37.6707	86.3107	48.1837	133.357	57.3884	1.21198	0.00024645	0.0982206	Nkrf	X	123502096	123515720	-	1157	protein_coding	NFKB repressing factor [Source:RGD Symbol;Acc:6500424]	-
ENSRNOG00000048922	110.224	138.628	91.7477	25.1138	67.9467	32.4313	113.533	41.8306	1.43466	0.000250429	0.0982206	LOC100909664	13	43818010	43845101	+	3420	protein_coding	centrosomal protein of 170 kDa-like [Source:RGD Symbol;Acc:6502250]	-
ENSRNOG00000019689	1414.87	1719.41	1167.79	881.076	870.453	1027.61	1434.02	926.379	0.630033	0.000307337	0.117801	Vwf	4	158088505	158219523	+	8829	protein_coding	von Willebrand factor [Source:RGD Symbol;Acc:621759]	-
ENSRNOG00000033261	2618.31	2617.8	2907.01	1972.48	2136.65	2071.9	2714.38	2060.34	0.397653	0.000346037	0.127879	Fam107a	15	18399515	18415965	+	3085	protein_coding	family with sequence similarity 107, member A [Source:RGD Symbol;Acc:1306327]	-
ENSRNOG00000047618	137.279	126.807	167.539	9.41768	63.3557	53.7433	143.875	42.1722	1.76465	0.000348795	0.127879	Katnal1	12	7454884	7548614	+	2251	protein_coding	katanin catalytic subunit A1 like 1 [Source:RGD Symbol;Acc:1359252]	-
ENSRNOG00000023077	1251.54	1183.17	1306.41	814.106	952.173	951.627	1247.04	905.969	0.460554	0.000360537	0.129371	Cpne9	4	145238947	145262442	+	1960	protein_coding	copine family member 9 [Source:RGD Symbol;Acc:1309212]	-
ENSRNOG00000048597	197.401	61.2541	28.9205	11.5105	24.7914	25.0184	95.8584	20.4401	2.22575	0.000384567	0.132362	LOC100910732	11	72829238	72865902	+	1964	protein_coding	serine/threonine-protein kinase PAK 2-like [Source:RGD Symbol;Acc:6497075]	-
ENSRNOG00000008901	415.844	394.39	318.125	162.193	281.887	176.982	376.12	207.021	0.859775	0.000454875	0.150421	Coro2a	5	62156839	62187930	-	2352	protein_coding	coronin 2A [Source:RGD Symbol;Acc:1309719]	-
ENSRNOG00000000161	388.789	351.405	387.933	229.163	269.032	268.717	376.042	255.637	0.555884	0.000514356	0.160641	Chm	X	84666900	84821775	-	3498	protein_coding	CHM, Rab escort protein 1 [Source:RGD Symbol;Acc:2340]	-
ENSRNOG00000000299	448.911	515.824	508.602	149.636	371.871	199.221	491.112	240.243	1.02998	0.000543922	0.166786	Foxo3	20	46428124	46519144	+	2880	protein_coding	forkhead box O3 [Source:RGD Symbol;Acc:1309196]	Fork_head
ENSRNOG00000016046	746.515	696.362	646.223	280.438	548.165	347.478	696.367	392.027	0.827802	0.00057638	0.166944	Hecw1	17	53229785	53773657	+	5733	protein_coding	HECT, C2 and WW domain containing E3 ubiquitin protein ligase 1 [Source:RGD Symbol;Acc:1561038]	-
ENSRNOG00000011119	309.628	279.404	293.194	121.383	224.959	127.872	294.076	158.071	0.893837	0.000584032	0.166944	NEWGENE_1306210	16	884861	930527	-	1095	protein_coding	spindlin 1 [Source:RGD Symbol;Acc:11436999]	-
ENSRNOG00000029614	799.623	773.735	738.968	299.273	606.93	406.781	770.775	437.661	0.815414	0.000681141	0.185281	Robo1	11	9642365	10143317	+	4935	protein_coding	roundabout guidance receptor 1 [Source:RGD Symbol;Acc:61941]	-
ENSRNOG00000013389	251.51	232.121	203.441	32.4387	134.975	100.074	229.024	89.1626	1.35732	0.000694247	0.185849	AABR07007916.1	2	35077504	35104963	-	516	protein_coding	regulator of G-protein signaling 7 binding protein [Source:NCBI gene;Acc:294715]	-
ENSRNOG00000021555	2.00407	55.8809	63.8245	6.27845	4.591	2.77983	40.5698	4.54976	3.16257	0.000730726	0.192558	Mis18a	11	30879887	30893310	-	1491	protein_coding	MIS18 kinetochore protein A [Source:RGD Symbol;Acc:1310778]	-
novel.883	115.234	123.583	116.679	26.1602	79.8833	31.5047	118.499	45.8494	1.36497	0.000753906	0.192646	-	18	14984474	15006921	+	1513	-	PF12736:Cell-cycle sustaining, positive selection,	-
ENSRNOG00000005573	384.781	387.942	331.09	212.421	268.114	254.817	367.938	245.118	0.584253	0.000768208	0.192969	Ntn4	7	34533543	34649481	+	2240	protein_coding	netrin 4 [Source:RGD Symbol;Acc:1565947]	-
ENSRNOG00000019346	240.488	102.09	34.904	13.6033	40.4008	37.991	125.827	30.665	2.03302	0.000778054	0.192969	LOC103693999	16	81549204	81587080	-	3656	protein_coding	transmembrane and coiled-coil domain-containing protein 3 [Source:RGD Symbol;Acc:9333008]	-
ENSRNOG00000061740	302.614	69.8511	368.985	99.4088	67.0285	82.4682	247.15	82.9685	1.57633	0.000792689	0.193749	Smarcb1	AABR07024104.1	33752	57957	+	3703	protein_coding	SWI/SNF related, matrix associated, actin dependent regulator of chromatin, subfamily b, member 1 [Source:RGD Symbol;Acc:1308761]	-
ENSRNOG00000007104	3341.78	3228.2	2964.85	1214.88	2626.05	1290.77	3178.28	1710.57	0.893552	0.000817624	0.195717	Itpr1	4	140247313	140580748	+	9927	protein_coding	inositol 1,4,5-trisphosphate receptor, type 1 [Source:RGD Symbol;Acc:2933]	-
ENSRNOG00000027839	1510.06	1507.71	1461.98	892.587	1197.33	1102.66	1493.25	1064.19	0.488085	0.000827742	0.195717	Ptk2b	15	42827310	42947656	-	3933	protein_coding	protein tyrosine kinase 2 beta [Source:RGD Symbol;Acc:628758]	-
ENSRNOG00000016196	2186.44	2181.5	2039.39	1446.14	1777.63	1539.1	2135.78	1587.62	0.427563	0.000847157	0.195717	Dlgap1	9	118586179	119158196	+	4946	protein_coding	DLG associated protein 1 [Source:RGD Symbol;Acc:620223]	-
ENSRNOG00000016388	1866.79	1812.9	1543.76	741.904	1271.71	1199.96	1741.15	1071.19	0.700257	0.000859764	0.195945	Sphkap	9	89050381	89195273	-	7279	protein_coding	SPHK1 interactor, AKAP domain containing [Source:RGD Symbol;Acc:1311951]	-
ENSRNOG00000061379	102.207	114.986	62.8273	39.7635	46.8282	46.3304	93.3401	44.3074	1.07195	0.00101019	0.212961	C7	2	54709138	54777729	-	2538	protein_coding	complement C7 [Source:RGD Symbol;Acc:620318]	-
ENSRNOG00000046912	2040.14	2040.73	2021.44	1471.25	1709.69	1355.63	2034.1	1512.19	0.427638	0.00104574	0.215079	Nr1d2	15	8730871	8757165	+	4610	protein_coding	nuclear receptor subfamily 1, group D, member 2 [Source:RGD Symbol;Acc:628828]	THR-like
ENSRNOG00000015473	363.738	282.628	284.219	89.9911	235.977	118.606	310.195	148.191	1.06372	0.00120619	0.234352	Phactr2	1	7355154	7480825	-	1979	protein_coding	phosphatase and actin regulator 2 [Source:RGD Symbol;Acc:1303141]	-
ENSRNOG00000004118	879.785	875.825	693.094	238.581	640.903	366.01	816.235	415.165	0.97429	0.00134892	0.243271	Frmpd4	X	28072826	28204260	+	5118	protein_coding	FERM and PDZ domain containing 4 [Source:RGD Symbol;Acc:1566031]	-
ENSRNOG00000006663	253.514	260.061	343.057	123.476	203.84	174.202	285.544	167.173	0.770466	0.00135586	0.243271	Usp2	8	48406260	48430885	+	2552	protein_coding	ubiquitin specific peptidase 2 [Source:RGD Symbol;Acc:621073]	-
ENSRNOG00000015763	207.421	250.389	145.6	94.1768	138.648	88.9544	201.137	107.26	0.904972	0.00138192	0.243271	Nat8f3	4	117490035	117490721	-	687	protein_coding	N-acetyltransferase 8 (GCN5-related) family member 3 [Source:RGD Symbol;Acc:621607]	-
ENSRNOG00000004950	266.541	329.912	282.224	104.641	226.795	137.138	292.892	156.191	0.904535	0.00138476	0.243271	Ubxn2a	6	28973025	28994519	-	777	protein_coding	UBX domain protein 2A [Source:RGD Symbol;Acc:1589027]	-
ENSRNOG00000030285	149.303	164.419	132.635	82.6663	104.675	78.7617	148.786	88.7009	0.744269	0.00150533	0.256439	Epha3	11	421135	782954	-	6160	protein_coding	Eph receptor A3 [Source:RGD Symbol;Acc:68389]	-
ENSRNOG00000060687	1726.5	1732.31	1741.21	915.608	1455.35	1133.24	1733.34	1168.07	0.568943	0.00152541	0.25726	Slc24a3	3	139695028	139833967	+	1581	protein_coding	solute carrier family 24 member 3 [Source:RGD Symbol;Acc:69256]	-
ENSRNOG00000000316	913.855	937.08	883.571	515.879	760.269	602.296	911.502	626.148	0.540863	0.00156954	0.262082	Sobp	20	47750762	47910375	-	2595	protein_coding	sine oculis binding protein homolog [Source:RGD Symbol;Acc:1560479]	-
ENSRNOG00000002336	1890.84	1731.23	1251.56	670.748	1188.15	1055.41	1624.54	971.435	0.741322	0.00165954	0.266683	Gabra4	14	39154529	39231695	+	4419	protein_coding	gamma-aminobutyric acid type A receptor alpha4 subunit [Source:RGD Symbol;Acc:621670]	-
ENSRNOG00000018163	126.256	116.06	124.657	38.7171	88.1471	29.6515	122.325	52.1719	1.22658	0.00166512	0.266683	Ipcef1	1	43567842	43638161	-	1516	protein_coding	interaction protein for cytohesin exchange factors 1 [Source:RGD Symbol;Acc:735159]	-
novel.1117	232.472	264.36	199.452	18.8354	140.484	78.7617	232.094	79.3605	1.54479	0.00170956	0.267844	-	2	35587582	35619294	-	2232	-	-	-
ENSRNOG00000015888	834.694	865.079	891.549	362.057	725.377	453.112	863.774	513.515	0.749382	0.00181715	0.273627	Larp4b	17	63265407	63314019	+	2477	protein_coding	La ribonucleoprotein domain family, member 4B [Source:RGD Symbol;Acc:1310713]	-
ENSRNOG00000018148	110.224	99.9408	90.7505	20.9282	61.5193	50.0369	100.305	44.1615	1.17699	0.00187205	0.275071	Cd99l2	15	5715592	5894854	-	2420	protein_coding	CD99 molecule-like 2 [Source:RGD Symbol;Acc:620896]	-
ENSRNOG00000009783	336.683	392.241	310.147	100.455	272.705	88.0278	346.357	153.729	1.17028	0.00187567	0.275071	Camk2g	15	3936786	3995915	+	6098	protein_coding	calcium/calmodulin-dependent protein kinase II gamma [Source:RGD Symbol;Acc:621802]	-
ENSRNOG00000009419	1026.08	1023.05	1052.11	521.111	876.88	626.387	1033.75	674.793	0.614639	0.00196027	0.280169	Ptprg	15	12926167	13228607	-	4119	protein_coding	protein tyrosine phosphatase, receptor type, G [Source:RGD Symbol;Acc:620774]	-
ENSRNOG00000012830	1577.2	1558.22	2079.28	489.719	1408.52	757.039	1738.23	885.092	0.973312	0.00199847	0.280868	Paqr8	9	27034022	27051002	+	1599	protein_coding	progestin and adipoQ receptor family member 8 [Source:RGD Symbol;Acc:1311710]	-
ENSRNOG00000012574	365.742	308.42	385.939	230.21	260.769	246.478	353.367	245.819	0.523478	0.00203692	0.283906	Pum3	1	245476529	245514252	-	1944	protein_coding	pumilio RNA-binding family member 3 [Source:RGD Symbol;Acc:1564753]	-
ENSRNOG00000013045	746.515	684.541	772.875	171.611	597.748	239.992	734.644	336.45	1.12573	0.00207168	0.286384	Setd7	2	140576188	140618405	-	1977	protein_coding	SET domain containing (lysine methyltransferase) 7 [Source:RGD Symbol;Acc:1586346]	-
novel.1653	174.354	176.24	150.586	98.3624	119.366	101	167.06	106.243	0.651272	0.00212682	0.291617	-	6	52435482	52459940	-	5061	-	-	-
ENSRNOG00000042519	585.188	469.614	499.626	128.708	419.617	155.67	518.143	234.665	1.14158	0.00218087	0.292783	Peak1	8	60867819	61079526	-	7011	protein_coding	pseudopodium-enriched atypical kinase 1 [Source:RGD Symbol;Acc:1312026]	-
novel.841	51.1037	39.7614	15.9561	2.09282	3.6728	15.7523	35.6071	7.17265	2.29967	0.00218383	0.292783	-	17	89394609	89396542	+	1934	-	PF00069:Protein kinase domain	Pkinase
ENSRNOG00000004603	271.551	219.225	279.232	75.3414	197.413	115.826	256.669	129.527	0.984306	0.00221211	0.292783	Srgap1	7	63973279	64251110	-	3258	protein_coding	SLIT-ROBO Rho GTPase activating protein 1 [Source:RGD Symbol;Acc:1566260]	-
novel.286	1499.04	1365.86	1246.57	891.54	1118.37	1011.86	1370.49	1007.25	0.443803	0.00223948	0.292783	-	10	85787364	85793342	+	5328	-	-	-
ENSRNOG00000018927	310.63	328.838	271.254	101.502	209.349	199.221	303.574	170.024	0.833547	0.0022902	0.292783	Sprn	1	212622094	212622537	-	444	protein_coding	shadow of prion protein [Source:RGD Symbol;Acc:1561845]	-
ENSRNOG00000014290	1869.79	1603.35	1604.59	872.705	1459.02	941.434	1692.58	1091.05	0.633156	0.00229863	0.292783	Grm1	1	4753144	5165859	-	6899	protein_coding	glutamate metabotropic receptor 1 [Source:RGD Symbol;Acc:2742]	-
ENSRNOG00000004077	3173.44	2820.91	2306.66	910.375	2148.59	1633.61	2767	1564.19	0.82259	0.00235478	0.292968	Kcnc2	7	54980120	55159351	+	3689	protein_coding	potassium voltage-gated channel subfamily C member 2 [Source:RGD Symbol;Acc:628829]	-
ENSRNOG00000001143	3810.73	3650.53	3108.45	1026.53	2933.65	1621.57	3523.24	1860.58	0.920915	0.00238975	0.293462	Cit	12	46334665	46494174	-	7578	protein_coding	citron rho-interacting serine/threonine kinase [Source:RGD Symbol;Acc:70878]	-
ENSRNOG00000043219	114.232	109.613	110.696	60.6917	75.2923	64.8626	111.513	66.9489	0.734276	0.00240129	0.293462	Fbn2	18	53068495	53181503	-	7808	protein_coding	fibrillin 2 [Source:RGD Symbol;Acc:620910]	-
ENSRNOG00000014751	878.783	781.258	1464.97	540.993	674.876	669.011	1041.67	628.294	0.729298	0.00248655	0.293569	Ret	4	150202058	150244372	-	5586	protein_coding	ret proto-oncogene [Source:RGD Symbol;Acc:3556]	-
novel.2120	38.0773	90.2691	172.526	7.32486	44.9918	29.6515	100.291	27.3227	1.87059	0.0025132	0.293569	-	X	156761488	156771730	+	6388	-	-	-
ENSRNOG00000001484	455.925	396.539	396.909	122.43	342.488	156.597	416.458	207.172	1.00583	0.00251568	0.293569	Castor2	12	25601404	25638797	-	1239	protein_coding	cytosolic arginine sensor for mTORC1 subunit 2 [Source:RGD Symbol;Acc:1304672]	-
ENSRNOG00000010514	610.238	609.317	513.588	344.268	472.873	381.763	577.714	399.635	0.530542	0.00254397	0.293569	Cachd1	5	119727839	119831634	+	3564	protein_coding	cache domain containing 1 [Source:RGD Symbol;Acc:1310770]	-
ENSRNOG00000001597	1143.32	1115.47	1068.06	642.495	961.355	672.718	1108.95	758.856	0.54674	0.00255383	0.293569	Atf2	3	60721135	60795951	-	1853	protein_coding	activating transcription factor 2 [Source:RGD Symbol;Acc:621862]	TF_bZIP
ENSRNOG00000015003	236.48	378.271	600.349	156.961	142.321	280.762	405.033	193.348	1.06638	0.00256297	0.293569	Pex11a	1	141474180	141481315	-	2313	protein_coding	peroxisomal biogenesis factor 11 alpha [Source:RGD Symbol;Acc:619842]	-
ENSRNOG00000003442	2127.32	2082.64	2645.73	1131.17	1838.23	1565.04	2285.23	1511.48	0.596069	0.00258235	0.293569	Adora1	13	51042248	51076852	-	2914	protein_coding	adenosine A1 receptor [Source:RGD Symbol;Acc:2048]	-
ENSRNOG00000057729	202.411	232.121	247.32	70.1094	170.785	119.533	227.284	120.142	0.916612	0.00258314	0.293569	Strip2	4	57204944	57246675	+	2526	protein_coding	striatin interacting protein 2 [Source:MGI Symbol;Acc:MGI:2444363]	-
ENSRNOG00000016684	2585.25	2599.54	2557.97	1553.92	2209.19	1860.63	2580.92	1874.58	0.460978	0.00259364	0.293569	Wnk2	17	15924048	16032420	+	6869	protein_coding	WNK lysine deficient protein kinase 2 [Source:RGD Symbol;Acc:1307284]	-
ENSRNOG00000010447	1534.11	1450.75	1644.48	554.597	1333.23	698.663	1543.12	862.162	0.839375	0.00269675	0.303204	Tmod2	8	82506934	82533689	-	1322	protein_coding	tropomodulin 2 [Source:RGD Symbol;Acc:61948]	-
ENSRNOG00000008873	121.246	89.1945	28.9205	14.6497	30.3006	34.2845	79.787	26.4116	1.59008	0.00283593	0.310665	Ino80b	4	113954613	113957774	-	1142	protein_coding	INO80 complex subunit B [Source:RGD Symbol;Acc:1562258]	-
ENSRNOG00000019383	4329.79	4268.44	4567.44	3292	3785.74	3362.66	4388.56	3480.13	0.334521	0.00289832	0.310665	Tef	7	123043503	123058604	+	4163	protein_coding	TEF, PAR bZIP transcription factor [Source:RGD Symbol;Acc:3841]	TF_bZIP
ENSRNOG00000002625	3221.54	2952.02	2215.91	1203.37	2308.35	1598.4	2796.49	1703.37	0.71494	0.00290712	0.310665	Ptpn4	13	35678240	35858390	-	10570	protein_coding	protein tyrosine phosphatase, non-receptor type 4 [Source:RGD Symbol;Acc:620712]	-
ENSRNOG00000061544	6282.75	6154.42	5751.19	2596.14	5338.41	3188.46	6062.79	3707.67	0.709339	0.00290953	0.310665	Spock2	20	29655226	29677926	+	1278	protein_coding	SPARC/osteonectin, cwcv and kazal like domains proteoglycan 2 [Source:RGD Symbol;Acc:1308568]	-
ENSRNOG00000059008	460.935	444.898	491.648	160.101	394.826	179.762	465.827	244.896	0.926387	0.00293265	0.310665	Socs7	10	85301875	85330397	+	1734	protein_coding	suppressor of cytokine signaling 7 [Source:RGD Symbol;Acc:1307720]	-
ENSRNOG00000026490	3022.13	2835.96	2661.68	922.932	2415.78	1409.37	2839.92	1582.7	0.843183	0.00294731	0.310665	Dnm3	13	79910382	80379929	-	4047	protein_coding	dynamin 3 [Source:RGD Symbol;Acc:727949]	-
ENSRNOG00000050567	1.00203	4.29853	43.8794	1.04641	0.918199	0	16.3933	0.654869	4.66724	0.0030139	1	Natd1	10	47157481	47164596	-	333	protein_coding	N-acetyltransferase domain containing 1 [Source:RGD Symbol;Acc:1307740]	-
ENSRNOG00000020681	8.01627	3.2239	14.9589	0	0	0.926609	8.73301	0.30887	4.66642	0.00307053	1	Pth2	1	101178104	101178753	+	481	protein_coding	parathyroid hormone 2 [Source:RGD Symbol;Acc:1559447]	-
ENSRNOG00000014519	27.0549	31.1643	16.9534	3.13923	10.1002	7.41287	25.0575	6.8841	1.84814	0.00308203	0.315021	Slc35g3	10	56366609	56368360	-	1304	protein_coding	solute carrier family 35, member G3 [Source:RGD Symbol;Acc:1308025]	-
ENSRNOG00000015202	2458.99	2393.21	2420.35	1026.53	2155.93	1121.2	2424.18	1434.55	0.75663	0.00313627	0.316726	Dnajc5	3	177013604	177043902	+	1080	protein_coding	DnaJ heat shock protein family (Hsp40) member C5 [Source:RGD Symbol;Acc:620516]	-
ENSRNOG00000051135	1087.21	962.871	962.354	652.959	847.498	712.562	1004.14	737.673	0.444404	0.00319001	0.317707	Tug1	14	83878295	83887584	-	5121	lincRNA	taurine up-regulated 1 [Source:RGD Symbol;Acc:9685395]	-
novel.1642	107.218	123.583	96.734	41.8563	81.7197	37.991	109.178	53.8557	1.01591	0.00320979	0.317707	-	6	23775126	23845542	-	1682	-	-	-
ENSRNOG00000037695	827.68	718.929	681.127	380.893	562.856	561.525	742.579	501.758	0.564533	0.00322134	0.317707	Sgpp2	9	84203072	84319874	+	3961	protein_coding	sphingosine-1-phosphate phosphatase 2 [Source:RGD Symbol;Acc:1565739]	-
ENSRNOG00000005932	1288.62	1165.98	1122.91	409.146	1025.63	564.305	1192.5	666.36	0.839006	0.00326614	0.318851	Megf9	5	86586996	86696388	-	3265	protein_coding	multiple EGF-like-domains 9 [Source:RGD Symbol;Acc:1308330]	-
ENSRNOG00000014163	320.651	336.36	438.794	175.797	293.824	202.927	365.268	224.183	0.703053	0.0033038	0.320222	Zfp536	1	93851454	93949187	-	4309	protein_coding	zinc finger protein 536 [Source:RGD Symbol;Acc:1563363]	zf-C2H2
ENSRNOG00000052129	1484.01	1542.1	2015.46	725.161	1412.19	945.141	1680.52	1027.5	0.709397	0.00334205	0.322078	Nwd1	16	18877257	18937562	-	4668	protein_coding	NACHT and WD repeat domain containing 1 [Source:MGI Symbol;Acc:MGI:2442268]	-
ENSRNOG00000019693	1387.82	1183.17	1118.92	548.318	1054.09	694.03	1229.97	765.48	0.683619	0.00340546	0.323387	Clpb	1	166739532	166866107	+	2350	protein_coding	ClpB homolog, mitochondrial AAA ATPase chaperonin [Source:RGD Symbol;Acc:621328]	-
ENSRNOG00000018712	2702.48	2646.82	2453.25	1115.47	2321.21	1225.9	2600.85	1554.19	0.74256	0.00347031	0.323387	Camk2a	18	56193978	56295869	+	1514	protein_coding	calcium/calmodulin-dependent protein kinase II alpha [Source:RGD Symbol;Acc:2261]	-
ENSRNOG00000005135	42.0854	66.6272	31.9123	20.9282	21.1186	14.8257	46.875	18.9575	1.30531	0.00347068	0.323387	Bclaf3	X	38295365	38353461	-	2684	protein_coding	BCLAF1 and THRAP3 family member 3 [Source:RGD Symbol;Acc:1562161]	-
ENSRNOG00000049410	529.074	488.958	596.36	267.881	424.208	378.983	538.131	357.024	0.590746	0.00354772	0.328749	Chrm3	17	63990599	63994169	-	3571	protein_coding	cholinergic receptor, muscarinic 3 [Source:RGD Symbol;Acc:2343]	-
ENSRNOG00000003326	449.913	418.032	439.791	314.969	354.425	278.909	435.912	316.101	0.463717	0.00356855	0.328872	Rrn3	10	3170742	3214655	+	4255	protein_coding	RRN3 homolog, RNA polymerase I transcription factor [Source:RGD Symbol;Acc:1305001]	-
ENSRNOG00000058975	1158.35	1163.83	1185.74	745.043	997.164	867.306	1169.31	869.838	0.426193	0.00360083	0.330043	Iqsec2	X	22212132	22294402	+	7008	protein_coding	IQ motif and Sec7 domain 2 [Source:RGD Symbol;Acc:1596452]	-
ENSRNOG00000060047	164.333	142.926	128.646	8.37127	79.8833	58.3763	145.302	48.877	1.56711	0.00365478	0.333178	LOC108348083	1	259641676	259674425	-	3389	protein_coding	delta-1-pyrroline-5-carboxylate synthase [Source:RGD Symbol;Acc:11512751]	-
ENSRNOG00000038406	331.673	362.151	513.588	92.084	325.961	113.973	402.471	177.339	1.18101	0.00371282	0.333944	Tmem132b	12	35970821	36398246	-	2823	protein_coding	transmembrane protein 132B [Source:RGD Symbol;Acc:1566191]	-
ENSRNOG00000011508	164.333	139.702	146.597	51.274	118.448	41.6974	150.211	70.473	1.08953	0.00372975	0.333944	Zc3h12b	X	65040104	65074712	+	3186	protein_coding	zinc finger CCCH-type containing 12B [Source:RGD Symbol;Acc:1560891]	-
novel.530	785.594	716.78	734.979	241.72	651.003	267.79	745.784	386.838	0.946239	0.00374601	0.333944	-	13	49986838	50083416	+	4612	-	PF00169:PH domain	PH
ENSRNOG00000010392	181.368	196.658	165.545	99.4088	142.321	99.1471	181.19	113.626	0.670963	0.00383293	0.335303	Nrg1	16	63837216	64057434	+	5293	protein_coding	neuregulin 1 [Source:RGD Symbol;Acc:621341]	-
ENSRNOG00000010720	56.1139	96.7169	200.449	12.5569	69.7831	25.945	117.76	36.095	1.70187	0.00387858	0.335303	Mast4	2	32444565	32518643	-	7690	protein_coding	microtubule associated serine/threonine kinase family member 4 [Source:RGD Symbol;Acc:1310139]	-
ENSRNOG00000004378	773.57	694.213	799.801	368.336	663.858	343.772	755.861	458.655	0.720167	0.00391858	0.335303	Abca5	10	98576039	98644938	-	5341	protein_coding	ATP binding cassette subfamily A member 5 [Source:RGD Symbol;Acc:628661]	-
ENSRNOG00000048118	111.226	12.8956	96.734	13.6033	20.2004	26.8717	73.6184	20.2251	1.86242	0.00393951	0.335303	Ankra2	2	28370373	28381311	+	1940	protein_coding	ankyrin repeat family A member 2 [Source:RGD Symbol;Acc:1303108]	-
ENSRNOG00000003603	2371.81	2316.91	2292.7	986.763	1908.02	1598.4	2327.14	1497.73	0.63539	0.00394782	0.335303	Arhgap44	10	51502894	51669297	-	2584	protein_coding	Rho GTPase activating protein 44 [Source:RGD Symbol;Acc:1305664]	-
ENSRNOG00000012747	2583.24	2189.03	2510.1	1340.45	2041.16	1743.88	2427.46	1708.49	0.506439	0.00397112	0.335303	Spock1	17	7675531	7797863	+	1506	protein_coding	sparc/osteonectin, cwcv and kazal like domains proteoglycan 1 [Source:RGD Symbol;Acc:1311496]	-
ENSRNOG00000011015	1604.26	1488.37	1345.3	838.173	1281.81	962.746	1479.31	1027.58	0.525197	0.00397632	0.335303	Hivep2	1	8310577	8333885	+	9395	protein_coding	human immunodeficiency virus type I enhancer binding protein 2 [Source:RGD Symbol;Acc:61988]	zf-C2H2
ENSRNOG00000004026	4127.38	3811.72	3079.53	1450.32	3185.23	1926.42	3672.88	2187.32	0.747533	0.0040008	0.335689	Atp2b1	7	41114697	41220579	+	4370	protein_coding	ATPase plasma membrane Ca2+ transporting 1 [Source:RGD Symbol;Acc:621303]	-
ENSRNOG00000016708	848.722	754.392	748.941	402.867	624.375	583.763	784.018	537.002	0.544961	0.00420507	0.33668	Necab3	3	150047826	150073721	-	4510	protein_coding	N-terminal EF-hand calcium binding protein 3 [Source:RGD Symbol;Acc:1310124]	E2F
ENSRNOG00000060509	8.01627	30.0897	72.7998	2.09282	13.773	0.926609	36.9686	5.59747	2.71363	0.00424329	0.33668	LOC102556339	X	72705039	72713249	+	6113	lincRNA	transcription initiation factor TFIID subunit 1-like [Source:RGD Symbol;Acc:7527757]	-
ENSRNOG00000019495	194.394	246.091	88.756	29.2994	92.7381	91.7343	176.414	71.2573	1.3041	0.00428509	0.33668	Gbx2	9	97063728	97065817	-	1047	protein_coding	gastrulation brain homeobox 2 [Source:RGD Symbol;Acc:621866]	Homeobox
ENSRNOG00000028545	147.299	126.807	133.633	62.7845	104.675	73.2021	135.913	80.2204	0.757787	0.00430827	0.33668	AC141959.1	6	137336107	137353249	-	17143	protein_coding		-
ENSRNOG00000009288	166.338	166.568	219.397	60.6917	147.83	73.2021	184.101	93.908	0.968618	0.004326	0.33668	Fgf14	15	110385217	110612681	-	744	protein_coding	fibroblast growth factor 14 [Source:RGD Symbol;Acc:620165]	-
ENSRNOG00000020689	944.918	899.467	900.524	275.205	808.015	321.533	914.97	468.251	0.965762	0.00432705	0.33668	Cpeb3	1	255665238	255815733	-	2667	protein_coding	cytoplasmic polyadenylation element binding protein 3 [Source:RGD Symbol;Acc:1564670]	-
ENSRNOG00000002129	283.575	294.449	322.114	119.291	235.977	189.955	300.046	181.741	0.720923	0.00436461	0.33668	Lrrc8b	14	5418741	5428757	-	2731	protein_coding	leucine rich repeat containing 8 VRAC subunit B [Source:RGD Symbol;Acc:1563429]	-
ENSRNOG00000056332	966.962	956.423	901.521	433.213	822.707	554.112	941.635	603.344	0.641374	0.00442857	0.33668	Miga1	2	257493875	257546799	-	1803	protein_coding	mitoguardin 1 [Source:RGD Symbol;Acc:1559958]	-
ENSRNOG00000037165	1793.64	1805.38	1546.75	495.998	1446.16	876.572	1715.26	939.578	0.867857	0.00442887	0.33668	Nipal3	5	153807955	153840178	-	2190	protein_coding	NIPA-like domain containing 3 [Source:RGD Symbol;Acc:1563439]	-
ENSRNOG00000011154	1166.37	1120.84	1289.45	685.398	1015.53	843.214	1192.22	848.047	0.49088	0.00444091	0.33668	Adgrf5	9	20091099	20195566	-	8569	protein_coding	adhesion G protein-coupled receptor F5 [Source:RGD Symbol;Acc:621679]	-
ENSRNOG00000012371	88.1789	73.075	79.7806	23.021	56.9284	36.1377	80.3449	38.6957	1.04828	0.00445787	0.33668	Car7	19	636545	645937	-	1534	protein_coding	carbonic anhydrase 7 [Source:RGD Symbol;Acc:1306842]	-
ENSRNOG00000013937	197.401	185.911	125.655	54.4132	124.875	86.1746	169.656	88.4877	0.935437	0.00450556	0.33668	Ankrd34c	8	97105071	97115027	-	2480	protein_coding	ankyrin repeat domain 34C [Source:RGD Symbol;Acc:1305403]	-
ENSRNOG00000051569	27.0549	7.52243	19.9452	2.09282	6.42739	0.926609	18.1742	3.14894	2.52092	0.00453165	0.33668	AABR07031918.1	18	39172028	39209678	+	1008	protein_coding	small conductance calcium-activated potassium channel protein 2-like [Source:NCBI gene;Acc:103690147]	-
ENSRNOG00000002652	2177.42	2103.06	2236.85	1467.06	1926.38	1497.4	2172.44	1630.28	0.413973	0.00456301	0.337	Rap1gap2	10	61177936	61361250	-	4563	protein_coding	RAP1 GTPase activating protein 2 [Source:RGD Symbol;Acc:1304590]	-
ENSRNOG00000021685	1399.84	1363.71	1251.56	503.323	1178.97	684.764	1338.37	789.018	0.76178	0.00457593	0.337	Cdk5r1	10	67862054	67863255	+	1202	protein_coding	cyclin-dependent kinase 5 regulatory subunit 1 [Source:RGD Symbol;Acc:629472]	-
ENSRNOG00000001352	5302.76	4805.76	4738.97	2512.43	4469.79	2797.43	4949.16	3259.88	0.602231	0.00463106	0.338193	Hectd4	12	40713841	40822159	-	12776	protein_coding	HECT domain E3 ubiquitin protein ligase 4 [Source:RGD Symbol;Acc:1309762]	-
ENSRNOG00000001227	6972.15	6616.51	5533.78	2069.8	5500.01	3320.04	6374.15	3629.95	0.812154	0.00465229	0.338193	Adarb1	20	11972381	12101047	+	6680	protein_coding	adenosine deaminase, RNA-specific, B1 [Source:RGD Symbol;Acc:2033]	-
ENSRNOG00000054294	789.602	753.317	752.93	411.239	673.958	466.084	765.283	517.094	0.564729	0.00477815	0.338417	Rprd2	2	197886160	197935567	-	4752	protein_coding	regulation of nuclear pre-mRNA domain containing 2 [Source:RGD Symbol;Acc:2320792]	-
ENSRNOG00000020485	469.954	445.972	363.002	194.632	347.998	265.937	426.309	269.522	0.659796	0.00481525	0.338417	Vav3	2	212247451	212585818	+	4946	protein_coding	vav guanine nucleotide exchange factor 3 [Source:RGD Symbol;Acc:1565941]	-
ENSRNOG00000018241	1341.72	1237.98	1282.47	572.386	1107.35	817.269	1287.39	832.334	0.628601	0.004818	0.338417	Ank1	16	73681422	73827488	-	5124	protein_coding	ankyrin 1 [Source:RGD Symbol;Acc:1309620]	-
ENSRNOG00000054508	354.72	381.495	313.139	210.328	291.069	209.414	349.784	236.937	0.560547	0.00482002	0.338417	Foxp2	4	41364441	41942023	+	6754	protein_coding	forkhead box P2 [Source:RGD Symbol;Acc:1559697]	Fork_head
ENSRNOG00000038068	1152.34	1171.35	1068.06	374.614	985.228	567.085	1130.58	642.309	0.81504	0.00493347	0.338417	Pcdh9	15	77733402	77736892	-	3491	protein_coding	protocadherin 9 [Source:MGI Symbol;Acc:MGI:1306801]	-
ENSRNOG00000011697	402.817	419.107	362.005	156.961	338.816	201.074	394.643	232.284	0.762916	0.00498818	0.338417	Zfp827	19	32401661	32528965	-	3198	protein_coding	zinc finger protein 827 [Source:MGI Symbol;Acc:MGI:2444807]	zf-C2H2
ENSRNOG00000002303	425.864	434.152	309.15	188.354	299.333	260.377	389.722	249.355	0.64239	0.00500157	0.338417	Kcnj12	10	47281786	47341411	+	2303	protein_coding	potassium voltage-gated channel subfamily J member 12 [Source:RGD Symbol;Acc:621660]	-
ENSRNOG00000024730	1396.83	1371.23	1151.83	407.053	1130.3	638.433	1306.63	725.263	0.848681	0.00501185	0.338417	Ppm1e	10	74548270	74679858	-	2743	protein_coding	protein phosphatase, Mg2+/Mn2+ dependent, 1E [Source:RGD Symbol;Acc:735028]	-
ENSRNOG00000013257	609.236	607.167	597.358	195.678	534.392	240.918	604.587	323.663	0.900409	0.00504798	0.338417	Hecw2	9	60457215	60672246	-	5296	protein_coding	HECT, C2 and WW domain containing E3 ubiquitin protein ligase 2 [Source:RGD Symbol;Acc:1593244]	-
ENSRNOG00000061508	228.464	235.345	173.523	38.7171	169.867	49.1103	212.444	85.8981	1.30366	0.00506715	0.338417	Reps2	X	33884499	34057399	+	1785	protein_coding	RALBP1 associated Eps domain containing protein 2 [Source:MGI Symbol;Acc:MGI:2663511]	-
ENSRNOG00000004198	434.883	402.987	375.966	140.219	352.589	162.157	404.612	218.321	0.888649	0.00506921	0.338417	Stxbp6	6	65089318	65319527	-	1329	protein_coding	syntaxin binding protein 6 [Source:RGD Symbol;Acc:1306117]	-
ENSRNOG00000023993	17929.4	17252.1	16917.5	6549.47	15963.8	7504.6	17366.3	10006	0.795395	0.00509626	0.338417	Kif1a	9	100171772	100253609	-	5731	protein_coding	kinesin family member 1A [Source:RGD Symbol;Acc:1304996]	-
ENSRNOG00000010119	718.458	678.093	627.275	203.003	596.83	236.285	674.609	345.373	0.964996	0.00509869	0.338417	Zmat3	2	118721334	118745766	-	1283	protein_coding	zinc finger, matrin type 3 [Source:RGD Symbol;Acc:620134]	zf-C2H2
novel.973	20.0407	31.1643	14.9589	3.13923	10.1002	3.70643	22.0546	5.64862	1.95066	0.00511001	0.338417	-	19	52762553	52764236	+	1684	-	-	-
ENSRNOG00000032410	399.811	364.3	374.969	197.771	312.188	260.377	379.694	256.779	0.562598	0.00515718	0.338417	Mtus2	12	8111667	8418966	-	6987	protein_coding	microtubule associated scaffold protein 2 [Source:RGD Symbol;Acc:1562533]	-
ENSRNOG00000012386	567.151	506.152	516.58	249.045	466.445	279.836	529.961	331.775	0.674616	0.00522097	0.338417	Zbtb38	8	104589621	104593625	-	4005	protein_coding	zinc finger and BTB domain containing 38 [Source:RGD Symbol;Acc:1310136]	ZBTB
ENSRNOG00000047002	930.889	930.632	1004.24	645.634	838.316	618.048	955.253	700.666	0.446808	0.00526859	0.338417	Fstl5	2	174542667	175233457	+	3717	protein_coding	follistatin-like 5 [Source:RGD Symbol;Acc:1306858]	-
ENSRNOG00000003435	175.356	182.688	168.537	85.8055	122.12	129.725	175.527	112.55	0.637728	0.00528162	0.338417	Mcf2	X	143154209	143274180	-	3088	protein_coding	MCF.2 cell line derived transforming sequence [Source:RGD Symbol;Acc:1566098]	-
novel.1432	43.0874	29.0151	77.7861	13.6033	19.2822	25.0184	49.9629	19.3013	1.36955	0.00529048	0.338417	-	4	118619013	118631681	-	1715	-	-	-
ENSRNOG00000050188	206.419	212.777	236.35	92.084	184.558	98.2205	218.515	124.954	0.804213	0.00531939	0.338417	AABR07030603.1	10	95434374	95434688	-	315	protein_coding		-
ENSRNOG00000014630	430.874	493.256	428.821	241.72	391.153	256.671	450.984	296.515	0.603584	0.00540967	0.338417	Iws1	18	24849545	24880317	+	2938	protein_coding	IWS1, SUPT6H interacting protein [Source:RGD Symbol;Acc:1304762]	-
ENSRNOG00000004353	1019.07	946.751	992.272	637.263	846.58	735.727	986.03	739.857	0.413758	0.00541319	0.338417	Ppfia2	7	48867664	49042455	+	3453	protein_coding	PTPRF interacting protein alpha 2 [Source:RGD Symbol;Acc:1305021]	-
ENSRNOG00000047281	500.015	289.076	256.295	100.455	230.468	209.414	348.462	180.112	0.950567	0.00542022	0.338417	LOC108348065	X	15396895	15417146	+	3468	protein_coding	histone deacetylase 6 [Source:RGD Symbol;Acc:11442569]	-
ENSRNOG00000027697	1337.71	1261.62	1354.28	624.706	1184.48	744.067	1317.87	851.083	0.630334	0.00542979	0.338417	Nmnat2	13	70379346	70559458	+	1574	protein_coding	nicotinamide nucleotide adenylyltransferase 2 [Source:RGD Symbol;Acc:1307331]	-
ENSRNOG00000057879	4.00813	6.44779	4.98629	0	0	0	5.14741	0	4.86109	0.00552787	1	AABR07044408.2	20	4910065	4910870	+	806	lincRNA		-
ENSRNOG00000029510	2287.64	2137.44	2241.84	1437.77	1979.64	1155.48	2222.31	1524.29	0.543833	0.00563127	0.338417	Plxnb1	8	117836701	117856689	+	6727	protein_coding	plexin B1 [Source:RGD Symbol;Acc:1310564]	-
ENSRNOG00000014689	2189.44	2162.16	2212.92	958.51	1982.39	1197.18	2188.17	1379.36	0.665396	0.0056351	0.338417	Zbtb4	10	56381813	56385960	+	3228	protein_coding	zinc finger and BTB domain containing 4 [Source:RGD Symbol;Acc:1307184]	ZBTB
ENSRNOG00000047756	1206.45	1115.47	1000.25	467.745	983.391	595.809	1107.39	682.315	0.69801	0.00564191	0.338417	Mef2a	1	128209971	128341263	-	3398	protein_coding	myocyte enhancer factor 2a [Source:RGD Symbol;Acc:1359360]	SRF
ENSRNOG00000014675	802.629	787.706	824.732	437.399	718.95	478.13	805.022	544.826	0.562495	0.00565285	0.338417	Pi4k2a	1	261337594	261362509	+	1598	protein_coding	phosphatidylinositol 4-kinase type 2 alpha [Source:RGD Symbol;Acc:620485]	-
ENSRNOG00000027540	203.413	206.329	222.389	82.6663	179.049	90.8077	210.71	117.508	0.84019	0.0057178	0.338417	Fam102b	2	211772128	211831636	-	1218	protein_coding	family with sequence similarity 102, member B [Source:RGD Symbol;Acc:1310037]	-
ENSRNOG00000002248	1316.67	1168.13	1309.4	567.153	1107.35	777.425	1264.73	817.309	0.629318	0.00574969	0.338417	Fryl	14	37551940	37756149	+	10144	protein_coding	FRY like transcription coactivator [Source:RGD Symbol;Acc:1311309]	-
novel.1419	17.0346	15.0449	11.9671	1.04641	3.6728	4.63304	14.6822	3.11742	2.21482	0.00576439	0.338417	-	4	17916227	17917961	-	1446	-	PF13639:Ring finger domain	-
ENSRNOG00000014092	442.899	477.137	505.61	286.716	413.19	264.083	475.215	321.33	0.563779	0.0058068	0.338417	Paip2b	4	115487313	115516296	-	649	protein_coding	poly(A) binding protein interacting protein 2B [Source:RGD Symbol;Acc:1307930]	-
ENSRNOG00000036828	1767.59	1812.9	1790.08	1068.38	1541.66	1353.78	1790.19	1321.27	0.437687	0.00581117	0.338417	Pde1b	7	145117951	145145376	+	1831	protein_coding	phosphodiesterase 1B [Source:RGD Symbol;Acc:3278]	-
ENSRNOG00000019342	282.573	185.911	815.757	139.172	99.1655	134.358	428.081	124.232	1.78522	0.00581694	0.338417	Sult1a1	1	198100586	198104109	-	1223	protein_coding	sulfotransferase family 1A member 1 [Source:RGD Symbol;Acc:3767]	-
ENSRNOG00000048441	1456.96	1390.57	1438.05	874.798	1272.62	976.646	1428.53	1041.36	0.455609	0.00591145	0.338417	Wdr82	8	114866768	114884635	+	1739	protein_coding	WD repeat domain 82 [Source:RGD Symbol;Acc:1584269]	-
novel.850	477.97	621.138	443.78	169.518	438.899	239.992	514.296	282.803	0.861338	0.00591998	0.338417	-	17	7210858	7506482	-	816	-	-	-
ENSRNOG00000001706	1637.32	1391.65	1472.95	761.785	1338.73	908.077	1500.64	1002.87	0.581033	0.00593246	0.338417	Kalrn	11	69484293	70025633	+	9374	protein_coding	kalirin, RhoGEF kinase [Source:RGD Symbol;Acc:621865]	-
novel.740	156.317	138.628	121.665	48.1348	112.939	50.9635	138.87	70.6789	0.971223	0.0059342	0.338417	-	15	110805663	111076981	-	1231	-	-	-
ENSRNOG00000003722	9.0183	7.52243	17.9506	3.13923	0.918199	0.926609	11.4971	1.66134	2.82493	0.00593459	1	Dusp27	13	84302830	84331905	-	4026	protein_coding	dual specificity phosphatase 27, atypical [Source:RGD Symbol;Acc:1560598]	-
ENSRNOG00000026248	1037.1	923.109	807.779	486.58	814.443	520.754	922.664	607.259	0.60288	0.00596161	0.338417	Nmt2	17	78921793	78962476	-	1855	protein_coding	N-myristoyltransferase 2 [Source:RGD Symbol;Acc:1303175]	-
ENSRNOG00000003088	389.791	380.42	379.955	174.75	332.388	219.606	383.389	242.248	0.660636	0.00604262	0.338417	Arhgap31	11	64601029	64714252	+	4643	protein_coding	Rho GTPase activating protein 31 [Source:RGD Symbol;Acc:1306093]	-
ENSRNOG00000060410	1159.35	1218.63	929.444	426.935	974.209	559.672	1102.48	653.605	0.753575	0.0060824	0.338417	Pcdh1	18	31328919	31343797	-	4615	protein_coding	protocadherin 1 [Source:MGI Symbol;Acc:MGI:104692]	-
ENSRNOG00000003296	390.793	361.077	370.98	179.982	329.634	188.102	374.283	232.572	0.685143	0.00609303	0.338417	Dck	14	20935369	20953095	-	1169	protein_coding	deoxycytidine kinase [Source:RGD Symbol;Acc:620667]	-
ENSRNOG00000039858	601.22	684.541	580.404	322.294	535.31	402.148	622.055	419.917	0.565632	0.00610072	0.338417	Mfsd12	7	11216975	11223649	-	1831	protein_coding	major facilitator superfamily domain containing 12 [Source:RGD Symbol;Acc:1307722]	-
ENSRNOG00000011160	1942.94	1977.32	1710.3	790.039	1568.28	1279.65	1876.85	1212.66	0.629658	0.00612446	0.338417	AC126641.1	1	136664204	136842247	-	5281	processed_transcript	synaptic vesicle glycoprotein 2b [Source:NCBI gene;Acc:117556]	-
ENSRNOG00000030404	1277.59	1363.71	1474.94	448.909	1253.34	505.002	1372.08	735.751	0.898638	0.00613557	0.338417	Arrb1	1	164502389	164593139	+	2726	protein_coding	arrestin, beta 1 [Source:RGD Symbol;Acc:2156]	-
ENSRNOG00000004466	406.826	365.375	335.079	161.147	313.106	214.973	369.093	229.742	0.682201	0.00619558	0.338417	Fam210b	3	170354141	170362513	+	1740	protein_coding	family with sequence similarity 210, member B [Source:RGD Symbol;Acc:1311378]	-
ENSRNOG00000016011	1438.92	1158.45	900.524	279.391	865.862	695.883	1165.97	613.712	0.925238	0.00619797	0.338417	Plekhg1	1	40389638	40520447	+	6106	protein_coding	pleckstrin homology and RhoGEF domain containing G1 [Source:RGD Symbol;Acc:1583676]	-
ENSRNOG00000014316	968.966	851.109	1044.13	558.782	841.071	590.25	954.735	663.367	0.524878	0.00620755	0.338417	Rapgef1	3	8192575	8304976	+	4159	protein_coding	Rap guanine nucleotide exchange factor 1 [Source:RGD Symbol;Acc:619793]	-
ENSRNOG00000013887	100.203	113.911	71.8026	12.5569	60.6012	42.624	95.3057	38.594	1.29745	0.006215	0.338417	Adra2b	3	119805941	119809987	+	4047	protein_coding	adrenoceptor alpha 2B [Source:RGD Symbol;Acc:2057]	-
ENSRNOG00000061304	2508.09	2510.34	2514.09	1271.39	2284.48	1514.08	2510.84	1689.98	0.570868	0.00627786	0.338417	Atp2b3	X	157239306	157312028	-	5132	protein_coding	ATPase plasma membrane Ca2+ transporting 3 [Source:RGD Symbol;Acc:621304]	-
ENSRNOG00000009207	582.181	643.705	520.569	273.113	516.028	301.148	582.152	363.429	0.678588	0.00630043	0.338417	Spata2	3	164230852	164239250	-	2388	protein_coding	spermatogenesis associated 2 [Source:RGD Symbol;Acc:620754]	-
ENSRNOG00000012810	227.462	219.225	184.493	116.151	173.54	101	210.393	130.23	0.690614	0.00633373	0.338417	Rfesd	2	2769400	2779109	-	771	protein_coding	Rieske (Fe-S) domain containing [Source:RGD Symbol;Acc:1308284]	-
ENSRNOG00000053122	2400.87	2295.41	2518.08	914.561	2120.12	1402.89	2404.79	1479.19	0.700781	0.00636748	0.338417	Scn1a	3	52381975	52510507	-	11887	protein_coding	sodium voltage-gated channel alpha subunit 1 [Source:RGD Symbol;Acc:69364]	-
ENSRNOG00000015502	177.36	185.911	268.262	87.8983	171.703	85.248	210.511	114.95	0.871415	0.00636939	0.338417	Hiatl3	2	219662064	219693629	-	1856	protein_coding	hippocampus abundant transcript-like 3 [Source:RGD Symbol;Acc:1305281]	-
ENSRNOG00000061337	651.322	556.66	745.949	197.771	574.793	263.157	651.31	345.24	0.91488	0.00637727	0.338417	Mindy2	8	77035147	77089097	-	2149	protein_coding	MINDY lysine 48 deubiquitinase 2 [Source:RGD Symbol;Acc:1311456]	-
ENSRNOG00000026962	830.686	837.139	877.587	331.712	770.369	396.589	848.47	499.556	0.763471	0.00640443	0.338417	Osbpl8	7	53878610	54027892	+	5173	protein_coding	oxysterol binding protein-like 8 [Source:RGD Symbol;Acc:1561474]	-
ENSRNOG00000047244	78.1586	76.2989	68.8108	21.9746	56.0102	27.7983	74.4228	35.261	1.07183	0.00641513	0.338417	Nup214	3	9227823	9236736	-	837	protein_coding	nucleoporin 214 [Source:RGD Symbol;Acc:1304977]	-
ENSRNOG00000007030	446.907	352.479	361.007	230.21	325.961	225.166	386.798	260.446	0.569924	0.00642301	0.338417	Epha7	5	43603043	43757549	+	2997	protein_coding	Eph receptor A7 [Source:RGD Symbol;Acc:70957]	-
ENSRNOG00000009170	3938.99	3727.9	3667.91	2238.27	3423.05	2505.55	3778.27	2722.29	0.47272	0.0064381	0.338417	Dmxl2	8	58932580	59077690	-	10542	protein_coding	Dmx-like 2 [Source:RGD Symbol;Acc:1586163]	-
ENSRNOG00000052346	12.0244	4.29853	4.98629	0	0.918199	0	7.10307	0.306066	4.36719	0.00645035	1	AABR07066567.1	9	11582308	11589767	+	1205	lincRNA		-
ENSRNOG00000010957	537.09	399.763	461.73	166.379	407.68	209.414	466.195	261.158	0.834879	0.00650841	0.338417	Braf	4	67396192	67520356	-	2365	protein_coding	B-Raf proto-oncogene, serine/threonine kinase [Source:RGD Symbol;Acc:619908]	-
ENSRNOG00000025539	749.521	716.78	643.231	277.298	636.312	243.698	703.177	385.769	0.86547	0.00655812	0.338417	Vps13a	1	235653121	235813030	-	7005	protein_coding	vacuolar protein sorting 13 homolog A [Source:RGD Symbol;Acc:1311340]	-
ENSRNOG00000003756	86.1749	114.986	100.723	33.4851	78.0469	41.6974	100.628	51.0765	0.97334	0.00656772	0.338417	Lancl3	X	14358224	14490340	+	1263	protein_coding	LanC like 3 [Source:RGD Symbol;Acc:1563642]	-
ENSRNOG00000015867	37.0752	44.0599	30.915	10.4641	22.0368	13.8991	37.3501	15.4667	1.26321	0.00657082	0.338417	Chst9	18	6834365	7081356	-	1769	protein_coding	carbohydrate sulfotransferase 9 [Source:RGD Symbol;Acc:1307302]	-
ENSRNOG00000003434	684.389	598.57	572.426	301.366	554.592	269.643	618.462	375.2	0.720364	0.00663255	0.338417	Trove2	13	60546912	60567882	-	3717	protein_coding	TROVE domain family, member 2 [Source:RGD Symbol;Acc:1305083]	-
ENSRNOG00000011363	306.622	245.016	203.441	116.151	204.758	133.432	251.693	151.447	0.731068	0.00671037	0.338417	Napepld	4	9966891	10002247	+	1559	protein_coding	N-acyl phosphatidylethanolamine phospholipase D [Source:RGD Symbol;Acc:735197]	-
ENSRNOG00000047219	467.95	508.301	463.725	264.741	424.208	278.909	479.992	322.62	0.571934	0.00671937	0.338417	Ube3b	12	47948247	47990105	-	3427	protein_coding	ubiquitin protein ligase E3B [Source:RGD Symbol;Acc:1583074]	-
ENSRNOG00000037960	426.866	339.584	214.41	61.7381	256.178	119.533	326.954	145.816	1.16304	0.00673296	0.338417	Stum	13	98724295	98772968	-	624	protein_coding	stum, mechanosensory transduction mediator homolog [Source:RGD Symbol;Acc:1592263]	-
ENSRNOG00000001465	2713.51	2502.82	2777.36	1215.93	2450.67	1428.83	2664.56	1698.48	0.64942	0.00675169	0.338417	Ids	8	69449801	69466618	-	1581	protein_coding	iduronate 2-sulfatase [Source:MGI Symbol;Acc:MGI:96417]	-
ENSRNOG00000051193	42.0854	5.37316	2.99177	1.04641	2.7546	1.85322	16.8168	1.88474	3.14733	0.00675274	0.338417	AABR07010030.2	2	121129199	121130675	-	1477	processed_pseudogene		-
ENSRNOG00000031778	1220.48	1184.24	1168.79	624.706	1062.36	775.571	1191.17	820.878	0.536504	0.00676355	0.338417	Mef2d	2	187512164	187538026	+	2137	protein_coding	myocyte enhancer factor 2D [Source:RGD Symbol;Acc:621489]	SRF
ENSRNOG00000014048	1358.76	1291.71	1176.76	664.469	1153.26	748.7	1275.74	855.476	0.576016	0.00677055	0.338417	Cyld	19	19265164	19315357	-	3562	protein_coding	CYLD lysine 63 deubiquitinase [Source:RGD Symbol;Acc:1308346]	-
ENSRNOG00000019534	3861.84	3818.17	3494.39	2509.29	3261.44	2870.63	3724.8	2880.46	0.370642	0.00679699	0.338417	Ap2a2	1	214534284	214606169	+	3263	protein_coding	adaptor related protein complex 2 subunit alpha 2 [Source:RGD Symbol;Acc:71015]	-
ENSRNOG00000012148	2711.5	2500.67	2599.85	1292.31	2289.99	1778.16	2604.01	1786.82	0.543029	0.0068853	0.338417	Trio	2	80473202	80667481	-	9162	protein_coding	trio Rho guanine nucleotide exchange factor [Source:RGD Symbol;Acc:1308360]	-
ENSRNOG00000026705	636.291	629.735	660.185	245.906	585.811	239.065	642.07	356.927	0.846312	0.00692011	0.338417	Dgki	4	64374342	64831473	-	3924	protein_coding	diacylglycerol kinase, iota [Source:RGD Symbol;Acc:735049]	-
ENSRNOG00000046139	201.409	142.926	203.441	62.7845	151.503	68.569	182.592	94.2855	0.951514	0.00693635	0.338417	Syt14	13	111635639	111765944	-	2072	protein_coding	synaptotagmin 14 [Source:RGD Symbol;Acc:1592654]	-
ENSRNOG00000003929	852.731	716.78	652.207	243.813	668.449	274.276	740.572	395.513	0.904158	0.00694926	0.338417	Pcdh19	X	104391607	104493757	-	4340	protein_coding	protocadherin 19 [Source:RGD Symbol;Acc:1565392]	-
ENSRNOG00000017610	790.604	690.989	876.59	416.471	691.404	476.277	786.061	528.051	0.573369	0.00699042	0.338417	Nedd4l	18	60392376	60719720	+	4299	protein_coding	neural precursor cell expressed, developmentally down-regulated 4-like, E3 ubiquitin protein ligase [Source:RGD Symbol;Acc:735047]	-
ENSRNOG00000018690	1054.14	957.498	909.499	434.26	893.408	419.754	973.712	582.474	0.740783	0.00700241	0.338417	Rgs17	1	42492761	42587721	-	2494	protein_coding	regulator of G-protein signaling 17 [Source:RGD Symbol;Acc:1305515]	-
ENSRNOG00000017660	2560.2	2405.03	2781.35	1129.07	2398.34	1200.88	2582.19	1576.1	0.712025	0.00701342	0.338417	Inpp4a	9	43889473	44004325	+	3405	protein_coding	inositol polyphosphate-4-phosphatase type I A [Source:RGD Symbol;Acc:68386]	-
ENSRNOG00000002496	421.856	437.375	450.761	124.523	390.235	147.331	436.664	220.696	0.983148	0.00704685	0.338417	Stxbp5l	11	66316606	66566331	+	3273	protein_coding	syntaxin binding protein 5-like [Source:RGD Symbol;Acc:1311561]	-
ENSRNOG00000039476	43.0874	45.1346	36.8985	7.32486	26.6278	14.8257	41.7068	16.2595	1.34812	0.00706651	0.338417	Pcdhb2	18	30375798	30378194	+	2397	protein_coding	protocadherin beta 2 [Source:RGD Symbol;Acc:1563132]	-
ENSRNOG00000030714	4125.37	3669.87	3015.71	1749.6	3239.41	2005.18	3603.65	2331.39	0.628084	0.00708851	0.338417	Bsn	8	116873721	116965396	-	16047	protein_coding	bassoon (presynaptic cytomatrix protein) [Source:RGD Symbol;Acc:2223]	-
ENSRNOG00000013213	1879.81	1604.43	1607.58	917.7	1473.71	1188.84	1697.27	1193.42	0.507699	0.00709406	0.338417	Epha4	9	83111222	83253458	-	6338	protein_coding	Eph receptor A4 [Source:RGD Symbol;Acc:1560587]	-
ENSRNOG00000007647	243.494	272.957	234.356	149.636	210.268	126.945	250.269	162.283	0.623735	0.00712616	0.338417	Oprk1	5	13744658	13760305	-	2582	protein_coding	opioid receptor, kappa 1 [Source:RGD Symbol;Acc:69426]	-
ENSRNOG00000053086	3385.87	3071.3	4302.17	2283.26	2881.31	2704.77	3586.45	2623.11	0.451202	0.00712629	0.338417	Selenop	2	53109684	53114858	+	609	protein_coding	selenoprotein P [Source:RGD Symbol;Acc:3660]	-
ENSRNOG00000024414	579.175	582.451	563.451	290.902	520.619	260.377	575.026	357.299	0.685734	0.00717157	0.338417	Ate1	1	200810771	201082727	-	4926	protein_coding	arginyltransferase 1 [Source:RGD Symbol;Acc:1309335]	-
ENSRNOG00000015124	939.907	910.214	897.532	436.352	830.052	524.461	915.884	596.955	0.616801	0.00722259	0.338417	Gpam	1	275846819	275906686	-	3050	protein_coding	glycerol-3-phosphate acyltransferase, mitochondrial [Source:RGD Symbol;Acc:61847]	-
ENSRNOG00000013250	101.205	9.67169	22.9369	10.4641	7.34559	13.8991	44.6047	10.5696	2.07888	0.00726896	0.338417	NEWGENE_1310561	1	91173473	91178801	-	657	protein_coding	programmed cell death 5 [Source:RGD Symbol;Acc:11480964]	-
ENSRNOG00000007271	895.818	801.676	770.88	283.577	751.087	342.845	822.791	459.17	0.840761	0.00730253	0.338417	Map3k9	6	105459706	105518748	-	3707	protein_coding	mitogen-activated protein kinase kinase kinase 9 [Source:RGD Symbol;Acc:1562149]	-
ENSRNOG00000025423	427.868	366.45	341.062	218.699	320.452	238.138	378.46	259.096	0.545473	0.00733239	0.338417	Map3k13	11	82745735	82938357	-	5589	protein_coding	mitogen-activated protein kinase kinase kinase 13 [Source:RGD Symbol;Acc:1561227]	-
ENSRNOG00000005616	483.982	456.719	517.577	215.56	427.881	278.909	486.093	307.45	0.659606	0.00734635	0.338417	Ncoa3	3	162692185	162787548	+	4611	protein_coding	nuclear receptor coactivator 3 [Source:RGD Symbol;Acc:620109]	-
ENSRNOG00000002746	521.057	572.779	623.286	419.61	478.382	347.478	572.374	415.157	0.463317	0.00736913	0.338417	Fstl1	11	65782567	65845418	-	3130	protein_coding	follistatin-like 1 [Source:RGD Symbol;Acc:68955]	-
ENSRNOG00000014187	382.777	233.195	308.153	116.151	259.85	130.652	308.042	168.885	0.865903	0.00737316	0.338417	Igf1r	1	128924966	129206516	+	4101	protein_coding	insulin-like growth factor 1 receptor [Source:RGD Symbol;Acc:2869]	-
ENSRNOG00000016303	285.58	248.24	302.169	154.868	238.732	141.771	278.663	178.457	0.642112	0.00739591	0.338417	Zfp236	18	79451204	79543219	-	5856	protein_coding	zinc finger protein 236 [Source:RGD Symbol;Acc:1309670]	zf-C2H2
ENSRNOG00000052296	5127.41	5362.42	4003.99	1597.87	4271.46	2548.17	4831.27	2805.83	0.783803	0.00743017	0.338417	Shank3	7	130474279	130534679	+	7849	protein_coding	SH3 and multiple ankyrin repeat domains 3 [Source:RGD Symbol;Acc:69264]	-
ENSRNOG00000027867	776.576	725.377	448.766	470.884	440.736	371.57	650.24	427.73	0.604429	0.00745222	0.338417	Rexo4	3	5500589	5510908	-	2349	protein_coding	REX4 homolog, 3'-5' exonuclease [Source:RGD Symbol;Acc:1306220]	-
ENSRNOG00000001251	1013.06	677.018	1838.94	616.335	592.239	786.691	1176.34	665.088	0.822805	0.00750007	0.338417	Grifin	12	16170162	16172129	+	568	protein_coding	galectin-related inter-fiber protein [Source:RGD Symbol;Acc:71055]	-
ENSRNOG00000047598	219.445	233.195	196.46	122.43	181.803	109.34	216.367	137.858	0.648694	0.00757871	0.338417	Ctdsp2	7	70283710	70288568	+	750	protein_coding	CTD (carboxy-terminal domain, RNA polymerase II, polypeptide A) small phosphatase 2 [Source:MGI Symbol;Acc:MGI:1098748]	-
ENSRNOG00000001795	843.712	728.601	800.798	521.111	696.913	517.974	791.037	578.666	0.450641	0.00758315	0.338417	Itgb5	11	70056500	70172372	-	3889	processed_transcript	integrin subunit beta 5 [Source:RGD Symbol;Acc:628869]	-
ENSRNOG00000008169	4409.95	3829.99	3637	1409.51	3488.24	2292.43	3958.98	2396.73	0.723866	0.00759057	0.338417	Slc24a2	5	105336262	105582375	-	8901	protein_coding	solute carrier family 24 member 2 [Source:RGD Symbol;Acc:628650]	-
ENSRNOG00000049768	459.933	413.733	492.645	169.518	407.68	208.487	455.437	261.895	0.797058	0.00761406	0.338417	Adcy9	10	11392625	11512600	+	4557	protein_coding	adenylate cyclase 9 [Source:RGD Symbol;Acc:1304747]	-
ENSRNOG00000013623	559.135	539.465	463.725	251.138	461.854	291.882	520.775	334.958	0.635461	0.00762719	0.338417	Amer2	15	40665041	40667173	+	1755	protein_coding	APC membrane recruitment protein 2 [Source:RGD Symbol;Acc:1559605]	-
ENSRNOG00000016704	2522.12	2470.58	2512.09	1671.11	2282.64	1638.24	2501.6	1864	0.424256	0.00769073	0.338417	Pcyox1	4	118187134	118198029	-	2232	protein_coding	prenylcysteine oxidase 1 [Source:RGD Symbol;Acc:628652]	-
ENSRNOG00000029986	839.704	773.735	1056.1	494.951	784.142	485.543	889.845	588.212	0.596885	0.0077083	0.338417	Insr	12	1680957	1816414	-	6969	protein_coding	insulin receptor [Source:RGD Symbol;Acc:2917]	-
ENSRNOG00000005726	2889.86	2608.13	2611.82	1242.09	2532.39	1261.11	2703.27	1678.53	0.687305	0.00779618	0.338417	Pclo	4	16454904	17058921	-	16596	protein_coding	piccolo (presynaptic cytomatrix protein) [Source:RGD Symbol;Acc:69406]	-
ENSRNOG00000053812	143.291	131.105	111.693	97.316	11.9366	17.6056	128.696	42.2861	1.61247	0.00781127	0.338417	Selenbp1	2	196105569	196113149	-	2011	protein_coding	selenium binding protein 1 [Source:RGD Symbol;Acc:620571]	-
novel.759	519.053	524.421	538.519	292.994	475.627	289.102	527.331	352.575	0.579888	0.00791444	0.338417	-	16	70876575	70896728	+	1218	-	PF07786:Protein of unknown function (DUF1624)	-
ENSRNOG00000031136	1835.73	1728.01	1110.95	532.622	1164.28	1060.04	1558.23	918.98	0.76129	0.00798342	0.338417	Ntng1	2	212696624	212852870	-	4038	protein_coding	netrin G1 [Source:RGD Symbol;Acc:1563465]	-
novel.661	53.1078	53.7316	59.8355	9.41768	40.4008	13.8991	55.5583	21.2392	1.37946	0.008002	0.338417	-	14	85520955	85676652	-	2289	-	PF17123:RING-like zinc finger	-
ENSRNOG00000018220	3259.61	3473.21	3428.57	2204.78	2965.78	2657.51	3387.13	2609.36	0.376101	0.00800621	0.338417	Pde4dip	2	199867972	200003443	-	8400	protein_coding	phosphodiesterase 4D interacting protein [Source:RGD Symbol;Acc:708410]	-
ENSRNOG00000007894	1889.84	1789.26	1688.36	1365.56	1543.49	1404.74	1789.15	1437.93	0.315057	0.00801468	0.338417	Mpdz	5	99413187	99566318	-	7543	protein_coding	multiple PDZ domain crumbs cell polarity complex component [Source:RGD Symbol;Acc:3105]	-
ENSRNOG00000011504	1799.65	1496.96	1348.29	618.427	1323.13	977.572	1548.3	973.042	0.669627	0.00805092	0.338417	Akap2	5	74874306	74982401	+	3843	protein_coding	A-kinase anchoring protein 2 [Source:RGD Symbol;Acc:1305135]	-
ENSRNOG00000014576	2020.1	1904.25	1802.05	692.723	1784.06	824.682	1908.8	1100.49	0.794186	0.008051	0.338417	Dock3	8	115629583	115981910	-	6450	protein_coding	dedicator of cyto-kinesis 3 [Source:RGD Symbol;Acc:1306677]	-
ENSRNOG00000021027	2247.56	3255.06	2174.02	1774.71	1724.38	1998.69	2558.88	1832.59	0.481429	0.00816772	0.338417	Dbp	1	101687855	101692846	+	1702	protein_coding	D-box binding PAR bZIP transcription factor [Source:RGD Symbol;Acc:2491]	TF_bZIP
ENSRNOG00000007834	3297.69	3005.75	2980.8	2018.52	2827.14	1977.38	3094.75	2274.35	0.444223	0.00820032	0.338417	Cand1	7	62124362	62162453	-	4383	protein_coding	cullin-associated and neddylation-dissociated 1 [Source:RGD Symbol;Acc:620479]	-
ENSRNOG00000002433	3277.65	3221.75	3055.6	1804.01	2959.36	1863.41	3185	2208.92	0.527756	0.00821508	0.338417	G3bp2	14	17492081	17520792	+	1868	protein_coding	G3BP stress granule assembly factor 2 [Source:RGD Symbol;Acc:1309571]	-
ENSRNOG00000003148	7993.22	7821.18	8041.89	5473.76	7138.08	6126.74	7952.09	6246.19	0.348265	0.00822554	0.338417	Timp2	10	107338465	107386072	-	1661	protein_coding	TIMP metallopeptidase inhibitor 2 [Source:RGD Symbol;Acc:61312]	-
ENSRNOG00000026793	671.362	580.302	743.954	184.168	605.093	221.459	665.206	336.907	0.980653	0.00822999	0.338417	Nt5dc3	7	27309966	27363394	+	1930	protein_coding	5'-nucleotidase domain containing 3 [Source:RGD Symbol;Acc:1593358]	-
ENSRNOG00000017864	654.328	566.331	583.396	367.289	535.31	314.12	601.352	405.573	0.567853	0.00826961	0.338417	Bdp1	2	30250633	30340208	-	8106	protein_coding	B double prime 1, subunit of RNA polymerase III transcription initiation factor IIIB [Source:RGD Symbol;Acc:1308512]	-
ENSRNOG00000001585	399.811	408.36	407.879	257.417	346.161	288.175	405.35	297.251	0.446119	0.00829826	0.338417	Nrip1	11	14658225	14741563	-	7910	protein_coding	nuclear receptor interacting protein 1 [Source:RGD Symbol;Acc:1311850]	-
ENSRNOG00000004841	4001.12	3611.84	3495.39	1421.02	3477.22	1708.67	3702.78	2202.3	0.749422	0.00840166	0.338417	Akap6	6	73553210	73990534	+	8824	protein_coding	A-kinase anchoring protein 6 [Source:RGD Symbol;Acc:69412]	-
ENSRNOG00000004978	4295.72	4273.81	4921.47	1973.53	4246.67	1894.91	4497	2705.04	0.733203	0.00840276	0.338417	Prkacb	2	252605307	252691886	-	1122	protein_coding	protein kinase cAMP-activated catalytic subunit beta [Source:RGD Symbol;Acc:1310574]	-
ENSRNOG00000010011	243.494	246.091	188.482	142.312	152.421	172.349	226.022	155.694	0.536215	0.00842585	0.338417	Osbpl3	4	80025440	80107884	-	6831	protein_coding	oxysterol binding protein-like 3 [Source:RGD Symbol;Acc:1564287]	-
ENSRNOG00000051440	1752.56	1560.37	1667.42	771.203	1515.95	984.985	1660.11	1090.71	0.605603	0.00849974	0.338417	Ppp1r12b	13	51584299	51784639	-	8320	protein_coding	protein phosphatase 1, regulatory subunit 12B [Source:RGD Symbol;Acc:1309287]	-
ENSRNOG00000009922	115.234	105.314	112.69	46.042	90.9017	48.1837	111.079	61.7091	0.844843	0.00851915	0.338417	Prlhr	1	281754724	281756159	-	1210	protein_coding	prolactin releasing hormone receptor [Source:RGD Symbol;Acc:71037]	-
ENSRNOG00000027756	336.683	294.449	284.219	113.012	272.705	122.312	305.117	169.343	0.847787	0.00855099	0.338417	Usf3	11	61432064	61499557	-	8062	protein_coding	upstream transcription factor family member 3 [Source:RGD Symbol;Acc:1560175]	bHLH
ENSRNOG00000012356	707.436	607.167	515.582	186.261	546.329	257.597	610.062	330.062	0.885194	0.00855173	0.338417	Slc36a1	10	40543288	40574444	+	3089	protein_coding	solute carrier family 36 member 1 [Source:RGD Symbol;Acc:619801]	-
ENSRNOG00000005307	3210.52	2948.79	3090.5	1951.55	2835.4	1981.09	3083.27	2256.01	0.450525	0.00855924	0.338417	Slc4a10	3	47995959	48287910	+	5854	protein_coding	solute carrier family 4 member 10 [Source:RGD Symbol;Acc:631407]	-
ENSRNOG00000052837	9.0183	32.239	15.9561	6.27845	3.6728	4.63304	19.0711	4.86143	1.97566	0.00857181	0.338417	Dcun1d2	16	81008176	81028656	-	2696	protein_coding	defective in cullin neddylation 1 domain containing 2 [Source:RGD Symbol;Acc:1582994]	-
ENSRNOG00000033119	2532.14	2541.51	2112.19	1296.5	1987.9	1851.36	2395.28	1711.92	0.484187	0.00857353	0.338417	Plcb4	3	128756799	128971746	+	5391	protein_coding	phospholipase C, beta 4 [Source:RGD Symbol;Acc:3345]	-
ENSRNOG00000002215	511.037	776.959	575.418	233.349	550.92	274.276	621.138	352.848	0.814774	0.00857665	0.338417	Mylk	11	69013050	69223158	-	8016	protein_coding	myosin light chain kinase [Source:RGD Symbol;Acc:1310915]	-
ENSRNOG00000007934	1200.44	1106.87	955.373	310.783	993.492	444.772	1087.56	583.016	0.898876	0.00859306	0.338417	Elfn2	7	119894066	119896925	-	2860	protein_coding	extracellular leucine-rich repeat and fibronectin type III domain containing 2 [Source:RGD Symbol;Acc:1559693]	-
ENSRNOG00000030775	245.498	192.359	257.293	86.8519	201.086	73.2021	231.717	120.38	0.94342	0.00859813	0.338417	Adarb2	17	58104559	58301260	-	2473	protein_coding	adenosine deaminase, RNA-specific, B2 [Source:RGD Symbol;Acc:621519]	-
ENSRNOG00000002024	1444.93	1395.95	1520.82	756.553	1270.79	1040.58	1453.9	1022.64	0.507089	0.00867349	0.338417	Epha5	14	25589762	25958227	+	8415	protein_coding	EPH receptor A5 [Source:RGD Symbol;Acc:620831]	-
novel.270	223.453	217.076	232.361	71.1558	197.413	86.1746	224.297	118.248	0.921278	0.0087148	0.338417	-	10	63606686	63613959	+	1379	-	-	-
ENSRNOG00000011980	679.379	641.556	491.648	173.704	541.738	239.065	604.194	318.169	0.924162	0.00872772	0.338417	Lrrc7	2	264910594	265300868	-	5106	protein_coding	leucine rich repeat containing 7 [Source:RGD Symbol;Acc:708527]	-
ENSRNOG00000014007	437.889	378.271	370.98	103.594	356.261	112.12	395.713	190.658	1.05216	0.00875118	0.338417	Gfod1	17	23823632	23923792	-	1473	protein_coding	glucose-fructose oxidoreductase domain containing 1 [Source:RGD Symbol;Acc:1311507]	-
ENSRNOG00000052894	949.928	928.482	1068.06	557.736	897.081	561.525	982.158	672.114	0.546793	0.00875891	0.338417	Epg5	18	74299931	74395547	+	8057	protein_coding	ectopic P-granules autophagy protein 5 homolog [Source:RGD Symbol;Acc:1306286]	-
ENSRNOG00000046949	968.966	900.542	1018.2	488.673	882.389	552.259	962.57	641.107	0.585741	0.00881027	0.338417	Kcnb1	3	163850785	163935617	-	3337	protein_coding	potassium voltage-gated channel subfamily B member 1 [Source:RGD Symbol;Acc:2954]	-
ENSRNOG00000003121	1060.15	1114.39	810.771	461.466	809.852	707.002	995.105	659.44	0.592739	0.00884247	0.338417	Rtn4rl1	10	62035866	62109078	+	3455	protein_coding	reticulon 4 receptor-like 1 [Source:RGD Symbol;Acc:727812]	-
ENSRNOG00000025594	1120.27	1167.05	1086.01	322.294	1004.51	558.745	1124.45	628.516	0.838523	0.00884896	0.338417	Scrt1	7	117583453	117587103	-	1725	protein_coding	scratch family transcriptional repressor 1 [Source:RGD Symbol;Acc:1306236]	zf-C2H2
ENSRNOG00000012470	259.527	229.971	266.268	72.2022	223.122	75.0553	251.922	123.46	1.02711	0.00886661	0.338417	Zc3h12c	8	56641808	56696968	-	3011	protein_coding	zinc finger CCCH type containing 12C [Source:RGD Symbol;Acc:1565078]	-
ENSRNOG00000049403	78.1586	64.4779	56.8437	4.18563	45.91	9.26609	66.4934	19.7872	1.74113	0.00889762	0.338417	LOC100909582	13	43494350	43566680	-	790	protein_coding	alpha-1,6-mannosylglycoprotein 6-beta-N-acetylglucosaminyltransferase A-like [Source:RGD Symbol;Acc:6503116]	-
ENSRNOG00000013729	708.438	634.033	504.613	194.632	561.02	205.707	615.694	320.453	0.941226	0.00891272	0.338417	RGD1306271	4	65834035	65962539	-	8919	protein_coding	similar to KIAA1549 protein [Source:RGD Symbol;Acc:1306271]	-
ENSRNOG00000010205	831.688	795.228	815.757	416.471	753.842	419.754	814.224	530.022	0.618748	0.0089295	0.338417	Mturn	4	84854386	84871757	+	1578	protein_coding	maturin, neural progenitor differentiation regulator homolog [Source:RGD Symbol;Acc:1549700]	-
ENSRNOG00000015365	93.1891	90.2691	121.665	42.9028	73.4559	60.2296	101.708	58.8628	0.785612	0.00893958	0.338417	Col4a3	9	88357556	88485830	+	6672	protein_coding	collagen type IV alpha 3 chain [Source:RGD Symbol;Acc:71085]	-
ENSRNOG00000008570	3021.13	2857.45	2913.99	1404.28	2666.45	1879.16	2930.86	1983.3	0.563156	0.00899937	0.338417	Cadps	15	15275541	15667778	+	3447	protein_coding	calcium dependent secretion activator [Source:RGD Symbol;Acc:708573]	-
ENSRNOG00000047565	28.0569	175.165	22.9369	11.5105	19.2822	30.5781	75.3863	20.4569	1.87682	0.00900633	0.338417	LOC100911186	1	141821916	141830764	+	1483	protein_coding	enoyl-CoA hydratase, mitochondrial-like [Source:RGD Symbol;Acc:6494098]	-
ENSRNOG00000011937	1255.55	1221.86	1180.75	599.592	1095.41	795.957	1219.39	830.32	0.553773	0.00902007	0.338417	Sgtb	2	34186091	34219802	+	1478	protein_coding	small glutamine rich tetratricopeptide repeat containing beta [Source:RGD Symbol;Acc:727976]	-
ENSRNOG00000024294	220.447	210.628	210.421	81.6199	186.394	102.854	213.832	123.623	0.787983	0.00903116	0.338417	AABR07019083.1	15	87389610	87390376	-	762	pseudogene		-
ENSRNOG00000056643	1021.07	945.677	908.502	521.111	819.034	713.489	958.417	684.545	0.484676	0.00904932	0.338417	Cdh8	19	6046665	6426216	+	5643	protein_coding	cadherin 8 [Source:RGD Symbol;Acc:69286]	-
ENSRNOG00000042536	467.95	409.435	428.821	119.291	393.907	159.377	435.402	224.192	0.956297	0.0090514	0.338417	Pde4d	2	40554146	41464264	+	3007	protein_coding	phosphodiesterase 4D [Source:RGD Symbol;Acc:3281]	-
ENSRNOG00000020514	217.441	199.882	162.553	57.5525	167.112	63.0094	193.292	95.8914	1.00878	0.0090598	0.338417	Sox6	1	185673177	186182829	+	3096	protein_coding	SRY box 6 [Source:RGD Symbol;Acc:1309000]	HMG
ENSRNOG00000007982	1426.9	1475.47	1482.92	935.489	1275.38	1139.73	1461.76	1116.87	0.387686	0.00907448	0.338417	Slc9a1	5	151573092	151627316	+	5564	protein_coding	solute carrier family 9 member A1 [Source:RGD Symbol;Acc:3718]	-
ENSRNOG00000013535	379.771	347.106	342.059	131.847	321.37	160.303	356.312	204.507	0.799408	0.00908284	0.338417	Cdh6	2	63101739	63166509	-	2373	protein_coding	cadherin 6 [Source:RGD Symbol;Acc:2322]	-
ENSRNOG00000042032	33.0671	19.3434	25.9287	13.6033	4.591	9.26609	26.1131	9.15346	1.52567	0.00910277	0.338417	AC134160.1	5	172444120	172444781	+	660	pseudogene		-
ENSRNOG00000050220	4239.6	4001.93	4212.42	1975.62	3934.48	2090.43	4151.32	2666.84	0.638297	0.00915301	0.338417	Nrxn1	6	13886740	15191660	-	6503	protein_coding	neurexin 1 [Source:RGD Symbol;Acc:628659]	-
ENSRNOG00000008088	1833.72	1708.67	1474.94	629.938	1564.61	741.287	1672.44	978.612	0.77277	0.00915603	0.338417	Btbd3	3	131351587	131357929	+	2398	protein_coding	BTB domain containing 3 [Source:RGD Symbol;Acc:1311623]	-
ENSRNOG00000005269	10.0203	13.9702	14.9589	1.04641	3.6728	3.70643	12.9831	2.80855	2.18832	0.00920201	1	Srl	10	11240138	11284332	+	5067	protein_coding	sarcalumenin [Source:RGD Symbol;Acc:1306564]	-
ENSRNOG00000047218	293.596	280.479	280.229	182.075	243.323	179.762	284.768	201.72	0.496316	0.00926906	0.338417	Clic5	9	19121677	19372673	-	4785	protein_coding	chloride intracellular channel 5 [Source:RGD Symbol;Acc:620659]	-
ENSRNOG00000000635	371.754	298.748	368.985	100.455	302.088	159.377	346.496	187.306	0.885776	0.00928058	0.338417	Arid5b	20	21564975	21880715	+	3571	processed_transcript	AT-rich interaction domain 5B [Source:RGD Symbol;Acc:1311735]	-
ENSRNOG00000045771	1619.29	1680.73	1607.58	629.938	1523.29	833.021	1635.86	995.417	0.716241	0.00928941	0.338417	Chl1	4	70252366	70330803	+	3633	protein_coding	cell adhesion molecule L1-like [Source:MGI Symbol;Acc:MGI:1098266]	-
ENSRNOG00000014867	732.486	628.66	426.826	79.5271	329.634	206.634	595.991	205.265	1.53706	0.00929374	0.338417	Synpo2	2	227255902	227411964	-	4147	protein_coding	synaptopodin 2 [Source:RGD Symbol;Acc:1564779]	-
ENSRNOG00000053577	909.846	817.795	900.524	347.408	792.406	492.029	876.055	543.948	0.686786	0.00931443	0.338417	Gramd1b	8	44165367	44327551	-	2898	protein_coding	GRAM domain containing 1B [Source:RGD Symbol;Acc:1305443]	-
ENSRNOG00000013271	832.69	771.586	835.702	431.12	751.087	440.139	813.326	540.782	0.58819	0.00935429	0.338417	Ireb2	8	59420123	59501118	+	3382	protein_coding	iron responsive element binding protein 2 [Source:RGD Symbol;Acc:621539]	-
ENSRNOG00000008666	903.834	902.691	978.31	441.584	826.379	605.075	928.279	624.346	0.571417	0.00936058	0.338417	Etl4	17	87274944	87681317	+	7413	protein_coding	enhancer trap locus 4 [Source:RGD Symbol;Acc:1563437]	-
ENSRNOG00000003241	2429.93	2392.13	2293.69	1409.51	2152.26	1666.97	2371.92	1742.91	0.444221	0.0093644	0.338417	Gabrg2	10	27092827	27179900	-	2269	protein_coding	gamma-aminobutyric acid type A receptor gamma 2 subunit [Source:RGD Symbol;Acc:61966]	-
ENSRNOG00000046159	809.643	370.748	546.497	80.5735	319.533	177.909	575.63	192.672	1.57837	0.00941668	0.338683	Gns	7	65616177	65653052	+	3926	protein_coding	glucosamine (N-acetyl)-6-sulfatase [Source:RGD Symbol;Acc:1305877]	-
ENSRNOG00000018205	475.966	525.495	446.772	255.324	435.226	265.937	482.744	318.829	0.597249	0.00944062	0.338683	Ttl	3	121596791	121624048	+	2004	protein_coding	tubulin tyrosine ligase [Source:RGD Symbol;Acc:621113]	-
ENSRNOG00000011202	1651.35	1529.2	1177.76	547.272	1178.05	994.251	1452.77	906.524	0.679825	0.00944331	0.338683	Chrna4	3	176527516	176548208	-	4718	protein_coding	cholinergic receptor nicotinic alpha 4 subunit [Source:RGD Symbol;Acc:2346]	-
ENSRNOG00000038190	505.025	398.689	437.796	107.78	404.926	126.945	447.17	213.217	1.06735	0.00951661	0.338683	Dok6	18	86420361	86878142	-	1445	protein_coding	docking protein 6 [Source:RGD Symbol;Acc:1564376]	-
ENSRNOG00000020778	1239.52	1163.83	1111.94	465.652	1032.06	737.581	1171.76	745.096	0.652506	0.00951887	0.338683	Chrnb2	2	189088570	189096785	-	2198	protein_coding	cholinergic receptor nicotinic beta 2 subunit [Source:RGD Symbol;Acc:2350]	-
ENSRNOG00000006617	1530.11	1355.11	1343.31	666.562	1273.54	887.691	1409.51	942.599	0.579966	0.00956253	0.338957	AABR07060487.1	4	75325651	77023138	+	4609	processed_transcript		-
ENSRNOG00000024832	1369.78	1277.74	1265.52	395.542	1204.68	593.03	1304.35	731.083	0.834696	0.00956748	0.338957	Gpr158	17	88215834	88651476	+	3621	protein_coding	G protein-coupled receptor 158 [Source:RGD Symbol;Acc:1305841]	-
ENSRNOG00000009110	580.177	576.003	523.56	329.619	487.564	395.662	559.914	404.281	0.468574	0.00962811	0.339703	Psen1	6	107169528	107216798	+	1860	protein_coding	presenilin 1 [Source:RGD Symbol;Acc:3425]	-
ENSRNOG00000008012	1223.48	1326.1	1422.09	846.545	1147.75	1013.71	1323.89	1002.67	0.400398	0.00977576	0.34351	Abcb1b	4	22133521	22425515	-	14132	protein_coding	ATP-binding cassette, subfamily B (MDR/TAP), member 1B [Source:RGD Symbol;Acc:3318]	-
ENSRNOG00000005985	938.905	828.542	813.763	261.602	802.506	334.506	860.403	466.205	0.883354	0.00988198	0.345332	Kcnma1	15	344360	1047956	+	4751	protein_coding	potassium calcium-activated channel subfamily M alpha 1 [Source:RGD Symbol;Acc:620715]	-
ENSRNOG00000027988	808.641	739.347	808.776	325.433	737.314	344.698	785.588	469.149	0.743069	0.00998181	0.345332	Zhx3	3	156764751	156777999	-	3603	protein_coding	zinc fingers and homeoboxes 3 [Source:RGD Symbol;Acc:631431]	Homeobox
ENSRNOG00000021681	879.785	851.109	795.812	481.348	765.778	538.36	842.235	595.162	0.500175	0.0100265	0.345332	Eea1	7	37018459	37186732	+	4842	protein_coding	early endosome antigen 1 [Source:RGD Symbol;Acc:1310167]	-
ENSRNOG00000029980	118.24	159.046	680.13	52.3204	104.675	64.8626	319.138	73.9526	2.10913	0.0100521	0.345332	Zbtb16	8	52985313	53146953	-	2625	protein_coding	zinc finger and BTB domain containing 16 [Source:RGD Symbol;Acc:727921]	ZBTB
ENSRNOG00000007975	897.822	908.064	992.272	319.155	871.371	414.194	932.719	534.907	0.801487	0.0100576	0.345332	Ncoa2	5	5616483	5694598	+	4398	protein_coding	nuclear receptor coactivator 2 [Source:RGD Symbol;Acc:620108]	-
ENSRNOG00000011752	772.568	741.496	650.212	430.074	614.275	539.286	721.425	527.878	0.449606	0.0101077	0.345332	Sh3d19	2	185268259	185431354	+	6540	protein_coding	SH3 domain containing 19 [Source:RGD Symbol;Acc:1304885]	-
ENSRNOG00000023809	1045.12	925.259	1030.17	394.496	938.4	466.084	1000.18	599.66	0.737477	0.0101162	0.345332	Opcml	8	29453643	29962825	+	1890	protein_coding	opioid binding protein/cell adhesion molecule-like [Source:RGD Symbol;Acc:620635]	-
ENSRNOG00000024757	1040.11	1035.95	1343.31	645.634	984.31	785.764	1139.79	805.236	0.500842	0.0101213	0.345332	AABR07069219.1	8	12900830	12902262	-	1433	protein_coding		-
ENSRNOG00000048152	215.437	239.643	207.43	115.105	177.212	154.744	220.837	149.02	0.564468	0.0101453	0.345332	Myo1b	9	54558202	54766054	+	3609	protein_coding	myosin Ib [Source:RGD Symbol;Acc:70994]	-
ENSRNOG00000052395	328.667	338.509	349.04	140.219	308.515	157.523	338.739	202.086	0.743619	0.0101699	0.345332	AABR07071395.1	8	114037763	114039980	-	1933	lincRNA		-
ENSRNOG00000054955	993.015	971.468	695.089	533.668	694.159	668.085	886.524	631.971	0.487569	0.0102047	0.345332	AABR07005985.2	1	212181374	212211578	+	1860	protein_coding		-
ENSRNOG00000007359	351.714	335.285	315.134	224.978	286.478	211.267	334.044	240.908	0.470761	0.0102466	0.345332	Gca	3	48626038	48661317	+	1849	protein_coding	grancalcin [Source:RGD Symbol;Acc:1306589]	-
ENSRNOG00000000700	463.942	474.988	459.736	351.593	396.662	290.955	466.222	346.403	0.428525	0.0102911	0.345332	Tmem119	12	48598647	48605704	+	2167	protein_coding	transmembrane protein 119 [Source:RGD Symbol;Acc:1307573]	-
ENSRNOG00000002977	1267.57	1268.07	988.283	763.878	960.436	912.71	1174.64	879.008	0.417663	0.010345	0.345332	Ttc19	10	48599321	48627374	+	2194	protein_coding	tetratricopeptide repeat domain 19 [Source:RGD Symbol;Acc:1582808]	-
ENSRNOG00000004172	1037.1	1024.12	1101.97	726.208	867.698	889.544	1054.4	827.817	0.348466	0.010347	0.345332	Pdk2	10	82839153	82852660	-	1224	protein_coding	pyruvate dehydrogenase kinase 2 [Source:RGD Symbol;Acc:69428]	-
ENSRNOG00000053592	35.0712	23.6419	31.9123	9.41768	18.364	6.48626	30.2084	11.4226	1.39986	0.0103864	0.345332	AABR07050646.1	5	172043518	172043928	-	408	pseudogene		-
ENSRNOG00000001337	533.082	521.197	536.525	230.21	482.973	296.515	530.268	336.566	0.654613	0.0104076	0.345332	Setd1b	12	38845621	38869346	-	5949	protein_coding	SET domain containing 1B [Source:MGI Symbol;Acc:MGI:2652820]	-
ENSRNOG00000018126	1136.31	1179.95	1276.49	809.92	1082.56	805.223	1197.58	899.233	0.413	0.0104104	0.345332	Abca1	5	69857771	69983015	-	10339	protein_coding	ATP binding cassette subfamily A member 1 [Source:RGD Symbol;Acc:631344]	-
ENSRNOG00000014862	260.529	214.926	168.537	81.6199	182.722	97.2939	214.664	120.545	0.830266	0.0104429	0.345332	Gabrg3	1	112158519	112811936	-	1631	protein_coding	gamma-aminobutyric acid type A receptor gamma 3 subunit [Source:RGD Symbol;Acc:621735]	-
ENSRNOG00000024019	366.744	355.703	392.92	152.776	339.734	176.056	371.789	222.855	0.736959	0.0104707	0.345332	Ccdc6	20	19732894	19825150	-	1413	protein_coding	coiled-coil domain containing 6 [Source:RGD Symbol;Acc:1587433]	-
ENSRNOG00000057378	625.269	527.645	569.434	286.716	515.11	352.111	574.116	384.646	0.576822	0.0104806	0.345332	Clec16a	10	5009826	5196892	-	3115	protein_coding	C-type lectin domain containing 16A [Source:RGD Symbol;Acc:1305773]	-
ENSRNOG00000005438	4907.96	4891.73	4639.24	3154.92	4360.53	3614.7	4812.98	3710.05	0.37532	0.010481	0.345332	Pcsk2	3	137618898	137925605	+	4659	protein_coding	proprotein convertase subtilisin/kexin type 2 [Source:RGD Symbol;Acc:3273]	-
ENSRNOG00000003834	1076.18	1122.99	1092	706.326	954.009	861.746	1097.06	840.694	0.383229	0.0105043	0.345332	Map2k4	10	52196124	52290657	-	1116	protein_coding	mitogen activated protein kinase kinase 4 [Source:RGD Symbol;Acc:1307040]	-
ENSRNOG00000019948	903.834	817.795	860.634	390.31	810.77	402.148	860.754	534.41	0.687067	0.0106203	0.346279	Phf20	3	152294656	152377170	+	3033	protein_coding	PHD finger protein 20 [Source:RGD Symbol;Acc:1305020]	-
ENSRNOG00000012122	582.181	543.764	476.689	264.741	489.4	271.496	534.212	341.879	0.642956	0.0106628	0.346279	Clvs2	1	25173242	25296927	+	2427	protein_coding	clavesin 2 [Source:RGD Symbol;Acc:1306801]	-
ENSRNOG00000009219	725.472	790.929	819.746	513.787	634.476	643.993	778.716	597.418	0.381468	0.0106854	0.346279	Hepacam	8	39848448	39865130	+	1254	protein_coding	hepatocyte cell adhesion molecule [Source:MGI Symbol;Acc:MGI:1920177]	-
ENSRNOG00000013036	241.49	225.673	227.375	138.126	200.167	127.872	231.513	155.388	0.574016	0.0106892	0.346279	Epha8	5	155295314	155316495	-	2937	protein_coding	Eph receptor A8 [Source:RGD Symbol;Acc:708543]	-
ENSRNOG00000010484	579.175	542.689	533.533	210.328	517.864	203.854	551.799	310.682	0.827823	0.0108135	0.346279	Zdhhc21	5	100924622	100977902	-	3599	protein_coding	zinc finger, DHHC-type containing 21 [Source:RGD Symbol;Acc:1305750]	-
ENSRNOG00000014320	46.0935	48.3585	51.8574	16.7425	33.9734	21.312	48.7698	24.0093	1.01618	0.0108346	0.346279	Inhba	17	51898217	51912496	-	2554	protein_coding	inhibin subunit beta A [Source:RGD Symbol;Acc:62074]	-
ENSRNOG00000019533	115.234	123.583	78.7834	50.2276	79.8833	51.8901	105.867	60.667	0.799908	0.0108716	0.346279	AABR07026957.1	17	6935860	7029240	+	1401	protein_coding	kelch-like family member 3 [Source:NCBI gene;Acc:498697]	-
ENSRNOG00000042929	364.74	366.45	289.205	178.936	297.497	196.441	340.132	224.291	0.599072	0.0108807	0.346279	LOC100361087	13	88636875	88943592	-	2387	protein_coding	hypothetical LOC100361087 [Source:RGD Symbol;Acc:2320873]	-
ENSRNOG00000050469	6.0122	65.5526	4.98629	0	4.591	5.55965	25.517	3.38355	2.89601	0.0109134	0.346279	Gng11	4	31387420	31392856	+	1802	protein_coding	G protein subunit gamma 11 [Source:RGD Symbol;Acc:621515]	-
ENSRNOG00000017431	5201.56	4860.56	4934.43	2099.1	4622.21	3009.63	4998.85	3243.65	0.623828	0.0109378	0.346279	RGD1304884	19	53723822	53740329	+	3733	protein_coding	similar to RIKEN cDNA 6430548M08 [Source:RGD Symbol;Acc:1304884]	-
ENSRNOG00000019718	11.0224	18.2688	47.8684	2.09282	11.9366	4.63304	25.7198	6.22082	2.03616	0.0109437	0.346279	Galnt15	16	8128689	8177841	+	1923	protein_coding	polypeptide N-acetylgalactosaminyltransferase 15 [Source:MGI Symbol;Acc:MGI:1926004]	-
ENSRNOG00000011076	13247.9	11839.2	11921.2	5229.95	11921.9	5491.08	12336.1	7547.64	0.708743	0.0109935	0.346279	Ank2	2	231226949	231648122	-	12402	protein_coding	ankyrin 2 [Source:RGD Symbol;Acc:620156]	-
ENSRNOG00000046972	280.569	270.807	216.405	64.8773	200.167	150.111	255.927	138.385	0.884311	0.0110271	0.346279	Chrm2	4	64088900	64091090	+	2191	protein_coding	cholinergic receptor, muscarinic 2 [Source:RGD Symbol;Acc:620023]	-
ENSRNOG00000009523	402.817	380.42	394.914	131.847	361.771	166.79	392.717	220.136	0.833649	0.01105	0.346279	Rab11fip2	1	281065168	281101438	-	2017	protein_coding	RAB11 family interacting protein 2 [Source:RGD Symbol;Acc:1308538]	-
ENSRNOG00000012775	564.145	577.078	565.445	414.378	498.582	395.662	568.889	436.207	0.382601	0.0111188	0.346279	Ccdc127	1	31539215	31545559	-	1255	protein_coding	coiled-coil domain containing 127 [Source:RGD Symbol;Acc:735106]	-
ENSRNOG00000016180	1541.13	1426.04	1158.81	612.149	1156.93	973.866	1375.33	914.315	0.588415	0.0111873	0.346279	Pdp1	5	25577451	25584288	-	2772	protein_coding	pyruvate dehyrogenase phosphatase catalytic subunit 1 [Source:RGD Symbol;Acc:620393]	-
ENSRNOG00000053203	1371.78	1349.74	1495.89	650.866	1302.01	837.654	1405.8	930.176	0.595337	0.0111887	0.346279	Mical3	4	153484876	153593773	-	6070	protein_coding	microtubule associated monooxygenase, calponin and LIM domain containing 3 [Source:RGD Symbol;Acc:1359504]	-
ENSRNOG00000004753	2075.21	2025.68	2048.37	948.046	1968.62	851.553	2049.75	1256.07	0.7063	0.0112393	0.346279	Napb	3	143020454	143063983	-	1174	protein_coding	NSF attachment protein beta [Source:RGD Symbol;Acc:1589649]	-
ENSRNOG00000028362	4626.39	4231.9	4322.12	1616.7	4249.43	1843.02	4393.47	2569.72	0.773615	0.0112449	0.346279	Unc80	9	73493027	73683000	+	9988	protein_coding	unc-80 homolog, NALCN channel complex subunit [Source:RGD Symbol;Acc:1309976]	-
ENSRNOG00000017079	2860.81	2736.01	2296.69	1802.96	2286.32	1985.72	2631.17	2025	0.377531	0.0112493	0.346279	Pgm2l1	1	165237847	165286980	+	4112	protein_coding	phosphoglucomutase 2-like 1 [Source:RGD Symbol;Acc:1583226]	-
ENSRNOG00000031287	1076.18	1104.72	1093.99	709.465	969.618	830.241	1091.63	836.442	0.383454	0.0112797	0.346279	Cacna2d3	16	4871650	5795825	-	3276	protein_coding	calcium voltage-gated channel auxiliary subunit alpha2delta 3 [Source:RGD Symbol;Acc:631361]	-
ENSRNOG00000050378	103.209	102.09	113.687	35.5779	89.9835	34.2845	106.329	53.282	0.993403	0.0113001	0.346279	Pcdha4	18	29966245	29968614	+	2370	protein_coding	protocadherin alpha 4 [Source:RGD Symbol;Acc:620337]	-
ENSRNOG00000005165	518.051	473.913	492.645	165.333	461.854	138.065	494.87	255.084	0.955215	0.0113007	0.346279	Smcr8	10	47018974	47026465	+	3437	protein_coding	Smith-Magenis syndrome chromosome region, candidate 8 [Source:RGD Symbol;Acc:1564621]	-
ENSRNOG00000002001	1921.9	1671.05	1700.32	967.928	1659.19	958.113	1764.43	1195.08	0.561831	0.0113133	0.346279	Itsn1	11	31893489	32069249	+	5524	protein_coding	intersectin 1 [Source:RGD Symbol;Acc:2935]	-
ENSRNOG00000012324	1550.15	1409.92	1344.3	694.815	1327.72	865.453	1434.79	962.661	0.575259	0.0113348	0.346308	Soga3	1	31066798	31122093	-	2832	protein_coding	SOGA family member 3 [Source:RGD Symbol;Acc:11479453]	-
ENSRNOG00000056150	1858.77	1853.74	1817	748.182	1777.63	770.012	1843.17	1098.61	0.746208	0.0113718	0.346789	Purb	14	86736878	86739335	-	2458	protein_coding	purine rich element binding protein B [Source:RGD Symbol;Acc:1559465]	-
ENSRNOG00000004438	7414.05	7470.84	7769.64	4260.98	7026.98	5068.55	7551.51	5452.17	0.469836	0.0114066	0.346789	Cntn1	7	133400485	133586677	+	3928	protein_coding	contactin 1 [Source:RGD Symbol;Acc:621300]	-
ENSRNOG00000005447	734.491	650.153	611.319	279.391	609.684	364.157	665.321	417.744	0.670468	0.0114203	0.346789	Ypel2	10	74243812	74298599	-	2166	protein_coding	yippee-like 2 [Source:RGD Symbol;Acc:1311564]	-
ENSRNOG00000018532	227.462	200.956	183.495	123.476	168.949	80.615	203.971	124.347	0.713767	0.0114561	0.346789	Pcgf5	1	254974789	255086207	+	1751	protein_coding	polycomb group ring finger 5 [Source:RGD Symbol;Acc:1583513]	-
ENSRNOG00000030880	755.533	759.765	713.039	455.188	684.058	418.827	742.779	519.358	0.51563	0.0114614	0.346789	Hs6st2	X	138677580	138972684	-	1983	protein_coding	heparan sulfate 6-O-sulfotransferase 2 [Source:RGD Symbol;Acc:1564397]	-
ENSRNOG00000004269	1851.76	1783.89	1675.39	679.119	1685.81	849.7	1770.35	1071.54	0.723968	0.0114739	0.346789	Myt1l	6	48452369	48857936	+	4501	protein_coding	myelin transcription factor 1-like [Source:RGD Symbol;Acc:620550]	zf-C2HC
ENSRNOG00000061121	3864.84	3611.84	3637	1885.63	3535.99	2018.15	3704.56	2479.92	0.578848	0.0115063	0.346852	Wdfy3	14	9141512	9381870	+	11776	protein_coding	WD repeat and FYVE domain containing 3 [Source:RGD Symbol;Acc:1307097]	-
ENSRNOG00000060350	3628.36	3655.9	3623.04	1947.37	3322.04	2537.05	3635.77	2602.16	0.482323	0.0115389	0.346852	Iqsec1	4	123307624	123453478	+	3453	protein_coding	IQ motif and Sec7 domain 1 [Source:RGD Symbol;Acc:1596313]	-
ENSRNOG00000011063	91.185	85.9706	83.7697	23.021	71.6195	29.6515	86.9751	41.4307	1.06484	0.0115696	0.346852	Dennd1b	13	56015901	56236677	+	2408	protein_coding	DENN domain containing 1B [Source:RGD Symbol;Acc:1308441]	-
ENSRNOG00000007256	2598.27	2508.19	1612.57	622.613	1599.5	1616.01	2239.68	1279.37	0.807499	0.0115836	0.346852	Necab1	5	28504558	28737719	-	4398	protein_coding	N-terminal EF-hand calcium binding protein 1 [Source:RGD Symbol;Acc:708548]	-
ENSRNOG00000002750	789.602	660.899	758.913	236.488	697.831	228.872	736.472	387.731	0.924945	0.0115867	0.346852	Rc3h1	13	78722763	78789266	+	5774	processed_transcript	ring finger and CCCH-type domains 1 [Source:RGD Symbol;Acc:1563512]	-
ENSRNOG00000005369	380.773	323.464	317.128	164.286	301.169	201.074	340.455	222.177	0.61417	0.0116494	0.347115	Kcnj3	3	41019898	41181070	+	1827	protein_coding	potassium voltage-gated channel subfamily J member 3 [Source:RGD Symbol;Acc:2958]	-
ENSRNOG00000013399	88.1789	61.2541	102.718	16.7425	65.1921	27.7983	84.0502	36.5776	1.19555	0.0117142	0.347373	AF529169	8	96977537	96985558	-	2941	protein_coding	cDNA sequence AF529169 [Source:MGI Symbol;Acc:MGI:2667167]	-
ENSRNOG00000025463	2694.47	2473.8	2167.04	1589.49	2110.02	1895.84	2445.1	1865.12	0.390333	0.0117542	0.347373	LOC100125362	8	57248620	57255263	-	5599	protein_coding	hypothetical protein LOC100125362 [Source:RGD Symbol;Acc:1642426]	-
ENSRNOG00000050511	86.1749	226.747	133.633	38.7171	67.0285	105.633	148.852	70.4597	1.07534	0.0117593	0.347373	LOC100910838	12	21767606	21773959	+	2271	protein_coding	neuronal tyrosine-phosphorylated phosphoinositide-3-kinase adapter 1-like [Source:RGD Symbol;Acc:6496186]	-
ENSRNOG00000060594	119.242	168.717	208.427	27.2066	82.6379	119.533	165.462	76.459	1.11034	0.011761	0.347373	LOC100911672	4	157267901	157274755	-	3555	protein_coding	atrophin-1-like [Source:RGD Symbol;Acc:6491795]	-
ENSRNOG00000025793	1115.26	1059.59	899.527	312.876	965.946	420.68	1024.79	566.501	0.854559	0.0118261	0.347556	Usp31	1	191615146	191676915	-	5285	protein_coding	ubiquitin specific peptidase 31 [Source:RGD Symbol;Acc:1308183]	-
ENSRNOG00000001658	331.673	313.793	307.155	83.7127	290.151	114.899	317.54	162.921	0.960986	0.0118595	0.347556	Kcnj6	11	35024196	35099383	-	3104	protein_coding	potassium voltage-gated channel subfamily J member 6 [Source:RGD Symbol;Acc:2959]	-
ENSRNOG00000002480	237.482	226.747	266.268	153.822	208.431	126.945	243.499	163.066	0.578056	0.0118774	0.347556	Gpr137b	17	90670872	90746804	+	2477	protein_coding	G protein-coupled receptor 137B [Source:RGD Symbol;Acc:1307342]	-
ENSRNOG00000062002	683.387	596.421	544.503	191.493	572.956	181.615	608.104	315.355	0.946549	0.0119469	0.347556	Kcna3	2	209766512	209769711	+	3200	protein_coding	potassium voltage-gated channel subfamily A member 3 [Source:RGD Symbol;Acc:2951]	-
ENSRNOG00000007090	983.997	888.721	749.938	515.879	785.06	541.139	874.219	614.026	0.509094	0.0119552	0.347556	Cacna1c	4	150641066	150829913	-	8000	protein_coding	calcium voltage-gated channel subunit alpha1 C [Source:RGD Symbol;Acc:2245]	-
ENSRNOG00000010169	1329.7	1243.35	1241.59	796.317	1142.24	938.655	1271.54	959.07	0.406324	0.0119711	0.347556	Atpaf1	5	134641608	134667084	+	4278	protein_coding	ATP synthase mitochondrial F1 complex assembly factor 1 [Source:RGD Symbol;Acc:1305417]	-
ENSRNOG00000004696	1926.91	1780.67	1698.33	842.359	1699.59	1013.71	1801.97	1185.22	0.604053	0.012007	0.347556	Arhgap5	6	73345392	73405880	+	5021	protein_coding	Rho GTPase activating protein 5 [Source:RGD Symbol;Acc:1308507]	-
ENSRNOG00000022570	85.1728	151.523	90.7505	64.8773	62.4375	64.8626	109.149	64.0592	0.767025	0.0120135	0.347556	Pus7l	7	135765303	135800481	-	2777	protein_coding	pseudouridylate synthase 7-like [Source:RGD Symbol;Acc:1304692]	-
ENSRNOG00000021725	2309.69	2381.39	2592.87	1657.51	2237.65	1484.43	2427.98	1793.2	0.437102	0.0120141	0.347556	Mlec	12	47218969	47252286	+	5629	protein_coding	malectin [Source:RGD Symbol;Acc:1307736]	-
ENSRNOG00000020350	1226.49	1271.29	1146.85	710.511	1077.05	904.37	1214.88	897.31	0.436413	0.0120146	0.347556	Pacs1	1	220516316	220644636	-	2886	protein_coding	phosphofurin acidic cluster sorting protein 1 [Source:RGD Symbol;Acc:620579]	-
ENSRNOG00000046283	765.554	764.064	651.209	511.694	568.365	609.709	726.942	563.256	0.367269	0.0122015	0.351729	Tmem41a	11	82734613	82741428	+	1580	protein_coding	transmembrane protein 41a [Source:RGD Symbol;Acc:1591692]	-
ENSRNOG00000001717	1905.87	1640.96	1822.99	925.025	1673.88	1079.5	1789.94	1226.13	0.545471	0.0122538	0.352063	Opa1	11	74720254	74793803	-	3243	protein_coding	OPA1, mitochondrial dynamin like GTPase [Source:RGD Symbol;Acc:708423]	-
ENSRNOG00000010037	424.862	392.241	544.503	250.092	399.417	258.524	453.869	302.677	0.583852	0.012349	0.353243	Epb41	5	150084611	150167077	-	2661	protein_coding	erythrocyte membrane protein band 4.1 [Source:RGD Symbol;Acc:1564762]	-
ENSRNOG00000005359	468.952	364.3	407.879	115.105	383.807	106.56	413.71	201.824	1.03447	0.0123725	0.353243	Csrnp3	3	51883559	52120290	+	2535	protein_coding	cysteine and serine rich nuclear protein 3 [Source:RGD Symbol;Acc:1306214]	CSRNP
ENSRNOG00000055148	3.0061	11.821	3.98903	0	0	0.926609	6.27203	0.30887	4.18108	0.0123968	1	AABR07031588.1	18	21110818	21115575	+	2956	lincRNA		-
ENSRNOG00000005018	6457.1	5928.75	5936.68	3177.94	5822.3	3550.76	6107.51	4183.67	0.545712	0.0124217	0.353243	Scn2a	3	51687809	51822250	+	8808	protein_coding	sodium voltage-gated channel alpha subunit 2 [Source:RGD Symbol;Acc:3632]	-
ENSRNOG00000014859	639.297	504.003	539.517	223.931	498.582	332.653	560.939	351.722	0.672308	0.0124372	0.353243	Rnf152	13	25186106	25262469	-	5487	protein_coding	ring finger protein 152 [Source:RGD Symbol;Acc:1305251]	-
ENSRNOG00000029134	5772.72	5830.96	5334.33	3273.17	5250.26	3835.23	5646	4119.55	0.4546	0.0124493	0.353243	Adgrl1	19	25029037	25069142	+	5698	protein_coding	adhesion G protein-coupled receptor L1 [Source:RGD Symbol;Acc:620768]	-
ENSRNOG00000024671	1396.83	1368.01	1283.47	696.908	1282.72	722.755	1349.44	900.796	0.582659	0.0124865	0.353243	Dmxl1	18	44468784	44642050	+	9054	protein_coding	Dmx-like 1 [Source:RGD Symbol;Acc:1307692]	-
ENSRNOG00000019288	1088.21	936.005	1073.05	388.218	990.737	420.68	1032.42	599.878	0.782797	0.0125178	0.353243	Ogfod1	19	11425105	11451278	-	2027	protein_coding	2-oxoglutarate and iron-dependent oxygenase domain containing 1 [Source:RGD Symbol;Acc:1308848]	-
ENSRNOG00000024310	524.064	440.599	442.783	263.695	423.29	278.909	469.148	321.965	0.542216	0.0125253	0.353243	Kcnf1	6	42471066	42473738	-	2673	protein_coding	potassium voltage-gated channel modifier subfamily F member 1 [Source:RGD Symbol;Acc:631414]	-
ENSRNOG00000000129	860.747	886.572	857.642	408.099	789.651	561.525	868.32	586.425	0.565391	0.0125836	0.354276	Phf24	5	58359498	58383070	+	1890	protein_coding	PHD finger protein 24 [Source:RGD Symbol;Acc:1559864]	-
ENSRNOG00000008587	452.919	515.824	401.895	268.927	400.335	295.588	456.879	321.617	0.505034	0.0126438	0.354806	Tek	5	113725717	113852799	+	4559	protein_coding	TEK receptor tyrosine kinase [Source:RGD Symbol;Acc:620980]	-
ENSRNOG00000008474	460.935	443.823	455.747	333.804	378.298	353.965	453.502	355.356	0.351242	0.0127449	0.356476	Acox3	14	80314431	80355420	-	2594	protein_coding	acyl-CoA oxidase 3, pristanoyl [Source:RGD Symbol;Acc:69245]	-
ENSRNOG00000009448	114.232	116.06	80.7779	42.9028	84.4743	41.6974	103.69	56.3582	0.876074	0.0128962	0.356476	Papln	6	107245820	107276755	+	4584	protein_coding	papilin, proteoglycan-like sulfated glycoprotein [Source:RGD Symbol;Acc:1311176]	-
ENSRNOG00000059880	975.981	876.9	1045.13	641.448	875.044	631.021	966.002	715.838	0.43212	0.0130809	0.356476	Rubcn	11	71151132	71197035	+	2889	protein_coding	RUN and cysteine rich domain containing beclin 1 interacting protein [Source:RGD Symbol;Acc:1305422]	-
ENSRNOG00000001515	291.592	349.256	305.161	129.755	291.069	108.413	315.336	176.412	0.836572	0.0131075	0.356476	Map3k20	3	58965552	59067369	+	1592	protein_coding	mitogen-activated protein kinase kinase kinase 20 [Source:RGD Symbol;Acc:1561394]	-
ENSRNOG00000001335	644.308	584.6	616.305	256.37	586.729	238.138	615.071	360.413	0.770386	0.0131472	0.356476	Zkscan1	12	19231092	19247387	+	3137	protein_coding	zinc finger with KRAB and SCAN domains 1 [Source:RGD Symbol;Acc:1560616]	zf-C2H2
ENSRNOG00000019207	7146.5	6985.11	5766.15	3230.26	6198.76	4030.75	6632.59	4486.59	0.563837	0.0131491	0.356476	Shank1	1	100297152	100344377	+	7668	protein_coding	SH3 and multiple ankyrin repeat domains 1 [Source:RGD Symbol;Acc:621011]	-
ENSRNOG00000010680	1022.07	1006.93	967.34	439.492	957.682	482.763	998.782	626.646	0.671933	0.0131681	0.356476	Med12l	2	149213134	149532292	+	10248	protein_coding	mediator complex subunit 12-like [Source:RGD Symbol;Acc:1592212]	-
ENSRNOG00000011066	3001.09	2809.09	2895.04	1101.87	2810.61	1376.01	2901.74	1762.83	0.718806	0.0132063	0.356476	2022-03-06	2	84536669	84608712	-	3127	protein_coding	membrane associated ring-CH-type finger 6 [Source:RGD Symbol;Acc:1565757]	-
ENSRNOG00000056837	3984.09	3940.68	4247.32	2465.34	3715.95	2968.85	4057.36	3050.05	0.411527	0.0132408	0.356476	Abr	10	64567268	64657089	-	2930	protein_coding	ABR, RhoGEF and GTPase activating protein [Source:RGD Symbol;Acc:1306279]	-
ENSRNOG00000007440	1818.69	1715.11	1822.99	582.85	1729.89	744.993	1785.6	1019.24	0.808568	0.0132417	0.356476	Dzank1	3	138624555	138683318	-	2529	protein_coding	double zinc ribbon and ankyrin repeat domains 1 [Source:RGD Symbol;Acc:1311344]	-
ENSRNOG00000057256	50.1017	45.1346	175.517	29.2994	50.501	27.7983	90.2512	35.8662	1.33084	0.0133083	0.356476	Slc19a3	9	88764073	88816898	-	1488	protein_coding	solute carrier family 19 member 3 [Source:RGD Symbol;Acc:1311413]	-
ENSRNOG00000058166	91.185	90.2691	87.7587	24.0674	75.2923	31.5047	89.7376	43.6215	1.03569	0.013316	0.356476	AABR07057495.1	7	74350479	74406295	+	1101	protein_coding		-
ENSRNOG00000004328	300.61	301.972	328.098	81.6199	288.315	87.1012	310.227	152.345	1.02442	0.0133222	0.356476	Deptor	7	94795214	94995809	+	1559	protein_coding	DEP domain containing MTOR-interacting protein [Source:RGD Symbol;Acc:1561030]	-
ENSRNOG00000008806	308.626	312.718	305.161	158.008	270.869	203.854	308.835	210.91	0.548126	0.0134047	0.356476	Clip4	6	23222021	23316962	-	2602	protein_coding	CAP-GLY domain containing linker protein family, member 4 [Source:RGD Symbol;Acc:1311049]	-
ENSRNOG00000002079	1846.75	2021.38	1963.6	1324.75	1803.34	1181.43	1943.91	1436.51	0.436194	0.0134208	0.356476	Mapk10	14	8080275	8368254	+	3040	protein_coding	mitogen activated protein kinase 10 [Source:RGD Symbol;Acc:3663]	-
ENSRNOG00000017707	1440.92	1405.62	1289.45	612.149	1304.76	770.012	1378.67	895.641	0.621778	0.0134364	0.356476	Abi2	9	67234303	67282600	+	1605	protein_coding	abl-interactor 2 [Source:RGD Symbol;Acc:628771]	-
ENSRNOG00000002254	2173.41	1876.31	2014.46	1551.82	1799.67	1437.17	2021.39	1596.22	0.340683	0.0134516	0.356476	Tmem33	14	42535701	42560174	-	4872	protein_coding	transmembrane protein 33 [Source:RGD Symbol;Acc:708371]	-
ENSRNOG00000011431	572.161	552.361	498.629	208.235	501.337	283.542	541.05	331.038	0.707551	0.0134518	0.356476	Mfhas1	16	60128201	60208462	-	3177	protein_coding	malignant fibrous histiocytoma amplified sequence 1 [Source:RGD Symbol;Acc:1308812]	-
ENSRNOG00000006462	1387.82	1390.57	1326.35	746.089	1293.74	818.195	1368.25	952.676	0.521805	0.0134638	0.356476	Ero1a	15	19619973	19655381	-	2333	protein_coding	endoplasmic reticulum oxidoreductase 1 alpha [Source:RGD Symbol;Acc:621713]	-
ENSRNOG00000024213	567.151	512.6	502.618	370.429	460.936	374.35	527.456	401.905	0.3916	0.0134765	0.356476	Golim4	2	174322673	174413236	-	2473	protein_coding	golgi integral membrane protein 4 [Source:RGD Symbol;Acc:1310948]	-
ENSRNOG00000014997	1178.39	1236.9	1354.28	873.751	1143.16	839.507	1256.52	952.139	0.399917	0.0134787	0.356476	Igf2r	1	48176106	48264477	+	8787	protein_coding	insulin-like growth factor 2 receptor [Source:RGD Symbol;Acc:2871]	-
ENSRNOG00000054917	338.687	357.853	316.131	212.421	285.56	247.405	337.557	248.462	0.440277	0.0135143	0.356476	Mrgpre	1	216970254	216971183	-	930	protein_coding	MAS related GPR family member E [Source:RGD Symbol;Acc:738045]	-
ENSRNOG00000007515	3089.27	2734.94	2812.27	1822.84	2685.73	1895.84	2878.83	2134.81	0.431201	0.0135245	0.356476	Kif3a	10	38918748	38952785	+	3872	protein_coding	kinesin family member 3a [Source:RGD Symbol;Acc:621536]	-
novel.1380	455.925	318.091	302.169	253.231	260.769	243.698	358.729	252.566	0.506569	0.0136257	0.356476	-	4	77447503	77448536	+	692	-	-	-
ENSRNOG00000011339	677.375	583.525	661.182	318.108	598.666	353.038	640.694	423.271	0.597289	0.0136474	0.356476	Slk	1	267359830	267412810	+	3961	protein_coding	STE20-like kinase [Source:RGD Symbol;Acc:3780]	-
ENSRNOG00000008652	631.281	568.481	600.349	386.125	547.247	372.497	600.037	435.289	0.462523	0.0136698	0.356476	Phip	8	90392143	90483077	-	5277	protein_coding	pleckstrin homology domain interacting protein [Source:RGD Symbol;Acc:1564964]	-
ENSRNOG00000015150	1223.48	1286.34	1516.83	1109.19	997.164	1078.57	1342.22	1061.64	0.338608	0.0136777	0.356476	Spg7	19	55880561	55915502	+	4494	protein_coding	SPG7, paraplegin matrix AAA peptidase subunit [Source:RGD Symbol;Acc:727940]	-
novel.1618	112.228	144.001	102.718	40.8099	101.92	45.4038	119.649	62.7113	0.927984	0.0136961	0.356476	-	6	109692223	109698168	+	517	-	-	-
ENSRNOG00000011341	719.46	635.108	750.935	264.741	668.449	313.194	701.834	415.461	0.755666	0.0137057	0.356476	Rictor	2	56052643	56101803	+	5490	protein_coding	RPTOR independent companion of MTOR, complex 2 [Source:RGD Symbol;Acc:1307224]	-
ENSRNOG00000006278	522.059	484.659	438.794	209.282	447.163	253.891	481.837	303.445	0.66587	0.0137228	0.356476	Tspyl5	7	72326896	72328128	-	1233	protein_coding	TSPY-like 5 [Source:RGD Symbol;Acc:1311262]	-
ENSRNOG00000004823	956.942	857.557	951.384	440.538	864.025	538.36	921.961	614.308	0.585098	0.0137709	0.356476	Dock4	6	60566196	60782556	+	5901	protein_coding	dedicator of cytokinesis 4 [Source:RGD Symbol;Acc:1561724]	-
ENSRNOG00000011000	1513.07	1461.5	1104.96	607.963	1227.63	833.021	1359.84	889.539	0.611764	0.0138304	0.356476	Rims1	9	28442229	28973246	-	5870	protein_coding	regulating synaptic membrane exocytosis 1 [Source:RGD Symbol;Acc:620000]	-
ENSRNOG00000037437	701.423	699.586	737.971	472.977	646.412	495.736	712.993	538.375	0.404596	0.013861	0.356476	Golga3	12	52512970	52558606	-	5719	protein_coding	golgin A3 [Source:RGD Symbol;Acc:1305262]	-
ENSRNOG00000031974	2455.98	2402.88	2011.47	1260.92	2112.78	1498.33	2290.11	1624.01	0.495533	0.0139503	0.356476	Pcdh10	2	136993208	137014492	+	3290	protein_coding	protocadherin 10 [Source:RGD Symbol;Acc:1565811]	-
ENSRNOG00000005043	677.375	730.75	708.053	355.779	640.903	468.864	705.393	488.515	0.528944	0.0140305	0.356476	Cpeb2	14	72331705	72380330	-	2652	protein_coding	cytoplasmic polyadenylation element binding protein 2 [Source:RGD Symbol;Acc:1307485]	-
ENSRNOG00000013179	182.37	203.106	390.925	142.312	143.239	176.982	258.8	154.178	0.747362	0.0140307	0.356476	Tinagl1	5	148382706	148392697	-	2480	protein_coding	tubulointerstitial nephritis antigen-like 1 [Source:RGD Symbol;Acc:70956]	-
ENSRNOG00000013956	346.704	334.211	344.054	187.307	310.351	203.854	341.656	233.837	0.545598	0.0140663	0.356476	Rnf38	5	59607476	59647633	-	2370	protein_coding	ring finger protein 38 [Source:RGD Symbol;Acc:621856]	-
ENSRNOG00000002126	2230.53	2307.24	2154.08	986.763	2173.38	1065.6	2230.61	1408.58	0.662925	0.0140683	0.356476	Ncam2	11	20471764	20705063	+	5006	protein_coding	neural cell adhesion molecule 2 [Source:RGD Symbol;Acc:1303131]	-
ENSRNOG00000025079	694.409	605.018	559.462	354.733	556.429	406.781	619.63	439.314	0.495254	0.0140801	0.356476	Fam126b	9	65406138	65442257	-	1874	protein_coding	family with sequence similarity 126, member B [Source:RGD Symbol;Acc:1309752]	-
ENSRNOG00000004679	163.331	124.657	105.709	30.3458	106.511	58.3763	131.233	65.0778	1.00791	0.0141094	0.356476	Fign	3	49992397	50120392	-	3380	protein_coding	fidgetin, microtubule severing factor [Source:RGD Symbol;Acc:1308174]	-
ENSRNOG00000007666	1016.06	1014.45	954.376	410.192	966.864	387.322	994.964	588.126	0.758014	0.0141633	0.356476	Cacnb4	3	37955069	38090526	-	3781	protein_coding	calcium voltage-gated channel auxiliary subunit beta 4 [Source:RGD Symbol;Acc:68385]	-
novel.739	92.1871	73.075	49.8629	20.9282	43.1554	44.4772	71.7083	36.1869	0.980877	0.0141874	0.356476	-	15	108903927	108907162	-	1993	-	-	-
novel.811	232.472	276.181	230.367	147.544	213.022	147.331	246.34	169.299	0.539163	0.0141957	0.356476	-	17	5464023	5479696	+	2113	-	PF00225:Kinesin motor domain	Kinesin
ENSRNOG00000018317	5267.69	4975.55	4682.13	2936.22	4628.64	3446.98	4975.12	3670.62	0.43856	0.0142358	0.356476	Aak1	4	118655728	118795774	+	7976	protein_coding	AP2 associated kinase 1 [Source:RGD Symbol;Acc:1305520]	-
ENSRNOG00000031814	7475.17	7051.74	6988.78	3728.35	6510.95	5203.83	7171.9	5147.71	0.478306	0.0142419	0.356476	Sort1	2	211078334	211156312	+	6690	protein_coding	sortilin 1 [Source:RGD Symbol;Acc:619999]	-
ENSRNOG00000015664	653.326	646.929	627.275	475.07	570.202	454.965	642.51	500.079	0.361099	0.0142451	0.356476	Tmem8b	5	59178846	59191975	+	1419	protein_coding	transmembrane protein 8B [Source:RGD Symbol;Acc:1310012]	-
ENSRNOG00000046500	806.637	876.9	807.779	301.366	804.343	333.579	830.439	479.762	0.790854	0.0142702	0.356476	Irgq	1	81395841	81399672	+	1994	protein_coding	immunity-related GTPase Q [Source:RGD Symbol;Acc:1309409]	-
ENSRNOG00000000062	321.653	339.584	324.109	188.354	291.069	217.753	328.448	232.392	0.497291	0.014278	0.356476	Pcgf3	14	2247808	2297155	-	1442	protein_coding	polycomb group ring finger 3 [Source:RGD Symbol;Acc:1311479]	-
ENSRNOG00000048824	237.482	217.076	198.454	53.3668	187.313	104.707	217.671	115.129	0.91608	0.0143128	0.356476	Rnf165	18	73831326	73873280	-	1609	protein_coding	ring finger protein 165 [Source:RGD Symbol;Acc:1560744]	-
ENSRNOG00000054371	2135.33	2460.91	1674.4	1048.5	1614.19	1682.72	2090.21	1448.47	0.528687	0.0143239	0.356476	Prkcg	1	64407114	64433636	-	3101	protein_coding	protein kinase C, gamma [Source:RGD Symbol;Acc:3397]	-
ENSRNOG00000001582	98.1993	112.836	116.679	43.9492	90.9017	55.5965	109.238	63.4825	0.778918	0.0143481	0.356476	Bach1	11	27364916	27398842	+	3606	protein_coding	BTB domain and CNC homolog 1 [Source:RGD Symbol;Acc:1306693]	TF_bZIP
ENSRNOG00000030124	8148.54	7879.21	12708.1	6186.37	7657.78	6577.07	9578.6	6807.07	0.492776	0.0143493	0.356476	Ptpn11	12	40895515	40955999	+	5538	protein_coding	protein tyrosine phosphatase, non-receptor type 11 [Source:RGD Symbol;Acc:3447]	-
ENSRNOG00000002294	358.728	395.465	439.791	174.75	371.871	185.322	397.995	243.981	0.704753	0.0144262	0.356476	Snx29	10	3840622	4249739	-	3290	protein_coding	sorting nexin 29 [Source:RGD Symbol;Acc:1596162]	-
ENSRNOG00000053881	763.55	743.646	780.853	535.761	691.404	527.24	762.683	584.802	0.382671	0.0144611	0.356476	Baz2a	7	2529077	2547062	+	5055	protein_coding	bromodomain adjacent to zinc finger domain, 2A [Source:RGD Symbol;Acc:1305037]	MBD
ENSRNOG00000032426	21.0427	44.0599	29.9177	15.6961	13.773	11.1193	31.6735	13.5295	1.22781	0.0145451	0.356476	Slc10a5	2	93669765	93671457	+	1693	protein_coding	solute carrier family 10, member 5 [Source:RGD Symbol;Acc:1306036]	-
ENSRNOG00000018602	3023.14	2982.11	3016.71	1553.92	2838.15	1937.54	3007.32	2109.87	0.511077	0.0145682	0.356476	Camta1	5	168141372	169017295	-	6166	protein_coding	calmodulin binding transcription activator 1 [Source:RGD Symbol;Acc:1562703]	CG-1
ENSRNOG00000014226	735.493	808.124	576.415	236.488	630.803	395.662	706.677	420.984	0.746214	0.0145711	0.356476	Plch2	5	172388598	172424081	-	3605	protein_coding	phospholipase C, eta 2 [Source:RGD Symbol;Acc:1304675]	-
ENSRNOG00000005606	679.379	635.108	643.231	385.078	607.848	390.102	652.573	461.01	0.500624	0.0145824	0.356476	Med1	10	86103600	86144880	-	5813	protein_coding	mediator complex subunit 1 [Source:RGD Symbol;Acc:1559552]	-
ENSRNOG00000014443	112.228	77.3735	79.7806	57.5525	60.6012	44.4772	89.794	54.2103	0.729705	0.0145846	0.356476	Pde5a	2	226900619	227041576	+	3397	protein_coding	phosphodiesterase 5A [Source:RGD Symbol;Acc:620995]	-
ENSRNOG00000055446	2709.5	2582.34	2706.56	1921.21	2288.15	2290.58	2666.13	2166.65	0.299038	0.0146186	0.35679	Amfr	19	11473541	11508102	+	1890	protein_coding	autocrine motility factor receptor [Source:RGD Symbol;Acc:1311551]	-
ENSRNOG00000011560	2903.89	2872.49	2833.21	2083.4	2632.48	2176.6	2869.87	2297.49	0.320713	0.01464	0.356796	Mtmr9	15	46693383	46719252	-	6052	protein_coding	myotubularin related protein 9 [Source:RGD Symbol;Acc:628840]	-
ENSRNOG00000015088	578.173	545.913	520.569	243.813	517.864	282.616	548.218	348.098	0.654205	0.0146764	0.357169	Prune2	1	236680098	236729412	-	966	protein_coding	prune homolog 2 [Source:RGD Symbol;Acc:1311350]	-
ENSRNOG00000002013	575.167	579.227	508.602	391.357	459.1	445.699	554.332	432.052	0.358511	0.0147004	0.357237	Sidt1	11	61321459	61417842	+	5792	protein_coding	SID1 transmembrane family, member 1 [Source:RGD Symbol;Acc:1559616]	-
ENSRNOG00000006357	1135.3	1048.84	986.288	387.171	1019.2	486.47	1056.81	630.947	0.743545	0.0147714	0.358083	Sgip1	5	122390522	122491203	+	2484	protein_coding	SH3-domain GRB2-like (endophilin) interacting protein 1 [Source:RGD Symbol;Acc:1564957]	-
ENSRNOG00000017428	33920.8	31234.2	31845.4	17659.2	30780.8	20771.8	32333.5	23070.6	0.486953	0.0148121	0.358083	Map1b	2	29675391	29768750	-	11866	protein_coding	microtubule-associated protein 1B [Source:RGD Symbol;Acc:3043]	-
ENSRNOG00000016352	533.082	533.018	494.64	211.375	497.664	227.946	520.246	312.328	0.735089	0.0148414	0.358083	Cbfa2t2	3	149935731	150038257	+	2599	protein_coding	CBFA2/RUNX1 translocation partner 2 [Source:RGD Symbol;Acc:1309088]	-
ENSRNOG00000001854	604.226	525.495	501.621	152.776	521.537	170.496	543.781	281.603	0.94842	0.0149209	0.358462	Tmtc1	4	182625386	182844291	-	3073	protein_coding	transmembrane and tetratricopeptide repeat containing 1 [Source:RGD Symbol;Acc:1564868]	-
ENSRNOG00000012367	1546.14	1430.34	1313.39	469.837	1381.89	637.507	1429.95	829.745	0.784784	0.0149613	0.358923	Pcdh7	14	55072200	55081551	-	3600	protein_coding	protocadherin 7 [Source:RGD Symbol;Acc:1303209]	-
ENSRNOG00000019995	828.682	757.616	837.697	404.96	768.533	439.213	807.998	537.568	0.58727	0.0149961	0.359247	Dnajc18	18	28466311	28495937	-	1866	protein_coding	DnaJ heat shock protein family (Hsp40) member C18 [Source:RGD Symbol;Acc:1310237]	-
ENSRNOG00000009145	283.575	283.703	232.361	84.7591	247.914	74.1287	266.547	135.601	0.97338	0.0152001	0.362774	Klf12	15	84324470	84748525	-	3093	protein_coding	Kruppel-like factor 12 [Source:RGD Symbol;Acc:1309204]	zf-C2H2
ENSRNOG00000022781	694.409	697.436	687.111	210.328	674.876	222.386	692.985	369.197	0.90768	0.0152605	0.362774	Ccser2	16	14095058	14210449	-	2942	protein_coding	coiled-coil serine-rich protein 2 [Source:RGD Symbol;Acc:1304626]	-
novel.1664	787.598	787.706	702.07	368.336	721.705	408.634	759.125	499.558	0.602884	0.0152967	0.362774	-	6	95066153	95186107	-	661	-	-	-
ENSRNOG00000010819	3341.78	3232.49	2739.47	1922.25	2848.25	2161.78	3104.58	2310.76	0.425799	0.0153863	0.362774	Hspa4l	2	127625683	127677503	+	4866	protein_coding	heat shock protein family A (Hsp70) member 4 like [Source:RGD Symbol;Acc:1306528]	-
ENSRNOG00000016108	953.936	759.765	887.56	495.998	808.015	493.882	867.087	599.298	0.532508	0.0153925	0.362774	Phlpp2	19	41731646	41798383	-	4290	protein_coding	PH domain and leucine rich repeat protein phosphatase 2 [Source:RGD Symbol;Acc:1562857]	-
ENSRNOG00000018823	10832	10789.3	10598.9	8988.65	9646.6	8442.33	10740	9025.86	0.250854	0.0154418	0.362774	Nisch	16	7254974	7290561	-	4509	protein_coding	nischarin [Source:RGD Symbol;Acc:1306950]	-
ENSRNOG00000033202	664.348	601.794	603.341	283.577	592.239	326.166	623.161	400.661	0.63633	0.0154801	0.362774	Fbxo41	4	117256770	117268178	-	2827	protein_coding	F-box protein 41 [Source:RGD Symbol;Acc:1566130]	-
ENSRNOG00000001813	3370.84	3315.24	3061.58	2056.19	3066.79	2128.42	3249.22	2417.13	0.426607	0.0155291	0.362774	Dnm1l	11	88830957	88880198	+	2639	protein_coding	dynamin 1-like [Source:RGD Symbol;Acc:620416]	-
ENSRNOG00000005404	1402.85	1163.83	915.483	404.96	1032.97	674.571	1160.72	704.168	0.720435	0.0155684	0.362774	Rasgrp1	3	108984029	109044420	-	3628	protein_coding	RAS guanyl releasing protein 1 [Source:RGD Symbol;Acc:3539]	-
ENSRNOG00000000657	789.602	757.616	688.108	332.758	670.285	494.809	745.109	499.284	0.576567	0.0155899	0.362774	Nek7	13	55488531	55561750	-	1101	protein_coding	NIMA-related kinase 7 [Source:RGD Symbol;Acc:1311160]	-
[truncated: 787 more rows]

## Sheet: PVN 718 HTd
gene_id	PVNHT1	PVNHT2	PVNHT3	PVNNC1	PVNNC2	PVNNC3	PVNHT	PVNNC	log2FoldChange	pvalue	padj	gene_name	gene_chr	gene_start	gene_end	gene_strand	gene_length	gene_biotype	gene_description	tf_family
[truncated: 718 more rows]

[truncated: 4 more sheets: PVN197 EAu, PVN 545 EAd, Union for CEA cluster, Union for PVN cluster]
