# Supplementary material for: Electroacupuncture alleviates perioperative hypothalamus-pituitary-adrenal axis dysfunction via circRNA-miRNA-mRNA networks
Source: Front Mol Neurosci. 2023 Jan 25;16:1115569. doi: 10.3389/fnmol.2023.1115569 (PMC9905746; doi:10.3389/fnmol.2023.1115569)
Supplement: Supplementary file 2 [file Data_Sheet_2.ZIP › Supplementary files/Supplementary S2.xlsx]

## Sheet: Node mRNA for CEA
Gene stable ID
novel.955
novel.325
novel.295
novel.1819
novel.1699
novel.1284
novel.1192
novel.1114
ENSRNOG00000061153
ENSRNOG00000061097
ENSRNOG00000060878
ENSRNOG00000058439
ENSRNOG00000056422
ENSRNOG00000055562
ENSRNOG00000050315
ENSRNOG00000049641
ENSRNOG00000047988
ENSRNOG00000047697
ENSRNOG00000047295
ENSRNOG00000046246
ENSRNOG00000043866
ENSRNOG00000042971
ENSRNOG00000042886
ENSRNOG00000037897
ENSRNOG00000037540
ENSRNOG00000037467
ENSRNOG00000036827
ENSRNOG00000033473
ENSRNOG00000031834
ENSRNOG00000029875
ENSRNOG00000028505
ENSRNOG00000027156
ENSRNOG00000026716
ENSRNOG00000025179
ENSRNOG00000025055
ENSRNOG00000021555
ENSRNOG00000021017
ENSRNOG00000020464
ENSRNOG00000019974
ENSRNOG00000019973
ENSRNOG00000019751
ENSRNOG00000019698
ENSRNOG00000019578
ENSRNOG00000018791
ENSRNOG00000018391
ENSRNOG00000017851
ENSRNOG00000016952
ENSRNOG00000016829
ENSRNOG00000016751
ENSRNOG00000016411
ENSRNOG00000016038
ENSRNOG00000015550
ENSRNOG00000014272
ENSRNOG00000013874
ENSRNOG00000013110
ENSRNOG00000011984
ENSRNOG00000011263
ENSRNOG00000011138
ENSRNOG00000010478
ENSRNOG00000008733
ENSRNOG00000008459
ENSRNOG00000005975
ENSRNOG00000005387
ENSRNOG00000005034
ENSRNOG00000003645
ENSRNOG00000001701
novel.961
novel.544
ENSRNOG00000061832
ENSRNOG00000061519
ENSRNOG00000060629
ENSRNOG00000059714
ENSRNOG00000056462
ENSRNOG00000055012
ENSRNOG00000054165
ENSRNOG00000053168
ENSRNOG00000052837
ENSRNOG00000052600
ENSRNOG00000050104
ENSRNOG00000049849
ENSRNOG00000049598
ENSRNOG00000049123
ENSRNOG00000048411
ENSRNOG00000048297
ENSRNOG00000047635
ENSRNOG00000047057
ENSRNOG00000046972
ENSRNOG00000046968
ENSRNOG00000046156
ENSRNOG00000046068
ENSRNOG00000045989
ENSRNOG00000043006
ENSRNOG00000040242
ENSRNOG00000039107
ENSRNOG00000037984
ENSRNOG00000037919
ENSRNOG00000037600
ENSRNOG00000031669
ENSRNOG00000030069
ENSRNOG00000027400
ENSRNOG00000027341
ENSRNOG00000027276
ENSRNOG00000027002
ENSRNOG00000026392
ENSRNOG00000026051
ENSRNOG00000025587
ENSRNOG00000024114
ENSRNOG00000023387
ENSRNOG00000023312
ENSRNOG00000023093
ENSRNOG00000021552
ENSRNOG00000020762
ENSRNOG00000020117
ENSRNOG00000019346
ENSRNOG00000018291
ENSRNOG00000017941
ENSRNOG00000017427
ENSRNOG00000017412
ENSRNOG00000016921
ENSRNOG00000016000
ENSRNOG00000015267
ENSRNOG00000014248
ENSRNOG00000013937
ENSRNOG00000013867
ENSRNOG00000013851
ENSRNOG00000013399
ENSRNOG00000013271
ENSRNOG00000011016
ENSRNOG00000010859
ENSRNOG00000010589
ENSRNOG00000010378
ENSRNOG00000010357
ENSRNOG00000010325
ENSRNOG00000009265
ENSRNOG00000008934
ENSRNOG00000008765
ENSRNOG00000008758
ENSRNOG00000008479
ENSRNOG00000008475
ENSRNOG00000008053
ENSRNOG00000006857
ENSRNOG00000005956
ENSRNOG00000005758
ENSRNOG00000005639
ENSRNOG00000004812
ENSRNOG00000004753
ENSRNOG00000004676
ENSRNOG00000004402
ENSRNOG00000004150
ENSRNOG00000003756
ENSRNOG00000003313
ENSRNOG00000002941
ENSRNOG00000002824
ENSRNOG00000002338
ENSRNOG00000002126
ENSRNOG00000001781
ENSRNOG00000001582

## Sheet: Node mRNA for PVN
Gene stable ID
novel.850
novel.841
novel.530
novel.2120
novel.1719
novel.1664
novel.1117
novel.1116
ENSRNOG00000061764
ENSRNOG00000061153
ENSRNOG00000060594
ENSRNOG00000060509
ENSRNOG00000060087
ENSRNOG00000059110
ENSRNOG00000059008
ENSRNOG00000057522
ENSRNOG00000056697
ENSRNOG00000055766
ENSRNOG00000054508
ENSRNOG00000054371
ENSRNOG00000053812
ENSRNOG00000053203
ENSRNOG00000053185
ENSRNOG00000053122
ENSRNOG00000052837
ENSRNOG00000052725
ENSRNOG00000052707
ENSRNOG00000052346
ENSRNOG00000052296
ENSRNOG00000052099
ENSRNOG00000050567
ENSRNOG00000050511
ENSRNOG00000050469
ENSRNOG00000050441
ENSRNOG00000049965
ENSRNOG00000049604
ENSRNOG00000048951
ENSRNOG00000048824
ENSRNOG00000048597
ENSRNOG00000047880
ENSRNOG00000047618
ENSRNOG00000047565
ENSRNOG00000046845
ENSRNOG00000046283
ENSRNOG00000042732
ENSRNOG00000037960
ENSRNOG00000037225
ENSRNOG00000036828
ENSRNOG00000031814
ENSRNOG00000031778
ENSRNOG00000030920
ENSRNOG00000030840
ENSRNOG00000030404
ENSRNOG00000027540
ENSRNOG00000026974
ENSRNOG00000026577
ENSRNOG00000025594
ENSRNOG00000024794
ENSRNOG00000024730
ENSRNOG00000024501
ENSRNOG00000023496
ENSRNOG00000023077
ENSRNOG00000022570
ENSRNOG00000021555
ENSRNOG00000020277
ENSRNOG00000019495
ENSRNOG00000019346
ENSRNOG00000019207
ENSRNOG00000019206
ENSRNOG00000018712
ENSRNOG00000018148
ENSRNOG00000017767
ENSRNOG00000017149
ENSRNOG00000016684
ENSRNOG00000016394
ENSRNOG00000016388
ENSRNOG00000016180
ENSRNOG00000016011
ENSRNOG00000014867
ENSRNOG00000014508
ENSRNOG00000014302
ENSRNOG00000014030
ENSRNOG00000013937
ENSRNOG00000013887
ENSRNOG00000013171
ENSRNOG00000012747
ENSRNOG00000012574
ENSRNOG00000011621
ENSRNOG00000011526
ENSRNOG00000011475
ENSRNOG00000011285
ENSRNOG00000011160
ENSRNOG00000011124
ENSRNOG00000010169
ENSRNOG00000008810
ENSRNOG00000008157
ENSRNOG00000008088
ENSRNOG00000007982
ENSRNOG00000007359
ENSRNOG00000007270
ENSRNOG00000006565
ENSRNOG00000005932
ENSRNOG00000005608
ENSRNOG00000005438
ENSRNOG00000004466
ENSRNOG00000004077
ENSRNOG00000003603
ENSRNOG00000003296
ENSRNOG00000003234
ENSRNOG00000003121
ENSRNOG00000002773
ENSRNOG00000002625
ENSRNOG00000002294
ENSRNOG00000002215
ENSRNOG00000001747
ENSRNOG00000001484
ENSRNOG00000001227
ENSRNOG00000000657
ENSRNOG00000000483
novel.961
novel.823
novel.343
novel.1461
novel.1095
ENSRNOG00000059770
ENSRNOG00000055889
ENSRNOG00000054689
ENSRNOG00000051771
ENSRNOG00000050649
ENSRNOG00000049255
ENSRNOG00000048411
ENSRNOG00000048295
ENSRNOG00000048258
ENSRNOG00000046001
ENSRNOG00000045989
ENSRNOG00000042499
ENSRNOG00000039749
ENSRNOG00000039086
ENSRNOG00000038891
ENSRNOG00000036301
ENSRNOG00000034254
ENSRNOG00000033473
ENSRNOG00000029886
ENSRNOG00000029586
ENSRNOG00000026109
ENSRNOG00000025156
ENSRNOG00000021248
ENSRNOG00000021229
ENSRNOG00000019328
ENSRNOG00000018655
ENSRNOG00000018590
ENSRNOG00000018087
ENSRNOG00000016854
ENSRNOG00000016164
ENSRNOG00000015277
ENSRNOG00000014973
ENSRNOG00000013794
ENSRNOG00000013484
ENSRNOG00000013195
ENSRNOG00000012703
ENSRNOG00000011824
ENSRNOG00000011175
ENSRNOG00000011145
ENSRNOG00000009779
ENSRNOG00000009197
ENSRNOG00000008490
ENSRNOG00000007663
ENSRNOG00000007650
ENSRNOG00000007338
ENSRNOG00000007227
ENSRNOG00000006048
ENSRNOG00000004327
ENSRNOG00000003741
ENSRNOG00000003172
ENSRNOG00000002919
ENSRNOG00000001837
ENSRNOG00000001633
ENSRNOG00000001476
ENSRNOG00000001261

## Sheet: CEA node mRNA_GOenrich
Category	GOID	Description	GeneRatio	BgRatio	pvalue	padj	geneID	geneName	Count
BP	GO:0002181	cytoplasmic translation	4/111	129/17666	0.00891066	0.467752	ENSRNOG00000042886/ENSRNOG00000026716/ENSRNOG00000013874/ENSRNOG00000011138	Rps28/LOC100364457/LOC100360522/Rpl29	4
BP	GO:0042274	ribosomal small subunit biogenesis	3/111	71/17666	0.0101239	0.467752	ENSRNOG00000042886/ENSRNOG00000037897/ENSRNOG00000019578	Rps28/Rps19/Rps16	3
BP	GO:0000028	ribosomal small subunit assembly	2/111	25/17666	0.0106813	0.467752	ENSRNOG00000042886/ENSRNOG00000037897	Rps28/Rps19	2
BP	GO:0030490	maturation of SSU-rRNA	2/111	46/17666	0.0338414	0.537959	ENSRNOG00000042886/ENSRNOG00000019578	Rps28/Rps16	2
BP	GO:0097421	liver regeneration	2/111	50/17666	0.0394131	0.537959	ENSRNOG00000019578/ENSRNOG00000005975	Rps16/LOC100362027	2
BP	GO:0048732	gland development	6/111	452/17666	0.0655283	0.537959	ENSRNOG00000019578/ENSRNOG00000016038/ENSRNOG00000005975/ENSRNOG00000021552/ENSRNOG00000014248/ENSRNOG00000005639	Rps16/Mgmt/LOC100362027/Uprt/Erbb4/Ar	6
BP	GO:0042255	ribosome assembly	2/111	70/17666	0.0717173	0.537959	ENSRNOG00000042886/ENSRNOG00000037897	Rps28/Rps19	2
BP	GO:0010224	response to UV-B	1/111	16/17666	0.0959695	0.537959	ENSRNOG00000014272	Rpl35	1
BP	GO:0006364	rRNA processing	3/111	178/17666	0.10183	0.537959	ENSRNOG00000042886/ENSRNOG00000019578/ENSRNOG00000014272	Rps28/Rps16/Rpl35	3
BP	GO:0042254	ribosome biogenesis	4/111	283/17666	0.103039	0.537959	ENSRNOG00000042886/ENSRNOG00000037897/ENSRNOG00000019578/ENSRNOG00000014272	Rps28/Rps19/Rps16/Rpl35	4
BP	GO:0033327	Leydig cell differentiation	2/111	12/17666	0.00247824	0.467752	ENSRNOG00000056462/ENSRNOG00000005639	Tmf1/Ar	2
BP	GO:0098719	sodium ion import across plasma membrane	2/111	12/17666	0.00247824	0.467752	ENSRNOG00000008479/ENSRNOG00000004150	Slc8a1/Slc9a7	2
BP	GO:0008016	regulation of heart contraction	5/111	153/17666	0.00280089	0.467752	ENSRNOG00000037467/ENSRNOG00000059714/ENSRNOG00000046972/ENSRNOG00000008934/ENSRNOG00000008479	Ffar3/LOC103692716/Chrm2/Tmem65/Slc8a1	5
BP	GO:0009130	pyrimidine nucleoside monophosphate biosynthetic process	2/111	13/17666	0.00291684	0.467752	ENSRNOG00000021552/ENSRNOG00000017412	Uprt/AABR07001512.1	2
BP	GO:0010763	positive regulation of fibroblast migration	2/111	13/17666	0.00291684	0.467752	ENSRNOG00000008479/ENSRNOG00000004676	Slc8a1/Pak3	2
BP	GO:0009129	pyrimidine nucleoside monophosphate metabolic process	2/111	14/17666	0.00338905	0.467752	ENSRNOG00000021552/ENSRNOG00000017412	Uprt/AABR07001512.1	2
BP	GO:0051187	cofactor catabolic process	3/111	49/17666	0.00360507	0.467752	ENSRNOG00000047697/ENSRNOG00000001701/ENSRNOG00000045989	Ggt1/Cbr3/Hba-a3	3
BP	GO:0060644	mammary gland epithelial cell differentiation	2/111	15/17666	0.00389445	0.467752	ENSRNOG00000016038/ENSRNOG00000014248	Mgmt/Erbb4	2
BP	GO:0060749	mammary gland alveolus development	2/111	15/17666	0.00389445	0.467752	ENSRNOG00000014248/ENSRNOG00000005639	Erbb4/Ar	2
BP	GO:0061377	mammary gland lobule development	2/111	15/17666	0.00389445	0.467752	ENSRNOG00000014248/ENSRNOG00000005639	Erbb4/Ar	2
BP	GO:0015671	oxygen transport	2/111	16/17666	0.0044326	0.467752	ENSRNOG00000060629/ENSRNOG00000045989	LOC103694855/Hba-a3	2
BP	GO:0072321	chaperone-mediated protein transport	2/111	16/17666	0.0044326	0.467752	ENSRNOG00000059714/ENSRNOG00000050104	LOC103692716/LOC108348122	2
BP	GO:0060047	heart contraction	5/111	178/17666	0.00532745	0.467752	ENSRNOG00000037467/ENSRNOG00000059714/ENSRNOG00000046972/ENSRNOG00000008934/ENSRNOG00000008479	Ffar3/LOC103692716/Chrm2/Tmem65/Slc8a1	5
BP	GO:0001759	organ induction	2/111	18/17666	0.00560548	0.467752	ENSRNOG00000013867/ENSRNOG00000005639	Fgf1/Ar	2
BP	GO:0098739	import across plasma membrane	3/111	60/17666	0.00637026	0.467752	ENSRNOG00000011016/ENSRNOG00000008479/ENSRNOG00000004150	Slc7a2/Slc8a1/Slc9a7	3
BP	GO:0003015	heart process	5/111	186/17666	0.00639697	0.467752	ENSRNOG00000037467/ENSRNOG00000059714/ENSRNOG00000046972/ENSRNOG00000008934/ENSRNOG00000008479	Ffar3/LOC103692716/Chrm2/Tmem65/Slc8a1	5
BP	GO:0005977	glycogen metabolic process	3/111	61/17666	0.0066695	0.467752	ENSRNOG00000036827/ENSRNOG00000043006/ENSRNOG00000040242	Ppp1r1a/Epm2aip1/Epm2a	3
BP	GO:0006073	cellular glucan metabolic process	3/111	61/17666	0.0066695	0.467752	ENSRNOG00000036827/ENSRNOG00000043006/ENSRNOG00000040242	Ppp1r1a/Epm2aip1/Epm2a	3
BP	GO:0044042	glucan metabolic process	3/111	61/17666	0.0066695	0.467752	ENSRNOG00000036827/ENSRNOG00000043006/ENSRNOG00000040242	Ppp1r1a/Epm2aip1/Epm2a	3
BP	GO:0061180	mammary gland epithelium development	3/111	62/17666	0.006977	0.467752	ENSRNOG00000016038/ENSRNOG00000014248/ENSRNOG00000005639	Mgmt/Erbb4/Ar	3
BP	GO:0015669	gas transport	2/111	21/17666	0.0076	0.467752	ENSRNOG00000060629/ENSRNOG00000045989	LOC103694855/Hba-a3	2
BP	GO:0018230	peptidyl-L-cysteine S-palmitoylation	2/111	21/17666	0.0076	0.467752	ENSRNOG00000025055/ENSRNOG00000050104	Zdhhc19/LOC108348122	2
BP	GO:0018231	peptidyl-S-diacylglycerol-L-cysteine biosynthetic process from peptidyl-cysteine	2/111	21/17666	0.0076	0.467752	ENSRNOG00000025055/ENSRNOG00000050104	Zdhhc19/LOC108348122	2
BP	GO:0071456	cellular response to hypoxia	4/111	126/17666	0.00821748	0.467752	ENSRNOG00000013271/ENSRNOG00000008479/ENSRNOG00000006857/ENSRNOG00000001582	Ireb2/Slc8a1/AABR07060833.1/Bach1	4
BP	GO:0008543	fibroblast growth factor receptor signaling pathway	3/111	66/17666	0.0082905	0.467752	ENSRNOG00000061097/ENSRNOG00000013867/ENSRNOG00000013851	Lrit3/Fgf1/Spry4	3
BP	GO:1903522	regulation of blood circulation	5/111	202/17666	0.00897317	0.467752	ENSRNOG00000037467/ENSRNOG00000059714/ENSRNOG00000046972/ENSRNOG00000008934/ENSRNOG00000008479	Ffar3/LOC103692716/Chrm2/Tmem65/Slc8a1	5
BP	GO:0006112	energy reserve metabolic process	3/111	68/17666	0.00899805	0.467752	ENSRNOG00000036827/ENSRNOG00000043006/ENSRNOG00000040242	Ppp1r1a/Epm2aip1/Epm2a	3
BP	GO:0001919	regulation of receptor recycling	2/111	23/17666	0.00908172	0.467752	ENSRNOG00000049641/ENSRNOG00000017941	Rab29/Optn	2
BP	GO:0036294	cellular response to decreased oxygen levels	4/111	134/17666	0.0101489	0.467752	ENSRNOG00000013271/ENSRNOG00000008479/ENSRNOG00000006857/ENSRNOG00000001582	Ireb2/Slc8a1/AABR07060833.1/Bach1	4
BP	GO:0008015	blood circulation	7/111	385/17666	0.0108384	0.467752	ENSRNOG00000037467/ENSRNOG00000059714/ENSRNOG00000046972/ENSRNOG00000010378/ENSRNOG00000008934/ENSRNOG00000008479/ENSRNOG00000005639	Ffar3/LOC103692716/Chrm2/Slc4a5/Tmem65/Slc8a1/Ar	7
BP	GO:0061564	axon development	7/111	385/17666	0.0108384	0.467752	ENSRNOG00000059714/ENSRNOG00000054165/ENSRNOG00000010357/ENSRNOG00000008053/ENSRNOG00000004812/ENSRNOG00000004676/ENSRNOG00000002126	LOC103692716/LOC103692570/Lhx9/Atp8a2/Sema6d/Pak3/Ncam2	7
BP	GO:0030004	cellular monovalent inorganic cation homeostasis	3/111	74/17666	0.011328	0.467752	ENSRNOG00000010378/ENSRNOG00000008479/ENSRNOG00000004150	Slc4a5/Slc8a1/Slc9a7	3
BP	GO:0040036	regulation of fibroblast growth factor receptor signaling pathway	2/111	26/17666	0.0115244	0.467752	ENSRNOG00000061097/ENSRNOG00000013851	Lrit3/Spry4	2
BP	GO:0006091	generation of precursor metabolites and energy	7/111	390/17666	0.0115745	0.467752	ENSRNOG00000036827/ENSRNOG00000017851/ENSRNOG00000016952/ENSRNOG00000043006/ENSRNOG00000040242/ENSRNOG00000023387/ENSRNOG00000013271	Ppp1r1a/Etfb/Uqcr11/Epm2aip1/Epm2a/LOC679739/Ireb2	7
BP	GO:0015980	energy derivation by oxidation of organic compounds	5/111	217/17666	0.01197	0.467752	ENSRNOG00000036827/ENSRNOG00000043006/ENSRNOG00000040242/ENSRNOG00000023387/ENSRNOG00000013271	Ppp1r1a/Epm2aip1/Epm2a/LOC679739/Ireb2	5
BP	GO:0003013	circulatory system process	7/111	393/17666	0.0120332	0.467752	ENSRNOG00000037467/ENSRNOG00000059714/ENSRNOG00000046972/ENSRNOG00000010378/ENSRNOG00000008934/ENSRNOG00000008479/ENSRNOG00000005639	Ffar3/LOC103692716/Chrm2/Slc4a5/Tmem65/Slc8a1/Ar	7
BP	GO:0010092	specification of animal organ identity	2/111	27/17666	0.0123957	0.469797	ENSRNOG00000013867/ENSRNOG00000005639	Fgf1/Ar	2
BP	GO:0030879	mammary gland development	4/111	145/17666	0.0132528	0.479884	ENSRNOG00000016038/ENSRNOG00000021552/ENSRNOG00000014248/ENSRNOG00000005639	Mgmt/Uprt/Erbb4/Ar	4
BP	GO:0031128	developmental induction	2/111	28/17666	0.0132949	0.479884	ENSRNOG00000013867/ENSRNOG00000005639	Fgf1/Ar	2
BP	GO:0010762	regulation of fibroblast migration	2/111	29/17666	0.0142217	0.497768	ENSRNOG00000008479/ENSRNOG00000004676	Slc8a1/Pak3	2
BP	GO:0044264	cellular polysaccharide metabolic process	3/111	81/17666	0.0144471	0.497768	ENSRNOG00000036827/ENSRNOG00000043006/ENSRNOG00000040242	Ppp1r1a/Epm2aip1/Epm2a	3
BP	GO:0071453	cellular response to oxygen levels	4/111	150/17666	0.0148431	0.500047	ENSRNOG00000013271/ENSRNOG00000008479/ENSRNOG00000006857/ENSRNOG00000001582	Ireb2/Slc8a1/AABR07060833.1/Bach1	4
BP	GO:0005976	polysaccharide metabolic process	3/111	86/17666	0.016944	0.537959	ENSRNOG00000036827/ENSRNOG00000043006/ENSRNOG00000040242	Ppp1r1a/Epm2aip1/Epm2a	3
BP	GO:0001667	ameboidal-type cell migration	6/111	330/17666	0.0179113	0.537959	ENSRNOG00000017427/ENSRNOG00000014248/ENSRNOG00000013867/ENSRNOG00000008479/ENSRNOG00000004812/ENSRNOG00000004676	Pfn2/Erbb4/Fgf1/Slc8a1/Sema6d/Pak3	6
BP	GO:0003156	regulation of animal organ formation	2/111	33/17666	0.0181969	0.537959	ENSRNOG00000013867/ENSRNOG00000005639	Fgf1/Ar	2
BP	GO:0018345	protein palmitoylation	2/111	33/17666	0.0181969	0.537959	ENSRNOG00000025055/ENSRNOG00000050104	Zdhhc19/LOC108348122	2
BP	GO:0044344	cellular response to fibroblast growth factor stimulus	3/111	90/17666	0.0191046	0.537959	ENSRNOG00000061097/ENSRNOG00000013867/ENSRNOG00000013851	Lrit3/Fgf1/Spry4	3
BP	GO:0001881	receptor recycling	2/111	34/17666	0.0192559	0.537959	ENSRNOG00000049641/ENSRNOG00000017941	Rab29/Optn	2
BP	GO:0006221	pyrimidine nucleotide biosynthetic process	2/111	35/17666	0.0203402	0.537959	ENSRNOG00000021552/ENSRNOG00000017412	Uprt/AABR07001512.1	2
BP	GO:0061912	selective autophagy	2/111	36/17666	0.0214495	0.537959	ENSRNOG00000017941/ENSRNOG00000010589	Optn/LOC103689968	2
BP	GO:0098659	inorganic cation import across plasma membrane	2/111	36/17666	0.0214495	0.537959	ENSRNOG00000008479/ENSRNOG00000004150	Slc8a1/Slc9a7	2
BP	GO:0099587	inorganic ion import across plasma membrane	2/111	36/17666	0.0214495	0.537959	ENSRNOG00000008479/ENSRNOG00000004150	Slc8a1/Slc9a7	2
BP	GO:0003009	skeletal muscle contraction	2/111	37/17666	0.0225834	0.537959	ENSRNOG00000059714/ENSRNOG00000008053	LOC103692716/Atp8a2	2
BP	GO:0010761	fibroblast migration	2/111	37/17666	0.0225834	0.537959	ENSRNOG00000008479/ENSRNOG00000004676	Slc8a1/Pak3	2
BP	GO:0071774	response to fibroblast growth factor	3/111	96/17666	0.0226187	0.537959	ENSRNOG00000061097/ENSRNOG00000013867/ENSRNOG00000013851	Lrit3/Fgf1/Spry4	3
BP	GO:0007409	axonogenesis	6/111	350/17666	0.0231425	0.537959	ENSRNOG00000059714/ENSRNOG00000054165/ENSRNOG00000010357/ENSRNOG00000008053/ENSRNOG00000004812/ENSRNOG00000004676	LOC103692716/LOC103692570/Lhx9/Atp8a2/Sema6d/Pak3	6
BP	GO:0015672	monovalent inorganic cation transport	7/111	450/17666	0.0234456	0.537959	ENSRNOG00000031834/ENSRNOG00000019346/ENSRNOG00000016000/ENSRNOG00000010378/ENSRNOG00000009265/ENSRNOG00000008479/ENSRNOG00000004150	Nkain4/LOC103693999/LOC100911417/Slc4a5/Kcnk9/Slc8a1/Slc9a7	7
BP	GO:0051438	regulation of ubiquitin-protein transferase activity	2/111	38/17666	0.0237416	0.537959	ENSRNOG00000052837/ENSRNOG00000010859	Dcun1d2/Zyg11b	2
BP	GO:0072528	pyrimidine-containing compound biosynthetic process	2/111	38/17666	0.0237416	0.537959	ENSRNOG00000021552/ENSRNOG00000017412	Uprt/AABR07001512.1	2
BP	GO:2000300	regulation of synaptic vesicle exocytosis	2/111	39/17666	0.0249238	0.537959	ENSRNOG00000017427/ENSRNOG00000004753	Pfn2/Napb	2
BP	GO:0007589	body fluid secretion	3/111	100/17666	0.0251439	0.537959	ENSRNOG00000021552/ENSRNOG00000014248/ENSRNOG00000010378	Uprt/Erbb4/Slc4a5	3
BP	GO:1902803	regulation of synaptic vesicle transport	2/111	41/17666	0.0273586	0.537959	ENSRNOG00000017427/ENSRNOG00000004753	Pfn2/Napb	2
BP	GO:0006814	sodium ion transport	4/111	181/17666	0.0273751	0.537959	ENSRNOG00000031834/ENSRNOG00000010378/ENSRNOG00000008479/ENSRNOG00000004150	Nkain4/Slc4a5/Slc8a1/Slc9a7	4
BP	GO:0001505	regulation of neurotransmitter levels	5/111	269/17666	0.0274421	0.537959	ENSRNOG00000061153/ENSRNOG00000059714/ENSRNOG00000017427/ENSRNOG00000011016/ENSRNOG00000004753	Hrh3/LOC103692716/Pfn2/Slc7a2/Napb	5
BP	GO:0016126	sterol biosynthetic process	2/111	42/17666	0.0286106	0.537959	ENSRNOG00000019751/ENSRNOG00000013867	Cyb5r2/Fgf1	2
BP	GO:0018198	peptidyl-cysteine modification	2/111	42/17666	0.0286106	0.537959	ENSRNOG00000025055/ENSRNOG00000050104	Zdhhc19/LOC108348122	2
BP	GO:0042461	photoreceptor cell development	2/111	42/17666	0.0286106	0.537959	ENSRNOG00000019973/ENSRNOG00000039107	Arl3/Mfrp	2
BP	GO:0071364	cellular response to epidermal growth factor stimulus	2/111	42/17666	0.0286106	0.537959	ENSRNOG00000014248/ENSRNOG00000013271	Erbb4/Ireb2	2
BP	GO:0007601	visual perception	3/111	106/17666	0.0292051	0.537959	ENSRNOG00000061097/ENSRNOG00000039107/ENSRNOG00000008053	Lrit3/Mfrp/Atp8a2	3
BP	GO:0006220	pyrimidine nucleotide metabolic process	2/111	44/17666	0.0311821	0.537959	ENSRNOG00000021552/ENSRNOG00000017412	Uprt/AABR07001512.1	2
BP	GO:0050953	sensory perception of light stimulus	3/111	112/17666	0.0335926	0.537959	ENSRNOG00000061097/ENSRNOG00000039107/ENSRNOG00000008053	Lrit3/Mfrp/Atp8a2	3
BP	GO:0050879	multicellular organismal movement	2/111	48/17666	0.0365859	0.537959	ENSRNOG00000059714/ENSRNOG00000008053	LOC103692716/Atp8a2	2
BP	GO:0050881	musculoskeletal movement	2/111	48/17666	0.0365859	0.537959	ENSRNOG00000059714/ENSRNOG00000008053	LOC103692716/Atp8a2	2
BP	GO:0070849	response to epidermal growth factor	2/111	48/17666	0.0365859	0.537959	ENSRNOG00000014248/ENSRNOG00000013271	Erbb4/Ireb2	2
BP	GO:0055067	monovalent inorganic cation homeostasis	3/111	117/17666	0.037496	0.537959	ENSRNOG00000010378/ENSRNOG00000008479/ENSRNOG00000004150	Slc4a5/Slc8a1/Slc9a7	3
BP	GO:0032370	positive regulation of lipid transport	2/111	49/17666	0.0379893	0.537959	ENSRNOG00000056462/ENSRNOG00000008053	Tmf1/Atp8a2	2
BP	GO:0010828	positive regulation of glucose transmembrane transport	2/111	50/17666	0.0394131	0.537959	ENSRNOG00000037467/ENSRNOG00000050104	Ffar3/LOC108348122	2
BP	GO:0016239	positive regulation of macroautophagy	2/111	50/17666	0.0394131	0.537959	ENSRNOG00000040242/ENSRNOG00000017941	Epm2a/Optn	2
BP	GO:0008584	male gonad development	3/111	122/17666	0.0416215	0.537959	ENSRNOG00000056462/ENSRNOG00000010357/ENSRNOG00000005639	Tmf1/Lhx9/Ar	3
BP	GO:0051453	regulation of intracellular pH	2/111	52/17666	0.0423206	0.537959	ENSRNOG00000010378/ENSRNOG00000004150	Slc4a5/Slc9a7	2
BP	GO:0046546	development of primary male sexual characteristics	3/111	123/17666	0.0424731	0.537959	ENSRNOG00000056462/ENSRNOG00000010357/ENSRNOG00000005639	Tmf1/Lhx9/Ar	3
BP	GO:0048645	animal organ formation	2/111	53/17666	0.0438038	0.537959	ENSRNOG00000013867/ENSRNOG00000005639	Fgf1/Ar	2
BP	GO:0006937	regulation of muscle contraction	3/111	126/17666	0.04508	0.537959	ENSRNOG00000059714/ENSRNOG00000046972/ENSRNOG00000008479	LOC103692716/Chrm2/Slc8a1	3
BP	GO:0060041	retina development in camera-type eye	3/111	127/17666	0.0459663	0.537959	ENSRNOG00000039107/ENSRNOG00000010378/ENSRNOG00000008053	Mfrp/Slc4a5/Atp8a2	3
BP	GO:0001755	neural crest cell migration	2/111	55/17666	0.0468272	0.537959	ENSRNOG00000014248/ENSRNOG00000004812	Erbb4/Sema6d	2
BP	GO:0061337	cardiac conduction	2/111	55/17666	0.0468272	0.537959	ENSRNOG00000008934/ENSRNOG00000008479	Tmem65/Slc8a1	2
BP	GO:0071320	cellular response to cAMP	2/111	55/17666	0.0468272	0.537959	ENSRNOG00000013874/ENSRNOG00000008479	LOC100360522/Slc8a1	2
BP	GO:0006414	translational elongation	2/111	56/17666	0.0483669	0.537959	ENSRNOG00000013874/ENSRNOG00000005975	LOC100360522/LOC100362027	2
BP	GO:0008643	carbohydrate transport	3/111	130/17666	0.0486771	0.537959	ENSRNOG00000037467/ENSRNOG00000061832/ENSRNOG00000050104	Ffar3/Slc35a3/LOC108348122	3
BP	GO:0046530	photoreceptor cell differentiation	2/111	57/17666	0.0499249	0.537959	ENSRNOG00000019973/ENSRNOG00000039107	Arl3/Mfrp	2
BP	GO:0098656	anion transmembrane transport	4/111	222/17666	0.0514459	0.537959	ENSRNOG00000061832/ENSRNOG00000011016/ENSRNOG00000010378/ENSRNOG00000003313	Slc35a3/Slc7a2/Slc4a5/Glra2	4
BP	GO:1902600	proton transmembrane transport	3/111	133/17666	0.0514647	0.537959	ENSRNOG00000019346/ENSRNOG00000016000/ENSRNOG00000004150	LOC103693999/LOC100911417/Slc9a7	3
BP	GO:0006809	nitric oxide biosynthetic process	2/111	58/17666	0.0515009	0.537959	ENSRNOG00000059714/ENSRNOG00000011016	LOC103692716/Slc7a2	2
BP	GO:0030641	regulation of cellular pH	2/111	58/17666	0.0515009	0.537959	ENSRNOG00000010378/ENSRNOG00000004150	Slc4a5/Slc9a7	2
BP	GO:0006941	striated muscle contraction	3/111	135/17666	0.0533655	0.537959	ENSRNOG00000059714/ENSRNOG00000008479/ENSRNOG00000008053	LOC103692716/Slc8a1/Atp8a2	3
BP	GO:0003012	muscle system process	5/111	325/17666	0.0542423	0.537959	ENSRNOG00000059714/ENSRNOG00000046972/ENSRNOG00000013271/ENSRNOG00000008479/ENSRNOG00000008053	LOC103692716/Chrm2/Ireb2/Slc8a1/Atp8a2	5
BP	GO:0001764	neuron migration	3/111	138/17666	0.0562794	0.537959	ENSRNOG00000059714/ENSRNOG00000014248/ENSRNOG00000006857	LOC103692716/Erbb4/AABR07060833.1	3
BP	GO:0017158	regulation of calcium ion-dependent exocytosis	2/111	61/17666	0.0563342	0.537959	ENSRNOG00000017427/ENSRNOG00000004753	Pfn2/Napb	2
BP	GO:0006766	vitamin metabolic process	2/111	62/17666	0.0579795	0.537959	ENSRNOG00000001701/ENSRNOG00000018291	Cbr3/Vkorc1l1	2
BP	GO:0055117	regulation of cardiac muscle contraction	2/111	62/17666	0.0579795	0.537959	ENSRNOG00000059714/ENSRNOG00000008479	LOC103692716/Slc8a1	2
BP	GO:0007595	lactation	2/111	63/17666	0.0596413	0.537959	ENSRNOG00000021552/ENSRNOG00000014248	Uprt/Erbb4	2
BP	GO:0046661	male sex differentiation	3/111	142/17666	0.0602804	0.537959	ENSRNOG00000056462/ENSRNOG00000010357/ENSRNOG00000005639	Tmf1/Lhx9/Ar	3
BP	GO:0000083	regulation of transcription involved in G1/S transition of mitotic cell cycle	1/111	10/17666	0.0611006	0.537959	ENSRNOG00000001582	Bach1	1
BP	GO:0006560	proline metabolic process	1/111	10/17666	0.0611006	0.537959	ENSRNOG00000015267	Aldh18a1	1
BP	GO:0009265	2'-deoxyribonucleotide biosynthetic process	1/111	10/17666	0.0611006	0.537959	ENSRNOG00000017412	AABR07001512.1	1
BP	GO:0014891	striated muscle atrophy	1/111	10/17666	0.0611006	0.537959	ENSRNOG00000013271	Ireb2	1
BP	GO:0015780	nucleotide-sugar transmembrane transport	1/111	10/17666	0.0611006	0.537959	ENSRNOG00000061832	Slc35a3	1
BP	GO:0015809	arginine transport	1/111	10/17666	0.0611006	0.537959	ENSRNOG00000011016	Slc7a2	1
BP	GO:0021889	olfactory bulb interneuron differentiation	1/111	10/17666	0.0611006	0.537959	ENSRNOG00000014248	Erbb4	1
BP	GO:0045760	positive regulation of action potential	1/111	10/17666	0.0611006	0.537959	ENSRNOG00000037467	Ffar3	1
BP	GO:0045945	positive regulation of transcription by RNA polymerase III	1/111	10/17666	0.0611006	0.537959	ENSRNOG00000005639	Ar	1
BP	GO:0046385	deoxyribose phosphate biosynthetic process	1/111	10/17666	0.0611006	0.537959	ENSRNOG00000017412	AABR07001512.1	1
BP	GO:0060736	prostate gland growth	1/111	10/17666	0.0611006	0.537959	ENSRNOG00000005639	Ar	1
BP	GO:0060742	epithelial cell differentiation involved in prostate gland development	1/111	10/17666	0.0611006	0.537959	ENSRNOG00000005639	Ar	1
BP	GO:0060767	epithelial cell proliferation involved in prostate gland development	1/111	10/17666	0.0611006	0.537959	ENSRNOG00000005639	Ar	1
BP	GO:0071281	cellular response to iron ion	1/111	10/17666	0.0611006	0.537959	ENSRNOG00000013271	Ireb2	1
BP	GO:0090161	Golgi ribbon formation	1/111	10/17666	0.0611006	0.537959	ENSRNOG00000017941	Optn	1
BP	GO:0097264	self proteolysis	1/111	10/17666	0.0611006	0.537959	ENSRNOG00000027341	Tenm2	1
BP	GO:1901524	regulation of mitophagy	1/111	10/17666	0.0611006	0.537959	ENSRNOG00000017941	Optn	1
BP	GO:1904925	positive regulation of autophagy of mitochondrion in response to mitochondrial depolarization	1/111	10/17666	0.0611006	0.537959	ENSRNOG00000017941	Optn	1
BP	GO:0032272	negative regulation of protein polymerization	2/111	65/17666	0.0630138	0.537959	ENSRNOG00000050104/ENSRNOG00000017427	LOC108348122/Pfn2	2
BP	GO:0046209	nitric oxide metabolic process	2/111	65/17666	0.0630138	0.537959	ENSRNOG00000059714/ENSRNOG00000011016	LOC103692716/Slc7a2	2
BP	GO:0072527	pyrimidine-containing compound metabolic process	2/111	65/17666	0.0630138	0.537959	ENSRNOG00000021552/ENSRNOG00000017412	Uprt/AABR07001512.1	2
BP	GO:0098693	regulation of synaptic vesicle cycle	2/111	65/17666	0.0630138	0.537959	ENSRNOG00000017427/ENSRNOG00000004753	Pfn2/Napb	2
BP	GO:1905954	positive regulation of lipid localization	2/111	66/17666	0.0647239	0.537959	ENSRNOG00000056462/ENSRNOG00000008053	Tmf1/Atp8a2	2
BP	GO:0046928	regulation of neurotransmitter secretion	2/111	67/17666	0.0664496	0.537959	ENSRNOG00000017427/ENSRNOG00000004753	Pfn2/Napb	2
BP	GO:0110110	positive regulation of animal organ morphogenesis	2/111	67/17666	0.0664496	0.537959	ENSRNOG00000013867/ENSRNOG00000005639	Fgf1/Ar	2
BP	GO:2001057	reactive nitrogen species metabolic process	2/111	67/17666	0.0664496	0.537959	ENSRNOG00000059714/ENSRNOG00000011016	LOC103692716/Slc7a2	2
BP	GO:0007213	G protein-coupled acetylcholine receptor signaling pathway	1/111	11/17666	0.0670032	0.537959	ENSRNOG00000046972	Chrm2	1
BP	GO:0009219	pyrimidine deoxyribonucleotide metabolic process	1/111	11/17666	0.0670032	0.537959	ENSRNOG00000017412	AABR07001512.1	1
BP	GO:0016082	synaptic vesicle priming	1/111	11/17666	0.0670032	0.537959	ENSRNOG00000004753	Napb	1
BP	GO:0033148	positive regulation of intracellular estrogen receptor signaling pathway	1/111	11/17666	0.0670032	0.537959	ENSRNOG00000005639	Ar	1
BP	GO:0033539	fatty acid beta-oxidation using acyl-CoA dehydrogenase	1/111	11/17666	0.0670032	0.537959	ENSRNOG00000017851	Etfb	1
BP	GO:0035112	genitalia morphogenesis	1/111	11/17666	0.0670032	0.537959	ENSRNOG00000005639	Ar	1
BP	GO:0036376	sodium ion export across plasma membrane	1/111	11/17666	0.0670032	0.537959	ENSRNOG00000008479	Slc8a1	1
BP	GO:0046386	deoxyribose phosphate catabolic process	1/111	11/17666	0.0670032	0.537959	ENSRNOG00000017412	AABR07001512.1	1
BP	GO:0050862	positive regulation of T cell receptor signaling pathway	1/111	11/17666	0.0670032	0.537959	ENSRNOG00000049641	Rab29	1
BP	GO:0060452	positive regulation of cardiac muscle contraction	1/111	11/17666	0.0670032	0.537959	ENSRNOG00000059714	LOC103692716	1
BP	GO:0060601	lateral sprouting from an epithelium	1/111	11/17666	0.0670032	0.537959	ENSRNOG00000005639	Ar	1
BP	GO:0061684	chaperone-mediated autophagy	1/111	11/17666	0.0670032	0.537959	ENSRNOG00000059714	LOC103692716	1
BP	GO:0071287	cellular response to manganese ion	1/111	11/17666	0.0670032	0.537959	ENSRNOG00000013271	Ireb2	1
BP	GO:0072520	seminiferous tubule development	1/111	11/17666	0.0670032	0.537959	ENSRNOG00000005639	Ar	1
BP	GO:1903729	regulation of plasma membrane organization	1/111	11/17666	0.0670032	0.537959	ENSRNOG00000005639	Ar	1
BP	GO:1904923	regulation of autophagy of mitochondrion in response to mitochondrial depolarization	1/111	11/17666	0.0670032	0.537959	ENSRNOG00000017941	Optn	1
BP	GO:0006936	muscle contraction	4/111	243/17666	0.0671382	0.537959	ENSRNOG00000059714/ENSRNOG00000046972/ENSRNOG00000008479/ENSRNOG00000008053	LOC103692716/Chrm2/Slc8a1/Atp8a2	4
BP	GO:0022900	electron transport chain	3/111	149/17666	0.0675938	0.537959	ENSRNOG00000017851/ENSRNOG00000016952/ENSRNOG00000023387	Etfb/Uqcr11/LOC679739	3
BP	GO:0048667	cell morphogenesis involved in neuron differentiation	6/111	461/17666	0.0706205	0.537959	ENSRNOG00000059714/ENSRNOG00000054165/ENSRNOG00000010357/ENSRNOG00000008053/ENSRNOG00000004812/ENSRNOG00000004676	LOC103692716/LOC103692570/Lhx9/Atp8a2/Sema6d/Pak3	6
BP	GO:0007193	adenylate cyclase-inhibiting G protein-coupled receptor signaling pathway	2/111	70/17666	0.0717173	0.537959	ENSRNOG00000037467/ENSRNOG00000046972	Ffar3/Chrm2	2
BP	GO:0001675	acrosome assembly	1/111	12/17666	0.0728692	0.537959	ENSRNOG00000056462	Tmf1	1
BP	GO:0008298	intracellular mRNA localization	1/111	12/17666	0.0728692	0.537959	ENSRNOG00000003645	LOC103689931	1
BP	GO:0009109	coenzyme catabolic process	1/111	12/17666	0.0728692	0.537959	ENSRNOG00000001701	Cbr3	1
BP	GO:0009162	deoxyribonucleoside monophosphate metabolic process	1/111	12/17666	0.0728692	0.537959	ENSRNOG00000017412	AABR07001512.1	1
BP	GO:0009264	deoxyribonucleotide catabolic process	1/111	12/17666	0.0728692	0.537959	ENSRNOG00000017412	AABR07001512.1	1
BP	GO:0015802	basic amino acid transport	1/111	12/17666	0.0728692	0.537959	ENSRNOG00000011016	Slc7a2	1
BP	GO:0031115	negative regulation of microtubule polymerization	1/111	12/17666	0.0728692	0.537959	ENSRNOG00000050104	LOC108348122	1
BP	GO:0032275	luteinizing hormone secretion	1/111	12/17666	0.0728692	0.537959	ENSRNOG00000056462	Tmf1	1
BP	GO:0042659	regulation of cell fate specification	1/111	12/17666	0.0728692	0.537959	ENSRNOG00000005639	Ar	1
BP	GO:0045793	positive regulation of cell size	1/111	12/17666	0.0728692	0.537959	ENSRNOG00000059714	LOC103692716	1
BP	GO:0006942	regulation of striated muscle contraction	2/111	71/17666	0.0735026	0.537959	ENSRNOG00000059714/ENSRNOG00000008479	LOC103692716/Slc8a1	2
BP	GO:1990542	mitochondrial transmembrane transport	2/111	71/17666	0.0735026	0.537959	ENSRNOG00000018791/ENSRNOG00000016751	Dnlz/Slc25a28	2
BP	GO:1903829	positive regulation of cellular protein localization	4/111	252/17666	0.0745448	0.537959	ENSRNOG00000049641/ENSRNOG00000059714/ENSRNOG00000050104/ENSRNOG00000014248	Rab29/LOC103692716/LOC108348122/Erbb4	4
BP	GO:0008217	regulation of blood pressure	3/111	156/17666	0.0752924	0.537959	ENSRNOG00000037467/ENSRNOG00000010378/ENSRNOG00000005639	Ffar3/Slc4a5/Ar	3
BP	GO:0006885	regulation of pH	2/111	72/17666	0.0753022	0.537959	ENSRNOG00000010378/ENSRNOG00000004150	Slc4a5/Slc9a7	2
BP	GO:0071806	protein transmembrane transport	2/111	72/17666	0.0753022	0.537959	ENSRNOG00000018791/ENSRNOG00000059714	Dnlz/LOC103692716	2
BP	GO:0002028	regulation of sodium ion transport	2/111	73/17666	0.0771159	0.537959	ENSRNOG00000031834/ENSRNOG00000008479	Nkain4/Slc8a1	2
BP	GO:0016079	synaptic vesicle exocytosis	2/111	73/17666	0.0771159	0.537959	ENSRNOG00000017427/ENSRNOG00000004753	Pfn2/Napb	2
BP	GO:0003159	morphogenesis of an endothelium	1/111	13/17666	0.0786985	0.537959	ENSRNOG00000013867	Fgf1	1
BP	GO:0009143	nucleoside triphosphate catabolic process	1/111	13/17666	0.0786985	0.537959	ENSRNOG00000017412	AABR07001512.1	1
BP	GO:0010644	cell communication by electrical coupling	1/111	13/17666	0.0786985	0.537959	ENSRNOG00000008479	Slc8a1	1
BP	GO:0019321	pentose metabolic process	1/111	13/17666	0.0786985	0.537959	ENSRNOG00000050315	Dcxr	1
BP	GO:0033160	positive regulation of protein import into nucleus, translocation	1/111	13/17666	0.0786985	0.537959	ENSRNOG00000059714	LOC103692716	1
BP	GO:0044766	multi-organism transport	1/111	13/17666	0.0786985	0.537959	ENSRNOG00000049641	Rab29	1
BP	GO:0045540	regulation of cholesterol biosynthetic process	1/111	13/17666	0.0786985	0.537959	ENSRNOG00000013867	Fgf1	1
BP	GO:0045989	positive regulation of striated muscle contraction	1/111	13/17666	0.0786985	0.537959	ENSRNOG00000059714	LOC103692716	1
BP	GO:0051593	response to folic acid	1/111	13/17666	0.0786985	0.537959	ENSRNOG00000016038	Mgmt	1
BP	GO:0061154	endothelial tube morphogenesis	1/111	13/17666	0.0786985	0.537959	ENSRNOG00000013867	Fgf1	1
BP	GO:0097286	iron ion import	1/111	13/17666	0.0786985	0.537959	ENSRNOG00000016751	Slc25a28	1
BP	GO:0106118	regulation of sterol biosynthetic process	1/111	13/17666	0.0786985	0.537959	ENSRNOG00000013867	Fgf1	1
BP	GO:0140131	positive regulation of lymphocyte chemotaxis	1/111	13/17666	0.0786985	0.537959	ENSRNOG00000011984	Cxcl14	1
BP	GO:1902579	multi-organism localization	1/111	13/17666	0.0786985	0.537959	ENSRNOG00000049641	Rab29	1
BP	GO:0006892	post-Golgi vesicle-mediated transport	2/111	74/17666	0.0789433	0.537959	ENSRNOG00000019973/ENSRNOG00000017941	Arl3/Optn	2
BP	GO:0010827	regulation of glucose transmembrane transport	2/111	76/17666	0.0826386	0.537959	ENSRNOG00000037467/ENSRNOG00000050104	Ffar3/LOC108348122	2
BP	GO:0031345	negative regulation of cell projection organization	3/111	163/17666	0.0833617	0.537959	ENSRNOG00000049641/ENSRNOG00000017427/ENSRNOG00000004812	Rab29/Pfn2/Sema6d	3
BP	GO:0001921	positive regulation of receptor recycling	1/111	14/17666	0.0844916	0.537959	ENSRNOG00000049641	Rab29	1
BP	GO:0009263	deoxyribonucleotide biosynthetic process	1/111	14/17666	0.0844916	0.537959	ENSRNOG00000017412	AABR07001512.1	1
BP	GO:0010882	regulation of cardiac muscle contraction by calcium ion signaling	1/111	14/17666	0.0844916	0.537959	ENSRNOG00000008479	Slc8a1	1
BP	GO:0014889	muscle atrophy	1/111	14/17666	0.0844916	0.537959	ENSRNOG00000013271	Ireb2	1
BP	GO:0030238	male sex determination	1/111	14/17666	0.0844916	0.537959	ENSRNOG00000005639	Ar	1
BP	GO:0042219	cellular modified amino acid catabolic process	1/111	14/17666	0.0844916	0.537959	ENSRNOG00000047697	Ggt1	1
BP	GO:0045116	protein neddylation	1/111	14/17666	0.0844916	0.537959	ENSRNOG00000052837	Dcun1d2	1
BP	GO:0045725	positive regulation of glycogen biosynthetic process	1/111	14/17666	0.0844916	0.537959	ENSRNOG00000043006	Epm2aip1	1
BP	GO:0060572	morphogenesis of an epithelial bud	1/111	14/17666	0.0844916	0.537959	ENSRNOG00000005639	Ar	1
BP	GO:0071394	cellular response to testosterone stimulus	1/111	14/17666	0.0844916	0.537959	ENSRNOG00000005639	Ar	1
BP	GO:1903599	positive regulation of autophagy of mitochondrion	1/111	14/17666	0.0844916	0.537959	ENSRNOG00000017941	Optn	1
BP	GO:1903779	regulation of cardiac conduction	1/111	14/17666	0.0844916	0.537959	ENSRNOG00000008934	Tmem65	1
BP	GO:0014032	neural crest cell development	2/111	77/17666	0.084506	0.537959	ENSRNOG00000014248/ENSRNOG00000004812	Erbb4/Sema6d	2
BP	GO:1903008	organelle disassembly	2/111	77/17666	0.084506	0.537959	ENSRNOG00000017941/ENSRNOG00000010589	Optn/LOC103689968	2
BP	GO:0016236	macroautophagy	3/111	165/17666	0.0857332	0.537959	ENSRNOG00000040242/ENSRNOG00000017941/ENSRNOG00000010589	Epm2a/Optn/LOC103689968	3
BP	GO:0007005	mitochondrion organization	5/111	373/17666	0.086163	0.537959	ENSRNOG00000049641/ENSRNOG00000018791/ENSRNOG00000017941/ENSRNOG00000014248/ENSRNOG00000010378	Rab29/Dnlz/Optn/Erbb4/Slc4a5	5
BP	GO:0033138	positive regulation of peptidyl-serine phosphorylation	2/111	78/17666	0.0863863	0.537959	ENSRNOG00000059714/ENSRNOG00000017427	LOC103692716/Pfn2	2
BP	GO:0009266	response to temperature stimulus	3/111	167/17666	0.0881334	0.537959	ENSRNOG00000059714/ENSRNOG00000015267/ENSRNOG00000013867	LOC103692716/Aldh18a1/Fgf1	3
BP	GO:0042136	neurotransmitter biosynthetic process	2/111	80/17666	0.0901844	0.537959	ENSRNOG00000059714/ENSRNOG00000011016	LOC103692716/Slc7a2	2
BP	GO:0000423	mitophagy	1/111	15/17666	0.0902485	0.537959	ENSRNOG00000017941	Optn	1
BP	GO:0006783	heme biosynthetic process	1/111	15/17666	0.0902485	0.537959	ENSRNOG00000013271	Ireb2	1
BP	GO:0006883	cellular sodium ion homeostasis	1/111	15/17666	0.0902485	0.537959	ENSRNOG00000008479	Slc8a1	1
BP	GO:0014061	regulation of norepinephrine secretion	1/111	15/17666	0.0902485	0.537959	ENSRNOG00000037467	Ffar3	1
BP	GO:0034755	iron ion transmembrane transport	1/111	15/17666	0.0902485	0.537959	ENSRNOG00000016751	Slc25a28	1
BP	GO:0039694	viral RNA genome replication	1/111	15/17666	0.0902485	0.537959	ENSRNOG00000049641	Rab29	1
BP	GO:0048311	mitochondrion distribution	1/111	15/17666	0.0902485	0.537959	ENSRNOG00000010378	Slc4a5	1
BP	GO:0050908	detection of light stimulus involved in visual perception	1/111	15/17666	0.0902485	0.537959	ENSRNOG00000008053	Atp8a2	1
BP	GO:0050962	detection of light stimulus involved in sensory perception	1/111	15/17666	0.0902485	0.537959	ENSRNOG00000008053	Atp8a2	1
BP	GO:0070875	positive regulation of glycogen metabolic process	1/111	15/17666	0.0902485	0.537959	ENSRNOG00000043006	Epm2aip1	1
BP	GO:2000010	positive regulation of protein localization to cell surface	1/111	15/17666	0.0902485	0.537959	ENSRNOG00000014248	Erbb4	1
BP	GO:2001275	positive regulation of glucose import in response to insulin stimulus	1/111	15/17666	0.0902485	0.537959	ENSRNOG00000037467	Ffar3	1
BP	GO:0071407	cellular response to organic cyclic compound	6/111	495/17666	0.0918712	0.537959	ENSRNOG00000016038/ENSRNOG00000013874/ENSRNOG00000056462/ENSRNOG00000008479/ENSRNOG00000005639/ENSRNOG00000004676	Mgmt/LOC100360522/Tmf1/Slc8a1/Ar/Pak3	6
BP	GO:0014031	mesenchymal cell development	2/111	81/17666	0.0921018	0.537959	ENSRNOG00000014248/ENSRNOG00000004812	Erbb4/Sema6d	2
BP	GO:0016241	regulation of macroautophagy	2/111	81/17666	0.0921018	0.537959	ENSRNOG00000040242/ENSRNOG00000017941	Epm2a/Optn	2
BP	GO:0048864	stem cell development	2/111	82/17666	0.0940311	0.537959	ENSRNOG00000014248/ENSRNOG00000004812	Erbb4/Sema6d	2
BP	GO:0007263	nitric oxide mediated signal transduction	1/111	16/17666	0.0959695	0.537959	ENSRNOG00000006857	AABR07060833.1	1
BP	GO:0009084	glutamine family amino acid biosynthetic process	1/111	16/17666	0.0959695	0.537959	ENSRNOG00000015267	Aldh18a1	1
BP	GO:0010842	retina layer formation	1/111	16/17666	0.0959695	0.537959	ENSRNOG00000008053	Atp8a2	1
BP	GO:0035994	response to muscle stretch	1/111	16/17666	0.0959695	0.537959	ENSRNOG00000008479	Slc8a1	1
BP	GO:0040037	negative regulation of fibroblast growth factor receptor signaling pathway	1/111	16/17666	0.0959695	0.537959	ENSRNOG00000013851	Spry4	1
BP	GO:0046838	phosphorylated carbohydrate dephosphorylation	1/111	16/17666	0.0959695	0.537959	ENSRNOG00000040242	Epm2a	1
BP	GO:0048243	norepinephrine secretion	1/111	16/17666	0.0959695	0.537959	ENSRNOG00000037467	Ffar3	1
BP	GO:1903649	regulation of cytoplasmic transport	1/111	16/17666	0.0959695	0.537959	ENSRNOG00000049641	Rab29	1
BP	GO:2000209	regulation of anoikis	1/111	16/17666	0.0959695	0.537959	ENSRNOG00000020117	LOC108348098	1
BP	GO:2001026	regulation of endothelial cell chemotaxis	1/111	16/17666	0.0959695	0.537959	ENSRNOG00000013867	Fgf1	1
BP	GO:1901214	regulation of neuron death	4/111	276/17666	0.0962142	0.537959	ENSRNOG00000049641/ENSRNOG00000010589/ENSRNOG00000006857/ENSRNOG00000004676	Rab29/LOC103689968/AABR07060833.1/Pak3	4
BP	GO:0014033	neural crest cell differentiation	2/111	84/17666	0.0979247	0.537959	ENSRNOG00000014248/ENSRNOG00000004812	Erbb4/Sema6d	2
BP	GO:0006359	regulation of transcription by RNA polymerase III	1/111	17/17666	0.101655	0.537959	ENSRNOG00000005639	Ar	1
BP	GO:0006448	regulation of translational elongation	1/111	17/17666	0.101655	0.537959	ENSRNOG00000005975	LOC100362027	1
BP	GO:0006779	porphyrin-containing compound biosynthetic process	1/111	17/17666	0.101655	0.537959	ENSRNOG00000013271	Ireb2	1
BP	GO:0009048	dosage compensation by inactivation of X chromosome	1/111	17/17666	0.101655	0.537959	ENSRNOG00000002824	NEWGENE_1559832	1
BP	GO:0010893	positive regulation of steroid biosynthetic process	1/111	17/17666	0.101655	0.537959	ENSRNOG00000013867	Fgf1	1
BP	GO:0033158	regulation of protein import into nucleus, translocation	1/111	17/17666	0.101655	0.537959	ENSRNOG00000059714	LOC103692716	1
BP	GO:0050884	neuromuscular process controlling posture	1/111	17/17666	0.101655	0.537959	ENSRNOG00000008053	Atp8a2	1
BP	GO:0061003	positive regulation of dendritic spine morphogenesis	1/111	17/17666	0.101655	0.537959	ENSRNOG00000004676	Pak3	1
BP	GO:0095500	acetylcholine receptor signaling pathway	1/111	17/17666	0.101655	0.537959	ENSRNOG00000046972	Chrm2	1
BP	GO:0098780	response to mitochondrial depolarisation	1/111	17/17666	0.101655	0.537959	ENSRNOG00000017941	Optn	1
BP	GO:0140115	export across plasma membrane	1/111	17/17666	0.101655	0.537959	ENSRNOG00000008479	Slc8a1	1
BP	GO:1901623	regulation of lymphocyte chemotaxis	1/111	17/17666	0.101655	0.537959	ENSRNOG00000011984	Cxcl14	1
BP	GO:1903831	signal transduction involved in cellular response to ammonium ion	1/111	17/17666	0.101655	0.537959	ENSRNOG00000046972	Chrm2	1
BP	GO:1905144	response to acetylcholine	1/111	17/17666	0.101655	0.537959	ENSRNOG00000046972	Chrm2	1
BP	GO:1905145	cellular response to acetylcholine	1/111	17/17666	0.101655	0.537959	ENSRNOG00000046972	Chrm2	1
BP	GO:2000781	positive regulation of double-strand break repair	1/111	17/17666	0.101655	0.537959	ENSRNOG00000016038	Mgmt	1
BP	GO:0071229	cellular response to acid chemical	3/111	178/17666	0.10183	0.537959	ENSRNOG00000037467/ENSRNOG00000003645/ENSRNOG00000013271	Ffar3/LOC103689931/Ireb2	3
BP	GO:0032368	regulation of lipid transport	2/111	86/17666	0.101863	0.537959	ENSRNOG00000056462/ENSRNOG00000008053	Tmf1/Atp8a2	2
BP	GO:0050920	regulation of chemotaxis	3/111	179/17666	0.103115	0.537959	ENSRNOG00000011984/ENSRNOG00000013867/ENSRNOG00000004812	Cxcl14/Fgf1/Sema6d	3
BP	GO:0003073	regulation of systemic arterial blood pressure	2/111	87/17666	0.103849	0.537959	ENSRNOG00000010378/ENSRNOG00000005639	Slc4a5/Ar	2
BP	GO:1903076	regulation of protein localization to plasma membrane	2/111	87/17666	0.103849	0.537959	ENSRNOG00000050104/ENSRNOG00000005639	LOC108348122/Ar	2
BP	GO:1990823	response to leukemia inhibitory factor	2/111	87/17666	0.103849	0.537959	ENSRNOG00000019578/ENSRNOG00000013851	Rps16/Spry4	2
BP	GO:1990830	cellular response to leukemia inhibitory factor	2/111	87/17666	0.103849	0.537959	ENSRNOG00000019578/ENSRNOG00000013851	Rps16/Spry4	2
BP	GO:0007188	adenylate cyclase-modulating G protein-coupled receptor signaling pathway	3/111	181/17666	0.105705	0.537959	ENSRNOG00000037467/ENSRNOG00000047057/ENSRNOG00000046972	Ffar3/Gpr26/Chrm2	3
BP	GO:0007411	axon guidance	3/111	181/17666	0.105705	0.537959	ENSRNOG00000054165/ENSRNOG00000010357/ENSRNOG00000004812	LOC103692570/Lhx9/Sema6d	3
BP	GO:0048762	mesenchymal cell differentiation	3/111	182/17666	0.10701	0.537959	ENSRNOG00000003645/ENSRNOG00000014248/ENSRNOG00000004812	LOC103689931/Erbb4/Sema6d	3
BP	GO:0097485	neuron projection guidance	3/111	182/17666	0.10701	0.537959	ENSRNOG00000054165/ENSRNOG00000010357/ENSRNOG00000004812	LOC103692570/Lhx9/Sema6d	3
BP	GO:0000463	maturation of LSU-rRNA from tricistronic rRNA transcript (SSU-rRNA, 5.8S rRNA, LSU-rRNA)	1/111	18/17666	0.107305	0.537959	ENSRNOG00000014272	Rpl35	1
BP	GO:0007289	spermatid nucleus differentiation	1/111	18/17666	0.107305	0.537959	ENSRNOG00000056462	Tmf1	1
BP	GO:0007413	axonal fasciculation	1/111	18/17666	0.107305	0.537959	ENSRNOG00000002126	Ncam2	1
BP	GO:0007530	sex determination	1/111	18/17666	0.107305	0.537959	ENSRNOG00000005639	Ar	1
BP	GO:0009200	deoxyribonucleoside triphosphate metabolic process	1/111	18/17666	0.107305	0.537959	ENSRNOG00000017412	AABR07001512.1	1
BP	GO:0009220	pyrimidine ribonucleotide biosynthetic process	1/111	18/17666	0.107305	0.537959	ENSRNOG00000021552	Uprt	1
BP	GO:0015701	bicarbonate transport	1/111	18/17666	0.107305	0.537959	ENSRNOG00000010378	Slc4a5	1
BP	GO:0017085	response to insecticide	1/111	18/17666	0.107305	0.537959	ENSRNOG00000019974	Uba52	1
BP	GO:0030539	male genitalia development	1/111	18/17666	0.107305	0.537959	ENSRNOG00000005639	Ar	1
BP	GO:0032274	gonadotropin secretion	1/111	18/17666	0.107305	0.537959	ENSRNOG00000056462	Tmf1	1
BP	GO:0036065	fucosylation	1/111	18/17666	0.107305	0.537959	ENSRNOG00000008475	Fut9	1
BP	GO:0043171	peptide catabolic process	1/111	18/17666	0.107305	0.537959	ENSRNOG00000047697	Ggt1	1
BP	GO:0046132	pyrimidine ribonucleoside biosynthetic process	1/111	18/17666	0.107305	0.537959	ENSRNOG00000021552	Uprt	1
BP	GO:0046134	pyrimidine nucleoside biosynthetic process	1/111	18/17666	0.107305	0.537959	ENSRNOG00000021552	Uprt	1
BP	GO:0089718	amino acid import across plasma membrane	1/111	18/17666	0.107305	0.537959	ENSRNOG00000011016	Slc7a2	1
BP	GO:0106030	neuron projection fasciculation	1/111	18/17666	0.107305	0.537959	ENSRNOG00000002126	Ncam2	1
BP	GO:2001273	regulation of glucose import in response to insulin stimulus	1/111	18/17666	0.107305	0.537959	ENSRNOG00000037467	Ffar3	1
BP	GO:0006497	protein lipidation	2/111	89/17666	0.107852	0.537959	ENSRNOG00000025055/ENSRNOG00000050104	Zdhhc19/LOC108348122	2
BP	GO:0001657	ureteric bud development	2/111	90/17666	0.109869	0.537959	ENSRNOG00000037600/ENSRNOG00000013867	Sim1/Fgf1	2
BP	GO:1903409	reactive oxygen species biosynthetic process	2/111	90/17666	0.109869	0.537959	ENSRNOG00000059714/ENSRNOG00000011016	LOC103692716/Slc7a2	2
BP	GO:1905330	regulation of morphogenesis of an epithelium	2/111	90/17666	0.109869	0.537959	ENSRNOG00000013867/ENSRNOG00000005639	Fgf1/Ar	2
BP	GO:0009124	nucleoside monophosphate biosynthetic process	3/111	185/17666	0.110962	0.537959	ENSRNOG00000021552/ENSRNOG00000017412/ENSRNOG00000016000	Uprt/AABR07001512.1/LOC100911417	3
BP	GO:0072163	mesonephric epithelium development	2/111	91/17666	0.111896	0.537959	ENSRNOG00000037600/ENSRNOG00000013867	Sim1/Fgf1	2
BP	GO:0072164	mesonephric tubule development	2/111	91/17666	0.111896	0.537959	ENSRNOG00000037600/ENSRNOG00000013867	Sim1/Fgf1	2
BP	GO:0032271	regulation of protein polymerization	3/111	186/17666	0.112291	0.537959	ENSRNOG00000050104/ENSRNOG00000017427/ENSRNOG00000004676	LOC108348122/Pfn2/Pak3	3
BP	GO:0001516	prostaglandin biosynthetic process	1/111	19/17666	0.11292	0.537959	ENSRNOG00000015550	Ptgds	1
BP	GO:0001522	pseudouridine synthesis	1/111	19/17666	0.11292	0.537959	ENSRNOG00000055562	Dkc1	1
BP	GO:0007549	dosage compensation	1/111	19/17666	0.11292	0.537959	ENSRNOG00000002824	NEWGENE_1559832	1
BP	GO:0010042	response to manganese ion	1/111	19/17666	0.11292	0.537959	ENSRNOG00000013271	Ireb2	1
BP	GO:0010880	regulation of release of sequestered calcium ion into cytosol by sarcoplasmic reticulum	1/111	19/17666	0.11292	0.537959	ENSRNOG00000008479	Slc8a1	1
BP	GO:0032148	activation of protein kinase B activity	1/111	19/17666	0.11292	0.537959	ENSRNOG00000013867	Fgf1	1
BP	GO:0033014	tetrapyrrole biosynthetic process	1/111	19/17666	0.11292	0.537959	ENSRNOG00000013271	Ireb2	1
BP	GO:0033145	positive regulation of intracellular steroid hormone receptor signaling pathway	1/111	19/17666	0.11292	0.537959	ENSRNOG00000005639	Ar	1
BP	GO:0033962	cytoplasmic mRNA processing body assembly	1/111	19/17666	0.11292	0.537959	ENSRNOG00000008733	Lsm3	1
BP	GO:0043567	regulation of insulin-like growth factor receptor signaling pathway	1/111	19/17666	0.11292	0.537959	ENSRNOG00000005639	Ar	1
BP	GO:0046457	prostanoid biosynthetic process	1/111	19/17666	0.11292	0.537959	ENSRNOG00000015550	Ptgds	1
BP	GO:0050857	positive regulation of antigen receptor-mediated signaling pathway	1/111	19/17666	0.11292	0.537959	ENSRNOG00000049641	Rab29	1
BP	GO:0051443	positive regulation of ubiquitin-protein transferase activity	1/111	19/17666	0.11292	0.537959	ENSRNOG00000052837	Dcun1d2	1
BP	GO:0060602	branch elongation of an epithelium	1/111	19/17666	0.11292	0.537959	ENSRNOG00000013867	Fgf1	1
BP	GO:0072529	pyrimidine-containing compound catabolic process	1/111	19/17666	0.11292	0.537959	ENSRNOG00000017412	AABR07001512.1	1
BP	GO:0090312	positive regulation of protein deacetylation	1/111	19/17666	0.11292	0.537959	ENSRNOG00000020117	LOC108348098	1
BP	GO:0016125	sterol metabolic process	2/111	92/17666	0.113933	0.537959	ENSRNOG00000019751/ENSRNOG00000013867	Cyb5r2/Fgf1	2
BP	GO:0042158	lipoprotein biosynthetic process	2/111	92/17666	0.113933	0.537959	ENSRNOG00000025055/ENSRNOG00000050104	Zdhhc19/LOC108348122	2
BP	GO:0048638	regulation of developmental growth	4/111	296/17666	0.116286	0.537959	ENSRNOG00000014248/ENSRNOG00000008053/ENSRNOG00000005639/ENSRNOG00000004812	Erbb4/Atp8a2/Ar/Sema6d	4
BP	GO:1903827	regulation of cellular protein localization	5/111	411/17666	0.117115	0.537959	ENSRNOG00000049641/ENSRNOG00000059714/ENSRNOG00000050104/ENSRNOG00000014248/ENSRNOG00000005639	Rab29/LOC103692716/LOC108348122/Erbb4/Ar	5
BP	GO:0015893	drug transport	3/111	190/17666	0.117672	0.537959	ENSRNOG00000060629/ENSRNOG00000045989/ENSRNOG00000011016	LOC103694855/Hba-a3/Slc7a2	3
BP	GO:0017156	calcium ion regulated exocytosis	2/111	94/17666	0.118035	0.537959	ENSRNOG00000017427/ENSRNOG00000004753	Pfn2/Napb	2
BP	GO:0009218	pyrimidine ribonucleotide metabolic process	1/111	20/17666	0.118499	0.537959	ENSRNOG00000021552	Uprt	1
BP	GO:0014912	negative regulation of smooth muscle cell migration	1/111	20/17666	0.118499	0.537959	ENSRNOG00000004812	Sema6d	1
BP	GO:0015874	norepinephrine transport	1/111	20/17666	0.118499	0.537959	ENSRNOG00000037467	Ffar3	1
BP	GO:0030150	protein import into mitochondrial matrix	1/111	20/17666	0.118499	0.537959	ENSRNOG00000018791	Dnlz	1
BP	GO:0043501	skeletal muscle adaptation	1/111	20/17666	0.118499	0.537959	ENSRNOG00000013271	Ireb2	1
BP	GO:0044381	glucose import in response to insulin stimulus	1/111	20/17666	0.118499	0.537959	ENSRNOG00000037467	Ffar3	1
BP	GO:0060045	positive regulation of cardiac muscle cell proliferation	1/111	20/17666	0.118499	0.537959	ENSRNOG00000014248	Erbb4	1
BP	GO:1902932	positive regulation of alcohol biosynthetic process	1/111	20/17666	0.118499	0.537959	ENSRNOG00000013867	Fgf1	1
BP	GO:0072657	protein localization to membrane	5/111	414/17666	0.11976	0.537959	ENSRNOG00000049641/ENSRNOG00000025055/ENSRNOG00000050104/ENSRNOG00000017941/ENSRNOG00000005639	Rab29/Zdhhc19/LOC108348122/Optn/Ar	5
BP	GO:0000187	activation of MAPK activity	2/111	95/17666	0.1201	0.537959	ENSRNOG00000013867/ENSRNOG00000004676	Fgf1/Pak3	2
BP	GO:0001666	response to hypoxia	4/111	300/17666	0.120507	0.537959	ENSRNOG00000013271/ENSRNOG00000008479/ENSRNOG00000006857/ENSRNOG00000001582	Ireb2/Slc8a1/AABR07060833.1/Bach1	4
BP	GO:0090257	regulation of muscle system process	3/111	193/17666	0.121769	0.537959	ENSRNOG00000059714/ENSRNOG00000046972/ENSRNOG00000008479	LOC103692716/Chrm2/Slc8a1	3
BP	GO:0001823	mesonephros development	2/111	96/17666	0.122174	0.537959	ENSRNOG00000037600/ENSRNOG00000013867	Sim1/Fgf1	2
BP	GO:0034101	erythrocyte homeostasis	2/111	96/17666	0.122174	0.537959	ENSRNOG00000037897/ENSRNOG00000013271	Rps19/Ireb2	2
BP	GO:1903305	regulation of regulated secretory pathway	2/111	96/17666	0.122174	0.537959	ENSRNOG00000017427/ENSRNOG00000004753	Pfn2/Napb	2
BP	GO:0030335	positive regulation of cell migration	5/111	418/17666	0.123331	0.537959	ENSRNOG00000011984/ENSRNOG00000013867/ENSRNOG00000008479/ENSRNOG00000004812/ENSRNOG00000004676	Cxcl14/Fgf1/Slc8a1/Sema6d/Pak3	5
BP	GO:0002251	organ or tissue specific immune response	1/111	21/17666	0.124044	0.537959	ENSRNOG00000037467	Ffar3	1
BP	GO:0002385	mucosal immune response	1/111	21/17666	0.124044	0.537959	ENSRNOG00000037467	Ffar3	1
BP	GO:0009147	pyrimidine nucleoside triphosphate metabolic process	1/111	21/17666	0.124044	0.537959	ENSRNOG00000017412	AABR07001512.1	1
BP	GO:0009394	2'-deoxyribonucleotide metabolic process	1/111	21/17666	0.124044	0.537959	ENSRNOG00000017412	AABR07001512.1	1
BP	GO:0019692	deoxyribose phosphate metabolic process	1/111	21/17666	0.124044	0.537959	ENSRNOG00000017412	AABR07001512.1	1
BP	GO:0042168	heme metabolic process	1/111	21/17666	0.124044	0.537959	ENSRNOG00000013271	Ireb2	1
BP	GO:0043090	amino acid import	1/111	21/17666	0.124044	0.537959	ENSRNOG00000011016	Slc7a2	1
BP	GO:0045187	regulation of circadian sleep/wake cycle, sleep	1/111	21/17666	0.124044	0.537959	ENSRNOG00000015550	Ptgds	1
BP	GO:0120033	negative regulation of plasma membrane bounded cell projection assembly	1/111	21/17666	0.124044	0.537959	ENSRNOG00000017427	Pfn2	1
BP	GO:0010256	endomembrane system organization	4/111	304/17666	0.124794	0.537959	ENSRNOG00000049641/ENSRNOG00000056462/ENSRNOG00000017941/ENSRNOG00000005639	Rab29/Tmf1/Optn/Ar	4
BP	GO:0043523	regulation of neuron apoptotic process	3/111	196/17666	0.125919	0.537959	ENSRNOG00000010589/ENSRNOG00000006857/ENSRNOG00000004676	LOC103689968/AABR07060833.1/Pak3	3
BP	GO:0051588	regulation of neurotransmitter transport	2/111	98/17666	0.126349	0.537959	ENSRNOG00000017427/ENSRNOG00000004753	Pfn2/Napb	2
BP	GO:0009123	nucleoside monophosphate metabolic process	4/111	306/17666	0.126961	0.537959	ENSRNOG00000023387/ENSRNOG00000021552/ENSRNOG00000017412/ENSRNOG00000016000	LOC679739/Uprt/AABR07001512.1/LOC100911417	4
BP	GO:0022613	ribonucleoprotein complex biogenesis	5/111	423/17666	0.127864	0.537959	ENSRNOG00000042886/ENSRNOG00000037897/ENSRNOG00000019578/ENSRNOG00000014272/ENSRNOG00000008733	Rps28/Rps19/Rps16/Rpl35/Lsm3	5
BP	GO:0008406	gonad development	3/111	198/17666	0.128714	0.537959	ENSRNOG00000056462/ENSRNOG00000010357/ENSRNOG00000005639	Tmf1/Lhx9/Ar	3
BP	GO:0002675	positive regulation of acute inflammatory response	1/111	22/17666	0.129555	0.537959	ENSRNOG00000037467	Ffar3	1
BP	GO:0006120	mitochondrial electron transport, NADH to ubiquinone	1/111	22/17666	0.129555	0.537959	ENSRNOG00000023387	LOC679739	1
BP	GO:0010592	positive regulation of lamellipodium assembly	1/111	22/17666	0.129555	0.537959	ENSRNOG00000059714	LOC103692716	1
BP	GO:0035767	endothelial cell chemotaxis	1/111	22/17666	0.129555	0.537959	ENSRNOG00000013867	Fgf1	1
BP	GO:0044273	sulfur compound catabolic process	1/111	22/17666	0.129555	0.537959	ENSRNOG00000047697	Ggt1	1
BP	GO:0045332	phospholipid translocation	1/111	22/17666	0.129555	0.537959	ENSRNOG00000008053	Atp8a2	1
BP	GO:0045662	negative regulation of myoblast differentiation	1/111	22/17666	0.129555	0.537959	ENSRNOG00000011984	Cxcl14	1
BP	GO:0060444	branching involved in mammary gland duct morphogenesis	1/111	22/17666	0.129555	0.537959	ENSRNOG00000005639	Ar	1
BP	GO:0070979	protein K11-linked ubiquitination	1/111	22/17666	0.129555	0.537959	ENSRNOG00000008459	Anapc13	1
BP	GO:0090181	regulation of cholesterol metabolic process	1/111	22/17666	0.129555	0.537959	ENSRNOG00000013867	Fgf1	1
BP	GO:0032386	regulation of intracellular transport	4/111	309/17666	0.130242	0.537959	ENSRNOG00000049641/ENSRNOG00000059714/ENSRNOG00000017427/ENSRNOG00000004753	Rab29/LOC103692716/Pfn2/Napb	4
BP	GO:0036293	response to decreased oxygen levels	4/111	309/17666	0.130242	0.537959	ENSRNOG00000013271/ENSRNOG00000008479/ENSRNOG00000006857/ENSRNOG00000001582	Ireb2/Slc8a1/AABR07060833.1/Bach1	4
BP	GO:0070997	neuron death	4/111	309/17666	0.130242	0.537959	ENSRNOG00000049641/ENSRNOG00000010589/ENSRNOG00000006857/ENSRNOG00000004676	Rab29/LOC103689968/AABR07060833.1/Pak3	4
BP	GO:0045727	positive regulation of translation	2/111	100/17666	0.130557	0.537959	ENSRNOG00000013874/ENSRNOG00000005975	LOC100360522/LOC100362027	2
BP	GO:0048489	synaptic vesicle transport	2/111	101/17666	0.132673	0.537959	ENSRNOG00000017427/ENSRNOG00000004753	Pfn2/Napb	2
BP	GO:0097480	establishment of synaptic vesicle localization	2/111	101/17666	0.132673	0.537959	ENSRNOG00000017427/ENSRNOG00000004753	Pfn2/Napb	2
BP	GO:0045137	development of primary sexual characteristics	3/111	202/17666	0.13437	0.537959	ENSRNOG00000056462/ENSRNOG00000010357/ENSRNOG00000005639	Tmf1/Lhx9/Ar	3
BP	GO:0062013	positive regulation of small molecule metabolic process	2/111	102/17666	0.134798	0.537959	ENSRNOG00000043006/ENSRNOG00000013867	Epm2aip1/Fgf1	2
BP	GO:0005979	regulation of glycogen biosynthetic process	1/111	23/17666	0.135031	0.537959	ENSRNOG00000043006	Epm2aip1	1
BP	GO:0010962	regulation of glucan biosynthetic process	1/111	23/17666	0.135031	0.537959	ENSRNOG00000043006	Epm2aip1	1
BP	GO:0010996	response to auditory stimulus	1/111	23/17666	0.135031	0.537959	ENSRNOG00000008053	Atp8a2	1
BP	GO:0014808	release of sequestered calcium ion into cytosol by sarcoplasmic reticulum	1/111	23/17666	0.135031	0.537959	ENSRNOG00000008479	Slc8a1	1
BP	GO:0018200	peptidyl-glutamic acid modification	1/111	23/17666	0.135031	0.537959	ENSRNOG00000018291	Vkorc1l1	1
BP	GO:0034204	lipid translocation	1/111	23/17666	0.135031	0.537959	ENSRNOG00000008053	Atp8a2	1
BP	GO:0043276	anoikis	1/111	23/17666	0.135031	0.537959	ENSRNOG00000020117	LOC108348098	1
BP	GO:0045940	positive regulation of steroid metabolic process	1/111	23/17666	0.135031	0.537959	ENSRNOG00000013867	Fgf1	1
BP	GO:0060571	morphogenesis of an epithelial fold	1/111	23/17666	0.135031	0.537959	ENSRNOG00000005639	Ar	1
BP	GO:1901661	quinone metabolic process	1/111	23/17666	0.135031	0.537959	ENSRNOG00000001701	Cbr3	1
BP	GO:0001655	urogenital system development	4/111	315/17666	0.13691	0.537959	ENSRNOG00000019973/ENSRNOG00000037600/ENSRNOG00000013867/ENSRNOG00000005639	Arl3/Sim1/Fgf1/Ar	4
BP	GO:0051591	response to cAMP	2/111	103/17666	0.13693	0.537959	ENSRNOG00000013874/ENSRNOG00000008479	LOC100360522/Slc8a1	2
BP	GO:1904375	regulation of protein localization to cell periphery	2/111	103/17666	0.13693	0.537959	ENSRNOG00000050104/ENSRNOG00000005639	LOC108348122/Ar	2
BP	GO:0016072	rRNA metabolic process	3/111	204/17666	0.13723	0.537959	ENSRNOG00000042886/ENSRNOG00000019578/ENSRNOG00000014272	Rps28/Rps16/Rpl35	3
BP	GO:0007187	G protein-coupled receptor signaling pathway, coupled to cyclic nucleotide second messenger	3/111	205/17666	0.138668	0.537959	ENSRNOG00000037467/ENSRNOG00000047057/ENSRNOG00000046972	Ffar3/Gpr26/Chrm2	3
BP	GO:2000147	positive regulation of cell motility	5/111	435/17666	0.139052	0.537959	ENSRNOG00000011984/ENSRNOG00000013867/ENSRNOG00000008479/ENSRNOG00000004812/ENSRNOG00000004676	Cxcl14/Fgf1/Slc8a1/Sema6d/Pak3	5
BP	GO:0033135	regulation of peptidyl-serine phosphorylation	2/111	104/17666	0.139069	0.537959	ENSRNOG00000059714/ENSRNOG00000017427	LOC103692716/Pfn2	2
BP	GO:1904659	glucose transmembrane transport	2/111	104/17666	0.139069	0.537959	ENSRNOG00000037467/ENSRNOG00000050104	Ffar3/LOC108348122	2
BP	GO:0006739	NADP metabolic process	1/111	24/17666	0.140473	0.537959	ENSRNOG00000050315	Dcxr	1
BP	GO:0007205	protein kinase C-activating G protein-coupled receptor signaling pathway	1/111	24/17666	0.140473	0.537959	ENSRNOG00000002338	Dgke	1
BP	GO:0010453	regulation of cell fate commitment	1/111	24/17666	0.140473	0.537959	ENSRNOG00000005639	Ar	1
BP	GO:0021591	ventricular system development	1/111	24/17666	0.140473	0.537959	ENSRNOG00000004812	Sema6d	1
BP	GO:0042749	regulation of circadian sleep/wake cycle	1/111	24/17666	0.140473	0.537959	ENSRNOG00000015550	Ptgds	1
BP	GO:0046885	regulation of hormone biosynthetic process	1/111	24/17666	0.140473	0.537959	ENSRNOG00000037467	Ffar3	1
BP	GO:0060740	prostate gland epithelium morphogenesis	1/111	24/17666	0.140473	0.537959	ENSRNOG00000005639	Ar	1
BP	GO:1903146	regulation of autophagy of mitochondrion	1/111	24/17666	0.140473	0.537959	ENSRNOG00000017941	Optn	1
BP	GO:1903514	release of sequestered calcium ion into cytosol by endoplasmic reticulum	1/111	24/17666	0.140473	0.537959	ENSRNOG00000008479	Slc8a1	1
BP	GO:0030336	negative regulation of cell migration	3/111	208/17666	0.143013	0.537959	ENSRNOG00000017427/ENSRNOG00000014248/ENSRNOG00000004812	Pfn2/Erbb4/Sema6d	3
BP	GO:0007030	Golgi organization	2/111	106/17666	0.14337	0.537959	ENSRNOG00000049641/ENSRNOG00000017941	Rab29/Optn	2
BP	GO:0031100	animal organ regeneration	2/111	106/17666	0.14337	0.537959	ENSRNOG00000019578/ENSRNOG00000005975	Rps16/LOC100362027	2
BP	GO:0060048	cardiac muscle contraction	2/111	106/17666	0.14337	0.537959	ENSRNOG00000059714/ENSRNOG00000008479	LOC103692716/Slc8a1	2
BP	GO:0031099	regeneration	3/111	209/17666	0.144471	0.537959	ENSRNOG00000019578/ENSRNOG00000005975/ENSRNOG00000014248	Rps16/LOC100362027/Erbb4	3
BP	GO:0010508	positive regulation of autophagy	2/111	107/17666	0.145531	0.537959	ENSRNOG00000040242/ENSRNOG00000017941	Epm2a/Optn	2
BP	GO:0006775	fat-soluble vitamin metabolic process	1/111	25/17666	0.145881	0.537959	ENSRNOG00000018291	Vkorc1l1	1
BP	GO:0015985	energy coupled proton transport, down electrochemical gradient	1/111	25/17666	0.145881	0.537959	ENSRNOG00000016000	LOC100911417	1
BP	GO:0015986	ATP synthesis coupled proton transport	1/111	25/17666	0.145881	0.537959	ENSRNOG00000016000	LOC100911417	1
BP	GO:0016339	calcium-dependent cell-cell adhesion via plasma membrane cell adhesion molecules	1/111	25/17666	0.145881	0.537959	ENSRNOG00000026392	Cdh12	1
BP	GO:0034067	protein localization to Golgi apparatus	1/111	25/17666	0.145881	0.537959	ENSRNOG00000017941	Optn	1
BP	GO:0042744	hydrogen peroxide catabolic process	1/111	25/17666	0.145881	0.537959	ENSRNOG00000045989	Hba-a3	1
BP	GO:0050802	circadian sleep/wake cycle, sleep	1/111	25/17666	0.145881	0.537959	ENSRNOG00000015550	Ptgds	1
BP	GO:0060512	prostate gland morphogenesis	1/111	25/17666	0.145881	0.537959	ENSRNOG00000005639	Ar	1
BP	GO:1900027	regulation of ruffle assembly	1/111	25/17666	0.145881	0.537959	ENSRNOG00000017427	Pfn2	1
BP	GO:2000352	negative regulation of endothelial cell apoptotic process	1/111	25/17666	0.145881	0.537959	ENSRNOG00000006857	AABR07060833.1	1
BP	GO:0051272	positive regulation of cellular component movement	5/111	445/17666	0.148696	0.537959	ENSRNOG00000011984/ENSRNOG00000013867/ENSRNOG00000008479/ENSRNOG00000004812/ENSRNOG00000004676	Cxcl14/Fgf1/Slc8a1/Sema6d/Pak3	5
BP	GO:0009408	response to heat	2/111	109/17666	0.149874	0.537959	ENSRNOG00000059714/ENSRNOG00000013867	LOC103692716/Fgf1	2
BP	GO:0097479	synaptic vesicle localization	2/111	109/17666	0.149874	0.537959	ENSRNOG00000017427/ENSRNOG00000004753	Pfn2/Napb	2
BP	GO:0006914	autophagy	4/111	327/17666	0.150652	0.537959	ENSRNOG00000059714/ENSRNOG00000040242/ENSRNOG00000017941/ENSRNOG00000010589	LOC103692716/Epm2a/Optn/LOC103689968	4
BP	GO:0061919	process utilizing autophagic mechanism	4/111	327/17666	0.150652	0.537959	ENSRNOG00000059714/ENSRNOG00000040242/ENSRNOG00000017941/ENSRNOG00000010589	LOC103692716/Epm2a/Optn/LOC103689968	4
BP	GO:0009262	deoxyribonucleotide metabolic process	1/111	26/17666	0.151255	0.537959	ENSRNOG00000017412	AABR07001512.1	1
BP	GO:0033363	secretory granule organization	1/111	26/17666	0.151255	0.537959	ENSRNOG00000056462	Tmf1	1
BP	GO:0035510	DNA dealkylation	1/111	26/17666	0.151255	0.537959	ENSRNOG00000016038	Mgmt	1
BP	GO:0044091	membrane biogenesis	1/111	26/17666	0.151255	0.537959	ENSRNOG00000050104	LOC108348122	1
BP	GO:0046131	pyrimidine ribonucleoside metabolic process	1/111	26/17666	0.151255	0.537959	ENSRNOG00000021552	Uprt	1
BP	GO:0050892	intestinal absorption	1/111	26/17666	0.151255	0.537959	ENSRNOG00000013271	Ireb2	1
BP	GO:0060560	developmental growth involved in morphogenesis	3/111	214/17666	0.151837	0.537959	ENSRNOG00000059714/ENSRNOG00000013867/ENSRNOG00000004812	LOC103692716/Fgf1/Sema6d	3
BP	GO:0008645	hexose transmembrane transport	2/111	110/17666	0.152055	0.537959	ENSRNOG00000037467/ENSRNOG00000050104	Ffar3/LOC108348122	2
BP	GO:0051186	cofactor metabolic process	5/111	449/17666	0.152633	0.537959	ENSRNOG00000050315/ENSRNOG00000047697/ENSRNOG00000001701/ENSRNOG00000045989/ENSRNOG00000013271	Dcxr/Ggt1/Cbr3/Hba-a3/Ireb2	5
BP	GO:0090287	regulation of cellular response to growth factor stimulus	3/111	215/17666	0.153324	0.537959	ENSRNOG00000061097/ENSRNOG00000013867/ENSRNOG00000013851	Lrit3/Fgf1/Spry4	3
BP	GO:1905952	regulation of lipid localization	2/111	111/17666	0.154242	0.537959	ENSRNOG00000056462/ENSRNOG00000008053	Tmf1/Atp8a2	2
BP	GO:0022618	ribonucleoprotein complex assembly	3/111	217/17666	0.156313	0.537959	ENSRNOG00000042886/ENSRNOG00000037897/ENSRNOG00000008733	Rps28/Rps19/Lsm3	3
BP	GO:0072659	protein localization to plasma membrane	3/111	217/17666	0.156313	0.537959	ENSRNOG00000050104/ENSRNOG00000017941/ENSRNOG00000005639	LOC108348122/Optn/Ar	3
BP	GO:0006694	steroid biosynthetic process	2/111	112/17666	0.156436	0.537959	ENSRNOG00000019751/ENSRNOG00000013867	Cyb5r2/Fgf1	2
BP	GO:0015749	monosaccharide transmembrane transport	2/111	112/17666	0.156436	0.537959	ENSRNOG00000037467/ENSRNOG00000050104	Ffar3/LOC108348122	2
BP	GO:0002026	regulation of the force of heart contraction	1/111	27/17666	0.156596	0.537959	ENSRNOG00000008479	Slc8a1	1
BP	GO:0006778	porphyrin-containing compound metabolic process	1/111	27/17666	0.156596	0.537959	ENSRNOG00000013271	Ireb2	1
BP	GO:0009584	detection of visible light	1/111	27/17666	0.156596	0.537959	ENSRNOG00000008053	Atp8a2	1
BP	GO:0043001	Golgi to plasma membrane protein transport	1/111	27/17666	0.156596	0.537959	ENSRNOG00000017941	Optn	1
BP	GO:0048009	insulin-like growth factor receptor signaling pathway	1/111	27/17666	0.156596	0.537959	ENSRNOG00000005639	Ar	1
BP	GO:0048843	negative regulation of axon extension involved in axon guidance	1/111	27/17666	0.156596	0.537959	ENSRNOG00000004812	Sema6d	1
BP	GO:0055023	positive regulation of cardiac muscle tissue growth	1/111	27/17666	0.156596	0.537959	ENSRNOG00000014248	Erbb4	1
BP	GO:0070873	regulation of glycogen metabolic process	1/111	27/17666	0.156596	0.537959	ENSRNOG00000043006	Epm2aip1	1
BP	GO:0007169	transmembrane receptor protein tyrosine kinase signaling pathway	5/111	454/17666	0.157615	0.537959	ENSRNOG00000061097/ENSRNOG00000014248/ENSRNOG00000013867/ENSRNOG00000013851/ENSRNOG00000005639	Lrit3/Erbb4/Fgf1/Spry4/Ar	5
BP	GO:0000082	G1/S transition of mitotic cell cycle	2/111	113/17666	0.158636	0.537959	ENSRNOG00000018391/ENSRNOG00000001582	Cdk2ap2/Bach1	2
BP	GO:0034219	carbohydrate transmembrane transport	2/111	113/17666	0.158636	0.537959	ENSRNOG00000037467/ENSRNOG00000050104	Ffar3/LOC108348122	2
BP	GO:0048675	axon extension	2/111	113/17666	0.158636	0.537959	ENSRNOG00000059714/ENSRNOG00000004812	LOC103692716/Sema6d	2
BP	GO:0001101	response to acid chemical	4/111	334/17666	0.158905	0.537959	ENSRNOG00000037467/ENSRNOG00000016038/ENSRNOG00000003645/ENSRNOG00000013271	Ffar3/Mgmt/LOC103689931/Ireb2	4
BP	GO:0070482	response to oxygen levels	4/111	334/17666	0.158905	0.537959	ENSRNOG00000013271/ENSRNOG00000008479/ENSRNOG00000006857/ENSRNOG00000001582	Ireb2/Slc8a1/AABR07060833.1/Bach1	4
BP	GO:0051402	neuron apoptotic process	3/111	219/17666	0.159321	0.537959	ENSRNOG00000010589/ENSRNOG00000006857/ENSRNOG00000004676	LOC103689968/AABR07060833.1/Pak3	3
BP	GO:0010975	regulation of neuron projection development	5/111	457/17666	0.160637	0.537959	ENSRNOG00000049641/ENSRNOG00000008053/ENSRNOG00000006857/ENSRNOG00000004812/ENSRNOG00000004676	Rab29/Atp8a2/AABR07060833.1/Sema6d/Pak3	5
BP	GO:0035637	multicellular organismal signaling	2/111	114/17666	0.160841	0.537959	ENSRNOG00000008934/ENSRNOG00000008479	Tmem65/Slc8a1	2
BP	GO:0060078	regulation of postsynaptic membrane potential	2/111	114/17666	0.160841	0.537959	ENSRNOG00000008479/ENSRNOG00000003313	Slc8a1/Glra2	2
BP	GO:0009651	response to salt stress	1/111	28/17666	0.161903	0.537959	ENSRNOG00000059714	LOC103692716	1
BP	GO:0022410	circadian sleep/wake cycle process	1/111	28/17666	0.161903	0.537959	ENSRNOG00000015550	Ptgds	1
BP	GO:0032885	regulation of polysaccharide biosynthetic process	1/111	28/17666	0.161903	0.537959	ENSRNOG00000043006	Epm2aip1	1
BP	GO:0033198	response to ATP	1/111	28/17666	0.161903	0.537959	ENSRNOG00000008479	Slc8a1	1
BP	GO:0060603	mammary gland duct morphogenesis	1/111	28/17666	0.161903	0.537959	ENSRNOG00000005639	Ar	1
BP	GO:0070296	sarcoplasmic reticulum calcium ion transport	1/111	28/17666	0.161903	0.537959	ENSRNOG00000008479	Slc8a1	1
BP	GO:1902668	negative regulation of axon guidance	1/111	28/17666	0.161903	0.537959	ENSRNOG00000004812	Sema6d	1
BP	GO:2000403	positive regulation of lymphocyte migration	1/111	28/17666	0.161903	0.537959	ENSRNOG00000011984	Cxcl14	1
BP	GO:0034250	positive regulation of cellular amide metabolic process	2/111	115/17666	0.163052	0.537959	ENSRNOG00000013874/ENSRNOG00000005975	LOC100360522/LOC100362027	2
BP	GO:0035725	sodium ion transmembrane transport	2/111	115/17666	0.163052	0.537959	ENSRNOG00000008479/ENSRNOG00000004150	Slc8a1/Slc9a7	2
BP	GO:0032535	regulation of cellular component size	4/111	338/17666	0.163695	0.537959	ENSRNOG00000059714/ENSRNOG00000017427/ENSRNOG00000004812/ENSRNOG00000004676	LOC103692716/Pfn2/Sema6d/Pak3	4
BP	GO:0044057	regulation of system process	5/111	461/17666	0.164703	0.537959	ENSRNOG00000037467/ENSRNOG00000059714/ENSRNOG00000046972/ENSRNOG00000008934/ENSRNOG00000008479	Ffar3/LOC103692716/Chrm2/Tmem65/Slc8a1	5
BP	GO:0007269	neurotransmitter secretion	2/111	116/17666	0.165269	0.537959	ENSRNOG00000017427/ENSRNOG00000004753	Pfn2/Napb	2
BP	GO:0032147	activation of protein kinase activity	3/111	223/17666	0.165389	0.537959	ENSRNOG00000013874/ENSRNOG00000013867/ENSRNOG00000004676	LOC100360522/Fgf1/Pak3	3
BP	GO:0072593	reactive oxygen species metabolic process	3/111	223/17666	0.165389	0.537959	ENSRNOG00000059714/ENSRNOG00000045989/ENSRNOG00000011016	LOC103692716/Hba-a3/Slc7a2	3
BP	GO:0040017	positive regulation of locomotion	5/111	462/17666	0.165726	0.537959	ENSRNOG00000011984/ENSRNOG00000013867/ENSRNOG00000008479/ENSRNOG00000004812/ENSRNOG00000004676	Cxcl14/Fgf1/Slc8a1/Sema6d/Pak3	5
BP	GO:0003382	epithelial cell morphogenesis	1/111	29/17666	0.167178	0.537959	ENSRNOG00000005639	Ar	1
BP	GO:0003401	axis elongation	1/111	29/17666	0.167178	0.537959	ENSRNOG00000013867	Fgf1	1
BP	GO:0006099	tricarboxylic acid cycle	1/111	29/17666	0.167178	0.537959	ENSRNOG00000013271	Ireb2	1
BP	GO:0006213	pyrimidine nucleoside metabolic process	1/111	29/17666	0.167178	0.537959	ENSRNOG00000021552	Uprt	1
BP	GO:0010390	histone monoubiquitination	1/111	29/17666	0.167178	0.537959	ENSRNOG00000048411	Uhrf1	1
BP	GO:0010907	positive regulation of glucose metabolic process	1/111	29/17666	0.167178	0.537959	ENSRNOG00000043006	Epm2aip1	1
BP	GO:0042462	eye photoreceptor cell development	1/111	29/17666	0.167178	0.537959	ENSRNOG00000039107	Mfrp	1
BP	GO:0060421	positive regulation of heart growth	1/111	29/17666	0.167178	0.537959	ENSRNOG00000014248	Erbb4	1
BP	GO:1902745	positive regulation of lamellipodium organization	1/111	29/17666	0.167178	0.537959	ENSRNOG00000059714	LOC103692716	1
BP	GO:2000008	regulation of protein localization to cell surface	1/111	29/17666	0.167178	0.537959	ENSRNOG00000014248	Erbb4	1
BP	GO:0090316	positive regulation of intracellular protein transport	2/111	117/17666	0.167491	0.537959	ENSRNOG00000049641/ENSRNOG00000059714	Rab29/LOC103692716	2
BP	GO:0099643	signal release from synapse	2/111	117/17666	0.167491	0.537959	ENSRNOG00000017427/ENSRNOG00000004753	Pfn2/Napb	2
BP	GO:2000146	negative regulation of cell motility	3/111	225/17666	0.168448	0.539039	ENSRNOG00000017427/ENSRNOG00000014248/ENSRNOG00000004812	Pfn2/Erbb4/Sema6d	3
BP	GO:0031346	positive regulation of cell projection organization	4/111	342/17666	0.168539	0.539039	ENSRNOG00000059714/ENSRNOG00000008053/ENSRNOG00000006857/ENSRNOG00000004676	LOC103692716/Atp8a2/AABR07060833.1/Pak3	4
BP	GO:0043200	response to amino acid	2/111	118/17666	0.169718	0.541379	ENSRNOG00000003645/ENSRNOG00000013271	LOC103689931/Ireb2	2
BP	GO:0060485	mesenchyme development	3/111	226/17666	0.169985	0.541379	ENSRNOG00000003645/ENSRNOG00000014248/ENSRNOG00000004812	LOC103689931/Erbb4/Sema6d	3
BP	GO:0002262	myeloid cell homeostasis	2/111	119/17666	0.171951	0.542722	ENSRNOG00000037897/ENSRNOG00000013271	Rps19/Ireb2	2
BP	GO:0031333	negative regulation of protein complex assembly	2/111	119/17666	0.171951	0.542722	ENSRNOG00000050104/ENSRNOG00000017427	LOC108348122/Pfn2	2
BP	GO:0021955	central nervous system neuron axonogenesis	1/111	30/17666	0.172419	0.542722	ENSRNOG00000059714	LOC103692716	1
BP	GO:0042073	intraciliary transport	1/111	30/17666	0.172419	0.542722	ENSRNOG00000019973	Arl3	1
BP	GO:0042745	circadian sleep/wake cycle	1/111	30/17666	0.172419	0.542722	ENSRNOG00000015550	Ptgds	1
BP	GO:0018105	peptidyl-serine phosphorylation	3/111	228/17666	0.173069	0.542722	ENSRNOG00000059714/ENSRNOG00000027002/ENSRNOG00000017427	LOC103692716/NEWGENE_1310139/Pfn2	3
BP	GO:0032103	positive regulation of response to external stimulus	3/111	228/17666	0.173069	0.542722	ENSRNOG00000037467/ENSRNOG00000011984/ENSRNOG00000017941	Ffar3/Cxcl14/Optn	3
BP	GO:0071826	ribonucleoprotein complex subunit organization	3/111	229/17666	0.174618	0.542722	ENSRNOG00000042886/ENSRNOG00000037897/ENSRNOG00000008733	Rps28/Rps19/Lsm3	3
BP	GO:0050821	protein stabilization	2/111	121/17666	0.176431	0.542722	ENSRNOG00000018791/ENSRNOG00000017427	Dnlz/Pfn2	2
BP	GO:0051302	regulation of cell division	2/111	121/17666	0.176431	0.542722	ENSRNOG00000018391/ENSRNOG00000013867	Cdk2ap2/Fgf1	2
BP	GO:0006692	prostanoid metabolic process	1/111	31/17666	0.177628	0.542722	ENSRNOG00000015550	Ptgds	1
BP	GO:0006693	prostaglandin metabolic process	1/111	31/17666	0.177628	0.542722	ENSRNOG00000015550	Ptgds	1
BP	GO:0008038	neuron recognition	1/111	31/17666	0.177628	0.542722	ENSRNOG00000002126	Ncam2	1
BP	GO:0040018	positive regulation of multicellular organism growth	1/111	31/17666	0.177628	0.542722	ENSRNOG00000008053	Atp8a2	1
BP	GO:0044331	cell-cell adhesion mediated by cadherin	1/111	31/17666	0.177628	0.542722	ENSRNOG00000026392	Cdh12	1
BP	GO:0050856	regulation of T cell receptor signaling pathway	1/111	31/17666	0.177628	0.542722	ENSRNOG00000049641	Rab29	1
BP	GO:0044262	cellular carbohydrate metabolic process	3/111	231/17666	0.177726	0.542722	ENSRNOG00000036827/ENSRNOG00000043006/ENSRNOG00000040242	Ppp1r1a/Epm2aip1/Epm2a	3
BP	GO:0016999	antibiotic metabolic process	2/111	122/17666	0.178677	0.542722	ENSRNOG00000045989/ENSRNOG00000013271	Hba-a3/Ireb2	2
BP	GO:0048592	eye morphogenesis	2/111	122/17666	0.178677	0.542722	ENSRNOG00000039107/ENSRNOG00000008053	Mfrp/Atp8a2	2
BP	GO:1902904	negative regulation of supramolecular fiber organization	2/111	122/17666	0.178677	0.542722	ENSRNOG00000050104/ENSRNOG00000017427	LOC108348122/Pfn2	2
BP	GO:0044843	cell cycle G1/S phase transition	2/111	123/17666	0.180929	0.542722	ENSRNOG00000018391/ENSRNOG00000001582	Cdk2ap2/Bach1	2
BP	GO:2000241	regulation of reproductive process	2/111	123/17666	0.180929	0.542722	ENSRNOG00000015550/ENSRNOG00000005639	Ptgds/Ar	2
BP	GO:0006101	citrate metabolic process	1/111	32/17666	0.182804	0.542722	ENSRNOG00000013271	Ireb2	1
BP	GO:0009163	nucleoside biosynthetic process	1/111	32/17666	0.182804	0.542722	ENSRNOG00000021552	Uprt	1
BP	GO:0021772	olfactory bulb development	1/111	32/17666	0.182804	0.542722	ENSRNOG00000014248	Erbb4	1
BP	GO:0030431	sleep	1/111	32/17666	0.182804	0.542722	ENSRNOG00000015550	Ptgds	1
BP	GO:0030501	positive regulation of bone mineralization	1/111	32/17666	0.182804	0.542722	ENSRNOG00000008479	Slc8a1	1
BP	GO:0032881	regulation of polysaccharide metabolic process	1/111	32/17666	0.182804	0.542722	ENSRNOG00000043006	Epm2aip1	1
BP	GO:0033146	regulation of intracellular estrogen receptor signaling pathway	1/111	32/17666	0.182804	0.542722	ENSRNOG00000005639	Ar	1
BP	GO:0040019	positive regulation of embryonic development	1/111	32/17666	0.182804	0.542722	ENSRNOG00000005639	Ar	1
BP	GO:0042455	ribonucleoside biosynthetic process	1/111	32/17666	0.182804	0.542722	ENSRNOG00000021552	Uprt	1
BP	GO:0048841	regulation of axon extension involved in axon guidance	1/111	32/17666	0.182804	0.542722	ENSRNOG00000004812	Sema6d	1
BP	GO:1900078	positive regulation of cellular response to insulin stimulus	1/111	32/17666	0.182804	0.542722	ENSRNOG00000037467	Ffar3	1
BP	GO:1905332	positive regulation of morphogenesis of an epithelium	1/111	32/17666	0.182804	0.542722	ENSRNOG00000005639	Ar	1
BP	GO:0051347	positive regulation of transferase activity	5/111	479/17666	0.183501	0.542722	ENSRNOG00000013874/ENSRNOG00000052837/ENSRNOG00000043006/ENSRNOG00000013867/ENSRNOG00000004676	LOC100360522/Dcun1d2/Epm2aip1/Fgf1/Pak3	5
BP	GO:0006935	chemotaxis	5/111	480/17666	0.184568	0.542722	ENSRNOG00000011984/ENSRNOG00000054165/ENSRNOG00000013867/ENSRNOG00000010357/ENSRNOG00000004812	Cxcl14/LOC103692570/Fgf1/Lhx9/Sema6d	5
BP	GO:0042330	taxis	5/111	480/17666	0.184568	0.542722	ENSRNOG00000011984/ENSRNOG00000054165/ENSRNOG00000013867/ENSRNOG00000010357/ENSRNOG00000004812	Cxcl14/LOC103692570/Fgf1/Lhx9/Sema6d	5
BP	GO:0042133	neurotransmitter metabolic process	2/111	125/17666	0.185444	0.542722	ENSRNOG00000059714/ENSRNOG00000011016	LOC103692716/Slc7a2	2
BP	GO:0060359	response to ammonium ion	2/111	125/17666	0.185444	0.542722	ENSRNOG00000059714/ENSRNOG00000046972	LOC103692716/Chrm2	2
BP	GO:0007548	sex differentiation	3/111	237/17666	0.187143	0.542722	ENSRNOG00000056462/ENSRNOG00000010357/ENSRNOG00000005639	Tmf1/Lhx9/Ar	3
BP	GO:0000060	protein import into nucleus, translocation	1/111	33/17666	0.187948	0.542722	ENSRNOG00000059714	LOC103692716	1
BP	GO:0000462	maturation of SSU-rRNA from tricistronic rRNA transcript (SSU-rRNA, 5.8S rRNA, LSU-rRNA)	1/111	33/17666	0.187948	0.542722	ENSRNOG00000019578	Rps16	1
BP	GO:0006695	cholesterol biosynthetic process	1/111	33/17666	0.187948	0.542722	ENSRNOG00000013867	Fgf1	1
BP	GO:0017145	stem cell division	1/111	33/17666	0.187948	0.542722	ENSRNOG00000018391	Cdk2ap2	1
BP	GO:0021988	olfactory lobe development	1/111	33/17666	0.187948	0.542722	ENSRNOG00000014248	Erbb4	1
BP	GO:0045429	positive regulation of nitric oxide biosynthetic process	1/111	33/17666	0.187948	0.542722	ENSRNOG00000059714	LOC103692716	1
BP	GO:0046456	icosanoid biosynthetic process	1/111	33/17666	0.187948	0.542722	ENSRNOG00000015550	Ptgds	1
BP	GO:0086065	cell communication involved in cardiac conduction	1/111	33/17666	0.187948	0.542722	ENSRNOG00000008479	Slc8a1	1
BP	GO:1903672	positive regulation of sprouting angiogenesis	1/111	33/17666	0.187948	0.542722	ENSRNOG00000013867	Fgf1	1
BP	GO:0032868	response to insulin	3/111	240/17666	0.1919	0.544228	ENSRNOG00000037467/ENSRNOG00000043006/ENSRNOG00000021552	Ffar3/Epm2aip1/Uprt	3
BP	GO:0051494	negative regulation of cytoskeleton organization	2/111	128/17666	0.192248	0.544228	ENSRNOG00000050104/ENSRNOG00000017427	LOC108348122/Pfn2	2
BP	GO:0010591	regulation of lamellipodium assembly	1/111	34/17666	0.19306	0.544228	ENSRNOG00000059714	LOC103692716	1
BP	GO:0032941	secretion by tissue	1/111	34/17666	0.19306	0.544228	ENSRNOG00000010378	Slc4a5	1
BP	GO:0035902	response to immobilization stress	1/111	34/17666	0.19306	0.544228	ENSRNOG00000008479	Slc8a1	1
BP	GO:0043030	regulation of macrophage activation	1/111	34/17666	0.19306	0.544228	ENSRNOG00000011016	Slc7a2	1
BP	GO:0043124	negative regulation of I-kappaB kinase/NF-kappaB signaling	1/111	34/17666	0.19306	0.544228	ENSRNOG00000017941	Optn	1
BP	GO:0046688	response to copper ion	1/111	34/17666	0.19306	0.544228	ENSRNOG00000013271	Ireb2	1
BP	GO:0098664	G protein-coupled serotonin receptor signaling pathway	1/111	34/17666	0.19306	0.544228	ENSRNOG00000046972	Chrm2	1
BP	GO:0006820	anion transport	5/111	488/17666	0.193189	0.544228	ENSRNOG00000061832/ENSRNOG00000011016/ENSRNOG00000010378/ENSRNOG00000008053/ENSRNOG00000003313	Slc35a3/Slc7a2/Slc4a5/Atp8a2/Glra2	5
BP	GO:0043254	regulation of protein complex assembly	4/111	362/17666	0.193488	0.544228	ENSRNOG00000050104/ENSRNOG00000017427/ENSRNOG00000004753/ENSRNOG00000004676	LOC108348122/Pfn2/Napb/Pak3	4
BP	GO:0051258	protein polymerization	3/111	242/17666	0.195089	0.544228	ENSRNOG00000050104/ENSRNOG00000017427/ENSRNOG00000004676	LOC108348122/Pfn2/Pak3	3
BP	GO:0072073	kidney epithelium development	2/111	130/17666	0.196802	0.544228	ENSRNOG00000037600/ENSRNOG00000013867	Sim1/Fgf1	2
BP	GO:0099504	synaptic vesicle cycle	2/111	130/17666	0.196802	0.544228	ENSRNOG00000017427/ENSRNOG00000004753	Pfn2/Napb	2
BP	GO:0006383	transcription by RNA polymerase III	1/111	35/17666	0.19814	0.544228	ENSRNOG00000005639	Ar	1
BP	GO:0006636	unsaturated fatty acid biosynthetic process	1/111	35/17666	0.19814	0.544228	ENSRNOG00000015550	Ptgds	1
BP	GO:0010039	response to iron ion	1/111	35/17666	0.19814	0.544228	ENSRNOG00000013271	Ireb2	1
BP	GO:0031113	regulation of microtubule polymerization	1/111	35/17666	0.19814	0.544228	ENSRNOG00000050104	LOC108348122	1
BP	GO:0033013	tetrapyrrole metabolic process	1/111	35/17666	0.19814	0.544228	ENSRNOG00000013271	Ireb2	1
BP	GO:0045823	positive regulation of heart contraction	1/111	35/17666	0.19814	0.544228	ENSRNOG00000059714	LOC103692716	1
BP	GO:0051646	mitochondrion localization	1/111	35/17666	0.19814	0.544228	ENSRNOG00000010378	Slc4a5	1
BP	GO:0060043	regulation of cardiac muscle cell proliferation	1/111	35/17666	0.19814	0.544228	ENSRNOG00000014248	Erbb4	1
BP	GO:0090311	regulation of protein deacetylation	1/111	35/17666	0.19814	0.544228	ENSRNOG00000020117	LOC108348098	1
BP	GO:1902653	secondary alcohol biosynthetic process	1/111	35/17666	0.19814	0.544228	ENSRNOG00000013867	Fgf1	1
BP	GO:1904407	positive regulation of nitric oxide metabolic process	1/111	35/17666	0.19814	0.544228	ENSRNOG00000059714	LOC103692716	1
BP	GO:0015711	organic anion transport	4/111	366/17666	0.198614	0.544228	ENSRNOG00000061832/ENSRNOG00000011016/ENSRNOG00000010378/ENSRNOG00000008053	Slc35a3/Slc7a2/Slc4a5/Atp8a2	4
BP	GO:0042157	lipoprotein metabolic process	2/111	131/17666	0.199084	0.544228	ENSRNOG00000025055/ENSRNOG00000050104	Zdhhc19/LOC108348122	2
BP	GO:0099003	vesicle-mediated transport in synapse	2/111	131/17666	0.199084	0.544228	ENSRNOG00000017427/ENSRNOG00000004753	Pfn2/Napb	2
BP	GO:0035264	multicellular organism growth	2/111	132/17666	0.20137	0.544228	ENSRNOG00000008053/ENSRNOG00000005639	Atp8a2/Ar	2
BP	GO:0043405	regulation of MAP kinase activity	3/111	247/17666	0.203118	0.544228	ENSRNOG00000013867/ENSRNOG00000013851/ENSRNOG00000004676	Fgf1/Spry4/Pak3	3
BP	GO:0005978	glycogen biosynthetic process	1/111	36/17666	0.203188	0.544228	ENSRNOG00000043006	Epm2aip1	1
BP	GO:0007210	serotonin receptor signaling pathway	1/111	36/17666	0.203188	0.544228	ENSRNOG00000046972	Chrm2	1
BP	GO:0009250	glucan biosynthetic process	1/111	36/17666	0.203188	0.544228	ENSRNOG00000043006	Epm2aip1	1
BP	GO:0031111	negative regulation of microtubule polymerization or depolymerization	1/111	36/17666	0.203188	0.544228	ENSRNOG00000050104	LOC108348122	1
BP	GO:0032350	regulation of hormone metabolic process	1/111	36/17666	0.203188	0.544228	ENSRNOG00000037467	Ffar3	1
BP	GO:0046148	pigment biosynthetic process	1/111	36/17666	0.203188	0.544228	ENSRNOG00000013271	Ireb2	1
BP	GO:0050775	positive regulation of dendrite morphogenesis	1/111	36/17666	0.203188	0.544228	ENSRNOG00000004676	Pak3	1
BP	GO:0061001	regulation of dendritic spine morphogenesis	1/111	36/17666	0.203188	0.544228	ENSRNOG00000004676	Pak3	1
BP	GO:0072350	tricarboxylic acid metabolic process	1/111	36/17666	0.203188	0.544228	ENSRNOG00000013271	Ireb2	1
BP	GO:1901659	glycosyl compound biosynthetic process	1/111	36/17666	0.203188	0.544228	ENSRNOG00000021552	Uprt	1
BP	GO:1904036	negative regulation of epithelial cell apoptotic process	1/111	36/17666	0.203188	0.544228	ENSRNOG00000006857	AABR07060833.1	1
BP	GO:0048754	branching morphogenesis of an epithelial tube	2/111	134/17666	0.20595	0.546088	ENSRNOG00000013867/ENSRNOG00000005639	Fgf1/Ar	2
BP	GO:0018209	peptidyl-serine modification	3/111	249/17666	0.206352	0.546088	ENSRNOG00000059714/ENSRNOG00000027002/ENSRNOG00000017427	LOC103692716/NEWGENE_1310139/Pfn2	3
BP	GO:0023061	signal release	4/111	372/17666	0.20638	0.546088	ENSRNOG00000037467/ENSRNOG00000056462/ENSRNOG00000017427/ENSRNOG00000004753	Ffar3/Tmf1/Pfn2/Napb	4
BP	GO:0009583	detection of light stimulus	1/111	37/17666	0.208205	0.546088	ENSRNOG00000008053	Atp8a2	1
BP	GO:0045104	intermediate filament cytoskeleton organization	1/111	37/17666	0.208205	0.546088	ENSRNOG00000008053	Atp8a2	1
BP	GO:0048846	axon extension involved in axon guidance	1/111	37/17666	0.208205	0.546088	ENSRNOG00000004812	Sema6d	1
BP	GO:0097035	regulation of membrane lipid distribution	1/111	37/17666	0.208205	0.546088	ENSRNOG00000008053	Atp8a2	1
BP	GO:0097178	ruffle assembly	1/111	37/17666	0.208205	0.546088	ENSRNOG00000017427	Pfn2	1
BP	GO:1902284	neuron projection extension involved in neuron projection guidance	1/111	37/17666	0.208205	0.546088	ENSRNOG00000004812	Sema6d	1
BP	GO:1902930	regulation of alcohol biosynthetic process	1/111	37/17666	0.208205	0.546088	ENSRNOG00000013867	Fgf1	1
BP	GO:2000134	negative regulation of G1/S transition of mitotic cell cycle	1/111	37/17666	0.208205	0.546088	ENSRNOG00000018391	Cdk2ap2	1
BP	GO:2000351	regulation of endothelial cell apoptotic process	1/111	37/17666	0.208205	0.546088	ENSRNOG00000006857	AABR07060833.1	1
BP	GO:0060627	regulation of vesicle-mediated transport	4/111	374/17666	0.208989	0.547197	ENSRNOG00000049641/ENSRNOG00000050104/ENSRNOG00000017427/ENSRNOG00000004753	Rab29/LOC108348122/Pfn2/Napb	4
BP	GO:0043524	negative regulation of neuron apoptotic process	2/111	136/17666	0.210542	0.549365	ENSRNOG00000010589/ENSRNOG00000006857	LOC103689968/AABR07060833.1	2
BP	GO:0046683	response to organophosphorus	2/111	136/17666	0.210542	0.549365	ENSRNOG00000013874/ENSRNOG00000008479	LOC100360522/Slc8a1	2
BP	GO:0006417	regulation of translation	3/111	252/17666	0.211225	0.5502	ENSRNOG00000013874/ENSRNOG00000005975/ENSRNOG00000013271	LOC100360522/LOC100362027/Ireb2	3
BP	GO:0071478	cellular response to radiation	2/111	137/17666	0.212841	0.551179	ENSRNOG00000016038/ENSRNOG00000014272	Mgmt/Rpl35	2
BP	GO:0032722	positive regulation of chemokine production	1/111	38/17666	0.21319	0.551179	ENSRNOG00000037467	Ffar3	1
BP	GO:0048806	genitalia development	1/111	38/17666	0.21319	0.551179	ENSRNOG00000005639	Ar	1
BP	GO:1901998	toxin transport	1/111	38/17666	0.21319	0.551179	ENSRNOG00000049641	Rab29	1
BP	GO:0001822	kidney development	3/111	254/17666	0.214487	0.551179	ENSRNOG00000019973/ENSRNOG00000037600/ENSRNOG00000013867	Arl3/Sim1/Fgf1	3
BP	GO:1990778	protein localization to cell periphery	3/111	256/17666	0.217761	0.551179	ENSRNOG00000050104/ENSRNOG00000017941/ENSRNOG00000005639	LOC108348122/Optn/Ar	3
BP	GO:0001754	eye photoreceptor cell differentiation	1/111	39/17666	0.218145	0.551179	ENSRNOG00000039107	Mfrp	1
BP	GO:0002833	positive regulation of response to biotic stimulus	1/111	39/17666	0.218145	0.551179	ENSRNOG00000017941	Optn	1
BP	GO:0010659	cardiac muscle cell apoptotic process	1/111	39/17666	0.218145	0.551179	ENSRNOG00000059714	LOC103692716	1
BP	GO:0014888	striated muscle adaptation	1/111	39/17666	0.218145	0.551179	ENSRNOG00000013271	Ireb2	1
BP	GO:0046622	positive regulation of organ growth	1/111	39/17666	0.218145	0.551179	ENSRNOG00000014248	Erbb4	1
BP	GO:0050919	negative chemotaxis	1/111	39/17666	0.218145	0.551179	ENSRNOG00000004812	Sema6d	1
BP	GO:0055025	positive regulation of cardiac muscle tissue development	1/111	39/17666	0.218145	0.551179	ENSRNOG00000014248	Erbb4	1
BP	GO:0060042	retina morphogenesis in camera-type eye	1/111	39/17666	0.218145	0.551179	ENSRNOG00000008053	Atp8a2	1
BP	GO:0070169	positive regulation of biomineral tissue development	1/111	39/17666	0.218145	0.551179	ENSRNOG00000008479	Slc8a1	1
BP	GO:0071526	semaphorin-plexin signaling pathway	1/111	39/17666	0.218145	0.551179	ENSRNOG00000004812	Sema6d	1
BP	GO:1902807	negative regulation of cell cycle G1/S phase transition	1/111	39/17666	0.218145	0.551179	ENSRNOG00000018391	Cdk2ap2	1
BP	GO:2001222	regulation of neuron migration	1/111	39/17666	0.218145	0.551179	ENSRNOG00000014248	Erbb4	1
BP	GO:0050768	negative regulation of neurogenesis	3/111	257/17666	0.219402	0.552568	ENSRNOG00000049641/ENSRNOG00000014248/ENSRNOG00000004812	Rab29/Erbb4/Sema6d	3
BP	GO:1905475	regulation of protein localization to membrane	2/111	140/17666	0.219756	0.552568	ENSRNOG00000050104/ENSRNOG00000005639	LOC108348122/Ar	2
BP	GO:0010977	negative regulation of neuron projection development	2/111	141/17666	0.222065	0.552568	ENSRNOG00000049641/ENSRNOG00000004812	Rab29/Sema6d	2
BP	GO:0017157	regulation of exocytosis	2/111	141/17666	0.222065	0.552568	ENSRNOG00000017427/ENSRNOG00000004753	Pfn2/Napb	2
BP	GO:0051271	negative regulation of cellular component movement	3/111	259/17666	0.222692	0.552568	ENSRNOG00000017427/ENSRNOG00000014248/ENSRNOG00000004812	Pfn2/Erbb4/Sema6d	3
BP	GO:0002720	positive regulation of cytokine production involved in immune response	1/111	40/17666	0.223068	0.552568	ENSRNOG00000037467	Ffar3	1
BP	GO:0010658	striated muscle cell apoptotic process	1/111	40/17666	0.223068	0.552568	ENSRNOG00000059714	LOC103692716	1
BP	GO:0017001	antibiotic catabolic process	1/111	40/17666	0.223068	0.552568	ENSRNOG00000045989	Hba-a3	1
BP	GO:0032515	negative regulation of phosphoprotein phosphatase activity	1/111	40/17666	0.223068	0.552568	ENSRNOG00000036827	Ppp1r1a	1
BP	GO:0042755	eating behavior	1/111	40/17666	0.223068	0.552568	ENSRNOG00000008053	Atp8a2	1
BP	GO:0060443	mammary gland morphogenesis	1/111	40/17666	0.223068	0.552568	ENSRNOG00000005639	Ar	1
BP	GO:0060999	positive regulation of dendritic spine development	1/111	40/17666	0.223068	0.552568	ENSRNOG00000004676	Pak3	1
BP	GO:0010976	positive regulation of neuron projection development	3/111	260/17666	0.22434	0.553997	ENSRNOG00000008053/ENSRNOG00000006857/ENSRNOG00000004676	Atp8a2/AABR07060833.1/Pak3	3
BP	GO:0120032	regulation of plasma membrane bounded cell projection assembly	2/111	142/17666	0.224376	0.553997	ENSRNOG00000059714/ENSRNOG00000017427	LOC103692716/Pfn2	2
BP	GO:0000470	maturation of LSU-rRNA	1/111	41/17666	0.227961	0.558302	ENSRNOG00000014272	Rpl35	1
BP	GO:0030521	androgen receptor signaling pathway	1/111	41/17666	0.227961	0.558302	ENSRNOG00000005639	Ar	1
BP	GO:0045933	positive regulation of muscle contraction	1/111	41/17666	0.227961	0.558302	ENSRNOG00000059714	LOC103692716	1
BP	GO:0072577	endothelial cell apoptotic process	1/111	41/17666	0.227961	0.558302	ENSRNOG00000006857	AABR07060833.1	1
BP	GO:1903428	positive regulation of reactive oxygen species biosynthetic process	1/111	41/17666	0.227961	0.558302	ENSRNOG00000059714	LOC103692716	1
BP	GO:0006839	mitochondrial transport	2/111	144/17666	0.229004	0.55905	ENSRNOG00000018791/ENSRNOG00000016751	Dnlz/Slc25a28	2
BP	GO:0060491	regulation of cell projection assembly	2/111	144/17666	0.229004	0.55905	ENSRNOG00000059714/ENSRNOG00000017427	LOC103692716/Pfn2	2
BP	GO:0043112	receptor metabolic process	2/111	145/17666	0.231321	0.561145	ENSRNOG00000049641/ENSRNOG00000017941	Rab29/Optn	2
BP	GO:0006749	glutathione metabolic process	1/111	42/17666	0.232823	0.561145	ENSRNOG00000047697	Ggt1	1
BP	GO:0043618	regulation of transcription from RNA polymerase II promoter in response to stress	1/111	42/17666	0.232823	0.561145	ENSRNOG00000001582	Bach1	1
BP	GO:0045103	intermediate filament-based process	1/111	42/17666	0.232823	0.561145	ENSRNOG00000008053	Atp8a2	1
BP	GO:0046580	negative regulation of Ras protein signal transduction	1/111	42/17666	0.232823	0.561145	ENSRNOG00000013851	Spry4	1
BP	GO:0055078	sodium ion homeostasis	1/111	42/17666	0.232823	0.561145	ENSRNOG00000008479	Slc8a1	1
BP	GO:0061951	establishment of protein localization to plasma membrane	1/111	42/17666	0.232823	0.561145	ENSRNOG00000017941	Optn	1
BP	GO:1903793	positive regulation of anion transport	1/111	42/17666	0.232823	0.561145	ENSRNOG00000008053	Atp8a2	1
BP	GO:0030833	regulation of actin filament polymerization	2/111	146/17666	0.233639	0.562217	ENSRNOG00000017427/ENSRNOG00000004676	Pfn2/Pak3	2
BP	GO:0043010	camera-type eye development	3/111	268/17666	0.237614	0.562945	ENSRNOG00000039107/ENSRNOG00000010378/ENSRNOG00000008053	Mfrp/Slc4a5/Atp8a2	3
BP	GO:0014911	positive regulation of smooth muscle cell migration	1/111	43/17666	0.237655	0.562945	ENSRNOG00000004812	Sema6d	1
BP	GO:0030517	negative regulation of axon extension	1/111	43/17666	0.237655	0.562945	ENSRNOG00000004812	Sema6d	1
BP	GO:0030520	intracellular estrogen receptor signaling pathway	1/111	43/17666	0.237655	0.562945	ENSRNOG00000005639	Ar	1
BP	GO:0042307	positive regulation of protein import into nucleus	1/111	43/17666	0.237655	0.562945	ENSRNOG00000059714	LOC103692716	1
BP	GO:0044743	protein transmembrane import into intracellular organelle	1/111	43/17666	0.237655	0.562945	ENSRNOG00000018791	Dnlz	1
BP	GO:0046326	positive regulation of glucose import	1/111	43/17666	0.237655	0.562945	ENSRNOG00000037467	Ffar3	1
BP	GO:0050854	regulation of antigen receptor-mediated signaling pathway	1/111	43/17666	0.237655	0.562945	ENSRNOG00000049641	Rab29	1
BP	GO:1902667	regulation of axon guidance	1/111	43/17666	0.237655	0.562945	ENSRNOG00000004812	Sema6d	1
BP	GO:1902743	regulation of lamellipodium organization	1/111	43/17666	0.237655	0.562945	ENSRNOG00000059714	LOC103692716	1
BP	GO:0045333	cellular respiration	2/111	148/17666	0.238279	0.563544	ENSRNOG00000023387/ENSRNOG00000013271	LOC679739/Ireb2	2
BP	GO:0040013	negative regulation of locomotion	3/111	269/17666	0.239283	0.565036	ENSRNOG00000017427/ENSRNOG00000014248/ENSRNOG00000004812	Pfn2/Erbb4/Sema6d	3
BP	GO:0015698	inorganic anion transport	2/111	149/17666	0.240602	0.567216	ENSRNOG00000010378/ENSRNOG00000003313	Slc4a5/Glra2	2
BP	GO:0072001	renal system development	3/111	270/17666	0.240954	0.567216	ENSRNOG00000019973/ENSRNOG00000037600/ENSRNOG00000013867	Arl3/Sim1/Fgf1	3
BP	GO:0016574	histone ubiquitination	1/111	44/17666	0.242457	0.567229	ENSRNOG00000048411	Uhrf1	1
BP	GO:0042531	positive regulation of tyrosine phosphorylation of STAT protein	1/111	44/17666	0.242457	0.567229	ENSRNOG00000014248	Erbb4	1
BP	GO:0043620	regulation of DNA-templated transcription in response to stress	1/111	44/17666	0.242457	0.567229	ENSRNOG00000001582	Bach1	1
BP	GO:0060038	cardiac muscle cell proliferation	1/111	44/17666	0.242457	0.567229	ENSRNOG00000014248	Erbb4	1
BP	GO:0031396	regulation of protein ubiquitination	2/111	151/17666	0.24525	0.569535	ENSRNOG00000052837/ENSRNOG00000010859	Dcun1d2/Zyg11b	2
BP	GO:2000027	regulation of animal organ morphogenesis	2/111	151/17666	0.24525	0.569535	ENSRNOG00000013867/ENSRNOG00000005639	Fgf1/Ar	2
BP	GO:0051961	negative regulation of nervous system development	3/111	273/17666	0.24598	0.569535	ENSRNOG00000049641/ENSRNOG00000014248/ENSRNOG00000004812	Rab29/Erbb4/Sema6d	3
BP	GO:0002532	production of molecular mediator involved in inflammatory response	1/111	45/17666	0.247228	0.569535	ENSRNOG00000011016	Slc7a2	1
BP	GO:0006893	Golgi to plasma membrane transport	1/111	45/17666	0.247228	0.569535	ENSRNOG00000017941	Optn	1
BP	GO:0034394	protein localization to cell surface	1/111	45/17666	0.247228	0.569535	ENSRNOG00000014248	Erbb4	1
BP	GO:0048247	lymphocyte chemotaxis	1/111	45/17666	0.247228	0.569535	ENSRNOG00000011984	Cxcl14	1
BP	GO:0048512	circadian behavior	1/111	45/17666	0.247228	0.569535	ENSRNOG00000015550	Ptgds	1
BP	GO:1904591	positive regulation of protein import	1/111	45/17666	0.247228	0.569535	ENSRNOG00000059714	LOC103692716	1
BP	GO:0001889	liver development	2/111	152/17666	0.247575	0.569535	ENSRNOG00000019578/ENSRNOG00000005975	Rps16/LOC100362027	2
BP	GO:0006457	protein folding	2/111	152/17666	0.247575	0.569535	ENSRNOG00000018791/ENSRNOG00000059714	Dnlz/LOC103692716	2
BP	GO:0021953	central nervous system neuron differentiation	2/111	153/17666	0.249901	0.570713	ENSRNOG00000059714/ENSRNOG00000014248	LOC103692716/Erbb4	2
BP	GO:0007622	rhythmic behavior	1/111	46/17666	0.25197	0.570713	ENSRNOG00000015550	Ptgds	1
BP	GO:0009409	response to cold	1/111	46/17666	0.25197	0.570713	ENSRNOG00000059714	LOC103692716	1
BP	GO:0010043	response to zinc ion	1/111	46/17666	0.25197	0.570713	ENSRNOG00000013271	Ireb2	1
BP	GO:0010676	positive regulation of cellular carbohydrate metabolic process	1/111	46/17666	0.25197	0.570713	ENSRNOG00000043006	Epm2aip1	1
BP	GO:0031529	ruffle organization	1/111	46/17666	0.25197	0.570713	ENSRNOG00000017427	Pfn2	1
BP	GO:0035308	negative regulation of protein dephosphorylation	1/111	46/17666	0.25197	0.570713	ENSRNOG00000036827	Ppp1r1a	1
BP	GO:0042440	pigment metabolic process	1/111	46/17666	0.25197	0.570713	ENSRNOG00000013271	Ireb2	1
BP	GO:0045661	regulation of myoblast differentiation	1/111	46/17666	0.25197	0.570713	ENSRNOG00000011984	Cxcl14	1
BP	GO:0045776	negative regulation of blood pressure	1/111	46/17666	0.25197	0.570713	ENSRNOG00000037467	Ffar3	1
BP	GO:0048639	positive regulation of developmental growth	2/111	154/17666	0.252228	0.570713	ENSRNOG00000014248/ENSRNOG00000008053	Erbb4/Atp8a2	2
BP	GO:0061008	hepaticobiliary system development	2/111	155/17666	0.254556	0.575121	ENSRNOG00000019578/ENSRNOG00000005975	Rps16/LOC100362027	2
BP	GO:0051496	positive regulation of stress fiber assembly	1/111	47/17666	0.256683	0.578827	ENSRNOG00000017427	Pfn2	1
BP	GO:1990138	neuron projection extension	2/111	157/17666	0.259212	0.578827	ENSRNOG00000059714/ENSRNOG00000004812	LOC103692716/Sema6d	2
BP	GO:0002673	regulation of acute inflammatory response	1/111	48/17666	0.261366	0.578827	ENSRNOG00000037467	Ffar3	1
BP	GO:0006826	iron ion transport	1/111	48/17666	0.261366	0.578827	ENSRNOG00000016751	Slc25a28	1
BP	GO:0009880	embryonic pattern specification	1/111	48/17666	0.261366	0.578827	ENSRNOG00000014248	Erbb4	1
BP	GO:0021879	forebrain neuron differentiation	1/111	48/17666	0.261366	0.578827	ENSRNOG00000014248	Erbb4	1
BP	GO:0032781	positive regulation of ATPase activity	1/111	48/17666	0.261366	0.578827	ENSRNOG00000017427	Pfn2	1
BP	GO:0042743	hydrogen peroxide metabolic process	1/111	48/17666	0.261366	0.578827	ENSRNOG00000045989	Hba-a3	1
BP	GO:0045739	positive regulation of DNA repair	1/111	48/17666	0.261366	0.578827	ENSRNOG00000016038	Mgmt	1
BP	GO:0051058	negative regulation of small GTPase mediated signal transduction	1/111	48/17666	0.261366	0.578827	ENSRNOG00000013851	Spry4	1
BP	GO:0071242	cellular response to ammonium ion	1/111	48/17666	0.261366	0.578827	ENSRNOG00000046972	Chrm2	1
BP	GO:0098900	regulation of action potential	1/111	48/17666	0.261366	0.578827	ENSRNOG00000037467	Ffar3	1
BP	GO:1902475	L-alpha-amino acid transmembrane transport	1/111	48/17666	0.261366	0.578827	ENSRNOG00000011016	Slc7a2	1
BP	GO:0014074	response to purine-containing compound	2/111	158/17666	0.261541	0.578827	ENSRNOG00000013874/ENSRNOG00000008479	LOC100360522/Slc8a1	2
BP	GO:0035265	organ growth	2/111	159/17666	0.26387	0.58075	ENSRNOG00000014248/ENSRNOG00000005639	Erbb4/Ar	2
BP	GO:0006940	regulation of smooth muscle contraction	1/111	49/17666	0.266019	0.58075	ENSRNOG00000046972	Chrm2	1
BP	GO:0050810	regulation of steroid biosynthetic process	1/111	49/17666	0.266019	0.58075	ENSRNOG00000013867	Fgf1	1
BP	GO:0050922	negative regulation of chemotaxis	1/111	49/17666	0.266019	0.58075	ENSRNOG00000004812	Sema6d	1
BP	GO:0060997	dendritic spine morphogenesis	1/111	49/17666	0.266019	0.58075	ENSRNOG00000004676	Pak3	1
BP	GO:0071398	cellular response to fatty acid	1/111	49/17666	0.266019	0.58075	ENSRNOG00000037467	Ffar3	1
BP	GO:0030041	actin filament polymerization	2/111	160/17666	0.266199	0.58075	ENSRNOG00000017427/ENSRNOG00000004676	Pfn2/Pak3	2
BP	GO:0045055	regulated exocytosis	2/111	160/17666	0.266199	0.58075	ENSRNOG00000017427/ENSRNOG00000004753	Pfn2/Napb	2
BP	GO:0009161	ribonucleoside monophosphate metabolic process	3/111	285/17666	0.266241	0.58075	ENSRNOG00000023387/ENSRNOG00000021552/ENSRNOG00000016000	LOC679739/Uprt/LOC100911417	3
BP	GO:0034248	regulation of cellular amide metabolic process	3/111	285/17666	0.266241	0.58075	ENSRNOG00000013874/ENSRNOG00000005975/ENSRNOG00000013271	LOC100360522/LOC100362027/Ireb2	3
BP	GO:0050878	regulation of body fluid levels	3/111	287/17666	0.269639	0.586137	ENSRNOG00000021552/ENSRNOG00000014248/ENSRNOG00000010378	Uprt/Erbb4/Slc4a5	3
BP	GO:0055021	regulation of cardiac muscle tissue growth	1/111	50/17666	0.270644	0.586137	ENSRNOG00000014248	Erbb4	1
BP	GO:0060986	endocrine hormone secretion	1/111	50/17666	0.270644	0.586137	ENSRNOG00000056462	Tmf1	1
BP	GO:1901570	fatty acid derivative biosynthetic process	1/111	50/17666	0.270644	0.586137	ENSRNOG00000015550	Ptgds	1
BP	GO:2000242	negative regulation of reproductive process	1/111	50/17666	0.270644	0.586137	ENSRNOG00000015550	Ptgds	1
BP	GO:0008064	regulation of actin polymerization or depolymerization	2/111	163/17666	0.273187	0.589121	ENSRNOG00000017427/ENSRNOG00000004676	Pfn2/Pak3	2
BP	GO:0030832	regulation of actin filament length	2/111	163/17666	0.273187	0.589121	ENSRNOG00000017427/ENSRNOG00000004676	Pfn2/Pak3	2
BP	GO:0032388	positive regulation of intracellular transport	2/111	163/17666	0.273187	0.589121	ENSRNOG00000049641/ENSRNOG00000059714	Rab29/LOC103692716	2
BP	GO:0045428	regulation of nitric oxide biosynthetic process	1/111	51/17666	0.27524	0.589947	ENSRNOG00000059714	LOC103692716	1
BP	GO:0060688	regulation of morphogenesis of a branching structure	1/111	51/17666	0.27524	0.589947	ENSRNOG00000005639	Ar	1
BP	GO:2000401	regulation of lymphocyte migration	1/111	51/17666	0.27524	0.589947	ENSRNOG00000011984	Cxcl14	1
BP	GO:0006006	glucose metabolic process	2/111	164/17666	0.275516	0.589947	ENSRNOG00000050315/ENSRNOG00000043006	Dcxr/Epm2aip1	2
BP	GO:0050679	positive regulation of epithelial cell proliferation	2/111	164/17666	0.275516	0.589947	ENSRNOG00000013867/ENSRNOG00000005639	Fgf1/Ar	2
BP	GO:0009141	nucleoside triphosphate metabolic process	3/111	291/17666	0.27645	0.591112	ENSRNOG00000023387/ENSRNOG00000017412/ENSRNOG00000016000	LOC679739/AABR07001512.1/LOC100911417	3
BP	GO:0030837	negative regulation of actin filament polymerization	1/111	52/17666	0.279807	0.595711	ENSRNOG00000017427	Pfn2	1
BP	GO:0042446	hormone biosynthetic process	1/111	52/17666	0.279807	0.595711	ENSRNOG00000037467	Ffar3	1
BP	GO:0061138	morphogenesis of a branching epithelium	2/111	166/17666	0.280173	0.595711	ENSRNOG00000013867/ENSRNOG00000005639	Fgf1/Ar	2
BP	GO:0070507	regulation of microtubule cytoskeleton organization	2/111	166/17666	0.280173	0.595711	ENSRNOG00000018391/ENSRNOG00000050104	Cdk2ap2/LOC108348122	2
BP	GO:0022411	cellular component disassembly	3/111	294/17666	0.281571	0.597078	ENSRNOG00000017941/ENSRNOG00000010589/ENSRNOG00000004753	Optn/LOC103689968/Napb	3
BP	GO:0090150	establishment of protein localization to membrane	2/111	167/17666	0.282501	0.597078	ENSRNOG00000025055/ENSRNOG00000017941	Zdhhc19/Optn	2
BP	GO:0010633	negative regulation of epithelial cell migration	1/111	53/17666	0.284345	0.597078	ENSRNOG00000017427	Pfn2	1
BP	GO:0042509	regulation of tyrosine phosphorylation of STAT protein	1/111	53/17666	0.284345	0.597078	ENSRNOG00000014248	Erbb4	1
BP	GO:0046834	lipid phosphorylation	1/111	53/17666	0.284345	0.597078	ENSRNOG00000002338	Dgke	1
BP	GO:1901617	organic hydroxy compound biosynthetic process	2/111	168/17666	0.284828	0.597078	ENSRNOG00000019751/ENSRNOG00000013867	Cyb5r2/Fgf1	2
BP	GO:0010721	negative regulation of cell development	3/111	297/17666	0.2867	0.597078	ENSRNOG00000049641/ENSRNOG00000014248/ENSRNOG00000004812	Rab29/Erbb4/Sema6d	3
BP	GO:0051650	establishment of vesicle localization	2/111	169/17666	0.287154	0.597078	ENSRNOG00000017427/ENSRNOG00000004753	Pfn2/Napb	2
BP	GO:0050769	positive regulation of neurogenesis	4/111	432/17666	0.28806	0.597078	ENSRNOG00000030069/ENSRNOG00000008053/ENSRNOG00000006857/ENSRNOG00000004676	Faim/Atp8a2/AABR07060833.1/Pak3	4
BP	GO:0001658	branching involved in ureteric bud morphogenesis	1/111	54/17666	0.288855	0.597078	ENSRNOG00000013867	Fgf1	1
BP	GO:0030850	prostate gland development	1/111	54/17666	0.288855	0.597078	ENSRNOG00000005639	Ar	1
BP	GO:0032642	regulation of chemokine production	1/111	54/17666	0.288855	0.597078	ENSRNOG00000037467	Ffar3	1
BP	GO:0033692	cellular polysaccharide biosynthetic process	1/111	54/17666	0.288855	0.597078	ENSRNOG00000043006	Epm2aip1	1
BP	GO:0051781	positive regulation of cell division	1/111	54/17666	0.288855	0.597078	ENSRNOG00000013867	Fgf1	1
BP	GO:0060420	regulation of heart growth	1/111	54/17666	0.288855	0.597078	ENSRNOG00000014248	Erbb4	1
BP	GO:0070509	calcium ion import	1/111	54/17666	0.288855	0.597078	ENSRNOG00000008479	Slc8a1	1
BP	GO:1901607	alpha-amino acid biosynthetic process	1/111	54/17666	0.288855	0.597078	ENSRNOG00000015267	Aldh18a1	1
BP	GO:2000779	regulation of double-strand break repair	1/111	54/17666	0.288855	0.597078	ENSRNOG00000016038	Mgmt	1
BP	GO:0007249	I-kappaB kinase/NF-kappaB signaling	2/111	170/17666	0.28948	0.597078	ENSRNOG00000030069/ENSRNOG00000017941	Faim/Optn	2
BP	GO:0008361	regulation of cell size	2/111	170/17666	0.28948	0.597078	ENSRNOG00000059714/ENSRNOG00000004812	LOC103692716/Sema6d	2
BP	GO:0034404	nucleobase-containing small molecule biosynthetic process	2/111	170/17666	0.28948	0.597078	ENSRNOG00000021552/ENSRNOG00000017412	Uprt/AABR07001512.1	2
BP	GO:0050770	regulation of axonogenesis	2/111	170/17666	0.28948	0.597078	ENSRNOG00000004812/ENSRNOG00000004676	Sema6d/Pak3	2
BP	GO:0003407	neural retina development	1/111	55/17666	0.293337	0.601758	ENSRNOG00000008053	Atp8a2	1
BP	GO:0007260	tyrosine phosphorylation of STAT protein	1/111	55/17666	0.293337	0.601758	ENSRNOG00000014248	Erbb4	1
BP	GO:0045913	positive regulation of carbohydrate metabolic process	1/111	55/17666	0.293337	0.601758	ENSRNOG00000043006	Epm2aip1	1
BP	GO:1903078	positive regulation of protein localization to plasma membrane	1/111	55/17666	0.293337	0.601758	ENSRNOG00000050104	LOC108348122	1
BP	GO:0048863	stem cell differentiation	2/111	173/17666	0.296452	0.60197	ENSRNOG00000014248/ENSRNOG00000004812	Erbb4/Sema6d	2
BP	GO:0006879	cellular iron ion homeostasis	1/111	56/17666	0.297791	0.60197	ENSRNOG00000013271	Ireb2	1
BP	GO:0009247	glycolipid biosynthetic process	1/111	56/17666	0.297791	0.60197	ENSRNOG00000037984	LOC103689999	1
BP	GO:0010822	positive regulation of mitochondrion organization	1/111	56/17666	0.297791	0.60197	ENSRNOG00000017941	Optn	1
BP	GO:0030500	regulation of bone mineralization	1/111	56/17666	0.297791	0.60197	ENSRNOG00000008479	Slc8a1	1
BP	GO:0140029	exocytic process	1/111	56/17666	0.297791	0.60197	ENSRNOG00000004753	Napb	1
BP	GO:1903670	regulation of sprouting angiogenesis	1/111	56/17666	0.297791	0.60197	ENSRNOG00000013867	Fgf1	1
BP	GO:1902903	regulation of supramolecular fiber organization	3/111	304/17666	0.298698	0.60197	ENSRNOG00000050104/ENSRNOG00000017427/ENSRNOG00000004676	LOC108348122/Pfn2/Pak3	3
BP	GO:0009156	ribonucleoside monophosphate biosynthetic process	2/111	175/17666	0.301095	0.60197	ENSRNOG00000021552/ENSRNOG00000016000	Uprt/LOC100911417	2
BP	GO:0000422	autophagy of mitochondrion	1/111	57/17666	0.302218	0.60197	ENSRNOG00000017941	Optn	1
BP	GO:0006626	protein targeting to mitochondrion	1/111	57/17666	0.302218	0.60197	ENSRNOG00000018791	Dnlz	1
BP	GO:0043407	negative regulation of MAP kinase activity	1/111	57/17666	0.302218	0.60197	ENSRNOG00000013851	Spry4	1
BP	GO:0043525	positive regulation of neuron apoptotic process	1/111	57/17666	0.302218	0.60197	ENSRNOG00000004676	Pak3	1
BP	GO:0050829	defense response to Gram-negative bacterium	1/111	57/17666	0.302218	0.60197	ENSRNOG00000017941	Optn	1
BP	GO:0051865	protein autoubiquitination	1/111	57/17666	0.302218	0.60197	ENSRNOG00000048411	Uhrf1	1
BP	GO:0061726	mitochondrion disassembly	1/111	57/17666	0.302218	0.60197	ENSRNOG00000017941	Optn	1
BP	GO:0065002	intracellular protein transmembrane transport	1/111	57/17666	0.302218	0.60197	ENSRNOG00000018791	Dnlz	1
BP	GO:0071300	cellular response to retinoic acid	1/111	57/17666	0.302218	0.60197	ENSRNOG00000013271	Ireb2	1
BP	GO:0048839	inner ear development	2/111	177/17666	0.305734	0.60197	ENSRNOG00000011984/ENSRNOG00000008053	Cxcl14/Atp8a2	2
BP	GO:1903320	regulation of protein modification by small protein conjugation or removal	2/111	177/17666	0.305734	0.60197	ENSRNOG00000052837/ENSRNOG00000010859	Dcun1d2/Zyg11b	2
BP	GO:0007264	small GTPase mediated signal transduction	4/111	445/17666	0.306425	0.60197	ENSRNOG00000049641/ENSRNOG00000019973/ENSRNOG00000005034/ENSRNOG00000013851	Rab29/Arl3/Arhgef25/Spry4	4
BP	GO:0000271	polysaccharide biosynthetic process	1/111	58/17666	0.306616	0.60197	ENSRNOG00000043006	Epm2aip1	1
BP	GO:0008652	cellular amino acid biosynthetic process	1/111	58/17666	0.306616	0.60197	ENSRNOG00000015267	Aldh18a1	1
BP	GO:0014068	positive regulation of phosphatidylinositol 3-kinase signaling	1/111	58/17666	0.306616	0.60197	ENSRNOG00000014248	Erbb4	1
BP	GO:0014855	striated muscle cell proliferation	1/111	58/17666	0.306616	0.60197	ENSRNOG00000014248	Erbb4	1
BP	GO:0021872	forebrain generation of neurons	1/111	58/17666	0.306616	0.60197	ENSRNOG00000014248	Erbb4	1
BP	GO:0032233	positive regulation of actin filament bundle assembly	1/111	58/17666	0.306616	0.60197	ENSRNOG00000017427	Pfn2	1
BP	GO:0032602	chemokine production	1/111	58/17666	0.306616	0.60197	ENSRNOG00000037467	Ffar3	1
BP	GO:0042116	macrophage activation	1/111	58/17666	0.306616	0.60197	ENSRNOG00000011016	Slc7a2	1
BP	GO:1990090	cellular response to nerve growth factor stimulus	1/111	58/17666	0.306616	0.60197	ENSRNOG00000026716	LOC100364457	1
BP	GO:0001763	morphogenesis of a branching structure	2/111	178/17666	0.308051	0.60197	ENSRNOG00000013867/ENSRNOG00000005639	Fgf1/Ar	2
BP	GO:0010632	regulation of epithelial cell migration	2/111	178/17666	0.308051	0.60197	ENSRNOG00000017427/ENSRNOG00000013867	Pfn2/Fgf1	2
BP	GO:0033157	regulation of intracellular protein transport	2/111	178/17666	0.308051	0.60197	ENSRNOG00000049641/ENSRNOG00000059714	Rab29/LOC103692716	2
BP	GO:0008610	lipid biosynthetic process	4/111	448/17666	0.310683	0.60197	ENSRNOG00000019751/ENSRNOG00000015550/ENSRNOG00000037984/ENSRNOG00000013867	Cyb5r2/Ptgds/LOC103689999/Fgf1	4
BP	GO:0034644	cellular response to UV	1/111	59/17666	0.310987	0.60197	ENSRNOG00000014272	Rpl35	1
BP	GO:0042246	tissue regeneration	1/111	59/17666	0.310987	0.60197	ENSRNOG00000014248	Erbb4	1
BP	GO:2000573	positive regulation of DNA biosynthetic process	1/111	59/17666	0.310987	0.60197	ENSRNOG00000004676	Pak3	1
BP	GO:0051648	vesicle localization	2/111	180/17666	0.312681	0.60197	ENSRNOG00000017427/ENSRNOG00000004753	Pfn2/Napb	2
BP	GO:0071804	cellular potassium ion transport	2/111	180/17666	0.312681	0.60197	ENSRNOG00000009265/ENSRNOG00000004150	Kcnk9/Slc9a7	2
BP	GO:0071805	potassium ion transmembrane transport	2/111	180/17666	0.312681	0.60197	ENSRNOG00000009265/ENSRNOG00000004150	Kcnk9/Slc9a7	2
BP	GO:0009165	nucleotide biosynthetic process	3/111	313/17666	0.314167	0.60197	ENSRNOG00000021552/ENSRNOG00000017412/ENSRNOG00000016000	Uprt/AABR07001512.1/LOC100911417	3
BP	GO:0002064	epithelial cell development	2/111	181/17666	0.314993	0.60197	ENSRNOG00000010378/ENSRNOG00000005639	Slc4a5/Ar	2
BP	GO:0030032	lamellipodium assembly	1/111	60/17666	0.315331	0.60197	ENSRNOG00000059714	LOC103692716	1
BP	GO:0032088	negative regulation of NF-kappaB transcription factor activity	1/111	60/17666	0.315331	0.60197	ENSRNOG00000020117	LOC108348098	1
BP	GO:0045844	positive regulation of striated muscle tissue development	1/111	60/17666	0.315331	0.60197	ENSRNOG00000014248	Erbb4	1
BP	GO:0048636	positive regulation of muscle organ development	1/111	60/17666	0.315331	0.60197	ENSRNOG00000014248	Erbb4	1
BP	GO:0050433	regulation of catecholamine secretion	1/111	60/17666	0.315331	0.60197	ENSRNOG00000037467	Ffar3	1
BP	GO:0060675	ureteric bud morphogenesis	1/111	60/17666	0.315331	0.60197	ENSRNOG00000013867	Fgf1	1
BP	GO:1901264	carbohydrate derivative transport	1/111	60/17666	0.315331	0.60197	ENSRNOG00000061832	Slc35a3	1
BP	GO:2000243	positive regulation of reproductive process	1/111	60/17666	0.315331	0.60197	ENSRNOG00000005639	Ar	1
BP	GO:0001654	eye development	3/111	314/17666	0.315888	0.60197	ENSRNOG00000039107/ENSRNOG00000010378/ENSRNOG00000008053	Mfrp/Slc4a5/Atp8a2	3
BP	GO:0150063	visual system development	3/111	314/17666	0.315888	0.60197	ENSRNOG00000039107/ENSRNOG00000010378/ENSRNOG00000008053	Mfrp/Slc4a5/Atp8a2	3
BP	GO:0034764	positive regulation of transmembrane transport	2/111	182/17666	0.317304	0.60197	ENSRNOG00000037467/ENSRNOG00000050104	Ffar3/LOC108348122	2
BP	GO:1901293	nucleoside phosphate biosynthetic process	3/111	315/17666	0.317608	0.60197	ENSRNOG00000021552/ENSRNOG00000017412/ENSRNOG00000016000	Uprt/AABR07001512.1/LOC100911417	3
BP	GO:0043406	positive regulation of MAP kinase activity	2/111	183/17666	0.319613	0.60197	ENSRNOG00000013867/ENSRNOG00000004676	Fgf1/Pak3	2
BP	GO:1901215	negative regulation of neuron death	2/111	183/17666	0.319613	0.60197	ENSRNOG00000010589/ENSRNOG00000006857	LOC103689968/AABR07060833.1	2
BP	GO:0015807	L-amino acid transport	1/111	61/17666	0.319648	0.60197	ENSRNOG00000011016	Slc7a2	1
BP	GO:0032482	Rab protein signal transduction	1/111	61/17666	0.319648	0.60197	ENSRNOG00000049641	Rab29	1
BP	GO:0042220	response to cocaine	1/111	61/17666	0.319648	0.60197	ENSRNOG00000059714	LOC103692716	1
BP	GO:0042775	mitochondrial ATP synthesis coupled electron transport	1/111	61/17666	0.319648	0.60197	ENSRNOG00000023387	LOC679739	1
BP	GO:0046324	regulation of glucose import	1/111	61/17666	0.319648	0.60197	ENSRNOG00000037467	Ffar3	1
BP	GO:0046889	positive regulation of lipid biosynthetic process	1/111	61/17666	0.319648	0.60197	ENSRNOG00000013867	Fgf1	1
BP	GO:0072171	mesonephric tubule morphogenesis	1/111	61/17666	0.319648	0.60197	ENSRNOG00000013867	Fgf1	1
BP	GO:1901863	positive regulation of muscle tissue development	1/111	61/17666	0.319648	0.60197	ENSRNOG00000014248	Erbb4	1
BP	GO:1904377	positive regulation of protein localization to cell periphery	1/111	61/17666	0.319648	0.60197	ENSRNOG00000050104	LOC108348122	1
BP	GO:1990089	response to nerve growth factor	1/111	61/17666	0.319648	0.60197	ENSRNOG00000026716	LOC100364457	1
BP	GO:0043410	positive regulation of MAPK cascade	4/111	455/17666	0.320641	0.603091	ENSRNOG00000014248/ENSRNOG00000013867/ENSRNOG00000005639/ENSRNOG00000004676	Erbb4/Fgf1/Ar/Pak3	4
BP	GO:0048880	sensory system development	3/111	318/17666	0.322772	0.60434	ENSRNOG00000039107/ENSRNOG00000010378/ENSRNOG00000008053	Mfrp/Slc4a5/Atp8a2	3
BP	GO:0002718	regulation of cytokine production involved in immune response	1/111	62/17666	0.323937	0.60434	ENSRNOG00000037467	Ffar3	1
BP	GO:0006513	protein monoubiquitination	1/111	62/17666	0.323937	0.60434	ENSRNOG00000048411	Uhrf1	1
BP	GO:0006635	fatty acid beta-oxidation	1/111	62/17666	0.323937	0.60434	ENSRNOG00000017851	Etfb	1
BP	GO:0070373	negative regulation of ERK1 and ERK2 cascade	1/111	62/17666	0.323937	0.60434	ENSRNOG00000013851	Spry4	1
BP	GO:1904035	regulation of epithelial cell apoptotic process	1/111	62/17666	0.323937	0.60434	ENSRNOG00000006857	AABR07060833.1	1
BP	GO:0007568	aging	3/111	319/17666	0.324494	0.60434	ENSRNOG00000011138/ENSRNOG00000013271/ENSRNOG00000008053	Rpl29/Ireb2/Atp8a2	3
BP	GO:0034470	ncRNA processing	3/111	319/17666	0.324494	0.60434	ENSRNOG00000042886/ENSRNOG00000019578/ENSRNOG00000014272	Rps28/Rps16/Rpl35	3
BP	GO:0051493	regulation of cytoskeleton organization	4/111	459/17666	0.326343	0.605293	ENSRNOG00000018391/ENSRNOG00000050104/ENSRNOG00000017427/ENSRNOG00000004676	Cdk2ap2/LOC108348122/Pfn2/Pak3	4
BP	GO:0034762	regulation of transmembrane transport	4/111	460/17666	0.32777	0.605293	ENSRNOG00000037467/ENSRNOG00000050104/ENSRNOG00000009265/ENSRNOG00000008479	Ffar3/LOC108348122/Kcnk9/Slc8a1	4
BP	GO:0034605	cellular response to heat	1/111	63/17666	0.3282	0.605293	ENSRNOG00000013867	Fgf1	1
BP	GO:0042147	retrograde transport, endosome to Golgi	1/111	63/17666	0.3282	0.605293	ENSRNOG00000049641	Rab29	1
BP	GO:0046785	microtubule polymerization	1/111	63/17666	0.3282	0.605293	ENSRNOG00000050104	LOC108348122	1
BP	GO:0050432	catecholamine secretion	1/111	63/17666	0.3282	0.605293	ENSRNOG00000037467	Ffar3	1
BP	GO:0050771	negative regulation of axonogenesis	1/111	63/17666	0.3282	0.605293	ENSRNOG00000004812	Sema6d	1
BP	GO:0060998	regulation of dendritic spine development	1/111	63/17666	0.3282	0.605293	ENSRNOG00000004676	Pak3	1
BP	GO:0010657	muscle cell apoptotic process	1/111	64/17666	0.332436	0.607566	ENSRNOG00000059714	LOC103692716	1
BP	GO:0014910	regulation of smooth muscle cell migration	1/111	64/17666	0.332436	0.607566	ENSRNOG00000004812	Sema6d	1
BP	GO:0021954	central nervous system neuron development	1/111	64/17666	0.332436	0.607566	ENSRNOG00000059714	LOC103692716	1
BP	GO:0040014	regulation of multicellular organism growth	1/111	64/17666	0.332436	0.607566	ENSRNOG00000008053	Atp8a2	1
BP	GO:0060135	maternal process involved in female pregnancy	1/111	64/17666	0.332436	0.607566	ENSRNOG00000005639	Ar	1
BP	GO:0071230	cellular response to amino acid stimulus	1/111	64/17666	0.332436	0.607566	ENSRNOG00000003645	LOC103689931	1
BP	GO:0097061	dendritic spine organization	1/111	64/17666	0.332436	0.607566	ENSRNOG00000004676	Pak3	1
BP	GO:0008154	actin polymerization or depolymerization	2/111	189/17666	0.333429	0.607566	ENSRNOG00000017427/ENSRNOG00000004676	Pfn2/Pak3	2
BP	GO:0090066	regulation of anatomical structure size	4/111	464/17666	0.333482	0.607566	ENSRNOG00000059714/ENSRNOG00000017427/ENSRNOG00000004812/ENSRNOG00000004676	LOC103692716/Pfn2/Sema6d/Pak3	4
BP	GO:0032886	regulation of microtubule-based process	2/111	190/17666	0.335724	0.607566	ENSRNOG00000018391/ENSRNOG00000050104	Cdk2ap2/LOC108348122	2
BP	GO:0000281	mitotic cytokinesis	1/111	65/17666	0.336646	0.607566	ENSRNOG00000019973	Arl3	1
BP	GO:0009064	glutamine family amino acid metabolic process	1/111	65/17666	0.336646	0.607566	ENSRNOG00000015267	Aldh18a1	1
BP	GO:0015914	phospholipid transport	1/111	65/17666	0.336646	0.607566	ENSRNOG00000008053	Atp8a2	1
BP	GO:0042306	regulation of protein import into nucleus	1/111	65/17666	0.336646	0.607566	ENSRNOG00000059714	LOC103692716	1
BP	GO:0043462	regulation of ATPase activity	1/111	65/17666	0.336646	0.607566	ENSRNOG00000017427	Pfn2	1
BP	GO:0046824	positive regulation of nucleocytoplasmic transport	1/111	65/17666	0.336646	0.607566	ENSRNOG00000059714	LOC103692716	1
BP	GO:0060395	SMAD protein signal transduction	1/111	65/17666	0.336646	0.607566	ENSRNOG00000005758	Btbd11	1
BP	GO:0071479	cellular response to ionizing radiation	1/111	65/17666	0.336646	0.607566	ENSRNOG00000016038	Mgmt	1
BP	GO:0019318	hexose metabolic process	2/111	192/17666	0.340308	0.610753	ENSRNOG00000050315/ENSRNOG00000043006	Dcxr/Epm2aip1	2
BP	GO:0051054	positive regulation of DNA metabolic process	2/111	192/17666	0.340308	0.610753	ENSRNOG00000016038/ENSRNOG00000004676	Mgmt/Pak3	2
BP	GO:0031110	regulation of microtubule polymerization or depolymerization	1/111	66/17666	0.340829	0.610753	ENSRNOG00000050104	LOC108348122	1
BP	GO:0034620	cellular response to unfolded protein	1/111	66/17666	0.340829	0.610753	ENSRNOG00000017941	Optn	1
BP	GO:0042773	ATP synthesis coupled electron transport	1/111	66/17666	0.340829	0.610753	ENSRNOG00000023387	LOC679739	1
BP	GO:1900182	positive regulation of protein localization to nucleus	1/111	66/17666	0.340829	0.610753	ENSRNOG00000059714	LOC103692716	1
BP	GO:0017038	protein import	2/111	194/17666	0.344882	0.61313	ENSRNOG00000018791/ENSRNOG00000059714	Dnlz/LOC103692716	2
BP	GO:0033574	response to testosterone	1/111	67/17666	0.344987	0.61313	ENSRNOG00000005639	Ar	1
BP	GO:0034637	cellular carbohydrate biosynthetic process	1/111	67/17666	0.344987	0.61313	ENSRNOG00000043006	Epm2aip1	1
BP	GO:0070167	regulation of biomineral tissue development	1/111	67/17666	0.344987	0.61313	ENSRNOG00000008479	Slc8a1	1
BP	GO:0072078	nephron tubule morphogenesis	1/111	67/17666	0.344987	0.61313	ENSRNOG00000013867	Fgf1	1
BP	GO:0106027	neuron projection organization	1/111	67/17666	0.344987	0.61313	ENSRNOG00000004676	Pak3	1
BP	GO:1904589	regulation of protein import	1/111	67/17666	0.344987	0.61313	ENSRNOG00000059714	LOC103692716	1
BP	GO:0001708	cell fate specification	1/111	68/17666	0.349118	0.616138	ENSRNOG00000005639	Ar	1
BP	GO:0046323	glucose import	1/111	68/17666	0.349118	0.616138	ENSRNOG00000037467	Ffar3	1
BP	GO:0050795	regulation of behavior	1/111	68/17666	0.349118	0.616138	ENSRNOG00000015550	Ptgds	1
BP	GO:0051279	regulation of release of sequestered calcium ion into cytosol	1/111	68/17666	0.349118	0.616138	ENSRNOG00000008479	Slc8a1	1
BP	GO:1900076	regulation of cellular response to insulin stimulus	1/111	68/17666	0.349118	0.616138	ENSRNOG00000037467	Ffar3	1
BP	GO:2000045	regulation of G1/S transition of mitotic cell cycle	1/111	68/17666	0.349118	0.616138	ENSRNOG00000018391	Cdk2ap2	1
BP	GO:0014909	smooth muscle cell migration	1/111	69/17666	0.353223	0.61899	ENSRNOG00000004812	Sema6d	1
BP	GO:0016575	histone deacetylation	1/111	69/17666	0.353223	0.61899	ENSRNOG00000020117	LOC108348098	1
BP	GO:0019218	regulation of steroid metabolic process	1/111	69/17666	0.353223	0.61899	ENSRNOG00000013867	Fgf1	1
BP	GO:0033143	regulation of intracellular steroid hormone receptor signaling pathway	1/111	69/17666	0.353223	0.61899	ENSRNOG00000005639	Ar	1
BP	GO:0072088	nephron epithelium morphogenesis	1/111	69/17666	0.353223	0.61899	ENSRNOG00000013867	Fgf1	1
BP	GO:0098876	vesicle-mediated transport to the plasma membrane	1/111	69/17666	0.353223	0.61899	ENSRNOG00000017941	Optn	1
BP	GO:0007565	female pregnancy	2/111	198/17666	0.354	0.61899	ENSRNOG00000021552/ENSRNOG00000005639	Uprt/Ar	2
BP	GO:0043583	ear development	2/111	198/17666	0.354	0.61899	ENSRNOG00000011984/ENSRNOG00000008053	Cxcl14/Atp8a2	2
BP	GO:0045666	positive regulation of neuron differentiation	3/111	338/17666	0.35718	0.619003	ENSRNOG00000008053/ENSRNOG00000006857/ENSRNOG00000004676	Atp8a2/AABR07060833.1/Pak3	3
BP	GO:0051301	cell division	3/111	338/17666	0.35718	0.619003	ENSRNOG00000019973/ENSRNOG00000018391/ENSRNOG00000013867	Arl3/Cdk2ap2/Fgf1	3
BP	GO:0002690	positive regulation of leukocyte chemotaxis	1/111	70/17666	0.357303	0.619003	ENSRNOG00000011984	Cxcl14	1
BP	GO:0009119	ribonucleoside metabolic process	1/111	70/17666	0.357303	0.619003	ENSRNOG00000021552	Uprt	1
BP	GO:0055024	regulation of cardiac muscle tissue development	1/111	70/17666	0.357303	0.619003	ENSRNOG00000014248	Erbb4	1
BP	GO:0010506	regulation of autophagy	2/111	200/17666	0.358543	0.619003	ENSRNOG00000040242/ENSRNOG00000017941	Epm2a/Optn	2
BP	GO:0030258	lipid modification	2/111	200/17666	0.358543	0.619003	ENSRNOG00000017851/ENSRNOG00000002338	Etfb/Dgke	2
BP	GO:0030855	epithelial cell differentiation	4/111	483/17666	0.360666	0.619003	ENSRNOG00000016038/ENSRNOG00000014248/ENSRNOG00000010378/ENSRNOG00000005639	Mgmt/Erbb4/Slc4a5/Ar	4
BP	GO:0046578	regulation of Ras protein signal transduction	2/111	201/17666	0.36081	0.619003	ENSRNOG00000005034/ENSRNOG00000013851	Arhgef25/Spry4	2
BP	GO:0006855	drug transmembrane transport	1/111	71/17666	0.361357	0.619003	ENSRNOG00000011016	Slc7a2	1
BP	GO:0043255	regulation of carbohydrate biosynthetic process	1/111	71/17666	0.361357	0.619003	ENSRNOG00000043006	Epm2aip1	1
BP	GO:0045445	myoblast differentiation	1/111	71/17666	0.361357	0.619003	ENSRNOG00000011984	Cxcl14	1
BP	GO:0048678	response to axon injury	1/111	71/17666	0.361357	0.619003	ENSRNOG00000027156	Morn4	1
BP	GO:0061333	renal tubule morphogenesis	1/111	71/17666	0.361357	0.619003	ENSRNOG00000013867	Fgf1	1
BP	GO:0072028	nephron morphogenesis	1/111	71/17666	0.361357	0.619003	ENSRNOG00000013867	Fgf1	1
BP	GO:0072655	establishment of protein localization to mitochondrion	1/111	71/17666	0.361357	0.619003	ENSRNOG00000018791	Dnlz	1
BP	GO:1900006	positive regulation of dendrite development	1/111	71/17666	0.361357	0.619003	ENSRNOG00000004676	Pak3	1
BP	GO:1903524	positive regulation of blood circulation	1/111	71/17666	0.361357	0.619003	ENSRNOG00000059714	LOC103692716	1
BP	GO:0045165	cell fate commitment	2/111	202/17666	0.363075	0.621243	ENSRNOG00000014248/ENSRNOG00000005639	Erbb4/Ar	2
BP	GO:0071417	cellular response to organonitrogen compound	4/111	485/17666	0.36353	0.62132	ENSRNOG00000037467/ENSRNOG00000013874/ENSRNOG00000003645/ENSRNOG00000008479	Ffar3/LOC100360522/LOC103689931/Slc8a1	4
BP	GO:0007423	sensory organ development	4/111	486/17666	0.364961	0.62169	ENSRNOG00000011984/ENSRNOG00000039107/ENSRNOG00000010378/ENSRNOG00000008053	Cxcl14/Mfrp/Slc4a5/Atp8a2	4
BP	GO:0010720	positive regulation of cell development	4/111	486/17666	0.364961	0.62169	ENSRNOG00000030069/ENSRNOG00000008053/ENSRNOG00000006857/ENSRNOG00000004676	Faim/Atp8a2/AABR07060833.1/Pak3	4
BP	GO:0055017	cardiac muscle tissue growth	1/111	72/17666	0.365386	0.62169	ENSRNOG00000014248	Erbb4	1
BP	GO:1902476	chloride transmembrane transport	1/111	72/17666	0.365386	0.62169	ENSRNOG00000003313	Glra2	1
BP	GO:0051962	positive regulation of nervous system development	4/111	487/17666	0.366393	0.622217	ENSRNOG00000030069/ENSRNOG00000008053/ENSRNOG00000006857/ENSRNOG00000004676	Faim/Atp8a2/AABR07060833.1/Pak3	4
BP	GO:0045665	negative regulation of neuron differentiation	2/111	204/17666	0.367595	0.622217	ENSRNOG00000049641/ENSRNOG00000004812	Rab29/Sema6d	2
BP	GO:0048588	developmental cell growth	2/111	204/17666	0.367595	0.622217	ENSRNOG00000059714/ENSRNOG00000004812	LOC103692716/Sema6d	2
BP	GO:0010608	posttranscriptional regulation of gene expression	3/111	345/17666	0.369184	0.622217	ENSRNOG00000013874/ENSRNOG00000005975/ENSRNOG00000013271	LOC100360522/LOC100362027/Ireb2	3
BP	GO:0007009	plasma membrane organization	1/111	73/17666	0.36939	0.622217	ENSRNOG00000005639	Ar	1
BP	GO:0009060	aerobic respiration	1/111	73/17666	0.36939	0.622217	ENSRNOG00000013271	Ireb2	1
BP	GO:0051289	protein homotetramerization	1/111	73/17666	0.36939	0.622217	ENSRNOG00000050315	Dcxr	1
BP	GO:0051492	regulation of stress fiber assembly	1/111	73/17666	0.36939	0.622217	ENSRNOG00000017427	Pfn2	1
BP	GO:2001237	negative regulation of extrinsic apoptotic signaling pathway	1/111	73/17666	0.36939	0.622217	ENSRNOG00000005639	Ar	1
BP	GO:0031647	regulation of protein stability	2/111	205/17666	0.36985	0.622301	ENSRNOG00000018791/ENSRNOG00000017427	Dnlz/Pfn2	2
BP	GO:0006813	potassium ion transport	2/111	206/17666	0.372103	0.623796	ENSRNOG00000009265/ENSRNOG00000004150	Kcnk9/Slc9a7	2
BP	GO:0002702	positive regulation of production of molecular mediator of immune response	1/111	74/17666	0.373369	0.623796	ENSRNOG00000037467	Ffar3	1
BP	GO:0051937	catecholamine transport	1/111	74/17666	0.373369	0.623796	ENSRNOG00000037467	Ffar3	1
BP	GO:0099175	regulation of postsynapse organization	1/111	74/17666	0.373369	0.623796	ENSRNOG00000004676	Pak3	1
BP	GO:1903426	regulation of reactive oxygen species biosynthetic process	1/111	74/17666	0.373369	0.623796	ENSRNOG00000059714	LOC103692716	1
BP	GO:2001022	positive regulation of response to DNA damage stimulus	1/111	74/17666	0.373369	0.623796	ENSRNOG00000016038	Mgmt	1
BP	GO:0048872	homeostasis of number of cells	2/111	207/17666	0.374352	0.623796	ENSRNOG00000037897/ENSRNOG00000013271	Rps19/Ireb2	2
BP	GO:0006836	neurotransmitter transport	2/111	208/17666	0.376598	0.623796	ENSRNOG00000017427/ENSRNOG00000004753	Pfn2/Napb	2
BP	GO:0008202	steroid metabolic process	2/111	208/17666	0.376598	0.623796	ENSRNOG00000019751/ENSRNOG00000013867	Cyb5r2/Fgf1	2
BP	GO:0009612	response to mechanical stimulus	2/111	208/17666	0.376598	0.623796	ENSRNOG00000008479/ENSRNOG00000008053	Slc8a1/Atp8a2	2
BP	GO:0015850	organic hydroxy compound transport	2/111	208/17666	0.376598	0.623796	ENSRNOG00000037467/ENSRNOG00000056462	Ffar3/Tmf1	2
BP	GO:0003333	amino acid transmembrane transport	1/111	75/17666	0.377323	0.623796	ENSRNOG00000011016	Slc7a2	1
BP	GO:0035249	synaptic transmission, glutamatergic	1/111	75/17666	0.377323	0.623796	ENSRNOG00000004753	Napb	1
BP	GO:0055072	iron ion homeostasis	1/111	75/17666	0.377323	0.623796	ENSRNOG00000013271	Ireb2	1
BP	GO:0061640	cytoskeleton-dependent cytokinesis	1/111	75/17666	0.377323	0.623796	ENSRNOG00000019973	Arl3	1
BP	GO:0070585	protein localization to mitochondrion	1/111	75/17666	0.377323	0.623796	ENSRNOG00000018791	Dnlz	1
BP	GO:0006605	protein targeting	2/111	209/17666	0.378841	0.623822	ENSRNOG00000025055/ENSRNOG00000018791	Zdhhc19/Dnlz	2
BP	GO:0043543	protein acylation	2/111	209/17666	0.378841	0.623822	ENSRNOG00000025055/ENSRNOG00000050104	Zdhhc19/LOC108348122	2
BP	GO:0042391	regulation of membrane potential	3/111	352/17666	0.381152	0.623822	ENSRNOG00000037467/ENSRNOG00000008479/ENSRNOG00000003313	Ffar3/Slc8a1/Glra2	3
BP	GO:0006970	response to osmotic stress	1/111	76/17666	0.381252	0.623822	ENSRNOG00000059714	LOC103692716	1
BP	GO:0014066	regulation of phosphatidylinositol 3-kinase signaling	1/111	76/17666	0.381252	0.623822	ENSRNOG00000014248	Erbb4	1
BP	GO:0030317	flagellated sperm motility	1/111	76/17666	0.381252	0.623822	ENSRNOG00000056462	Tmf1	1
BP	GO:0046427	positive regulation of JAK-STAT cascade	1/111	76/17666	0.381252	0.623822	ENSRNOG00000014248	Erbb4	1
BP	GO:0097722	sperm motility	1/111	76/17666	0.381252	0.623822	ENSRNOG00000056462	Tmf1	1
BP	GO:0005975	carbohydrate metabolic process	4/111	498/17666	0.382129	0.623822	ENSRNOG00000050315/ENSRNOG00000036827/ENSRNOG00000043006/ENSRNOG00000040242	Dcxr/Ppp1r1a/Epm2aip1/Epm2a	4
BP	GO:0005996	monosaccharide metabolic process	2/111	211/17666	0.383316	0.623822	ENSRNOG00000050315/ENSRNOG00000043006	Dcxr/Epm2aip1	2
BP	GO:0019932	second-messenger-mediated signaling	3/111	354/17666	0.384563	0.623822	ENSRNOG00000047057/ENSRNOG00000008479/ENSRNOG00000006857	Gpr26/Slc8a1/AABR07060833.1	3
BP	GO:0006690	icosanoid metabolic process	1/111	77/17666	0.385156	0.623822	ENSRNOG00000015550	Ptgds	1
BP	GO:0033559	unsaturated fatty acid metabolic process	1/111	77/17666	0.385156	0.623822	ENSRNOG00000015550	Ptgds	1
BP	GO:0045778	positive regulation of ossification	1/111	77/17666	0.385156	0.623822	ENSRNOG00000008479	Slc8a1	1
BP	GO:0060419	heart growth	1/111	77/17666	0.385156	0.623822	ENSRNOG00000014248	Erbb4	1
BP	GO:0071482	cellular response to light stimulus	1/111	77/17666	0.385156	0.623822	ENSRNOG00000014272	Rpl35	1
BP	GO:0097581	lamellipodium organization	1/111	77/17666	0.385156	0.623822	ENSRNOG00000059714	LOC103692716	1
BP	GO:1902806	regulation of cell cycle G1/S phase transition	1/111	77/17666	0.385156	0.623822	ENSRNOG00000018391	Cdk2ap2	1
BP	GO:1904894	positive regulation of STAT cascade	1/111	77/17666	0.385156	0.623822	ENSRNOG00000014248	Erbb4	1
BP	GO:0007389	pattern specification process	3/111	355/17666	0.386267	0.624953	ENSRNOG00000014248/ENSRNOG00000013867/ENSRNOG00000005639	Erbb4/Fgf1/Ar	3
BP	GO:0002367	cytokine production involved in immune response	1/111	78/17666	0.389037	0.627425	ENSRNOG00000037467	Ffar3	1
BP	GO:0030316	osteoclast differentiation	1/111	78/17666	0.389037	0.627425	ENSRNOG00000013271	Ireb2	1
BP	GO:2000379	positive regulation of reactive oxygen species metabolic process	1/111	78/17666	0.389037	0.627425	ENSRNOG00000059714	LOC103692716	1
BP	GO:0007265	Ras protein signal transduction	3/111	358/17666	0.391373	0.62896	ENSRNOG00000049641/ENSRNOG00000005034/ENSRNOG00000013851	Rab29/Arhgef25/Spry4	3
BP	GO:0006304	DNA modification	1/111	79/17666	0.392892	0.62896	ENSRNOG00000016038	Mgmt	1
BP	GO:0006664	glycolipid metabolic process	1/111	79/17666	0.392892	0.62896	ENSRNOG00000037984	LOC103689999	1
BP	GO:0010923	negative regulation of phosphatase activity	1/111	79/17666	0.392892	0.62896	ENSRNOG00000036827	Ppp1r1a	1
BP	GO:0031398	positive regulation of protein ubiquitination	1/111	79/17666	0.392892	0.62896	ENSRNOG00000052837	Dcun1d2	1
BP	GO:0050886	endocrine process	1/111	79/17666	0.392892	0.62896	ENSRNOG00000056462	Tmf1	1
BP	GO:0097306	cellular response to alcohol	1/111	79/17666	0.392892	0.62896	ENSRNOG00000013271	Ireb2	1
BP	GO:0046677	response to antibiotic	3/111	361/17666	0.396468	0.632423	ENSRNOG00000016038/ENSRNOG00000059714/ENSRNOG00000008479	Mgmt/LOC103692716/Slc8a1	3
BP	GO:0014812	muscle cell migration	1/111	80/17666	0.396724	0.632423	ENSRNOG00000004812	Sema6d	1
BP	GO:0035967	cellular response to topologically incorrect protein	1/111	80/17666	0.396724	0.632423	ENSRNOG00000017941	Optn	1
BP	GO:1903509	liposaccharide metabolic process	1/111	80/17666	0.396724	0.632423	ENSRNOG00000037984	LOC103689999	1
BP	GO:0008203	cholesterol metabolic process	1/111	81/17666	0.400532	0.633856	ENSRNOG00000013867	Fgf1	1
BP	GO:0009062	fatty acid catabolic process	1/111	81/17666	0.400532	0.633856	ENSRNOG00000017851	Etfb	1
BP	GO:0014823	response to activity	1/111	81/17666	0.400532	0.633856	ENSRNOG00000013271	Ireb2	1
BP	GO:0044070	regulation of anion transport	1/111	81/17666	0.400532	0.633856	ENSRNOG00000008053	Atp8a2	1
BP	GO:0090596	sensory organ morphogenesis	2/111	219/17666	0.40108	0.633856	ENSRNOG00000039107/ENSRNOG00000008053	Mfrp/Atp8a2	2
BP	GO:0002027	regulation of heart rate	1/111	82/17666	0.404316	0.633856	ENSRNOG00000037467	Ffar3	1
BP	GO:0006986	response to unfolded protein	1/111	82/17666	0.404316	0.633856	ENSRNOG00000017941	Optn	1
BP	GO:0008637	apoptotic mitochondrial changes	1/111	82/17666	0.404316	0.633856	ENSRNOG00000014248	Erbb4	1
BP	GO:0010595	positive regulation of endothelial cell migration	1/111	82/17666	0.404316	0.633856	ENSRNOG00000013867	Fgf1	1
BP	GO:0019079	viral genome replication	1/111	82/17666	0.404316	0.633856	ENSRNOG00000049641	Rab29	1
BP	GO:0046620	regulation of organ growth	1/111	82/17666	0.404316	0.633856	ENSRNOG00000014248	Erbb4	1
BP	GO:0110020	regulation of actomyosin structure organization	1/111	82/17666	0.404316	0.633856	ENSRNOG00000017427	Pfn2	1
BP	GO:1904019	epithelial cell apoptotic process	1/111	82/17666	0.404316	0.633856	ENSRNOG00000006857	AABR07060833.1	1
BP	GO:0046883	regulation of hormone secretion	2/111	221/17666	0.405484	0.633856	ENSRNOG00000037467/ENSRNOG00000056462	Ffar3/Tmf1	2
BP	GO:0010631	epithelial cell migration	2/111	222/17666	0.407681	0.633856	ENSRNOG00000017427/ENSRNOG00000013867	Pfn2/Fgf1	2
BP	GO:0000041	transition metal ion transport	1/111	83/17666	0.408076	0.633856	ENSRNOG00000016751	Slc25a28	1
BP	GO:0006476	protein deacetylation	1/111	83/17666	0.408076	0.633856	ENSRNOG00000020117	LOC108348098	1
BP	GO:0009791	post-embryonic development	1/111	83/17666	0.408076	0.633856	ENSRNOG00000013271	Ireb2	1
BP	GO:0022600	digestive system process	1/111	83/17666	0.408076	0.633856	ENSRNOG00000013271	Ireb2	1
BP	GO:0030838	positive regulation of actin filament polymerization	1/111	83/17666	0.408076	0.633856	ENSRNOG00000017427	Pfn2	1
BP	GO:0048814	regulation of dendrite morphogenesis	1/111	83/17666	0.408076	0.633856	ENSRNOG00000004676	Pak3	1
BP	GO:0051897	positive regulation of protein kinase B signaling	1/111	83/17666	0.408076	0.633856	ENSRNOG00000059714	LOC103692716	1
BP	GO:0060993	kidney morphogenesis	1/111	83/17666	0.408076	0.633856	ENSRNOG00000013867	Fgf1	1
BP	GO:0060996	dendritic spine development	1/111	83/17666	0.408076	0.633856	ENSRNOG00000004676	Pak3	1
BP	GO:0072676	lymphocyte migration	1/111	83/17666	0.408076	0.633856	ENSRNOG00000011984	Cxcl14	1
BP	GO:0044706	multi-multicellular organism process	2/111	223/17666	0.409874	0.634379	ENSRNOG00000021552/ENSRNOG00000005639	Uprt/Ar	2
BP	GO:0090132	epithelium migration	2/111	223/17666	0.409874	0.634379	ENSRNOG00000017427/ENSRNOG00000013867	Pfn2/Fgf1	2
BP	GO:0010522	regulation of calcium ion transport into cytosol	1/111	84/17666	0.411813	0.634379	ENSRNOG00000008479	Slc8a1	1
BP	GO:0019395	fatty acid oxidation	1/111	84/17666	0.411813	0.634379	ENSRNOG00000017851	Etfb	1
BP	GO:0022904	respiratory electron transport chain	1/111	84/17666	0.411813	0.634379	ENSRNOG00000023387	LOC679739	1
BP	GO:0030282	bone mineralization	1/111	84/17666	0.411813	0.634379	ENSRNOG00000008479	Slc8a1	1
BP	GO:0120034	positive regulation of plasma membrane bounded cell projection assembly	1/111	84/17666	0.411813	0.634379	ENSRNOG00000059714	LOC103692716	1
BP	GO:0006612	protein targeting to membrane	1/111	85/17666	0.415526	0.634379	ENSRNOG00000025055	Zdhhc19	1
BP	GO:0007338	single fertilization	1/111	85/17666	0.415526	0.634379	ENSRNOG00000005639	Ar	1
BP	GO:0009116	nucleoside metabolic process	1/111	85/17666	0.415526	0.634379	ENSRNOG00000021552	Uprt	1
BP	GO:0010906	regulation of glucose metabolic process	1/111	85/17666	0.415526	0.634379	ENSRNOG00000043006	Epm2aip1	1
BP	GO:0015844	monoamine transport	1/111	85/17666	0.415526	0.634379	ENSRNOG00000037467	Ffar3	1
BP	GO:0030038	contractile actin filament bundle assembly	1/111	85/17666	0.415526	0.634379	ENSRNOG00000017427	Pfn2	1
BP	GO:0043149	stress fiber assembly	1/111	85/17666	0.415526	0.634379	ENSRNOG00000017427	Pfn2	1
BP	GO:0070542	response to fatty acid	1/111	85/17666	0.415526	0.634379	ENSRNOG00000037467	Ffar3	1
BP	GO:0072080	nephron tubule development	1/111	85/17666	0.415526	0.634379	ENSRNOG00000013867	Fgf1	1
BP	GO:1902652	secondary alcohol metabolic process	1/111	85/17666	0.415526	0.634379	ENSRNOG00000013867	Fgf1	1
BP	GO:0045927	positive regulation of growth	2/111	226/17666	0.416428	0.634897	ENSRNOG00000014248/ENSRNOG00000008053	Erbb4/Atp8a2	2
BP	GO:0071900	regulation of protein serine/threonine kinase activity	3/111	373/17666	0.416737	0.634897	ENSRNOG00000013867/ENSRNOG00000013851/ENSRNOG00000004676	Fgf1/Spry4/Pak3	3
BP	GO:0048193	Golgi vesicle transport	2/111	227/17666	0.418605	0.634897	ENSRNOG00000019973/ENSRNOG00000017941	Arl3/Optn	2
BP	GO:0006939	smooth muscle contraction	1/111	86/17666	0.419216	0.634897	ENSRNOG00000046972	Chrm2	1
BP	GO:0034440	lipid oxidation	1/111	86/17666	0.419216	0.634897	ENSRNOG00000017851	Etfb	1
BP	GO:0042472	inner ear morphogenesis	1/111	86/17666	0.419216	0.634897	ENSRNOG00000008053	Atp8a2	1
BP	GO:0043666	regulation of phosphoprotein phosphatase activity	1/111	86/17666	0.419216	0.634897	ENSRNOG00000036827	Ppp1r1a	1
BP	GO:0048593	camera-type eye morphogenesis	1/111	86/17666	0.419216	0.634897	ENSRNOG00000008053	Atp8a2	1
BP	GO:0090130	tissue migration	2/111	228/17666	0.420778	0.636626	ENSRNOG00000017427/ENSRNOG00000013867	Pfn2/Fgf1	2
BP	GO:0003014	renal system process	1/111	87/17666	0.422884	0.636635	ENSRNOG00000010378	Slc4a5	1
BP	GO:0035305	negative regulation of dephosphorylation	1/111	87/17666	0.422884	0.636635	ENSRNOG00000036827	Ppp1r1a	1
BP	GO:0042752	regulation of circadian rhythm	1/111	87/17666	0.422884	0.636635	ENSRNOG00000015550	Ptgds	1
BP	GO:0043467	regulation of generation of precursor metabolites and energy	1/111	87/17666	0.422884	0.636635	ENSRNOG00000043006	Epm2aip1	1
BP	GO:0043627	response to estrogen	1/111	87/17666	0.422884	0.636635	ENSRNOG00000059714	LOC103692716	1
BP	GO:0007584	response to nutrient	2/111	230/17666	0.425112	0.637445	ENSRNOG00000016038/ENSRNOG00000008479	Mgmt/Slc8a1	2
BP	GO:0002688	regulation of leukocyte chemotaxis	1/111	88/17666	0.426528	0.637445	ENSRNOG00000011984	Cxcl14	1
BP	GO:0006119	oxidative phosphorylation	1/111	88/17666	0.426528	0.637445	ENSRNOG00000023387	LOC679739	1
BP	GO:0043500	muscle adaptation	1/111	88/17666	0.426528	0.637445	ENSRNOG00000013271	Ireb2	1
BP	GO:0061326	renal tubule development	1/111	88/17666	0.426528	0.637445	ENSRNOG00000013867	Fgf1	1
BP	GO:1901216	positive regulation of neuron death	1/111	88/17666	0.426528	0.637445	ENSRNOG00000004676	Pak3	1
BP	GO:1905477	positive regulation of protein localization to membrane	1/111	88/17666	0.426528	0.637445	ENSRNOG00000050104	LOC108348122	1
BP	GO:0043434	response to peptide hormone	3/111	380/17666	0.428463	0.637445	ENSRNOG00000037467/ENSRNOG00000043006/ENSRNOG00000021552	Ffar3/Epm2aip1/Uprt	3
BP	GO:0051056	regulation of small GTPase mediated signal transduction	2/111	232/17666	0.429428	0.637445	ENSRNOG00000005034/ENSRNOG00000013851	Arhgef25/Spry4	2
BP	GO:0110053	regulation of actin filament organization	2/111	232/17666	0.429428	0.637445	ENSRNOG00000017427/ENSRNOG00000004676	Pfn2/Pak3	2
BP	GO:0010771	negative regulation of cell morphogenesis involved in differentiation	1/111	89/17666	0.430149	0.637445	ENSRNOG00000004812	Sema6d	1
BP	GO:0010927	cellular component assembly involved in morphogenesis	1/111	89/17666	0.430149	0.637445	ENSRNOG00000056462	Tmf1	1
BP	GO:0016525	negative regulation of angiogenesis	1/111	89/17666	0.430149	0.637445	ENSRNOG00000013399	AF529169	1
BP	GO:0030218	erythrocyte differentiation	1/111	89/17666	0.430149	0.637445	ENSRNOG00000037897	Rps19	1
BP	GO:0032231	regulation of actin filament bundle assembly	1/111	89/17666	0.430149	0.637445	ENSRNOG00000017427	Pfn2	1
BP	GO:0098661	inorganic anion transmembrane transport	1/111	89/17666	0.430149	0.637445	ENSRNOG00000003313	Glra2	1
BP	GO:0006282	regulation of DNA repair	1/111	90/17666	0.433748	0.640898	ENSRNOG00000016038	Mgmt	1
BP	GO:0007043	cell-cell junction assembly	1/111	90/17666	0.433748	0.640898	ENSRNOG00000026392	Cdh12	1
BP	GO:0072347	response to anesthetic	1/111	90/17666	0.433748	0.640898	ENSRNOG00000059714	LOC103692716	1
BP	GO:0001525	angiogenesis	3/111	384/17666	0.435129	0.641803	ENSRNOG00000013867/ENSRNOG00000013399/ENSRNOG00000006857	Fgf1/AF529169/AABR07060833.1	3
BP	GO:0015748	organophosphate ester transport	1/111	91/17666	0.437324	0.641803	ENSRNOG00000008053	Atp8a2	1
BP	GO:0030516	regulation of axon extension	1/111	91/17666	0.437324	0.641803	ENSRNOG00000004812	Sema6d	1
BP	GO:0046916	cellular transition metal ion homeostasis	1/111	91/17666	0.437324	0.641803	ENSRNOG00000013271	Ireb2	1
BP	GO:0050729	positive regulation of inflammatory response	1/111	91/17666	0.437324	0.641803	ENSRNOG00000037467	Ffar3	1
BP	GO:0060079	excitatory postsynaptic potential	1/111	91/17666	0.437324	0.641803	ENSRNOG00000003313	Glra2	1
BP	GO:2000181	negative regulation of blood vessel morphogenesis	1/111	91/17666	0.437324	0.641803	ENSRNOG00000013399	AF529169	1
BP	GO:0009314	response to radiation	3/111	386/17666	0.438451	0.642835	ENSRNOG00000016038/ENSRNOG00000014272/ENSRNOG00000008053	Mgmt/Rpl35/Atp8a2	3
BP	GO:0021537	telencephalon development	2/111	239/17666	0.444404	0.648435	ENSRNOG00000014248/ENSRNOG00000008479	Erbb4/Slc8a1	2
BP	GO:0045765	regulation of angiogenesis	2/111	239/17666	0.444404	0.648435	ENSRNOG00000013867/ENSRNOG00000013399	Fgf1/AF529169	2
BP	GO:0000956	nuclear-transcribed mRNA catabolic process	1/111	93/17666	0.444409	0.648435	ENSRNOG00000008733	Lsm3	1
BP	GO:0035601	protein deacylation	1/111	93/17666	0.444409	0.648435	ENSRNOG00000020117	LOC108348098	1
BP	GO:0051952	regulation of amine transport	1/111	93/17666	0.444409	0.648435	ENSRNOG00000037467	Ffar3	1
BP	GO:0045860	positive regulation of protein kinase activity	3/111	390/17666	0.445074	0.64878	ENSRNOG00000013874/ENSRNOG00000013867/ENSRNOG00000004676	LOC100360522/Fgf1/Pak3	3
BP	GO:0006979	response to oxidative stress	3/111	391/17666	0.446725	0.649803	ENSRNOG00000016038/ENSRNOG00000018291/ENSRNOG00000008479	Mgmt/Vkorc1l1/Slc8a1	3
BP	GO:0003158	endothelium development	1/111	94/17666	0.447918	0.649803	ENSRNOG00000013867	Fgf1	1
BP	GO:0008585	female gonad development	1/111	94/17666	0.447918	0.649803	ENSRNOG00000010357	Lhx9	1
BP	GO:0050852	T cell receptor signaling pathway	1/111	94/17666	0.447918	0.649803	ENSRNOG00000049641	Rab29	1
BP	GO:0098732	macromolecule deacylation	1/111	94/17666	0.447918	0.649803	ENSRNOG00000020117	LOC108348098	1
BP	GO:0034599	cellular response to oxidative stress	2/111	242/17666	0.450756	0.651744	ENSRNOG00000016038/ENSRNOG00000018291	Mgmt/Vkorc1l1	2
BP	GO:0046034	ATP metabolic process	2/111	242/17666	0.450756	0.651744	ENSRNOG00000023387/ENSRNOG00000016000	LOC679739/LOC100911417	2
BP	GO:0002040	sprouting angiogenesis	1/111	95/17666	0.451406	0.651744	ENSRNOG00000013867	Fgf1	1
BP	GO:0009582	detection of abiotic stimulus	1/111	95/17666	0.451406	0.651744	ENSRNOG00000008053	Atp8a2	1
BP	GO:2000278	regulation of DNA biosynthetic process	1/111	95/17666	0.451406	0.651744	ENSRNOG00000004676	Pak3	1
BP	GO:0009416	response to light stimulus	2/111	243/17666	0.452864	0.65177	ENSRNOG00000014272/ENSRNOG00000008053	Rpl35/Atp8a2	2
BP	GO:0050727	regulation of inflammatory response	2/111	243/17666	0.452864	0.65177	ENSRNOG00000037467/ENSRNOG00000011016	Ffar3/Slc7a2	2
BP	GO:0007631	feeding behavior	1/111	96/17666	0.454871	0.65177	ENSRNOG00000008053	Atp8a2	1
BP	GO:0009581	detection of external stimulus	1/111	96/17666	0.454871	0.65177	ENSRNOG00000008053	Atp8a2	1
BP	GO:0015837	amine transport	1/111	96/17666	0.454871	0.65177	ENSRNOG00000037467	Ffar3	1
BP	GO:0050905	neuromuscular process	1/111	96/17666	0.454871	0.65177	ENSRNOG00000008053	Atp8a2	1
BP	GO:0072329	monocarboxylic acid catabolic process	1/111	96/17666	0.454871	0.65177	ENSRNOG00000017851	Etfb	1
BP	GO:0048608	reproductive structure development	3/111	396/17666	0.454951	0.65177	ENSRNOG00000056462/ENSRNOG00000010357/ENSRNOG00000005639	Tmf1/Lhx9/Ar	3
BP	GO:0120031	plasma membrane bounded cell projection assembly	3/111	397/17666	0.456591	0.65177	ENSRNOG00000019973/ENSRNOG00000059714/ENSRNOG00000017427	Arl3/LOC103692716/Pfn2	3
BP	GO:0000086	G2/M transition of mitotic cell cycle	1/111	97/17666	0.458315	0.65177	ENSRNOG00000001582	Bach1	1
BP	GO:0006821	chloride transport	1/111	97/17666	0.458315	0.65177	ENSRNOG00000003313	Glra2	1
BP	GO:0006997	nucleus organization	1/111	97/17666	0.458315	0.65177	ENSRNOG00000056462	Tmf1	1
BP	GO:0046545	development of primary female sexual characteristics	1/111	97/17666	0.458315	0.65177	ENSRNOG00000010357	Lhx9	1
BP	GO:0099565	chemical synaptic transmission, postsynaptic	1/111	97/17666	0.458315	0.65177	ENSRNOG00000003313	Glra2	1
BP	GO:1903322	positive regulation of protein modification by small protein conjugation or removal	1/111	97/17666	0.458315	0.65177	ENSRNOG00000052837	Dcun1d2	1
BP	GO:0009260	ribonucleotide biosynthetic process	2/111	246/17666	0.459162	0.65177	ENSRNOG00000021552/ENSRNOG00000016000	Uprt/LOC100911417	2
BP	GO:0062012	regulation of small molecule metabolic process	2/111	246/17666	0.459162	0.65177	ENSRNOG00000043006/ENSRNOG00000013867	Epm2aip1/Fgf1	2
BP	GO:0071902	positive regulation of protein serine/threonine kinase activity	2/111	246/17666	0.459162	0.65177	ENSRNOG00000013867/ENSRNOG00000004676	Fgf1/Pak3	2
BP	GO:0061458	reproductive system development	3/111	399/17666	0.459864	0.652155	ENSRNOG00000056462/ENSRNOG00000010357/ENSRNOG00000005639	Tmf1/Lhx9/Ar	3
BP	GO:0032526	response to retinoic acid	1/111	98/17666	0.461738	0.653589	ENSRNOG00000013271	Ireb2	1
BP	GO:0035966	response to topologically incorrect protein	1/111	98/17666	0.461738	0.653589	ENSRNOG00000017941	Optn	1
BP	GO:0071901	negative regulation of protein serine/threonine kinase activity	1/111	99/17666	0.465139	0.657176	ENSRNOG00000013851	Spry4	1
BP	GO:0072009	nephron epithelium development	1/111	99/17666	0.465139	0.657176	ENSRNOG00000013867	Fgf1	1
BP	GO:0007586	digestion	1/111	100/17666	0.468518	0.660334	ENSRNOG00000013271	Ireb2	1
BP	GO:0031109	microtubule polymerization or depolymerization	1/111	100/17666	0.468518	0.660334	ENSRNOG00000050104	LOC108348122	1
BP	GO:0046390	ribose phosphate biosynthetic process	2/111	252/17666	0.471633	0.660334	ENSRNOG00000021552/ENSRNOG00000016000	Uprt/LOC100911417	2
BP	GO:0002831	regulation of response to biotic stimulus	1/111	101/17666	0.471877	0.660334	ENSRNOG00000017941	Optn	1
BP	GO:0030518	intracellular steroid hormone receptor signaling pathway	1/111	101/17666	0.471877	0.660334	ENSRNOG00000005639	Ar	1
BP	GO:0034332	adherens junction organization	1/111	101/17666	0.471877	0.660334	ENSRNOG00000026392	Cdh12	1
BP	GO:0050680	negative regulation of epithelial cell proliferation	1/111	101/17666	0.471877	0.660334	ENSRNOG00000005639	Ar	1
BP	GO:0051209	release of sequestered calcium ion into cytosol	1/111	101/17666	0.471877	0.660334	ENSRNOG00000008479	Slc8a1	1
BP	GO:0051283	negative regulation of sequestering of calcium ion	1/111	101/17666	0.471877	0.660334	ENSRNOG00000008479	Slc8a1	1
BP	GO:0030031	cell projection assembly	3/111	407/17666	0.472872	0.660334	ENSRNOG00000019973/ENSRNOG00000059714/ENSRNOG00000017427	Arl3/LOC103692716/Pfn2	3
BP	GO:0002526	acute inflammatory response	1/111	102/17666	0.475214	0.660334	ENSRNOG00000037467	Ffar3	1
BP	GO:0017148	negative regulation of translation	1/111	102/17666	0.475214	0.660334	ENSRNOG00000013271	Ireb2	1
BP	GO:0035335	peptidyl-tyrosine dephosphorylation	1/111	102/17666	0.475214	0.660334	ENSRNOG00000040242	Epm2a	1
BP	GO:0042471	ear morphogenesis	1/111	102/17666	0.475214	0.660334	ENSRNOG00000008053	Atp8a2	1
BP	GO:0048640	negative regulation of developmental growth	1/111	102/17666	0.475214	0.660334	ENSRNOG00000004812	Sema6d	1
BP	GO:0051282	regulation of sequestering of calcium ion	1/111	102/17666	0.475214	0.660334	ENSRNOG00000008479	Slc8a1	1
BP	GO:1901343	negative regulation of vasculature development	1/111	102/17666	0.475214	0.660334	ENSRNOG00000013399	AF529169	1
BP	GO:1901568	fatty acid derivative metabolic process	1/111	102/17666	0.475214	0.660334	ENSRNOG00000015550	Ptgds	1
BP	GO:0002687	positive regulation of leukocyte migration	1/111	103/17666	0.478531	0.661909	ENSRNOG00000011984	Cxcl14	1
BP	GO:0002700	regulation of production of molecular mediator of immune response	1/111	103/17666	0.478531	0.661909	ENSRNOG00000037467	Ffar3	1
BP	GO:0046165	alcohol biosynthetic process	1/111	103/17666	0.478531	0.661909	ENSRNOG00000013867	Fgf1	1
BP	GO:0051208	sequestering of calcium ion	1/111	103/17666	0.478531	0.661909	ENSRNOG00000008479	Slc8a1	1
BP	GO:0061387	regulation of extent of cell growth	1/111	103/17666	0.478531	0.661909	ENSRNOG00000004812	Sema6d	1
BP	GO:0060326	cell chemotaxis	2/111	256/17666	0.479853	0.663133	ENSRNOG00000011984/ENSRNOG00000013867	Cxcl14/Fgf1	2
BP	GO:0006633	fatty acid biosynthetic process	1/111	104/17666	0.481826	0.663441	ENSRNOG00000015550	Ptgds	1
BP	GO:0010821	regulation of mitochondrion organization	1/111	104/17666	0.481826	0.663441	ENSRNOG00000017941	Optn	1
BP	GO:0045995	regulation of embryonic development	1/111	104/17666	0.481826	0.663441	ENSRNOG00000005639	Ar	1
BP	GO:1901991	negative regulation of mitotic cell cycle phase transition	1/111	104/17666	0.481826	0.663441	ENSRNOG00000018391	Cdk2ap2	1
BP	GO:0014065	phosphatidylinositol 3-kinase signaling	1/111	105/17666	0.485101	0.66433	ENSRNOG00000014248	Erbb4	1
BP	GO:0032273	positive regulation of protein polymerization	1/111	105/17666	0.485101	0.66433	ENSRNOG00000017427	Pfn2	1
BP	GO:0046822	regulation of nucleocytoplasmic transport	1/111	105/17666	0.485101	0.66433	ENSRNOG00000059714	LOC103692716	1
BP	GO:1900180	regulation of protein localization to nucleus	1/111	105/17666	0.485101	0.66433	ENSRNOG00000059714	LOC103692716	1
BP	GO:1901655	cellular response to ketone	1/111	105/17666	0.485101	0.66433	ENSRNOG00000005639	Ar	1
BP	GO:1901657	glycosyl compound metabolic process	1/111	105/17666	0.485101	0.66433	ENSRNOG00000021552	Uprt	1
BP	GO:0006887	exocytosis	2/111	260/17666	0.487994	0.665182	ENSRNOG00000017427/ENSRNOG00000004753	Pfn2/Napb	2
BP	GO:0050890	cognition	2/111	260/17666	0.487994	0.665182	ENSRNOG00000001701/ENSRNOG00000040242	Cbr3/Epm2a	2
BP	GO:0001508	action potential	1/111	106/17666	0.488356	0.665182	ENSRNOG00000037467	Ffar3	1
BP	GO:0010675	regulation of cellular carbohydrate metabolic process	1/111	106/17666	0.488356	0.665182	ENSRNOG00000043006	Epm2aip1	1
BP	GO:0019233	sensory perception of pain	1/111	106/17666	0.488356	0.665182	ENSRNOG00000010589	LOC103689968	1
BP	GO:0042273	ribosomal large subunit biogenesis	1/111	106/17666	0.488356	0.665182	ENSRNOG00000014272	Rpl35	1
BP	GO:0071214	cellular response to abiotic stimulus	2/111	261/17666	0.490018	0.665402	ENSRNOG00000016038/ENSRNOG00000014272	Mgmt/Rpl35	2
BP	GO:0104004	cellular response to environmental stimulus	2/111	261/17666	0.490018	0.665402	ENSRNOG00000016038/ENSRNOG00000014272	Mgmt/Rpl35	2
BP	GO:0033273	response to vitamin	1/111	107/17666	0.49159	0.665402	ENSRNOG00000016038	Mgmt	1
BP	GO:0035304	regulation of protein dephosphorylation	1/111	107/17666	0.49159	0.665402	ENSRNOG00000036827	Ppp1r1a	1
BP	GO:0046467	membrane lipid biosynthetic process	1/111	107/17666	0.49159	0.665402	ENSRNOG00000037984	LOC103689999	1
BP	GO:1903825	organic acid transmembrane transport	1/111	107/17666	0.49159	0.665402	ENSRNOG00000011016	Slc7a2	1
BP	GO:1905039	carboxylic acid transmembrane transport	1/111	107/17666	0.49159	0.665402	ENSRNOG00000011016	Slc7a2	1
BP	GO:0097305	response to alcohol	2/111	262/17666	0.492036	0.665411	ENSRNOG00000016038/ENSRNOG00000013271	Mgmt/Ireb2	2
BP	GO:0003231	cardiac ventricle development	1/111	108/17666	0.494804	0.668465	ENSRNOG00000008934	Tmem65	1
BP	GO:0033674	positive regulation of kinase activity	3/111	421/17666	0.495295	0.668465	ENSRNOG00000013874/ENSRNOG00000013867/ENSRNOG00000004676	LOC100360522/Fgf1/Pak3	3
BP	GO:0009205	purine ribonucleoside triphosphate metabolic process	2/111	264/17666	0.496057	0.668465	ENSRNOG00000023387/ENSRNOG00000016000	LOC679739/LOC100911417	2
BP	GO:1901342	regulation of vasculature development	2/111	264/17666	0.496057	0.668465	ENSRNOG00000013867/ENSRNOG00000013399	Fgf1/AF529169	2
BP	GO:0001837	epithelial to mesenchymal transition	1/111	109/17666	0.497998	0.669379	ENSRNOG00000003645	LOC103689931	1
BP	GO:0006413	translational initiation	1/111	109/17666	0.497998	0.669379	ENSRNOG00000049598	LOC100912571	1
BP	GO:0046879	hormone secretion	2/111	265/17666	0.498061	0.669379	ENSRNOG00000037467/ENSRNOG00000056462	Ffar3/Tmf1	2
BP	GO:0044772	mitotic cell cycle phase transition	2/111	266/17666	0.500059	0.669577	ENSRNOG00000018391/ENSRNOG00000001582	Cdk2ap2/Bach1	2
BP	GO:0022612	gland morphogenesis	1/111	110/17666	0.501172	0.669577	ENSRNOG00000005639	Ar	1
BP	GO:0051092	positive regulation of NF-kappaB transcription factor activity	1/111	110/17666	0.501172	0.669577	ENSRNOG00000005639	Ar	1
BP	GO:0010769	regulation of cell morphogenesis involved in differentiation	2/111	268/17666	0.504041	0.669577	ENSRNOG00000004812/ENSRNOG00000004676	Sema6d/Pak3	2
BP	GO:0007189	adenylate cyclase-activating G protein-coupled receptor signaling pathway	1/111	111/17666	0.504326	0.669577	ENSRNOG00000047057	Gpr26	1
BP	GO:0009411	response to UV	1/111	111/17666	0.504326	0.669577	ENSRNOG00000014272	Rpl35	1
BP	GO:0010970	transport along microtubule	1/111	111/17666	0.504326	0.669577	ENSRNOG00000019973	Arl3	1
BP	GO:0042737	drug catabolic process	1/111	111/17666	0.504326	0.669577	ENSRNOG00000045989	Hba-a3	1
BP	GO:0044839	cell cycle G2/M phase transition	1/111	111/17666	0.504326	0.669577	ENSRNOG00000001582	Bach1	1
BP	GO:0046660	female sex differentiation	1/111	111/17666	0.504326	0.669577	ENSRNOG00000010357	Lhx9	1
BP	GO:0090288	negative regulation of cellular response to growth factor stimulus	1/111	111/17666	0.504326	0.669577	ENSRNOG00000013851	Spry4	1
BP	GO:0099111	microtubule-based transport	1/111	111/17666	0.504326	0.669577	ENSRNOG00000019973	Arl3	1
BP	GO:0046425	regulation of JAK-STAT cascade	1/111	112/17666	0.50746	0.669577	ENSRNOG00000014248	Erbb4	1
BP	GO:0097553	calcium ion transmembrane import into cytosol	1/111	112/17666	0.50746	0.669577	ENSRNOG00000008479	Slc8a1	1
BP	GO:1901136	carbohydrate derivative catabolic process	1/111	112/17666	0.50746	0.669577	ENSRNOG00000017412	AABR07001512.1	1
BP	GO:0009259	ribonucleotide metabolic process	3/111	429/17666	0.507899	0.669577	ENSRNOG00000023387/ENSRNOG00000021552/ENSRNOG00000016000	LOC679739/Uprt/LOC100911417	3
BP	GO:0034660	ncRNA metabolic process	3/111	429/17666	0.507899	0.669577	ENSRNOG00000042886/ENSRNOG00000019578/ENSRNOG00000014272	Rps28/Rps16/Rpl35	3
BP	GO:0009199	ribonucleoside triphosphate metabolic process	2/111	270/17666	0.508002	0.669577	ENSRNOG00000023387/ENSRNOG00000016000	LOC679739/LOC100911417	2
BP	GO:0009144	purine nucleoside triphosphate metabolic process	2/111	271/17666	0.509975	0.669577	ENSRNOG00000023387/ENSRNOG00000016000	LOC679739/LOC100911417	2
BP	GO:0042742	defense response to bacterium	2/111	271/17666	0.509975	0.669577	ENSRNOG00000056462/ENSRNOG00000017941	Tmf1/Optn	2
BP	GO:0030010	establishment of cell polarity	1/111	113/17666	0.510574	0.669577	ENSRNOG00000059714	LOC103692716	1
BP	GO:0031214	biomineral tissue development	1/111	113/17666	0.510574	0.669577	ENSRNOG00000008479	Slc8a1	1
BP	GO:0034249	negative regulation of cellular amide metabolic process	1/111	113/17666	0.510574	0.669577	ENSRNOG00000013271	Ireb2	1
BP	GO:0045807	positive regulation of endocytosis	1/111	113/17666	0.510574	0.669577	ENSRNOG00000050104	LOC108348122	1
BP	GO:0050921	positive regulation of chemotaxis	1/111	113/17666	0.510574	0.669577	ENSRNOG00000011984	Cxcl14	1
BP	GO:0051291	protein heterooligomerization	1/111	113/17666	0.510574	0.669577	ENSRNOG00000045989	Hba-a3	1
BP	GO:0055076	transition metal ion homeostasis	1/111	113/17666	0.510574	0.669577	ENSRNOG00000013271	Ireb2	1
BP	GO:1904892	regulation of STAT cascade	1/111	113/17666	0.510574	0.669577	ENSRNOG00000014248	Erbb4	1
BP	GO:0009566	fertilization	1/111	114/17666	0.513669	0.671043	ENSRNOG00000005639	Ar	1
BP	GO:0016202	regulation of striated muscle tissue development	1/111	114/17666	0.513669	0.671043	ENSRNOG00000014248	Erbb4	1
BP	GO:0045834	positive regulation of lipid metabolic process	1/111	114/17666	0.513669	0.671043	ENSRNOG00000013867	Fgf1	1
BP	GO:0009167	purine ribonucleoside monophosphate metabolic process	2/111	273/17666	0.513906	0.671043	ENSRNOG00000023387/ENSRNOG00000016000	LOC679739/LOC100911417	2
BP	GO:0060562	epithelial tube morphogenesis	2/111	273/17666	0.513906	0.671043	ENSRNOG00000013867/ENSRNOG00000005639	Fgf1/Ar	2
BP	GO:0009126	purine nucleoside monophosphate metabolic process	2/111	274/17666	0.515863	0.67302	ENSRNOG00000023387/ENSRNOG00000016000	LOC679739/LOC100911417	2
BP	GO:0010634	positive regulation of epithelial cell migration	1/111	115/17666	0.516745	0.67359	ENSRNOG00000013867	Fgf1	1
BP	GO:0009914	hormone transport	2/111	275/17666	0.517816	0.674406	ENSRNOG00000037467/ENSRNOG00000056462	Ffar3/Tmf1	2
BP	GO:1901652	response to peptide	3/111	436/17666	0.518796	0.675102	ENSRNOG00000037467/ENSRNOG00000043006/ENSRNOG00000021552	Ffar3/Epm2aip1/Uprt	3
BP	GO:0007416	synapse assembly	1/111	116/17666	0.519801	0.675252	ENSRNOG00000049641	Rab29	1
BP	GO:0016482	cytosolic transport	1/111	116/17666	0.519801	0.675252	ENSRNOG00000049641	Rab29	1
BP	GO:0006470	protein dephosphorylation	2/111	277/17666	0.521706	0.676877	ENSRNOG00000036827/ENSRNOG00000040242	Ppp1r1a/Epm2a	2
BP	GO:0007224	smoothened signaling pathway	1/111	117/17666	0.522838	0.676877	ENSRNOG00000019973	Arl3	1
BP	GO:0045216	cell-cell junction organization	1/111	117/17666	0.522838	0.676877	ENSRNOG00000026392	Cdh12	1
BP	GO:1901861	regulation of muscle tissue development	1/111	117/17666	0.522838	0.676877	ENSRNOG00000014248	Erbb4	1
BP	GO:0050678	regulation of epithelial cell proliferation	2/111	279/17666	0.525575	0.678467	ENSRNOG00000013867/ENSRNOG00000005639	Fgf1/Ar	2
BP	GO:0046890	regulation of lipid biosynthetic process	1/111	118/17666	0.525856	0.678467	ENSRNOG00000013867	Fgf1	1
BP	GO:0048634	regulation of muscle organ development	1/111	118/17666	0.525856	0.678467	ENSRNOG00000014248	Erbb4	1
BP	GO:1901988	negative regulation of cell cycle phase transition	1/111	118/17666	0.525856	0.678467	ENSRNOG00000018391	Cdk2ap2	1
BP	GO:0044282	small molecule catabolic process	2/111	280/17666	0.527501	0.679432	ENSRNOG00000017851/ENSRNOG00000001701	Etfb/Cbr3	2
BP	GO:0070372	regulation of ERK1 and ERK2 cascade	2/111	280/17666	0.527501	0.679432	ENSRNOG00000014248/ENSRNOG00000013851	Erbb4/Spry4	2
BP	GO:0006865	amino acid transport	1/111	119/17666	0.528856	0.679445	ENSRNOG00000011016	Slc7a2	1
BP	GO:0043624	cellular protein complex disassembly	1/111	119/17666	0.528856	0.679445	ENSRNOG00000004753	Napb	1
BP	GO:0046887	positive regulation of hormone secretion	1/111	119/17666	0.528856	0.679445	ENSRNOG00000056462	Tmf1	1
BP	GO:0019693	ribose phosphate metabolic process	3/111	443/17666	0.529564	0.679779	ENSRNOG00000023387/ENSRNOG00000021552/ENSRNOG00000016000	LOC679739/Uprt/LOC100911417	3
BP	GO:0007259	JAK-STAT cascade	1/111	120/17666	0.531836	0.679817	ENSRNOG00000014248	Erbb4	1
BP	GO:0043279	response to alkaloid	1/111	120/17666	0.531836	0.679817	ENSRNOG00000059714	LOC103692716	1
BP	GO:0051262	protein tetramerization	1/111	120/17666	0.531836	0.679817	ENSRNOG00000050315	Dcxr	1
BP	GO:0099173	postsynapse organization	1/111	120/17666	0.531836	0.679817	ENSRNOG00000004676	Pak3	1
BP	GO:2001236	regulation of extrinsic apoptotic signaling pathway	1/111	120/17666	0.531836	0.679817	ENSRNOG00000005639	Ar	1
BP	GO:0051640	organelle localization	3/111	446/17666	0.534138	0.682185	ENSRNOG00000017427/ENSRNOG00000010378/ENSRNOG00000004753	Pfn2/Slc4a5/Napb	3
BP	GO:0097696	STAT cascade	1/111	121/17666	0.534798	0.682452	ENSRNOG00000014248	Erbb4	1
BP	GO:0031349	positive regulation of defense response	2/111	285/17666	0.537056	0.68448	ENSRNOG00000037467/ENSRNOG00000017941	Ffar3/Optn	2
BP	GO:0043433	negative regulation of DNA-binding transcription factor activity	1/111	122/17666	0.537741	0.68448	ENSRNOG00000020117	LOC108348098	1
BP	GO:0051896	regulation of protein kinase B signaling	1/111	122/17666	0.537741	0.68448	ENSRNOG00000059714	LOC103692716	1
BP	GO:0030705	cytoskeleton-dependent intracellular transport	1/111	123/17666	0.540666	0.686696	ENSRNOG00000019973	Arl3	1
BP	GO:0006869	lipid transport	2/111	287/17666	0.540841	0.686696	ENSRNOG00000056462/ENSRNOG00000008053	Tmf1/Atp8a2	2
BP	GO:0030099	myeloid cell differentiation	2/111	287/17666	0.540841	0.686696	ENSRNOG00000037897/ENSRNOG00000013271	Rps19/Ireb2	2
BP	GO:0050808	synapse organization	2/111	288/17666	0.542726	0.688434	ENSRNOG00000049641/ENSRNOG00000004676	Rab29/Pak3	2
BP	GO:0000910	cytokinesis	1/111	124/17666	0.543572	0.688434	ENSRNOG00000019973	Arl3	1
BP	GO:0035023	regulation of Rho protein signal transduction	1/111	124/17666	0.543572	0.688434	ENSRNOG00000005034	Arhgef25	1
BP	GO:0003002	regionalization	2/111	289/17666	0.544605	0.689166	ENSRNOG00000013867/ENSRNOG00000005639	Fgf1/Ar	2
BP	GO:0006109	regulation of carbohydrate metabolic process	1/111	125/17666	0.54646	0.690361	ENSRNOG00000043006	Epm2aip1	1
BP	GO:1903169	regulation of calcium ion transmembrane transport	1/111	125/17666	0.54646	0.690361	ENSRNOG00000008479	Slc8a1	1
BP	GO:0006631	fatty acid metabolic process	2/111	291/17666	0.548348	0.692169	ENSRNOG00000017851/ENSRNOG00000015550	Etfb/Ptgds	2
BP	GO:0048015	phosphatidylinositol-mediated signaling	1/111	126/17666	0.54933	0.692256	ENSRNOG00000014248	Erbb4	1
BP	GO:0072006	nephron development	1/111	126/17666	0.54933	0.692256	ENSRNOG00000013867	Fgf1	1
BP	GO:0032956	regulation of actin cytoskeleton organization	2/111	292/17666	0.550211	0.692791	ENSRNOG00000017427/ENSRNOG00000004676	Pfn2/Pak3	2
BP	GO:0070371	ERK1 and ERK2 cascade	2/111	293/17666	0.552069	0.693552	ENSRNOG00000014248/ENSRNOG00000013851	Erbb4/Spry4	2
BP	GO:0060402	calcium ion transport into cytosol	1/111	127/17666	0.552182	0.693552	ENSRNOG00000008479	Slc8a1	1
BP	GO:0051259	protein complex oligomerization	3/111	458/17666	0.552188	0.693552	ENSRNOG00000050315/ENSRNOG00000045989/ENSRNOG00000005639	Dcxr/Hba-a3/Ar	3
BP	GO:0048813	dendrite morphogenesis	1/111	128/17666	0.555016	0.696127	ENSRNOG00000004676	Pak3	1
BP	GO:0048514	blood vessel morphogenesis	3/111	460/17666	0.555157	0.696127	ENSRNOG00000013867/ENSRNOG00000013399/ENSRNOG00000006857	Fgf1/AF529169/AABR07060833.1	3
BP	GO:0010594	regulation of endothelial cell migration	1/111	129/17666	0.557833	0.698327	ENSRNOG00000013867	Fgf1	1
BP	GO:0048017	inositol lipid-mediated signaling	1/111	129/17666	0.557833	0.698327	ENSRNOG00000014248	Erbb4	1
BP	GO:0007156	homophilic cell adhesion via plasma membrane adhesion molecules	1/111	130/17666	0.560631	0.700906	ENSRNOG00000026392	Cdh12	1
BP	GO:0043900	regulation of multi-organism process	2/111	298/17666	0.561279	0.700906	ENSRNOG00000015550/ENSRNOG00000017941	Ptgds/Optn	2
BP	GO:0044770	cell cycle phase transition	2/111	298/17666	0.561279	0.700906	ENSRNOG00000018391/ENSRNOG00000001582	Cdk2ap2/Bach1	2
BP	GO:0031347	regulation of defense response	3/111	469/17666	0.568373	0.708699	ENSRNOG00000037467/ENSRNOG00000017941/ENSRNOG00000011016	Ffar3/Optn/Slc7a2	3
BP	GO:0043901	negative regulation of multi-organism process	1/111	133/17666	0.568922	0.708699	ENSRNOG00000015550	Ptgds	1
BP	GO:0043902	positive regulation of multi-organism process	1/111	133/17666	0.568922	0.708699	ENSRNOG00000017941	Optn	1
BP	GO:0043065	positive regulation of apoptotic process	3/111	471/17666	0.571278	0.710347	ENSRNOG00000050104/ENSRNOG00000020117/ENSRNOG00000004676	LOC108348122/LOC108348098/Pak3	3
BP	GO:0007612	learning	1/111	134/17666	0.571652	0.710347	ENSRNOG00000040242	Epm2a	1
BP	GO:0010770	positive regulation of cell morphogenesis involved in differentiation	1/111	134/17666	0.571652	0.710347	ENSRNOG00000004676	Pak3	1
BP	GO:0007286	spermatid development	1/111	135/17666	0.574363	0.711815	ENSRNOG00000056462	Tmf1	1
BP	GO:0016331	morphogenesis of embryonic epithelium	1/111	135/17666	0.574363	0.711815	ENSRNOG00000005639	Ar	1
BP	GO:0050773	regulation of dendrite development	1/111	135/17666	0.574363	0.711815	ENSRNOG00000004676	Pak3	1
BP	GO:0006732	coenzyme metabolic process	2/111	306/17666	0.575736	0.711815	ENSRNOG00000050315/ENSRNOG00000001701	Dcxr/Cbr3	2
BP	GO:0006754	ATP biosynthetic process	1/111	136/17666	0.577058	0.711815	ENSRNOG00000016000	LOC100911417	1
BP	GO:0009166	nucleotide catabolic process	1/111	136/17666	0.577058	0.711815	ENSRNOG00000017412	AABR07001512.1	1
BP	GO:0042542	response to hydrogen peroxide	1/111	136/17666	0.577058	0.711815	ENSRNOG00000008479	Slc8a1	1
BP	GO:0043409	negative regulation of MAPK cascade	1/111	136/17666	0.577058	0.711815	ENSRNOG00000013851	Spry4	1
BP	GO:0051017	actin filament bundle assembly	1/111	136/17666	0.577058	0.711815	ENSRNOG00000017427	Pfn2	1
BP	GO:0031331	positive regulation of cellular catabolic process	2/111	308/17666	0.579297	0.713604	ENSRNOG00000040242/ENSRNOG00000017941	Epm2a/Optn	2
BP	GO:0009451	RNA modification	1/111	137/17666	0.579737	0.713604	ENSRNOG00000055562	Dkc1	1
BP	GO:0043068	positive regulation of programmed cell death	3/111	477/17666	0.579921	0.713604	ENSRNOG00000050104/ENSRNOG00000020117/ENSRNOG00000004676	LOC108348122/LOC108348098/Pak3	3
BP	GO:0010921	regulation of phosphatase activity	1/111	138/17666	0.582398	0.715448	ENSRNOG00000036827	Ppp1r1a	1
BP	GO:0061572	actin filament bundle organization	1/111	138/17666	0.582398	0.715448	ENSRNOG00000017427	Pfn2	1
BP	GO:0051090	regulation of DNA-binding transcription factor activity	2/111	310/17666	0.582835	0.715448	ENSRNOG00000020117/ENSRNOG00000005639	LOC108348098/Ar	2
BP	GO:0006575	cellular modified amino acid metabolic process	1/111	139/17666	0.585042	0.716417	ENSRNOG00000047697	Ggt1	1
BP	GO:0048515	spermatid differentiation	1/111	139/17666	0.585042	0.716417	ENSRNOG00000056462	Tmf1	1
BP	GO:0060401	cytosolic calcium ion transport	1/111	139/17666	0.585042	0.716417	ENSRNOG00000008479	Slc8a1	1
BP	GO:0003205	cardiac chamber development	1/111	140/17666	0.58767	0.718474	ENSRNOG00000008934	Tmem65	1
BP	GO:0006606	protein import into nucleus	1/111	140/17666	0.58767	0.718474	ENSRNOG00000059714	LOC103692716	1
BP	GO:0045766	positive regulation of angiogenesis	1/111	141/17666	0.590282	0.721086	ENSRNOG00000013867	Fgf1	1
BP	GO:0072594	establishment of protein localization to organelle	2/111	317/17666	0.59505	0.724487	ENSRNOG00000018791/ENSRNOG00000059714	Dnlz/LOC103692716	2
BP	GO:0006403	RNA localization	1/111	143/17666	0.595456	0.724487	ENSRNOG00000003645	LOC103689931	1
BP	GO:0042180	cellular ketone metabolic process	1/111	143/17666	0.595456	0.724487	ENSRNOG00000001701	Cbr3	1
BP	GO:0050731	positive regulation of peptidyl-tyrosine phosphorylation	1/111	143/17666	0.595456	0.724487	ENSRNOG00000014248	Erbb4	1
BP	GO:0051170	import into nucleus	1/111	143/17666	0.595456	0.724487	ENSRNOG00000059714	LOC103692716	1
BP	GO:0009206	purine ribonucleoside triphosphate biosynthetic process	1/111	144/17666	0.598018	0.726042	ENSRNOG00000016000	LOC100911417	1
BP	GO:1901292	nucleoside phosphate catabolic process	1/111	144/17666	0.598018	0.726042	ENSRNOG00000017412	AABR07001512.1	1
BP	GO:0046394	carboxylic acid biosynthetic process	2/111	320/17666	0.600204	0.726042	ENSRNOG00000015550/ENSRNOG00000015267	Ptgds/Aldh18a1	2
BP	GO:0007219	Notch signaling pathway	1/111	145/17666	0.600565	0.726042	ENSRNOG00000037897	Rps19	1
BP	GO:0009145	purine nucleoside triphosphate biosynthetic process	1/111	145/17666	0.600565	0.726042	ENSRNOG00000016000	LOC100911417	1
BP	GO:0010212	response to ionizing radiation	1/111	145/17666	0.600565	0.726042	ENSRNOG00000016038	Mgmt	1
BP	GO:0019362	pyridine nucleotide metabolic process	1/111	145/17666	0.600565	0.726042	ENSRNOG00000050315	Dcxr	1
BP	GO:0046496	nicotinamide nucleotide metabolic process	1/111	145/17666	0.600565	0.726042	ENSRNOG00000050315	Dcxr	1
BP	GO:0090407	organophosphate biosynthetic process	3/111	492/17666	0.601051	0.72605	ENSRNOG00000021552/ENSRNOG00000017412/ENSRNOG00000016000	Uprt/AABR07001512.1/LOC100911417	3
BP	GO:0010876	lipid localization	2/111	321/17666	0.601911	0.72651	ENSRNOG00000056462/ENSRNOG00000008053	Tmf1/Atp8a2	2
BP	GO:0010639	negative regulation of organelle organization	2/111	322/17666	0.603612	0.727406	ENSRNOG00000050104/ENSRNOG00000017427	LOC108348122/Pfn2	2
BP	GO:0016053	organic acid biosynthetic process	2/111	322/17666	0.603612	0.727406	ENSRNOG00000015550/ENSRNOG00000015267	Ptgds/Aldh18a1	2
BP	GO:0071897	DNA biosynthetic process	1/111	147/17666	0.60561	0.729233	ENSRNOG00000004676	Pak3	1
BP	GO:0031667	response to nutrient levels	3/111	497/17666	0.60794	0.730502	ENSRNOG00000016038/ENSRNOG00000013271/ENSRNOG00000008479	Mgmt/Ireb2/Slc8a1	3
BP	GO:0043122	regulation of I-kappaB kinase/NF-kappaB signaling	1/111	148/17666	0.608109	0.730502	ENSRNOG00000017941	Optn	1
BP	GO:0043491	protein kinase B signaling	1/111	148/17666	0.608109	0.730502	ENSRNOG00000059714	LOC103692716	1
BP	GO:0010959	regulation of metal ion transport	2/111	325/17666	0.608684	0.730614	ENSRNOG00000031834/ENSRNOG00000008479	Nkain4/Slc8a1	2
BP	GO:2000377	regulation of reactive oxygen species metabolic process	1/111	149/17666	0.610592	0.732324	ENSRNOG00000059714	LOC103692716	1
BP	GO:0032970	regulation of actin filament-based process	2/111	327/17666	0.612039	0.733479	ENSRNOG00000017427/ENSRNOG00000004676	Pfn2/Pak3	2
BP	GO:0009201	ribonucleoside triphosphate biosynthetic process	1/111	150/17666	0.613059	0.733542	ENSRNOG00000016000	LOC100911417	1
BP	GO:0072524	pyridine-containing compound metabolic process	1/111	150/17666	0.613059	0.733542	ENSRNOG00000050315	Dcxr	1
BP	GO:0043401	steroid hormone mediated signaling pathway	1/111	151/17666	0.615512	0.735316	ENSRNOG00000005639	Ar	1
BP	GO:0061136	regulation of proteasomal protein catabolic process	1/111	151/17666	0.615512	0.735316	ENSRNOG00000056462	Tmf1	1
BP	GO:0050673	epithelial cell proliferation	2/111	330/17666	0.61703	0.736549	ENSRNOG00000013867/ENSRNOG00000005639	Fgf1/Ar	2
BP	GO:0019933	cAMP-mediated signaling	1/111	152/17666	0.617948	0.737065	ENSRNOG00000047057	Gpr26	1
BP	GO:0002685	regulation of leukocyte migration	1/111	153/17666	0.62037	0.739371	ENSRNOG00000011984	Cxcl14	1
BP	GO:0050804	modulation of chemical synaptic transmission	2/111	333/17666	0.621972	0.740698	ENSRNOG00000017427/ENSRNOG00000004753	Pfn2/Napb	2
BP	GO:0099177	regulation of trans-synaptic signaling	2/111	334/17666	0.623608	0.742064	ENSRNOG00000017427/ENSRNOG00000004753	Pfn2/Napb	2
BP	GO:0002274	myeloid leukocyte activation	1/111	155/17666	0.625167	0.742171	ENSRNOG00000011016	Slc7a2	1
BP	GO:0006643	membrane lipid metabolic process	1/111	155/17666	0.625167	0.742171	ENSRNOG00000037984	LOC103689999	1
BP	GO:1904018	positive regulation of vasculature development	1/111	155/17666	0.625167	0.742171	ENSRNOG00000013867	Fgf1	1
BP	GO:0015931	nucleobase-containing compound transport	1/111	156/17666	0.627543	0.743827	ENSRNOG00000061832	Slc35a3	1
BP	GO:2001020	regulation of response to DNA damage stimulus	1/111	156/17666	0.627543	0.743827	ENSRNOG00000016038	Mgmt	1
BP	GO:0030308	negative regulation of cell growth	1/111	157/17666	0.629904	0.74546	ENSRNOG00000004812	Sema6d	1
BP	GO:0042445	hormone metabolic process	1/111	157/17666	0.629904	0.74546	ENSRNOG00000037467	Ffar3	1
BP	GO:0000209	protein polyubiquitination	1/111	158/17666	0.63225	0.747304	ENSRNOG00000008459	Anapc13	1
BP	GO:0016051	carbohydrate biosynthetic process	1/111	159/17666	0.634582	0.747304	ENSRNOG00000043006	Epm2aip1	1
BP	GO:0030278	regulation of ossification	1/111	159/17666	0.634582	0.747304	ENSRNOG00000008479	Slc8a1	1
BP	GO:0043542	endothelial cell migration	1/111	159/17666	0.634582	0.747304	ENSRNOG00000013867	Fgf1	1
BP	GO:0045471	response to ethanol	1/111	159/17666	0.634582	0.747304	ENSRNOG00000016038	Mgmt	1
BP	GO:0071248	cellular response to metal ion	1/111	159/17666	0.634582	0.747304	ENSRNOG00000013271	Ireb2	1
BP	GO:0051656	establishment of organelle localization	2/111	341/17666	0.634913	0.747304	ENSRNOG00000017427/ENSRNOG00000004753	Pfn2/Napb	2
BP	GO:0006733	oxidoreduction coenzyme metabolic process	1/111	160/17666	0.636899	0.748479	ENSRNOG00000050315	Dcxr	1
BP	GO:0009142	nucleoside triphosphate biosynthetic process	1/111	160/17666	0.636899	0.748479	ENSRNOG00000016000	LOC100911417	1
BP	GO:0006402	mRNA catabolic process	1/111	161/17666	0.639201	0.750603	ENSRNOG00000008733	Lsm3	1
BP	GO:0002573	myeloid leukocyte differentiation	1/111	162/17666	0.641489	0.751304	ENSRNOG00000013271	Ireb2	1
BP	GO:0016197	endosomal transport	1/111	162/17666	0.641489	0.751304	ENSRNOG00000049641	Rab29	1
BP	GO:0044242	cellular lipid catabolic process	1/111	162/17666	0.641489	0.751304	ENSRNOG00000017851	Etfb	1
BP	GO:0001819	positive regulation of cytokine production	2/111	346/17666	0.642826	0.751304	ENSRNOG00000037467/ENSRNOG00000056462	Ffar3/Tmf1	2
BP	GO:0009127	purine nucleoside monophosphate biosynthetic process	1/111	163/17666	0.643762	0.751304	ENSRNOG00000016000	LOC100911417	1
BP	GO:0009168	purine ribonucleoside monophosphate biosynthetic process	1/111	163/17666	0.643762	0.751304	ENSRNOG00000016000	LOC100911417	1
BP	GO:0019058	viral life cycle	1/111	163/17666	0.643762	0.751304	ENSRNOG00000049641	Rab29	1
BP	GO:0030324	lung development	1/111	163/17666	0.643762	0.751304	ENSRNOG00000013867	Fgf1	1
BP	GO:0051222	positive regulation of protein transport	2/111	349/17666	0.647509	0.754238	ENSRNOG00000049641/ENSRNOG00000059714	Rab29/LOC103692716	2
BP	GO:0010948	negative regulation of cell cycle process	1/111	165/17666	0.648266	0.754238	ENSRNOG00000018391	Cdk2ap2	1
BP	GO:0030323	respiratory tube development	1/111	165/17666	0.648266	0.754238	ENSRNOG00000013867	Fgf1	1
BP	GO:0090276	regulation of peptide hormone secretion	1/111	165/17666	0.648266	0.754238	ENSRNOG00000037467	Ffar3	1
BP	GO:0035303	regulation of dephosphorylation	1/111	166/17666	0.650497	0.754641	ENSRNOG00000036827	Ppp1r1a	1
BP	GO:0043281	regulation of cysteine-type endopeptidase activity involved in apoptotic process	1/111	166/17666	0.650497	0.754641	ENSRNOG00000016038	Mgmt	1
BP	GO:0030900	forebrain development	2/111	351/17666	0.650604	0.754641	ENSRNOG00000014248/ENSRNOG00000008479	Erbb4/Slc8a1	2
BP	GO:0051052	regulation of DNA metabolic process	2/111	351/17666	0.650604	0.754641	ENSRNOG00000016038/ENSRNOG00000004676	Mgmt/Pak3	2
BP	GO:0031032	actomyosin structure organization	1/111	167/17666	0.652714	0.75651	ENSRNOG00000017427	Pfn2	1
BP	GO:0030595	leukocyte chemotaxis	1/111	168/17666	0.654917	0.758483	ENSRNOG00000011984	Cxcl14	1
BP	GO:0007015	actin filament organization	2/111	355/17666	0.656731	0.760004	ENSRNOG00000017427/ENSRNOG00000004676	Pfn2/Pak3	2
BP	GO:1901615	organic hydroxy compound metabolic process	2/111	358/17666	0.661271	0.763707	ENSRNOG00000019751/ENSRNOG00000013867	Cyb5r2/Fgf1	2
BP	GO:0007266	Rho protein signal transduction	1/111	171/17666	0.661443	0.763707	ENSRNOG00000005034	Arhgef25	1
BP	GO:1902905	positive regulation of supramolecular fiber organization	1/111	171/17666	0.661443	0.763707	ENSRNOG00000017427	Pfn2	1
BP	GO:0040029	regulation of gene expression, epigenetic	1/111	172/17666	0.663591	0.765604	ENSRNOG00000002824	NEWGENE_1559832	1
BP	GO:0009896	positive regulation of catabolic process	2/111	360/17666	0.66427	0.765805	ENSRNOG00000040242/ENSRNOG00000017941	Epm2a/Optn	2
BP	GO:0007163	establishment or maintenance of cell polarity	1/111	173/17666	0.665725	0.766317	ENSRNOG00000059714	LOC103692716	1
BP	GO:0019722	calcium-mediated signaling	1/111	173/17666	0.665725	0.766317	ENSRNOG00000008479	Slc8a1	1
BP	GO:0050807	regulation of synapse organization	1/111	174/17666	0.667847	0.767593	ENSRNOG00000004676	Pak3	1
BP	GO:2001234	negative regulation of apoptotic signaling pathway	1/111	174/17666	0.667847	0.767593	ENSRNOG00000005639	Ar	1
BP	GO:0097191	extrinsic apoptotic signaling pathway	1/111	175/17666	0.669954	0.76885	ENSRNOG00000005639	Ar	1
BP	GO:1903050	regulation of proteolysis involved in cellular protein catabolic process	1/111	175/17666	0.669954	0.76885	ENSRNOG00000056462	Tmf1	1
BP	GO:1904951	positive regulation of establishment of protein localization	2/111	365/17666	0.671677	0.768925	ENSRNOG00000049641/ENSRNOG00000059714	Rab29/LOC103692716	2
BP	GO:0019935	cyclic-nucleotide-mediated signaling	1/111	176/17666	0.672049	0.768925	ENSRNOG00000047057	Gpr26	1
BP	GO:0051384	response to glucocorticoid	1/111	176/17666	0.672049	0.768925	ENSRNOG00000015550	Ptgds	1
BP	GO:1901605	alpha-amino acid metabolic process	1/111	176/17666	0.672049	0.768925	ENSRNOG00000015267	Aldh18a1	1
BP	GO:0006469	negative regulation of protein kinase activity	1/111	177/17666	0.67413	0.768946	ENSRNOG00000013851	Spry4	1
BP	GO:0007623	circadian rhythm	1/111	177/17666	0.67413	0.768946	ENSRNOG00000015550	Ptgds	1
BP	GO:0008037	cell recognition	1/111	177/17666	0.67413	0.768946	ENSRNOG00000002126	Ncam2	1
BP	GO:0034329	cell junction assembly	1/111	177/17666	0.67413	0.768946	ENSRNOG00000026392	Cdh12	1
BP	GO:0034655	nucleobase-containing compound catabolic process	2/111	367/17666	0.674603	0.768946	ENSRNOG00000008733/ENSRNOG00000017412	Lsm3/AABR07001512.1	2
BP	GO:0002699	positive regulation of immune effector process	1/111	179/17666	0.678254	0.770212	ENSRNOG00000037467	Ffar3	1
BP	GO:0031503	protein-containing complex localization	1/111	179/17666	0.678254	0.770212	ENSRNOG00000019973	Arl3	1
BP	GO:0045930	negative regulation of mitotic cell cycle	1/111	179/17666	0.678254	0.770212	ENSRNOG00000018391	Cdk2ap2	1
BP	GO:0048738	cardiac muscle tissue development	1/111	179/17666	0.678254	0.770212	ENSRNOG00000014248	Erbb4	1
BP	GO:0050803	regulation of synapse structure or activity	1/111	179/17666	0.678254	0.770212	ENSRNOG00000004676	Pak3	1
BP	GO:0032984	protein-containing complex disassembly	1/111	180/17666	0.680296	0.771375	ENSRNOG00000004753	Napb	1
BP	GO:2000116	regulation of cysteine-type endopeptidase activity	1/111	180/17666	0.680296	0.771375	ENSRNOG00000016038	Mgmt	1
BP	GO:0006281	DNA repair	2/111	372/17666	0.681827	0.772533	ENSRNOG00000016038/ENSRNOG00000001582	Mgmt/Bach1	2
BP	GO:0032869	cellular response to insulin stimulus	1/111	182/17666	0.684342	0.774804	ENSRNOG00000037467	Ffar3	1
BP	GO:0071241	cellular response to inorganic substance	1/111	183/17666	0.686346	0.776493	ENSRNOG00000013271	Ireb2	1
BP	GO:0006302	double-strand break repair	1/111	184/17666	0.688338	0.777007	ENSRNOG00000016038	Mgmt	1
BP	GO:0006486	protein glycosylation	1/111	184/17666	0.688338	0.777007	ENSRNOG00000008475	Fut9	1
BP	GO:0043413	macromolecule glycosylation	1/111	184/17666	0.688338	0.777007	ENSRNOG00000008475	Fut9	1
BP	GO:0033002	muscle cell proliferation	1/111	185/17666	0.690316	0.77866	ENSRNOG00000014248	Erbb4	1
BP	GO:0060541	respiratory system development	1/111	186/17666	0.692283	0.780298	ENSRNOG00000013867	Fgf1	1
BP	GO:0009749	response to glucose	1/111	187/17666	0.694237	0.780626	ENSRNOG00000008479	Slc8a1	1
BP	GO:0031334	positive regulation of protein complex assembly	1/111	187/17666	0.694237	0.780626	ENSRNOG00000017427	Pfn2	1
BP	GO:0034765	regulation of ion transmembrane transport	2/111	382/17666	0.695885	0.780626	ENSRNOG00000009265/ENSRNOG00000008479	Kcnk9/Slc8a1	2
BP	GO:0006401	RNA catabolic process	1/111	188/17666	0.696179	0.780626	ENSRNOG00000008733	Lsm3	1
BP	GO:0009755	hormone-mediated signaling pathway	1/111	188/17666	0.696179	0.780626	ENSRNOG00000005639	Ar	1
BP	GO:0045444	fat cell differentiation	1/111	188/17666	0.696179	0.780626	ENSRNOG00000050104	LOC108348122	1
BP	GO:1901990	regulation of mitotic cell cycle phase transition	1/111	188/17666	0.696179	0.780626	ENSRNOG00000018391	Cdk2ap2	1
BP	GO:0048545	response to steroid hormone	2/111	383/17666	0.697262	0.781264	ENSRNOG00000015550/ENSRNOG00000005639	Ptgds/Ar	2
BP	GO:0009746	response to hexose	1/111	189/17666	0.698108	0.781634	ENSRNOG00000008479	Slc8a1	1
BP	GO:0031960	response to corticosteroid	1/111	192/17666	0.703824	0.786291	ENSRNOG00000015550	Ptgds	1
BP	GO:0046434	organophosphate catabolic process	1/111	192/17666	0.703824	0.786291	ENSRNOG00000017412	AABR07001512.1	1
BP	GO:0051495	positive regulation of cytoskeleton organization	1/111	192/17666	0.703824	0.786291	ENSRNOG00000017427	Pfn2	1
BP	GO:0046777	protein autophosphorylation	1/111	193/17666	0.705706	0.787002	ENSRNOG00000014248	Erbb4	1
BP	GO:0098742	cell-cell adhesion via plasma-membrane adhesion molecules	1/111	193/17666	0.705706	0.787002	ENSRNOG00000026392	Cdh12	1
BP	GO:0016054	organic acid catabolic process	1/111	194/17666	0.707575	0.787002	ENSRNOG00000017851	Etfb	1
BP	GO:0033673	negative regulation of kinase activity	1/111	194/17666	0.707575	0.787002	ENSRNOG00000013851	Spry4	1
BP	GO:0043588	skin development	1/111	194/17666	0.707575	0.787002	ENSRNOG00000008053	Atp8a2	1
BP	GO:0046395	carboxylic acid catabolic process	1/111	194/17666	0.707575	0.787002	ENSRNOG00000017851	Etfb	1
BP	GO:0030522	intracellular receptor signaling pathway	1/111	195/17666	0.709433	0.787912	ENSRNOG00000005639	Ar	1
BP	GO:0051091	positive regulation of DNA-binding transcription factor activity	1/111	195/17666	0.709433	0.787912	ENSRNOG00000005639	Ar	1
BP	GO:0031669	cellular response to nutrient levels	1/111	196/17666	0.711279	0.788807	ENSRNOG00000013271	Ireb2	1
BP	GO:0034284	response to monosaccharide	1/111	196/17666	0.711279	0.788807	ENSRNOG00000008479	Slc8a1	1
BP	GO:0050730	regulation of peptidyl-tyrosine phosphorylation	1/111	198/17666	0.714936	0.792283	ENSRNOG00000014248	Erbb4	1
BP	GO:0007283	spermatogenesis	2/111	397/17666	0.716016	0.7929	ENSRNOG00000056462/ENSRNOG00000005639	Tmf1/Ar	2
BP	GO:0030072	peptide hormone secretion	1/111	200/17666	0.718548	0.794617	ENSRNOG00000037467	Ffar3	1
BP	GO:0016570	histone modification	2/111	399/17666	0.718615	0.794617	ENSRNOG00000048411/ENSRNOG00000020117	Uhrf1/LOC108348098	2
BP	GO:0044270	cellular nitrogen compound catabolic process	2/111	400/17666	0.719907	0.794782	ENSRNOG00000008733/ENSRNOG00000017412	Lsm3/AABR07001512.1	2
BP	GO:0070085	glycosylation	1/111	201/17666	0.720336	0.794782	ENSRNOG00000008475	Fut9	1
BP	GO:1903362	regulation of cellular protein catabolic process	1/111	201/17666	0.720336	0.794782	ENSRNOG00000056462	Tmf1	1
BP	GO:0016049	cell growth	2/111	402/17666	0.722476	0.796563	ENSRNOG00000059714/ENSRNOG00000004812	LOC103692716/Sema6d	2
BP	GO:0000302	response to reactive oxygen species	1/111	203/17666	0.72388	0.797531	ENSRNOG00000008479	Slc8a1	1
BP	GO:0002009	morphogenesis of an epithelium	2/111	404/17666	0.725026	0.797725	ENSRNOG00000013867/ENSRNOG00000005639	Fgf1/Ar	2
BP	GO:0016050	vesicle organization	1/111	204/17666	0.725635	0.797725	ENSRNOG00000056462	Tmf1	1
BP	GO:0051924	regulation of calcium ion transport	1/111	204/17666	0.725635	0.797725	ENSRNOG00000008479	Slc8a1	1
BP	GO:0030100	regulation of endocytosis	1/111	205/17666	0.727379	0.799063	ENSRNOG00000050104	LOC108348122	1
BP	GO:0016569	covalent chromatin modification	2/111	407/17666	0.728814	0.799229	ENSRNOG00000048411/ENSRNOG00000020117	Uhrf1/LOC108348098	2
BP	GO:0046700	heterocycle catabolic process	2/111	407/17666	0.728814	0.799229	ENSRNOG00000008733/ENSRNOG00000017412	Lsm3/AABR07001512.1	2
BP	GO:0016358	dendrite development	1/111	206/17666	0.729112	0.799229	ENSRNOG00000004676	Pak3	1
BP	GO:0010817	regulation of hormone levels	2/111	408/17666	0.730066	0.799697	ENSRNOG00000037467/ENSRNOG00000056462	Ffar3/Tmf1	2
BP	GO:0048232	male gamete generation	2/111	410/17666	0.732558	0.801846	ENSRNOG00000056462/ENSRNOG00000005639	Tmf1/Ar	2
BP	GO:0022604	regulation of cell morphogenesis	2/111	412/17666	0.735029	0.803971	ENSRNOG00000004812/ENSRNOG00000004676	Sema6d/Pak3	2
BP	GO:0009150	purine ribonucleotide metabolic process	2/111	415/17666	0.738701	0.805718	ENSRNOG00000023387/ENSRNOG00000016000	LOC679739/LOC100911417	2
BP	GO:0019439	aromatic compound catabolic process	2/111	415/17666	0.738701	0.805718	ENSRNOG00000008733/ENSRNOG00000017412	Lsm3/AABR07001512.1	2
BP	GO:1902532	negative regulation of intracellular signal transduction	2/111	415/17666	0.738701	0.805718	ENSRNOG00000017941/ENSRNOG00000013851	Optn/Spry4	2
BP	GO:0034330	cell junction organization	1/111	212/17666	0.739284	0.805718	ENSRNOG00000026392	Cdh12	1
BP	GO:0070374	positive regulation of ERK1 and ERK2 cascade	1/111	212/17666	0.739284	0.805718	ENSRNOG00000014248	Erbb4	1
BP	GO:0042593	glucose homeostasis	1/111	214/17666	0.742589	0.807622	ENSRNOG00000037467	Ffar3	1
BP	GO:1901987	regulation of cell cycle phase transition	1/111	214/17666	0.742589	0.807622	ENSRNOG00000018391	Cdk2ap2	1
BP	GO:0016311	dephosphorylation	2/111	419/17666	0.74353	0.807622	ENSRNOG00000036827/ENSRNOG00000040242	Ppp1r1a/Epm2a	2
BP	GO:0009615	response to virus	1/111	215/17666	0.744227	0.807622	ENSRNOG00000046972	Chrm2	1
BP	GO:0033500	carbohydrate homeostasis	1/111	215/17666	0.744227	0.807622	ENSRNOG00000037467	Ffar3	1
BP	GO:0050851	antigen receptor-mediated signaling pathway	1/111	215/17666	0.744227	0.807622	ENSRNOG00000049641	Rab29	1
BP	GO:0007018	microtubule-based movement	1/111	216/17666	0.745853	0.808808	ENSRNOG00000019973	Arl3	1
BP	GO:0051348	negative regulation of transferase activity	1/111	218/17666	0.749077	0.811557	ENSRNOG00000013851	Spry4	1
BP	GO:0044089	positive regulation of cellular component biogenesis	2/111	424/17666	0.749459	0.811557	ENSRNOG00000059714/ENSRNOG00000017427	LOC103692716/Pfn2	2
BP	GO:0031668	cellular response to extracellular stimulus	1/111	220/17666	0.752259	0.813427	ENSRNOG00000013271	Ireb2	1
BP	GO:0045926	negative regulation of growth	1/111	220/17666	0.752259	0.813427	ENSRNOG00000004812	Sema6d	1
BP	GO:0009611	response to wounding	2/111	427/17666	0.752961	0.813605	ENSRNOG00000027156/ENSRNOG00000014248	Morn4/Erbb4	2
BP	GO:0016032	viral process	1/111	222/17666	0.755402	0.815662	ENSRNOG00000049641	Rab29	1
BP	GO:0009743	response to carbohydrate	1/111	223/17666	0.756958	0.81676	ENSRNOG00000008479	Slc8a1	1
BP	GO:0007281	germ cell development	1/111	225/17666	0.760042	0.819504	ENSRNOG00000056462	Tmf1	1
BP	GO:0006790	sulfur compound metabolic process	1/111	227/17666	0.763086	0.822202	ENSRNOG00000047697	Ggt1	1
BP	GO:0006163	purine nucleotide metabolic process	2/111	437/17666	0.764333	0.822658	ENSRNOG00000023387/ENSRNOG00000016000	LOC679739/LOC100911417	2
BP	GO:0071383	cellular response to steroid hormone stimulus	1/111	228/17666	0.764594	0.822658	ENSRNOG00000005639	Ar	1
BP	GO:0006066	alcohol metabolic process	1/111	229/17666	0.766093	0.823686	ENSRNOG00000013867	Fgf1	1
BP	GO:0098542	defense response to other organism	2/111	441/17666	0.768754	0.824538	ENSRNOG00000056462/ENSRNOG00000017941	Tmf1/Optn	2
BP	GO:1901361	organic cyclic compound catabolic process	2/111	441/17666	0.768754	0.824538	ENSRNOG00000008733/ENSRNOG00000017412	Lsm3/AABR07001512.1	2
BP	GO:0031098	stress-activated protein kinase signaling cascade	1/111	231/17666	0.769061	0.824538	ENSRNOG00000004676	Pak3	1
BP	GO:0034504	protein localization to nucleus	1/111	231/17666	0.769061	0.824538	ENSRNOG00000059714	LOC103692716	1
BP	GO:0009101	glycoprotein biosynthetic process	1/111	232/17666	0.770532	0.824572	ENSRNOG00000008475	Fut9	1
BP	GO:1901654	response to ketone	1/111	233/17666	0.771993	0.824572	ENSRNOG00000005639	Ar	1
BP	GO:0000375	RNA splicing, via transesterification reactions	1/111	234/17666	0.773444	0.824572	ENSRNOG00000008733	Lsm3	1
BP	GO:0000377	RNA splicing, via transesterification reactions with bulged adenosine as nucleophile	1/111	234/17666	0.773444	0.824572	ENSRNOG00000008733	Lsm3	1
BP	GO:0000398	mRNA splicing, via spliceosome	1/111	234/17666	0.773444	0.824572	ENSRNOG00000008733	Lsm3	1
BP	GO:0007611	learning or memory	1/111	234/17666	0.773444	0.824572	ENSRNOG00000040242	Epm2a	1
BP	GO:0009152	purine ribonucleotide biosynthetic process	1/111	234/17666	0.773444	0.824572	ENSRNOG00000016000	LOC100911417	1
BP	GO:0072330	monocarboxylic acid biosynthetic process	1/111	234/17666	0.773444	0.824572	ENSRNOG00000015550	Ptgds	1
BP	GO:0043270	positive regulation of ion transport	1/111	235/17666	0.774887	0.82553	ENSRNOG00000008053	Atp8a2	1
BP	GO:0051188	cofactor biosynthetic process	1/111	237/17666	0.777745	0.827993	ENSRNOG00000013271	Ireb2	1
BP	GO:0002429	immune response-activating cell surface receptor signaling pathway	1/111	242/17666	0.784734	0.834738	ENSRNOG00000049641	Rab29	1
BP	GO:0010563	negative regulation of phosphorus metabolic process	2/111	457/17666	0.785733	0.834738	ENSRNOG00000036827/ENSRNOG00000013851	Ppp1r1a/Spry4	2
BP	GO:0045936	negative regulation of phosphate metabolic process	2/111	457/17666	0.785733	0.834738	ENSRNOG00000036827/ENSRNOG00000013851	Ppp1r1a/Spry4	2
BP	GO:0006520	cellular amino acid metabolic process	1/111	246/17666	0.790167	0.838861	ENSRNOG00000015267	Aldh18a1	1
BP	GO:0048562	embryonic organ morphogenesis	1/111	249/17666	0.794153	0.841913	ENSRNOG00000008053	Atp8a2	1
BP	GO:0060271	cilium assembly	1/111	249/17666	0.794153	0.841913	ENSRNOG00000019973	Arl3	1
BP	GO:0006164	purine nucleotide biosynthetic process	1/111	250/17666	0.795465	0.842715	ENSRNOG00000016000	LOC100911417	1
BP	GO:0072521	purine-containing compound metabolic process	2/111	469/17666	0.797746	0.844288	ENSRNOG00000023387/ENSRNOG00000016000	LOC679739/LOC100911417	2
BP	GO:0009410	response to xenobiotic stimulus	1/111	252/17666	0.798064	0.844288	ENSRNOG00000059714	LOC103692716	1
BP	GO:0032787	monocarboxylic acid metabolic process	2/111	471/17666	0.79969	0.844673	ENSRNOG00000017851/ENSRNOG00000015550	Etfb/Ptgds	2
BP	GO:0002768	immune response-regulating cell surface receptor signaling pathway	1/111	254/17666	0.80063	0.844673	ENSRNOG00000049641	Rab29	1
BP	GO:0032102	negative regulation of response to external stimulus	1/111	254/17666	0.80063	0.844673	ENSRNOG00000004812	Sema6d	1
BP	GO:0010638	positive regulation of organelle organization	2/111	472/17666	0.800656	0.844673	ENSRNOG00000017941/ENSRNOG00000017427	Optn/Pfn2	2
BP	GO:0071375	cellular response to peptide hormone stimulus	1/111	255/17666	0.801901	0.845398	ENSRNOG00000037467	Ffar3	1
BP	GO:0046942	carboxylic acid transport	1/111	257/17666	0.804419	0.846552	ENSRNOG00000011016	Slc7a2	1
BP	GO:0015849	organic acid transport	1/111	258/17666	0.805666	0.846552	ENSRNOG00000011016	Slc7a2	1
BP	GO:0070588	calcium ion transmembrane transport	1/111	258/17666	0.805666	0.846552	ENSRNOG00000008479	Slc8a1	1
BP	GO:0072522	purine-containing compound biosynthetic process	1/111	258/17666	0.805666	0.846552	ENSRNOG00000016000	LOC100911417	1
BP	GO:0016042	lipid catabolic process	1/111	259/17666	0.806905	0.846552	ENSRNOG00000017851	Etfb	1
BP	GO:0019216	regulation of lipid metabolic process	1/111	259/17666	0.806905	0.846552	ENSRNOG00000013867	Fgf1	1
BP	GO:0048511	rhythmic process	1/111	259/17666	0.806905	0.846552	ENSRNOG00000015550	Ptgds	1
BP	GO:0031400	negative regulation of protein modification process	2/111	482/17666	0.810092	0.849308	ENSRNOG00000036827/ENSRNOG00000013851	Ppp1r1a/Spry4	2
BP	GO:0007204	positive regulation of cytosolic calcium ion concentration	1/111	263/17666	0.811784	0.85006	ENSRNOG00000008479	Slc8a1	1
BP	GO:0006875	cellular metal ion homeostasis	2/111	484/17666	0.811931	0.85006	ENSRNOG00000013271/ENSRNOG00000008479	Ireb2/Slc8a1	2
BP	GO:0007507	heart development	2/111	485/17666	0.812844	0.850429	ENSRNOG00000014248/ENSRNOG00000008934	Erbb4/Tmem65	2
BP	GO:0000226	microtubule cytoskeleton organization	2/111	491/17666	0.818245	0.854968	ENSRNOG00000018391/ENSRNOG00000050104	Cdk2ap2/LOC108348122	2
BP	GO:0044782	cilium organization	1/111	269/17666	0.818874	0.854968	ENSRNOG00000019973	Arl3	1
BP	GO:1904062	regulation of cation transmembrane transport	1/111	269/17666	0.818874	0.854968	ENSRNOG00000008479	Slc8a1	1
BP	GO:0050900	leukocyte migration	1/111	270/17666	0.82003	0.855585	ENSRNOG00000011984	Cxcl14	1
BP	GO:0051235	maintenance of location	1/111	272/17666	0.822319	0.857384	ENSRNOG00000008479	Slc8a1	1
BP	GO:0007178	transmembrane receptor protein serine/threonine kinase signaling pathway	1/111	273/17666	0.823453	0.857442	ENSRNOG00000005758	Btbd11	1
BP	GO:0006954	inflammatory response	2/111	497/17666	0.823506	0.857442	ENSRNOG00000037467/ENSRNOG00000011016	Ffar3/Slc7a2	2
BP	GO:0006913	nucleocytoplasmic transport	1/111	274/17666	0.82458	0.857958	ENSRNOG00000059714	LOC103692716	1
BP	GO:0044403	symbiont process	1/111	275/17666	0.825699	0.857958	ENSRNOG00000049641	Rab29	1
BP	GO:0051169	nuclear transport	1/111	275/17666	0.825699	0.857958	ENSRNOG00000059714	LOC103692716	1
BP	GO:0071496	cellular response to external stimulus	1/111	283/17666	0.834405	0.866409	ENSRNOG00000013271	Ireb2	1
BP	GO:0009100	glycoprotein metabolic process	1/111	285/17666	0.836513	0.868004	ENSRNOG00000008475	Fut9	1
BP	GO:0002440	production of molecular mediator of immune response	1/111	287/17666	0.838594	0.869568	ENSRNOG00000037467	Ffar3	1
BP	GO:0002697	regulation of immune effector process	1/111	290/17666	0.841667	0.872158	ENSRNOG00000037467	Ffar3	1
BP	GO:0051260	protein homooligomerization	1/111	293/17666	0.844683	0.874685	ENSRNOG00000050315	Dcxr	1
BP	GO:0022412	cellular process involved in reproduction in multicellular organism	1/111	296/17666	0.847641	0.877149	ENSRNOG00000056462	Tmf1	1
BP	GO:0043547	positive regulation of GTPase activity	1/111	297/17666	0.848615	0.877159	ENSRNOG00000061519	Asap2	1
BP	GO:0018108	peptidyl-tyrosine phosphorylation	1/111	298/17666	0.849582	0.877159	ENSRNOG00000014248	Erbb4	1
BP	GO:0007517	muscle organ development	1/111	299/17666	0.850543	0.877159	ENSRNOG00000014248	Erbb4	1
BP	GO:0044419	interspecies interaction between organisms	1/111	299/17666	0.850543	0.877159	ENSRNOG00000049641	Rab29	1
BP	GO:1901653	cellular response to peptide	1/111	299/17666	0.850543	0.877159	ENSRNOG00000037467	Ffar3	1
BP	GO:0001701	in utero embryonic development	1/111	301/17666	0.852448	0.877333	ENSRNOG00000005639	Ar	1
BP	GO:0018212	peptidyl-tyrosine modification	1/111	301/17666	0.852448	0.877333	ENSRNOG00000014248	Erbb4	1
BP	GO:0032259	methylation	1/111	301/17666	0.852448	0.877333	ENSRNOG00000016038	Mgmt	1
BP	GO:0008380	RNA splicing	1/111	305/17666	0.856185	0.880581	ENSRNOG00000008733	Lsm3	1
BP	GO:0001503	ossification	1/111	307/17666	0.858018	0.88127	ENSRNOG00000008479	Slc8a1	1
BP	GO:0051480	regulation of cytosolic calcium ion concentration	1/111	307/17666	0.858018	0.88127	ENSRNOG00000008479	Slc8a1	1
BP	GO:2001233	regulation of apoptotic signaling pathway	1/111	309/17666	0.859828	0.882532	ENSRNOG00000005639	Ar	1
BP	GO:0042176	regulation of protein catabolic process	1/111	311/17666	0.861615	0.883768	ENSRNOG00000056462	Tmf1	1
BP	GO:0042060	wound healing	1/111	321/17666	0.870218	0.891988	ENSRNOG00000014248	Erbb4	1
BP	GO:0014706	striated muscle tissue development	1/111	322/17666	0.871048	0.892236	ENSRNOG00000014248	Erbb4	1
BP	GO:0002757	immune response-activating signal transduction	1/111	335/17666	0.881378	0.902207	ENSRNOG00000049641	Rab29	1
BP	GO:0001933	negative regulation of protein phosphorylation	1/111	336/17666	0.882138	0.902376	ENSRNOG00000013851	Spry4	1
BP	GO:0060537	muscle tissue development	1/111	337/17666	0.882893	0.902539	ENSRNOG00000014248	Erbb4	1
BP	GO:0035690	cellular response to drug	1/111	341/17666	0.885865	0.904967	ENSRNOG00000046972	Chrm2	1
BP	GO:0042110	T cell activation	1/111	345/17666	0.888762	0.906705	ENSRNOG00000049641	Rab29	1
BP	GO:1903532	positive regulation of secretion by cell	1/111	345/17666	0.888762	0.906705	ENSRNOG00000056462	Tmf1	1
BP	GO:0001558	regulation of cell growth	1/111	346/17666	0.889475	0.906822	ENSRNOG00000004812	Sema6d	1
BP	GO:0002764	immune response-regulating signaling pathway	1/111	350/17666	0.892281	0.908461	ENSRNOG00000049641	Rab29	1
BP	GO:0006816	calcium ion transport	1/111	350/17666	0.892281	0.908461	ENSRNOG00000008479	Slc8a1	1
BP	GO:0010038	response to metal ion	1/111	351/17666	0.892972	0.908554	ENSRNOG00000013271	Ireb2	1
BP	GO:0006397	mRNA processing	1/111	355/17666	0.89569	0.910098	ENSRNOG00000008733	Lsm3	1
BP	GO:0052548	regulation of endopeptidase activity	1/111	355/17666	0.89569	0.910098	ENSRNOG00000016038	Mgmt	1
BP	GO:0043087	regulation of GTPase activity	1/111	360/17666	0.898992	0.91223	ENSRNOG00000061519	Asap2	1
BP	GO:0045786	negative regulation of cell cycle	1/111	360/17666	0.898992	0.91223	ENSRNOG00000018391	Cdk2ap2	1
BP	GO:0048568	embryonic organ development	1/111	366/17666	0.902818	0.9155	ENSRNOG00000008053	Atp8a2	1
BP	GO:0042326	negative regulation of phosphorylation	1/111	368/17666	0.904061	0.916148	ENSRNOG00000013851	Spry4	1
BP	GO:0006874	cellular calcium ion homeostasis	1/111	382/17666	0.912333	0.923912	ENSRNOG00000008479	Slc8a1	1
BP	GO:0051047	positive regulation of secretion	1/111	384/17666	0.913455	0.924431	ENSRNOG00000056462	Tmf1	1
BP	GO:0007346	regulation of mitotic cell cycle	1/111	386/17666	0.914563	0.924591	ENSRNOG00000018391	Cdk2ap2	1
BP	GO:0010498	proteasomal protein catabolic process	1/111	390/17666	0.916738	0.924591	ENSRNOG00000056462	Tmf1	1
BP	GO:0052547	regulation of peptidase activity	1/111	390/17666	0.916738	0.924591	ENSRNOG00000016038	Mgmt	1
BP	GO:0055074	calcium ion homeostasis	1/111	390/17666	0.916738	0.924591	ENSRNOG00000008479	Slc8a1	1
BP	GO:0070838	divalent metal ion transport	1/111	390/17666	0.916738	0.924591	ENSRNOG00000008479	Slc8a1	1
BP	GO:0072511	divalent inorganic cation transport	1/111	391/17666	0.917273	0.924591	ENSRNOG00000008479	Slc8a1	1
BP	GO:0002521	leukocyte differentiation	1/111	394/17666	0.918857	0.925573	ENSRNOG00000013271	Ireb2	1
BP	GO:0002791	regulation of peptide secretion	1/111	399/17666	0.921431	0.926934	ENSRNOG00000037467	Ffar3	1
BP	GO:0051346	negative regulation of hydrolase activity	1/111	399/17666	0.921431	0.926934	ENSRNOG00000036827	Ppp1r1a	1
BP	GO:0072503	cellular divalent inorganic cation homeostasis	1/111	408/17666	0.925863	0.930775	ENSRNOG00000008479	Slc8a1	1
BP	GO:0002253	activation of immune response	1/111	410/17666	0.926814	0.931113	ENSRNOG00000049641	Rab29	1
BP	GO:0072507	divalent inorganic cation homeostasis	1/111	421/17666	0.93183	0.935533	ENSRNOG00000008479	Slc8a1	1
BP	GO:1905114	cell surface receptor signaling pathway involved in cell-cell signaling	1/111	423/17666	0.932705	0.935791	ENSRNOG00000003313	Glra2	1
BP	GO:0010564	regulation of cell cycle process	1/111	460/17666	0.947022	0.949527	ENSRNOG00000018391	Cdk2ap2	1
BP	GO:0097190	apoptotic signaling pathway	1/111	472/17666	0.950982	0.952867	ENSRNOG00000005639	Ar	1
BP	GO:0002694	regulation of leukocyte activation	1/111	478/17666	0.95285	0.954109	ENSRNOG00000011016	Slc7a2	1
BP	GO:0002790	peptide secretion	1/111	487/17666	0.955522	0.956152	ENSRNOG00000037467	Ffar3	1
BP	GO:0010469	regulation of signaling receptor activity	1/111	492/17666	0.95694	0.95694	ENSRNOG00000013867	Fgf1	1
CC	GO:0005833	hemoglobin complex	2/120	13/18556	0.00308766	0.0754762	ENSRNOG00000060629/ENSRNOG00000045989	LOC103694855/Hba-a3	2
CC	GO:0016323	basolateral plasma membrane	4/120	177/18556	0.027987	0.495085	ENSRNOG00000021017/ENSRNOG00000059714/ENSRNOG00000014248/ENSRNOG00000010378	Car11/LOC103692716/Erbb4/Slc4a5	4
CC	GO:0005801	cis-Golgi network	2/120	43/18556	0.0315189	0.495085	ENSRNOG00000049641/ENSRNOG00000010589	Rab29/LOC103689968	2
CC	GO:0014704	intercalated disc	2/120	44/18556	0.0328827	0.495085	ENSRNOG00000008934/ENSRNOG00000008479	Tmem65/Slc8a1	2
CC	GO:0055037	recycling endosome	3/120	120/18556	0.0429377	0.495085	ENSRNOG00000049641/ENSRNOG00000050104/ENSRNOG00000004150	Rab29/LOC108348122/Slc9a7	3
CC	GO:0005881	cytoplasmic microtubule	2/120	51/18556	0.043049	0.495085	ENSRNOG00000050315/ENSRNOG00000019973	Dcxr/Arl3	2
CC	GO:0005844	polysome	2/120	54/18556	0.0477196	0.495085	ENSRNOG00000042886/ENSRNOG00000040242	Rps28/Epm2a	2
CC	GO:0000315	organellar large ribosomal subunit	2/120	58/18556	0.0542187	0.495085	ENSRNOG00000029875/ENSRNOG00000020464	Mrpl41/Mrpl54	2
CC	GO:0005762	mitochondrial large ribosomal subunit	2/120	58/18556	0.0542187	0.495085	ENSRNOG00000029875/ENSRNOG00000020464	Mrpl41/Mrpl54	2
CC	GO:0098862	cluster of actin-based cell projections	3/120	136/18556	0.0582761	0.495085	ENSRNOG00000050315/ENSRNOG00000027156/ENSRNOG00000059714	Dcxr/Morn4/LOC103692716	3
CC	GO:0044291	cell-cell contact zone	2/120	61/18556	0.059286	0.495085	ENSRNOG00000008934/ENSRNOG00000008479	Tmem65/Slc8a1	2
CC	GO:0042470	melanosome	2/120	62/18556	0.0610102	0.495085	ENSRNOG00000049641/ENSRNOG00000059714	Rab29/LOC103692716	2
CC	GO:0048770	pigment granule	2/120	62/18556	0.0610102	0.495085	ENSRNOG00000049641/ENSRNOG00000059714	Rab29/LOC103692716	2
CC	GO:0005688	U6 snRNP	1/120	10/18556	0.0628341	0.495085	ENSRNOG00000008733	Lsm3	1
CC	GO:0031838	haptoglobin-hemoglobin complex	1/120	10/18556	0.0628341	0.495085	ENSRNOG00000045989	Hba-a3	1
CC	GO:0033646	host intracellular part	1/120	11/18556	0.0688979	0.495085	ENSRNOG00000049641	Rab29	1
CC	GO:0043656	intracellular region of host	1/120	11/18556	0.0688979	0.495085	ENSRNOG00000049641	Rab29	1
CC	GO:0000276	mitochondrial proton-transporting ATP synthase complex, coupling factor F(o)	1/120	12/18556	0.0749228	0.495085	ENSRNOG00000016000	LOC100911417	1
CC	GO:1990124	messenger ribonucleoprotein complex	1/120	12/18556	0.0749228	0.495085	ENSRNOG00000003645	LOC103689931	1
CC	GO:0000778	condensed nuclear chromosome kinetochore	1/120	13/18556	0.0809091	0.495085	ENSRNOG00000023093	Mis18bp1	1
CC	GO:0032426	stereocilium tip	1/120	13/18556	0.0809091	0.495085	ENSRNOG00000027156	Morn4	1
CC	GO:0033643	host cell part	1/120	13/18556	0.0809091	0.495085	ENSRNOG00000049641	Rab29	1
CC	GO:0044292	dendrite terminus	1/120	13/18556	0.0809091	0.495085	ENSRNOG00000059714	LOC103692716	1
CC	GO:0005802	trans-Golgi network	3/120	159/18556	0.0841743	0.495085	ENSRNOG00000049641/ENSRNOG00000050104/ENSRNOG00000017941	Rab29/LOC108348122/Optn	3
CC	GO:0031462	Cul2-RING ubiquitin ligase complex	1/120	14/18556	0.0868569	0.495085	ENSRNOG00000010859	Zyg11b	1
CC	GO:0018995	host	1/120	15/18556	0.0927666	0.495085	ENSRNOG00000049641	Rab29	1
CC	GO:0043657	host cell	1/120	15/18556	0.0927666	0.495085	ENSRNOG00000049641	Rab29	1
CC	GO:0098798	mitochondrial protein complex	4/120	266/18556	0.0941892	0.495085	ENSRNOG00000029875/ENSRNOG00000020464/ENSRNOG00000023387/ENSRNOG00000016000	Mrpl41/Mrpl54/LOC679739/LOC100911417	4
CC	GO:0045263	proton-transporting ATP synthase complex, coupling factor F(o)	1/120	16/18556	0.0986383	0.495085	ENSRNOG00000016000	LOC100911417	1
CC	GO:0070822	Sin3-type complex	1/120	16/18556	0.0986383	0.495085	ENSRNOG00000020117	LOC108348098	1
CC	GO:0099055	integral component of postsynaptic membrane	2/120	83/18556	0.100742	0.495085	ENSRNOG00000046972/ENSRNOG00000008479	Chrm2/Slc8a1	2
CC	GO:0032433	filopodium tip	1/120	17/18556	0.104472	0.495085	ENSRNOG00000027156	Morn4	1
CC	GO:0000313	organellar ribosome	2/120	85/18556	0.104829	0.495085	ENSRNOG00000029875/ENSRNOG00000020464	Mrpl41/Mrpl54	2
CC	GO:0005761	mitochondrial ribosome	2/120	85/18556	0.104829	0.495085	ENSRNOG00000029875/ENSRNOG00000020464	Mrpl41/Mrpl54	2
CC	GO:0098936	intrinsic component of postsynaptic membrane	2/120	87/18556	0.10896	0.495085	ENSRNOG00000046972/ENSRNOG00000008479	Chrm2/Slc8a1	2
CC	GO:0042788	polysomal ribosome	1/120	18/18556	0.110269	0.495085	ENSRNOG00000042886	Rps28	1
CC	GO:0044215	other organism	1/120	18/18556	0.110269	0.495085	ENSRNOG00000049641	Rab29	1
CC	GO:0044216	other organism cell	1/120	18/18556	0.110269	0.495085	ENSRNOG00000049641	Rab29	1
CC	GO:0044217	other organism part	1/120	18/18556	0.110269	0.495085	ENSRNOG00000049641	Rab29	1
CC	GO:0005680	anaphase-promoting complex	1/120	19/18556	0.116028	0.510525	ENSRNOG00000008459	Anapc13	1
CC	GO:0016342	catenin complex	1/120	21/18556	0.127437	0.547252	ENSRNOG00000026392	Cdh12	1
CC	GO:0000780	condensed nuclear chromosome, centromeric region	1/120	22/18556	0.133086	0.547252	ENSRNOG00000023093	Mis18bp1	1
CC	GO:0005903	brush border	2/120	99/18556	0.134587	0.547252	ENSRNOG00000050315/ENSRNOG00000059714	Dcxr/LOC103692716	2
CC	GO:0032588	trans-Golgi network membrane	1/120	23/18556	0.138699	0.547252	ENSRNOG00000050104	LOC108348122	1
CC	GO:0005874	microtubule	4/120	308/18556	0.139276	0.547252	ENSRNOG00000050315/ENSRNOG00000019973/ENSRNOG00000018391/ENSRNOG00000008479	Dcxr/Arl3/Cdk2ap2/Slc8a1	4
CC	GO:0005753	mitochondrial proton-transporting ATP synthase complex	1/120	24/18556	0.144275	0.547252	ENSRNOG00000016000	LOC100911417	1
CC	GO:0071005	U2-type precatalytic spliceosome	1/120	24/18556	0.144275	0.547252	ENSRNOG00000008733	Lsm3	1
CC	GO:0071011	precatalytic spliceosome	1/120	24/18556	0.144275	0.547252	ENSRNOG00000008733	Lsm3	1
CC	GO:0030529	intracellular ribonucleoprotein complex	1/120	25/18556	0.149817	0.549327	novel.295	-	1
CC	GO:0044295	axonal growth cone	1/120	25/18556	0.149817	0.549327	ENSRNOG00000059714	LOC103692716	1
CC	GO:0099699	integral component of synaptic membrane	2/120	109/18556	0.15686	0.565725	ENSRNOG00000046972/ENSRNOG00000008479	Chrm2/Slc8a1	2
CC	GO:0033177	proton-transporting two-sector ATPase complex, proton-transporting domain	1/120	27/18556	0.160792	0.567532	ENSRNOG00000016000	LOC100911417	1
CC	GO:0046540	U4/U6 x U5 tri-snRNP complex	1/120	28/18556	0.166227	0.567532	ENSRNOG00000008733	Lsm3	1
CC	GO:0097526	spliceosomal tri-snRNP complex	1/120	28/18556	0.166227	0.567532	ENSRNOG00000008733	Lsm3	1
CC	GO:0045259	proton-transporting ATP synthase complex	1/120	29/18556	0.171627	0.567532	ENSRNOG00000016000	LOC100911417	1
CC	GO:0045211	postsynaptic membrane	3/120	221/18556	0.172291	0.567532	ENSRNOG00000046972/ENSRNOG00000008479/ENSRNOG00000003313	Chrm2/Slc8a1/Glra2	3
CC	GO:0099240	intrinsic component of synaptic membrane	2/120	116/18556	0.172839	0.567532	ENSRNOG00000046972/ENSRNOG00000008479	Chrm2/Slc8a1	2
CC	GO:0005720	nuclear heterochromatin	1/120	31/18556	0.182324	0.58987	ENSRNOG00000048411	Uhrf1	1
CC	GO:0032391	photoreceptor connecting cilium	1/120	34/18556	0.198112	0.595675	ENSRNOG00000019973	Arl3	1
CC	GO:0043198	dendritic shaft	1/120	35/18556	0.203307	0.595675	ENSRNOG00000008479	Slc8a1	1
CC	GO:0098791	Golgi subcompartment	5/120	487/18556	0.207914	0.595675	ENSRNOG00000049641/ENSRNOG00000061832/ENSRNOG00000050104/ENSRNOG00000017941/ENSRNOG00000008475	Rab29/Slc35a3/LOC108348122/Optn/Fut9	5
CC	GO:0032420	stereocilium	1/120	37/18556	0.213598	0.595675	ENSRNOG00000027156	Morn4	1
CC	GO:0005925	focal adhesion	2/120	137/18556	0.222084	0.595675	ENSRNOG00000031669/ENSRNOG00000001781	Lpp/Lmln	2
CC	GO:0005759	mitochondrial matrix	3/120	252/18556	0.223341	0.595675	ENSRNOG00000029875/ENSRNOG00000020464/ENSRNOG00000017851	Mrpl41/Mrpl54/Etfb	3
CC	GO:0005912	adherens junction	3/120	254/18556	0.226738	0.595675	ENSRNOG00000031669/ENSRNOG00000026392/ENSRNOG00000001781	Lpp/Cdh12/Lmln	3
CC	GO:0005924	cell-substrate adherens junction	2/120	141/18556	0.23161	0.595675	ENSRNOG00000031669/ENSRNOG00000001781	Lpp/Lmln	2
CC	GO:0030173	integral component of Golgi membrane	1/120	41/18556	0.233785	0.595675	ENSRNOG00000061832	Slc35a3	1
CC	GO:0031461	cullin-RING ubiquitin ligase complex	2/120	143/18556	0.236383	0.595675	ENSRNOG00000008459/ENSRNOG00000010859	Anapc13/Zyg11b	2
CC	GO:0000152	nuclear ubiquitin ligase complex	1/120	42/18556	0.238751	0.595675	ENSRNOG00000008459	Anapc13	1
CC	GO:0030315	T-tubule	1/120	42/18556	0.238751	0.595675	ENSRNOG00000008479	Slc8a1	1
CC	GO:0055038	recycling endosome membrane	1/120	42/18556	0.238751	0.595675	ENSRNOG00000050104	LOC108348122	1
CC	GO:0070161	anchoring junction	3/120	262/18556	0.240424	0.595675	ENSRNOG00000031669/ENSRNOG00000026392/ENSRNOG00000001781	Lpp/Cdh12/Lmln	3
CC	GO:0098800	inner mitochondrial membrane protein complex	2/120	145/18556	0.241161	0.595675	ENSRNOG00000023387/ENSRNOG00000016000	LOC679739/LOC100911417	2
CC	GO:0000151	ubiquitin ligase complex	3/120	263/18556	0.242145	0.595675	ENSRNOG00000008459/ENSRNOG00000052837/ENSRNOG00000010859	Anapc13/Dcun1d2/Zyg11b	3
CC	GO:0030055	cell-substrate junction	2/120	146/18556	0.243552	0.595675	ENSRNOG00000031669/ENSRNOG00000001781	Lpp/Lmln	2
CC	GO:0098562	cytoplasmic side of membrane	2/120	146/18556	0.243552	0.595675	ENSRNOG00000042886/ENSRNOG00000040242	Rps28/Epm2a	2
CC	GO:0005876	spindle microtubule	1/120	43/18556	0.243685	0.595675	ENSRNOG00000019973	Arl3	1
CC	GO:0031201	SNARE complex	1/120	43/18556	0.243685	0.595675	ENSRNOG00000004753	Napb	1
CC	GO:0031228	intrinsic component of Golgi membrane	1/120	43/18556	0.243685	0.595675	ENSRNOG00000061832	Slc35a3	1
CC	GO:0032421	stereocilium bundle	1/120	43/18556	0.243685	0.595675	ENSRNOG00000027156	Morn4	1
CC	GO:0030017	sarcomere	2/120	148/18556	0.248337	0.600376	ENSRNOG00000005034/ENSRNOG00000008479	Arhgef25/Slc8a1	2
CC	GO:0000777	condensed chromosome kinetochore	1/120	45/18556	0.253458	0.606096	ENSRNOG00000023093	Mis18bp1	1
CC	GO:0032580	Golgi cisterna membrane	1/120	46/18556	0.258298	0.611027	ENSRNOG00000008475	Fut9	1
CC	GO:0032838	plasma membrane bounded cell projection cytoplasm	2/120	155/18556	0.265106	0.620462	ENSRNOG00000019973/ENSRNOG00000003645	Arl3/LOC103689931	2
CC	GO:0044449	contractile fiber part	2/120	159/18556	0.274693	0.628956	ENSRNOG00000005034/ENSRNOG00000008479	Arhgef25/Slc8a1	2
CC	GO:0036464	cytoplasmic ribonucleoprotein granule	2/120	162/18556	0.28188	0.628956	ENSRNOG00000008733/ENSRNOG00000003645	Lsm3/LOC103689931	2
CC	GO:0098858	actin-based cell projection	2/120	162/18556	0.28188	0.628956	ENSRNOG00000050315/ENSRNOG00000027156	Dcxr/Morn4	2
CC	GO:0043209	myelin sheath	2/120	165/18556	0.289062	0.628956	ENSRNOG00000059714/ENSRNOG00000004753	LOC103692716/Napb	2
CC	GO:0030016	myofibril	2/120	167/18556	0.293846	0.628956	ENSRNOG00000005034/ENSRNOG00000008479	Arhgef25/Slc8a1	2
CC	GO:0005747	mitochondrial respiratory chain complex I	1/120	54/18556	0.295911	0.628956	ENSRNOG00000023387	LOC679739	1
CC	GO:0030964	NADH dehydrogenase complex	1/120	54/18556	0.295911	0.628956	ENSRNOG00000023387	LOC679739	1
CC	GO:0031526	brush border membrane	1/120	54/18556	0.295911	0.628956	ENSRNOG00000059714	LOC103692716	1
CC	GO:0045271	respiratory chain complex I	1/120	54/18556	0.295911	0.628956	ENSRNOG00000023387	LOC679739	1
CC	GO:0005657	replication fork	1/120	56/18556	0.305015	0.628956	ENSRNOG00000048411	Uhrf1	1
CC	GO:0000118	histone deacetylase complex	1/120	57/18556	0.309523	0.628956	ENSRNOG00000020117	LOC108348098	1
CC	GO:0000779	condensed chromosome, centromeric region	1/120	57/18556	0.309523	0.628956	ENSRNOG00000023093	Mis18bp1	1
CC	GO:0097060	synaptic membrane	3/120	302/18556	0.310438	0.628956	ENSRNOG00000046972/ENSRNOG00000008479/ENSRNOG00000003313	Chrm2/Slc8a1/Glra2	3
CC	GO:0035770	ribonucleoprotein granule	2/120	174/18556	0.310553	0.628956	ENSRNOG00000008733/ENSRNOG00000003645	Lsm3/LOC103689931	2
CC	GO:0005743	mitochondrial inner membrane	3/120	303/18556	0.312208	0.628956	ENSRNOG00000023387/ENSRNOG00000016000/ENSRNOG00000008934	LOC679739/LOC100911417/Tmem65	3
CC	GO:0099056	integral component of presynaptic membrane	1/120	59/18556	0.318452	0.628956	ENSRNOG00000046972	Chrm2	1
CC	GO:0043292	contractile fiber	2/120	179/18556	0.322439	0.628956	ENSRNOG00000005034/ENSRNOG00000008479	Arhgef25/Slc8a1	2
CC	GO:0016469	proton-transporting two-sector ATPase complex	1/120	60/18556	0.322873	0.628956	ENSRNOG00000016000	LOC100911417	1
CC	GO:0005811	lipid droplet	1/120	61/18556	0.327266	0.628956	ENSRNOG00000037984	LOC103689999	1
CC	GO:0035869	ciliary transition zone	1/120	61/18556	0.327266	0.628956	ENSRNOG00000019973	Arl3	1
CC	GO:0097525	spliceosomal snRNP complex	1/120	62/18556	0.331631	0.628956	ENSRNOG00000008733	Lsm3	1
CC	GO:0098889	intrinsic component of presynaptic membrane	1/120	62/18556	0.331631	0.628956	ENSRNOG00000046972	Chrm2	1
CC	GO:0000932	P-body	1/120	65/18556	0.344558	0.639488	ENSRNOG00000008733	Lsm3	1
CC	GO:0031901	early endosome membrane	1/120	65/18556	0.344558	0.639488	ENSRNOG00000050104	LOC108348122	1
CC	GO:0030532	small nuclear ribonucleoprotein complex	1/120	66/18556	0.348812	0.639488	ENSRNOG00000008733	Lsm3	1
CC	GO:0031985	Golgi cisterna	1/120	66/18556	0.348812	0.639488	ENSRNOG00000008475	Fut9	1
CC	GO:0120111	neuron projection cytoplasm	1/120	68/18556	0.357237	0.649522	ENSRNOG00000003645	LOC103689931	1
CC	GO:0005684	U2-type spliceosomal complex	1/120	69/18556	0.361409	0.651721	ENSRNOG00000008733	Lsm3	1
CC	GO:0005902	microvillus	1/120	70/18556	0.365554	0.653836	ENSRNOG00000050315	Dcxr	1
CC	GO:0000792	heterochromatin	1/120	72/18556	0.373764	0.659831	ENSRNOG00000048411	Uhrf1	1
CC	GO:0016363	nuclear matrix	1/120	73/18556	0.37783	0.659831	ENSRNOG00000048411	Uhrf1	1
CC	GO:0031966	mitochondrial membrane	4/120	481/18556	0.377903	0.659831	ENSRNOG00000023387/ENSRNOG00000016000/ENSRNOG00000015267/ENSRNOG00000008934	LOC679739/LOC100911417/Aldh18a1/Tmem65	4
CC	GO:0000790	nuclear chromatin	3/120	343/18556	0.382864	0.663229	ENSRNOG00000048411/ENSRNOG00000020117/ENSRNOG00000005639	Uhrf1/LOC108348098/Ar	3
CC	GO:0019866	organelle inner membrane	3/120	347/18556	0.389871	0.666485	ENSRNOG00000023387/ENSRNOG00000016000/ENSRNOG00000008934	LOC679739/LOC100911417/Tmem65	3
CC	GO:0043230	extracellular organelle	1/120	77/18556	0.393832	0.666485	ENSRNOG00000049641	Rab29	1
CC	GO:0120114	Sm-like protein family complex	1/120	77/18556	0.393832	0.666485	ENSRNOG00000008733	Lsm3	1
CC	GO:0036126	sperm flagellum	1/120	78/18556	0.397769	0.666722	ENSRNOG00000059714	LOC103692716	1
CC	GO:0030175	filopodium	1/120	79/18556	0.40168	0.666722	ENSRNOG00000027156	Morn4	1
CC	GO:0097733	photoreceptor cell cilium	1/120	80/18556	0.405565	0.666722	ENSRNOG00000019973	Arl3	1
CC	GO:0097731	9+0 non-motile cilium	1/120	81/18556	0.409426	0.666722	ENSRNOG00000019973	Arl3	1
CC	GO:0005913	cell-cell adherens junction	1/120	82/18556	0.413262	0.666722	ENSRNOG00000026392	Cdh12	1
CC	GO:0071013	catalytic step 2 spliceosome	1/120	82/18556	0.413262	0.666722	ENSRNOG00000008733	Lsm3	1
CC	GO:0097729	9+2 motile cilium	1/120	83/18556	0.417073	0.666722	ENSRNOG00000059714	LOC103692716	1
CC	GO:0044455	mitochondrial membrane part	2/120	221/18556	0.419547	0.666722	ENSRNOG00000023387/ENSRNOG00000016000	LOC679739/LOC100911417	2
CC	GO:0000139	Golgi membrane	3/120	366/18556	0.422873	0.666722	ENSRNOG00000061832/ENSRNOG00000050104/ENSRNOG00000008475	Slc35a3/LOC108348122/Fut9	3
CC	GO:0005911	cell-cell junction	3/120	367/18556	0.424594	0.666722	ENSRNOG00000026392/ENSRNOG00000008934/ENSRNOG00000008479	Cdh12/Tmem65/Slc8a1	3
CC	GO:0005930	axoneme	1/120	87/18556	0.432074	0.666722	ENSRNOG00000019973	Arl3	1
CC	GO:0098803	respiratory chain complex	1/120	88/18556	0.435764	0.666722	ENSRNOG00000023387	LOC679739	1
CC	GO:0005746	mitochondrial respiratory chain	1/120	89/18556	0.439431	0.666722	ENSRNOG00000023387	LOC679739	1
CC	GO:0005795	Golgi stack	1/120	89/18556	0.439431	0.666722	ENSRNOG00000008475	Fut9	1
CC	GO:0097014	ciliary plasm	1/120	89/18556	0.439431	0.666722	ENSRNOG00000019973	Arl3	1
CC	GO:0000794	condensed nuclear chromosome	1/120	90/18556	0.443073	0.667645	ENSRNOG00000023093	Mis18bp1	1
CC	GO:0099568	cytoplasmic region	3/120	382/18556	0.450202	0.673772	ENSRNOG00000019973/ENSRNOG00000003645/ENSRNOG00000013867	Arl3/LOC103689931/Fgf1	3
CC	GO:0030018	Z disc	1/120	93/18556	0.453861	0.674658	ENSRNOG00000008479	Slc8a1	1
CC	GO:0005769	early endosome	2/120	240/18556	0.461205	0.680974	ENSRNOG00000049641/ENSRNOG00000050104	Rab29/LOC108348122	2
CC	GO:0034399	nuclear periphery	1/120	97/18556	0.467923	0.686287	ENSRNOG00000048411	Uhrf1	1
CC	GO:0031674	I band	1/120	102/18556	0.484996	0.706617	ENSRNOG00000008479	Slc8a1	1
CC	GO:0000776	kinetochore	1/120	103/18556	0.488345	0.706815	ENSRNOG00000023093	Mis18bp1	1
CC	GO:0070469	respiratory chain	1/120	104/18556	0.491672	0.70698	ENSRNOG00000023387	LOC679739	1
CC	GO:0030176	integral component of endoplasmic reticulum membrane	1/120	106/18556	0.498262	0.711603	ENSRNOG00000010589	LOC103689968	1
CC	GO:1990204	oxidoreductase complex	1/120	107/18556	0.501526	0.711603	ENSRNOG00000023387	LOC679739	1
CC	GO:0097730	non-motile cilium	1/120	109/18556	0.507989	0.711603	ENSRNOG00000019973	Arl3	1
CC	GO:0042383	sarcolemma	1/120	110/18556	0.51119	0.711603	ENSRNOG00000008479	Slc8a1	1
CC	GO:0036064	ciliary basal body	1/120	111/18556	0.51437	0.711603	ENSRNOG00000019973	Arl3	1
CC	GO:0031227	intrinsic component of endoplasmic reticulum membrane	1/120	112/18556	0.517529	0.711603	ENSRNOG00000010589	LOC103689968	1
CC	GO:0042734	presynaptic membrane	1/120	112/18556	0.517529	0.711603	ENSRNOG00000046972	Chrm2	1
CC	GO:0150034	distal axon	2/120	276/18556	0.535162	0.731277	ENSRNOG00000059714/ENSRNOG00000046972	LOC103692716/Chrm2	2
CC	GO:0005765	lysosomal membrane	1/120	123/18556	0.550966	0.747581	ENSRNOG00000059714	LOC103692716	1
CC	GO:0098852	lytic vacuole membrane	1/120	124/18556	0.553889	0.747581	ENSRNOG00000059714	LOC103692716	1
CC	GO:0031012	extracellular matrix	2/120	292/18556	0.565757	0.758942	ENSRNOG00000059714/ENSRNOG00000013867	LOC103692716/Fgf1	2
CC	GO:0043679	axon terminus	1/120	134/18556	0.582103	0.772599	ENSRNOG00000046972	Chrm2	1
CC	GO:0043025	neuronal cell body	3/120	468/18556	0.586368	0.772599	ENSRNOG00000059714/ENSRNOG00000046972/ENSRNOG00000013271	LOC103692716/Chrm2/Ireb2	3
CC	GO:0019897	extrinsic component of plasma membrane	1/120	136/18556	0.58753	0.772599	ENSRNOG00000026392	Cdh12	1
CC	GO:0030496	midbody	1/120	139/18556	0.595539	0.772599	ENSRNOG00000019973	Arl3	1
CC	GO:0090575	RNA polymerase II transcription factor complex	1/120	139/18556	0.595539	0.772599	ENSRNOG00000003645	LOC103689931	1
CC	GO:0062023	collagen-containing extracellular matrix	1/120	143/18556	0.605979	0.772599	ENSRNOG00000059714	LOC103692716	1
CC	GO:0031514	motile cilium	1/120	146/18556	0.613633	0.772599	ENSRNOG00000059714	LOC103692716	1
CC	GO:0000775	chromosome, centromeric region	1/120	148/18556	0.618654	0.772599	ENSRNOG00000023093	Mis18bp1	1
CC	GO:0044306	neuron projection terminus	1/120	148/18556	0.618654	0.772599	ENSRNOG00000046972	Chrm2	1
CC	GO:0030426	growth cone	1/120	149/18556	0.62114	0.772599	ENSRNOG00000059714	LOC103692716	1
CC	GO:0043197	dendritic spine	1/120	149/18556	0.62114	0.772599	ENSRNOG00000008479	Slc8a1	1
CC	GO:0000793	condensed chromosome	1/120	151/18556	0.626063	0.772599	ENSRNOG00000023093	Mis18bp1	1
CC	GO:0030427	site of polarized growth	1/120	152/18556	0.628501	0.772599	ENSRNOG00000059714	LOC103692716	1
CC	GO:0044309	neuron spine	1/120	152/18556	0.628501	0.772599	ENSRNOG00000008479	Slc8a1	1
CC	GO:0098794	postsynapse	3/120	498/18556	0.628615	0.772599	ENSRNOG00000046972/ENSRNOG00000008479/ENSRNOG00000003313	Chrm2/Slc8a1/Glra2	3
CC	GO:0005681	spliceosomal complex	1/120	159/18556	0.645132	0.788495	ENSRNOG00000008733	Lsm3	1
CC	GO:0044441	ciliary part	2/120	346/18556	0.658222	0.797333	ENSRNOG00000019973/ENSRNOG00000059714	Arl3/LOC103692716	2
CC	GO:0008021	synaptic vesicle	1/120	167/18556	0.663236	0.797333	ENSRNOG00000009265	Kcnk9	1
CC	GO:0097223	sperm part	1/120	167/18556	0.663236	0.797333	ENSRNOG00000059714	LOC103692716	1
CC	GO:0044798	nuclear transcription factor complex	1/120	169/18556	0.667617	0.798238	ENSRNOG00000003645	LOC103689931	1
CC	GO:0033267	axon part	2/120	357/18556	0.675026	0.802734	ENSRNOG00000059714/ENSRNOG00000046972	LOC103692716/Chrm2	2
CC	GO:0031301	integral component of organelle membrane	1/120	175/18556	0.680424	0.804802	ENSRNOG00000061832	Slc35a3	1
CC	GO:0005774	vacuolar membrane	1/120	179/18556	0.688688	0.810222	ENSRNOG00000059714	LOC103692716	1
CC	GO:0070382	exocytic vesicle	1/120	181/18556	0.692741	0.810654	ENSRNOG00000009265	Kcnk9	1
CC	GO:0044437	vacuolar part	1/120	192/18556	0.714112	0.831179	ENSRNOG00000059714	LOC103692716	1
CC	GO:0031300	intrinsic component of organelle membrane	1/120	194/18556	0.717836	0.831179	ENSRNOG00000061832	Slc35a3	1
CC	GO:0098793	presynapse	2/120	412/18556	0.749255	0.863016	ENSRNOG00000046972/ENSRNOG00000009265	Chrm2/Kcnk9	2
CC	GO:0098978	glutamatergic synapse	1/120	218/18556	0.758944	0.869624	ENSRNOG00000046972	Chrm2	1
CC	GO:0031965	nuclear membrane	1/120	221/18556	0.763646	0.870316	ENSRNOG00000015550	Ptgds	1
CC	GO:0010008	endosome membrane	1/120	228/18556	0.774266	0.870316	ENSRNOG00000050104	LOC108348122	1
CC	GO:0031253	cell projection membrane	1/120	228/18556	0.774266	0.870316	ENSRNOG00000059714	LOC103692716	1
CC	GO:0005938	cell cortex	1/120	230/18556	0.777212	0.870316	ENSRNOG00000013867	Fgf1	1
CC	GO:0098687	chromosomal region	1/120	234/18556	0.782991	0.870316	ENSRNOG00000023093	Mis18bp1	1
CC	GO:0019898	extrinsic component of membrane	1/120	243/18556	0.795455	0.870316	ENSRNOG00000026392	Cdh12	1
CC	GO:0016324	apical plasma membrane	1/120	245/18556	0.798127	0.870316	ENSRNOG00000059714	LOC103692716	1
CC	GO:0044440	endosomal part	1/120	250/18556	0.804656	0.870316	ENSRNOG00000050104	LOC108348122	1
CC	GO:0005929	cilium	2/120	465/18556	0.80664	0.870316	ENSRNOG00000019973/ENSRNOG00000059714	Arl3/LOC103692716	2
CC	GO:0045121	membrane raft	1/120	252/18556	0.807209	0.870316	ENSRNOG00000050104	LOC108348122	1
CC	GO:0005819	spindle	1/120	253/18556	0.808473	0.870316	ENSRNOG00000019973	Arl3	1
CC	GO:0098857	membrane microdomain	1/120	253/18556	0.808473	0.870316	ENSRNOG00000050104	LOC108348122	1
CC	GO:0032279	asymmetric synapse	1/120	255/18556	0.810976	0.870316	ENSRNOG00000046972	Chrm2	1
CC	GO:0098984	neuron to neuron synapse	1/120	263/18556	0.820669	0.872363	ENSRNOG00000046972	Chrm2	1
CC	GO:0098589	membrane region	1/120	264/18556	0.821845	0.872363	ENSRNOG00000050104	LOC108348122	1
CC	GO:0098552	side of membrane	2/120	486/18556	0.825975	0.872363	ENSRNOG00000042886/ENSRNOG00000040242	Rps28/Epm2a	2
CC	GO:0030133	transport vesicle	1/120	270/18556	0.828745	0.872363	ENSRNOG00000009265	Kcnk9	1
CC	GO:0016607	nuclear speck	1/120	285/18556	0.844855	0.885087	ENSRNOG00000005639	Ar	1
CC	GO:0005667	transcription factor complex	1/120	310/18556	0.868434	0.902249	ENSRNOG00000003645	LOC103689931	1
CC	GO:0045177	apical part of cell	1/120	314/18556	0.871861	0.902249	ENSRNOG00000059714	LOC103692716	1
CC	GO:0043235	receptor complex	1/120	316/18556	0.873541	0.902249	ENSRNOG00000014248	Erbb4	1
CC	GO:0005764	lysosome	1/120	347/18556	0.896959	0.914948	ENSRNOG00000059714	LOC103692716	1
CC	GO:0000323	lytic vacuole	1/120	348/18556	0.897638	0.914948	ENSRNOG00000059714	LOC103692716	1
CC	GO:0005635	nuclear envelope	1/120	349/18556	0.898313	0.914948	ENSRNOG00000015550	Ptgds	1
CC	GO:0099503	secretory vesicle	1/120	432/18556	0.941337	0.950755	ENSRNOG00000009265	Kcnk9	1
CC	GO:0005773	vacuole	1/120	434/18556	0.942112	0.950755	ENSRNOG00000059714	LOC103692716	1
CC	GO:0005813	centrosome	1/120	452/18556	0.948639	0.952971	ENSRNOG00000019973	Arl3	1
CC	GO:0098797	plasma membrane protein complex	1/120	468/18556	0.953826	0.953826	ENSRNOG00000026392	Cdh12	1
MF	GO:0015297	antiporter activity	4/108	59/17007	0.000535079	0.126688	ENSRNOG00000019346/ENSRNOG00000010378/ENSRNOG00000008479/ENSRNOG00000004150	LOC103693999/Slc4a5/Slc8a1/Slc9a7	4
MF	GO:0015298	solute:cation antiporter activity	3/108	29/17007	0.000806927	0.126688	ENSRNOG00000019346/ENSRNOG00000008479/ENSRNOG00000004150	LOC103693999/Slc8a1/Slc9a7	3
MF	GO:0099516	ion antiporter activity	3/108	47/17007	0.00329635	0.345018	ENSRNOG00000010378/ENSRNOG00000008479/ENSRNOG00000004150	Slc4a5/Slc8a1/Slc9a7	3
MF	GO:0005344	oxygen carrier activity	2/108	16/17007	0.00452396	0.355131	ENSRNOG00000060629/ENSRNOG00000045989	LOC103694855/Hba-a3	2
MF	GO:0015299	solute:proton antiporter activity	2/108	18/17007	0.00572054	0.35925	ENSRNOG00000019346/ENSRNOG00000004150	LOC103693999/Slc9a7	2
MF	GO:0015491	cation:cation antiporter activity	2/108	24/17007	0.010067	0.466231	ENSRNOG00000008479/ENSRNOG00000004150	Slc8a1/Slc9a7	2
MF	GO:0019825	oxygen binding	2/108	25/17007	0.0108974	0.466231	ENSRNOG00000060629/ENSRNOG00000045989	LOC103694855/Hba-a3	2
MF	GO:0003729	mRNA binding	5/108	227/17007	0.0148952	0.466231	ENSRNOG00000014272/ENSRNOG00000005975/ENSRNOG00000059714/ENSRNOG00000049598/ENSRNOG00000013271	Rpl35/LOC100362027/LOC103692716/LOC100912571/Ireb2	5
MF	GO:0015077	monovalent inorganic cation transmembrane transporter activity	6/108	342/17007	0.0218875	0.466231	ENSRNOG00000019346/ENSRNOG00000016000/ENSRNOG00000010378/ENSRNOG00000009265/ENSRNOG00000008479/ENSRNOG00000004150	LOC103693999/LOC100911417/Slc4a5/Kcnk9/Slc8a1/Slc9a7	6
MF	GO:0015291	secondary active transmembrane transporter activity	4/108	175/17007	0.0254053	0.466231	ENSRNOG00000019346/ENSRNOG00000010378/ENSRNOG00000008479/ENSRNOG00000004150	LOC103693999/Slc4a5/Slc8a1/Slc9a7	4
MF	GO:0140104	molecular carrier activity	2/108	42/17007	0.0291692	0.466231	ENSRNOG00000060629/ENSRNOG00000045989	LOC103694855/Hba-a3	2
MF	GO:0099528	G protein-coupled neurotransmitter receptor activity	2/108	44/17007	0.0317883	0.466231	ENSRNOG00000061153/ENSRNOG00000046972	Hrh3/Chrm2	2
MF	GO:0030594	neurotransmitter receptor activity	3/108	111/17007	0.0337135	0.466231	ENSRNOG00000061153/ENSRNOG00000046972/ENSRNOG00000003313	Hrh3/Chrm2/Glra2	3
MF	GO:0015078	proton transmembrane transporter activity	3/108	121/17007	0.0418469	0.466231	ENSRNOG00000019346/ENSRNOG00000016000/ENSRNOG00000004150	LOC103693999/LOC100911417/Slc9a7	3
MF	GO:0022804	active transmembrane transporter activity	5/108	300/17007	0.0424387	0.466231	ENSRNOG00000019346/ENSRNOG00000016000/ENSRNOG00000010378/ENSRNOG00000008479/ENSRNOG00000004150	LOC103693999/LOC100911417/Slc4a5/Slc8a1/Slc9a7	5
MF	GO:0016614	oxidoreductase activity, acting on CH-OH group of donors	3/108	125/17007	0.0453523	0.466231	ENSRNOG00000050315/ENSRNOG00000001701/ENSRNOG00000018291	Dcxr/Cbr3/Vkorc1l1	3
MF	GO:0015081	sodium ion transmembrane transporter activity	3/108	126/17007	0.0462509	0.466231	ENSRNOG00000010378/ENSRNOG00000008479/ENSRNOG00000004150	Slc4a5/Slc8a1/Slc9a7	3
MF	GO:0016836	hydro-lyase activity	2/108	57/17007	0.0508688	0.466231	ENSRNOG00000021017/ENSRNOG00000013271	Car11/Ireb2	2
MF	GO:0019003	GDP binding	2/108	58/17007	0.0524726	0.466231	ENSRNOG00000049641/ENSRNOG00000019973	Rab29/Arl3	2
MF	GO:0001206	distal enhancer DNA-binding transcription repressor activity, RNA polymerase II-specific	1/108	10/17007	0.0617348	0.466231	ENSRNOG00000001582	Bach1	1
MF	GO:0003841	1-acylglycerol-3-phosphate O-acyltransferase activity	1/108	10/17007	0.0617348	0.466231	ENSRNOG00000004402	Lpgat1	1
MF	GO:0004143	diacylglycerol kinase activity	1/108	10/17007	0.0617348	0.466231	ENSRNOG00000002338	Dgke	1
MF	GO:0004954	prostanoid receptor activity	1/108	10/17007	0.0617348	0.466231	ENSRNOG00000010325	Ptger3	1
MF	GO:0005381	iron ion transmembrane transporter activity	1/108	10/17007	0.0617348	0.466231	ENSRNOG00000016751	Slc25a28	1
MF	GO:0008121	ubiquinol-cytochrome-c reductase activity	1/108	10/17007	0.0617348	0.466231	ENSRNOG00000016952	Uqcr11	1
MF	GO:0015368	calcium:cation antiporter activity	1/108	10/17007	0.0617348	0.466231	ENSRNOG00000008479	Slc8a1	1
MF	GO:0016653	oxidoreductase activity, acting on NAD(P)H, heme protein as acceptor	1/108	10/17007	0.0617348	0.466231	ENSRNOG00000019751	Cyb5r2	1
MF	GO:0016681	oxidoreductase activity, acting on diphenols and related substances as donors, cytochrome as acceptor	1/108	10/17007	0.0617348	0.466231	ENSRNOG00000016952	Uqcr11	1
MF	GO:0019203	carbohydrate phosphatase activity	1/108	10/17007	0.0617348	0.466231	ENSRNOG00000040242	Epm2a	1
MF	GO:0031386	protein tag	1/108	10/17007	0.0617348	0.466231	ENSRNOG00000019974	Uba52	1
MF	GO:0031720	haptoglobin binding	1/108	10/17007	0.0617348	0.466231	ENSRNOG00000045989	Hba-a3	1
MF	GO:0005451	monovalent cation:proton antiporter activity	1/108	11/17007	0.0676966	0.466231	ENSRNOG00000004150	Slc9a7	1
MF	GO:0008417	fucosyltransferase activity	1/108	11/17007	0.0676966	0.466231	ENSRNOG00000008475	Fut9	1
MF	GO:0015385	sodium:proton antiporter activity	1/108	11/17007	0.0676966	0.466231	ENSRNOG00000004150	Slc9a7	1
MF	GO:0016679	oxidoreductase activity, acting on diphenols and related substances as donors	1/108	11/17007	0.0676966	0.466231	ENSRNOG00000016952	Uqcr11	1
MF	GO:0022821	potassium ion antiporter activity	1/108	11/17007	0.0676966	0.466231	ENSRNOG00000004150	Slc9a7	1
MF	GO:0042171	lysophosphatidic acid acyltransferase activity	1/108	11/17007	0.0676966	0.466231	ENSRNOG00000004402	Lpgat1	1
MF	GO:0047429	nucleoside-triphosphate diphosphatase activity	1/108	11/17007	0.0676966	0.466231	ENSRNOG00000017412	AABR07001512.1	1
MF	GO:0016651	oxidoreductase activity, acting on NAD(P)H	2/108	70/17007	0.0730356	0.466231	ENSRNOG00000050315/ENSRNOG00000019751	Dcxr/Cyb5r2	2
MF	GO:0016835	carbon-oxygen lyase activity	2/108	70/17007	0.0730356	0.466231	ENSRNOG00000021017/ENSRNOG00000013271	Car11/Ireb2	2
MF	GO:0004708	MAP kinase kinase activity	1/108	12/17007	0.0736209	0.466231	ENSRNOG00000004676	Pak3	1
MF	GO:0005452	inorganic anion exchanger activity	1/108	12/17007	0.0736209	0.466231	ENSRNOG00000010378	Slc4a5	1
MF	GO:0016594	glycine binding	1/108	12/17007	0.0736209	0.466231	ENSRNOG00000003313	Glra2	1
MF	GO:0071617	lysophospholipid acyltransferase activity	1/108	12/17007	0.0736209	0.466231	ENSRNOG00000004402	Lpgat1	1
MF	GO:0140030	modification-dependent protein binding	3/108	153/17007	0.0737306	0.466231	ENSRNOG00000048411/ENSRNOG00000046068/ENSRNOG00000017941	Uhrf1/AABR07027088.1/Optn	3
MF	GO:0016411	acylglycerol O-acyltransferase activity	1/108	13/17007	0.0795078	0.466231	ENSRNOG00000004402	Lpgat1	1
MF	GO:0044548	S100 protein binding	1/108	13/17007	0.0795078	0.466231	ENSRNOG00000013867	Fgf1	1
MF	GO:0097001	ceramide binding	1/108	13/17007	0.0795078	0.466231	ENSRNOG00000050104	LOC108348122	1
MF	GO:0008227	G protein-coupled amine receptor activity	2/108	75/17007	0.082253	0.466231	ENSRNOG00000061153/ENSRNOG00000046972	Hrh3/Chrm2	2
MF	GO:0004953	icosanoid receptor activity	1/108	14/17007	0.0853577	0.466231	ENSRNOG00000010325	Ptger3	1
MF	GO:0005237	inhibitory extracellular ligand-gated ion channel activity	1/108	14/17007	0.0853577	0.466231	ENSRNOG00000003313	Glra2	1
MF	GO:0009982	pseudouridine synthase activity	1/108	14/17007	0.0853577	0.466231	ENSRNOG00000055562	Dkc1	1
MF	GO:0070402	NADPH binding	1/108	14/17007	0.0853577	0.466231	ENSRNOG00000001701	Cbr3	1
MF	GO:0019843	rRNA binding	2/108	79/17007	0.08987	0.466231	ENSRNOG00000028505/ENSRNOG00000026716	Rps18l1/LOC100364457	2
MF	GO:0001091	RNA polymerase II basal transcription factor binding	1/108	15/17007	0.0911708	0.466231	ENSRNOG00000005639	Ar	1
MF	GO:0022841	potassium ion leak channel activity	1/108	15/17007	0.0911708	0.466231	ENSRNOG00000009265	Kcnk9	1
MF	GO:0004551	nucleotide diphosphatase activity	1/108	16/17007	0.0969473	0.466231	ENSRNOG00000013110	Nudt2	1
MF	GO:0015106	bicarbonate transmembrane transporter activity	1/108	16/17007	0.0969473	0.466231	ENSRNOG00000010378	Slc4a5	1
MF	GO:0015464	acetylcholine receptor activity	1/108	16/17007	0.0969473	0.466231	ENSRNOG00000046972	Chrm2	1
MF	GO:0051861	glycolipid binding	1/108	16/17007	0.0969473	0.466231	ENSRNOG00000050104	LOC108348122	1
MF	GO:0070840	dynein complex binding	1/108	16/17007	0.0969473	0.466231	ENSRNOG00000049641	Rab29	1
MF	GO:0099095	ligand-gated anion channel activity	1/108	16/17007	0.0969473	0.466231	ENSRNOG00000003313	Glra2	1
MF	GO:0003951	NAD+ kinase activity	1/108	17/17007	0.102687	0.466231	ENSRNOG00000002338	Dgke	1
MF	GO:0004089	carbonate dehydratase activity	1/108	17/17007	0.102687	0.466231	ENSRNOG00000021017	Car11	1
MF	GO:0022840	leak channel activity	1/108	17/17007	0.102687	0.466231	ENSRNOG00000009265	Kcnk9	1
MF	GO:0022842	narrow pore channel activity	1/108	17/17007	0.102687	0.466231	ENSRNOG00000009265	Kcnk9	1
MF	GO:0030371	translation repressor activity	1/108	17/17007	0.102687	0.466231	ENSRNOG00000013271	Ireb2	1
MF	GO:0046933	proton-transporting ATP synthase activity, rotational mechanism	1/108	17/17007	0.102687	0.466231	ENSRNOG00000016000	LOC100911417	1
MF	GO:0046873	metal ion transmembrane transporter activity	5/108	390/17007	0.102735	0.466231	ENSRNOG00000016751/ENSRNOG00000010378/ENSRNOG00000009265/ENSRNOG00000008479/ENSRNOG00000004150	Slc25a28/Slc4a5/Kcnk9/Slc8a1/Slc9a7	5
MF	GO:0030506	ankyrin binding	1/108	18/17007	0.108391	0.466231	ENSRNOG00000008479	Slc8a1	1
MF	GO:0038191	neuropilin binding	1/108	18/17007	0.108391	0.466231	ENSRNOG00000004812	Sema6d	1
MF	GO:0070530	K63-linked polyubiquitin modification-dependent protein binding	1/108	18/17007	0.108391	0.466231	ENSRNOG00000017941	Optn	1
MF	GO:0097602	cullin family protein binding	1/108	18/17007	0.108391	0.466231	ENSRNOG00000052837	Dcun1d2	1
MF	GO:0046625	sphingolipid binding	1/108	19/17007	0.114059	0.48345	ENSRNOG00000050104	LOC108348122	1
MF	GO:0009055	electron transfer activity	2/108	93/17007	0.118005	0.48345	ENSRNOG00000017851/ENSRNOG00000016952	Etfb/Uqcr11	2
MF	GO:0048038	quinone binding	1/108	20/17007	0.119692	0.48345	ENSRNOG00000018291	Vkorc1l1	1
MF	GO:0035064	methylated histone binding	2/108	94/17007	0.120093	0.48345	ENSRNOG00000048411/ENSRNOG00000046068	Uhrf1/AABR07027088.1	2
MF	GO:0140034	methylation-dependent protein binding	2/108	94/17007	0.120093	0.48345	ENSRNOG00000048411/ENSRNOG00000046068	Uhrf1/AABR07027088.1	2
MF	GO:0048156	tau protein binding	1/108	21/17007	0.125288	0.491004	ENSRNOG00000059714	LOC103692716	1
MF	GO:0001871	pattern binding	1/108	22/17007	0.13085	0.491004	ENSRNOG00000040242	Epm2a	1
MF	GO:0004012	phospholipid-translocating ATPase activity	1/108	22/17007	0.13085	0.491004	ENSRNOG00000008053	Atp8a2	1
MF	GO:0030215	semaphorin receptor binding	1/108	22/17007	0.13085	0.491004	ENSRNOG00000004812	Sema6d	1
MF	GO:0030247	polysaccharide binding	1/108	22/17007	0.13085	0.491004	ENSRNOG00000040242	Epm2a	1
MF	GO:0015301	anion:anion antiporter activity	1/108	23/17007	0.136377	0.491004	ENSRNOG00000010378	Slc4a5	1
MF	GO:0000287	magnesium ion binding	3/108	204/17007	0.140335	0.491004	ENSRNOG00000027002/ENSRNOG00000017412/ENSRNOG00000008053	NEWGENE_1310139/AABR07001512.1/Atp8a2	3
MF	GO:0003785	actin monomer binding	1/108	25/17007	0.147325	0.491004	ENSRNOG00000017427	Pfn2	1
MF	GO:0005104	fibroblast growth factor receptor binding	1/108	25/17007	0.147325	0.491004	ENSRNOG00000013867	Fgf1	1
MF	GO:0005501	retinoid binding	1/108	25/17007	0.147325	0.491004	ENSRNOG00000015550	Ptgds	1
MF	GO:0045499	chemorepellent activity	1/108	26/17007	0.152748	0.491004	ENSRNOG00000004812	Sema6d	1
MF	GO:0004864	protein phosphatase inhibitor activity	1/108	27/17007	0.158137	0.491004	ENSRNOG00000036827	Ppp1r1a	1
MF	GO:0019706	protein-cysteine S-palmitoyltransferase activity	1/108	27/17007	0.158137	0.491004	ENSRNOG00000025055	Zdhhc19	1
MF	GO:0019707	protein-cysteine S-acyltransferase activity	1/108	27/17007	0.158137	0.491004	ENSRNOG00000025055	Zdhhc19	1
MF	GO:0016616	oxidoreductase activity, acting on the CH-OH group of donors, NAD or NADP as acceptor	2/108	112/17007	0.159053	0.491004	ENSRNOG00000050315/ENSRNOG00000001701	Dcxr/Cbr3	2
MF	GO:0004222	metalloendopeptidase activity	2/108	113/17007	0.161284	0.491004	ENSRNOG00000055012/ENSRNOG00000001781	LOC108348078/Lmln	2
MF	GO:0004712	protein serine/threonine/tyrosine kinase activity	1/108	28/17007	0.163491	0.491004	ENSRNOG00000004676	Pak3	1
MF	GO:0016866	intramolecular transferase activity	1/108	28/17007	0.163491	0.491004	ENSRNOG00000055562	Dkc1	1
MF	GO:0008017	microtubule binding	3/108	221/17007	0.165905	0.491004	ENSRNOG00000019973/ENSRNOG00000054165/ENSRNOG00000050104	Arl3/LOC103692570/LOC108348122	3
MF	GO:0019840	isoprenoid binding	1/108	29/17007	0.168812	0.491004	ENSRNOG00000015550	Ptgds	1
MF	GO:0070851	growth factor receptor binding	2/108	117/17007	0.170262	0.491004	ENSRNOG00000014248/ENSRNOG00000013867	Erbb4/Fgf1	2
MF	GO:0004407	histone deacetylase activity	1/108	30/17007	0.174099	0.491004	ENSRNOG00000020117	LOC108348098	1
MF	GO:0005154	epidermal growth factor receptor binding	1/108	30/17007	0.174099	0.491004	ENSRNOG00000014248	Erbb4	1
MF	GO:0005231	excitatory extracellular ligand-gated ion channel activity	1/108	30/17007	0.174099	0.491004	ENSRNOG00000003313	Glra2	1
MF	GO:0016417	S-acyltransferase activity	1/108	31/17007	0.179353	0.491004	ENSRNOG00000025055	Zdhhc19	1
MF	GO:0019212	phosphatase inhibitor activity	1/108	31/17007	0.179353	0.491004	ENSRNOG00000036827	Ppp1r1a	1
MF	GO:0033558	protein deacetylase activity	1/108	31/17007	0.179353	0.491004	ENSRNOG00000020117	LOC108348098	1
MF	GO:0071949	FAD binding	1/108	31/17007	0.179353	0.491004	ENSRNOG00000019751	Cyb5r2	1
MF	GO:0016810	hydrolase activity, acting on carbon-nitrogen (but not peptide) bonds	2/108	122/17007	0.181599	0.491004	ENSRNOG00000054165/ENSRNOG00000020117	LOC103692570/LOC108348098	2
MF	GO:0001205	distal enhancer DNA-binding transcription activator activity, RNA polymerase II-specific	1/108	32/17007	0.184574	0.491004	ENSRNOG00000001582	Bach1	1
MF	GO:0031369	translation initiation factor binding	1/108	32/17007	0.184574	0.491004	ENSRNOG00000037897	Rps19	1
MF	GO:0044769	ATPase activity, coupled to transmembrane movement of ions, rotational mechanism	1/108	32/17007	0.184574	0.491004	ENSRNOG00000016000	LOC100911417	1
MF	GO:0015103	inorganic anion transmembrane transporter activity	2/108	125/17007	0.188455	0.491004	ENSRNOG00000010378/ENSRNOG00000003313	Slc4a5/Glra2	2
MF	GO:0008374	O-acyltransferase activity	1/108	33/17007	0.189762	0.491004	ENSRNOG00000004402	Lpgat1	1
MF	GO:0030544	Hsp70 protein binding	1/108	33/17007	0.189762	0.491004	ENSRNOG00000013867	Fgf1	1
MF	GO:0046915	transition metal ion transmembrane transporter activity	1/108	33/17007	0.189762	0.491004	ENSRNOG00000016751	Slc25a28	1
MF	GO:0017016	Ras GTPase binding	4/108	356/17007	0.190638	0.491004	ENSRNOG00000049641/ENSRNOG00000005034/ENSRNOG00000017941/ENSRNOG00000004676	Rab29/Arhgef25/Optn/Pak3	4
MF	GO:0016655	oxidoreductase activity, acting on NAD(P)H, quinone or similar compound as acceptor	1/108	34/17007	0.194918	0.491004	ENSRNOG00000050315	Dcxr	1
MF	GO:0031624	ubiquitin conjugating enzyme binding	1/108	34/17007	0.194918	0.491004	ENSRNOG00000052837	Dcun1d2	1
MF	GO:0051539	4 iron, 4 sulfur cluster binding	1/108	34/17007	0.194918	0.491004	ENSRNOG00000013271	Ireb2	1
MF	GO:0043492	ATPase activity, coupled to movement of substances	2/108	128/17007	0.195348	0.491004	ENSRNOG00000016000/ENSRNOG00000008053	LOC100911417/Atp8a2	2
MF	GO:0043021	ribonucleoprotein complex binding	2/108	130/17007	0.19996	0.491004	ENSRNOG00000014272/ENSRNOG00000013874	Rpl35/LOC100360522	2
MF	GO:0004993	G protein-coupled serotonin receptor activity	1/108	35/17007	0.20004	0.491004	ENSRNOG00000046972	Chrm2	1
MF	GO:0099589	serotonin receptor activity	1/108	35/17007	0.20004	0.491004	ENSRNOG00000046972	Chrm2	1
MF	GO:0005525	GTP binding	4/108	365/17007	0.202303	0.491004	ENSRNOG00000049641/ENSRNOG00000019973/ENSRNOG00000013110/ENSRNOG00000059714	Rab29/Arl3/Nudt2/LOC103692716	4
MF	GO:0016409	palmitoyltransferase activity	1/108	36/17007	0.205131	0.491004	ENSRNOG00000025055	Zdhhc19	1
MF	GO:0019205	nucleobase-containing compound kinase activity	1/108	36/17007	0.205131	0.491004	ENSRNOG00000021552	Uprt	1
MF	GO:0031267	small GTPase binding	4/108	368/17007	0.20624	0.491004	ENSRNOG00000049641/ENSRNOG00000005034/ENSRNOG00000017941/ENSRNOG00000004676	Rab29/Arhgef25/Optn/Pak3	4
MF	GO:0032550	purine ribonucleoside binding	4/108	368/17007	0.20624	0.491004	ENSRNOG00000049641/ENSRNOG00000019973/ENSRNOG00000013110/ENSRNOG00000059714	Rab29/Arl3/Nudt2/LOC103692716	4
MF	GO:0001883	purine nucleoside binding	4/108	370/17007	0.208876	0.491004	ENSRNOG00000049641/ENSRNOG00000019973/ENSRNOG00000013110/ENSRNOG00000059714	Rab29/Arl3/Nudt2/LOC103692716	4
MF	GO:0008009	chemokine activity	1/108	37/17007	0.210189	0.491004	ENSRNOG00000011984	Cxcl14	1
MF	GO:0015932	nucleobase-containing compound transmembrane transporter activity	1/108	37/17007	0.210189	0.491004	ENSRNOG00000061832	Slc35a3	1
MF	GO:0019213	deacetylase activity	1/108	37/17007	0.210189	0.491004	ENSRNOG00000020117	LOC108348098	1
MF	GO:0019894	kinesin binding	1/108	37/17007	0.210189	0.491004	ENSRNOG00000049641	Rab29	1
MF	GO:1901505	carbohydrate derivative transmembrane transporter activity	1/108	37/17007	0.210189	0.491004	ENSRNOG00000061832	Slc35a3	1
MF	GO:0032549	ribonucleoside binding	4/108	371/17007	0.210199	0.491004	ENSRNOG00000049641/ENSRNOG00000019973/ENSRNOG00000013110/ENSRNOG00000059714	Rab29/Arl3/Nudt2/LOC103692716	4
MF	GO:0001228	DNA-binding transcription activator activity, RNA polymerase II-specific	4/108	372/17007	0.211523	0.491004	ENSRNOG00000019698/ENSRNOG00000025587/ENSRNOG00000005639/ENSRNOG00000001582	Ssbp4/Plagl1/Ar/Bach1	4
MF	GO:0001882	nucleoside binding	4/108	376/17007	0.216845	0.491004	ENSRNOG00000049641/ENSRNOG00000019973/ENSRNOG00000013110/ENSRNOG00000059714	Rab29/Arl3/Nudt2/LOC103692716	4
MF	GO:0032561	guanyl ribonucleotide binding	4/108	378/17007	0.21952	0.491004	ENSRNOG00000049641/ENSRNOG00000019973/ENSRNOG00000013110/ENSRNOG00000059714	Rab29/Arl3/Nudt2/LOC103692716	4
MF	GO:0044390	ubiquitin-like protein conjugating enzyme binding	1/108	39/17007	0.220211	0.491004	ENSRNOG00000052837	Dcun1d2	1
MF	GO:0019001	guanyl nucleotide binding	4/108	379/17007	0.220861	0.491004	ENSRNOG00000049641/ENSRNOG00000019973/ENSRNOG00000013110/ENSRNOG00000059714	Rab29/Arl3/Nudt2/LOC103692716	4
MF	GO:0017137	Rab GTPase binding	2/108	140/17007	0.223201	0.491004	ENSRNOG00000049641/ENSRNOG00000017941	Rab29/Optn	2
MF	GO:0001098	basal transcription machinery binding	1/108	40/17007	0.225174	0.491004	ENSRNOG00000005639	Ar	1
MF	GO:0001099	basal RNA polymerase II transcription machinery binding	1/108	40/17007	0.225174	0.491004	ENSRNOG00000005639	Ar	1
MF	GO:0031593	polyubiquitin modification-dependent protein binding	1/108	40/17007	0.225174	0.491004	ENSRNOG00000017941	Optn	1
MF	GO:0045182	translation regulator activity	1/108	40/17007	0.225174	0.491004	ENSRNOG00000013271	Ireb2	1
MF	GO:0042165	neurotransmitter binding	1/108	41/17007	0.230106	0.498298	ENSRNOG00000003313	Glra2	1
MF	GO:0015079	potassium ion transmembrane transporter activity	2/108	144/17007	0.23256	0.498595	ENSRNOG00000009265/ENSRNOG00000004150	Kcnk9/Slc9a7	2
MF	GO:0004879	nuclear receptor activity	1/108	42/17007	0.235007	0.498595	ENSRNOG00000005639	Ar	1
MF	GO:0098531	transcription factor activity, direct ligand regulated sequence-specific DNA binding	1/108	42/17007	0.235007	0.498595	ENSRNOG00000005639	Ar	1
MF	GO:0045296	cadherin binding	1/108	44/17007	0.244716	0.513084	ENSRNOG00000026392	Cdh12	1
MF	GO:0016853	isomerase activity	2/108	150/17007	0.246644	0.513084	ENSRNOG00000055562/ENSRNOG00000015550	Dkc1/Ptgds	2
MF	GO:0016887	ATPase activity	4/108	398/17007	0.246738	0.513084	ENSRNOG00000059714/ENSRNOG00000017427/ENSRNOG00000016000/ENSRNOG00000008053	LOC103692716/Pfn2/LOC100911417/Atp8a2	4
MF	GO:0008509	anion transmembrane transporter activity	3/108	274/17007	0.252562	0.52174	ENSRNOG00000011016/ENSRNOG00000010378/ENSRNOG00000003313	Slc7a2/Slc4a5/Glra2	3
MF	GO:0008138	protein tyrosine/serine/threonine phosphatase activity	1/108	47/17007	0.259051	0.531428	ENSRNOG00000040242	Epm2a	1
MF	GO:0016860	intramolecular oxidoreductase activity	1/108	48/17007	0.26377	0.531428	ENSRNOG00000015550	Ptgds	1
MF	GO:0017048	Rho GTPase binding	2/108	159/17007	0.267824	0.531428	ENSRNOG00000005034/ENSRNOG00000004676	Arhgef25/Pak3	2
MF	GO:0042379	chemokine receptor binding	1/108	49/17007	0.268458	0.531428	ENSRNOG00000011984	Cxcl14	1
MF	GO:0004601	peroxidase activity	1/108	50/17007	0.273117	0.531428	ENSRNOG00000045989	Hba-a3	1
MF	GO:0015179	L-amino acid transmembrane transporter activity	1/108	50/17007	0.273117	0.531428	ENSRNOG00000011016	Slc7a2	1
MF	GO:0022824	transmitter-gated ion channel activity	1/108	50/17007	0.273117	0.531428	ENSRNOG00000003313	Glra2	1
MF	GO:0022835	transmitter-gated channel activity	1/108	50/17007	0.273117	0.531428	ENSRNOG00000003313	Glra2	1
MF	GO:0020037	heme binding	2/108	165/17007	0.281947	0.531428	ENSRNOG00000060629/ENSRNOG00000045989	LOC103694855/Hba-a3	2
MF	GO:0015631	tubulin binding	3/108	294/17007	0.286926	0.531428	ENSRNOG00000019973/ENSRNOG00000054165/ENSRNOG00000050104	Arl3/LOC103692570/LOC108348122	3
MF	GO:0003707	steroid hormone receptor activity	1/108	54/17007	0.291461	0.531428	ENSRNOG00000005639	Ar	1
MF	GO:0016684	oxidoreductase activity, acting on peroxide as acceptor	1/108	54/17007	0.291461	0.531428	ENSRNOG00000045989	Hba-a3	1
MF	GO:0019905	syntaxin binding	1/108	54/17007	0.291461	0.531428	ENSRNOG00000004753	Napb	1
MF	GO:0016829	lyase activity	2/108	172/17007	0.298399	0.531428	ENSRNOG00000021017/ENSRNOG00000013271	Car11/Ireb2	2
MF	GO:0046906	tetrapyrrole binding	2/108	172/17007	0.298399	0.531428	ENSRNOG00000060629/ENSRNOG00000045989	LOC103694855/Hba-a3	2
MF	GO:0016597	amino acid binding	1/108	56/17007	0.30046	0.531428	ENSRNOG00000003313	Glra2	1
MF	GO:0019829	cation-transporting ATPase activity	1/108	56/17007	0.30046	0.531428	ENSRNOG00000016000	LOC100911417	1
MF	GO:0022853	active ion transmembrane transporter activity	1/108	56/17007	0.30046	0.531428	ENSRNOG00000016000	LOC100911417	1
MF	GO:0042625	ATPase coupled ion transmembrane transporter activity	1/108	56/17007	0.30046	0.531428	ENSRNOG00000016000	LOC100911417	1
MF	GO:0050661	NADP binding	1/108	56/17007	0.30046	0.531428	ENSRNOG00000001701	Cbr3	1
MF	GO:0008514	organic anion transmembrane transporter activity	2/108	173/17007	0.300745	0.531428	ENSRNOG00000011016/ENSRNOG00000010378	Slc7a2/Slc4a5	2
MF	GO:0050839	cell adhesion molecule binding	2/108	173/17007	0.300745	0.531428	ENSRNOG00000026392/ENSRNOG00000013867	Cdh12/Fgf1	2
MF	GO:0004714	transmembrane receptor protein tyrosine kinase activity	1/108	57/17007	0.304917	0.531428	ENSRNOG00000014248	Erbb4	1
MF	GO:0005546	phosphatidylinositol-4,5-bisphosphate binding	1/108	57/17007	0.304917	0.531428	ENSRNOG00000017427	Pfn2	1
MF	GO:0005548	phospholipid transporter activity	1/108	57/17007	0.304917	0.531428	ENSRNOG00000008053	Atp8a2	1
MF	GO:0019888	protein phosphatase regulator activity	1/108	57/17007	0.304917	0.531428	ENSRNOG00000036827	Ppp1r1a	1
MF	GO:0051536	iron-sulfur cluster binding	1/108	57/17007	0.304917	0.531428	ENSRNOG00000013271	Ireb2	1
MF	GO:0051540	metal cluster binding	1/108	57/17007	0.304917	0.531428	ENSRNOG00000013271	Ireb2	1
MF	GO:0015370	solute:sodium symporter activity	1/108	58/17007	0.309346	0.531428	ENSRNOG00000010378	Slc4a5	1
MF	GO:0043177	organic acid binding	2/108	177/17007	0.310118	0.531428	ENSRNOG00000045989/ENSRNOG00000003313	Hba-a3/Glra2	2
MF	GO:0003743	translation initiation factor activity	1/108	59/17007	0.313747	0.531428	ENSRNOG00000049598	LOC100912571	1
MF	GO:0004722	protein serine/threonine phosphatase activity	1/108	59/17007	0.313747	0.531428	ENSRNOG00000040242	Epm2a	1
MF	GO:0048365	Rac GTPase binding	1/108	59/17007	0.313747	0.531428	ENSRNOG00000004676	Pak3	1
MF	GO:0008237	metallopeptidase activity	2/108	179/17007	0.314795	0.531428	ENSRNOG00000055012/ENSRNOG00000001781	LOC108348078/Lmln	2
MF	GO:0016620	oxidoreductase activity, acting on the aldehyde or oxo group of donors, NAD or NADP as acceptor	1/108	61/17007	0.322465	0.541466	ENSRNOG00000015267	Aldh18a1	1
MF	GO:0030295	protein kinase activator activity	1/108	62/17007	0.326783	0.545798	ENSRNOG00000013874	LOC100360522	1
MF	GO:0008013	beta-catenin binding	1/108	64/17007	0.335338	0.557122	ENSRNOG00000005639	Ar	1
MF	GO:0005254	chloride channel activity	1/108	65/17007	0.339575	0.559865	ENSRNOG00000003313	Glra2	1
MF	GO:0051020	GTPase binding	4/108	464/17007	0.340555	0.559865	ENSRNOG00000049641/ENSRNOG00000005034/ENSRNOG00000017941/ENSRNOG00000004676	Rab29/Arhgef25/Optn/Pak3	4
MF	GO:0015171	amino acid transmembrane transporter activity	1/108	66/17007	0.343785	0.562132	ENSRNOG00000011016	Slc7a2	1
MF	GO:0042393	histone binding	2/108	194/17007	0.349623	0.562132	ENSRNOG00000048411/ENSRNOG00000046068	Uhrf1/AABR07027088.1	2
MF	GO:0019209	kinase activator activity	1/108	68/17007	0.352125	0.562132	ENSRNOG00000013874	LOC100360522	1
MF	GO:0005230	extracellular ligand-gated ion channel activity	1/108	69/17007	0.356256	0.562132	ENSRNOG00000003313	Glra2	1
MF	GO:0005496	steroid binding	1/108	69/17007	0.356256	0.562132	ENSRNOG00000005639	Ar	1
MF	GO:0016811	hydrolase activity, acting on carbon-nitrogen (but not peptide) bonds, in linear amides	1/108	69/17007	0.356256	0.562132	ENSRNOG00000020117	LOC108348098	1
MF	GO:0031491	nucleosome binding	1/108	69/17007	0.356256	0.562132	ENSRNOG00000048411	Uhrf1	1
MF	GO:0051117	ATPase binding	1/108	69/17007	0.356256	0.562132	ENSRNOG00000005639	Ar	1
MF	GO:0019208	phosphatase regulator activity	1/108	70/17007	0.36036	0.565766	ENSRNOG00000036827	Ppp1r1a	1
MF	GO:0005089	Rho guanyl-nucleotide exchange factor activity	1/108	71/17007	0.364439	0.569323	ENSRNOG00000005034	Arhgef25	1
MF	GO:0016903	oxidoreductase activity, acting on the aldehyde or oxo group of donors	1/108	72/17007	0.368492	0.572804	ENSRNOG00000015267	Aldh18a1	1
MF	GO:0019199	transmembrane receptor protein kinase activity	1/108	74/17007	0.376521	0.582402	ENSRNOG00000014248	Erbb4	1
MF	GO:0016747	transferase activity, transferring acyl groups other than amino-acyl groups	2/108	210/17007	0.386111	0.594309	ENSRNOG00000025055/ENSRNOG00000004402	Zdhhc19/Lpgat1	2
MF	GO:0016209	antioxidant activity	1/108	77/17007	0.388376	0.594878	ENSRNOG00000045989	Hba-a3	1
MF	GO:0000980	RNA polymerase II distal enhancer sequence-specific DNA binding	1/108	78/17007	0.392277	0.595049	ENSRNOG00000001582	Bach1	1
MF	GO:0032182	ubiquitin-like protein binding	1/108	78/17007	0.392277	0.595049	ENSRNOG00000052837	Dcun1d2	1
MF	GO:0005253	anion channel activity	1/108	79/17007	0.396154	0.595179	ENSRNOG00000003313	Glra2	1
MF	GO:0050660	flavin adenine dinucleotide binding	1/108	79/17007	0.396154	0.595179	ENSRNOG00000019751	Cyb5r2	1
MF	GO:0000149	SNARE binding	1/108	81/17007	0.403835	0.600933	ENSRNOG00000004753	Napb	1
MF	GO:0017124	SH3 domain binding	1/108	81/17007	0.403835	0.600933	ENSRNOG00000004676	Pak3	1
MF	GO:0015238	drug transmembrane transporter activity	1/108	82/17007	0.407639	0.600933	ENSRNOG00000011016	Slc7a2	1
MF	GO:0015294	solute:cation symporter activity	1/108	82/17007	0.407639	0.600933	ENSRNOG00000010378	Slc4a5	1
MF	GO:0005249	voltage-gated potassium channel activity	1/108	85/17007	0.418907	0.608967	ENSRNOG00000009265	Kcnk9	1
MF	GO:0042562	hormone binding	1/108	85/17007	0.418907	0.608967	ENSRNOG00000005639	Ar	1
MF	GO:0051087	chaperone binding	1/108	85/17007	0.418907	0.608967	ENSRNOG00000018791	Dnlz	1
MF	GO:1902936	phosphatidylinositol bisphosphate binding	1/108	86/17007	0.422616	0.611527	ENSRNOG00000017427	Pfn2	1
MF	GO:0015108	chloride transmembrane transporter activity	1/108	87/17007	0.426301	0.61403	ENSRNOG00000003313	Glra2	1
MF	GO:0000982	transcription factor activity, RNA polymerase II proximal promoter sequence-specific DNA binding	3/108	380/17007	0.435258	0.624029	ENSRNOG00000019698/ENSRNOG00000005639/ENSRNOG00000001582	Ssbp4/Ar/Bach1	3
MF	GO:0003697	single-stranded DNA binding	1/108	90/17007	0.437218	0.624029	ENSRNOG00000019698	Ssbp4	1
MF	GO:0030674	protein binding, bridging	1/108	91/17007	0.44081	0.62631	ENSRNOG00000017941	Optn	1
MF	GO:0008238	exopeptidase activity	1/108	92/17007	0.444381	0.628538	ENSRNOG00000047697	Ggt1	1
MF	GO:0003705	transcription factor activity, RNA polymerase II distal enhancer sequence-specific binding	1/108	93/17007	0.447928	0.630028	ENSRNOG00000001582	Bach1	1
MF	GO:0016746	transferase activity, transferring acyl groups	2/108	239/17007	0.449847	0.630028	ENSRNOG00000025055/ENSRNOG00000004402	Zdhhc19/Lpgat1	2
MF	GO:0042826	histone deacetylase binding	1/108	94/17007	0.451453	0.630028	ENSRNOG00000020117	LOC108348098	1
MF	GO:0008135	translation factor activity, RNA binding	1/108	95/17007	0.454956	0.632107	ENSRNOG00000049598	LOC100912571	1
MF	GO:0005178	integrin binding	1/108	96/17007	0.458437	0.634137	ENSRNOG00000013867	Fgf1	1
MF	GO:0001158	enhancer sequence-specific DNA binding	1/108	97/17007	0.461895	0.636119	ENSRNOG00000001582	Bach1	1
MF	GO:0004674	protein serine/threonine kinase activity	3/108	398/17007	0.46521	0.637886	ENSRNOG00000027002/ENSRNOG00000004676/ENSRNOG00000002941	NEWGENE_1310139/Pak3/Uhmk1	3
MF	GO:0015293	symporter activity	1/108	100/17007	0.47214	0.644574	ENSRNOG00000010378	Slc4a5	1
MF	GO:0004725	protein tyrosine phosphatase activity	1/108	101/17007	0.475512	0.646367	ENSRNOG00000040242	Epm2a	1
MF	GO:0035326	enhancer binding	1/108	105/17007	0.488788	0.65871	ENSRNOG00000001582	Bach1	1
MF	GO:0051082	unfolded protein binding	1/108	105/17007	0.488788	0.65871	ENSRNOG00000059714	LOC103692716	1
MF	GO:0001077	proximal promoter DNA-binding transcription activator activity, RNA polymerase II-specific	2/108	260/17007	0.493647	0.659001	ENSRNOG00000019698/ENSRNOG00000005639	Ssbp4/Ar	2
MF	GO:0048018	receptor ligand activity	3/108	416/17007	0.494467	0.659001	ENSRNOG00000011984/ENSRNOG00000013867/ENSRNOG00000004812	Cxcl14/Fgf1/Sema6d	3
MF	GO:0060090	molecular adaptor activity	1/108	107/17007	0.4953	0.659001	ENSRNOG00000017941	Optn	1
MF	GO:0008201	heparin binding	1/108	108/17007	0.498526	0.660494	ENSRNOG00000013867	Fgf1	1
MF	GO:0042626	ATPase activity, coupled to transmembrane movement of substances	1/108	109/17007	0.50173	0.661947	ENSRNOG00000016000	LOC100911417	1
MF	GO:0031072	heat shock protein binding	1/108	111/17007	0.508079	0.667519	ENSRNOG00000013867	Fgf1	1
MF	GO:0044325	ion channel binding	1/108	112/17007	0.511224	0.668851	ENSRNOG00000059714	LOC103692716	1
MF	GO:0005516	calmodulin binding	1/108	114/17007	0.517453	0.673453	ENSRNOG00000008479	Slc8a1	1
MF	GO:0000978	RNA polymerase II proximal promoter sequence-specific DNA binding	3/108	432/17007	0.51981	0.673453	ENSRNOG00000019698/ENSRNOG00000008765/ENSRNOG00000005639	Ssbp4/Zfhx4/Ar	3
MF	GO:0004713	protein tyrosine kinase activity	1/108	116/17007	0.523603	0.673453	ENSRNOG00000014248	Erbb4	1
MF	GO:0005319	lipid transporter activity	1/108	117/17007	0.526649	0.673453	ENSRNOG00000008053	Atp8a2	1
MF	GO:0005088	Ras guanyl-nucleotide exchange factor activity	1/108	118/17007	0.529676	0.673453	ENSRNOG00000005034	Arhgef25	1
MF	GO:0005267	potassium channel activity	1/108	118/17007	0.529676	0.673453	ENSRNOG00000009265	Kcnk9	1
MF	GO:0015085	calcium ion transmembrane transporter activity	1/108	121/17007	0.538642	0.673453	ENSRNOG00000008479	Slc8a1	1
MF	GO:0019903	protein phosphatase binding	1/108	121/17007	0.538642	0.673453	ENSRNOG00000059714	LOC103692716	1
MF	GO:0000987	proximal promoter sequence-specific DNA binding	3/108	445/17007	0.539899	0.673453	ENSRNOG00000019698/ENSRNOG00000008765/ENSRNOG00000005639	Ssbp4/Zfhx4/Ar	3
MF	GO:0015405	P-P-bond-hydrolysis-driven transmembrane transporter activity	1/108	122/17007	0.541593	0.673453	ENSRNOG00000016000	LOC100911417	1
MF	GO:0030545	receptor regulator activity	3/108	448/17007	0.544468	0.673453	ENSRNOG00000011984/ENSRNOG00000013867/ENSRNOG00000004812	Cxcl14/Fgf1/Sema6d	3
MF	GO:0001085	RNA polymerase II transcription factor binding	1/108	123/17007	0.544525	0.673453	ENSRNOG00000005639	Ar	1
MF	GO:0015399	primary active transmembrane transporter activity	1/108	123/17007	0.544525	0.673453	ENSRNOG00000016000	LOC100911417	1
MF	GO:0050662	coenzyme binding	2/108	286/17007	0.544768	0.673453	ENSRNOG00000019751/ENSRNOG00000001701	Cyb5r2/Cbr3	2
MF	GO:0015276	ligand-gated ion channel activity	1/108	125/17007	0.550333	0.675018	ENSRNOG00000003313	Glra2	1
MF	GO:0022834	ligand-gated channel activity	1/108	125/17007	0.550333	0.675018	ENSRNOG00000003313	Glra2	1
MF	GO:0003924	GTPase activity	2/108	292/17007	0.556052	0.679378	ENSRNOG00000049641/ENSRNOG00000019973	Rab29/Arl3	2
MF	GO:0008083	growth factor activity	1/108	129/17007	0.561731	0.681018	ENSRNOG00000013867	Fgf1	1
MF	GO:0046943	carboxylic acid transmembrane transporter activity	1/108	129/17007	0.561731	0.681018	ENSRNOG00000011016	Slc7a2	1
MF	GO:0005342	organic acid transmembrane transporter activity	1/108	130/17007	0.564535	0.681785	ENSRNOG00000011016	Slc7a2	1
MF	GO:0022843	voltage-gated cation channel activity	1/108	132/17007	0.570091	0.685857	ENSRNOG00000009265	Kcnk9	1
MF	GO:1901981	phosphatidylinositol phosphate binding	1/108	134/17007	0.575576	0.689813	ENSRNOG00000017427	Pfn2	1
MF	GO:0022839	ion gated channel activity	2/108	308/17007	0.585177	0.697389	ENSRNOG00000009265/ENSRNOG00000003313	Kcnk9/Glra2	2
MF	GO:0001078	proximal promoter DNA-binding transcription repressor activity, RNA polymerase II-specific	1/108	138/17007	0.58634	0.697389	ENSRNOG00000001582	Bach1	1
MF	GO:0042623	ATPase activity, coupled	2/108	314/17007	0.595734	0.705289	ENSRNOG00000016000/ENSRNOG00000008053	LOC100911417/Atp8a2	2
MF	GO:0022836	gated channel activity	2/108	315/17007	0.597475	0.705289	ENSRNOG00000009265/ENSRNOG00000003313	Kcnk9/Glra2	2
MF	GO:0019887	protein kinase regulator activity	1/108	144/17007	0.60198	0.707947	ENSRNOG00000013874	LOC100360522	1
MF	GO:0003714	transcription corepressor activity	1/108	149/17007	0.614565	0.72005	ENSRNOG00000010357	Lhx9	1
MF	GO:0005539	glycosaminoglycan binding	1/108	155/17007	0.629148	0.734396	ENSRNOG00000013867	Fgf1	1
MF	GO:0004842	ubiquitin-protein transferase activity	2/108	340/17007	0.639179	0.742571	ENSRNOG00000048411/ENSRNOG00000010859	Uhrf1/Zyg11b	2
MF	GO:0019902	phosphatase binding	1/108	160/17007	0.640881	0.742571	ENSRNOG00000059714	LOC103692716	1
MF	GO:0031406	carboxylic acid binding	1/108	164/17007	0.650003	0.749612	ENSRNOG00000003313	Glra2	1
MF	GO:0008022	protein C-terminus binding	1/108	166/17007	0.654477	0.749612	ENSRNOG00000017941	Optn	1
[truncated: 41 more rows]

## Sheet: PVN node mRNA_GOenrich
Category	GOID	Description	GeneRatio	BgRatio	pvalue	padj	geneID	geneName	Count
BP	GO:0051588	regulation of neurotransmitter transport	8/127	98/17666	5.23202e-07	0.000457364	ENSRNOG00000052707/ENSRNOG00000018712/ENSRNOG00000013171/ENSRNOG00000002773/ENSRNOG00000012703/ENSRNOG00000011824/ENSRNOG00000011145/ENSRNOG00000002919	Cacna1a/Camk2a/Grm2/Rgs4/Crh/Trh/Crhr2/Gfap	8
BP	GO:0050804	modulation of chemical synaptic transmission	13/127	333/17666	8.29261e-07	0.000457364	ENSRNOG00000052707/ENSRNOG00000052296/ENSRNOG00000042732/ENSRNOG00000019207/ENSRNOG00000018712/ENSRNOG00000013171/ENSRNOG00000008810/ENSRNOG00000002773/ENSRNOG00000000483/ENSRNOG00000012703/ENSRNOG00000011145/ENSRNOG00000003741/ENSRNOG00000002919	Cacna1a/Shank3/AABR07061755.1/Shank1/Camk2a/Grm2/Nsmf/Rgs4/Syngap1/Crh/Crhr2/Nptx1/Gfap	13
BP	GO:0099177	regulation of trans-synaptic signaling	13/127	334/17666	8.57643e-07	0.000457364	ENSRNOG00000052707/ENSRNOG00000052296/ENSRNOG00000042732/ENSRNOG00000019207/ENSRNOG00000018712/ENSRNOG00000013171/ENSRNOG00000008810/ENSRNOG00000002773/ENSRNOG00000000483/ENSRNOG00000012703/ENSRNOG00000011145/ENSRNOG00000003741/ENSRNOG00000002919	Cacna1a/Shank3/AABR07061755.1/Shank1/Camk2a/Grm2/Nsmf/Rgs4/Syngap1/Crh/Crhr2/Nptx1/Gfap	13
BP	GO:0010975	regulation of neuron projection development	15/127	457/17666	1.0191e-06	0.000457364	ENSRNOG00000052707/ENSRNOG00000052296/ENSRNOG00000030920/ENSRNOG00000023077/ENSRNOG00000019207/ENSRNOG00000012747/ENSRNOG00000011475/ENSRNOG00000006565/ENSRNOG00000003603/ENSRNOG00000003121/ENSRNOG00000000483/ENSRNOG00000018087/ENSRNOG00000006048/ENSRNOG00000003172/ENSRNOG00000002919	Cacna1a/Shank3/Rtn4r/Cpne9/Shank1/Spock1/Srcin1/Fstl4/Arhgap44/Rtn4rl1/Syngap1/Vim/Ezh2/Serpinf1/Gfap	15
BP	GO:0048667	cell morphogenesis involved in neuron differentiation	15/127	461/17666	1.13603e-06	0.000457364	ENSRNOG00000052707/ENSRNOG00000052296/ENSRNOG00000048824/ENSRNOG00000030920/ENSRNOG00000019495/ENSRNOG00000019207/ENSRNOG00000018712/ENSRNOG00000011475/ENSRNOG00000008088/ENSRNOG00000006565/ENSRNOG00000003603/ENSRNOG00000001227/ENSRNOG00000000483/ENSRNOG00000034254/ENSRNOG00000003741	Cacna1a/Shank3/Rnf165/Rtn4r/Gbx2/Shank1/Camk2a/Srcin1/Btbd3/Fstl4/Arhgap44/Adarb1/Syngap1/Actb/Nptx1	15
BP	GO:0031644	regulation of neurological system process	8/127	118/17666	2.15748e-06	0.000655564	ENSRNOG00000052296/ENSRNOG00000019207/ENSRNOG00000014508/ENSRNOG00000007982/ENSRNOG00000002773/ENSRNOG00000029886/ENSRNOG00000021229/ENSRNOG00000003741	Shank3/Shank1/Mgll/Slc9a1/Rgs4/Hba-a2/Avp/Nptx1	8
BP	GO:0016358	dendrite development	10/127	206/17666	2.38893e-06	0.000655564	ENSRNOG00000052707/ENSRNOG00000052296/ENSRNOG00000019207/ENSRNOG00000018712/ENSRNOG00000011475/ENSRNOG00000008088/ENSRNOG00000006565/ENSRNOG00000003603/ENSRNOG00000000483/ENSRNOG00000006048	Cacna1a/Shank3/Shank1/Camk2a/Srcin1/Btbd3/Fstl4/Arhgap44/Syngap1/Ezh2	10
BP	GO:0006836	neurotransmitter transport	10/127	208/17666	2.60532e-06	0.000655564	ENSRNOG00000052707/ENSRNOG00000018712/ENSRNOG00000013171/ENSRNOG00000008157/ENSRNOG00000002773/ENSRNOG00000012703/ENSRNOG00000011824/ENSRNOG00000011145/ENSRNOG00000004327/ENSRNOG00000002919	Cacna1a/Camk2a/Grm2/Syn2/Rgs4/Crh/Trh/Crhr2/Ddc/Gfap	10
BP	GO:0001505	regulation of neurotransmitter levels	11/127	269/17666	3.8896e-06	0.000869974	ENSRNOG00000061153/ENSRNOG00000052707/ENSRNOG00000036828/ENSRNOG00000018712/ENSRNOG00000013171/ENSRNOG00000008157/ENSRNOG00000002773/ENSRNOG00000019328/ENSRNOG00000011824/ENSRNOG00000004327/ENSRNOG00000002919	Hrh3/Cacna1a/Pde1b/Camk2a/Grm2/Syn2/Rgs4/Phgdh/Trh/Ddc/Gfap	11
BP	GO:0015837	amine transport	7/127	96/17666	5.89292e-06	0.00118625	ENSRNOG00000052707/ENSRNOG00000002773/ENSRNOG00000021229/ENSRNOG00000012703/ENSRNOG00000011824/ENSRNOG00000011145/ENSRNOG00000004327	Cacna1a/Rgs4/Avp/Crh/Trh/Crhr2/Ddc	7
BP	GO:0043270	positive regulation of ion transport	10/127	235/17666	7.69551e-06	0.00140828	ENSRNOG00000052296/ENSRNOG00000018712/ENSRNOG00000016684/ENSRNOG00000007982/ENSRNOG00000004077/ENSRNOG00000002215/ENSRNOG00000021229/ENSRNOG00000012703/ENSRNOG00000011824/ENSRNOG00000011145	Shank3/Camk2a/Wnk2/Slc9a1/Kcnc2/Mylk/Avp/Crh/Trh/Crhr2	10
BP	GO:0019233	sensory perception of pain	7/127	106/17666	1.13544e-05	0.00190469	ENSRNOG00000057522/ENSRNOG00000053122/ENSRNOG00000030404/ENSRNOG00000014508/ENSRNOG00000007982/ENSRNOG00000029886/ENSRNOG00000011145	Retreg1/Scn1a/Arrb1/Mgll/Slc9a1/Hba-a2/Crhr2	7
BP	GO:0048167	regulation of synaptic plasticity	8/127	162/17666	2.23728e-05	0.00346433	ENSRNOG00000052296/ENSRNOG00000019207/ENSRNOG00000018712/ENSRNOG00000008810/ENSRNOG00000000483/ENSRNOG00000012703/ENSRNOG00000011145/ENSRNOG00000002919	Shank3/Shank1/Camk2a/Nsmf/Syngap1/Crh/Crhr2/Gfap	8
BP	GO:0060384	innervation	4/127	25/17666	2.86638e-05	0.00394941	ENSRNOG00000054371/ENSRNOG00000048824/ENSRNOG00000001227/ENSRNOG00000003741	Prkcg/Rnf165/Adarb1/Nptx1	4
BP	GO:0060996	dendritic spine development	6/127	83/17666	2.94293e-05	0.00394941	ENSRNOG00000052296/ENSRNOG00000019207/ENSRNOG00000018712/ENSRNOG00000011475/ENSRNOG00000006565/ENSRNOG00000003603	Shank3/Shank1/Camk2a/Srcin1/Fstl4/Arhgap44	6
BP	GO:0048813	dendrite morphogenesis	7/127	128/17666	3.86543e-05	0.00486319	ENSRNOG00000052707/ENSRNOG00000052296/ENSRNOG00000019207/ENSRNOG00000018712/ENSRNOG00000011475/ENSRNOG00000008088/ENSRNOG00000003603	Cacna1a/Shank3/Shank1/Camk2a/Srcin1/Btbd3/Arhgap44	7
BP	GO:0051953	negative regulation of amine transport	4/127	28/17666	4.56267e-05	0.00519381	ENSRNOG00000002773/ENSRNOG00000012703/ENSRNOG00000011824/ENSRNOG00000011145	Rgs4/Crh/Trh/Crhr2	4
BP	GO:0030900	forebrain development	11/127	351/17666	4.64424e-05	0.00519381	ENSRNOG00000059008/ENSRNOG00000054508/ENSRNOG00000052296/ENSRNOG00000030920/ENSRNOG00000019495/ENSRNOG00000008088/ENSRNOG00000004077/ENSRNOG00000003121/ENSRNOG00000012703/ENSRNOG00000011145/ENSRNOG00000006048	Socs7/Foxp2/Shank3/Rtn4r/Gbx2/Btbd3/Kcnc2/Rtn4rl1/Crh/Crhr2/Ezh2	11
BP	GO:0007611	learning or memory	9/127	234/17666	4.91996e-05	0.00521257	ENSRNOG00000056697/ENSRNOG00000054508/ENSRNOG00000054371/ENSRNOG00000052296/ENSRNOG00000036828/ENSRNOG00000019207/ENSRNOG00000000483/ENSRNOG00000012703/ENSRNOG00000003172	Kcnab1/Foxp2/Prkcg/Shank3/Pde1b/Shank1/Syngap1/Crh/Serpinf1	9
BP	GO:0051952	regulation of amine transport	6/127	93/17666	5.60539e-05	0.00564182	ENSRNOG00000052707/ENSRNOG00000002773/ENSRNOG00000021229/ENSRNOG00000012703/ENSRNOG00000011824/ENSRNOG00000011145	Cacna1a/Rgs4/Avp/Crh/Trh/Crhr2	6
BP	GO:0050905	neuromuscular process	6/127	96/17666	6.69875e-05	0.00642123	ENSRNOG00000053122/ENSRNOG00000052707/ENSRNOG00000052296/ENSRNOG00000020277/ENSRNOG00000019207/ENSRNOG00000001227	Scn1a/Cacna1a/Shank3/Cntnap1/Shank1/Adarb1	6
BP	GO:0010977	negative regulation of neuron projection development	7/127	141/17666	7.15495e-05	0.00654677	ENSRNOG00000030920/ENSRNOG00000012747/ENSRNOG00000006565/ENSRNOG00000003121/ENSRNOG00000000483/ENSRNOG00000018087/ENSRNOG00000002919	Rtn4r/Spock1/Fstl4/Rtn4rl1/Syngap1/Vim/Gfap	7
BP	GO:0060998	regulation of dendritic spine development	5/127	63/17666	8.93167e-05	0.00781715	ENSRNOG00000052296/ENSRNOG00000019207/ENSRNOG00000011475/ENSRNOG00000006565/ENSRNOG00000003603	Shank3/Shank1/Srcin1/Fstl4/Arhgap44	5
BP	GO:0034765	regulation of ion transmembrane transport	11/127	382/17666	9.89665e-05	0.00809368	ENSRNOG00000056697/ENSRNOG00000053122/ENSRNOG00000052707/ENSRNOG00000052296/ENSRNOG00000019207/ENSRNOG00000016684/ENSRNOG00000007982/ENSRNOG00000004077/ENSRNOG00000002773/ENSRNOG00000012703/ENSRNOG00000007650	Kcnab1/Scn1a/Cacna1a/Shank3/Shank1/Wnk2/Slc9a1/Kcnc2/Rgs4/Crh/Cd63	11
BP	GO:0022898	regulation of transmembrane transporter activity	8/127	201/17666	0.000103029	0.00809368	ENSRNOG00000056697/ENSRNOG00000052296/ENSRNOG00000019207/ENSRNOG00000016684/ENSRNOG00000007982/ENSRNOG00000004077/ENSRNOG00000034254/ENSRNOG00000012703	Kcnab1/Shank3/Shank1/Wnk2/Slc9a1/Kcnc2/Actb/Crh	8
BP	GO:0050890	cognition	9/127	260/17666	0.000110357	0.00809368	ENSRNOG00000056697/ENSRNOG00000054508/ENSRNOG00000054371/ENSRNOG00000052296/ENSRNOG00000036828/ENSRNOG00000019207/ENSRNOG00000000483/ENSRNOG00000012703/ENSRNOG00000003172	Kcnab1/Foxp2/Prkcg/Shank3/Pde1b/Shank1/Syngap1/Crh/Serpinf1	9
BP	GO:0003012	muscle system process	10/127	325/17666	0.00012084	0.00809368	ENSRNOG00000060087/ENSRNOG00000053122/ENSRNOG00000048597/ENSRNOG00000013887/ENSRNOG00000007982/ENSRNOG00000002773/ENSRNOG00000002215/ENSRNOG00000001747/ENSRNOG00000021229/ENSRNOG00000006048	Adra1b/Scn1a/LOC100910732/Adra2b/Slc9a1/Rgs4/Mylk/Pak2/Avp/Ezh2	10
BP	GO:0010959	regulation of metal ion transport	10/127	325/17666	0.00012084	0.00809368	ENSRNOG00000056697/ENSRNOG00000018712/ENSRNOG00000016684/ENSRNOG00000007982/ENSRNOG00000004077/ENSRNOG00000002773/ENSRNOG00000002215/ENSRNOG00000012703/ENSRNOG00000011145/ENSRNOG00000007650	Kcnab1/Camk2a/Wnk2/Slc9a1/Kcnc2/Rgs4/Mylk/Crh/Crhr2/Cd63	10
BP	GO:0034762	regulation of transmembrane transport	12/127	460/17666	0.000120873	0.00809368	ENSRNOG00000056697/ENSRNOG00000053122/ENSRNOG00000052707/ENSRNOG00000052296/ENSRNOG00000019207/ENSRNOG00000016684/ENSRNOG00000007982/ENSRNOG00000004077/ENSRNOG00000002773/ENSRNOG00000034254/ENSRNOG00000012703/ENSRNOG00000007650	Kcnab1/Scn1a/Cacna1a/Shank3/Shank1/Wnk2/Slc9a1/Kcnc2/Rgs4/Actb/Crh/Cd63	12
BP	GO:0044057	regulation of system process	12/127	461/17666	0.000123355	0.00809368	ENSRNOG00000060087/ENSRNOG00000052296/ENSRNOG00000019207/ENSRNOG00000014508/ENSRNOG00000013887/ENSRNOG00000007982/ENSRNOG00000002773/ENSRNOG00000029886/ENSRNOG00000021229/ENSRNOG00000012703/ENSRNOG00000011145/ENSRNOG00000003741	Adra1b/Shank3/Shank1/Mgll/Adra2b/Slc9a1/Rgs4/Hba-a2/Avp/Crh/Crhr2/Nptx1	12
BP	GO:0071625	vocalization behavior	3/127	14/17666	0.000124642	0.00809368	ENSRNOG00000054508/ENSRNOG00000052296/ENSRNOG00000019207	Foxp2/Shank3/Shank1	3
BP	GO:0032409	regulation of transporter activity	8/127	209/17666	0.000134958	0.00848973	ENSRNOG00000056697/ENSRNOG00000052296/ENSRNOG00000019207/ENSRNOG00000016684/ENSRNOG00000007982/ENSRNOG00000004077/ENSRNOG00000034254/ENSRNOG00000012703	Kcnab1/Shank3/Shank1/Wnk2/Slc9a1/Kcnc2/Actb/Crh	8
BP	GO:1904062	regulation of cation transmembrane transport	9/127	269/17666	0.000142692	0.00870423	ENSRNOG00000056697/ENSRNOG00000052296/ENSRNOG00000019207/ENSRNOG00000016684/ENSRNOG00000007982/ENSRNOG00000004077/ENSRNOG00000002773/ENSRNOG00000012703/ENSRNOG00000007650	Kcnab1/Shank3/Shank1/Wnk2/Slc9a1/Kcnc2/Rgs4/Crh/Cd63	9
BP	GO:0031345	negative regulation of cell projection organization	7/127	163/17666	0.000176945	0.0103664	ENSRNOG00000030920/ENSRNOG00000012747/ENSRNOG00000006565/ENSRNOG00000003121/ENSRNOG00000000483/ENSRNOG00000018087/ENSRNOG00000002919	Rtn4r/Spock1/Fstl4/Rtn4rl1/Syngap1/Vim/Gfap	7
BP	GO:0060291	long-term synaptic potentiation	5/127	73/17666	0.00018024	0.0103664	ENSRNOG00000052296/ENSRNOG00000019207/ENSRNOG00000012703/ENSRNOG00000011145/ENSRNOG00000002919	Shank3/Shank1/Crh/Crhr2/Gfap	5
BP	GO:1901379	regulation of potassium ion transmembrane transport	5/127	74/17666	0.000192197	0.010747	ENSRNOG00000056697/ENSRNOG00000016684/ENSRNOG00000004077/ENSRNOG00000002773/ENSRNOG00000007650	Kcnab1/Wnk2/Kcnc2/Rgs4/Cd63	5
BP	GO:0035249	synaptic transmission, glutamatergic	5/127	75/17666	0.00020475	0.0111395	ENSRNOG00000052707/ENSRNOG00000052296/ENSRNOG00000042732/ENSRNOG00000019207/ENSRNOG00000013171	Cacna1a/Shank3/AABR07061755.1/Shank1/Grm2	5
BP	GO:0050884	neuromuscular process controlling posture	3/127	17/17666	0.000229202	0.0121417	ENSRNOG00000053122/ENSRNOG00000020277/ENSRNOG00000001227	Scn1a/Cntnap1/Adarb1	3
BP	GO:0003300	cardiac muscle hypertrophy	5/127	80/17666	0.000277148	0.0143051	ENSRNOG00000048597/ENSRNOG00000007982/ENSRNOG00000002773/ENSRNOG00000001747/ENSRNOG00000006048	LOC100910732/Slc9a1/Rgs4/Pak2/Ezh2	5
BP	GO:0014897	striated muscle hypertrophy	5/127	82/17666	0.000310985	0.0156503	ENSRNOG00000048597/ENSRNOG00000007982/ENSRNOG00000002773/ENSRNOG00000001747/ENSRNOG00000006048	LOC100910732/Slc9a1/Rgs4/Pak2/Ezh2	5
BP	GO:0060004	reflex	3/127	19/17666	0.000323198	0.0158683	ENSRNOG00000054508/ENSRNOG00000052707/ENSRNOG00000019207	Foxp2/Cacna1a/Shank1	3
BP	GO:0014896	muscle hypertrophy	5/127	84/17666	0.000347864	0.0166726	ENSRNOG00000048597/ENSRNOG00000007982/ENSRNOG00000002773/ENSRNOG00000001747/ENSRNOG00000006048	LOC100910732/Slc9a1/Rgs4/Pak2/Ezh2	5
BP	GO:0099601	regulation of neurotransmitter receptor activity	4/127	47/17666	0.000357682	0.0167445	ENSRNOG00000052296/ENSRNOG00000019207/ENSRNOG00000012703/ENSRNOG00000003741	Shank3/Shank1/Crh/Nptx1	4
BP	GO:0015874	norepinephrine transport	3/127	20/17666	0.000378241	0.0169932	ENSRNOG00000034254/ENSRNOG00000012703/ENSRNOG00000011145	Actb/Crh/Crhr2	3
BP	GO:0007215	glutamate receptor signaling pathway	5/127	86/17666	0.000387961	0.0169932	ENSRNOG00000052296/ENSRNOG00000042732/ENSRNOG00000019207/ENSRNOG00000013171/ENSRNOG00000012703	Shank3/AABR07061755.1/Shank1/Grm2/Crh	5
BP	GO:0007626	locomotory behavior	7/127	187/17666	0.000408505	0.0169932	ENSRNOG00000053122/ENSRNOG00000052707/ENSRNOG00000052296/ENSRNOG00000036828/ENSRNOG00000021229/ENSRNOG00000012703/ENSRNOG00000011824	Scn1a/Cacna1a/Shank3/Pde1b/Avp/Crh/Trh	7
BP	GO:0007612	learning	6/127	134/17666	0.000415492	0.0169932	ENSRNOG00000054508/ENSRNOG00000052296/ENSRNOG00000036828/ENSRNOG00000019207/ENSRNOG00000000483/ENSRNOG00000012703	Foxp2/Shank3/Pde1b/Shank1/Syngap1/Crh	6
BP	GO:0048168	regulation of neuronal synaptic plasticity	4/127	49/17666	0.000420201	0.0169932	ENSRNOG00000052296/ENSRNOG00000018712/ENSRNOG00000008810/ENSRNOG00000000483	Shank3/Camk2a/Nsmf/Syngap1	4
BP	GO:0060997	dendritic spine morphogenesis	4/127	49/17666	0.000420201	0.0169932	ENSRNOG00000052296/ENSRNOG00000019207/ENSRNOG00000011475/ENSRNOG00000003603	Shank3/Shank1/Srcin1/Arhgap44	4
BP	GO:0043266	regulation of potassium ion transport	5/127	88/17666	0.000431454	0.0169932	ENSRNOG00000056697/ENSRNOG00000016684/ENSRNOG00000004077/ENSRNOG00000002773/ENSRNOG00000007650	Kcnab1/Wnk2/Kcnc2/Rgs4/Cd63	5
BP	GO:0050773	regulation of dendrite development	6/127	135/17666	0.000432292	0.0169932	ENSRNOG00000052296/ENSRNOG00000019207/ENSRNOG00000011475/ENSRNOG00000006565/ENSRNOG00000003603/ENSRNOG00000006048	Shank3/Shank1/Srcin1/Fstl4/Arhgap44/Ezh2	6
BP	GO:0010447	response to acidic pH	3/127	21/17666	0.000438971	0.0169932	ENSRNOG00000007982/ENSRNOG00000003172/ENSRNOG00000001837	Slc9a1/Serpinf1/Sst	3
BP	GO:0008015	blood circulation	10/127	385/17666	0.000468343	0.0174588	ENSRNOG00000060087/ENSRNOG00000053122/ENSRNOG00000014508/ENSRNOG00000013887/ENSRNOG00000007982/ENSRNOG00000002773/ENSRNOG00000029886/ENSRNOG00000021229/ENSRNOG00000012703/ENSRNOG00000011145	Adra1b/Scn1a/Mgll/Adra2b/Slc9a1/Rgs4/Hba-a2/Avp/Crh/Crhr2	10
BP	GO:0061564	axon development	10/127	385/17666	0.000468343	0.0174588	ENSRNOG00000052707/ENSRNOG00000048824/ENSRNOG00000030920/ENSRNOG00000019495/ENSRNOG00000006565/ENSRNOG00000003121/ENSRNOG00000001227/ENSRNOG00000000483/ENSRNOG00000034254/ENSRNOG00000003741	Cacna1a/Rnf165/Rtn4r/Gbx2/Fstl4/Rtn4rl1/Adarb1/Syngap1/Actb/Nptx1	10
BP	GO:0050885	neuromuscular process controlling balance	4/127	51/17666	0.000490153	0.0178564	ENSRNOG00000052707/ENSRNOG00000052296/ENSRNOG00000020277/ENSRNOG00000019207	Cacna1a/Shank3/Cntnap1/Shank1	4
BP	GO:0014047	glutamate secretion	3/127	22/17666	0.00050562	0.0178564	ENSRNOG00000013171/ENSRNOG00000021229/ENSRNOG00000011824	Grm2/Avp/Trh	3
BP	GO:0048857	neural nucleus development	3/127	22/17666	0.00050562	0.0178564	ENSRNOG00000054508/ENSRNOG00000052707/ENSRNOG00000004077	Foxp2/Cacna1a/Kcnc2	3
BP	GO:0032412	regulation of ion transmembrane transporter activity	7/127	195/17666	0.000524917	0.0182182	ENSRNOG00000056697/ENSRNOG00000052296/ENSRNOG00000019207/ENSRNOG00000016684/ENSRNOG00000007982/ENSRNOG00000004077/ENSRNOG00000012703	Kcnab1/Shank3/Shank1/Wnk2/Slc9a1/Kcnc2/Crh	7
BP	GO:0003013	circulatory system process	10/127	393/17666	0.000549567	0.0187505	ENSRNOG00000060087/ENSRNOG00000053122/ENSRNOG00000014508/ENSRNOG00000013887/ENSRNOG00000007982/ENSRNOG00000002773/ENSRNOG00000029886/ENSRNOG00000021229/ENSRNOG00000012703/ENSRNOG00000011145	Adra1b/Scn1a/Mgll/Adra2b/Slc9a1/Rgs4/Hba-a2/Avp/Crh/Crhr2	10
BP	GO:0030902	hindbrain development	6/127	142/17666	0.000565253	0.0188798	ENSRNOG00000059008/ENSRNOG00000054508/ENSRNOG00000052707/ENSRNOG00000019495/ENSRNOG00000011145/ENSRNOG00000006048	Socs7/Foxp2/Cacna1a/Gbx2/Crhr2/Ezh2	6
BP	GO:0048511	rhythmic process	8/127	259/17666	0.000572114	0.0188798	ENSRNOG00000054371/ENSRNOG00000037225/ENSRNOG00000030404/ENSRNOG00000034254/ENSRNOG00000006048/ENSRNOG00000004327/ENSRNOG00000003172/ENSRNOG00000001476	Prkcg/Tyms/Arrb1/Actb/Ezh2/Ddc/Serpinf1/Cldn4	8
BP	GO:0021549	cerebellum development	5/127	97/17666	0.000674215	0.0218902	ENSRNOG00000054508/ENSRNOG00000052707/ENSRNOG00000019495/ENSRNOG00000011145/ENSRNOG00000006048	Foxp2/Cacna1a/Gbx2/Crhr2/Ezh2	5
BP	GO:0045665	negative regulation of neuron differentiation	7/127	204/17666	0.000685984	0.0219188	ENSRNOG00000030920/ENSRNOG00000012747/ENSRNOG00000006565/ENSRNOG00000003121/ENSRNOG00000000483/ENSRNOG00000018087/ENSRNOG00000002919	Rtn4r/Spock1/Fstl4/Rtn4rl1/Syngap1/Vim/Gfap	7
BP	GO:0051966	regulation of synaptic transmission, glutamatergic	4/127	56/17666	0.000700743	0.0220406	ENSRNOG00000052296/ENSRNOG00000042732/ENSRNOG00000019207/ENSRNOG00000013171	Shank3/AABR07061755.1/Shank1/Grm2	4
BP	GO:0050806	positive regulation of synaptic transmission	6/127	149/17666	0.000728028	0.0225465	ENSRNOG00000052296/ENSRNOG00000019207/ENSRNOG00000002773/ENSRNOG00000012703/ENSRNOG00000011145/ENSRNOG00000002919	Shank3/Shank1/Rgs4/Crh/Crhr2/Gfap	6
BP	GO:0035690	cellular response to drug	9/127	341/17666	0.000806234	0.0245901	ENSRNOG00000024730/ENSRNOG00000004077/ENSRNOG00000001484/ENSRNOG00000034254/ENSRNOG00000018087/ENSRNOG00000012703/ENSRNOG00000006048/ENSRNOG00000004327/ENSRNOG00000003172	Ppm1e/Kcnc2/Castor2/Actb/Vim/Crh/Ezh2/Ddc/Serpinf1	9
BP	GO:2000463	positive regulation of excitatory postsynaptic potential	3/127	27/17666	0.000935496	0.0281068	ENSRNOG00000052296/ENSRNOG00000019207/ENSRNOG00000002773	Shank3/Shank1/Rgs4	3
BP	GO:0007409	axonogenesis	9/127	350/17666	0.000968463	0.0286694	ENSRNOG00000052707/ENSRNOG00000048824/ENSRNOG00000030920/ENSRNOG00000019495/ENSRNOG00000006565/ENSRNOG00000001227/ENSRNOG00000000483/ENSRNOG00000034254/ENSRNOG00000003741	Cacna1a/Rnf165/Rtn4r/Gbx2/Fstl4/Adarb1/Syngap1/Actb/Nptx1	9
BP	GO:0022037	metencephalon development	5/127	106/17666	0.00100716	0.0293577	ENSRNOG00000054508/ENSRNOG00000052707/ENSRNOG00000019495/ENSRNOG00000011145/ENSRNOG00000006048	Foxp2/Cacna1a/Gbx2/Crhr2/Ezh2	5
BP	GO:0045471	response to ethanol	6/127	159/17666	0.00102088	0.0293577	ENSRNOG00000037225/ENSRNOG00000004077/ENSRNOG00000002773/ENSRNOG00000021229/ENSRNOG00000012703/ENSRNOG00000011824	Tyms/Kcnc2/Rgs4/Avp/Crh/Trh	6
BP	GO:0007015	actin filament organization	9/127	355/17666	0.00106947	0.0303218	ENSRNOG00000053203/ENSRNOG00000052296/ENSRNOG00000030404/ENSRNOG00000024730/ENSRNOG00000019207/ENSRNOG00000014867/ENSRNOG00000002773/ENSRNOG00000042499/ENSRNOG00000011145	Mical3/Shank3/Arrb1/Ppm1e/Shank1/Synpo2/Rgs4/LOC100364435/Crhr2	9
BP	GO:0019226	transmission of nerve impulse	4/127	63/17666	0.00109333	0.0305676	ENSRNOG00000053122/ENSRNOG00000052707/ENSRNOG00000020277/ENSRNOG00000021229	Scn1a/Cacna1a/Cntnap1/Avp	4
BP	GO:0010259	multicellular organism aging	3/127	29/17666	0.00115647	0.0315496	ENSRNOG00000048824/ENSRNOG00000048258/ENSRNOG00000004327	Rnf165/Cisd2/Ddc	3
BP	GO:0097061	dendritic spine organization	4/127	64/17666	0.00115979	0.0315496	ENSRNOG00000052296/ENSRNOG00000019207/ENSRNOG00000011475/ENSRNOG00000003603	Shank3/Shank1/Srcin1/Arhgap44	4
BP	GO:0106027	neuron projection organization	4/127	67/17666	0.00137613	0.0363327	ENSRNOG00000052296/ENSRNOG00000019207/ENSRNOG00000011475/ENSRNOG00000003603	Shank3/Shank1/Srcin1/Arhgap44	4
BP	GO:0010721	negative regulation of cell development	8/127	297/17666	0.00138391	0.0363327	ENSRNOG00000030920/ENSRNOG00000012747/ENSRNOG00000006565/ENSRNOG00000003121/ENSRNOG00000002773/ENSRNOG00000000483/ENSRNOG00000018087/ENSRNOG00000002919	Rtn4r/Spock1/Fstl4/Rtn4rl1/Rgs4/Syngap1/Vim/Gfap	8
BP	GO:0035637	multicellular organismal signaling	5/127	114/17666	0.00139401	0.0363327	ENSRNOG00000053122/ENSRNOG00000052707/ENSRNOG00000020277/ENSRNOG00000007982/ENSRNOG00000021229	Scn1a/Cacna1a/Cntnap1/Slc9a1/Avp	5
BP	GO:0007628	adult walking behavior	3/127	31/17666	0.00140782	0.0363327	ENSRNOG00000053122/ENSRNOG00000052707/ENSRNOG00000011824	Scn1a/Cacna1a/Trh	3
BP	GO:0050795	regulation of behavior	4/127	68/17666	0.00145409	0.0370518	ENSRNOG00000052296/ENSRNOG00000012703/ENSRNOG00000011824/ENSRNOG00000011145	Shank3/Crh/Trh/Crhr2	4
BP	GO:1901654	response to ketone	7/127	233/17666	0.00148555	0.0373803	ENSRNOG00000054508/ENSRNOG00000037225/ENSRNOG00000021229/ENSRNOG00000012703/ENSRNOG00000011824/ENSRNOG00000003172/ENSRNOG00000001476	Foxp2/Tyms/Avp/Crh/Trh/Serpinf1/Cldn4	7
BP	GO:0048265	response to pain	3/127	32/17666	0.00154535	0.0379365	ENSRNOG00000054371/ENSRNOG00000052707/ENSRNOG00000012703	Prkcg/Cacna1a/Crh	3
BP	GO:0090659	walking behavior	3/127	32/17666	0.00154535	0.0379365	ENSRNOG00000053122/ENSRNOG00000052707/ENSRNOG00000011824	Scn1a/Cacna1a/Trh	3
BP	GO:0006865	amino acid transport	5/127	119/17666	0.00168564	0.0408817	ENSRNOG00000052707/ENSRNOG00000013171/ENSRNOG00000002773/ENSRNOG00000021229/ENSRNOG00000011824	Cacna1a/Grm2/Rgs4/Avp/Trh	5
BP	GO:0021537	telencephalon development	7/127	239/17666	0.00171734	0.0410881	ENSRNOG00000059008/ENSRNOG00000054508/ENSRNOG00000052296/ENSRNOG00000030920/ENSRNOG00000008088/ENSRNOG00000003121/ENSRNOG00000006048	Socs7/Foxp2/Shank3/Rtn4r/Btbd3/Rtn4rl1/Ezh2	7
BP	GO:0099173	postsynapse organization	5/127	120/17666	0.00174895	0.0410881	ENSRNOG00000052296/ENSRNOG00000019207/ENSRNOG00000011475/ENSRNOG00000003603/ENSRNOG00000034254	Shank3/Shank1/Srcin1/Arhgap44/Actb	5
BP	GO:0007623	circadian rhythm	6/127	177/17666	0.00176726	0.0410881	ENSRNOG00000054371/ENSRNOG00000037225/ENSRNOG00000034254/ENSRNOG00000006048/ENSRNOG00000004327/ENSRNOG00000001476	Prkcg/Tyms/Actb/Ezh2/Ddc/Cldn4	6
BP	GO:0070997	neuron death	8/127	309/17666	0.00177579	0.0410881	ENSRNOG00000057522/ENSRNOG00000054371/ENSRNOG00000052707/ENSRNOG00000030404/ENSRNOG00000007982/ENSRNOG00000001227/ENSRNOG00000000483/ENSRNOG00000003172	Retreg1/Prkcg/Cacna1a/Arrb1/Slc9a1/Adarb1/Syngap1/Serpinf1	8
BP	GO:0021536	diencephalon development	4/127	72/17666	0.00179684	0.0411028	ENSRNOG00000019495/ENSRNOG00000004077/ENSRNOG00000012703/ENSRNOG00000011145	Gbx2/Kcnc2/Crh/Crhr2	4
BP	GO:0021675	nerve development	4/127	73/17666	0.00189056	0.0420941	ENSRNOG00000054371/ENSRNOG00000048824/ENSRNOG00000001227/ENSRNOG00000003741	Prkcg/Rnf165/Adarb1/Nptx1	4
BP	GO:0043154	negative regulation of cysteine-type endopeptidase activity involved in apoptotic process	4/127	73/17666	0.00189056	0.0420941	ENSRNOG00000048597/ENSRNOG00000030404/ENSRNOG00000001747/ENSRNOG00000021229	LOC100910732/Arrb1/Pak2/Avp	4
BP	GO:0071804	cellular potassium ion transport	6/127	180/17666	0.00192383	0.0420941	ENSRNOG00000056697/ENSRNOG00000016684/ENSRNOG00000007982/ENSRNOG00000004077/ENSRNOG00000002773/ENSRNOG00000007650	Kcnab1/Wnk2/Slc9a1/Kcnc2/Rgs4/Cd63	6
BP	GO:0071805	potassium ion transmembrane transport	6/127	180/17666	0.00192383	0.0420941	ENSRNOG00000056697/ENSRNOG00000016684/ENSRNOG00000007982/ENSRNOG00000004077/ENSRNOG00000002773/ENSRNOG00000007650	Kcnab1/Wnk2/Slc9a1/Kcnc2/Rgs4/Cd63	6
BP	GO:0051955	regulation of amino acid transport	3/127	35/17666	0.00200744	0.0434514	ENSRNOG00000002773/ENSRNOG00000021229/ENSRNOG00000011824	Rgs4/Avp/Trh	3
BP	GO:0033555	multicellular organismal response to stress	4/127	75/17666	0.00208805	0.043839	ENSRNOG00000054371/ENSRNOG00000052707/ENSRNOG00000052296/ENSRNOG00000012703	Prkcg/Cacna1a/Shank3/Crh	4
BP	GO:2000117	negative regulation of cysteine-type endopeptidase activity	4/127	75/17666	0.00208805	0.043839	ENSRNOG00000048597/ENSRNOG00000030404/ENSRNOG00000001747/ENSRNOG00000021229	LOC100910732/Arrb1/Pak2/Avp	4
BP	GO:1901215	negative regulation of neuron death	6/127	183/17666	0.00209068	0.043839	ENSRNOG00000057522/ENSRNOG00000054371/ENSRNOG00000052707/ENSRNOG00000030404/ENSRNOG00000000483/ENSRNOG00000003172	Retreg1/Prkcg/Cacna1a/Arrb1/Syngap1/Serpinf1	6
BP	GO:0061001	regulation of dendritic spine morphogenesis	3/127	36/17666	0.00217852	0.0438511	ENSRNOG00000052296/ENSRNOG00000011475/ENSRNOG00000003603	Shank3/Srcin1/Arhgap44	3
BP	GO:0019227	neuronal action potential propagation	2/127	10/17666	0.00222196	0.0438511	ENSRNOG00000053122/ENSRNOG00000020277	Scn1a/Cntnap1	2
BP	GO:0098870	action potential propagation	2/127	10/17666	0.00222196	0.0438511	ENSRNOG00000053122/ENSRNOG00000020277	Scn1a/Cntnap1	2
BP	GO:1900118	negative regulation of execution phase of apoptosis	2/127	10/17666	0.00222196	0.0438511	ENSRNOG00000048597/ENSRNOG00000001747	LOC100910732/Pak2	2
BP	GO:1901160	primary amino compound metabolic process	2/127	10/17666	0.00222196	0.0438511	ENSRNOG00000036828/ENSRNOG00000004327	Pde1b/Ddc	2
BP	GO:2000252	negative regulation of feeding behavior	2/127	10/17666	0.00222196	0.0438511	ENSRNOG00000011824/ENSRNOG00000011145	Trh/Crhr2	2
BP	GO:0009410	response to xenobiotic stimulus	7/127	252/17666	0.00231575	0.0452583	ENSRNOG00000054371/ENSRNOG00000036828/ENSRNOG00000002773/ENSRNOG00000019328/ENSRNOG00000013484/ENSRNOG00000012703/ENSRNOG00000003172	Prkcg/Pde1b/Rgs4/Phgdh/LOC108348061/Crh/Serpinf1	7
BP	GO:0045104	intermediate filament cytoskeleton organization	3/127	37/17666	0.00235839	0.0456485	ENSRNOG00000014030/ENSRNOG00000018087/ENSRNOG00000002919	Synm/Vim/Gfap	3
BP	GO:2001257	regulation of cation channel activity	5/127	129/17666	0.00239991	0.0460097	ENSRNOG00000056697/ENSRNOG00000052296/ENSRNOG00000019207/ENSRNOG00000004077/ENSRNOG00000012703	Kcnab1/Shank3/Shank1/Kcnc2/Crh	5
BP	GO:0043271	negative regulation of ion transport	5/127	130/17666	0.00248177	0.0471303	ENSRNOG00000056697/ENSRNOG00000016684/ENSRNOG00000002773/ENSRNOG00000011824/ENSRNOG00000011145	Kcnab1/Wnk2/Rgs4/Trh/Crhr2	5
BP	GO:0051930	regulation of sensory perception of pain	3/127	38/17666	0.0025472	0.047477	ENSRNOG00000014508/ENSRNOG00000007982/ENSRNOG00000029886	Mgll/Slc9a1/Hba-a2	3
BP	GO:0098815	modulation of excitatory postsynaptic potential	3/127	38/17666	0.0025472	0.047477	ENSRNOG00000052296/ENSRNOG00000019207/ENSRNOG00000002773	Shank3/Shank1/Rgs4	3
BP	GO:0050768	negative regulation of neurogenesis	7/127	257/17666	0.00258453	0.047637	ENSRNOG00000030920/ENSRNOG00000012747/ENSRNOG00000006565/ENSRNOG00000003121/ENSRNOG00000000483/ENSRNOG00000018087/ENSRNOG00000002919	Rtn4r/Spock1/Fstl4/Rtn4rl1/Syngap1/Vim/Gfap	7
BP	GO:0008306	associative learning	4/127	80/17666	0.00264326	0.047637	ENSRNOG00000036828/ENSRNOG00000019207/ENSRNOG00000000483/ENSRNOG00000012703	Pde1b/Shank1/Syngap1/Crh	4
BP	GO:0071417	cellular response to organonitrogen compound	10/127	485/17666	0.00264797	0.047637	ENSRNOG00000059008/ENSRNOG00000018712/ENSRNOG00000007982/ENSRNOG00000001484/ENSRNOG00000034254/ENSRNOG00000018087/ENSRNOG00000012703/ENSRNOG00000011145/ENSRNOG00000006048/ENSRNOG00000004327	Socs7/Camk2a/Slc9a1/Castor2/Actb/Vim/Crh/Crhr2/Ezh2/Ddc	10
BP	GO:0001820	serotonin secretion	2/127	11/17666	0.00270298	0.047637	ENSRNOG00000012703/ENSRNOG00000011145	Crh/Crhr2	2
BP	GO:0035970	peptidyl-threonine dephosphorylation	2/127	11/17666	0.00270298	0.047637	ENSRNOG00000024730/ENSRNOG00000016180	Ppm1e/Pdp1	2
BP	GO:0045777	positive regulation of blood pressure	3/127	39/17666	0.0027451	0.047637	ENSRNOG00000013887/ENSRNOG00000021229/ENSRNOG00000011145	Adra2b/Avp/Crhr2	3
BP	GO:0051931	regulation of sensory perception	3/127	39/17666	0.0027451	0.047637	ENSRNOG00000014508/ENSRNOG00000007982/ENSRNOG00000029886	Mgll/Slc9a1/Hba-a2	3
BP	GO:2001222	regulation of neuron migration	3/127	39/17666	0.0027451	0.047637	ENSRNOG00000025594/ENSRNOG00000018712/ENSRNOG00000008810	Scrt1/Camk2a/Nsmf	3
BP	GO:0097756	negative regulation of blood vessel diameter	4/127	82/17666	0.00289118	0.049743	ENSRNOG00000060087/ENSRNOG00000014508/ENSRNOG00000013887/ENSRNOG00000021229	Adra1b/Mgll/Adra2b/Avp	4
BP	GO:0043524	negative regulation of neuron apoptotic process	5/127	136/17666	0.00301619	0.0499897	ENSRNOG00000057522/ENSRNOG00000054371/ENSRNOG00000052707/ENSRNOG00000030404/ENSRNOG00000000483	Retreg1/Prkcg/Cacna1a/Arrb1/Syngap1	5
BP	GO:0051017	actin filament bundle assembly	5/127	136/17666	0.00301619	0.0499897	ENSRNOG00000052296/ENSRNOG00000030404/ENSRNOG00000024730/ENSRNOG00000019207/ENSRNOG00000014867	Shank3/Arrb1/Ppm1e/Shank1/Synpo2	5
BP	GO:0021782	glial cell development	4/127	84/17666	0.00315456	0.0499897	ENSRNOG00000020277/ENSRNOG00000019328/ENSRNOG00000018087/ENSRNOG00000002919	Cntnap1/Phgdh/Vim/Gfap	4
BP	GO:0032414	positive regulation of ion transmembrane transporter activity	4/127	84/17666	0.00315456	0.0499897	ENSRNOG00000052296/ENSRNOG00000016684/ENSRNOG00000007982/ENSRNOG00000004077	Shank3/Wnk2/Slc9a1/Kcnc2	4
BP	GO:0009268	response to pH	3/127	41/17666	0.00316872	0.0499897	ENSRNOG00000007982/ENSRNOG00000003172/ENSRNOG00000001837	Slc9a1/Serpinf1/Sst	3
BP	GO:0061572	actin filament bundle organization	5/127	138/17666	0.00321148	0.0499897	ENSRNOG00000052296/ENSRNOG00000030404/ENSRNOG00000024730/ENSRNOG00000019207/ENSRNOG00000014867	Shank3/Arrb1/Ppm1e/Shank1/Synpo2	5
BP	GO:0009162	deoxyribonucleoside monophosphate metabolic process	2/127	12/17666	0.00322835	0.0499897	ENSRNOG00000037225/ENSRNOG00000003296	Tyms/Dck	2
BP	GO:0014051	gamma-aminobutyric acid secretion	2/127	12/17666	0.00322835	0.0499897	ENSRNOG00000052707/ENSRNOG00000011824	Cacna1a/Trh	2
BP	GO:0032275	luteinizing hormone secretion	2/127	12/17666	0.00322835	0.0499897	ENSRNOG00000012703/ENSRNOG00000011145	Crh/Crhr2	2
BP	GO:0035641	locomotory exploration behavior	2/127	12/17666	0.00322835	0.0499897	ENSRNOG00000052296/ENSRNOG00000012703	Shank3/Crh	2
BP	GO:0048681	negative regulation of axon regeneration	2/127	12/17666	0.00322835	0.0499897	ENSRNOG00000030920/ENSRNOG00000003121	Rtn4r/Rtn4rl1	2
BP	GO:0097107	postsynaptic density assembly	2/127	12/17666	0.00322835	0.0499897	ENSRNOG00000052296/ENSRNOG00000019207	Shank3/Shank1	2
BP	GO:2000651	positive regulation of sodium ion transmembrane transporter activity	2/127	12/17666	0.00322835	0.0499897	ENSRNOG00000016684/ENSRNOG00000007982	Wnk2/Slc9a1	2
BP	GO:0010769	regulation of cell morphogenesis involved in differentiation	7/127	268/17666	0.00326011	0.0500961	ENSRNOG00000052707/ENSRNOG00000052296/ENSRNOG00000030920/ENSRNOG00000011475/ENSRNOG00000006565/ENSRNOG00000003603/ENSRNOG00000000483	Cacna1a/Shank3/Rtn4r/Srcin1/Fstl4/Arhgap44/Syngap1	7
BP	GO:0045103	intermediate filament-based process	3/127	42/17666	0.00339472	0.0512925	ENSRNOG00000014030/ENSRNOG00000018087/ENSRNOG00000002919	Synm/Vim/Gfap	3
BP	GO:1900449	regulation of glutamate receptor signaling pathway	3/127	42/17666	0.00339472	0.0512925	ENSRNOG00000052296/ENSRNOG00000019207/ENSRNOG00000012703	Shank3/Shank1/Crh	3
BP	GO:1903522	regulation of blood circulation	6/127	202/17666	0.0034144	0.0512925	ENSRNOG00000060087/ENSRNOG00000013887/ENSRNOG00000007982/ENSRNOG00000002773/ENSRNOG00000021229/ENSRNOG00000011145	Adra1b/Adra2b/Slc9a1/Rgs4/Avp/Crhr2	6
BP	GO:0051924	regulation of calcium ion transport	6/127	204/17666	0.00358332	0.0529557	ENSRNOG00000018712/ENSRNOG00000007982/ENSRNOG00000002773/ENSRNOG00000002215/ENSRNOG00000012703/ENSRNOG00000011145	Camk2a/Slc9a1/Rgs4/Mylk/Crh/Crhr2	6
BP	GO:0051961	negative regulation of nervous system development	7/127	273/17666	0.00360846	0.0529557	ENSRNOG00000030920/ENSRNOG00000012747/ENSRNOG00000006565/ENSRNOG00000003121/ENSRNOG00000000483/ENSRNOG00000018087/ENSRNOG00000002919	Rtn4r/Spock1/Fstl4/Rtn4rl1/Syngap1/Vim/Gfap	7
BP	GO:0035176	social behavior	3/127	43/17666	0.00363035	0.0529557	ENSRNOG00000052296/ENSRNOG00000019207/ENSRNOG00000021229	Shank3/Shank1/Avp	3
BP	GO:0051703	intraspecies interaction between organisms	3/127	43/17666	0.00363035	0.0529557	ENSRNOG00000052296/ENSRNOG00000019207/ENSRNOG00000021229	Shank3/Shank1/Avp	3
BP	GO:0006813	potassium ion transport	6/127	206/17666	0.00375837	0.0530848	ENSRNOG00000056697/ENSRNOG00000016684/ENSRNOG00000007982/ENSRNOG00000004077/ENSRNOG00000002773/ENSRNOG00000007650	Kcnab1/Wnk2/Slc9a1/Kcnc2/Rgs4/Cd63	6
BP	GO:0006837	serotonin transport	2/127	13/17666	0.00379742	0.0530848	ENSRNOG00000012703/ENSRNOG00000011145	Crh/Crhr2	2
BP	GO:0016486	peptide hormone processing	2/127	13/17666	0.00379742	0.0530848	ENSRNOG00000011526/ENSRNOG00000005438	Pcsk6/Pcsk2	2
BP	GO:0032276	regulation of gonadotropin secretion	2/127	13/17666	0.00379742	0.0530848	ENSRNOG00000012703/ENSRNOG00000011145	Crh/Crhr2	2
BP	GO:0071257	cellular response to electrical stimulus	2/127	13/17666	0.00379742	0.0530848	ENSRNOG00000007982/ENSRNOG00000034254	Slc9a1/Actb	2
BP	GO:0098698	postsynaptic specialization assembly	2/127	13/17666	0.00379742	0.0530848	ENSRNOG00000052296/ENSRNOG00000019207	Shank3/Shank1	2
BP	GO:0032231	regulation of actin filament bundle assembly	4/127	89/17666	0.00388365	0.0535465	ENSRNOG00000052296/ENSRNOG00000024730/ENSRNOG00000019207/ENSRNOG00000014867	Shank3/Ppm1e/Shank1/Synpo2	4
BP	GO:0032411	positive regulation of transporter activity	4/127	89/17666	0.00388365	0.0535465	ENSRNOG00000052296/ENSRNOG00000016684/ENSRNOG00000007982/ENSRNOG00000004077	Shank3/Wnk2/Slc9a1/Kcnc2	4
BP	GO:0042391	regulation of membrane potential	8/127	352/17666	0.00394657	0.0540439	ENSRNOG00000053122/ENSRNOG00000052707/ENSRNOG00000052296/ENSRNOG00000020277/ENSRNOG00000019207/ENSRNOG00000007982/ENSRNOG00000004077/ENSRNOG00000002773	Scn1a/Cacna1a/Shank3/Cntnap1/Shank1/Slc9a1/Kcnc2/Rgs4	8
BP	GO:0031099	regeneration	6/127	209/17666	0.00403277	0.0546081	ENSRNOG00000037225/ENSRNOG00000030920/ENSRNOG00000003121/ENSRNOG00000026109/ENSRNOG00000006048/ENSRNOG00000002919	Tyms/Rtn4r/Rtn4rl1/Prmt1/Ezh2/Gfap	6
BP	GO:0046717	acid secretion	4/127	90/17666	0.00404203	0.0546081	ENSRNOG00000052707/ENSRNOG00000013171/ENSRNOG00000021229/ENSRNOG00000011824	Cacna1a/Grm2/Avp/Trh	4
BP	GO:0043113	receptor clustering	3/127	45/17666	0.00413099	0.0554379	ENSRNOG00000052707/ENSRNOG00000052296/ENSRNOG00000000483	Cacna1a/Shank3/Syngap1	3
BP	GO:0006584	catecholamine metabolic process	3/127	46/17666	0.00439624	0.0569002	ENSRNOG00000036828/ENSRNOG00000011145/ENSRNOG00000004327	Pde1b/Crhr2/Ddc	3
BP	GO:0009712	catechol-containing compound metabolic process	3/127	46/17666	0.00439624	0.0569002	ENSRNOG00000036828/ENSRNOG00000011145/ENSRNOG00000004327	Pde1b/Crhr2/Ddc	3
BP	GO:0045744	negative regulation of G protein-coupled receptor signaling pathway	3/127	46/17666	0.00439624	0.0569002	ENSRNOG00000030404/ENSRNOG00000003234/ENSRNOG00000002773	Arrb1/Mgrn1/Rgs4	3
BP	GO:0007635	chemosensory behavior	2/127	14/17666	0.00440955	0.0569002	ENSRNOG00000054371/ENSRNOG00000019207	Prkcg/Shank1	2
BP	GO:0022038	corpus callosum development	2/127	14/17666	0.00440955	0.0569002	ENSRNOG00000030920/ENSRNOG00000003121	Rtn4r/Rtn4rl1	2
BP	GO:0051956	negative regulation of amino acid transport	2/127	14/17666	0.00440955	0.0569002	ENSRNOG00000002773/ENSRNOG00000011824	Rgs4/Trh	2
BP	GO:0046677	response to antibiotic	8/127	361/17666	0.00458851	0.0588323	ENSRNOG00000037225/ENSRNOG00000007982/ENSRNOG00000004077/ENSRNOG00000002773/ENSRNOG00000021229/ENSRNOG00000012703/ENSRNOG00000011824/ENSRNOG00000006048	Tyms/Slc9a1/Kcnc2/Rgs4/Avp/Crh/Trh/Ezh2	8
BP	GO:0015800	acidic amino acid transport	3/127	47/17666	0.00467159	0.0595185	ENSRNOG00000013171/ENSRNOG00000021229/ENSRNOG00000011824	Grm2/Avp/Trh	3
BP	GO:0051402	neuron apoptotic process	6/127	219/17666	0.0050553	0.0629261	ENSRNOG00000057522/ENSRNOG00000054371/ENSRNOG00000052707/ENSRNOG00000030404/ENSRNOG00000001227/ENSRNOG00000000483	Retreg1/Prkcg/Cacna1a/Arrb1/Adarb1/Syngap1	6
BP	GO:0014061	regulation of norepinephrine secretion	2/127	15/17666	0.0050641	0.0629261	ENSRNOG00000012703/ENSRNOG00000011145	Crh/Crhr2	2
BP	GO:0033604	negative regulation of catecholamine secretion	2/127	15/17666	0.0050641	0.0629261	ENSRNOG00000012703/ENSRNOG00000011145	Crh/Crhr2	2
BP	GO:0070571	negative regulation of neuron projection regeneration	2/127	15/17666	0.0050641	0.0629261	ENSRNOG00000030920/ENSRNOG00000003121	Rtn4r/Rtn4rl1	2
BP	GO:0032956	regulation of actin cytoskeleton organization	7/127	292/17666	0.00519655	0.0641758	ENSRNOG00000052296/ENSRNOG00000024730/ENSRNOG00000019207/ENSRNOG00000014867/ENSRNOG00000003603/ENSRNOG00000002773/ENSRNOG00000042499	Shank3/Ppm1e/Shank1/Synpo2/Arhgap44/Rgs4/LOC100364435	7
BP	GO:0015672	monovalent inorganic cation transport	9/127	450/17666	0.00523668	0.064277	ENSRNOG00000056697/ENSRNOG00000053122/ENSRNOG00000019346/ENSRNOG00000016684/ENSRNOG00000007982/ENSRNOG00000004077/ENSRNOG00000002773/ENSRNOG00000054689/ENSRNOG00000007650	Kcnab1/Scn1a/LOC103693999/Wnk2/Slc9a1/Kcnc2/Rgs4/Cox7b/Cd63	9
BP	GO:0008217	regulation of blood pressure	5/127	156/17666	0.00539968	0.0651447	ENSRNOG00000013887/ENSRNOG00000029886/ENSRNOG00000021229/ENSRNOG00000012703/ENSRNOG00000011145	Adra2b/Hba-a2/Avp/Crh/Crhr2	5
BP	GO:0023061	signal release	8/127	372/17666	0.00547906	0.0651447	ENSRNOG00000052707/ENSRNOG00000030404/ENSRNOG00000018712/ENSRNOG00000013171/ENSRNOG00000008157/ENSRNOG00000012703/ENSRNOG00000011824/ENSRNOG00000011145	Cacna1a/Arrb1/Camk2a/Grm2/Syn2/Crh/Trh/Crhr2	8
BP	GO:0042445	hormone metabolic process	5/127	157/17666	0.00554585	0.0651447	ENSRNOG00000052707/ENSRNOG00000011526/ENSRNOG00000005438/ENSRNOG00000013794/ENSRNOG00000012703	Cacna1a/Pcsk6/Pcsk2/Rbp1/Crh	5
BP	GO:0043949	regulation of cAMP-mediated signaling	3/127	50/17666	0.00555936	0.0651447	ENSRNOG00000003234/ENSRNOG00000012703/ENSRNOG00000011145	Mgrn1/Crh/Crhr2	3
BP	GO:0061178	regulation of insulin secretion involved in cellular response to glucose stimulus	3/127	50/17666	0.00555936	0.0651447	ENSRNOG00000030404/ENSRNOG00000012703/ENSRNOG00000011145	Arrb1/Crh/Crhr2	3
BP	GO:0097421	liver regeneration	3/127	50/17666	0.00555936	0.0651447	ENSRNOG00000037225/ENSRNOG00000026109/ENSRNOG00000006048	Tyms/Prmt1/Ezh2	3
BP	GO:0007216	G protein-coupled glutamate receptor signaling pathway	2/127	16/17666	0.00576043	0.0651447	ENSRNOG00000042732/ENSRNOG00000013171	AABR07061755.1/Grm2	2
BP	GO:0014048	regulation of glutamate secretion	2/127	16/17666	0.00576043	0.0651447	ENSRNOG00000021229/ENSRNOG00000011824	Avp/Trh	2
BP	GO:0015671	oxygen transport	2/127	16/17666	0.00576043	0.0651447	ENSRNOG00000045989/ENSRNOG00000029886	Hba-a3/Hba-a2	2
BP	GO:0015812	gamma-aminobutyric acid transport	2/127	16/17666	0.00576043	0.0651447	ENSRNOG00000052707/ENSRNOG00000011824	Cacna1a/Trh	2
BP	GO:0048243	norepinephrine secretion	2/127	16/17666	0.00576043	0.0651447	ENSRNOG00000012703/ENSRNOG00000011145	Crh/Crhr2	2
BP	GO:0051580	regulation of neurotransmitter uptake	2/127	16/17666	0.00576043	0.0651447	ENSRNOG00000002773/ENSRNOG00000002919	Rgs4/Gfap	2
BP	GO:1902307	positive regulation of sodium ion transmembrane transport	2/127	16/17666	0.00576043	0.0651447	ENSRNOG00000016684/ENSRNOG00000007982	Wnk2/Slc9a1	2
BP	GO:1904861	excitatory synapse assembly	2/127	16/17666	0.00576043	0.0651447	ENSRNOG00000052296/ENSRNOG00000019207	Shank3/Shank1	2
BP	GO:0007517	muscle organ development	7/127	299/17666	0.00589767	0.0663241	ENSRNOG00000056697/ENSRNOG00000054508/ENSRNOG00000031778/ENSRNOG00000002773/ENSRNOG00000002215/ENSRNOG00000001227/ENSRNOG00000011145	Kcnab1/Foxp2/Mef2d/Rgs4/Mylk/Adarb1/Crhr2	7
BP	GO:0014075	response to amine	3/127	52/17666	0.00620362	0.0689939	ENSRNOG00000036828/ENSRNOG00000004077/ENSRNOG00000002773	Pde1b/Kcnc2/Rgs4	3
BP	GO:0032890	regulation of organic acid transport	3/127	52/17666	0.00620362	0.0689939	ENSRNOG00000002773/ENSRNOG00000021229/ENSRNOG00000011824	Rgs4/Avp/Trh	3
BP	GO:0021756	striatum development	2/127	17/17666	0.00649793	0.0711814	ENSRNOG00000054508/ENSRNOG00000052296	Foxp2/Shank3	2
BP	GO:0046653	tetrahydrofolate metabolic process	2/127	17/17666	0.00649793	0.0711814	ENSRNOG00000037225/ENSRNOG00000001261	Tyms/Ftcd	2
BP	GO:0051928	positive regulation of calcium ion transport	4/127	103/17666	0.00651282	0.0711814	ENSRNOG00000018712/ENSRNOG00000007982/ENSRNOG00000002215/ENSRNOG00000012703	Camk2a/Slc9a1/Mylk/Crh	4
BP	GO:0031102	neuron projection regeneration	3/127	53/17666	0.00654176	0.0711814	ENSRNOG00000030920/ENSRNOG00000003121/ENSRNOG00000002919	Rtn4r/Rtn4rl1/Gfap	3
BP	GO:0110053	regulation of actin filament organization	6/127	232/17666	0.00665471	0.0720211	ENSRNOG00000052296/ENSRNOG00000024730/ENSRNOG00000019207/ENSRNOG00000014867/ENSRNOG00000002773/ENSRNOG00000042499	Shank3/Ppm1e/Shank1/Synpo2/Rgs4/LOC100364435	6
BP	GO:0010951	negative regulation of endopeptidase activity	6/127	233/17666	0.00679134	0.0731068	ENSRNOG00000048597/ENSRNOG00000030404/ENSRNOG00000012747/ENSRNOG00000001747/ENSRNOG00000021229/ENSRNOG00000003172	LOC100910732/Arrb1/Spock1/Pak2/Avp/Serpinf1	6
BP	GO:0002092	positive regulation of receptor internalization	2/127	18/17666	0.00727597	0.0774949	ENSRNOG00000030404/ENSRNOG00000007650	Arrb1/Cd63	2
BP	GO:0032274	gonadotropin secretion	2/127	18/17666	0.00727597	0.0774949	ENSRNOG00000012703/ENSRNOG00000011145	Crh/Crhr2	2
BP	GO:0031646	positive regulation of neurological system process	3/127	56/17666	0.00762121	0.0799037	ENSRNOG00000052296/ENSRNOG00000019207/ENSRNOG00000002773	Shank3/Shank1/Rgs4	3
BP	GO:0035773	insulin secretion involved in cellular response to glucose stimulus	3/127	56/17666	0.00762121	0.0799037	ENSRNOG00000030404/ENSRNOG00000012703/ENSRNOG00000011145	Arrb1/Crh/Crhr2	3
BP	GO:0097366	response to bronchodilator	3/127	56/17666	0.00762121	0.0799037	ENSRNOG00000036828/ENSRNOG00000004077/ENSRNOG00000002773	Pde1b/Kcnc2/Rgs4	3
BP	GO:0051347	positive regulation of transferase activity	9/127	479/17666	0.00776776	0.080659	ENSRNOG00000052837/ENSRNOG00000048597/ENSRNOG00000030404/ENSRNOG00000013887/ENSRNOG00000011475/ENSRNOG00000001747/ENSRNOG00000000657/ENSRNOG00000021248/ENSRNOG00000006048	Dcun1d2/LOC100910732/Arrb1/Adra2b/Srcin1/Pak2/Nek7/Cdc25b/Ezh2	9
BP	GO:0019229	regulation of vasoconstriction	3/127	57/17666	0.00800298	0.080659	ENSRNOG00000060087/ENSRNOG00000013887/ENSRNOG00000021229	Adra1b/Adra2b/Avp	3
BP	GO:0006730	one-carbon metabolic process	2/127	19/17666	0.00809395	0.080659	ENSRNOG00000037225/ENSRNOG00000001261	Tyms/Ftcd	2
BP	GO:0007625	grooming behavior	2/127	19/17666	0.00809395	0.080659	ENSRNOG00000052296/ENSRNOG00000021229	Shank3/Avp	2
BP	GO:0032891	negative regulation of organic acid transport	2/127	19/17666	0.00809395	0.080659	ENSRNOG00000002773/ENSRNOG00000011824	Rgs4/Trh	2
BP	GO:0042430	indole-containing compound metabolic process	2/127	19/17666	0.00809395	0.080659	ENSRNOG00000036828/ENSRNOG00000004327	Pde1b/Ddc	2
BP	GO:0045648	positive regulation of erythrocyte differentiation	2/127	19/17666	0.00809395	0.080659	ENSRNOG00000004466/ENSRNOG00000026109	Fam210b/Prmt1	2
BP	GO:0048521	negative regulation of behavior	2/127	19/17666	0.00809395	0.080659	ENSRNOG00000011824/ENSRNOG00000011145	Trh/Crhr2	2
BP	GO:0048745	smooth muscle tissue development	2/127	19/17666	0.00809395	0.080659	ENSRNOG00000054508/ENSRNOG00000002215	Foxp2/Mylk	2
BP	GO:0099068	postsynapse assembly	2/127	19/17666	0.00809395	0.080659	ENSRNOG00000052296/ENSRNOG00000019207	Shank3/Shank1	2
BP	GO:0051668	localization within membrane	4/127	110/17666	0.00818476	0.0811559	ENSRNOG00000052707/ENSRNOG00000052296/ENSRNOG00000003603/ENSRNOG00000000483	Cacna1a/Shank3/Arhgap44/Syngap1	4
BP	GO:0051346	negative regulation of hydrolase activity	8/127	399/17666	0.00822445	0.0811559	ENSRNOG00000048597/ENSRNOG00000031814/ENSRNOG00000030404/ENSRNOG00000012747/ENSRNOG00000001747/ENSRNOG00000038891/ENSRNOG00000021229/ENSRNOG00000003172	LOC100910732/Sort1/Arrb1/Spock1/Pak2/Grxcr1/Avp/Serpinf1	8
BP	GO:0006936	muscle contraction	6/127	243/17666	0.0082719	0.081226	ENSRNOG00000060087/ENSRNOG00000053122/ENSRNOG00000013887/ENSRNOG00000007982/ENSRNOG00000002215/ENSRNOG00000021229	Adra1b/Scn1a/Adra2b/Slc9a1/Mylk/Avp	6
BP	GO:0051705	multi-organism behavior	3/127	58/17666	0.00839584	0.0820428	ENSRNOG00000052296/ENSRNOG00000019207/ENSRNOG00000021229	Shank3/Shank1/Avp	3
BP	GO:0019935	cyclic-nucleotide-mediated signaling	5/127	176/17666	0.00888149	0.0849946	ENSRNOG00000013887/ENSRNOG00000004077/ENSRNOG00000003234/ENSRNOG00000012703/ENSRNOG00000011145	Adra2b/Kcnc2/Mgrn1/Crh/Crhr2	5
BP	GO:0051384	response to glucocorticoid	5/127	176/17666	0.00888149	0.0849946	ENSRNOG00000037225/ENSRNOG00000012703/ENSRNOG00000011824/ENSRNOG00000011145/ENSRNOG00000003172	Tyms/Crh/Trh/Crhr2/Serpinf1	5
BP	GO:0009713	catechol-containing compound biosynthetic process	2/127	20/17666	0.00895125	0.0849946	ENSRNOG00000011145/ENSRNOG00000004327	Crhr2/Ddc	2
BP	GO:0042423	catecholamine biosynthetic process	2/127	20/17666	0.00895125	0.0849946	ENSRNOG00000011145/ENSRNOG00000004327	Crhr2/Ddc	2
BP	GO:0045109	intermediate filament organization	2/127	20/17666	0.00895125	0.0849946	ENSRNOG00000018087/ENSRNOG00000002919	Vim/Gfap	2
BP	GO:0051957	positive regulation of amino acid transport	2/127	20/17666	0.00895125	0.0849946	ENSRNOG00000021229/ENSRNOG00000011824	Avp/Trh	2
BP	GO:0060047	heart contraction	5/127	178/17666	0.00929841	0.0878316	ENSRNOG00000060087/ENSRNOG00000053122/ENSRNOG00000007982/ENSRNOG00000002773/ENSRNOG00000011145	Adra1b/Scn1a/Slc9a1/Rgs4/Crhr2	5
BP	GO:0010817	regulation of hormone levels	8/127	408/17666	0.00933729	0.0878316	ENSRNOG00000052707/ENSRNOG00000030404/ENSRNOG00000011526/ENSRNOG00000005438/ENSRNOG00000013794/ENSRNOG00000012703/ENSRNOG00000011824/ENSRNOG00000011145	Cacna1a/Arrb1/Pcsk6/Pcsk2/Rbp1/Crh/Trh/Crhr2	8
BP	GO:0032970	regulation of actin filament-based process	7/127	327/17666	0.00942747	0.0882674	ENSRNOG00000052296/ENSRNOG00000024730/ENSRNOG00000019207/ENSRNOG00000014867/ENSRNOG00000003603/ENSRNOG00000002773/ENSRNOG00000042499	Shank3/Ppm1e/Shank1/Synpo2/Arhgap44/Rgs4/LOC100364435	7
BP	GO:0007269	neurotransmitter secretion	4/127	116/17666	0.00982392	0.0902787	ENSRNOG00000052707/ENSRNOG00000018712/ENSRNOG00000013171/ENSRNOG00000008157	Cacna1a/Camk2a/Grm2/Syn2	4
BP	GO:0015669	gas transport	2/127	21/17666	0.00984728	0.0902787	ENSRNOG00000045989/ENSRNOG00000029886	Hba-a3/Hba-a2	2
BP	GO:1900117	regulation of execution phase of apoptosis	2/127	21/17666	0.00984728	0.0902787	ENSRNOG00000048597/ENSRNOG00000001747	LOC100910732/Pak2	2
BP	GO:2000311	regulation of AMPA receptor activity	2/127	21/17666	0.00984728	0.0902787	ENSRNOG00000052296/ENSRNOG00000019207	Shank3/Shank1	2
BP	GO:0022604	regulation of cell morphogenesis	8/127	412/17666	0.00986652	0.0902787	ENSRNOG00000052707/ENSRNOG00000052296/ENSRNOG00000030920/ENSRNOG00000023077/ENSRNOG00000011475/ENSRNOG00000006565/ENSRNOG00000003603/ENSRNOG00000000483	Cacna1a/Shank3/Rtn4r/Cpne9/Srcin1/Fstl4/Arhgap44/Syngap1	8
BP	GO:0099643	signal release from synapse	4/127	117/17666	0.0101163	0.0920069	ENSRNOG00000052707/ENSRNOG00000018712/ENSRNOG00000013171/ENSRNOG00000008157	Cacna1a/Camk2a/Grm2/Syn2	4
BP	GO:0010466	negative regulation of peptidase activity	6/127	254/17666	0.0101545	0.0920069	ENSRNOG00000048597/ENSRNOG00000030404/ENSRNOG00000012747/ENSRNOG00000001747/ENSRNOG00000021229/ENSRNOG00000003172	LOC100910732/Arrb1/Spock1/Pak2/Avp/Serpinf1	6
BP	GO:0045861	negative regulation of proteolysis	7/127	332/17666	0.0101925	0.0920069	ENSRNOG00000054371/ENSRNOG00000048597/ENSRNOG00000030404/ENSRNOG00000012747/ENSRNOG00000001747/ENSRNOG00000021229/ENSRNOG00000003172	Prkcg/LOC100910732/Arrb1/Spock1/Pak2/Avp/Serpinf1	7
BP	GO:0050771	negative regulation of axonogenesis	3/127	63/17666	0.0105289	0.0935476	ENSRNOG00000030920/ENSRNOG00000006565/ENSRNOG00000000483	Rtn4r/Fstl4/Syngap1	3
BP	GO:0042063	gliogenesis	6/127	257/17666	0.0107169	0.0935476	ENSRNOG00000059008/ENSRNOG00000020277/ENSRNOG00000019328/ENSRNOG00000018087/ENSRNOG00000006048/ENSRNOG00000002919	Socs7/Cntnap1/Phgdh/Vim/Ezh2/Gfap	6
BP	GO:1904064	positive regulation of cation transmembrane transport	4/127	119/17666	0.0107179	0.0935476	ENSRNOG00000052296/ENSRNOG00000016684/ENSRNOG00000007982/ENSRNOG00000004077	Shank3/Wnk2/Slc9a1/Kcnc2	4
BP	GO:0010460	positive regulation of heart rate	2/127	22/17666	0.0107814	0.0935476	ENSRNOG00000002773/ENSRNOG00000011145	Rgs4/Crhr2	2
BP	GO:0010661	positive regulation of muscle cell apoptotic process	2/127	22/17666	0.0107814	0.0935476	ENSRNOG00000030404/ENSRNOG00000018712	Arrb1/Camk2a	2
BP	GO:0021544	subpallium development	2/127	22/17666	0.0107814	0.0935476	ENSRNOG00000054508/ENSRNOG00000052296	Foxp2/Shank3	2
BP	GO:0021854	hypothalamus development	2/127	22/17666	0.0107814	0.0935476	ENSRNOG00000012703/ENSRNOG00000011145	Crh/Crhr2	2
BP	GO:0032232	negative regulation of actin filament bundle assembly	2/127	22/17666	0.0107814	0.0935476	ENSRNOG00000052296/ENSRNOG00000019207	Shank3/Shank1	2
BP	GO:1901380	negative regulation of potassium ion transmembrane transport	2/127	22/17666	0.0107814	0.0935476	ENSRNOG00000056697/ENSRNOG00000002773	Kcnab1/Rgs4	2
BP	GO:0060537	muscle tissue development	7/127	337/17666	0.011002	0.0944582	ENSRNOG00000056697/ENSRNOG00000054508/ENSRNOG00000031778/ENSRNOG00000007982/ENSRNOG00000002773/ENSRNOG00000002215/ENSRNOG00000011145	Kcnab1/Foxp2/Mef2d/Slc9a1/Rgs4/Mylk/Crhr2	7
BP	GO:0043279	response to alkaloid	4/127	120/17666	0.0110272	0.0944582	ENSRNOG00000054371/ENSRNOG00000002773/ENSRNOG00000012703/ENSRNOG00000004327	Prkcg/Rgs4/Crh/Ddc	4
BP	GO:0071333	cellular response to glucose stimulus	4/127	120/17666	0.0110272	0.0944582	ENSRNOG00000030404/ENSRNOG00000012703/ENSRNOG00000011145/ENSRNOG00000003172	Arrb1/Crh/Crhr2/Serpinf1	4
BP	GO:0003015	heart process	5/127	186/17666	0.0111013	0.0946903	ENSRNOG00000060087/ENSRNOG00000053122/ENSRNOG00000007982/ENSRNOG00000002773/ENSRNOG00000011145	Adra1b/Scn1a/Slc9a1/Rgs4/Crhr2	5
BP	GO:0035296	regulation of tube diameter	4/127	121/17666	0.0113421	0.0947386	ENSRNOG00000060087/ENSRNOG00000014508/ENSRNOG00000013887/ENSRNOG00000021229	Adra1b/Mgll/Adra2b/Avp	4
BP	GO:0071331	cellular response to hexose stimulus	4/127	121/17666	0.0113421	0.0947386	ENSRNOG00000030404/ENSRNOG00000012703/ENSRNOG00000011145/ENSRNOG00000003172	Arrb1/Crh/Crhr2/Serpinf1	4
BP	GO:0071466	cellular response to xenobiotic stimulus	4/127	121/17666	0.0113421	0.0947386	ENSRNOG00000019328/ENSRNOG00000013484/ENSRNOG00000012703/ENSRNOG00000003172	Phgdh/LOC108348061/Crh/Serpinf1	4
BP	GO:0097746	regulation of blood vessel diameter	4/127	121/17666	0.0113421	0.0947386	ENSRNOG00000060087/ENSRNOG00000014508/ENSRNOG00000013887/ENSRNOG00000021229	Adra1b/Mgll/Adra2b/Avp	4
BP	GO:0009749	response to glucose	5/127	187/17666	0.0113423	0.0947386	ENSRNOG00000030404/ENSRNOG00000012703/ENSRNOG00000011824/ENSRNOG00000011145/ENSRNOG00000003172	Arrb1/Crh/Trh/Crhr2/Serpinf1	5
BP	GO:0032024	positive regulation of insulin secretion	3/127	65/17666	0.0114619	0.0953425	ENSRNOG00000030404/ENSRNOG00000012703/ENSRNOG00000011824	Arrb1/Crh/Trh	3
BP	GO:0071326	cellular response to monosaccharide stimulus	4/127	122/17666	0.0116629	0.0965486	ENSRNOG00000030404/ENSRNOG00000012703/ENSRNOG00000011145/ENSRNOG00000003172	Arrb1/Crh/Crhr2/Serpinf1	4
BP	GO:0097305	response to alcohol	6/127	262/17666	0.0117029	0.0965486	ENSRNOG00000037225/ENSRNOG00000004077/ENSRNOG00000002773/ENSRNOG00000021229/ENSRNOG00000012703/ENSRNOG00000011824	Tyms/Kcnc2/Rgs4/Avp/Crh/Trh	6
BP	GO:0006760	folic acid-containing compound metabolic process	2/127	23/17666	0.0117532	0.0965678	ENSRNOG00000037225/ENSRNOG00000001261	Tyms/Ftcd	2
BP	GO:0009746	response to hexose	5/127	189/17666	0.0118349	0.096844	ENSRNOG00000030404/ENSRNOG00000012703/ENSRNOG00000011824/ENSRNOG00000011145/ENSRNOG00000003172	Arrb1/Crh/Trh/Crhr2/Serpinf1	5
BP	GO:0044106	cellular amine metabolic process	3/127	66/17666	0.0119458	0.0973558	ENSRNOG00000052707/ENSRNOG00000036828/ENSRNOG00000011824	Cacna1a/Pde1b/Trh	3
BP	GO:0015893	drug transport	5/127	190/17666	0.0120866	0.0981059	ENSRNOG00000052707/ENSRNOG00000002773/ENSRNOG00000045989/ENSRNOG00000029886/ENSRNOG00000012703	Cacna1a/Rgs4/Hba-a3/Hba-a2/Crh	5
BP	GO:0046928	regulation of neurotransmitter secretion	3/127	67/17666	0.0124412	0.10035	ENSRNOG00000052707/ENSRNOG00000018712/ENSRNOG00000013171	Cacna1a/Camk2a/Grm2	3
BP	GO:0031960	response to corticosteroid	5/127	192/17666	0.0126008	0.10035	ENSRNOG00000037225/ENSRNOG00000012703/ENSRNOG00000011824/ENSRNOG00000011145/ENSRNOG00000003172	Tyms/Crh/Trh/Crhr2/Serpinf1	5
BP	GO:0042133	neurotransmitter metabolic process	4/127	125/17666	0.0126599	0.10035	ENSRNOG00000036828/ENSRNOG00000019328/ENSRNOG00000011824/ENSRNOG00000004327	Pde1b/Phgdh/Trh/Ddc	4
BP	GO:0060359	response to ammonium ion	4/127	125/17666	0.0126599	0.10035	ENSRNOG00000054371/ENSRNOG00000004077/ENSRNOG00000002773/ENSRNOG00000012703	Prkcg/Kcnc2/Rgs4/Crh	4
BP	GO:0006972	hyperosmotic response	2/127	24/17666	0.0127618	0.10035	ENSRNOG00000021229/ENSRNOG00000001837	Avp/Sst	2
BP	GO:0007274	neuromuscular synaptic transmission	2/127	24/17666	0.0127618	0.10035	ENSRNOG00000052707/ENSRNOG00000001227	Cacna1a/Adarb1	2
BP	GO:0033189	response to vitamin A	2/127	24/17666	0.0127618	0.10035	ENSRNOG00000037225/ENSRNOG00000013794	Tyms/Rbp1	2
BP	GO:0048679	regulation of axon regeneration	2/127	24/17666	0.0127618	0.10035	ENSRNOG00000030920/ENSRNOG00000003121	Rtn4r/Rtn4rl1	2
BP	GO:0050769	positive regulation of neurogenesis	8/127	432/17666	0.0128545	0.100685	ENSRNOG00000052296/ENSRNOG00000023077/ENSRNOG00000019207/ENSRNOG00000013887/ENSRNOG00000008810/ENSRNOG00000006048/ENSRNOG00000003172/ENSRNOG00000002919	Shank3/Cpne9/Shank1/Adra2b/Nsmf/Ezh2/Serpinf1/Gfap	8
BP	GO:0006816	calcium ion transport	7/127	350/17666	0.0133246	0.103963	ENSRNOG00000052707/ENSRNOG00000018712/ENSRNOG00000007982/ENSRNOG00000002773/ENSRNOG00000002215/ENSRNOG00000012703/ENSRNOG00000011145	Cacna1a/Camk2a/Slc9a1/Rgs4/Mylk/Crh/Crhr2	7
BP	GO:0034284	response to monosaccharide	5/127	196/17666	0.0136735	0.104486	ENSRNOG00000030404/ENSRNOG00000012703/ENSRNOG00000011824/ENSRNOG00000011145/ENSRNOG00000003172	Arrb1/Crh/Trh/Crhr2/Serpinf1	5
BP	GO:0043523	regulation of neuron apoptotic process	5/127	196/17666	0.0136735	0.104486	ENSRNOG00000057522/ENSRNOG00000054371/ENSRNOG00000052707/ENSRNOG00000030404/ENSRNOG00000000483	Retreg1/Prkcg/Cacna1a/Arrb1/Syngap1	5
BP	GO:0035025	positive regulation of Rho protein signal transduction	2/127	25/17666	0.0138069	0.104486	ENSRNOG00000030920/ENSRNOG00000030404	Rtn4r/Arrb1	2
BP	GO:0035640	exploration behavior	2/127	25/17666	0.0138069	0.104486	ENSRNOG00000052296/ENSRNOG00000012703	Shank3/Crh	2
BP	GO:0042744	hydrogen peroxide catabolic process	2/127	25/17666	0.0138069	0.104486	ENSRNOG00000045989/ENSRNOG00000029886	Hba-a3/Hba-a2	2
BP	GO:0044062	regulation of excretion	2/127	25/17666	0.0138069	0.104486	ENSRNOG00000021229/ENSRNOG00000011145	Avp/Crhr2	2
BP	GO:0060259	regulation of feeding behavior	2/127	25/17666	0.0138069	0.104486	ENSRNOG00000011824/ENSRNOG00000011145	Trh/Crhr2	2
BP	GO:1903792	negative regulation of anion transport	2/127	25/17666	0.0138069	0.104486	ENSRNOG00000002773/ENSRNOG00000011824	Rgs4/Trh	2
BP	GO:0006835	dicarboxylic acid transport	3/127	70/17666	0.0139976	0.105139	ENSRNOG00000013171/ENSRNOG00000021229/ENSRNOG00000011824	Grm2/Avp/Trh	3
BP	GO:0071385	cellular response to glucocorticoid stimulus	3/127	70/17666	0.0139976	0.105139	ENSRNOG00000012703/ENSRNOG00000011145/ENSRNOG00000003172	Crh/Crhr2/Serpinf1	3
BP	GO:0034767	positive regulation of ion transmembrane transport	4/127	130/17666	0.0144397	0.108003	ENSRNOG00000052296/ENSRNOG00000016684/ENSRNOG00000007982/ENSRNOG00000004077	Shank3/Wnk2/Slc9a1/Kcnc2	4
BP	GO:1900006	positive regulation of dendrite development	3/127	71/17666	0.0145399	0.108003	ENSRNOG00000052296/ENSRNOG00000019207/ENSRNOG00000006048	Shank3/Shank1/Ezh2	3
BP	GO:1903524	positive regulation of blood circulation	3/127	71/17666	0.0145399	0.108003	ENSRNOG00000002773/ENSRNOG00000021229/ENSRNOG00000011145	Rgs4/Avp/Crhr2	3
BP	GO:1901214	regulation of neuron death	6/127	276/17666	0.0148021	0.108979	ENSRNOG00000057522/ENSRNOG00000054371/ENSRNOG00000052707/ENSRNOG00000030404/ENSRNOG00000000483/ENSRNOG00000003172	Retreg1/Prkcg/Cacna1a/Arrb1/Syngap1/Serpinf1	6
BP	GO:0050880	regulation of blood vessel size	4/127	131/17666	0.0148137	0.108979	ENSRNOG00000060087/ENSRNOG00000014508/ENSRNOG00000013887/ENSRNOG00000021229	Adra1b/Mgll/Adra2b/Avp	4
BP	GO:0010765	positive regulation of sodium ion transport	2/127	26/17666	0.0148878	0.108979	ENSRNOG00000016684/ENSRNOG00000007982	Wnk2/Slc9a1	2
BP	GO:0048169	regulation of long-term neuronal synaptic plasticity	2/127	26/17666	0.0148878	0.108979	ENSRNOG00000052296/ENSRNOG00000000483	Shank3/Syngap1	2
BP	GO:0071384	cellular response to corticosteroid stimulus	3/127	72/17666	0.0150939	0.109624	ENSRNOG00000012703/ENSRNOG00000011145/ENSRNOG00000003172	Crh/Crhr2/Serpinf1	3
BP	GO:0046578	regulation of Ras protein signal transduction	5/127	201/17666	0.0150988	0.109624	ENSRNOG00000030920/ENSRNOG00000030404/ENSRNOG00000016011/ENSRNOG00000003603/ENSRNOG00000000483	Rtn4r/Arrb1/Plekhg1/Arhgap44/Syngap1	5
BP	GO:0001678	cellular glucose homeostasis	4/127	132/17666	0.0151937	0.109624	ENSRNOG00000030404/ENSRNOG00000012703/ENSRNOG00000011145/ENSRNOG00000003172	Arrb1/Crh/Crhr2/Serpinf1	4
BP	GO:0035150	regulation of tube size	4/127	132/17666	0.0151937	0.109624	ENSRNOG00000060087/ENSRNOG00000014508/ENSRNOG00000013887/ENSRNOG00000021229	Adra1b/Mgll/Adra2b/Avp	4
BP	GO:0071322	cellular response to carbohydrate stimulus	4/127	133/17666	0.0155799	0.112008	ENSRNOG00000030404/ENSRNOG00000012703/ENSRNOG00000011145/ENSRNOG00000003172	Arrb1/Crh/Crhr2/Serpinf1	4
BP	GO:0014002	astrocyte development	2/127	27/17666	0.016004	0.113039	ENSRNOG00000018087/ENSRNOG00000002919	Vim/Gfap	2
BP	GO:0035774	positive regulation of insulin secretion involved in cellular response to glucose stimulus	2/127	27/17666	0.016004	0.113039	ENSRNOG00000030404/ENSRNOG00000012703	Arrb1/Crh	2
BP	GO:0043950	positive regulation of cAMP-mediated signaling	2/127	27/17666	0.016004	0.113039	ENSRNOG00000012703/ENSRNOG00000011145	Crh/Crhr2	2
BP	GO:0051412	response to corticosterone	2/127	27/17666	0.016004	0.113039	ENSRNOG00000012703/ENSRNOG00000011824	Crh/Trh	2
BP	GO:0097106	postsynaptic density organization	2/127	27/17666	0.016004	0.113039	ENSRNOG00000052296/ENSRNOG00000019207	Shank3/Shank1	2
BP	GO:0009308	amine metabolic process	3/127	74/17666	0.0162375	0.113493	ENSRNOG00000052707/ENSRNOG00000036828/ENSRNOG00000011824	Cacna1a/Pde1b/Trh	3
BP	GO:0051937	catecholamine transport	3/127	74/17666	0.0162375	0.113493	ENSRNOG00000034254/ENSRNOG00000012703/ENSRNOG00000011145	Actb/Crh/Crhr2	3
BP	GO:0099175	regulation of postsynapse organization	3/127	74/17666	0.0162375	0.113493	ENSRNOG00000052296/ENSRNOG00000011475/ENSRNOG00000003603	Shank3/Srcin1/Arhgap44	3
BP	GO:0033238	regulation of cellular amine metabolic process	2/127	28/17666	0.0171549	0.118075	ENSRNOG00000052707/ENSRNOG00000036828	Cacna1a/Pde1b	2
BP	GO:0071312	cellular response to alkaloid	2/127	28/17666	0.0171549	0.118075	ENSRNOG00000012703/ENSRNOG00000004327	Crh/Ddc	2
BP	GO:0090279	regulation of calcium ion import	2/127	28/17666	0.0171549	0.118075	ENSRNOG00000012703/ENSRNOG00000011145	Crh/Crhr2	2
BP	GO:0099084	postsynaptic specialization organization	2/127	28/17666	0.0171549	0.118075	ENSRNOG00000052296/ENSRNOG00000019207	Shank3/Shank1	2
BP	GO:0050796	regulation of insulin secretion	4/127	137/17666	0.0171863	0.118075	ENSRNOG00000030404/ENSRNOG00000012703/ENSRNOG00000011824/ENSRNOG00000011145	Arrb1/Crh/Trh/Crhr2	4
BP	GO:0006970	response to osmotic stress	3/127	76/17666	0.0174285	0.118927	ENSRNOG00000002215/ENSRNOG00000021229/ENSRNOG00000001837	Mylk/Avp/Sst	3
BP	GO:0042310	vasoconstriction	3/127	76/17666	0.0174285	0.118927	ENSRNOG00000060087/ENSRNOG00000013887/ENSRNOG00000021229	Adra1b/Adra2b/Avp	3
BP	GO:0050808	synapse organization	6/127	288/17666	0.0178796	0.121594	ENSRNOG00000052707/ENSRNOG00000052296/ENSRNOG00000019207/ENSRNOG00000011475/ENSRNOG00000003603/ENSRNOG00000034254	Cacna1a/Shank3/Shank1/Srcin1/Arhgap44/Actb	6
BP	GO:0030534	adult behavior	4/127	139/17666	0.0180269	0.121873	ENSRNOG00000053122/ENSRNOG00000052707/ENSRNOG00000019207/ENSRNOG00000011824	Scn1a/Cacna1a/Shank1/Trh	4
BP	GO:0006720	isoprenoid metabolic process	3/127	77/17666	0.0180418	0.121873	ENSRNOG00000049604/ENSRNOG00000013794/ENSRNOG00000012703	Mvk/Rbp1/Crh	3
BP	GO:0001504	neurotransmitter uptake	2/127	29/17666	0.01834	0.122653	ENSRNOG00000002773/ENSRNOG00000002919	Rgs4/Gfap	2
BP	GO:0051968	positive regulation of synaptic transmission, glutamatergic	2/127	29/17666	0.01834	0.122653	ENSRNOG00000052296/ENSRNOG00000019207	Shank3/Shank1	2
BP	GO:0070570	regulation of neuron projection regeneration	2/127	29/17666	0.01834	0.122653	ENSRNOG00000030920/ENSRNOG00000003121	Rtn4r/Rtn4rl1	2
BP	GO:0008344	adult locomotory behavior	3/127	78/17666	0.0186671	0.124427	ENSRNOG00000053122/ENSRNOG00000052707/ENSRNOG00000011824	Scn1a/Cacna1a/Trh	3
BP	GO:0090066	regulation of anatomical structure size	8/127	464/17666	0.0189477	0.12588	ENSRNOG00000060087/ENSRNOG00000052296/ENSRNOG00000030920/ENSRNOG00000014508/ENSRNOG00000013887/ENSRNOG00000006565/ENSRNOG00000042499/ENSRNOG00000021229	Adra1b/Shank3/Rtn4r/Mgll/Adra2b/Fstl4/LOC100364435/Avp	8
BP	GO:0042593	glucose homeostasis	5/127	214/17666	0.0192622	0.127343	ENSRNOG00000052707/ENSRNOG00000030404/ENSRNOG00000012703/ENSRNOG00000011145/ENSRNOG00000003172	Cacna1a/Arrb1/Crh/Crhr2/Serpinf1	5
BP	GO:0042558	pteridine-containing compound metabolic process	2/127	30/17666	0.0195587	0.127343	ENSRNOG00000037225/ENSRNOG00000001261	Tyms/Ftcd	2
BP	GO:0043267	negative regulation of potassium ion transport	2/127	30/17666	0.0195587	0.127343	ENSRNOG00000056697/ENSRNOG00000002773	Kcnab1/Rgs4	2
BP	GO:0045646	regulation of erythrocyte differentiation	2/127	30/17666	0.0195587	0.127343	ENSRNOG00000004466/ENSRNOG00000026109	Fam210b/Prmt1	2
BP	GO:0051590	positive regulation of neurotransmitter transport	2/127	30/17666	0.0195587	0.127343	ENSRNOG00000011824/ENSRNOG00000011145	Trh/Crhr2	2
BP	GO:0071875	adrenergic receptor signaling pathway	2/127	30/17666	0.0195587	0.127343	ENSRNOG00000060087/ENSRNOG00000013887	Adra1b/Adra2b	2
BP	GO:0033500	carbohydrate homeostasis	5/127	215/17666	0.0196107	0.127343	ENSRNOG00000052707/ENSRNOG00000030404/ENSRNOG00000012703/ENSRNOG00000011145/ENSRNOG00000003172	Cacna1a/Arrb1/Crh/Crhr2/Serpinf1	5
BP	GO:0018958	phenol-containing compound metabolic process	3/127	80/17666	0.0199534	0.129152	ENSRNOG00000036828/ENSRNOG00000011145/ENSRNOG00000004327	Pde1b/Crhr2/Ddc	3
BP	GO:0043547	positive regulation of GTPase activity	6/127	297/17666	0.0204584	0.131996	ENSRNOG00000030920/ENSRNOG00000030404/ENSRNOG00000003603/ENSRNOG00000002773/ENSRNOG00000000483/ENSRNOG00000006048	Rtn4r/Arrb1/Arhgap44/Rgs4/Syngap1/Ezh2	6
BP	GO:0044070	regulation of anion transport	3/127	81/17666	0.0206145	0.13215	ENSRNOG00000002773/ENSRNOG00000021229/ENSRNOG00000011824	Rgs4/Avp/Trh	3
BP	GO:0048545	response to steroid hormone	7/127	383/17666	0.0207735	0.13215	ENSRNOG00000037225/ENSRNOG00000012703/ENSRNOG00000011824/ENSRNOG00000011145/ENSRNOG00000003172/ENSRNOG00000001837/ENSRNOG00000001476	Tyms/Crh/Trh/Crhr2/Serpinf1/Sst/Cldn4	7
BP	GO:0032892	positive regulation of organic acid transport	2/127	31/17666	0.0208105	0.13215	ENSRNOG00000021229/ENSRNOG00000011824	Avp/Trh	2
BP	GO:0051154	negative regulation of striated muscle cell differentiation	2/127	31/17666	0.0208105	0.13215	ENSRNOG00000002773/ENSRNOG00000006048	Rgs4/Ezh2	2
BP	GO:2000273	positive regulation of signaling receptor activity	2/127	31/17666	0.0208105	0.13215	ENSRNOG00000052296/ENSRNOG00000013887	Shank3/Adra2b	2
BP	GO:0046883	regulation of hormone secretion	5/127	221/17666	0.0217888	0.137927	ENSRNOG00000052707/ENSRNOG00000030404/ENSRNOG00000012703/ENSRNOG00000011824/ENSRNOG00000011145	Cacna1a/Arrb1/Crh/Trh/Crhr2	5
BP	GO:0048814	regulation of dendrite morphogenesis	3/127	83/17666	0.0219725	0.138654	ENSRNOG00000052296/ENSRNOG00000011475/ENSRNOG00000003603	Shank3/Srcin1/Arhgap44	3
BP	GO:0009743	response to carbohydrate	5/127	223/17666	0.0225484	0.141255	ENSRNOG00000030404/ENSRNOG00000012703/ENSRNOG00000011824/ENSRNOG00000011145/ENSRNOG00000003172	Arrb1/Crh/Trh/Crhr2/Serpinf1	5
BP	GO:1902903	regulation of supramolecular fiber organization	6/127	304/17666	0.0226314	0.141255	ENSRNOG00000052296/ENSRNOG00000024730/ENSRNOG00000019207/ENSRNOG00000014867/ENSRNOG00000002773/ENSRNOG00000042499	Shank3/Ppm1e/Shank1/Synpo2/Rgs4/LOC100364435	6
BP	GO:0045860	positive regulation of protein kinase activity	7/127	390/17666	0.0226653	0.141255	ENSRNOG00000048597/ENSRNOG00000030404/ENSRNOG00000013887/ENSRNOG00000011475/ENSRNOG00000001747/ENSRNOG00000021248/ENSRNOG00000006048	LOC100910732/Arrb1/Adra2b/Srcin1/Pak2/Cdc25b/Ezh2	7
BP	GO:0070838	divalent metal ion transport	7/127	390/17666	0.0226653	0.141255	ENSRNOG00000052707/ENSRNOG00000018712/ENSRNOG00000007982/ENSRNOG00000002773/ENSRNOG00000002215/ENSRNOG00000012703/ENSRNOG00000011145	Cacna1a/Camk2a/Slc9a1/Rgs4/Mylk/Crh/Crhr2	7
BP	GO:0072511	divalent inorganic cation transport	7/127	391/17666	0.022945	0.142556	ENSRNOG00000052707/ENSRNOG00000018712/ENSRNOG00000007982/ENSRNOG00000002773/ENSRNOG00000002215/ENSRNOG00000012703/ENSRNOG00000011145	Cacna1a/Camk2a/Slc9a1/Rgs4/Mylk/Crh/Crhr2	7
BP	GO:0015844	monoamine transport	3/127	85/17666	0.0233784	0.143242	ENSRNOG00000034254/ENSRNOG00000012703/ENSRNOG00000011145	Actb/Crh/Crhr2	3
BP	GO:0008299	isoprenoid biosynthetic process	2/127	33/17666	0.0234112	0.143242	ENSRNOG00000049604/ENSRNOG00000013794	Mvk/Rbp1	2
BP	GO:0046189	phenol-containing compound biosynthetic process	2/127	33/17666	0.0234112	0.143242	ENSRNOG00000011145/ENSRNOG00000004327	Crhr2/Ddc	2
BP	GO:0048854	brain morphogenesis	2/127	33/17666	0.0234112	0.143242	ENSRNOG00000052296/ENSRNOG00000019207	Shank3/Shank1	2
BP	GO:1901381	positive regulation of potassium ion transmembrane transport	2/127	33/17666	0.0234112	0.143242	ENSRNOG00000016684/ENSRNOG00000004077	Wnk2/Kcnc2	2
BP	GO:0003018	vascular process in circulatory system	4/127	151/17666	0.0236065	0.143564	ENSRNOG00000060087/ENSRNOG00000014508/ENSRNOG00000013887/ENSRNOG00000021229	Adra1b/Mgll/Adra2b/Avp	4
BP	GO:0007519	skeletal muscle tissue development	4/127	151/17666	0.0236065	0.143564	ENSRNOG00000056697/ENSRNOG00000054508/ENSRNOG00000031778/ENSRNOG00000011145	Kcnab1/Foxp2/Mef2d/Crhr2	4
BP	GO:0006939	smooth muscle contraction	3/127	86/17666	0.0240993	0.145331	ENSRNOG00000013887/ENSRNOG00000002215/ENSRNOG00000021229	Adra2b/Mylk/Avp	3
BP	GO:0090277	positive regulation of peptide hormone secretion	3/127	86/17666	0.0240993	0.145331	ENSRNOG00000030404/ENSRNOG00000012703/ENSRNOG00000011824	Arrb1/Crh/Trh	3
BP	GO:0019933	cAMP-mediated signaling	4/127	152/17666	0.0241136	0.145331	ENSRNOG00000013887/ENSRNOG00000003234/ENSRNOG00000012703/ENSRNOG00000011145	Adra2b/Mgrn1/Crh/Crhr2	4
BP	GO:0010720	positive regulation of cell development	8/127	486/17666	0.0241897	0.145355	ENSRNOG00000052296/ENSRNOG00000023077/ENSRNOG00000019207/ENSRNOG00000013887/ENSRNOG00000008810/ENSRNOG00000006048/ENSRNOG00000003172/ENSRNOG00000002919	Shank3/Cpne9/Shank1/Adra2b/Nsmf/Ezh2/Serpinf1/Gfap	8
BP	GO:0051962	positive regulation of nervous system development	8/127	487/17666	0.0244499	0.146159	ENSRNOG00000052296/ENSRNOG00000023077/ENSRNOG00000019207/ENSRNOG00000013887/ENSRNOG00000008810/ENSRNOG00000006048/ENSRNOG00000003172/ENSRNOG00000002919	Shank3/Cpne9/Shank1/Adra2b/Nsmf/Ezh2/Serpinf1/Gfap	8
BP	GO:0008016	regulation of heart contraction	4/127	153/17666	0.0246273	0.146159	ENSRNOG00000060087/ENSRNOG00000007982/ENSRNOG00000002773/ENSRNOG00000011145	Adra1b/Slc9a1/Rgs4/Crhr2	4
BP	GO:0021953	central nervous system neuron differentiation	4/127	153/17666	0.0246273	0.146159	ENSRNOG00000052707/ENSRNOG00000052296/ENSRNOG00000019495/ENSRNOG00000001227	Cacna1a/Shank3/Gbx2/Adarb1	4
BP	GO:0001662	behavioral fear response	2/127	34/17666	0.0247591	0.146159	ENSRNOG00000052296/ENSRNOG00000012703	Shank3/Crh	2
BP	GO:0002209	behavioral defense response	2/127	34/17666	0.0247591	0.146159	ENSRNOG00000052296/ENSRNOG00000012703	Shank3/Crh	2
BP	GO:0035902	response to immobilization stress	2/127	34/17666	0.0247591	0.146159	ENSRNOG00000034254/ENSRNOG00000012703	Actb/Crh	2
BP	GO:0051051	negative regulation of transport	7/127	399/17666	0.0252692	0.148734	ENSRNOG00000056697/ENSRNOG00000016684/ENSRNOG00000011475/ENSRNOG00000002773/ENSRNOG00000012703/ENSRNOG00000011824/ENSRNOG00000011145	Kcnab1/Wnk2/Srcin1/Rgs4/Crh/Trh/Crhr2	7
BP	GO:0043500	muscle adaptation	3/127	88/17666	0.025577	0.150106	ENSRNOG00000007982/ENSRNOG00000002773/ENSRNOG00000006048	Slc9a1/Rgs4/Ezh2	3
BP	GO:0021700	developmental maturation	5/127	231/17666	0.0257585	0.150425	ENSRNOG00000052707/ENSRNOG00000037225/ENSRNOG00000019207/ENSRNOG00000021248/ENSRNOG00000007650	Cacna1a/Tyms/Shank1/Cdc25b/Cd63	5
BP	GO:0010469	regulation of signaling receptor activity	8/127	492/17666	0.0257807	0.150425	ENSRNOG00000052296/ENSRNOG00000019207/ENSRNOG00000013887/ENSRNOG00000021229/ENSRNOG00000012703/ENSRNOG00000011824/ENSRNOG00000003741/ENSRNOG00000001837	Shank3/Shank1/Adra2b/Avp/Crh/Trh/Nptx1/Sst	8
BP	GO:0042417	dopamine metabolic process	2/127	35/17666	0.026138	0.150568	ENSRNOG00000036828/ENSRNOG00000004327	Pde1b/Ddc	2
BP	GO:0045823	positive regulation of heart contraction	2/127	35/17666	0.026138	0.150568	ENSRNOG00000002773/ENSRNOG00000011145	Rgs4/Crhr2	2
BP	GO:0050891	multicellular organismal water homeostasis	2/127	35/17666	0.026138	0.150568	ENSRNOG00000021229/ENSRNOG00000001476	Avp/Cldn4	2
BP	GO:0051954	positive regulation of amine transport	2/127	35/17666	0.026138	0.150568	ENSRNOG00000021229/ENSRNOG00000011824	Avp/Trh	2
BP	GO:0051056	regulation of small GTPase mediated signal transduction	5/127	232/17666	0.0261793	0.150568	ENSRNOG00000030920/ENSRNOG00000030404/ENSRNOG00000016011/ENSRNOG00000003603/ENSRNOG00000000483	Rtn4r/Arrb1/Plekhg1/Arhgap44/Syngap1	5
BP	GO:0010771	negative regulation of cell morphogenesis involved in differentiation	3/127	89/17666	0.0263337	0.151025	ENSRNOG00000030920/ENSRNOG00000006565/ENSRNOG00000000483	Rtn4r/Fstl4/Syngap1	3
BP	GO:0051146	striated muscle cell differentiation	5/127	233/17666	0.0266045	0.152144	ENSRNOG00000031814/ENSRNOG00000007982/ENSRNOG00000002773/ENSRNOG00000009779/ENSRNOG00000006048	Sort1/Slc9a1/Rgs4/Krt8/Ezh2	5
BP	GO:0072347	response to anesthetic	3/127	90/17666	0.0271024	0.154553	ENSRNOG00000054371/ENSRNOG00000002773/ENSRNOG00000012703	Prkcg/Rgs4/Crh	3
BP	GO:0060538	skeletal muscle organ development	4/127	158/17666	0.0272951	0.155212	ENSRNOG00000056697/ENSRNOG00000054508/ENSRNOG00000031778/ENSRNOG00000011145	Kcnab1/Foxp2/Mef2d/Crhr2	4
BP	GO:0014072	response to isoquinoline alkaloid	2/127	36/17666	0.0275474	0.155766	ENSRNOG00000054371/ENSRNOG00000002773	Prkcg/Rgs4	2
BP	GO:0043278	response to morphine	2/127	36/17666	0.0275474	0.155766	ENSRNOG00000054371/ENSRNOG00000002773	Prkcg/Rgs4	2
BP	GO:0007568	aging	6/127	319/17666	0.0278007	0.156758	ENSRNOG00000048824/ENSRNOG00000037225/ENSRNOG00000048258/ENSRNOG00000013484/ENSRNOG00000004327/ENSRNOG00000003172	Rnf165/Tyms/Cisd2/LOC108348061/Ddc/Serpinf1	6
BP	GO:0060079	excitatory postsynaptic potential	3/127	91/17666	0.027883	0.156783	ENSRNOG00000052296/ENSRNOG00000019207/ENSRNOG00000002773	Shank3/Shank1/Rgs4	3
BP	GO:0014706	striated muscle tissue development	6/127	322/17666	0.0289209	0.162084	ENSRNOG00000056697/ENSRNOG00000054508/ENSRNOG00000031778/ENSRNOG00000007982/ENSRNOG00000002773/ENSRNOG00000011145	Kcnab1/Foxp2/Mef2d/Slc9a1/Rgs4/Crhr2	6
BP	GO:0002090	regulation of receptor internalization	2/127	37/17666	0.0289867	0.162084	ENSRNOG00000030404/ENSRNOG00000007650	Arrb1/Cd63	2
BP	GO:0030073	insulin secretion	4/127	162/17666	0.0295493	0.164772	ENSRNOG00000030404/ENSRNOG00000012703/ENSRNOG00000011824/ENSRNOG00000011145	Arrb1/Crh/Trh/Crhr2	4
BP	GO:2001023	regulation of response to drug	3/127	94/17666	0.0302962	0.168426	ENSRNOG00000052707/ENSRNOG00000002773/ENSRNOG00000012703	Cacna1a/Rgs4/Crh	3
BP	GO:0042596	fear response	2/127	38/17666	0.0304556	0.168426	ENSRNOG00000052296/ENSRNOG00000012703	Shank3/Crh	2
BP	GO:0051385	response to mineralocorticoid	2/127	38/17666	0.0304556	0.168426	ENSRNOG00000012703/ENSRNOG00000011824	Crh/Trh	2
BP	GO:0090276	regulation of peptide hormone secretion	4/127	165/17666	0.0313104	0.172679	ENSRNOG00000030404/ENSRNOG00000012703/ENSRNOG00000011824/ENSRNOG00000011145	Arrb1/Crh/Trh/Crhr2	4
BP	GO:0043281	regulation of cysteine-type endopeptidase activity involved in apoptotic process	4/127	166/17666	0.031911	0.174375	ENSRNOG00000048597/ENSRNOG00000030404/ENSRNOG00000001747/ENSRNOG00000021229	LOC100910732/Arrb1/Pak2/Avp	4
BP	GO:0001975	response to amphetamine	2/127	39/17666	0.0319535	0.174375	ENSRNOG00000036828/ENSRNOG00000002773	Pde1b/Rgs4	2
BP	GO:0048260	positive regulation of receptor-mediated endocytosis	2/127	39/17666	0.0319535	0.174375	ENSRNOG00000030404/ENSRNOG00000007650	Arrb1/Cd63	2
BP	GO:0021510	spinal cord development	3/127	96/17666	0.0319643	0.174375	ENSRNOG00000052707/ENSRNOG00000001227/ENSRNOG00000019328	Cacna1a/Adarb1/Phgdh	3
BP	GO:0033674	positive regulation of kinase activity	7/127	421/17666	0.0324835	0.176728	ENSRNOG00000048597/ENSRNOG00000030404/ENSRNOG00000013887/ENSRNOG00000011475/ENSRNOG00000001747/ENSRNOG00000021248/ENSRNOG00000006048	LOC100910732/Arrb1/Adra2b/Srcin1/Pak2/Cdc25b/Ezh2	7
BP	GO:0015696	ammonium transport	3/127	97/17666	0.0328161	0.177578	ENSRNOG00000052707/ENSRNOG00000012703/ENSRNOG00000011145	Cacna1a/Crh/Crhr2	3
BP	GO:0099565	chemical synaptic transmission, postsynaptic	3/127	97/17666	0.0328161	0.177578	ENSRNOG00000052296/ENSRNOG00000019207/ENSRNOG00000002773	Shank3/Shank1/Rgs4	3
BP	GO:0017001	antibiotic catabolic process	2/127	40/17666	0.0334799	0.179242	ENSRNOG00000045989/ENSRNOG00000029886	Hba-a3/Hba-a2	2
BP	GO:0043268	positive regulation of potassium ion transport	2/127	40/17666	0.0334799	0.179242	ENSRNOG00000016684/ENSRNOG00000004077	Wnk2/Kcnc2	2
BP	GO:0048483	autonomic nervous system development	2/127	40/17666	0.0334799	0.179242	ENSRNOG00000019495/ENSRNOG00000001227	Gbx2/Adarb1	2
BP	GO:0060999	positive regulation of dendritic spine development	2/127	40/17666	0.0334799	0.179242	ENSRNOG00000052296/ENSRNOG00000019207	Shank3/Shank1	2
BP	GO:1903531	negative regulation of secretion by cell	4/127	169/17666	0.0337531	0.180225	ENSRNOG00000011475/ENSRNOG00000012703/ENSRNOG00000011824/ENSRNOG00000011145	Srcin1/Crh/Trh/Crhr2	4
BP	GO:0021543	pallium development	4/127	170/17666	0.0343806	0.182607	ENSRNOG00000059008/ENSRNOG00000054508/ENSRNOG00000008088/ENSRNOG00000006048	Socs7/Foxp2/Btbd3/Ezh2	4
BP	GO:0050770	regulation of axonogenesis	4/127	170/17666	0.0343806	0.182607	ENSRNOG00000052707/ENSRNOG00000030920/ENSRNOG00000006565/ENSRNOG00000000483	Cacna1a/Rtn4r/Fstl4/Syngap1	4
BP	GO:0008277	regulation of G protein-coupled receptor signaling pathway	3/127	99/17666	0.0345551	0.183051	ENSRNOG00000030404/ENSRNOG00000003234/ENSRNOG00000002773	Arrb1/Mgrn1/Rgs4	3
BP	GO:0030104	water homeostasis	2/127	41/17666	0.0350343	0.184618	ENSRNOG00000021229/ENSRNOG00000001476	Avp/Cldn4	2
BP	GO:0046902	regulation of mitochondrial membrane permeability	2/127	41/17666	0.0350343	0.184618	ENSRNOG00000018712/ENSRNOG00000007982	Camk2a/Slc9a1	2
BP	GO:0045666	positive regulation of neuron differentiation	6/127	338/17666	0.0353991	0.186053	ENSRNOG00000052296/ENSRNOG00000023077/ENSRNOG00000019207/ENSRNOG00000013887/ENSRNOG00000006048/ENSRNOG00000003172	Shank3/Cpne9/Shank1/Adra2b/Ezh2/Serpinf1	6
BP	GO:0032570	response to progesterone	2/127	42/17666	0.0366162	0.190461	ENSRNOG00000037225/ENSRNOG00000001476	Tyms/Cldn4	2
BP	GO:0046580	negative regulation of Ras protein signal transduction	2/127	42/17666	0.0366162	0.190461	ENSRNOG00000003603/ENSRNOG00000000483	Arhgap44/Syngap1	2
BP	GO:0055078	sodium ion homeostasis	2/127	42/17666	0.0366162	0.190461	ENSRNOG00000007982/ENSRNOG00000021229	Slc9a1/Avp	2
BP	GO:1903793	positive regulation of anion transport	2/127	42/17666	0.0366162	0.190461	ENSRNOG00000021229/ENSRNOG00000011824	Avp/Trh	2
BP	GO:0031346	positive regulation of cell projection organization	6/127	342/17666	0.0371537	0.192759	ENSRNOG00000052296/ENSRNOG00000023077/ENSRNOG00000019207/ENSRNOG00000007227/ENSRNOG00000006048/ENSRNOG00000003172	Shank3/Cpne9/Shank1/Mien1/Ezh2/Serpinf1	6
BP	GO:0048640	negative regulation of developmental growth	3/127	102/17666	0.0372515	0.19277	ENSRNOG00000030920/ENSRNOG00000006565/ENSRNOG00000002773	Rtn4r/Fstl4/Rgs4	3
BP	GO:0046942	carboxylic acid transport	5/127	257/17666	0.038155	0.195795	ENSRNOG00000052707/ENSRNOG00000013171/ENSRNOG00000002773/ENSRNOG00000021229/ENSRNOG00000011824	Cacna1a/Grm2/Rgs4/Avp/Trh	5
BP	GO:0031103	axon regeneration	2/127	43/17666	0.0382253	0.195795	ENSRNOG00000030920/ENSRNOG00000003121	Rtn4r/Rtn4rl1	2
BP	GO:0071549	cellular response to dexamethasone stimulus	2/127	43/17666	0.0382253	0.195795	ENSRNOG00000012703/ENSRNOG00000003172	Crh/Serpinf1	2
BP	GO:0090278	negative regulation of peptide hormone secretion	2/127	43/17666	0.0382253	0.195795	ENSRNOG00000012703/ENSRNOG00000011145	Crh/Crhr2	2
BP	GO:0015849	organic acid transport	5/127	258/17666	0.0386935	0.19769	ENSRNOG00000052707/ENSRNOG00000013171/ENSRNOG00000002773/ENSRNOG00000021229/ENSRNOG00000011824	Cacna1a/Grm2/Rgs4/Avp/Trh	5
BP	GO:0001558	regulation of cell growth	6/127	346/17666	0.0389634	0.198565	ENSRNOG00000030920/ENSRNOG00000023077/ENSRNOG00000007982/ENSRNOG00000006565/ENSRNOG00000002773/ENSRNOG00000021229	Rtn4r/Cpne9/Slc9a1/Fstl4/Rgs4/Avp	6
BP	GO:0010976	positive regulation of neuron projection development	5/127	260/17666	0.0397843	0.201609	ENSRNOG00000052296/ENSRNOG00000023077/ENSRNOG00000019207/ENSRNOG00000006048/ENSRNOG00000003172	Shank3/Cpne9/Shank1/Ezh2/Serpinf1	5
BP	GO:0006220	pyrimidine nucleotide metabolic process	2/127	44/17666	0.039861	0.201609	ENSRNOG00000037225/ENSRNOG00000003296	Tyms/Dck	2
BP	GO:2000649	regulation of sodium ion transmembrane transporter activity	2/127	44/17666	0.039861	0.201609	ENSRNOG00000016684/ENSRNOG00000007982	Wnk2/Slc9a1	2
BP	GO:0050803	regulation of synapse structure or activity	4/127	179/17666	0.0403346	0.203493	ENSRNOG00000052296/ENSRNOG00000011475/ENSRNOG00000003603/ENSRNOG00000000483	Shank3/Srcin1/Arhgap44/Syngap1	4
BP	GO:0001508	action potential	3/127	106/17666	0.0410098	0.204947	ENSRNOG00000053122/ENSRNOG00000020277/ENSRNOG00000007982	Scn1a/Cntnap1/Slc9a1	3
BP	GO:0031100	animal organ regeneration	3/127	106/17666	0.0410098	0.204947	ENSRNOG00000037225/ENSRNOG00000026109/ENSRNOG00000006048	Tyms/Prmt1/Ezh2	3
BP	GO:0060048	cardiac muscle contraction	3/127	106/17666	0.0410098	0.204947	ENSRNOG00000060087/ENSRNOG00000053122/ENSRNOG00000007982	Adra1b/Scn1a/Slc9a1	3
BP	GO:2000116	regulation of cysteine-type endopeptidase activity	4/127	180/17666	0.0410302	0.204947	ENSRNOG00000048597/ENSRNOG00000030404/ENSRNOG00000001747/ENSRNOG00000021229	LOC100910732/Arrb1/Pak2/Avp	4
BP	GO:0044060	regulation of endocrine process	2/127	45/17666	0.0415229	0.206384	ENSRNOG00000012703/ENSRNOG00000011145	Crh/Crhr2	2
BP	GO:0046579	positive regulation of Ras protein signal transduction	2/127	45/17666	0.0415229	0.206384	ENSRNOG00000030920/ENSRNOG00000030404	Rtn4r/Arrb1	2
BP	GO:0007188	adenylate cyclase-modulating G protein-coupled receptor signaling pathway	4/127	181/17666	0.0417326	0.206916	ENSRNOG00000042732/ENSRNOG00000030404/ENSRNOG00000013887/ENSRNOG00000013171	AABR07061755.1/Arrb1/Adra2b/Grm2	4
BP	GO:0034764	positive regulation of transmembrane transport	4/127	182/17666	0.0424418	0.209915	ENSRNOG00000052296/ENSRNOG00000016684/ENSRNOG00000007982/ENSRNOG00000004077	Shank3/Wnk2/Slc9a1/Kcnc2	4
BP	GO:0046879	hormone secretion	5/127	265/17666	0.0425931	0.210147	ENSRNOG00000052707/ENSRNOG00000030404/ENSRNOG00000012703/ENSRNOG00000011824/ENSRNOG00000011145	Cacna1a/Arrb1/Crh/Trh/Crhr2	5
BP	GO:0019932	second-messenger-mediated signaling	6/127	354/17666	0.0427494	0.210239	ENSRNOG00000013887/ENSRNOG00000007982/ENSRNOG00000004077/ENSRNOG00000003234/ENSRNOG00000012703/ENSRNOG00000011145	Adra2b/Slc9a1/Kcnc2/Mgrn1/Crh/Crhr2	6
BP	GO:0071241	cellular response to inorganic substance	4/127	183/17666	0.0431578	0.210239	ENSRNOG00000026577/ENSRNOG00000023077/ENSRNOG00000004077/ENSRNOG00000003172	Cpne4/Cpne9/Kcnc2/Serpinf1	4
BP	GO:0009409	response to cold	2/127	46/17666	0.0432104	0.210239	ENSRNOG00000007982/ENSRNOG00000011824	Slc9a1/Trh	2
BP	GO:0016101	diterpenoid metabolic process	2/127	46/17666	0.0432104	0.210239	ENSRNOG00000013794/ENSRNOG00000012703	Rbp1/Crh	2
BP	GO:0045776	negative regulation of blood pressure	2/127	46/17666	0.0432104	0.210239	ENSRNOG00000029886/ENSRNOG00000012703	Hba-a2/Crh	2
BP	GO:0052548	regulation of endopeptidase activity	6/127	355/17666	0.0432384	0.210239	ENSRNOG00000048597/ENSRNOG00000030404/ENSRNOG00000012747/ENSRNOG00000001747/ENSRNOG00000021229/ENSRNOG00000003172	LOC100910732/Arrb1/Spock1/Pak2/Avp/Serpinf1	6
BP	GO:0010001	glial cell differentiation	4/127	184/17666	0.0438807	0.212669	ENSRNOG00000020277/ENSRNOG00000019328/ENSRNOG00000018087/ENSRNOG00000002919	Cntnap1/Phgdh/Vim/Gfap	4
BP	GO:0021987	cerebral cortex development	3/127	109/17666	0.0439495	0.212669	ENSRNOG00000059008/ENSRNOG00000054508/ENSRNOG00000008088	Socs7/Foxp2/Btbd3	3
BP	GO:0035418	protein localization to synapse	2/127	47/17666	0.0449233	0.216341	ENSRNOG00000019207/ENSRNOG00000003603	Shank1/Arhgap44	2
BP	GO:0090559	regulation of membrane permeability	2/127	47/17666	0.0449233	0.216341	ENSRNOG00000018712/ENSRNOG00000007982	Camk2a/Slc9a1	2
BP	GO:0043087	regulation of GTPase activity	6/127	360/17666	0.0457364	0.219731	ENSRNOG00000030920/ENSRNOG00000030404/ENSRNOG00000003603/ENSRNOG00000002773/ENSRNOG00000000483/ENSRNOG00000006048	Rtn4r/Arrb1/Arhgap44/Rgs4/Syngap1/Ezh2	6
BP	GO:0021761	limbic system development	3/127	111/17666	0.0459663	0.22031	ENSRNOG00000012703/ENSRNOG00000011145/ENSRNOG00000006048	Crh/Crhr2/Ezh2	3
BP	GO:0007588	excretion	2/127	48/17666	0.0466609	0.220489	ENSRNOG00000021229/ENSRNOG00000011145	Avp/Crhr2	2
BP	GO:0021695	cerebellar cortex development	2/127	48/17666	0.0466609	0.220489	ENSRNOG00000052707/ENSRNOG00000006048	Cacna1a/Ezh2	2
BP	GO:0021879	forebrain neuron differentiation	2/127	48/17666	0.0466609	0.220489	ENSRNOG00000052296/ENSRNOG00000019495	Shank3/Gbx2	2
BP	GO:0042743	hydrogen peroxide metabolic process	2/127	48/17666	0.0466609	0.220489	ENSRNOG00000045989/ENSRNOG00000029886	Hba-a3/Hba-a2	2
BP	GO:0051058	negative regulation of small GTPase mediated signal transduction	2/127	48/17666	0.0466609	0.220489	ENSRNOG00000003603/ENSRNOG00000000483	Arhgap44/Syngap1	2
BP	GO:0071242	cellular response to ammonium ion	2/127	48/17666	0.0466609	0.220489	ENSRNOG00000004077/ENSRNOG00000012703	Kcnc2/Crh	2
BP	GO:0051048	negative regulation of secretion	4/127	188/17666	0.0468401	0.2205	ENSRNOG00000011475/ENSRNOG00000012703/ENSRNOG00000011824/ENSRNOG00000011145	Srcin1/Crh/Trh/Crhr2	4
BP	GO:0002792	negative regulation of peptide secretion	3/127	112/17666	0.0469917	0.2205	ENSRNOG00000011475/ENSRNOG00000012703/ENSRNOG00000011145	Srcin1/Crh/Crhr2	3
BP	GO:0007613	memory	3/127	112/17666	0.0469917	0.2205	ENSRNOG00000052296/ENSRNOG00000019207/ENSRNOG00000003172	Shank3/Shank1/Serpinf1	3
BP	GO:0051493	regulation of cytoskeleton organization	7/127	459/17666	0.0479727	0.223568	ENSRNOG00000052296/ENSRNOG00000024730/ENSRNOG00000019207/ENSRNOG00000014867/ENSRNOG00000003603/ENSRNOG00000002773/ENSRNOG00000042499	Shank3/Ppm1e/Shank1/Synpo2/Arhgap44/Rgs4/LOC100364435	7
BP	GO:0051291	protein heterooligomerization	3/127	113/17666	0.0480284	0.223568	ENSRNOG00000004077/ENSRNOG00000045989/ENSRNOG00000029886	Kcnc2/Hba-a3/Hba-a2	3
BP	GO:0008333	endosome to lysosome transport	2/127	49/17666	0.048423	0.223568	ENSRNOG00000031814/ENSRNOG00000003234	Sort1/Mgrn1	2
BP	GO:0008542	visual learning	2/127	49/17666	0.048423	0.223568	ENSRNOG00000036828/ENSRNOG00000000483	Pde1b/Syngap1	2
BP	GO:0051148	negative regulation of muscle cell differentiation	2/127	49/17666	0.048423	0.223568	ENSRNOG00000002773/ENSRNOG00000006048	Rgs4/Ezh2	2
BP	GO:0051187	cofactor catabolic process	2/127	49/17666	0.048423	0.223568	ENSRNOG00000045989/ENSRNOG00000029886	Hba-a3/Hba-a2	2
BP	GO:1901016	regulation of potassium ion transmembrane transporter activity	2/127	49/17666	0.048423	0.223568	ENSRNOG00000056697/ENSRNOG00000004077	Kcnab1/Kcnc2	2
BP	GO:0009914	hormone transport	5/127	275/17666	0.0485627	0.2237	ENSRNOG00000052707/ENSRNOG00000030404/ENSRNOG00000012703/ENSRNOG00000011824/ENSRNOG00000011145	Cacna1a/Arrb1/Crh/Trh/Crhr2	5
BP	GO:0060078	regulation of postsynaptic membrane potential	3/127	114/17666	0.0490763	0.22555	ENSRNOG00000052296/ENSRNOG00000019207/ENSRNOG00000002773	Shank3/Shank1/Rgs4	3
BP	GO:0035725	sodium ion transmembrane transport	3/127	115/17666	0.0501354	0.227637	ENSRNOG00000053122/ENSRNOG00000016684/ENSRNOG00000007982	Scn1a/Wnk2/Slc9a1	3
BP	GO:0003341	cilium movement	2/127	50/17666	0.050209	0.227637	ENSRNOG00000055889/ENSRNOG00000014973	AABR07030901.1/Tekt1	2
BP	GO:0007632	visual behavior	2/127	50/17666	0.050209	0.227637	ENSRNOG00000036828/ENSRNOG00000000483	Pde1b/Syngap1	2
BP	GO:0060986	endocrine hormone secretion	2/127	50/17666	0.050209	0.227637	ENSRNOG00000012703/ENSRNOG00000011145	Crh/Crhr2	2
BP	GO:0097194	execution phase of apoptosis	2/127	50/17666	0.050209	0.227637	ENSRNOG00000048597/ENSRNOG00000001747	LOC100910732/Pak2	2
BP	GO:1902305	regulation of sodium ion transmembrane transport	2/127	50/17666	0.050209	0.227637	ENSRNOG00000016684/ENSRNOG00000007982	Wnk2/Slc9a1	2
BP	GO:0090257	regulation of muscle system process	4/127	193/17666	0.0506924	0.229312	ENSRNOG00000060087/ENSRNOG00000013887/ENSRNOG00000007982/ENSRNOG00000002773	Adra1b/Adra2b/Slc9a1/Rgs4	4
BP	GO:0007416	synapse assembly	3/127	116/17666	0.0512056	0.231114	ENSRNOG00000052707/ENSRNOG00000052296/ENSRNOG00000019207	Cacna1a/Shank3/Shank1	3
BP	GO:0007005	mitochondrion organization	6/127	373/17666	0.0526468	0.237087	ENSRNOG00000018712/ENSRNOG00000010169/ENSRNOG00000007982/ENSRNOG00000048258/ENSRNOG00000025156/ENSRNOG00000021229	Camk2a/Atpaf1/Slc9a1/Cisd2/Timm17b/Avp	6
BP	GO:0042446	hormone biosynthetic process	2/127	52/17666	0.0538511	0.24036	ENSRNOG00000052707/ENSRNOG00000012703	Cacna1a/Crh	2
BP	GO:0043967	histone H4 acetylation	2/127	52/17666	0.0538511	0.24036	ENSRNOG00000030404/ENSRNOG00000013195	Arrb1/Ruvbl1	2
BP	GO:0051453	regulation of intracellular pH	2/127	52/17666	0.0538511	0.24036	ENSRNOG00000007982/ENSRNOG00000021229	Slc9a1/Avp	2
BP	GO:0086003	cardiac muscle cell contraction	2/127	52/17666	0.0538511	0.24036	ENSRNOG00000053122/ENSRNOG00000007982	Scn1a/Slc9a1	2
BP	GO:0046887	positive regulation of hormone secretion	3/127	119/17666	0.0544826	0.24264	ENSRNOG00000030404/ENSRNOG00000012703/ENSRNOG00000011824	Arrb1/Crh/Trh	3
BP	GO:0006721	terpenoid metabolic process	2/127	53/17666	0.0557063	0.245376	ENSRNOG00000013794/ENSRNOG00000012703	Rbp1/Crh	2
BP	GO:0010611	regulation of cardiac muscle hypertrophy	2/127	53/17666	0.0557063	0.245376	ENSRNOG00000007982/ENSRNOG00000002773	Slc9a1/Rgs4	2
BP	GO:0010633	negative regulation of epithelial cell migration	2/127	53/17666	0.0557063	0.245376	ENSRNOG00000007650/ENSRNOG00000003172	Cd63/Serpinf1	2
BP	GO:0051057	positive regulation of small GTPase mediated signal transduction	2/127	53/17666	0.0557063	0.245376	ENSRNOG00000030920/ENSRNOG00000030404	Rtn4r/Arrb1	2
BP	GO:0051602	response to electrical stimulus	2/127	53/17666	0.0557063	0.245376	ENSRNOG00000007982/ENSRNOG00000034254	Slc9a1/Actb	2
BP	GO:0030072	peptide hormone secretion	4/127	200/17666	0.0563698	0.247756	ENSRNOG00000030404/ENSRNOG00000012703/ENSRNOG00000011824/ENSRNOG00000011145	Arrb1/Crh/Trh/Crhr2	4
BP	GO:0070509	calcium ion import	2/127	54/17666	0.0575838	0.252541	ENSRNOG00000012703/ENSRNOG00000011145	Crh/Crhr2	2
BP	GO:0016999	antibiotic metabolic process	3/127	122/17666	0.0578579	0.252642	ENSRNOG00000045989/ENSRNOG00000029886/ENSRNOG00000001261	Hba-a3/Hba-a2/Ftcd	3
BP	GO:1902904	negative regulation of supramolecular fiber organization	3/127	122/17666	0.0578579	0.252642	ENSRNOG00000052296/ENSRNOG00000019207/ENSRNOG00000042499	Shank3/Shank1/LOC100364435	3
BP	GO:0014743	regulation of muscle hypertrophy	2/127	55/17666	0.0594832	0.259177	ENSRNOG00000007982/ENSRNOG00000002773	Slc9a1/Rgs4	2
BP	GO:0048588	developmental cell growth	4/127	204/17666	0.0597619	0.259414	ENSRNOG00000030920/ENSRNOG00000023077/ENSRNOG00000006565/ENSRNOG00000002773	Rtn4r/Cpne9/Fstl4/Rgs4	4
BP	GO:0042692	muscle cell differentiation	5/127	292/17666	0.0597953	0.259414	ENSRNOG00000031814/ENSRNOG00000007982/ENSRNOG00000002773/ENSRNOG00000009779/ENSRNOG00000006048	Sort1/Slc9a1/Rgs4/Krt8/Ezh2	5
BP	GO:0035023	regulation of Rho protein signal transduction	3/127	124/17666	0.060162	0.260443	ENSRNOG00000030920/ENSRNOG00000030404/ENSRNOG00000016011	Rtn4r/Arrb1/Plekhg1	3
BP	GO:0007187	G protein-coupled receptor signaling pathway, coupled to cyclic nucleotide second messenger	4/127	205/17666	0.0606266	0.261892	ENSRNOG00000042732/ENSRNOG00000030404/ENSRNOG00000013887/ENSRNOG00000013171	AABR07061755.1/Arrb1/Adra2b/Grm2	4
BP	GO:0071548	response to dexamethasone	2/127	56/17666	0.061404	0.264682	ENSRNOG00000012703/ENSRNOG00000003172	Crh/Serpinf1	2
BP	GO:0006937	regulation of muscle contraction	3/127	126/17666	0.0625088	0.268114	ENSRNOG00000060087/ENSRNOG00000013887/ENSRNOG00000007982	Adra1b/Adra2b/Slc9a1	3
BP	GO:1903034	regulation of response to wounding	3/127	126/17666	0.0625088	0.268114	ENSRNOG00000030920/ENSRNOG00000003121/ENSRNOG00000002215	Rtn4r/Rtn4rl1/Mylk	3
BP	GO:0052547	regulation of peptidase activity	6/127	390/17666	0.0625998	0.268114	ENSRNOG00000048597/ENSRNOG00000030404/ENSRNOG00000012747/ENSRNOG00000001747/ENSRNOG00000021229/ENSRNOG00000003172	LOC100910732/Arrb1/Spock1/Pak2/Avp/Serpinf1	6
BP	GO:0009612	response to mechanical stimulus	4/127	208/17666	0.0632608	0.270159	ENSRNOG00000054508/ENSRNOG00000053122/ENSRNOG00000007982/ENSRNOG00000034254	Foxp2/Scn1a/Slc9a1/Actb	4
BP	GO:0051865	protein autoubiquitination	2/127	57/17666	0.0633459	0.270159	ENSRNOG00000048411/ENSRNOG00000009197	Uhrf1/Asb4	2
BP	GO:0043543	protein acylation	4/127	209/17666	0.0641521	0.272676	ENSRNOG00000050567/ENSRNOG00000030404/ENSRNOG00000011285/ENSRNOG00000013195	Natd1/Arrb1/Zdhhc22/Ruvbl1	4
BP	GO:1901653	cellular response to peptide	5/127	299/17666	0.0648179	0.272676	ENSRNOG00000059008/ENSRNOG00000018712/ENSRNOG00000007982/ENSRNOG00000018087/ENSRNOG00000011145	Socs7/Camk2a/Slc9a1/Vim/Crhr2	5
BP	GO:0051494	negative regulation of cytoskeleton organization	3/127	128/17666	0.0648978	0.272676	ENSRNOG00000052296/ENSRNOG00000019207/ENSRNOG00000042499	Shank3/Shank1/LOC100364435	3
BP	GO:0010660	regulation of muscle cell apoptotic process	2/127	58/17666	0.0653084	0.272676	ENSRNOG00000030404/ENSRNOG00000018712	Arrb1/Camk2a	2
BP	GO:0021872	forebrain generation of neurons	2/127	58/17666	0.0653084	0.272676	ENSRNOG00000052296/ENSRNOG00000019495	Shank3/Gbx2	2
BP	GO:0030641	regulation of cellular pH	2/127	58/17666	0.0653084	0.272676	ENSRNOG00000007982/ENSRNOG00000021229	Slc9a1/Avp	2
BP	GO:0032233	positive regulation of actin filament bundle assembly	2/127	58/17666	0.0653084	0.272676	ENSRNOG00000024730/ENSRNOG00000014867	Ppm1e/Synpo2	2
BP	GO:2001259	positive regulation of cation channel activity	2/127	58/17666	0.0653084	0.272676	ENSRNOG00000052296/ENSRNOG00000004077	Shank3/Kcnc2	2
BP	GO:0071407	cellular response to organic cyclic compound	7/127	495/17666	0.0664074	0.272676	ENSRNOG00000007982/ENSRNOG00000004466/ENSRNOG00000034254/ENSRNOG00000012703/ENSRNOG00000011145/ENSRNOG00000006048/ENSRNOG00000003172	Slc9a1/Fam210b/Actb/Crh/Crhr2/Ezh2/Serpinf1	7
BP	GO:0031397	negative regulation of protein ubiquitination	2/127	59/17666	0.0672911	0.272676	ENSRNOG00000054371/ENSRNOG00000030404	Prkcg/Arrb1	2
BP	GO:2000573	positive regulation of DNA biosynthetic process	2/127	59/17666	0.0672911	0.272676	ENSRNOG00000000657/ENSRNOG00000011145	Nek7/Crhr2	2
BP	GO:0050433	regulation of catecholamine secretion	2/127	60/17666	0.0692938	0.272676	ENSRNOG00000012703/ENSRNOG00000011145	Crh/Crhr2	2
BP	GO:0098739	import across plasma membrane	2/127	60/17666	0.0692938	0.272676	ENSRNOG00000007982/ENSRNOG00000002773	Slc9a1/Rgs4	2
BP	GO:0009265	2'-deoxyribonucleotide biosynthetic process	1/127	10/17666	0.0696251	0.272676	ENSRNOG00000037225	Tyms	1
BP	GO:0014049	positive regulation of glutamate secretion	1/127	10/17666	0.0696251	0.272676	ENSRNOG00000021229	Avp	1
BP	GO:0016553	base conversion or substitution editing	1/127	10/17666	0.0696251	0.272676	ENSRNOG00000001227	Adarb1	1
BP	GO:0021924	cell proliferation in external granule layer	1/127	10/17666	0.0696251	0.272676	ENSRNOG00000019495	Gbx2	1
BP	GO:0021930	cerebellar granule cell precursor proliferation	1/127	10/17666	0.0696251	0.272676	ENSRNOG00000019495	Gbx2	1
BP	GO:0021932	hindbrain radial glia guided cell migration	1/127	10/17666	0.0696251	0.272676	ENSRNOG00000059008	Socs7	1
BP	GO:0031223	auditory behavior	1/127	10/17666	0.0696251	0.272676	ENSRNOG00000054508	Foxp2	1
BP	GO:0034393	positive regulation of smooth muscle cell apoptotic process	1/127	10/17666	0.0696251	0.272676	ENSRNOG00000030404	Arrb1	1
BP	GO:0038180	nerve growth factor signaling pathway	1/127	10/17666	0.0696251	0.272676	ENSRNOG00000031814	Sort1	1
BP	GO:0042178	xenobiotic catabolic process	1/127	10/17666	0.0696251	0.272676	ENSRNOG00000013484	LOC108348061	1
BP	GO:0043084	penile erection	1/127	10/17666	0.0696251	0.272676	ENSRNOG00000021229	Avp	1
BP	GO:0045760	positive regulation of action potential	1/127	10/17666	0.0696251	0.272676	ENSRNOG00000007982	Slc9a1	1
BP	GO:0046385	deoxyribose phosphate biosynthetic process	1/127	10/17666	0.0696251	0.272676	ENSRNOG00000037225	Tyms	1
BP	GO:0046884	follicle-stimulating hormone secretion	1/127	10/17666	0.0696251	0.272676	ENSRNOG00000011145	Crhr2	1
BP	GO:0051013	microtubule severing	1/127	10/17666	0.0696251	0.272676	ENSRNOG00000047618	Katnal1	1
BP	GO:0060159	regulation of dopamine receptor signaling pathway	1/127	10/17666	0.0696251	0.272676	ENSRNOG00000002773	Rgs4	1
BP	GO:0060767	epithelial cell proliferation involved in prostate gland development	1/127	10/17666	0.0696251	0.272676	ENSRNOG00000003172	Serpinf1	1
BP	GO:0061179	negative regulation of insulin secretion involved in cellular response to glucose stimulus	1/127	10/17666	0.0696251	0.272676	ENSRNOG00000011145	Crhr2	1
BP	GO:0070091	glucagon secretion	1/127	10/17666	0.0696251	0.272676	ENSRNOG00000012703	Crh	1
BP	GO:0070307	lens fiber cell development	1/127	10/17666	0.0696251	0.272676	ENSRNOG00000018087	Vim	1
BP	GO:0070471	uterine smooth muscle contraction	1/127	10/17666	0.0696251	0.272676	ENSRNOG00000013887	Adra2b	1
BP	GO:0071468	cellular response to acidic pH	1/127	10/17666	0.0696251	0.272676	ENSRNOG00000007982	Slc9a1	1
BP	GO:0072578	neurotransmitter-gated ion channel clustering	1/127	10/17666	0.0696251	0.272676	ENSRNOG00000052296	Shank3	1
BP	GO:0098974	postsynaptic actin cytoskeleton organization	1/127	10/17666	0.0696251	0.272676	ENSRNOG00000034254	Actb	1
BP	GO:0099188	postsynaptic cytoskeleton organization	1/127	10/17666	0.0696251	0.272676	ENSRNOG00000034254	Actb	1
BP	GO:1903817	negative regulation of voltage-gated potassium channel activity	1/127	10/17666	0.0696251	0.272676	ENSRNOG00000056697	Kcnab1	1
BP	GO:1903909	regulation of receptor clustering	1/127	10/17666	0.0696251	0.272676	ENSRNOG00000052296	Shank3	1
BP	GO:2001044	regulation of integrin-mediated signaling pathway	1/127	10/17666	0.0696251	0.272676	ENSRNOG00000007650	Cd63	1
BP	GO:2001212	regulation of vasculogenesis	1/127	10/17666	0.0696251	0.272676	ENSRNOG00000009197	Asb4	1
BP	GO:0016049	cell growth	6/127	402/17666	0.0702547	0.274607	ENSRNOG00000030920/ENSRNOG00000023077/ENSRNOG00000007982/ENSRNOG00000006565/ENSRNOG00000002773/ENSRNOG00000021229	Rtn4r/Cpne9/Slc9a1/Fstl4/Rgs4/Avp	6
BP	GO:1902600	proton transmembrane transport	3/127	133/17666	0.0710515	0.276607	ENSRNOG00000019346/ENSRNOG00000007982/ENSRNOG00000054689	LOC103693999/Slc9a1/Cox7b	3
BP	GO:0006805	xenobiotic metabolic process	2/127	61/17666	0.0713159	0.276607	ENSRNOG00000019328/ENSRNOG00000013484	Phgdh/LOC108348061	2
BP	GO:0042220	response to cocaine	2/127	61/17666	0.0713159	0.276607	ENSRNOG00000002773/ENSRNOG00000012703	Rgs4/Crh	2
BP	GO:1990089	response to nerve growth factor	2/127	61/17666	0.0713159	0.276607	ENSRNOG00000031814/ENSRNOG00000004077	Sort1/Kcnc2	2
BP	GO:0006513	protein monoubiquitination	2/127	62/17666	0.0733571	0.278309	ENSRNOG00000003234/ENSRNOG00000048411	Mgrn1/Uhrf1	2
BP	GO:0055117	regulation of cardiac muscle contraction	2/127	62/17666	0.0733571	0.278309	ENSRNOG00000060087/ENSRNOG00000007982	Adra1b/Slc9a1	2
BP	GO:0070373	negative regulation of ERK1 and ERK2 cascade	2/127	62/17666	0.0733571	0.278309	ENSRNOG00000030404/ENSRNOG00000016684	Arrb1/Wnk2	2
BP	GO:0006941	striated muscle contraction	3/127	135/17666	0.0735843	0.278309	ENSRNOG00000060087/ENSRNOG00000053122/ENSRNOG00000007982	Adra1b/Scn1a/Slc9a1	3
BP	GO:0050432	catecholamine secretion	2/127	63/17666	0.075417	0.278309	ENSRNOG00000012703/ENSRNOG00000011145	Crh/Crhr2	2
BP	GO:0009219	pyrimidine deoxyribonucleotide metabolic process	1/127	11/17666	0.0763173	0.278309	ENSRNOG00000037225	Tyms	1
BP	GO:0014820	tonic smooth muscle contraction	1/127	11/17666	0.0763173	0.278309	ENSRNOG00000002215	Mylk	1
BP	GO:0021534	cell proliferation in hindbrain	1/127	11/17666	0.0763173	0.278309	ENSRNOG00000019495	Gbx2	1
BP	GO:0021548	pons development	1/127	11/17666	0.0763173	0.278309	ENSRNOG00000052707	Cacna1a	1
BP	GO:0021561	facial nerve development	1/127	11/17666	0.0763173	0.278309	ENSRNOG00000001227	Adarb1	1
BP	GO:0021610	facial nerve morphogenesis	1/127	11/17666	0.0763173	0.278309	ENSRNOG00000001227	Adarb1	1
BP	GO:0021702	cerebellar Purkinje cell differentiation	1/127	11/17666	0.0763173	0.278309	ENSRNOG00000052707	Cacna1a	1
BP	GO:0021903	rostrocaudal neural tube patterning	1/127	11/17666	0.0763173	0.278309	ENSRNOG00000019495	Gbx2	1
BP	GO:0032060	bleb assembly	1/127	11/17666	0.0763173	0.278309	ENSRNOG00000002215	Mylk	1
BP	GO:0034244	negative regulation of transcription elongation from RNA polymerase II promoter	1/127	11/17666	0.0763173	0.278309	ENSRNOG00000006048	Ezh2	1
BP	GO:0036005	response to macrophage colony-stimulating factor	1/127	11/17666	0.0763173	0.278309	ENSRNOG00000036828	Pde1b	1
BP	GO:0036006	cellular response to macrophage colony-stimulating factor stimulus	1/127	11/17666	0.0763173	0.278309	ENSRNOG00000036828	Pde1b	1
BP	GO:0036376	sodium ion export across plasma membrane	1/127	11/17666	0.0763173	0.278309	ENSRNOG00000007982	Slc9a1	1
BP	GO:0045605	negative regulation of epidermal cell differentiation	1/127	11/17666	0.0763173	0.278309	ENSRNOG00000006048	Ezh2	1
BP	GO:0048207	vesicle targeting, rough ER to cis-Golgi	1/127	11/17666	0.0763173	0.278309	ENSRNOG00000001633	Tfg	1
BP	GO:0048208	COPII vesicle coating	1/127	11/17666	0.0763173	0.278309	ENSRNOG00000001633	Tfg	1
BP	GO:0048385	regulation of retinoic acid receptor signaling pathway	1/127	11/17666	0.0763173	0.278309	ENSRNOG00000006048	Ezh2	1
BP	GO:0048791	calcium ion-regulated exocytosis of neurotransmitter	1/127	11/17666	0.0763173	0.278309	ENSRNOG00000052707	Cacna1a	1
BP	GO:0061000	negative regulation of dendritic spine development	1/127	11/17666	0.0763173	0.278309	ENSRNOG00000006565	Fstl4	1
BP	GO:0061684	chaperone-mediated autophagy	1/127	11/17666	0.0763173	0.278309	ENSRNOG00000002919	Gfap	1
BP	GO:0070071	proton-transporting two-sector ATPase complex assembly	1/127	11/17666	0.0763173	0.278309	ENSRNOG00000010169	Atpaf1	1
BP	GO:0090239	regulation of histone H4 acetylation	1/127	11/17666	0.0763173	0.278309	ENSRNOG00000030404	Arrb1	1
BP	GO:0090493	catecholamine uptake	1/127	11/17666	0.0763173	0.278309	ENSRNOG00000034254	Actb	1
BP	GO:0097284	hepatocyte apoptotic process	1/127	11/17666	0.0763173	0.278309	ENSRNOG00000009779	Krt8	1
BP	GO:0099638	endosome to plasma membrane protein transport	1/127	11/17666	0.0763173	0.278309	ENSRNOG00000003603	Arhgap44	1
BP	GO:1903789	regulation of amino acid transmembrane transport	1/127	11/17666	0.0763173	0.278309	ENSRNOG00000002773	Rgs4	1
BP	GO:2000833	positive regulation of steroid hormone secretion	1/127	11/17666	0.0763173	0.278309	ENSRNOG00000012703	Crh	1
BP	GO:2000849	regulation of glucocorticoid secretion	1/127	11/17666	0.0763173	0.278309	ENSRNOG00000012703	Crh	1
BP	GO:0032147	activation of protein kinase activity	4/127	223/17666	0.0773174	0.279066	ENSRNOG00000048597/ENSRNOG00000030404/ENSRNOG00000013887/ENSRNOG00000001747	LOC100910732/Arrb1/Adra2b/Pak2	4
BP	GO:0001764	neuron migration	3/127	138/17666	0.0774582	0.279066	ENSRNOG00000025594/ENSRNOG00000018712/ENSRNOG00000008810	Scrt1/Camk2a/Nsmf	3
BP	GO:0097164	ammonium ion metabolic process	3/127	138/17666	0.0774582	0.279066	ENSRNOG00000036828/ENSRNOG00000011824/ENSRNOG00000004327	Pde1b/Trh/Ddc	3
BP	GO:0010657	muscle cell apoptotic process	2/127	64/17666	0.0774953	0.279066	ENSRNOG00000030404/ENSRNOG00000018712	Arrb1/Camk2a	2
BP	GO:0021954	central nervous system neuron development	2/127	64/17666	0.0774953	0.279066	ENSRNOG00000019495/ENSRNOG00000001227	Gbx2/Adarb1	2
BP	GO:0032507	maintenance of protein location in cell	2/127	64/17666	0.0774953	0.279066	ENSRNOG00000019207/ENSRNOG00000042499	Shank1/LOC100364435	2
BP	GO:0046888	negative regulation of hormone secretion	2/127	64/17666	0.0774953	0.279066	ENSRNOG00000012703/ENSRNOG00000011145	Crh/Crhr2	2
BP	GO:0072657	protein localization to membrane	6/127	414/17666	0.0784301	0.281928	ENSRNOG00000052707/ENSRNOG00000052296/ENSRNOG00000011285/ENSRNOG00000003603/ENSRNOG00000000483/ENSRNOG00000034254	Cacna1a/Shank3/Zdhhc22/Arhgap44/Syngap1/Actb	6
BP	GO:0071695	anatomical structure maturation	3/127	139/17666	0.0787692	0.282642	ENSRNOG00000052707/ENSRNOG00000037225/ENSRNOG00000021248	Cacna1a/Tyms/Cdc25b	3
BP	GO:1902532	negative regulation of intracellular signal transduction	6/127	415/17666	0.0791348	0.283449	ENSRNOG00000030404/ENSRNOG00000016684/ENSRNOG00000003603/ENSRNOG00000003234/ENSRNOG00000001484/ENSRNOG00000000483	Arrb1/Wnk2/Arhgap44/Mgrn1/Castor2/Syngap1	6
BP	GO:0009064	glutamine family amino acid metabolic process	2/127	65/17666	0.0795916	0.283572	ENSRNOG00000019328/ENSRNOG00000001261	Phgdh/Ftcd	2
BP	GO:0048708	astrocyte differentiation	2/127	65/17666	0.0795916	0.283572	ENSRNOG00000018087/ENSRNOG00000002919	Vim/Gfap	2
BP	GO:0072527	pyrimidine-containing compound metabolic process	2/127	65/17666	0.0795916	0.283572	ENSRNOG00000037225/ENSRNOG00000003296	Tyms/Dck	2
BP	GO:1903035	negative regulation of response to wounding	2/127	66/17666	0.0817056	0.285473	ENSRNOG00000030920/ENSRNOG00000003121	Rtn4r/Rtn4rl1	2
BP	GO:0018105	peptidyl-serine phosphorylation	4/127	228/17666	0.0823247	0.285473	ENSRNOG00000054371/ENSRNOG00000030404/ENSRNOG00000018712/ENSRNOG00000021229	Prkcg/Arrb1/Camk2a/Avp	4
BP	GO:0003084	positive regulation of systemic arterial blood pressure	1/127	12/17666	0.0829617	0.285473	ENSRNOG00000021229	Avp	1
BP	GO:0007638	mechanosensory behavior	1/127	12/17666	0.0829617	0.285473	ENSRNOG00000054508	Foxp2	1
BP	GO:0009070	serine family amino acid biosynthetic process	1/127	12/17666	0.0829617	0.285473	ENSRNOG00000019328	Phgdh	1
BP	GO:0009642	response to light intensity	1/127	12/17666	0.0829617	0.285473	ENSRNOG00000004077	Kcnc2	1
BP	GO:0010663	positive regulation of striated muscle cell apoptotic process	1/127	12/17666	0.0829617	0.285473	ENSRNOG00000018712	Camk2a	1
BP	GO:0010666	positive regulation of cardiac muscle cell apoptotic process	1/127	12/17666	0.0829617	0.285473	ENSRNOG00000018712	Camk2a	1
BP	GO:0015816	glycine transport	1/127	12/17666	0.0829617	0.285473	ENSRNOG00000002773	Rgs4	1
BP	GO:0016540	protein autoprocessing	1/127	12/17666	0.0829617	0.285473	ENSRNOG00000005438	Pcsk2	1
BP	GO:0021694	cerebellar Purkinje cell layer formation	1/127	12/17666	0.0829617	0.285473	ENSRNOG00000052707	Cacna1a	1
BP	GO:0021794	thalamus development	1/127	12/17666	0.0829617	0.285473	ENSRNOG00000019495	Gbx2	1
BP	GO:0035247	peptidyl-arginine omega-N-methylation	1/127	12/17666	0.0829617	0.285473	ENSRNOG00000026109	Prmt1	1
BP	GO:0035933	glucocorticoid secretion	1/127	12/17666	0.0829617	0.285473	ENSRNOG00000012703	Crh	1
BP	GO:0042989	sequestering of actin monomers	1/127	12/17666	0.0829617	0.285473	ENSRNOG00000042499	LOC100364435	1
BP	GO:0055064	chloride ion homeostasis	1/127	12/17666	0.0829617	0.285473	ENSRNOG00000052707	Cacna1a	1
BP	GO:0060192	negative regulation of lipase activity	1/127	12/17666	0.0829617	0.285473	ENSRNOG00000031814	Sort1	1
BP	GO:0098719	sodium ion import across plasma membrane	1/127	12/17666	0.0829617	0.285473	ENSRNOG00000007982	Slc9a1	1
BP	GO:0098969	neurotransmitter receptor transport to postsynaptic membrane	1/127	12/17666	0.0829617	0.285473	ENSRNOG00000003603	Arhgap44	1
BP	GO:1903818	positive regulation of voltage-gated potassium channel activity	1/127	12/17666	0.0829617	0.285473	ENSRNOG00000004077	Kcnc2	1
BP	GO:0033574	response to testosterone	2/127	67/17666	0.0838368	0.28604	ENSRNOG00000054508/ENSRNOG00000021229	Foxp2/Avp	2
BP	GO:0045639	positive regulation of myeloid cell differentiation	2/127	67/17666	0.0838368	0.28604	ENSRNOG00000004466/ENSRNOG00000026109	Fam210b/Prmt1	2
BP	GO:0070252	actin-mediated cell contraction	2/127	67/17666	0.0838368	0.28604	ENSRNOG00000053122/ENSRNOG00000007982	Scn1a/Slc9a1	2
BP	GO:1901989	positive regulation of cell cycle phase transition	2/127	67/17666	0.0838368	0.28604	ENSRNOG00000021248/ENSRNOG00000006048	Cdc25b/Ezh2	2
BP	GO:1903321	negative regulation of protein modification by small protein conjugation or removal	2/127	67/17666	0.0838368	0.28604	ENSRNOG00000054371/ENSRNOG00000030404	Prkcg/Arrb1	2
BP	GO:0045637	regulation of myeloid cell differentiation	3/127	143/17666	0.0841098	0.286486	ENSRNOG00000004466/ENSRNOG00000026109/ENSRNOG00000013794	Fam210b/Prmt1/Rbp1	3
BP	GO:0007584	response to nutrient	4/127	230/17666	0.0843716	0.286892	ENSRNOG00000037225/ENSRNOG00000001484/ENSRNOG00000018655/ENSRNOG00000013794	Tyms/Castor2/Adsl/Rbp1	4
BP	GO:0031098	stress-activated protein kinase signaling cascade	4/127	231/17666	0.0854045	0.287073	ENSRNOG00000048597/ENSRNOG00000001747/ENSRNOG00000026109/ENSRNOG00000011145	LOC100910732/Pak2/Prmt1/Crhr2	4
BP	GO:0006839	mitochondrial transport	3/127	144/17666	0.0854687	0.287073	ENSRNOG00000018712/ENSRNOG00000007982/ENSRNOG00000025156	Camk2a/Slc9a1/Timm17b	3
BP	GO:0060415	muscle tissue morphogenesis	2/127	68/17666	0.0859849	0.287073	ENSRNOG00000002215/ENSRNOG00000001227	Mylk/Adarb1	2
BP	GO:0006914	autophagy	5/127	327/17666	0.0871996	0.287073	ENSRNOG00000057522/ENSRNOG00000046845/ENSRNOG00000014867/ENSRNOG00000048258/ENSRNOG00000002919	Retreg1/AABR07028887.1/Synpo2/Cisd2/Gfap	5
BP	GO:0061919	process utilizing autophagic mechanism	5/127	327/17666	0.0871996	0.287073	ENSRNOG00000057522/ENSRNOG00000046845/ENSRNOG00000014867/ENSRNOG00000048258/ENSRNOG00000002919	Retreg1/AABR07028887.1/Synpo2/Cisd2/Gfap	5
BP	GO:0009611	response to wounding	6/127	427/17666	0.0878703	0.287073	ENSRNOG00000030920/ENSRNOG00000013887/ENSRNOG00000003121/ENSRNOG00000002215/ENSRNOG00000006048/ENSRNOG00000002919	Rtn4r/Adra2b/Rtn4rl1/Mylk/Ezh2/Gfap	6
BP	GO:0071277	cellular response to calcium ion	2/127	69/17666	0.0881496	0.287073	ENSRNOG00000026577/ENSRNOG00000023077	Cpne4/Cpne9	2
BP	GO:0030307	positive regulation of cell growth	3/127	146/17666	0.0882147	0.287073	ENSRNOG00000023077/ENSRNOG00000007982/ENSRNOG00000021229	Cpne9/Slc9a1/Avp	3
BP	GO:0002031	G protein-coupled receptor internalization	1/127	13/17666	0.0895587	0.287073	ENSRNOG00000030404	Arrb1	1
BP	GO:0006895	Golgi to endosome transport	1/127	13/17666	0.0895587	0.287073	ENSRNOG00000031814	Sort1	1
BP	GO:0007350	blastoderm segmentation	1/127	13/17666	0.0895587	0.287073	ENSRNOG00000011526	Pcsk6	1
BP	GO:0007512	adult heart development	1/127	13/17666	0.0895587	0.287073	ENSRNOG00000031778	Mef2d	1
BP	GO:0009130	pyrimidine nucleoside monophosphate biosynthetic process	1/127	13/17666	0.0895587	0.287073	ENSRNOG00000037225	Tyms	1
BP	GO:0010755	regulation of plasminogen activation	1/127	13/17666	0.0895587	0.287073	ENSRNOG00000013195	Ruvbl1	1
BP	GO:0016114	terpenoid biosynthetic process	1/127	13/17666	0.0895587	0.287073	ENSRNOG00000013794	Rbp1	1
BP	GO:0020027	hemoglobin metabolic process	1/127	13/17666	0.0895587	0.287073	ENSRNOG00000026109	Prmt1	1
BP	GO:0021819	layer formation in cerebral cortex	1/127	13/17666	0.0895587	0.287073	ENSRNOG00000059008	Socs7	1
BP	GO:0032785	negative regulation of DNA-templated transcription, elongation	1/127	13/17666	0.0895587	0.287073	ENSRNOG00000006048	Ezh2	1
BP	GO:0035020	regulation of Rac protein signal transduction	1/127	13/17666	0.0895587	0.287073	ENSRNOG00000003603	Arhgap44	1
BP	GO:0035246	peptidyl-arginine N-methylation	1/127	13/17666	0.0895587	0.287073	ENSRNOG00000026109	Prmt1	1
BP	GO:0038166	angiotensin-activated signaling pathway	1/127	13/17666	0.0895587	0.287073	ENSRNOG00000018712	Camk2a	1
BP	GO:0042538	hyperosmotic salinity response	1/127	13/17666	0.0895587	0.287073	ENSRNOG00000021229	Avp	1
BP	GO:0042711	maternal behavior	1/127	13/17666	0.0895587	0.287073	ENSRNOG00000021229	Avp	1
BP	GO:0046033	AMP metabolic process	1/127	13/17666	0.0895587	0.287073	ENSRNOG00000018655	Adsl	1
BP	GO:0051004	regulation of lipoprotein lipase activity	1/127	13/17666	0.0895587	0.287073	ENSRNOG00000031814	Sort1	1
BP	GO:0051593	response to folic acid	1/127	13/17666	0.0895587	0.287073	ENSRNOG00000037225	Tyms	1
BP	GO:0060456	positive regulation of digestive system process	1/127	13/17666	0.0895587	0.287073	ENSRNOG00000012703	Crh	1
BP	GO:0061478	response to platelet aggregation inhibitor	1/127	13/17666	0.0895587	0.287073	ENSRNOG00000034254	Actb	1
BP	GO:0061548	ganglion development	1/127	13/17666	0.0895587	0.287073	ENSRNOG00000002773	Rgs4	1
BP	GO:0070293	renal absorption	1/127	13/17666	0.0895587	0.287073	ENSRNOG00000001476	Cldn4	1
BP	GO:0098877	neurotransmitter receptor transport to plasma membrane	1/127	13/17666	0.0895587	0.287073	ENSRNOG00000003603	Arhgap44	1
BP	GO:0099010	modification of postsynaptic structure	1/127	13/17666	0.0895587	0.287073	ENSRNOG00000003603	Arhgap44	1
BP	GO:1900452	regulation of long-term synaptic depression	1/127	13/17666	0.0895587	0.287073	ENSRNOG00000052296	Shank3	1
BP	GO:1903540	establishment of protein localization to postsynaptic membrane	1/127	13/17666	0.0895587	0.287073	ENSRNOG00000003603	Arhgap44	1
BP	GO:1904262	negative regulation of TORC1 signaling	1/127	13/17666	0.0895587	0.287073	ENSRNOG00000001484	Castor2	1
BP	GO:2000269	regulation of fibroblast apoptotic process	1/127	13/17666	0.0895587	0.287073	ENSRNOG00000013195	Ruvbl1	1
BP	GO:0007193	adenylate cyclase-inhibiting G protein-coupled receptor signaling pathway	2/127	70/17666	0.0903305	0.288628	ENSRNOG00000042732/ENSRNOG00000013171	AABR07061755.1/Grm2	2
BP	GO:0045814	negative regulation of gene expression, epigenetic	2/127	70/17666	0.0903305	0.288628	ENSRNOG00000049255/ENSRNOG00000006048	LOC100911837/Ezh2	2
BP	GO:0006942	regulation of striated muscle contraction	2/127	71/17666	0.0925274	0.294246	ENSRNOG00000060087/ENSRNOG00000007982	Adra1b/Slc9a1	2
BP	GO:0048259	regulation of receptor-mediated endocytosis	2/127	71/17666	0.0925274	0.294246	ENSRNOG00000030404/ENSRNOG00000007650	Arrb1/Cd63	2
BP	GO:0048678	response to axon injury	2/127	71/17666	0.0925274	0.294246	ENSRNOG00000030920/ENSRNOG00000003121	Rtn4r/Rtn4rl1	2
BP	GO:0001101	response to acid chemical	5/127	334/17666	0.0933569	0.29447	ENSRNOG00000037225/ENSRNOG00000001484/ENSRNOG00000009779/ENSRNOG00000003172/ENSRNOG00000001837	Tyms/Castor2/Krt8/Serpinf1/Sst	5
BP	GO:0006885	regulation of pH	2/127	72/17666	0.0947398	0.29447	ENSRNOG00000007982/ENSRNOG00000021229	Slc9a1/Avp	2
BP	GO:1901652	response to peptide	6/127	436/17666	0.0947576	0.29447	ENSRNOG00000059008/ENSRNOG00000031814/ENSRNOG00000018712/ENSRNOG00000007982/ENSRNOG00000018087/ENSRNOG00000011145	Socs7/Sort1/Camk2a/Slc9a1/Vim/Crhr2	6
BP	GO:0001933	negative regulation of protein phosphorylation	5/127	336/17666	0.0951564	0.29447	ENSRNOG00000030404/ENSRNOG00000024730/ENSRNOG00000016684/ENSRNOG00000011475/ENSRNOG00000001227	Arrb1/Ppm1e/Wnk2/Srcin1/Adarb1	5
BP	GO:0031396	regulation of protein ubiquitination	3/127	151/17666	0.0952403	0.29447	ENSRNOG00000054371/ENSRNOG00000052837/ENSRNOG00000030404	Prkcg/Dcun1d2/Arrb1	3
BP	GO:0002070	epithelial cell maturation	1/127	14/17666	0.0961087	0.29447	ENSRNOG00000037225	Tyms	1
BP	GO:0006188	IMP biosynthetic process	1/127	14/17666	0.0961087	0.29447	ENSRNOG00000018655	Adsl	1
BP	GO:0006206	pyrimidine nucleobase metabolic process	1/127	14/17666	0.0961087	0.29447	ENSRNOG00000037225	Tyms	1
BP	GO:0009129	pyrimidine nucleoside monophosphate metabolic process	1/127	14/17666	0.0961087	0.29447	ENSRNOG00000037225	Tyms	1
BP	GO:0009263	deoxyribonucleotide biosynthetic process	1/127	14/17666	0.0961087	0.29447	ENSRNOG00000037225	Tyms	1
BP	GO:0010269	response to selenium ion	1/127	14/17666	0.0961087	0.29447	ENSRNOG00000007227	Mien1	1
BP	GO:0010882	regulation of cardiac muscle contraction by calcium ion signaling	1/127	14/17666	0.0961087	0.29447	ENSRNOG00000007982	Slc9a1	1
BP	GO:0021535	cell migration in hindbrain	1/127	14/17666	0.0961087	0.29447	ENSRNOG00000059008	Socs7	1
BP	GO:0032717	negative regulation of interleukin-8 production	1/127	14/17666	0.0961087	0.29447	ENSRNOG00000030404	Arrb1	1
BP	GO:0034969	histone arginine methylation	1/127	14/17666	0.0961087	0.29447	ENSRNOG00000026109	Prmt1	1
BP	GO:0042416	dopamine biosynthetic process	1/127	14/17666	0.0961087	0.29447	ENSRNOG00000004327	Ddc	1
BP	GO:0045116	protein neddylation	1/127	14/17666	0.0961087	0.29447	ENSRNOG00000052837	Dcun1d2	1
BP	GO:0045652	regulation of megakaryocyte differentiation	1/127	14/17666	0.0961087	0.29447	ENSRNOG00000026109	Prmt1	1
BP	GO:0045723	positive regulation of fatty acid biosynthetic process	1/127	14/17666	0.0961087	0.29447	ENSRNOG00000021229	Avp	1
BP	GO:0060746	parental behavior	1/127	14/17666	0.0961087	0.29447	ENSRNOG00000021229	Avp	1
BP	GO:0070886	positive regulation of calcineurin-NFAT signaling cascade	1/127	14/17666	0.0961087	0.29447	ENSRNOG00000007982	Slc9a1	1
BP	GO:0106058	positive regulation of calcineurin-mediated signaling	1/127	14/17666	0.0961087	0.29447	ENSRNOG00000007982	Slc9a1	1
BP	GO:1900451	positive regulation of glutamate receptor signaling pathway	1/127	14/17666	0.0961087	0.29447	ENSRNOG00000052296	Shank3	1
BP	GO:1901626	regulation of postsynaptic membrane organization	1/127	14/17666	0.0961087	0.29447	ENSRNOG00000052296	Shank3	1
BP	GO:0001889	liver development	3/127	152/17666	0.0966724	0.295747	ENSRNOG00000037225/ENSRNOG00000026109/ENSRNOG00000006048	Tyms/Prmt1/Ezh2	3
BP	GO:0002028	regulation of sodium ion transport	2/127	73/17666	0.0969674	0.29575	ENSRNOG00000016684/ENSRNOG00000007982	Wnk2/Slc9a1	2
BP	GO:1904063	negative regulation of cation transmembrane transport	2/127	73/17666	0.0969674	0.29575	ENSRNOG00000056697/ENSRNOG00000002773	Kcnab1/Rgs4	2
BP	GO:0009416	response to light stimulus	4/127	243/17666	0.098276	0.299288	ENSRNOG00000036828/ENSRNOG00000030404/ENSRNOG00000004077/ENSRNOG00000000483	Pde1b/Arrb1/Kcnc2/Syngap1	4
BP	GO:0030004	cellular monovalent inorganic cation homeostasis	2/127	74/17666	0.0992099	0.300229	ENSRNOG00000007982/ENSRNOG00000021229	Slc9a1/Avp	2
BP	GO:0042698	ovulation cycle	2/127	74/17666	0.0992099	0.300229	ENSRNOG00000030404/ENSRNOG00000003172	Arrb1/Serpinf1	2
BP	GO:0048644	muscle organ morphogenesis	2/127	74/17666	0.0992099	0.300229	ENSRNOG00000002215/ENSRNOG00000001227	Mylk/Adarb1	2
BP	GO:0061008	hepaticobiliary system development	3/127	155/17666	0.101021	0.300229	ENSRNOG00000037225/ENSRNOG00000026109/ENSRNOG00000006048	Tyms/Prmt1/Ezh2	3
BP	GO:0006520	cellular amino acid metabolic process	4/127	246/17666	0.101629	0.300229	ENSRNOG00000052707/ENSRNOG00000019328/ENSRNOG00000004327/ENSRNOG00000001261	Cacna1a/Phgdh/Ddc/Ftcd	4
BP	GO:0006883	cellular sodium ion homeostasis	1/127	15/17666	0.102612	0.300229	ENSRNOG00000007982	Slc9a1	1
BP	GO:0006901	vesicle coating	1/127	15/17666	0.102612	0.300229	ENSRNOG00000001633	Tfg	1
BP	GO:0008211	glucocorticoid metabolic process	1/127	15/17666	0.102612	0.300229	ENSRNOG00000012703	Crh	1
BP	GO:0009415	response to water	1/127	15/17666	0.102612	0.300229	ENSRNOG00000009779	Krt8	1
BP	GO:0016926	protein desumoylation	1/127	15/17666	0.102612	0.300229	ENSRNOG00000024794	Senp5	1
BP	GO:0030002	cellular anion homeostasis	1/127	15/17666	0.102612	0.300229	ENSRNOG00000052707	Cacna1a	1
BP	GO:0030320	cellular monovalent inorganic anion homeostasis	1/127	15/17666	0.102612	0.300229	ENSRNOG00000052707	Cacna1a	1
BP	GO:0030852	regulation of granulocyte differentiation	1/127	15/17666	0.102612	0.300229	ENSRNOG00000013794	Rbp1	1
BP	GO:0032026	response to magnesium ion	1/127	15/17666	0.102612	0.300229	ENSRNOG00000004077	Kcnc2	1
BP	GO:0032288	myelin assembly	1/127	15/17666	0.102612	0.300229	ENSRNOG00000020277	Cntnap1	1
BP	GO:0042573	retinoic acid metabolic process	1/127	15/17666	0.102612	0.300229	ENSRNOG00000013794	Rbp1	1
BP	GO:0043968	histone H2A acetylation	1/127	15/17666	0.102612	0.300229	ENSRNOG00000013195	Ruvbl1	1
BP	GO:0044346	fibroblast apoptotic process	1/127	15/17666	0.102612	0.300229	ENSRNOG00000013195	Ruvbl1	1
BP	GO:0048025	negative regulation of mRNA splicing, via spliceosome	1/127	15/17666	0.102612	0.300229	ENSRNOG00000011175	Hnrnpa2b1	1
BP	GO:0050966	detection of mechanical stimulus involved in sensory perception of pain	1/127	15/17666	0.102612	0.300229	ENSRNOG00000053122	Scn1a	1
BP	GO:0060575	intestinal epithelial cell differentiation	1/127	15/17666	0.102612	0.300229	ENSRNOG00000037225	Tyms	1
BP	GO:0061436	establishment of skin barrier	1/127	15/17666	0.102612	0.300229	ENSRNOG00000001476	Cldn4	1
BP	GO:0071871	response to epinephrine	1/127	15/17666	0.102612	0.300229	ENSRNOG00000007982	Slc9a1	1
BP	GO:0090280	positive regulation of calcium ion import	1/127	15/17666	0.102612	0.300229	ENSRNOG00000012703	Crh	1
BP	GO:1900746	regulation of vascular endothelial growth factor signaling pathway	1/127	15/17666	0.102612	0.300229	ENSRNOG00000007650	Cd63	1
BP	GO:1903960	negative regulation of anion transmembrane transport	1/127	15/17666	0.102612	0.300229	ENSRNOG00000002773	Rgs4	1
BP	GO:2000726	negative regulation of cardiac muscle cell differentiation	1/127	15/17666	0.102612	0.300229	ENSRNOG00000002773	Rgs4	1
BP	GO:1903532	positive regulation of secretion by cell	5/127	345/17666	0.103473	0.302309	ENSRNOG00000030404/ENSRNOG00000021229/ENSRNOG00000012703/ENSRNOG00000011824/ENSRNOG00000011145	Arrb1/Avp/Crh/Trh/Crhr2	5
BP	GO:0030308	negative regulation of cell growth	3/127	157/17666	0.103964	0.303303	ENSRNOG00000030920/ENSRNOG00000006565/ENSRNOG00000002773	Rtn4r/Fstl4/Rgs4	3
BP	GO:0018209	peptidyl-serine modification	4/127	249/17666	0.105034	0.305982	ENSRNOG00000054371/ENSRNOG00000030404/ENSRNOG00000018712/ENSRNOG00000021229	Prkcg/Arrb1/Camk2a/Avp	4
BP	GO:0006690	icosanoid metabolic process	2/127	77/17666	0.106023	0.307529	ENSRNOG00000014508/ENSRNOG00000021229	Mgll/Avp	2
BP	GO:0033559	unsaturated fatty acid metabolic process	2/127	77/17666	0.106023	0.307529	ENSRNOG00000014508/ENSRNOG00000021229	Mgll/Avp	2
BP	GO:1903008	organelle disassembly	2/127	77/17666	0.106023	0.307529	ENSRNOG00000057522/ENSRNOG00000048258	Retreg1/Cisd2	2
BP	GO:0071248	cellular response to metal ion	3/127	159/17666	0.10694	0.307931	ENSRNOG00000026577/ENSRNOG00000023077/ENSRNOG00000003172	Cpne4/Cpne9/Serpinf1	3
BP	GO:0007006	mitochondrial membrane organization	2/127	78/17666	0.108322	0.307931	ENSRNOG00000018712/ENSRNOG00000007982	Camk2a/Slc9a1	2
BP	GO:0033138	positive regulation of peptidyl-serine phosphorylation	2/127	78/17666	0.108322	0.307931	ENSRNOG00000030404/ENSRNOG00000021229	Arrb1/Avp	2
BP	GO:0043502	regulation of muscle adaptation	2/127	78/17666	0.108322	0.307931	ENSRNOG00000007982/ENSRNOG00000002773	Slc9a1/Rgs4	2
BP	GO:0006544	glycine metabolic process	1/127	16/17666	0.109069	0.307931	ENSRNOG00000019328	Phgdh	1
BP	GO:0007263	nitric oxide mediated signal transduction	1/127	16/17666	0.109069	0.307931	ENSRNOG00000004077	Kcnc2	1
BP	GO:0018216	peptidyl-arginine methylation	1/127	16/17666	0.109069	0.307931	ENSRNOG00000026109	Prmt1	1
BP	GO:0021692	cerebellar Purkinje cell layer morphogenesis	1/127	16/17666	0.109069	0.307931	ENSRNOG00000052707	Cacna1a	1
BP	GO:0021783	preganglionic parasympathetic fiber development	1/127	16/17666	0.109069	0.307931	ENSRNOG00000001227	Adarb1	1
BP	GO:0035994	response to muscle stretch	1/127	16/17666	0.109069	0.307931	ENSRNOG00000007982	Slc9a1	1
BP	GO:0045472	response to ether	1/127	16/17666	0.109069	0.307931	ENSRNOG00000012703	Crh	1
BP	GO:0045683	negative regulation of epidermis development	1/127	16/17666	0.109069	0.307931	ENSRNOG00000006048	Ezh2	1
BP	GO:0048266	behavioral response to pain	1/127	16/17666	0.109069	0.307931	ENSRNOG00000052707	Cacna1a	1
BP	GO:0061050	regulation of cell growth involved in cardiac muscle cell development	1/127	16/17666	0.109069	0.307931	ENSRNOG00000002773	Rgs4	1
BP	GO:0071732	cellular response to nitric oxide	1/127	16/17666	0.109069	0.307931	ENSRNOG00000004077	Kcnc2	1
BP	GO:0090201	negative regulation of release of cytochrome c from mitochondria	1/127	16/17666	0.109069	0.307931	ENSRNOG00000021229	Avp	1
BP	GO:1902259	regulation of delayed rectifier potassium channel activity	1/127	16/17666	0.109069	0.307931	ENSRNOG00000056697	Kcnab1	1
BP	GO:1902547	regulation of cellular response to vascular endothelial growth factor stimulus	1/127	16/17666	0.109069	0.307931	ENSRNOG00000007650	Cd63	1
BP	GO:1904355	positive regulation of telomere capping	1/127	16/17666	0.109069	0.307931	ENSRNOG00000000657	Nek7	1
BP	GO:0043410	positive regulation of MAPK cascade	6/127	455/17666	0.110224	0.310758	ENSRNOG00000060087/ENSRNOG00000030404/ENSRNOG00000013887/ENSRNOG00000026109/ENSRNOG00000011145/ENSRNOG00000006048	Adra1b/Arrb1/Adra2b/Prmt1/Crhr2/Ezh2	6
BP	GO:0031398	positive regulation of protein ubiquitination	2/127	79/17666	0.110634	0.311044	ENSRNOG00000052837/ENSRNOG00000030404	Dcun1d2/Arrb1	2
BP	GO:0050886	endocrine process	2/127	79/17666	0.110634	0.311044	ENSRNOG00000012703/ENSRNOG00000011145	Crh/Crhr2	2
BP	GO:0032102	negative regulation of response to external stimulus	4/127	254/17666	0.110824	0.311143	ENSRNOG00000049604/ENSRNOG00000030920/ENSRNOG00000003121/ENSRNOG00000003172	Mvk/Rtn4r/Rtn4rl1/Serpinf1	4
BP	GO:0044242	cellular lipid catabolic process	3/127	162/17666	0.111466	0.312509	ENSRNOG00000050441/ENSRNOG00000047565/ENSRNOG00000014508	AABR07028989.1/LOC100911186/Mgll	3
BP	GO:0010563	negative regulation of phosphorus metabolic process	6/127	457/17666	0.111924	0.312697	ENSRNOG00000030404/ENSRNOG00000024730/ENSRNOG00000016684/ENSRNOG00000011475/ENSRNOG00000001227/ENSRNOG00000038891	Arrb1/Ppm1e/Wnk2/Srcin1/Adarb1/Grxcr1	6
BP	GO:0045936	negative regulation of phosphate metabolic process	6/127	457/17666	0.111924	0.312697	ENSRNOG00000030404/ENSRNOG00000024730/ENSRNOG00000016684/ENSRNOG00000011475/ENSRNOG00000001227/ENSRNOG00000038891	Arrb1/Ppm1e/Wnk2/Srcin1/Adarb1/Grxcr1	6
BP	GO:0071375	cellular response to peptide hormone stimulus	4/127	255/17666	0.111999	0.312697	ENSRNOG00000059008/ENSRNOG00000018712/ENSRNOG00000007982/ENSRNOG00000011145	Socs7/Camk2a/Slc9a1/Crhr2	4
BP	GO:0009306	protein secretion	6/127	458/17666	0.112779	0.314438	ENSRNOG00000030404/ENSRNOG00000011475/ENSRNOG00000050649/ENSRNOG00000012703/ENSRNOG00000011824/ENSRNOG00000011145	Arrb1/Srcin1/Tvp23b/Crh/Trh/Crhr2	6
BP	GO:0007041	lysosomal transport	2/127	81/17666	0.115297	0.315842	ENSRNOG00000031814/ENSRNOG00000003234	Sort1/Mgrn1	2
BP	GO:0031623	receptor internalization	2/127	81/17666	0.115297	0.315842	ENSRNOG00000030404/ENSRNOG00000007650	Arrb1/Cd63	2
BP	GO:0003351	epithelial cilium movement	1/127	17/17666	0.115479	0.315842	ENSRNOG00000055889	AABR07030901.1	1
BP	GO:0009148	pyrimidine nucleoside triphosphate biosynthetic process	1/127	17/17666	0.115479	0.315842	ENSRNOG00000037225	Tyms	1
BP	GO:0010766	negative regulation of sodium ion transport	1/127	17/17666	0.115479	0.315842	ENSRNOG00000016684	Wnk2	1
BP	GO:0022010	central nervous system myelination	1/127	17/17666	0.115479	0.315842	ENSRNOG00000020277	Cntnap1	1
BP	GO:0032291	axon ensheathment in central nervous system	1/127	17/17666	0.115479	0.315842	ENSRNOG00000020277	Cntnap1	1
BP	GO:0032495	response to muramyl dipeptide	1/127	17/17666	0.115479	0.315842	ENSRNOG00000018087	Vim	1
BP	GO:0042053	regulation of dopamine metabolic process	1/127	17/17666	0.115479	0.315842	ENSRNOG00000036828	Pde1b	1
BP	GO:0046040	IMP metabolic process	1/127	17/17666	0.115479	0.315842	ENSRNOG00000018655	Adsl	1
BP	GO:0060252	positive regulation of glial cell proliferation	1/127	17/17666	0.115479	0.315842	ENSRNOG00000002919	Gfap	1
BP	GO:0071731	response to nitric oxide	1/127	17/17666	0.115479	0.315842	ENSRNOG00000004077	Kcnc2	1
BP	GO:0140115	export across plasma membrane	1/127	17/17666	0.115479	0.315842	ENSRNOG00000007982	Slc9a1	1
BP	GO:2000846	regulation of corticosteroid hormone secretion	1/127	17/17666	0.115479	0.315842	ENSRNOG00000012703	Crh	1
BP	GO:0007265	Ras protein signal transduction	5/127	358/17666	0.116103	0.316687	ENSRNOG00000030920/ENSRNOG00000030404/ENSRNOG00000016011/ENSRNOG00000003603/ENSRNOG00000000483	Rtn4r/Arrb1/Plekhg1/Arhgap44/Syngap1	5
BP	GO:1901615	organic hydroxy compound metabolic process	5/127	358/17666	0.116103	0.316687	ENSRNOG00000049604/ENSRNOG00000036828/ENSRNOG00000013794/ENSRNOG00000011145/ENSRNOG00000004327	Mvk/Pde1b/Rbp1/Crhr2/Ddc	5
BP	GO:0006473	protein acetylation	3/127	166/17666	0.117614	0.31895	ENSRNOG00000050567/ENSRNOG00000030404/ENSRNOG00000013195	Natd1/Arrb1/Ruvbl1	3
BP	GO:0002027	regulation of heart rate	2/127	82/17666	0.117648	0.31895	ENSRNOG00000002773/ENSRNOG00000011145	Rgs4/Crhr2	2
BP	GO:0008637	apoptotic mitochondrial changes	2/127	82/17666	0.117648	0.31895	ENSRNOG00000018712/ENSRNOG00000021229	Camk2a/Avp	2
BP	GO:1904019	epithelial cell apoptotic process	2/127	82/17666	0.117648	0.31895	ENSRNOG00000031814/ENSRNOG00000009779	Sort1/Krt8	2
BP	GO:0009266	response to temperature stimulus	3/127	167/17666	0.119171	0.31895	ENSRNOG00000007982/ENSRNOG00000011824/ENSRNOG00000001837	Slc9a1/Trh/Sst	3
BP	GO:0031032	actomyosin structure organization	3/127	167/17666	0.119171	0.31895	ENSRNOG00000030404/ENSRNOG00000024730/ENSRNOG00000009779	Arrb1/Ppm1e/Krt8	3
BP	GO:0022600	digestive system process	2/127	83/17666	0.12001	0.31895	ENSRNOG00000012703/ENSRNOG00000011145	Crh/Crhr2	2
BP	GO:0030048	actin filament-based movement	2/127	83/17666	0.12001	0.31895	ENSRNOG00000053122/ENSRNOG00000007982	Scn1a/Slc9a1	2
BP	GO:1901617	organic hydroxy compound biosynthetic process	3/127	168/17666	0.120735	0.31895	ENSRNOG00000049604/ENSRNOG00000011145/ENSRNOG00000004327	Mvk/Crhr2/Ddc	3
BP	GO:0002029	desensitization of G protein-coupled receptor signaling pathway	1/127	18/17666	0.121844	0.31895	ENSRNOG00000030404	Arrb1	1
BP	GO:0003085	negative regulation of systemic arterial blood pressure	1/127	18/17666	0.121844	0.31895	ENSRNOG00000012703	Crh	1
BP	GO:0006336	DNA replication-independent nucleosome assembly	1/127	18/17666	0.121844	0.31895	ENSRNOG00000049255	LOC100911837	1
BP	GO:0007620	copulation	1/127	18/17666	0.121844	0.31895	ENSRNOG00000021229	Avp	1
BP	GO:0009074	aromatic amino acid family catabolic process	1/127	18/17666	0.121844	0.31895	ENSRNOG00000001261	Ftcd	1
BP	GO:0009200	deoxyribonucleoside triphosphate metabolic process	1/127	18/17666	0.121844	0.31895	ENSRNOG00000037225	Tyms	1
BP	GO:0017085	response to insecticide	1/127	18/17666	0.121844	0.31895	ENSRNOG00000004327	Ddc	1
BP	GO:0019048	modulation by virus of host morphology or physiology	1/127	18/17666	0.121844	0.31895	ENSRNOG00000037225	Tyms	1
BP	GO:0022401	negative adaptation of signaling pathway	1/127	18/17666	0.121844	0.31895	ENSRNOG00000030404	Arrb1	1
BP	GO:0032095	regulation of response to food	1/127	18/17666	0.121844	0.31895	ENSRNOG00000054371	Prkcg	1
BP	GO:0033119	negative regulation of RNA splicing	1/127	18/17666	0.121844	0.31895	ENSRNOG00000011175	Hnrnpa2b1	1
BP	GO:0033561	regulation of water loss via skin	1/127	18/17666	0.121844	0.31895	ENSRNOG00000001476	Cldn4	1
BP	GO:0035930	corticosteroid hormone secretion	1/127	18/17666	0.121844	0.31895	ENSRNOG00000012703	Crh	1
BP	GO:0042069	regulation of catecholamine metabolic process	1/127	18/17666	0.121844	0.31895	ENSRNOG00000036828	Pde1b	1
BP	GO:0048486	parasympathetic nervous system development	1/127	18/17666	0.121844	0.31895	ENSRNOG00000001227	Adarb1	1
BP	GO:0048670	regulation of collateral sprouting	1/127	18/17666	0.121844	0.31895	ENSRNOG00000006565	Fstl4	1
BP	GO:0060074	synapse maturation	1/127	18/17666	0.121844	0.31895	ENSRNOG00000019207	Shank1	1
BP	GO:0060294	cilium movement involved in cell motility	1/127	18/17666	0.121844	0.31895	ENSRNOG00000014973	Tekt1	1
BP	GO:0070734	histone H3-K27 methylation	1/127	18/17666	0.121844	0.31895	ENSRNOG00000006048	Ezh2	1
BP	GO:0089718	amino acid import across plasma membrane	1/127	18/17666	0.121844	0.31895	ENSRNOG00000002773	Rgs4	1
BP	GO:1900273	positive regulation of long-term synaptic potentiation	1/127	18/17666	0.121844	0.31895	ENSRNOG00000052296	Shank3	1
BP	GO:1901017	negative regulation of potassium ion transmembrane transporter activity	1/127	18/17666	0.121844	0.31895	ENSRNOG00000056697	Kcnab1	1
BP	GO:0008361	regulation of cell size	3/127	170/17666	0.123887	0.322492	ENSRNOG00000052296/ENSRNOG00000030920/ENSRNOG00000006565	Shank3/Rtn4r/Fstl4	3
BP	GO:0032787	monocarboxylic acid metabolic process	6/127	471/17666	0.124197	0.322492	ENSRNOG00000047565/ENSRNOG00000014508/ENSRNOG00000021229/ENSRNOG00000019328/ENSRNOG00000013794/ENSRNOG00000001261	LOC100911186/Mgll/Avp/Phgdh/Rbp1/Ftcd	6
BP	GO:0015711	organic anion transport	5/127	366/17666	0.124226	0.322492	ENSRNOG00000052707/ENSRNOG00000013171/ENSRNOG00000002773/ENSRNOG00000021229/ENSRNOG00000011824	Cacna1a/Grm2/Rgs4/Avp/Trh	5
BP	GO:0030038	contractile actin filament bundle assembly	2/127	85/17666	0.12477	0.322492	ENSRNOG00000030404/ENSRNOG00000024730	Arrb1/Ppm1e	2
BP	GO:0043149	stress fiber assembly	2/127	85/17666	0.12477	0.322492	ENSRNOG00000030404/ENSRNOG00000024730	Arrb1/Ppm1e	2
BP	GO:0045185	maintenance of protein location	2/127	85/17666	0.12477	0.322492	ENSRNOG00000019207/ENSRNOG00000042499	Shank1/LOC100364435	2
BP	GO:0007266	Rho protein signal transduction	3/127	171/17666	0.125474	0.322492	ENSRNOG00000030920/ENSRNOG00000030404/ENSRNOG00000016011	Rtn4r/Arrb1/Plekhg1	3
BP	GO:0042326	negative regulation of phosphorylation	5/127	368/17666	0.126298	0.322492	ENSRNOG00000030404/ENSRNOG00000024730/ENSRNOG00000016684/ENSRNOG00000011475/ENSRNOG00000001227	Arrb1/Ppm1e/Wnk2/Srcin1/Adarb1	5
BP	GO:0040029	regulation of gene expression, epigenetic	3/127	172/17666	0.127068	0.322492	ENSRNOG00000049255/ENSRNOG00000011175/ENSRNOG00000006048	LOC100911837/Hnrnpa2b1/Ezh2	3
BP	GO:0043010	camera-type eye development	4/127	268/17666	0.127772	0.322492	ENSRNOG00000054508/ENSRNOG00000034254/ENSRNOG00000018087/ENSRNOG00000003172	Foxp2/Actb/Vim/Serpinf1	4
BP	GO:0001516	prostaglandin biosynthetic process	1/127	19/17666	0.128164	0.322492	ENSRNOG00000021229	Avp	1
BP	GO:0001522	pseudouridine synthesis	1/127	19/17666	0.128164	0.322492	ENSRNOG00000022570	Pus7l	1
BP	GO:0007617	mating behavior	1/127	19/17666	0.128164	0.322492	ENSRNOG00000021229	Avp	1
BP	GO:0009404	toxin metabolic process	1/127	19/17666	0.128164	0.322492	ENSRNOG00000004327	Ddc	1
BP	GO:0023058	adaptation of signaling pathway	1/127	19/17666	0.128164	0.322492	ENSRNOG00000030404	Arrb1	1
BP	GO:0032148	activation of protein kinase B activity	1/127	19/17666	0.128164	0.322492	ENSRNOG00000013887	Adra2b	1
BP	GO:0034390	smooth muscle cell apoptotic process	1/127	19/17666	0.128164	0.322492	ENSRNOG00000030404	Arrb1	1
BP	GO:0034391	regulation of smooth muscle cell apoptotic process	1/127	19/17666	0.128164	0.322492	ENSRNOG00000030404	Arrb1	1
BP	GO:0034472	snRNA 3'-end processing	1/127	19/17666	0.128164	0.322492	ENSRNOG00000047880	LOC103689975	1
BP	GO:0034724	DNA replication-independent nucleosome organization	1/127	19/17666	0.128164	0.322492	ENSRNOG00000049255	LOC100911837	1
BP	GO:0046457	prostanoid biosynthetic process	1/127	19/17666	0.128164	0.322492	ENSRNOG00000021229	Avp	1
BP	GO:0048199	vesicle targeting, to, from or within Golgi	1/127	19/17666	0.128164	0.322492	ENSRNOG00000001633	Tfg	1
BP	GO:0051443	positive regulation of ubiquitin-protein transferase activity	1/127	19/17666	0.128164	0.322492	ENSRNOG00000052837	Dcun1d2	1
BP	GO:0051969	regulation of transmission of nerve impulse	1/127	19/17666	0.128164	0.322492	ENSRNOG00000021229	Avp	1
BP	GO:0090114	COPII-coated vesicle budding	1/127	19/17666	0.128164	0.322492	ENSRNOG00000001633	Tfg	1
BP	GO:0099632	protein transport within plasma membrane	1/127	19/17666	0.128164	0.322492	ENSRNOG00000003603	Arhgap44	1
BP	GO:0099637	neurotransmitter receptor transport	1/127	19/17666	0.128164	0.322492	ENSRNOG00000003603	Arhgap44	1
BP	GO:1902170	cellular response to reactive nitrogen species	1/127	19/17666	0.128164	0.322492	ENSRNOG00000004077	Kcnc2	1
BP	GO:1905208	negative regulation of cardiocyte differentiation	1/127	19/17666	0.128164	0.322492	ENSRNOG00000002773	Rgs4	1
BP	GO:2000310	regulation of NMDA receptor activity	1/127	19/17666	0.128164	0.322492	ENSRNOG00000012703	Crh	1
BP	GO:2001224	positive regulation of neuron migration	1/127	19/17666	0.128164	0.322492	ENSRNOG00000008810	Nsmf	1
BP	GO:0003014	renal system process	2/127	87/17666	0.129575	0.324017	ENSRNOG00000021229/ENSRNOG00000001476	Avp/Cldn4	2
BP	GO:0003073	regulation of systemic arterial blood pressure	2/127	87/17666	0.129575	0.324017	ENSRNOG00000021229/ENSRNOG00000012703	Avp/Crh	2
BP	GO:0034766	negative regulation of ion transmembrane transport	2/127	87/17666	0.129575	0.324017	ENSRNOG00000056697/ENSRNOG00000002773	Kcnab1/Rgs4	2
BP	GO:0042752	regulation of circadian rhythm	2/127	87/17666	0.129575	0.324017	ENSRNOG00000054371/ENSRNOG00000006048	Prkcg/Ezh2	2
BP	GO:0051153	regulation of striated muscle cell differentiation	2/127	87/17666	0.129575	0.324017	ENSRNOG00000002773/ENSRNOG00000006048	Rgs4/Ezh2	2
BP	GO:0050807	regulation of synapse organization	3/127	174/17666	0.130279	0.325373	ENSRNOG00000052296/ENSRNOG00000011475/ENSRNOG00000003603	Shank3/Srcin1/Arhgap44	3
BP	GO:0050708	regulation of protein secretion	5/127	375/17666	0.133673	0.329627	ENSRNOG00000030404/ENSRNOG00000011475/ENSRNOG00000012703/ENSRNOG00000011824/ENSRNOG00000011145	Arrb1/Srcin1/Crh/Trh/Crhr2	5
BP	GO:1903706	regulation of hemopoiesis	4/127	273/17666	0.134076	0.329627	ENSRNOG00000007270/ENSRNOG00000004466/ENSRNOG00000026109/ENSRNOG00000013794	Il12rb2/Fam210b/Prmt1/Rbp1	4
BP	GO:0031400	negative regulation of protein modification process	6/127	482/17666	0.134287	0.329627	ENSRNOG00000054371/ENSRNOG00000030404/ENSRNOG00000024730/ENSRNOG00000016684/ENSRNOG00000011475/ENSRNOG00000001227	Prkcg/Arrb1/Ppm1e/Wnk2/Srcin1/Adarb1	6
BP	GO:0010927	cellular component assembly involved in morphogenesis	2/127	89/17666	0.134422	0.329627	ENSRNOG00000020277/ENSRNOG00000009779	Cntnap1/Krt8	2
BP	GO:0030218	erythrocyte differentiation	2/127	89/17666	0.134422	0.329627	ENSRNOG00000004466/ENSRNOG00000026109	Fam210b/Prmt1	2
BP	GO:0014829	vascular smooth muscle contraction	1/127	20/17666	0.134438	0.329627	ENSRNOG00000013887	Adra2b	1
BP	GO:0030150	protein import into mitochondrial matrix	1/127	20/17666	0.134438	0.329627	ENSRNOG00000025156	Timm17b	1
BP	GO:0030325	adrenal gland development	1/127	20/17666	0.134438	0.329627	ENSRNOG00000012703	Crh	1
BP	GO:0032104	regulation of response to extracellular stimulus	1/127	20/17666	0.134438	0.329627	ENSRNOG00000054371	Prkcg	1
BP	GO:0032107	regulation of response to nutrient levels	1/127	20/17666	0.134438	0.329627	ENSRNOG00000054371	Prkcg	1
BP	GO:0035909	aorta morphogenesis	1/127	20/17666	0.134438	0.329627	ENSRNOG00000002215	Mylk	1
BP	GO:0043951	negative regulation of cAMP-mediated signaling	1/127	20/17666	0.134438	0.329627	ENSRNOG00000003234	Mgrn1	1
BP	GO:0044003	modification by symbiont of host morphology or physiology	1/127	20/17666	0.134438	0.329627	ENSRNOG00000037225	Tyms	1
BP	GO:0099563	modification of synaptic structure	1/127	20/17666	0.134438	0.329627	ENSRNOG00000003603	Arhgap44	1
BP	GO:1901018	positive regulation of potassium ion transmembrane transporter activity	1/127	20/17666	0.134438	0.329627	ENSRNOG00000004077	Kcnc2	1
BP	GO:0006469	negative regulation of protein kinase activity	3/127	177/17666	0.135148	0.330563	ENSRNOG00000024730/ENSRNOG00000011475/ENSRNOG00000001227	Ppm1e/Srcin1/Adarb1	3
BP	GO:1903320	regulation of protein modification by small protein conjugation or removal	3/127	177/17666	0.135148	0.330563	ENSRNOG00000054371/ENSRNOG00000052837/ENSRNOG00000030404	Prkcg/Dcun1d2/Arrb1	3
BP	GO:0010565	regulation of cellular ketone metabolic process	2/127	90/17666	0.136861	0.331962	ENSRNOG00000052707/ENSRNOG00000021229	Cacna1a/Avp	2
BP	GO:0051651	maintenance of location in cell	2/127	90/17666	0.136861	0.331962	ENSRNOG00000019207/ENSRNOG00000042499	Shank1/LOC100364435	2
BP	GO:0002790	peptide secretion	6/127	487/17666	0.139	0.331962	ENSRNOG00000030404/ENSRNOG00000011475/ENSRNOG00000050649/ENSRNOG00000012703/ENSRNOG00000011824/ENSRNOG00000011145	Arrb1/Srcin1/Tvp23b/Crh/Trh/Crhr2	6
BP	GO:0043434	response to peptide hormone	5/127	380/17666	0.139059	0.331962	ENSRNOG00000059008/ENSRNOG00000031814/ENSRNOG00000018712/ENSRNOG00000007982/ENSRNOG00000011145	Socs7/Sort1/Camk2a/Slc9a1/Crhr2	5
BP	GO:0006470	protein dephosphorylation	4/127	277/17666	0.13921	0.331962	ENSRNOG00000024730/ENSRNOG00000016180/ENSRNOG00000002625/ENSRNOG00000021248	Ppm1e/Pdp1/Ptpn4/Cdc25b	4
BP	GO:0007368	determination of left/right symmetry	2/127	91/17666	0.13931	0.331962	ENSRNOG00000011526/ENSRNOG00000055889	Pcsk6/AABR07030901.1	2
BP	GO:0006820	anion transport	6/127	488/17666	0.139952	0.331962	ENSRNOG00000052707/ENSRNOG00000013171/ENSRNOG00000002773/ENSRNOG00000021229/ENSRNOG00000011824/ENSRNOG00000001476	Cacna1a/Grm2/Rgs4/Avp/Trh/Cldn4	6
BP	GO:0002474	antigen processing and presentation of peptide antigen via MHC class I	1/127	21/17666	0.140668	0.331962	ENSRNOG00000048951	LOC100364500	1
BP	GO:0003299	muscle hypertrophy in response to stress	1/127	21/17666	0.140668	0.331962	ENSRNOG00000006048	Ezh2	1
BP	GO:0008045	motor neuron axon guidance	1/127	21/17666	0.140668	0.331962	ENSRNOG00000048824	Rnf165	1
BP	GO:0009147	pyrimidine nucleoside triphosphate metabolic process	1/127	21/17666	0.140668	0.331962	ENSRNOG00000037225	Tyms	1
BP	GO:0009394	2'-deoxyribonucleotide metabolic process	1/127	21/17666	0.140668	0.331962	ENSRNOG00000037225	Tyms	1
BP	GO:0014887	cardiac muscle adaptation	1/127	21/17666	0.140668	0.331962	ENSRNOG00000006048	Ezh2	1
BP	GO:0014898	cardiac muscle hypertrophy in response to stress	1/127	21/17666	0.140668	0.331962	ENSRNOG00000006048	Ezh2	1
BP	GO:0018230	peptidyl-L-cysteine S-palmitoylation	1/127	21/17666	0.140668	0.331962	ENSRNOG00000011285	Zdhhc22	1
BP	GO:0018231	peptidyl-S-diacylglycerol-L-cysteine biosynthetic process from peptidyl-cysteine	1/127	21/17666	0.140668	0.331962	ENSRNOG00000011285	Zdhhc22	1
BP	GO:0019692	deoxyribose phosphate metabolic process	1/127	21/17666	0.140668	0.331962	ENSRNOG00000037225	Tyms	1
BP	GO:0021533	cell differentiation in hindbrain	1/127	21/17666	0.140668	0.331962	ENSRNOG00000052707	Cacna1a	1
BP	GO:0021801	cerebral cortex radial glia guided migration	1/127	21/17666	0.140668	0.331962	ENSRNOG00000059008	Socs7	1
BP	GO:0022030	telencephalon glial cell migration	1/127	21/17666	0.140668	0.331962	ENSRNOG00000059008	Socs7	1
BP	GO:0030224	monocyte differentiation	1/127	21/17666	0.140668	0.331962	ENSRNOG00000036828	Pde1b	1
BP	GO:0035813	regulation of renal sodium excretion	1/127	21/17666	0.140668	0.331962	ENSRNOG00000021229	Avp	1
BP	GO:0042572	retinol metabolic process	1/127	21/17666	0.140668	0.331962	ENSRNOG00000013794	Rbp1	1
BP	GO:0043090	amino acid import	1/127	21/17666	0.140668	0.331962	ENSRNOG00000002773	Rgs4	1
BP	GO:0050686	negative regulation of mRNA processing	1/127	21/17666	0.140668	0.331962	ENSRNOG00000011175	Hnrnpa2b1	1
BP	GO:0071467	cellular response to pH	1/127	21/17666	0.140668	0.331962	ENSRNOG00000007982	Slc9a1	1
BP	GO:1903131	mononuclear cell differentiation	1/127	21/17666	0.140668	0.331962	ENSRNOG00000036828	Pde1b	1
BP	GO:1903861	positive regulation of dendrite extension	1/127	21/17666	0.140668	0.331962	ENSRNOG00000023077	Cpne9	1
BP	GO:1990126	retrograde transport, endosome to plasma membrane	1/127	21/17666	0.140668	0.331962	ENSRNOG00000003603	Arhgap44	1
BP	GO:2000831	regulation of steroid hormone secretion	1/127	21/17666	0.140668	0.331962	ENSRNOG00000012703	Crh	1
BP	GO:0006814	sodium ion transport	3/127	181/17666	0.141738	0.334097	ENSRNOG00000053122/ENSRNOG00000016684/ENSRNOG00000007982	Scn1a/Wnk2/Slc9a1	3
BP	GO:0016485	protein processing	3/127	182/17666	0.143402	0.337308	ENSRNOG00000011526/ENSRNOG00000005438/ENSRNOG00000013195	Pcsk6/Pcsk2/Ruvbl1	3
BP	GO:0051047	positive regulation of secretion	5/127	384/17666	0.143435	0.337308	ENSRNOG00000030404/ENSRNOG00000021229/ENSRNOG00000012703/ENSRNOG00000011824/ENSRNOG00000011145	Arrb1/Avp/Crh/Trh/Crhr2	5
[truncated: 1,768 more rows]

## Sheet: CEA node mRNA_KEGG enrich
KEGGID	Description	GeneRatio	BgRatio	pvalue	padj	geneID	geneName	keggID	Count
[truncated: 94 more rows]

## Sheet: PVN node mRNA_KEGG enrich
KEGGID	Description	GeneRatio	BgRatio	pvalue	padj	geneID	geneName	keggID	Count
[truncated: 159 more rows]
