# Supplementary material for: Electroacupuncture alleviates perioperative hypothalamus-pituitary-adrenal axis dysfunction via circRNA-miRNA-mRNA networks
Source: Front Mol Neurosci. 2023 Jan 25;16:1115569. doi: 10.3389/fnmol.2023.1115569 (PMC9905746; doi:10.3389/fnmol.2023.1115569)
Supplement: Supplementary file 2 [file Data_Sheet_2.ZIP › Supplementary files/Supplementary S3.xlsx]

## Sheet: 348 Predicted miRNA
Predicted miRNA
novel_331
novel_381
novel_482
novel_499
novel_691
rno-miR-298-5p
rno-miR-330-3p
rno-miR-3557-3p
rno-miR-3594-5p
rno-miR-6328
novel_296
novel_440
novel_601
rno-miR-134-3p
rno-miR-17-1-3p
rno-miR-1956-5p
rno-miR-204-3p
rno-miR-370-3p
rno-miR-6318
rno-miR-6332
novel_1041
novel_1232
novel_330
novel_378
novel_485
novel_557
novel_607
novel_646
novel_964
rno-miR-342-3p
rno-miR-351-3p
rno-miR-3541
rno-miR-3583-3p
rno-miR-423-5p
rno-miR-504
novel_1070
novel_1078
novel_1094
novel_436
rno-let-7b-5p
novel_264
novel_812
novel_889
rno-miR-665
novel_1076
novel_325
novel_358
rno-miR-187-3p
rno-miR-339-5p
rno-miR-5132-3p
rno-miR-6315
novel_373
novel_590
novel_789
novel_826
rno-miR-1224
rno-miR-5132-5p
rno-miR-667-5p
novel_1057
novel_240
novel_251
novel_397
novel_421
novel_556
novel_779
novel_801
rno-let-7a-2-3p
rno-let-7g-3p
rno-miR-331-3p
rno-miR-351-5p
rno-miR-3562
rno-miR-361-3p
rno-miR-378a-5p
rno-miR-449c-5p
rno-miR-450b-3p
rno-miR-615
rno-miR-6323
rno-miR-760-5p
novel_1107
novel_340
novel_321
novel_420
novel_639
rno-miR-181b-5p
rno-miR-181d-5p
rno-miR-187-5p
rno-miR-146a-5p
rno-miR-146b-5p
rno-miR-185-5p
rno-miR-455-3p
rno-miR-760-3p
novel_285
novel_353
novel_900
novel_909
novel_917
rno-miR-128-2-5p
rno-miR-130b-5p
rno-miR-140-3p
rno-miR-3085
rno-miR-326-3p
rno-miR-343
rno-miR-344g
rno-miR-3547
rno-miR-3552
rno-miR-483-3p
novel_403
novel_462
novel_510
novel_1079
novel_543
novel_597
novel_819
rno-miR-125a-5p
rno-miR-125b-5p
rno-miR-1956-3p
rno-miR-664-1-5p
rno-miR-664-2-5p
novel_671
rno-miR-485-5p
novel_526
novel_910
rno-miR-365-5p
novel_1139
novel_483
novel_929
rno-miR-493-3p
novel_811
rno-let-7i-5p
novel_630
novel_384
rno-miR-6216
novel_1197
novel_572
rno-miR-3577
rno-miR-150-3p
rno-miR-192-3p
novel_627
novel_786
rno-miR-25-5p
rno-miR-3473
rno-miR-6215
novel_584
novel_598
novel_936
novel_958
rno-miR-128-1-5p
rno-miR-18a-3p
rno-miR-30c-1-3p
rno-miR-30c-2-3p
rno-miR-412-5p
rno-miR-296-3p
novel_586
novel_695
novel_842
rno-miR-329-3p
rno-miR-702-3p
novel_1111
novel_297
novel_366
novel_398
novel_583
novel_656
novel_792
novel_853
novel_928
rno-miR-1188-5p
rno-miR-133a-3p
rno-miR-133b-3p
rno-miR-27a-5p
rno-miR-330-5p
rno-miR-3593-5p
rno-miR-874-3p
rno-miR-92a-3p
novel_1026
rno-miR-328a-3p
rno-miR-328b-3p
novel_551
novel_563
rno-miR-466b-3p
novel_1185
novel_681
rno-miR-214-3p
rno-miR-326-5p
rno-miR-328a-5p
rno-miR-702-5p
rno-miR-708-5p
rno-miR-877
rno-miR-324-3p
rno-miR-802-3p
rno-miR-3102
rno-miR-540-3p
rno-miR-149-3p
novel_289
rno-miR-3573-3p
novel_1186
novel_652
novel_874
rno-miR-107-5p
novel_745
rno-miR-3542
rno-miR-320-3p
rno-miR-493-5p
novel_506
rno-miR-105
rno-miR-291a-3p
novel_1023
novel_1036
novel_692
novel_844
rno-miR-501-5p
rno-miR-92b-3p
rno-miR-17-5p
rno-miR-20a-5p
rno-miR-24-1-5p
rno-miR-24-2-5p
rno-miR-25-3p
rno-miR-3548
novel_1032
novel_304
novel_322
novel_795
rno-miR-497-5p
novel_655
novel_763
rno-miR-93-3p
novel_1142
rno-miR-106b-3p
rno-miR-532-3p
novel_626
rno-miR-125a-3p
rno-miR-3569
rno-miR-871-5p
novel_1001
novel_234
novel_266
novel_423
rno-miR-103-1-5p
rno-miR-1188-3p
rno-miR-133c
novel_940
novel_943
rno-miR-199a-5p
rno-miR-3072
rno-miR-3099
novel_1007
novel_1119
rno-miR-92b-5p
novel_1013
novel_379
rno-miR-383-3p
novel_634
novel_1174
novel_342
rno-miR-150-5p
rno-miR-210-5p
rno-miR-3543
novel_1165
rno-miR-31a-5p
novel_957
novel_527
rno-miR-540-5p
rno-miR-667-3p
novel_546
rno-miR-205
rno-miR-346
rno-miR-349
rno-miR-3550
rno-miR-503-3p
rno-miR-770-3p
novel_995
rno-miR-3564
novel_476
novel_840
novel_1123
novel_668
novel_767
novel_850
rno-miR-362-3p
rno-miR-874-5p
novel_298
novel_602
rno-miR-222-3p
novel_1108
rno-miR-7578
novel_1059
novel_1216
novel_654
novel_948
rno-miR-138-5p
novel_1095
novel_347
rno-miR-879-5p
rno-miR-153-5p
rno-miR-764-3p
novel_800
rno-miR-222-5p
novel_1055
novel_1067
rno-miR-128-3p
rno-miR-27a-3p
rno-miR-27b-3p
rno-miR-28-3p
rno-miR-3586-3p
novel_915
novel_468
rno-miR-1843a-5p
novel_937
novel_410
novel_993
novel_863
rno-miR-23b-5p
rno-miR-127-5p
rno-miR-207
rno-miR-337-3p
novel_1022
rno-miR-211-3p
rno-miR-17-2-3p
rno-miR-3084a-3p
rno-miR-329-5p
rno-miR-488-5p
novel_505
novel_739
rno-miR-490-3p
novel_470
novel_508
rno-miR-145-5p
rno-miR-673-5p
rno-miR-193a-5p
rno-miR-3075
rno-miR-881-3p
novel_392
rno-miR-130a-5p
rno-miR-193b-5p
rno-miR-221-3p
rno-miR-194-3p
rno-miR-485-3p
rno-miR-671
novel_785
novel_1034
novel_422
novel_934
novel_430
rno-miR-1306-5p
rno-miR-336-5p
rno-miR-674-5p
novel_1199
rno-miR-497-3p

## Sheet: 140 DEmiRNAs
sRNA	PVNHT_readcount	PVNNC_readcount	log2FoldChange	pval	padj	target_geneid	Name	Description
rno-miR-410-3p	4296.76	3485.73	0.29882	0.0004476	0.020589	--	--	--
rno-miR-22-3p	7145.64	5707.72	0.31883	0.0011516	0.046352	ENSRNOG00000000661&&ENSRNOG00000000779&&ENSRNOG00000000826&&ENSRNOG00000000831&&ENSRNOG00000001172&&ENSRNOG00000001357&&ENSRNOG00000001874&&ENSRNOG00000003186&&ENSRNOG00000005765&&ENSRNOG00000005766&&ENSRNOG00000006578&&ENSRNOG00000007437&&ENSRNOG00000007561&&ENSRNOG00000007613&&ENSRNOG00000008596&&ENSRNOG00000008891&&ENSRNOG00000009090&&ENSRNOG00000009264&&ENSRNOG00000009596&&ENSRNOG00000011382&…	Hps4 && Znrd1 && Flot1 && Gtf2h4 && Rnf10 && Mblac1 && Slc7a4 && Anks3 && Ap4s1 && Tbc1d20 && Odf1 && Irf5 && Glb1l2 && C1qtnf5 && Ttll9 && Ift20 && Dad1 && Erc1 && LOC103689945 && Wdr33 && Rmdn3 && Car7 && Bin1 && Ints9 && Ift46 && Epc1 && Spg21 && Map3k12 && Nim1k && Arhgap1 && Hydin && Tab1 && Cltb && LOC100911615 && Aaed1 && Ipo4 && Lmna && Sufu && Mrps12 && Stn1 && Ppp2r5b && Bop1 && Msl2 &&…	HPS4, biogenesis of lysosomal organelles complex 3 subunit 2 [Source:RGD Symbol;Acc:1308070] && zinc ribbon domain containing 1 [Source:RGD Symbol;Acc:1303114] && flotillin 1 [Source:RGD Symbol;Acc:70991] && general transcription factor 2H subunit 4 [Source:RGD Symbol;Acc:1303309] && ring finger protein 10 [Source:RGD Symbol;Acc:1309282] && metallo-beta-lactamase domain containing 1 [Source:RGD S…
rno-miR-128-3p	112268	78721	0.49137	0.0016265	0.056034	ENSRNOG00000001035&&ENSRNOG00000001211&&ENSRNOG00000001396&&ENSRNOG00000001742&&ENSRNOG00000001962&&ENSRNOG00000004165&&ENSRNOG00000004401&&ENSRNOG00000005023&&ENSRNOG00000005031&&ENSRNOG00000006889&&ENSRNOG00000007283&&ENSRNOG00000007850&&ENSRNOG00000008082&&ENSRNOG00000008257&&ENSRNOG00000008312&&ENSRNOG00000011162&&ENSRNOG00000011981&&ENSRNOG00000014815&&ENSRNOG00000016225&&ENSRNOG00000016491&…	Gtf2h3 && Gatd3a && Mospd3 && Clcn2 && Fam3b && Prkd1 && Mrpl13 && Agr2 && Surf6 && Ambp && Erlec1 && Mok && Rgs6 && Mfap2 && Stra6 && Smco4 && Slc39a13 && Myoz2 && Fgd3 && Fam110d && Fam83f && Phf7 && Phgdh && Rhot2 && Cope && Ech1 && RGD1565059 && Rab20 && L3mbtl2 && Lcn9 && Fcar && Etnk2 && Zfp251 && Tf && Swt1 && Gatd1 && LOC108348101 && Nfatc3 && Aff1-as1 && Leng1	general transcription factor IIH subunit 3 [Source:RGD Symbol;Acc:1305494] && glutamine amidotransferase like class 1 domain containing 3A [Source:RGD Symbol;Acc:1303003] && motile sperm domain containing 3 [Source:RGD Symbol;Acc:1304973] && chloride voltage-gated channel 2 [Source:RGD Symbol;Acc:2361] && family with sequence similarity 3, member B [Source:RGD Symbol;Acc:1311662] && protein kinas…
rno-miR-380-3p	5468.61	4512.91	0.27355	0.0021817	0.056034	ENSRNOG00000011521&&ENSRNOG00000013572&&ENSRNOG00000016731&&ENSRNOG00000020779&&ENSRNOG00000036829	Filip1 && Lxn && Tpm2 && Kcna7 && Nckap1l	filamin A interacting protein 1 [Source:RGD Symbol;Acc:628597] && latexin [Source:RGD Symbol;Acc:68361] && tropomyosin 2 [Source:RGD Symbol;Acc:1559479] && potassium voltage-gated channel subfamily A member 7 [Source:RGD Symbol;Acc:1309632] && NCK associated protein 1 like [Source:RGD Symbol;Acc:1312032]
rno-miR-30b-5p	6855.3	3905.27	0.72874	0.002372	0.056034	ENSRNOG00000000848&&ENSRNOG00000007629&&ENSRNOG00000010841&&ENSRNOG00000012817&&ENSRNOG00000015948&&ENSRNOG00000016813&&ENSRNOG00000017509&&ENSRNOG00000018122&&ENSRNOG00000027564&&ENSRNOG00000032508&&ENSRNOG00000049988&&ENSRNOG00000062285	Gpank1 && Sf3a3 && Col8a2 && Lrrc17 && Slc1a5 && Tia1 && Eed && Tspan17 && Tsga10ip && Acot5 && Mbtd1 && Pou5f2	G patch domain and ankyrin repeats 1 [Source:RGD Symbol;Acc:1303304] && splicing factor 3a, subunit 3 [Source:RGD Symbol;Acc:1308726] && collagen type VIII alpha 2 chain [Source:RGD Symbol;Acc:1305182] && leucine rich repeat containing 17 [Source:RGD Symbol;Acc:1560165] && solute carrier family 1 member 5 [Source:RGD Symbol;Acc:708512] && TIA1 cytotoxic granule-associated RNA binding protein [Sou…
rno-miR-139-5p	23637.6	17724.9	0.40329	0.0024211	0.056034	ENSRNOG00000000777&&ENSRNOG00000002232&&ENSRNOG00000002898&&ENSRNOG00000002922&&ENSRNOG00000003332&&ENSRNOG00000004534&&ENSRNOG00000004698&&ENSRNOG00000006228&&ENSRNOG00000006356&&ENSRNOG00000006432&&ENSRNOG00000007988&&ENSRNOG00000008869&&ENSRNOG00000008939&&ENSRNOG00000010224&&ENSRNOG00000010902&&ENSRNOG00000011096&&ENSRNOG00000011171&&ENSRNOG00000011308&&ENSRNOG00000012162&&ENSRNOG00000012573&…	RT1-S3 && Aff1 && Nme7 && Adora2b && Nt5m && Spdya && Cd244 && Pdia4 && RGD1562229 && Trnt1 && Timm22 && Ppp1r9a && Nxph1 && Rab30 && Eloa && LOC688583 && Rims3 && Uhrf2 && Mpdu1 && Dlgap2 && Spata25 && Arhgap1 && Casp2 && Cnp && Otud4 && Pdcd1 && Atg16l2 && Ackr3 && Lamtor1 && Lgals7 && Atl3 && Mrap && Cntrl && Pnpla5 && Frem1 && Rtel1 && Sox5 && Klhl1 && Zfp605 && Ffar3 && LOC100911581 && B3gat…	RT1 class Ib, locus S3 [Source:RGD Symbol;Acc:735037] && AF4/FMR2 family, member 1 [Source:RGD Symbol;Acc:1307940] && NME/NM23 family member 7 [Source:RGD Symbol;Acc:619880] && adenosine A2B receptor [Source:RGD Symbol;Acc:2050] && 5',3'-nucleotidase, mitochondrial [Source:RGD Symbol;Acc:1309622] && speedy/RINGO cell cycle regulator family member A [Source:RGD Symbol;Acc:621730] && CD244 molecule…
rno-miR-34a-5p	2666.9	1902.74	0.4652	0.0044928	0.080371	ENSRNOG00000000068&&ENSRNOG00000000129&&ENSRNOG00000000231&&ENSRNOG00000000466&&ENSRNOG00000000693&&ENSRNOG00000000697&&ENSRNOG00000000780&&ENSRNOG00000000962&&ENSRNOG00000000983&&ENSRNOG00000000989&&ENSRNOG00000001004&&ENSRNOG00000001091&&ENSRNOG00000001126&&ENSRNOG00000001149&&ENSRNOG00000001567&&ENSRNOG00000001710&&ENSRNOG00000001715&&ENSRNOG00000001890&&ENSRNOG00000003098&&ENSRNOG00000003163&…	Ppp2r5a && Phf24 && Kctd17 && Hsd17b8 && Svop && Coro1c && Ppp1r11 && Slc15a4 && Zfp394 && Bud31 && Ncor2 && Hip1r && Fbxw8 && Pxn && Krtap14 && Abcf3 && Ece2 && Txnrd2 && Prom1 && Sdhc && Fmnl1 && Map3k14 && Capn8 && Jpt1 && Nono && Rgs9 && Grip1 && Tmem94 && Coro7 && Arhgap30 && Eml5 && Fbxw9 && Lgr5 && Cep131 && E2f6 && Aurka && Muc15 && Smc6 && Scn3a && C1qtnf7 && Tbc1d25 && LOC100125367 && P…	protein phosphatase 2, regulatory subunit B', alpha [Source:RGD Symbol;Acc:1308022] && PHD finger protein 24 [Source:RGD Symbol;Acc:1559864] && potassium channel tetramerization domain containing 17 [Source:RGD Symbol;Acc:1311154] && hydroxysteroid (17-beta) dehydrogenase 8 [Source:RGD Symbol;Acc:1303158] && SV2 related protein [Source:RGD Symbol;Acc:620277] && coronin 1C [Source:RGD Symbol;Acc:1…
rno-miR-3543	25923.6	21987.7	0.23475	0.0059618	0.092441	ENSRNOG00000000989&&ENSRNOG00000001484&&ENSRNOG00000002246&&ENSRNOG00000003456&&ENSRNOG00000003497&&ENSRNOG00000003806&&ENSRNOG00000004466&&ENSRNOG00000005124&&ENSRNOG00000005151&&ENSRNOG00000005362&&ENSRNOG00000005719&&ENSRNOG00000007801&&ENSRNOG00000008074&&ENSRNOG00000008416&&ENSRNOG00000008466&&ENSRNOG00000008584&&ENSRNOG00000009208&&ENSRNOG00000009596&&ENSRNOG00000009739&&ENSRNOG00000010224&…	Bud31 && Castor2 && Slc30a9 && Actrt1 && Thoc6 && Gpr65 && Fam210b && Plekhh2 && Dync2li1 && Rab3ip && Emc4 && R3hdm2 && Cyp11a1 && Gimap5 && Lbx2 && Rnaseh1 && Pibf1 && LOC103689945 && Washc5 && Rab30 && Prag1 && Aadat && Fbxo10 && Aspg && Clec4f && Ppp4r1 && Sf3b5 && Tjp2 && Galnt1 && Fgd3 && Ciapin1 && Slc18b1 && Slc12a7 && Nt5c3b && Eif5a && Apobr && Cd14 && Crat && Nectin2 && Syt3 && Vwf && …	BUD31 homolog [Source:RGD Symbol;Acc:621103] && cytosolic arginine sensor for mTORC1 subunit 2 [Source:RGD Symbol;Acc:1304672] && solute carrier family 30 member 9 [Source:RGD Symbol;Acc:1593180] && actin-related protein T1 [Source:RGD Symbol;Acc:1359559] && THO complex 6 [Source:RGD Symbol;Acc:708553] && G-protein coupled receptor 65 [Source:RGD Symbol;Acc:1311832] && family with sequence simila…
rno-miR-434-3p	25923.6	21987.7	0.23475	0.0059618	0.092441	ENSRNOG00000019596&&ENSRNOG00000024144&&ENSRNOG00000031222&&ENSRNOG00000038291	Smg9 && Cdipt && RGD1561327 && Lrrc63	SMG9 nonsense mediated mRNA decay factor [Source:RGD Symbol;Acc:1309888] && CDP-diacylglycerol--inositol 3-phosphatidyltransferase [Source:RGD Symbol;Acc:620576] && similar to melanoma antigen family A, 10 [Source:RGD Symbol;Acc:1561327] && leucine rich repeat containing 63 [Source:RGD Symbol;Acc:1559507]
rno-let-7b-5p	12705	11183.2	0.18272	0.0063032	0.092441	ENSRNOG00000000098&&ENSRNOG00000001415&&ENSRNOG00000003629&&ENSRNOG00000004591&&ENSRNOG00000005575&&ENSRNOG00000005729&&ENSRNOG00000006551&&ENSRNOG00000007097&&ENSRNOG00000007654&&ENSRNOG00000008951&&ENSRNOG00000009440&&ENSRNOG00000009545&&ENSRNOG00000009712&&ENSRNOG00000010665&&ENSRNOG00000011208&&ENSRNOG00000011713&&ENSRNOG00000012337&&ENSRNOG00000012954&&ENSRNOG00000013564&&ENSRNOG00000013783&…	Rnf115 && Ap1s1 && Nvl && Alg12 && Abi3 && Palm3 && Dcaf15 && Gpatch3 && Lrig3 && Rasl10a && Gucy1b2 && Polr1a && Gale && Ccr7 && Rapsn && LOC691113 && Pde1c && Eefsec && Dok3 && Efhd2 && Zdhhc12 && Sh3bgrl3 && Galnt1 && Sema4c && Ngf && Duox2 && P2rx1 && Pqlc2 && Ercc2 && Apbb3 && Adam8 && B3gnt7 && Pld3 && Leng8 && Arv1 && Cln3 && Pc && Arhgef2 && Cideb && Pafah1b3 && Nme6 && Gpr137 && Shld1 &&…	ring finger protein 115 [Source:RGD Symbol;Acc:1305315] && adaptor related protein complex 1 subunit sigma 1 [Source:RGD Symbol;Acc:1305911] && nuclear VCP-like [Source:RGD Symbol;Acc:1311270] && ALG12, alpha-1,6-mannosyltransferase [Source:RGD Symbol;Acc:1304826] && ABI family, member 3 [Source:RGD Symbol;Acc:1311794] && paralemmin 3 [Source:RGD Symbol;Acc:2323602] && DDB1 and CUL4 associated fa…
rno-miR-329-3p	3671.79	2625.82	0.45879	0.0092738	0.12442	ENSRNOG00000000974&&ENSRNOG00000002420&&ENSRNOG00000004145&&ENSRNOG00000007607&&ENSRNOG00000008037&&ENSRNOG00000008564&&ENSRNOG00000008746&&ENSRNOG00000008806&&ENSRNOG00000008924&&ENSRNOG00000009646&&ENSRNOG00000010765&&ENSRNOG00000010859&&ENSRNOG00000012162&&ENSRNOG00000012841&&ENSRNOG00000015980&&ENSRNOG00000016254&&ENSRNOG00000017290&&ENSRNOG00000017731&&ENSRNOG00000017915&&ENSRNOG00000018853&…	Zfp358 && Zc3h7a && Prorsd1 && Nr4a1 && Tmed1 && Tmem222 && Dtd1 && Clip4 && Arhgef12 && Nyx && Vcl && Zyg11b && Mpdu1 && Alg11 && Dclre1c && Sema4c && Zfp335 && Agpat4 && Dvl2 && Slc28a3 && Sgta && Vegfb && Tmem201 && Rgs3 && Rmdn1 && Usp7 && Prr30 && Rnase9 && Chmp4bl1 && Fosb && Mef2a && Teddm1 && Mphosph6 && Stambpl1 && Gpx5 && Prr12 && Taf9b	zinc finger protein 358 [Source:RGD Symbol;Acc:1310416] && zinc finger CCCH type containing 7 A [Source:RGD Symbol;Acc:1311225] && prolyl-tRNA synthetase associated domain containing 1 [Source:RGD Symbol;Acc:1308179] && nuclear receptor subfamily 4, group A, member 1 [Source:RGD Symbol;Acc:620029] && transmembrane p24 trafficking protein 1 [Source:RGD Symbol;Acc:1311679] && transmembrane protein …
novel_854	122.877	85.2026	0.48786	0.010267	NA	ENSRNOG00000001099&&ENSRNOG00000001284&&ENSRNOG00000001454&&ENSRNOG00000002061&&ENSRNOG00000003841&&ENSRNOG00000007084&&ENSRNOG00000008597&&ENSRNOG00000008845&&ENSRNOG00000011435&&ENSRNOG00000014869&&ENSRNOG00000015614&&ENSRNOG00000015914&&ENSRNOG00000016361&&ENSRNOG00000018342&&ENSRNOG00000020425&&ENSRNOG00000020441&&ENSRNOG00000022307&&ENSRNOG00000024338&&ENSRNOG00000033164&&ENSRNOG00000043182&…	Rbak && Uncx && Eif4h && Ptpn13 && Kcnh1 && March10 && Tada3 && Pdrg1 && Osbpl10 && Wdr31 && Ppp1r16b && U2af2 && Plcd4 && Ctif && Stim1 && Wnk4 && Acap3 && LOC690276 && Cyp2b3 && Sept6 && Tmem234 && RGD1564664	RB-associated KRAB zinc finger [Source:RGD Symbol;Acc:1562875] && UNC homeobox [Source:RGD Symbol;Acc:69361] && eukaryotic translation initiation factor 4H [Source:RGD Symbol;Acc:1359222] && protein tyrosine phosphatase, non-receptor type 13 [Source:RGD Symbol;Acc:1563360] && potassium voltage-gated channel subfamily H member 1 [Source:RGD Symbol;Acc:68398] && membrane associated ring-CH-type fin…
rno-miR-204-3p	128.408	89.2958	0.4921	0.010327	NA	ENSRNOG00000000201&&ENSRNOG00000000221&&ENSRNOG00000000299&&ENSRNOG00000000417&&ENSRNOG00000000465&&ENSRNOG00000000474&&ENSRNOG00000000483&&ENSRNOG00000000485&&ENSRNOG00000000774&&ENSRNOG00000000847&&ENSRNOG00000000866&&ENSRNOG00000000900&&ENSRNOG00000001011&&ENSRNOG00000001039&&ENSRNOG00000001057&&ENSRNOG00000001165&&ENSRNOG00000001224&&ENSRNOG00000001225&&ENSRNOG00000001274&&ENSRNOG00000001297&…	Gsta5 && Abhd5 && Foxo3 && Numa1 && Slc39a7 && Rgl2 && Syngap1 && Bak1 && Gabbr1 && Csnk2b && Rbmx && Tpst1 && Rflna && Eif2b1 && Ctxn1 && Tmprss3 && Itgb2 && Fam207a && Vps29 && Prmt2 && Limk1 && Tbp && Snrpa && Ydjc && Aldh3a2 && Eftud2 && Cacna1e && Srr && Optc && Kif19 && Psmd12 && Nudt16l1 && C1qtnf1 && Mpv17l && Chad && Acsf2 && Nt5m && Adora1 && Tom1l2 && Med12 && Ikzf1 && Prpf39 && Kcng3 …	glutathione S-transferase alpha 5 [Source:RGD Symbol;Acc:1593189] && abhydrolase domain containing 5 [Source:RGD Symbol;Acc:1303237] && forkhead box O3 [Source:RGD Symbol;Acc:1309196] && nuclear mitotic apparatus protein 1 [Source:RGD Symbol;Acc:1308777] && solute carrier family 39 member 7 [Source:RGD Symbol;Acc:1593280] && ral guanine nucleotide dissociation stimulator-like 2 [Source:RGD Symbol…
rno-miR-547-3p	95.5694	57.4913	0.63565	0.011401	NA	ENSRNOG00000002972&&ENSRNOG00000011543&&ENSRNOG00000011842	Spata46 && Fam118b && Asic5	spermatogenesis associated 46 [Source:RGD Symbol;Acc:1565283] && family with sequence similarity 118, member B [Source:RGD Symbol;Acc:1307173] && acid sensing ion channel subunit family member 5 [Source:RGD Symbol;Acc:69295]
rno-miR-29a-3p	41302.3	34107.2	0.27095	0.011558	0.13291	ENSRNOG00000002267&&ENSRNOG00000004207&&ENSRNOG00000010257&&ENSRNOG00000011307&&ENSRNOG00000011976&&ENSRNOG00000012671&&ENSRNOG00000014872&&ENSRNOG00000017220&&ENSRNOG00000017788&&ENSRNOG00000017838&&ENSRNOG00000019247&&ENSRNOG00000019634&&ENSRNOG00000019956&&ENSRNOG00000021176&&ENSRNOG00000021312&&ENSRNOG00000022533&&ENSRNOG00000023799&&ENSRNOG00000025001&&ENSRNOG00000027924&&ENSRNOG00000032441&…	Chic2 && Eml5 && Cuedc1 && Slmap && Nudt7 && Gan && Sec24d && Tcirg1 && Katnal2 && Gmcl1 && Plekhj1 && Eif4e2 && Kdm4a && Mtmr11 && Dnaaf5 && Micall2 && Pak1ip1 && Pcolce && Fam83g && Pan2 && Plk5 && Nmrk2 && Myl6 && AC136588.3	cysteine-rich hydrophobic domain 2 [Source:RGD Symbol;Acc:1309278] && echinoderm microtubule associated protein like 5 [Source:RGD Symbol;Acc:1303275] && CUE domain containing 1 [Source:RGD Symbol;Acc:1304861] && sarcolemma associated protein [Source:RGD Symbol;Acc:1307674] && nudix hydrolase 7 [Source:RGD Symbol;Acc:1306719] && gigaxonin [Source:RGD Symbol;Acc:1307766] && SEC24 homolog D, COPII …
rno-miR-551b-3p	278.079	212.458	0.37707	0.013119	0.14081	ENSRNOG00000002309&&ENSRNOG00000003365&&ENSRNOG00000004794&&ENSRNOG00000009982&&ENSRNOG00000010516&&ENSRNOG00000010572&&ENSRNOG00000012939&&ENSRNOG00000013042&&ENSRNOG00000013813&&ENSRNOG00000014202&&ENSRNOG00000016033&&ENSRNOG00000018952&&ENSRNOG00000020441&&ENSRNOG00000020884&&ENSRNOG00000022640&&ENSRNOG00000023497&&ENSRNOG00000027582&&ENSRNOG00000032561&&ENSRNOG00000037483&&ENSRNOG00000045926&…	Hlx && Cadm3 && Rtn1 && Pnp && Plau && Pus7 && Abca7 && Htr1b && Ubtd1 && Snx20 && Endog && Sema3g && Wnk4 && Cd6 && AABR07003235.1 && Foxe1 && Dpysl4 && Slc52a2 && Ep400 && Lrrc45 && Reep2 && Rd3 && AC094348.3 && RGD1564664 && Fkbp8	H2.0-like homeobox [Source:RGD Symbol;Acc:1311961] && cell adhesion molecule 3 [Source:RGD Symbol;Acc:1307035] && reticulon 1 [Source:RGD Symbol;Acc:620986] && purine nucleoside phosphorylase [Source:RGD Symbol;Acc:1597189] && plasminogen activator, urokinase [Source:RGD Symbol;Acc:3343] && pseudouridylate synthase 7 [Source:RGD Symbol;Acc:1307054] && ATP binding cassette subfamily A member 7 [So…
rno-miR-455-5p	2910.78	2337.94	0.30658	0.016653	0.16121	ENSRNOG00000000981&&ENSRNOG00000002680&&ENSRNOG00000004168&&ENSRNOG00000004373&&ENSRNOG00000007639&&ENSRNOG00000010868&&ENSRNOG00000016973&&ENSRNOG00000017027&&ENSRNOG00000020199&&ENSRNOG00000020897&&ENSRNOG00000047768&&ENSRNOG00000053893&&ENSRNOG00000056984&&ENSRNOG00000062030	Scarb1 && Lamc1 && Slc35e4 && Ddx39a && C8b && Rims4 && Tmem242 && Adam2 && RGD1311517 && Prpf19 && Lamb2 && Opn4 && Baz2b && Cers1	scavenger receptor class B, member 1 [Source:RGD Symbol;Acc:2302] && laminin subunit gamma 1 [Source:RGD Symbol;Acc:621052] && solute carrier family 35, member E4 [Source:RGD Symbol;Acc:708484] && DExD-box helicase 39A [Source:RGD Symbol;Acc:619920] && complement C8 beta chain [Source:RGD Symbol;Acc:2239] && regulating synaptic membrane exocytosis 4 [Source:RGD Symbol;Acc:628695] && transmembrane…
rno-miR-365-3p	165.293	98.7768	0.64838	0.016944	NA	ENSRNOG00000001806&&ENSRNOG00000003280&&ENSRNOG00000005358&&ENSRNOG00000006776&&ENSRNOG00000007484&&ENSRNOG00000011858&&ENSRNOG00000017548&&ENSRNOG00000020579&&ENSRNOG00000037146	Fetub && Grin2c && Pmm1 && Smyd1 && Ehf && Unc5d && Fam53a && Col7a1 && Ctxn2	fetuin B [Source:RGD Symbol;Acc:69293] && glutamate ionotropic receptor NMDA type subunit 2C [Source:RGD Symbol;Acc:2739] && phosphomannomutase 1 [Source:RGD Symbol;Acc:1310897] && SET and MYND domain containing 1 [Source:RGD Symbol;Acc:1305105] && ets homologous factor [Source:RGD Symbol;Acc:1310282] && unc-5 netrin receptor D [Source:RGD Symbol;Acc:1309245] && family with sequence similarity 53…
rno-miR-3576	1136.73	871.311	0.36913	0.017023	0.16121	ENSRNOG00000000201&&ENSRNOG00000009646&&ENSRNOG00000010023&&ENSRNOG00000011528&&ENSRNOG00000012841&&ENSRNOG00000014098&&ENSRNOG00000020980&&ENSRNOG00000021268&&ENSRNOG00000025484&&ENSRNOG00000030775&&ENSRNOG00000036841&&ENSRNOG00000046763&&ENSRNOG00000050321	Gsta5 && Nyx && Slc33a1 && Alg14 && Alg11 && Pold2 && AABR07006278.1 && Shld1 && Tmem177 && Adarb2 && Cbx5 && Adssl1 && Zzz3	glutathione S-transferase alpha 5 [Source:RGD Symbol;Acc:1593189] && nyctalopin [Source:RGD Symbol;Acc:1561300] && solute carrier family 33 member 1 [Source:RGD Symbol;Acc:620653] && ALG14, UDP-N-acetylglucosaminyltransferase subunit [Source:RGD Symbol;Acc:1312003] && ALG11, alpha-1,2-mannosyltransferase [Source:RGD Symbol;Acc:1564725] && DNA polymerase delta 2, accessory subunit [Source:RGD Symb…
rno-miR-539-5p	1136.73	871.311	0.36913	0.017023	0.16121	ENSRNOG00000000258&&ENSRNOG00000001311&&ENSRNOG00000004473&&ENSRNOG00000008012&&ENSRNOG00000008421&&ENSRNOG00000011901&&ENSRNOG00000014872&&ENSRNOG00000019455&&ENSRNOG00000023816&&ENSRNOG00000029762&&ENSRNOG00000048981&&ENSRNOG00000050252	Prmt7 && Rab36 && Ppargc1a && Abcb1b && Klhl5 && Rrad && Sec24d && Ap4b1 && Aph1a && Acr && Ahsa1 && LOC100911668	protein arginine methyltransferase 7 [Source:RGD Symbol;Acc:1304869] && RAB36, member RAS oncogene family [Source:RGD Symbol;Acc:1596098] && PPARG coactivator 1 alpha [Source:RGD Symbol;Acc:620925] && ATP-binding cassette, subfamily B (MDR/TAP), member 1B [Source:RGD Symbol;Acc:3318] && kelch-like family member 5 [Source:RGD Symbol;Acc:1309661] && RRAD, Ras related glycolysis inhibitor and calciu…
rno-miR-369-3p	4066.65	3470.19	0.22581	0.018269	0.16808	--	--	--
rno-miR-376a-5p	624.235	509.483	0.28373	0.022222	0.19106	ENSRNOG00000010370&&ENSRNOG00000017946&&ENSRNOG00000061883	Tnip1 && Ctsq && Aqp9	TNFAIP3 interacting protein 1 [Source:RGD Symbol;Acc:1309380] && cathepsin Q [Source:RGD Symbol;Acc:631421] && aquaporin 9 [Source:RGD Symbol;Acc:68433]
rno-miR-384-3p	4863.01	3501.74	0.44323	0.022548	0.19106	--	--	--
rno-miR-3587	8996.2	6398.8	0.45624	0.025611	0.20669	ENSRNOG00000004100&&ENSRNOG00000007041&&ENSRNOG00000009166&&ENSRNOG00000009316&&ENSRNOG00000012801&&ENSRNOG00000015753&&ENSRNOG00000022395&&ENSRNOG00000026634&&ENSRNOG00000031855&&ENSRNOG00000036834&&ENSRNOG00000049964	Trib1 && Abcg2 && Ddx24 && Bmp10 && LOC103690044 && Epn1 && Tnrc6c && Glipr1l1 && Actr3b && Gpr84 && Gsto2	tribbles pseudokinase 1 [Source:RGD Symbol;Acc:621596] && ATP binding cassette subfamily G member 2 [Source:RGD Symbol;Acc:631345] && DEAD-box helicase 24 [Source:RGD Symbol;Acc:727929] && bone morphogenetic protein 10 [Source:RGD Symbol;Acc:1562986] && glutathione S-transferase omega-2 [Source:RGD Symbol;Acc:9449876] && Epsin 1 [Source:RGD Symbol;Acc:619772] && trinucleotide repeat containing 6C…
rno-miR-29b-3p	8996.11	6399.38	0.4561	0.025676	0.20669	ENSRNOG00000002824&&ENSRNOG00000004207&&ENSRNOG00000009084&&ENSRNOG00000011307&&ENSRNOG00000011678&&ENSRNOG00000012301&&ENSRNOG00000012722&&ENSRNOG00000012868&&ENSRNOG00000017220&&ENSRNOG00000017788&&ENSRNOG00000017838&&ENSRNOG00000019387&&ENSRNOG00000019634&&ENSRNOG00000020860&&ENSRNOG00000023238&&ENSRNOG00000023799&&ENSRNOG00000029260&&ENSRNOG00000030069&&ENSRNOG00000030463&&ENSRNOG00000032009&…	NEWGENE_1559832 && Eml5 && Rpusd3 && Slmap && Wbp4 && Cfap161 && Ppdpf && Uaca && Tcirg1 && Katnal2 && Gmcl1 && Ifi30 && Eif4e2 && Tdrkh && Dgkd && Pak1ip1 && Pitpnm2 && Faim && Faim && LOC499643 && Ulk1 && Rlim && Sh2b1 && AC136588.3	ring finger protein, LIM domain interacting [Source:RGD Symbol;Acc:11393862] && echinoderm microtubule associated protein like 5 [Source:RGD Symbol;Acc:1303275] && RNA pseudouridylate synthase domain containing 3 [Source:RGD Symbol;Acc:1307582] && sarcolemma associated protein [Source:RGD Symbol;Acc:1307674] && WW domain binding protein 4 [Source:RGD Symbol;Acc:620033] && cilia and flagella assoc…
rno-miR-138-1-3p	157.665	108.4	0.50341	0.028314	NA	ENSRNOG00000000095&&ENSRNOG00000000470&&ENSRNOG00000004169&&ENSRNOG00000010021&&ENSRNOG00000013176&&ENSRNOG00000013256&&ENSRNOG00000015603&&ENSRNOG00000016831&&ENSRNOG00000018289&&ENSRNOG00000018293&&ENSRNOG00000018421&&ENSRNOG00000021230&&ENSRNOG00000027057&&ENSRNOG00000029500&&ENSRNOG00000031031&&ENSRNOG00000033508&&ENSRNOG00000036692&&ENSRNOG00000048738&&ENSRNOG00000056156&&ENSRNOG00000058329	Gpr89b && Vps52 && Fzr1 && Isy1 && Far1 && Ric8a && Prkce && Serpinh1 && Park7 && Strip1 && Aen && Ubox5 && Gga3 && Tapbp && Zfp292 && Mink1 && Gcgr && Hdac6 && Maco1 && Prrx2	G protein-coupled receptor 89B [Source:RGD Symbol;Acc:1304837] && VPS52 GARP complex subunit [Source:RGD Symbol;Acc:3618] && fizzy and cell division cycle 20 related 1 [Source:RGD Symbol;Acc:1308713] && ISY1 splicing factor homolog [Source:RGD Symbol;Acc:1307688] && fatty acyl CoA reductase 1 [Source:RGD Symbol;Acc:1306647] && RIC8 guanine nucleotide exchange factor A [Source:RGD Symbol;Acc:72795…
rno-miR-151-5p	456.632	311.236	0.50364	0.029096	0.21789	ENSRNOG00000002781&&ENSRNOG00000003070&&ENSRNOG00000003223&&ENSRNOG00000004980&&ENSRNOG00000010330&&ENSRNOG00000011507&&ENSRNOG00000013428&&ENSRNOG00000014710&&ENSRNOG00000015257&&ENSRNOG00000016257&&ENSRNOG00000016706&&ENSRNOG00000017849&&ENSRNOG00000018886&&ENSRNOG00000019057&&ENSRNOG00000019253&&ENSRNOG00000020583&&ENSRNOG00000021437&&ENSRNOG00000021840&&ENSRNOG00000024139&&ENSRNOG00000028036&…	Kdsr && Pigl && Degs1 && Rangrf && Mark3 && Pick1 && Atp6v0a4 && Prom2 && Coro2b && Cotl1 && Fanca && Apbb3 && Aaed1 && Prkcq && Bcar1 && Fcgrt && AABR07073181.1 && Cped1 && LOC100911456 && Adamts7 && Man2c1 && LOC689065 && Pcyt2 && Eml6 && LOC685699 && LOC100909830 && Thbs1 && LOC100912393 && LOC103690064 && Cd99 && Prmt8	3-ketodihydrosphingosine reductase [Source:RGD Symbol;Acc:1307775] && phosphatidylinositol glycan anchor biosynthesis, class L [Source:RGD Symbol;Acc:620437] && delta(4)-desaturase, sphingolipid 1 [Source:RGD Symbol;Acc:70917] && RAN guanine nucleotide release factor [Source:RGD Symbol;Acc:1563195] && microtubule affinity regulating kinase 3 [Source:RGD Symbol;Acc:619883] && protein interacting w…
rno-miR-3586-3p	456.632	311.236	0.50364	0.029096	0.21789	ENSRNOG00000005235&&ENSRNOG00000010881&&ENSRNOG00000016998&&ENSRNOG00000019328&&ENSRNOG00000020144&&ENSRNOG00000021660&&ENSRNOG00000027767&&ENSRNOG00000033970&&ENSRNOG00000040109	Fam209a && Trak2 && Atxn1 && Phgdh && RGD1310127 && Nprl2 && Slc38a5 && Moap1 && Treml1	family with sequence similarity 209, member A [Source:RGD Symbol;Acc:1307805] && trafficking kinesin protein 2 [Source:RGD Symbol;Acc:620915] && ataxin 1 [Source:RGD Symbol;Acc:3624] && phosphoglycerate dehydrogenase [Source:RGD Symbol;Acc:61987] && similar to cDNA sequence BC017158 [Source:RGD Symbol;Acc:1310127] && NPR2-like, GATOR1 complex subunit [Source:RGD Symbol;Acc:1308927] && solute carr…
rno-let-7i-3p	100.263	74.0558	0.40187	0.034075	NA	ENSRNOG00000003681&&ENSRNOG00000010085&&ENSRNOG00000014098&&ENSRNOG00000014119&&ENSRNOG00000032788	Lct && Cldn10 && Pold2 && Farsb && Dysf	lactase [Source:RGD Symbol;Acc:620823] && claudin 10 [Source:RGD Symbol;Acc:1308027] && DNA polymerase delta 2, accessory subunit [Source:RGD Symbol;Acc:1304954] && phenylalanyl-tRNA synthetase subunit beta [Source:RGD Symbol;Acc:1303210] && dysferlin [Source:RGD Symbol;Acc:1311023]
rno-miR-3084a-3p	26.1153	12.0172	0.7625	0.034844	NA	ENSRNOG00000000040&&ENSRNOG00000000456&&ENSRNOG00000000457&&ENSRNOG00000000556&&ENSRNOG00000000693&&ENSRNOG00000000804&&ENSRNOG00000000894&&ENSRNOG00000000990&&ENSRNOG00000001114&&ENSRNOG00000001156&&ENSRNOG00000001213&&ENSRNOG00000001277&&ENSRNOG00000001658&&ENSRNOG00000002229&&ENSRNOG00000002949&&ENSRNOG00000003452&&ENSRNOG00000003496&&ENSRNOG00000003947&&ENSRNOG00000003983&&ENSRNOG00000004287&…	RGD1304622 && Psmb8 && Tap1 && Nodal && Svop && Mrps18b && Fry && Pdap1 && Wipi2 && Msi1 && Aire && Mafk && Kcnj6 && Adcy5 && Pgs1 && Asb9 && Tbc1d9 && Ntn1 && Pfdn2 && Wdr83 && Pes1 && Ctbp1 && Tbc1d20 && Wnt16 && Zfp9 && En2 && Lif && Zfp746 && Padi1 && Idh3B && Pars2 && Hoxb13 && Rffl && March2 && Ablim2 && Crocc && Gimap5 && Pdlim2 && Krt84 && Sec24c && Lrch1 && Krt8 && Fam124a && Adck2 && Tn…	similar to 6820428L09 protein [Source:RGD Symbol;Acc:1304622] && proteasome subunit beta 8 [Source:RGD Symbol;Acc:3426] && transporter 1, ATP binding cassette subfamily B member [Source:RGD Symbol;Acc:3817] && nodal growth differentiation factor [Source:RGD Symbol;Acc:1305994] && SV2 related protein [Source:RGD Symbol;Acc:620277] && mitochondrial ribosomal protein S18B [Source:RGD Symbol;Acc:1302…
rno-miR-425-5p	5806.68	4612.07	0.31964	0.035153	0.22638	ENSRNOG00000002947&&ENSRNOG00000011841&&ENSRNOG00000013591&&ENSRNOG00000014661&&ENSRNOG00000020185&&ENSRNOG00000020590&&ENSRNOG00000048288	Dpt && Map2 && Tmem9b && Zfp385d && Wdr6 && Adam15 && Taf12	dermatopontin [Source:RGD Symbol;Acc:1307176] && microtubule-associated protein 2 [Source:RGD Symbol;Acc:3044] && TMEM9 domain family, member B [Source:RGD Symbol;Acc:1310775] && zinc finger protein 385D [Source:RGD Symbol;Acc:1359606] && WD repeat domain 6 [Source:RGD Symbol;Acc:1307649] && ADAM metallopeptidase domain 15 [Source:RGD Symbol;Acc:620402] && TATA-box binding protein associated fact…
rno-miR-138-5p	3954.35	2955.5	0.39442	0.038241	0.24144	ENSRNOG00000000495&&ENSRNOG00000000532&&ENSRNOG00000000569&&ENSRNOG00000000804&&ENSRNOG00000000900&&ENSRNOG00000000985&&ENSRNOG00000001213&&ENSRNOG00000001388&&ENSRNOG00000001870&&ENSRNOG00000001878&&ENSRNOG00000002598&&ENSRNOG00000002599&&ENSRNOG00000003510&&ENSRNOG00000003812&&ENSRNOG00000003899&&ENSRNOG00000003915&&ENSRNOG00000004390&&ENSRNOG00000004391&&ENSRNOG00000005178&&ENSRNOG00000005185&…	Uhrf1bp1 && Cmtr1 && Vsir && Mrps18b && Tpst1 && Cpsf4 && Aire && Sds && Lztr1 && Klhl22 && Hnf1b && Grap && Fmo2 && Nlgn3 && Krt14 && Tmem206 && Alx1 && AABR07057436.1 && LOC689081 && Nxph3 && Lrrc10 && Spic && Cacfd1 && Rad18 && Lrp6 && Fam149b1 && Eva1a && Plxnb2 && Ehmt1 && Ccdc134 && Abcb1b && Dus4l && Stra6 && Aqr && Erc1 && Rara && Tnip1 && Nol6 && Copg1 && Abcf2 && Tp53 && Hspa4l && Foxn1…	UHRF1 binding protein 1 [Source:RGD Symbol;Acc:1307264] && cap methyltransferase 1 [Source:RGD Symbol;Acc:1307801] && V-set immunoregulatory receptor [Source:RGD Symbol;Acc:1590938] && mitochondrial ribosomal protein S18B [Source:RGD Symbol;Acc:1302998] && tyrosylprotein sulfotransferase 1 [Source:RGD Symbol;Acc:1308473] && cleavage and polyadenylation specific factor 4 [Source:RGD Symbol;Acc:620…
rno-miR-331-3p	525.466	389.529	0.4043	0.041455	0.25173	ENSRNOG00000000008&&ENSRNOG00000000034&&ENSRNOG00000000048&&ENSRNOG00000000060&&ENSRNOG00000000082&&ENSRNOG00000000130&&ENSRNOG00000000184&&ENSRNOG00000000185&&ENSRNOG00000000288&&ENSRNOG00000000440&&ENSRNOG00000000455&&ENSRNOG00000000463&&ENSRNOG00000000470&&ENSRNOG00000000480&&ENSRNOG00000000499&&ENSRNOG00000000501&&ENSRNOG00000000528&&ENSRNOG00000000536&&ENSRNOG00000000693&&ENSRNOG00000000695&…	Alx4 && Nuak2 && Gak && Cplx1 && Hltf && Dnajb5 && Tmprss6 && Mpst && Scarf2 && Pbx2 && Tap2 && Col11a2 && Vps52 && Phf1 && Tcp11 && Zfp523 && Fgd2 && Mdga1 && Svop && Ssh1 && Gabbr1 && Ier3 && Smurf1 && Eif2b1 && Mmd2 && RGD1311899 && Mafk && Gnaz && Slc8b1 && Gnb2 && Ap1s1 && Gtf2i && Psmg1 && Whrn && Psmd2 && Klhl22 && Cdc7 && Ddx3y && Wfikkn2 && Pgs1 && Lyl1 && Gadd45gip1 && Optc && Dph1 && R…	ALX homeobox 4 [Source:RGD Symbol;Acc:1310201] && NUAK family kinase 2 [Source:RGD Symbol;Acc:1359167] && cyclin G associated kinase [Source:RGD Symbol;Acc:621589] && complexin 1 [Source:RGD Symbol;Acc:70944] && helicase-like transcription factor [Source:RGD Symbol;Acc:1309031] && DnaJ heat shock protein family (Hsp40) member B5 [Source:RGD Symbol;Acc:1307453] && transmembrane serine protease 6 […
rno-miR-145-5p	2915.63	2257.8	0.3498	0.042808	0.25173	ENSRNOG00000000658&&ENSRNOG00000000838&&ENSRNOG00000001414&&ENSRNOG00000001681&&ENSRNOG00000001908&&ENSRNOG00000002542&&ENSRNOG00000002718&&ENSRNOG00000003969&&ENSRNOG00000004179&&ENSRNOG00000004760&&ENSRNOG00000006868&&ENSRNOG00000006961&&ENSRNOG00000007080&&ENSRNOG00000007300&&ENSRNOG00000007338&&ENSRNOG00000008759&&ENSRNOG00000008775&&ENSRNOG00000009022&&ENSRNOG00000009370&&ENSRNOG00000011342&…	Acacb && Lta && Serpine1 && Vps26c && Klhl6 && Heatr6 && Scgb3a1 && Fam20a && Nts && Lars2 && Ube2z && Snrpb && Kif12 && C1qtnf6 && Fbln2 && Csf3r && Lrguk && LOC103692165 && Tbkbp1 && Tdh && Mat1a && Olig3 && Il22ra2 && Arhgef10 && Uap1l1 && Tmem179 && Traf4 && Xpo7 && Cbln2 && Dph5 && St7l && Smoc2 && Wdfy1 && Bmper && Slc27a3 && Ubxn11 && Ticrr && Nol3 && U2af2 && Gprc5b && Catsper4 && Lpin3 &…	acetyl-CoA carboxylase beta [Source:RGD Symbol;Acc:620500] && lymphotoxin alpha [Source:RGD Symbol;Acc:3020] && serpin family E member 1 [Source:RGD Symbol;Acc:3249] && VPS26 endosomal protein sorting factor C [Source:RGD Symbol;Acc:1306879] && kelch-like family member 6 [Source:RGD Symbol;Acc:1307521] && HEAT repeat containing 6 [Source:RGD Symbol;Acc:1566204] && secretoglobin, family 3A, member…
rno-miR-204-5p	6002.43	5299.79	0.17706	0.042869	0.25173	ENSRNOG00000000142&&ENSRNOG00000000414&&ENSRNOG00000000476&&ENSRNOG00000000975&&ENSRNOG00000001367&&ENSRNOG00000001728&&ENSRNOG00000001888&&ENSRNOG00000002364&&ENSRNOG00000003510&&ENSRNOG00000003915&&ENSRNOG00000004641&&ENSRNOG00000004699&&ENSRNOG00000005800&&ENSRNOG00000006002&&ENSRNOG00000007842&&ENSRNOG00000008842&&ENSRNOG00000009299&&ENSRNOG00000009440&&ENSRNOG00000009585&&ENSRNOG00000010005&…	Plxdc2 && Cep85l && Zbtb22 && Mcoln1 && Gpc2 && LOC100909474 && Arvcf && Rnf112 && Fmo2 && Tmem206 && Sstr4 && Fibin && Il1f10 && Stk35 && Aup1 && Cyp4a8 && Adra2c && Gucy1b2 && Tcf20 && Adck2 && Rab30 && Trak2 && Mcc && Lgi3 && Pitx1 && Aqp1 && Nudt18 && Tgfbi && Pkd2l1 && Mmp15 && Maff && Nudt16 && Pip4k2b && Tmub1 && Senp3 && Efhd2 && Comtd1 && Hsd17b2 && Ctsh && Ephb6 && Aamp && Col4a4 && Crt…	plexin domain containing 2 [Source:RGD Symbol;Acc:1305962] && centrosomal protein 85-like [Source:RGD Symbol;Acc:2319745] && zinc finger and BTB domain containing 22 [Source:RGD Symbol;Acc:1359627] && mucolipin 1 [Source:RGD Symbol;Acc:1308953] && glypican 2 [Source:RGD Symbol;Acc:621363] && protein FAM43A-like [Source:RGD Symbol;Acc:6503176] && ARVCF, delta catenin family member [Source:RGD Symb…
rno-miR-3065-5p	2878.58	1944.97	0.50225	0.04378	0.25173	ENSRNOG00000003005&&ENSRNOG00000008053&&ENSRNOG00000010935	Rasgef1c && Atp8a2 && Cpb2	RasGEF domain family, member 1C [Source:RGD Symbol;Acc:1311549] && ATPase phospholipid transporting 8A2 [Source:RGD Symbol;Acc:1594597] && carboxypeptidase B2 [Source:RGD Symbol;Acc:71035]
rno-miR-338-3p	2878.58	1944.97	0.50225	0.04378	0.25173	ENSRNOG00000000826&&ENSRNOG00000008146&&ENSRNOG00000008924&&ENSRNOG00000009334&&ENSRNOG00000010659&&ENSRNOG00000012357&&ENSRNOG00000012593&&ENSRNOG00000013387&&ENSRNOG00000013992&&ENSRNOG00000015514&&ENSRNOG00000019772&&ENSRNOG00000020873&&ENSRNOG00000029662&&ENSRNOG00000030049&&ENSRNOG00000030667&&ENSRNOG00000047229&&ENSRNOG00000047493&&ENSRNOG00000059827	Flot1 && Tox2 && Arhgef12 && Knstrn && Gabpb1 && Unc45a && Mmel1 && Tpcn2 && Arfrp1 && Bcat1 && Dnpep && Nphs1 && Wdfy4 && Znhit6 && Ppm1b && Trim68 && Slco1a4 && LOC691995	flotillin 1 [Source:RGD Symbol;Acc:70991] && TOX high mobility group box family member 2 [Source:RGD Symbol;Acc:735184] && Rho guanine nucleotide exchange factor 12 [Source:RGD Symbol;Acc:1305111] && kinetochore-localized astrin/SPAG5 binding protein [Source:RGD Symbol;Acc:1303240] && GA binding protein transcription factor subunit beta 1 [Source:RGD Symbol;Acc:1560391] && unc-45 myosin chaperone…
rno-miR-455-3p	203.629	162.193	0.3234	0.045486	0.25492	ENSRNOG00000000307&&ENSRNOG00000000774&&ENSRNOG00000000839&&ENSRNOG00000001009&&ENSRNOG00000001057&&ENSRNOG00000001253&&ENSRNOG00000001258&&ENSRNOG00000001297&&ENSRNOG00000001420&&ENSRNOG00000001684&&ENSRNOG00000001710&&ENSRNOG00000002241&&ENSRNOG00000002478&&ENSRNOG00000003544&&ENSRNOG00000003973&&ENSRNOG00000004188&&ENSRNOG00000004598&&ENSRNOG00000004670&&ENSRNOG00000004813&&ENSRNOG00000004857&…	Mical1 && Gabbr1 && Nfkbil1 && Bri3 && Ctxn1 && Eif3b && Snx8 && Prmt2 && Fis1 && Ripply3 && Abcf3 && Hspbap1 && Insig2 && Tbx4 && Cyb5r1 && LOC298795 && Tsen54 && Ddx56 && Rtcb && L2hgdh && Kif5a && Etv1 && Stk32c && Vamp2 && Id2 && Tgs1 && Tnfsf15 && Klhdc10 && Samd4a && Mmp7 && Mrap2 && Kdm5a && Anxa6 && Lpar2 && Esm1 && Lalba && Has1 && Cmtm4 && Kif3c && Nln && Aqp1 && Plk2 && Dock9 && Trim23…	microtubule associated monooxygenase, calponin and LIM domain containing 1 [Source:RGD Symbol;Acc:1309386] && gamma-aminobutyric acid type B receptor subunit 1 [Source:RGD Symbol;Acc:621537] && NFKB inhibitor like 1 [Source:RGD Symbol;Acc:1303310] && brain protein I3 [Source:RGD Symbol;Acc:1309187] && cortexin 1 [Source:RGD Symbol;Acc:2449] && eukaryotic translation initiation factor 3, subunit B…
rno-miR-124-5p	827.197	668.792	0.29178	0.046047	0.25492	ENSRNOG00000000520&&ENSRNOG00000002915&&ENSRNOG00000004221&&ENSRNOG00000009114&&ENSRNOG00000009224&&ENSRNOG00000013089&&ENSRNOG00000017872&&ENSRNOG00000023410&&ENSRNOG00000026919&&ENSRNOG00000028266&&ENSRNOG00000031665&&ENSRNOG00000048867&&ENSRNOG00000058909&&ENSRNOG00000061012	Srsf3 && Trim11 && Lgr5 && Fam110b && E4f1 && Kif13b && AABR07006089.1 && Apol9a && RGD1565367 && Lrrc55 && Ace2 && AABR07016310.1 && Rps9 && Kat5	serine and arginine rich splicing factor 3 [Source:RGD Symbol;Acc:1309233] && tripartite motif-containing 11 [Source:RGD Symbol;Acc:1305448] && leucine rich repeat containing G protein coupled receptor 5 [Source:RGD Symbol;Acc:1307733] && family with sequence similarity 110, member B [Source:RGD Symbol;Acc:1563403] && E4F transcription factor 1 [Source:RGD Symbol;Acc:1596731] && kinesin family me…
rno-miR-19a-3p	22.2863	10.6329	0.73446	0.046194	NA	ENSRNOG00000006122&&ENSRNOG00000021463	Igf2bp1 && Ppara	insulin-like growth factor 2 mRNA binding protein 1 [Source:RGD Symbol;Acc:708580] && peroxisome proliferator activated receptor alpha [Source:RGD Symbol;Acc:3369]
rno-miR-495	28286.1	19791.9	0.46525	0.046917	0.25492	ENSRNOG00000000007&&ENSRNOG00000009208&&ENSRNOG00000015585&&ENSRNOG00000037478	Gad1 && Pibf1 && Suv39h2 && Noc4l	glutamate decarboxylase 1 [Source:RGD Symbol;Acc:2652] && progesterone immunomodulatory binding factor 1 [Source:RGD Symbol;Acc:1305077] && suppressor of variegation 3-9 homolog 2 [Source:RGD Symbol;Acc:1306969] && nucleolar complex associated 4 homolog [Source:RGD Symbol;Acc:1310661]
novel_583	3.04775	0	0.61664	0.048719	NA	ENSRNOG00000000008&&ENSRNOG00000000068&&ENSRNOG00000000145&&ENSRNOG00000000435&&ENSRNOG00000000503&&ENSRNOG00000000906&&ENSRNOG00000001034&&ENSRNOG00000001055&&ENSRNOG00000001060&&ENSRNOG00000001091&&ENSRNOG00000001171&&ENSRNOG00000001183&&ENSRNOG00000001195&&ENSRNOG00000001275&&ENSRNOG00000001277&&ENSRNOG00000001293&&ENSRNOG00000001313&&ENSRNOG00000001442&&ENSRNOG00000001572&&ENSRNOG00000001874&…	Alx4 && Ppp2r5a && Pik3r3 && Ppt2 && Ppard && Medag && Evi5l && Rilpl1 && Snrnp35 && Hip1r && Coq5 && Hnf1a && Trpv4 && Tmem184a && Mafk && Get4 && Gnaz && Por && Hoxd1 && Slc7a4 && Cds1 && Scpep1 && Slc5a10 && Ciita && Prpsap2 && Guk1 && Golt1a && Anks3 && Mgat4b && Qdpr && Nr1i3 && Dusp27 && Xylt2 && Nlgn3 && Grip1 && Snx12 && Snrk && Myo1c && Tgm4 && Tsen54 && Mapkapk2 && Sel1l3 && Tmx2 && Arf…	ALX homeobox 4 [Source:RGD Symbol;Acc:1310201] && protein phosphatase 2, regulatory subunit B', alpha [Source:RGD Symbol;Acc:1308022] && phosphoinositide-3-kinase regulatory subunit 3 [Source:RGD Symbol;Acc:621042] && palmitoyl-protein thioesterase 2 [Source:RGD Symbol;Acc:620375] && peroxisome proliferator-activated receptor delta [Source:RGD Symbol;Acc:3370] && mesenteric estrogen-dependent adi…
rno-miR-31a-5p	205.295	167.775	0.27947	0.048901	0.25813	ENSRNOG00000000288&&ENSRNOG00000000801&&ENSRNOG00000001011&&ENSRNOG00000001073&&ENSRNOG00000001183&&ENSRNOG00000001313&&ENSRNOG00000001860&&ENSRNOG00000002192&&ENSRNOG00000002582&&ENSRNOG00000002597&&ENSRNOG00000002627&&ENSRNOG00000002714&&ENSRNOG00000002950&&ENSRNOG00000003395&&ENSRNOG00000003464&&ENSRNOG00000004077&&ENSRNOG00000004111&&ENSRNOG00000004139&&ENSRNOG00000004162&&ENSRNOG00000004399&…	Scarf2 && Msl3l2 && Rflna && RGD1563482 && Hnf1a && Gnaz && Ccdc116 && Rell1 && Hand1 && Hsd17b6 && Kctd3 && Mettl22 && Lyl1 && Cby3 && Hid1 && Kcnc2 && Soat1 && Ndel1 && Pfkfb2 && Dlx4 && Cacnb1 && Tsen54 && Pfas && Spred1 && Vapb && Spo11 && Gpatch3 && Yars && Tp53rk && LOC100362350 && Tmed10 && Tmed1 && Mfap2 && Colec11 && Slc6a6 && Sh3bp1 && Chmp4c && Sarm1 && Misp && Rnf208 && Elmsan1 && Ube…	scavenger receptor class F, member 2 [Source:RGD Symbol;Acc:1306013] && male-specific lethal 3-like 2 (Drosophila) [Source:RGD Symbol;Acc:1308699] && refilin A [Source:RGD Symbol;Acc:1588777] && similar to hypothetical protein FLJ38663 [Source:RGD Symbol;Acc:1563482] && HNF1 homeobox A [Source:RGD Symbol;Acc:3828] && G protein subunit alpha z [Source:RGD Symbol;Acc:2717] && coiled-coil domain con…
rno-miR-31a-3p	57.9045	29.8376	0.69241	0.049536	NA	ENSRNOG00000001577&&ENSRNOG00000001956&&ENSRNOG00000005715&&ENSRNOG00000028014&&ENSRNOG00000042721	Hoxd3 && Dzip3 && Lgr4 && Cryzl1 && Gimd1	homeo box D3 [Source:RGD Symbol;Acc:1588601] && DAZ interacting zinc finger protein 3 [Source:RGD Symbol;Acc:1563278] && leucine-rich repeat-containing G protein-coupled receptor 4 [Source:RGD Symbol;Acc:628615] && crystallin zeta like 1 [Source:RGD Symbol;Acc:1310219] && GIMAP family P-loop NTPase domain containing 1 [Source:RGD Symbol;Acc:1563706]
rno-miR-223-3p	11.4395	571.444	-3.8845	5.8255e-28	1.8758e-25	ENSRNOG00000002449&&ENSRNOG00000014743&&ENSRNOG00000015089&&ENSRNOG00000016887&&ENSRNOG00000019342&&ENSRNOG00000023812	Maged2 && Hagh && Mcoln2 && Hrh4 && Sult1a1 && Raver2	MAGE family member D2 [Source:RGD Symbol;Acc:70899] && hydroxyacyl glutathione hydrolase [Source:RGD Symbol;Acc:2779] && mucolipin 2 [Source:RGD Symbol;Acc:1308884] && histamine receptor H4 [Source:RGD Symbol;Acc:620631] && sulfotransferase family 1A member 1 [Source:RGD Symbol;Acc:3767] && ribonucleoprotein, PTB-binding 2 [Source:RGD Symbol;Acc:1307610]
rno-miR-206-3p	101.936	443.946	-1.5333	1.4601e-05	0.0023508	ENSRNOG00000001214&&ENSRNOG00000001792&&ENSRNOG00000006503&&ENSRNOG00000009256&&ENSRNOG00000016781&&ENSRNOG00000017405&&ENSRNOG00000017513&&ENSRNOG00000018413&&ENSRNOG00000019477&&ENSRNOG00000021437&&ENSRNOG00000028261&&ENSRNOG00000029185&&ENSRNOG00000030629&&ENSRNOG00000042758&&ENSRNOG00000047739	Pfkl && Slc12a8 && Frmd3 && Gkn2 && Ppib && Raly && Miga2 && Per3 && Zmynd15 && AABR07073181.1 && Tppp && Rasa1 && Camkmt && Tmem243 && Npff	phosphofructokinase, liver type [Source:RGD Symbol;Acc:3311] && solute carrier family 12, member 8 [Source:RGD Symbol;Acc:628730] && FERM domain containing 3 [Source:RGD Symbol;Acc:1304802] && gastrokine 2 [Source:RGD Symbol;Acc:1311934] && peptidylprolyl isomerase B [Source:RGD Symbol;Acc:620312] && RALY heterogeneous nuclear ribonucleoprotein [Source:RGD Symbol;Acc:1307228] && mitoguardin 2 [So…
rno-miR-1b	2098.56	4222.02	-0.91706	5.3509e-05	0.0042491	ENSRNOG00000047739	Npff	neuropeptide FF-amide peptide precursor [Source:RGD Symbol;Acc:62033]
rno-miR-451-5p	1183.18	1720.48	-0.52634	5.9258e-05	0.0042491	--	--	--
rno-miR-34c-5p	20819.5	30798.2	-0.54736	6.598e-05	0.0042491	ENSRNOG00000000068&&ENSRNOG00000000515&&ENSRNOG00000000581&&ENSRNOG00000000693&&ENSRNOG00000000723&&ENSRNOG00000001567&&ENSRNOG00000001710&&ENSRNOG00000001963&&ENSRNOG00000003468&&ENSRNOG00000004146&&ENSRNOG00000004212&&ENSRNOG00000004221&&ENSRNOG00000004310&&ENSRNOG00000004595&&ENSRNOG00000004998&&ENSRNOG00000005094&&ENSRNOG00000005303&&ENSRNOG00000005558&&ENSRNOG00000005729&&ENSRNOG00000005935&…	Ppp2r5a && Mapk13 && Cdc40 && Svop && RT1-CE5 && Krtap14 && Abcf3 && Mx2 && Capn8 && Coro7 && Fbxw9 && Lgr5 && Caskin2 && Pou6f1 && Jakmip1 && C1qtnf7 && Tbc1d25 && LOC100125367 && Palm3 && A3galt2 && Stx18 && Rbck1 && Sptb && Preb && Ikzf3 && Serping1 && Zmynd19 && Khk && Igsf9 && Myo1f && Osgin2 && Tceanc2 && Hexa && Cuedc1 && Ptpn1 && Ndor1 && Eral1 && Foxn1 && Acy1 && Slc1a7 && Peli2 && Ppm1j…	protein phosphatase 2, regulatory subunit B', alpha [Source:RGD Symbol;Acc:1308022] && mitogen activated protein kinase 13 [Source:RGD Symbol;Acc:3045] && cell division cycle 40 [Source:RGD Symbol;Acc:1307063] && SV2 related protein [Source:RGD Symbol;Acc:620277] && RT1 class I, locus CE5 [Source:RGD Symbol;Acc:1595868] && keratin associated protein 14 [Source:RGD Symbol;Acc:1564302] && ATP bindi…
rno-miR-3099	748.028	1070.86	-0.49899	0.00034903	0.018731	ENSRNOG00000000055&&ENSRNOG00000000464&&ENSRNOG00000001035&&ENSRNOG00000001265&&ENSRNOG00000001971&&ENSRNOG00000002556&&ENSRNOG00000003063&&ENSRNOG00000003099&&ENSRNOG00000003946&&ENSRNOG00000005144&&ENSRNOG00000005538&&ENSRNOG00000006984&&ENSRNOG00000007023&&ENSRNOG00000007334&&ENSRNOG00000007457&&ENSRNOG00000007684&&ENSRNOG00000007900&&ENSRNOG00000007923&&ENSRNOG00000008100&&ENSRNOG00000008142&…	Fcrl6 && Rxrb && Gtf2h3 && Mad1l1 && Bbx && NEWGENE_1562416 && Phka1 && Ubqln2 && Tor1aip1 && Tmem18 && Psmd11 && Mapk11 && Galm && Ly6h && Serping1 && Zc3h3 && Tspan33 && Cgref1 && Rgs20 && Brpf1 && Dus4l && Fndc8 && Wdtc1 && Nsmf && Penk && Clasp2 && Fstl3 && Ncaph2 && Flot2 && Adck2 && Ctsb && Mcat && Gtf3c5 && Atp1b2 && Mon1b && Cd79b && Tram2 && Imp4 && Drosha && Pdlim7 && Ptges2 && Ddb2 && …	Fc receptor-like 6 [Source:RGD Symbol;Acc:1563939] && retinoid X receptor beta [Source:RGD Symbol;Acc:3611] && general transcription factor IIH subunit 3 [Source:RGD Symbol;Acc:1305494] && mitotic arrest deficient 1 like 1 [Source:RGD Symbol;Acc:1596881] && BBX, HMG-box containing [Source:RGD Symbol;Acc:1309769] && TSR2, ribosome maturation factor [Source:RGD Symbol;Acc:11417743] && phosphorylase…
rno-miR-200a-5p	10.3121	31.2218	-1.1608	0.001147	NA	ENSRNOG00000004208&&ENSRNOG00000007006&&ENSRNOG00000013816&&ENSRNOG00000018075	Crim1 && Slc3a1 && Cmas && Spcs1	cysteine rich transmembrane BMP regulator 1 [Source:RGD Symbol;Acc:1308710] && solute carrier family 3 member 1 [Source:RGD Symbol;Acc:3709] && cytidine monophosphate N-acetylneuraminic acid synthetase [Source:RGD Symbol;Acc:1310911] && signal peptidase complex subunit 1 [Source:RGD Symbol;Acc:1309125]
rno-miR-200b-3p	36.3629	114.19	-1.1615	0.0013452	NA	ENSRNOG00000006578&&ENSRNOG00000023989&&ENSRNOG00000025000&&ENSRNOG00000025065	Odf1 && Actr5 && Cep104 && RGD1560436	outer dense fiber of sperm tails 1 [Source:RGD Symbol;Acc:3228] && ARP5 actin-related protein 5 homolog [Source:RGD Symbol;Acc:1307958] && centrosomal protein 104 [Source:RGD Symbol;Acc:708505] && similar to hypothetical protein FLJ20508 [Source:RGD Symbol;Acc:1560436]
rno-miR-34c-3p	280.199	480.676	-0.70504	0.0019476	0.056034	ENSRNOG00000005788&&ENSRNOG00000016058	Cdk5rap2 && Kazald1	CDK5 regulatory subunit associated protein 2 [Source:RGD Symbol;Acc:708451] && Kazal-type serine peptidase inhibitor domain 1 [Source:RGD Symbol;Acc:1310698]
rno-miR-3548	10.3121	28.3689	-1.0751	0.0024146	NA	ENSRNOG00000000595&&ENSRNOG00000001032&&ENSRNOG00000001344&&ENSRNOG00000002079&&ENSRNOG00000002186&&ENSRNOG00000002341&&ENSRNOG00000002342&&ENSRNOG00000002784&&ENSRNOG00000003059&&ENSRNOG00000004359&&ENSRNOG00000006582&&ENSRNOG00000009355&&ENSRNOG00000009448&&ENSRNOG00000009565&&ENSRNOG00000009751&&ENSRNOG00000010060&&ENSRNOG00000010567&&ENSRNOG00000011135&&ENSRNOG00000011572&&ENSRNOG00000011821&…	Traf3ip2 && Ccz1b && Aldh2 && Mapk10 && Nudt9 && Trim25 && Aldh3a2 && Pou3f4 && Optc && Wars && Aptx && Ogfr && Papln && Pdk4 && Gpx7 && Panx1 && Angel1 && Gtf2b && Klc1 && S100a4 && Mpc1 && Orc2 && St7l && Mgll && Atp5f1d && Fzd5 && Prkce && Nme3 && Stmn1 && Aldh3b1 && Akr7a2 && Eno1 && Tulp4 && Pde4dip && Fank1 && Retreg2 && Bud13 && Yipf3 && Cdc14b && Plekhj1 && Csk && Rab3a && Sycn && Shisa5 …	Traf3 interacting protein 2 [Source:RGD Symbol;Acc:1593240] && CCZ1 homolog B, vacuolar protein trafficking and biogenesis associated [Source:RGD Symbol;Acc:1306410] && aldehyde dehydrogenase 2 family (mitochondrial) [Source:RGD Symbol;Acc:69219] && mitogen activated protein kinase 10 [Source:RGD Symbol;Acc:3663] && nudix hydrolase 9 [Source:RGD Symbol;Acc:1359522] && tripartite motif-containing …
rno-miR-3579	6147.2	8266.38	-0.41367	0.0026078	0.056034	ENSRNOG00000000818&&ENSRNOG00000003703&&ENSRNOG00000005678&&ENSRNOG00000014850&&ENSRNOG00000020628&&ENSRNOG00000021232&&ENSRNOG00000022640&&ENSRNOG00000042237&&ENSRNOG00000046741&&ENSRNOG00000059215	Nrm && Mcm6 && Lamb1 && Amhr2 && LOC103690068 && Ddrgk1 && AABR07003235.1 && Tm6sf2 && Itsn2 && Pqlc1	nurim [Source:RGD Symbol;Acc:1302966] && minichromosome maintenance complex component 6 [Source:RGD Symbol;Acc:61967] && laminin subunit beta 1 [Source:RGD Symbol;Acc:1306311] && anti-Mullerian hormone receptor type 2 [Source:RGD Symbol;Acc:70964] && immortalization up-regulated protein-like [Source:RGD Symbol;Acc:9176702] && DDRGK domain containing 1 [Source:RGD Symbol;Acc:1309979] && - && trans…
rno-miR-380-5p	6149.08	8268.2	-0.41356	0.0026103	0.056034	ENSRNOG00000046479	Chaf1a	chromatin assembly factor 1 subunit A [Source:RGD Symbol;Acc:1590865]
rno-miR-203b-5p	197.525	298.439	-0.55325	0.0034435	0.069301	ENSRNOG00000000833&&ENSRNOG00000001201&&ENSRNOG00000011714&&ENSRNOG00000015397&&ENSRNOG00000015593&&ENSRNOG00000017488&&ENSRNOG00000018886&&ENSRNOG00000020942&&ENSRNOG00000045924&&ENSRNOG00000050703	Vars2 && Cstb && Sat2 && Cpne7 && Sigirr && Snx24 && Aaed1 && Plekha4 && RT1-T24-3 && Fam115c	valyl-tRNA synthetase 2, mitochondrial [Source:RGD Symbol;Acc:1303122] && cystatin B [Source:RGD Symbol;Acc:2435] && spermidine/spermine N1-acetyltransferase family member 2 [Source:RGD Symbol;Acc:1307869] && copine 7 [Source:RGD Symbol;Acc:1307466] && single Ig and TIR domain containing [Source:RGD Symbol;Acc:1306732] && sorting nexin 24 [Source:RGD Symbol;Acc:1306864] && AhpC/TSA antioxidant en…
rno-miR-379-5p	72712.2	98771.1	-0.4255	0.0044136	0.080371	ENSRNOG00000010802&&ENSRNOG00000018516&&ENSRNOG00000021231	Ube3d && Impa2 && Lzts3	ubiquitin protein ligase E3D [Source:RGD Symbol;Acc:1306773] && inositol monophosphatase 2 [Source:RGD Symbol;Acc:628692] && leucine zipper tumor suppressor family member 3 [Source:RGD Symbol;Acc:631327]
rno-miR-140-3p	15274.4	19021.3	-0.30975	0.0063158	0.092441	ENSRNOG00000000665&&ENSRNOG00000000786&&ENSRNOG00000001177&&ENSRNOG00000001748&&ENSRNOG00000002120&&ENSRNOG00000002905&&ENSRNOG00000002928&&ENSRNOG00000003590&&ENSRNOG00000003680&&ENSRNOG00000003837&&ENSRNOG00000004280&&ENSRNOG00000006663&&ENSRNOG00000006857&&ENSRNOG00000007400&&ENSRNOG00000008298&&ENSRNOG00000008819&&ENSRNOG00000009872&&ENSRNOG00000010214&&ENSRNOG00000010291&&ENSRNOG00000010574&…	Pitpnb && Rpp21 && Acads && Polr2h && Spata18 && Ccdc103 && Guk1 && Tom1l2 && Gabrb2 && Mif4gd && Tcn2 && Usp2 && AABR07060833.1 && Srebf2 && Dock7 && Krt84 && Kcnh2 && Scrn2 && Slc46a1 && Ptpn1 && Rnf208 && Tet3 && Fbxo34 && Agap3 && Tmem259 && Casp9 && Rpl31 && Arhgap17 && Ghitm && Farsb && Wdfy1 && Mettl14 && Guca1a && Lman2 && Rab13 && Tcirg1 && Dpcd && Mustn1 && Hmgxb3 && Ndst1 && Ggta1 && A…	phosphatidylinositol transfer protein, beta [Source:RGD Symbol;Acc:620143] && ribonuclease P/MRP subunit p21 [Source:RGD Symbol;Acc:1303090] && acyl-CoA dehydrogenase short chain [Source:RGD Symbol;Acc:620514] && RNA polymerase II subunit H [Source:RGD Symbol;Acc:1561203] && spermatogenesis associated 18 [Source:RGD Symbol;Acc:735208] && coiled-coil domain containing 103 [Source:RGD Symbol;Acc:15…
rno-miR-182	163.768	300.383	-0.75472	0.0066658	0.093321	ENSRNOG00000001587&&ENSRNOG00000002791&&ENSRNOG00000004189&&ENSRNOG00000007307&&ENSRNOG00000009856&&ENSRNOG00000011559&&ENSRNOG00000012891&&ENSRNOG00000019316&&ENSRNOG00000022623&&ENSRNOG00000026616&&ENSRNOG00000047314	Hoxd12 && Bcl2 && Helb && Syde1 && Sypl1 && Cnn3 && Mdh1b && Sh3bp4 && Ttll12 && Ndufb2 && Tk1	homeo box D12 [Source:RGD Symbol;Acc:1309797] && BCL2, apoptosis regulator [Source:RGD Symbol;Acc:2199] && DNA helicase B [Source:RGD Symbol;Acc:1560103] && synapse defective Rho GTPase homolog 1 [Source:RGD Symbol;Acc:1305857] && synaptophysin-like 1 [Source:RGD Symbol;Acc:1359569] && calponin 3 [Source:RGD Symbol;Acc:71044] && malate dehydrogenase 1B [Source:RGD Symbol;Acc:1307874] && SH3-domai…
rno-miR-203a-3p	235.958	337.213	-0.47979	0.0099226	0.1278	ENSRNOG00000002569&&ENSRNOG00000003629&&ENSRNOG00000008492&&ENSRNOG00000033628	Mrps14 && Nvl && Cfap45 && Tesl	mitochondrial ribosomal protein S14 [Source:RGD Symbol;Acc:1309432] && nuclear VCP-like [Source:RGD Symbol;Acc:1311270] && cilia and flagella associated protein 45 [Source:RGD Symbol;Acc:1561559] && testis derived transcript-like [Source:RGD Symbol;Acc:1305365]
rno-miR-873-3p	439.681	568.076	-0.35437	0.011156	0.13291	ENSRNOG00000000456&&ENSRNOG00000001417&&ENSRNOG00000001746&&ENSRNOG00000003005&&ENSRNOG00000003563&&ENSRNOG00000004860&&ENSRNOG00000005193&&ENSRNOG00000007326&&ENSRNOG00000008257&&ENSRNOG00000010409&&ENSRNOG00000012944&&ENSRNOG00000013902&&ENSRNOG00000016553&&ENSRNOG00000017657&&ENSRNOG00000017895&&ENSRNOG00000017901&&ENSRNOG00000017967&&ENSRNOG00000018153&&ENSRNOG00000019079&&ENSRNOG00000019383&…	Psmb8 && Plod3 && Ncbp2 && Rasgef1c && Blmh && Myh9l1 && Pfas && Prepl && Mfap2 && Nol6 && Casp9 && P2ry12 && Vwa5b1 && Phf23 && Eno1 && Acy3 && Asb13 && Rbm5 && Polr1c && Tef && Nprl3 && Nosip && Brca1 && Tpd52l1 && Cenpm && Ltk && Saxo2 && Map7d3 && Cryz && Ifnar1 && Atp6v1h && AABR07058658.1 && Smc1b && LOC680227 && RGD1305455 && LOC360919 && Fam229a && Krtap3-3 && Myh9 && Stambpl1 && Dnajc22 …	proteasome subunit beta 8 [Source:RGD Symbol;Acc:3426] && procollagen-lysine, 2-oxoglutarate 5-dioxygenase 3 [Source:RGD Symbol;Acc:631339] && nuclear cap binding protein subunit 2 [Source:RGD Symbol;Acc:1596188] && RasGEF domain family, member 1C [Source:RGD Symbol;Acc:1311549] && bleomycin hydrolase [Source:RGD Symbol;Acc:1304668] && myosin heavy chain 9-like 1 [Source:RGD Symbol;Acc:6492022] &…
rno-miR-486	682.363	876	-0.34943	0.011214	0.13291	ENSRNOG00000001439&&ENSRNOG00000002303&&ENSRNOG00000002566&&ENSRNOG00000004344&&ENSRNOG00000004392&&ENSRNOG00000005587&&ENSRNOG00000005687&&ENSRNOG00000007158&&ENSRNOG00000007922&&ENSRNOG00000009097&&ENSRNOG00000009397&&ENSRNOG00000011287&&ENSRNOG00000011313&&ENSRNOG00000011831&&ENSRNOG00000011931&&ENSRNOG00000012185&&ENSRNOG00000012634&&ENSRNOG00000013714&&ENSRNOG00000013727&&ENSRNOG00000014305&…	Srrm3 && Kcnj12 && Tnp2 && Zdhhc3 && Aatk && Suclg1 && Slc6a14 && Qtrt1 && Cldn19 && Immt && Kbtbd4 && Minpp1 && Sorcs1 && Nudt18 && Smarca2 && Zfyve21 && Fbxo10 && Snrpd1 && Ndc80 && Fbxo42 && Cyhr1 && Amhr2 && LOC690000 && Siah1 && Mrpl44 && Slc27a3 && Ugcg && Abtb1 && Tat && Necab3 && Cops7a && Chka && Pla2g2f && Igfbp2 && Mtss1l && Cul7 && Optn && Ankrd1 && Entr1 && Kif2c && Psd && Diaph1 && …	serine/arginine repetitive matrix 3 [Source:RGD Symbol;Acc:1587868] && potassium voltage-gated channel subfamily J member 12 [Source:RGD Symbol;Acc:621660] && transition protein 2 [Source:RGD Symbol;Acc:3885] && zinc finger, DHHC-type containing 3 [Source:RGD Symbol;Acc:1309041] && apoptosis-associated tyrosine kinase [Source:RGD Symbol;Acc:1590980] && succinate-CoA ligase, alpha subunit [Source:…
rno-miR-152-3p	1585.33	2095.8	-0.38588	0.012076	0.13409	ENSRNOG00000000145&&ENSRNOG00000001454&&ENSRNOG00000003011&&ENSRNOG00000005533&&ENSRNOG00000006628&&ENSRNOG00000007284&&ENSRNOG00000008045&&ENSRNOG00000008566&&ENSRNOG00000008989&&ENSRNOG00000010512&&ENSRNOG00000010625&&ENSRNOG00000010652&&ENSRNOG00000010680&&ENSRNOG00000013514&&ENSRNOG00000016109&&ENSRNOG00000018338&&ENSRNOG00000021098&&ENSRNOG00000031445&&ENSRNOG00000032133&&ENSRNOG00000042576&…	Pik3r3 && Eif4h && Gadd45gip1 && LOC686013 && Dusp16 && Slc2a1 && Slamf9 && Mrpl15 && Cryl1 && Yipf1 && Dnmt3b && Dock6 && Med12l && Maf1 && Neurl4 && Vwa1 && Rasgrp2 && Rnase3 && Rnase2 && Tcp11l1 && Zzz3 && Mphosph8	phosphoinositide-3-kinase regulatory subunit 3 [Source:RGD Symbol;Acc:621042] && eukaryotic translation initiation factor 4H [Source:RGD Symbol;Acc:1359222] && GADD45G interacting protein 1 [Source:RGD Symbol;Acc:1309249] && hypothetical protein LOC686013 [Source:RGD Symbol;Acc:1586683] && dual specificity phosphatase 16 [Source:RGD Symbol;Acc:1310721] && solute carrier family 2 member 1 [Source:…
rno-miR-667-5p	372.183	479.554	-0.34903	0.015277	0.15869	ENSRNOG00000000041&&ENSRNOG00000000042&&ENSRNOG00000000060&&ENSRNOG00000000062&&ENSRNOG00000000068&&ENSRNOG00000000142&&ENSRNOG00000000175&&ENSRNOG00000000177&&ENSRNOG00000000302&&ENSRNOG00000000312&&ENSRNOG00000000464&&ENSRNOG00000000486&&ENSRNOG00000000499&&ENSRNOG00000000503&&ENSRNOG00000000508&&ENSRNOG00000000511&&ENSRNOG00000000524&&ENSRNOG00000000701&&ENSRNOG00000000804&&ENSRNOG00000000838&…	Slc26a1 && Xpr1 && Cplx1 && Pcgf3 && Ppp2r5a && Plxdc2 && Mier2 && Plpp2 && Sesn1 && Fig4 && Rxrb && Ggnbp1 && Tcp11 && Ppard && Armc12 && Srpk1 && RGD735065 && Iscu && Mrps18b && Lta && Csnk2b && Uspl1 && Glt1d1 && Cpsf4 && Tecpr1 && Mmd2 && Fbxw8 && Cit && NEWGENE_1586233 && Slc37a1 && Gatd3a && Col18a1 && Cabin1 && Eif3b && Psmg3 && Get4 && Mettl7a && Sds && Rbm19 && Tbx5 && Limk1 && Alg3 && T…	solute carrier family 26 member 1 [Source:RGD Symbol;Acc:620136] && xenotropic and polytropic retrovirus receptor 1 [Source:RGD Symbol;Acc:1306554] && complexin 1 [Source:RGD Symbol;Acc:70944] && polycomb group ring finger 3 [Source:RGD Symbol;Acc:1311479] && protein phosphatase 2, regulatory subunit B', alpha [Source:RGD Symbol;Acc:1308022] && plexin domain containing 2 [Source:RGD Symbol;Acc:13…
rno-miR-33-5p	86.885	119.46	-0.44117	0.017712	NA	ENSRNOG00000000262&&ENSRNOG00000000986&&ENSRNOG00000001158&&ENSRNOG00000001444&&ENSRNOG00000004050&&ENSRNOG00000009862&&ENSRNOG00000010800&&ENSRNOG00000014092&&ENSRNOG00000017251&&ENSRNOG00000017441&&ENSRNOG00000018285&&ENSRNOG00000019266&&ENSRNOG00000019321&&ENSRNOG00000028448&&ENSRNOG00000030680&&ENSRNOG00000048718&&ENSRNOG00000051344&&ENSRNOG00000052510&&ENSRNOG00000056187	Zfp821 && Camsap3 && Abcg1 && Ccl26 && Snrk && Olfm1 && Hadhb && Paip2b && Ik && Tpm3 && Kcna2 && Tmem223 && Cck && Elovl1 && Ddx5 && Ccdc71 && Psme3 && Wnt10a && AC132752.1	zinc finger protein 821 [Source:RGD Symbol;Acc:1306674] && calmodulin regulated spectrin-associated protein family, member 3 [Source:RGD Symbol;Acc:1597412] && ATP binding cassette subfamily G member 1 [Source:RGD Symbol;Acc:620294] && C-C motif chemokine ligand 26 [Source:RGD Symbol;Acc:1587817] && SNF related kinase [Source:RGD Symbol;Acc:69653] && olfactomedin 1 [Source:RGD Symbol;Acc:620320] …
rno-miR-375-3p	722.181	1005.57	-0.44614	0.022354	0.19106	ENSRNOG00000000467&&ENSRNOG00000006067&&ENSRNOG00000009252&&ENSRNOG00000012472	Ring1 && Aifm1 && Poldip2 && Pyroxd1	ring finger protein 1 [Source:RGD Symbol;Acc:3576] && apoptosis inducing factor, mitochondria associated 1 [Source:RGD Symbol;Acc:620817] && DNA polymerase delta interacting protein 2 [Source:RGD Symbol;Acc:1307022] && pyridine nucleotide-disulphide oxidoreductase domain 1 [Source:RGD Symbol;Acc:1303253]
rno-miR-134-5p	12417.8	16636.5	-0.39863	0.027109	0.21291	ENSRNOG00000000177&&ENSRNOG00000000507&&ENSRNOG00000001187&&ENSRNOG00000001199&&ENSRNOG00000001736&&ENSRNOG00000001877&&ENSRNOG00000002342&&ENSRNOG00000003005&&ENSRNOG00000003217&&ENSRNOG00000003583&&ENSRNOG00000004452&&ENSRNOG00000004510&&ENSRNOG00000004668&&ENSRNOG00000005465&&ENSRNOG00000006542&&ENSRNOG00000007325&&ENSRNOG00000007649&&ENSRNOG00000007728&&ENSRNOG00000007896&&ENSRNOG00000008052&…	Plpp2 && Tulp1 && Oasl && Pop5 && Bdh1 && Med15 && Aldh3a2 && Rasgef1c && Lgals3bp && Smyd2 && Aqp12a && Slc35b1 && Slc25a35 && Kcnmb1 && Atp6v0c && Usp28 && Dnm2 && Gsdmd && Klhl38 && Atp13a2 && Tpx2 && Spata2 && Enpp5 && Acot7 && Gzmk && Ube3c && Gfi1b && Usp50 && Lrrc40 && Pde1c && Slc36a1 && Timm8a2 && Csrp3 && Pkp3 && Nol3 && Mcm2 && Klhl36 && Elp1 && Ppib && Gmds && Cd83 && Hrh2 && Abce1 &&…	phospholipid phosphatase 2 [Source:RGD Symbol;Acc:628893] && tubby like protein 1 [Source:RGD Symbol;Acc:1311062] && 2'-5'-oligoadenylate synthetase-like [Source:RGD Symbol;Acc:1308586] && POP5 homolog, ribonuclease P/MRP subunit [Source:RGD Symbol;Acc:1311819] && 3-hydroxybutyrate dehydrogenase 1 [Source:RGD Symbol;Acc:620131] && mediator complex subunit 15 [Source:RGD Symbol;Acc:1307560] && ald…
rno-miR-10a-5p	470.676	779.652	-0.61606	0.03018	0.21913	ENSRNOG00000000443&&ENSRNOG00000010415&&ENSRNOG00000013752&&ENSRNOG00000016075&&ENSRNOG00000017701&&ENSRNOG00000018450&&ENSRNOG00000019298&&ENSRNOG00000019381&&ENSRNOG00000027359&&ENSRNOG00000030729&&ENSRNOG00000032381&&ENSRNOG00000045629&&ENSRNOG00000047657&&ENSRNOG00000061733	LOC103689965 && Atxn7l1 && Elavl3 && Dmrt1 && Asip && LOC100911440 && Dctn4 && Eri3 && Slc25a2 && C4b && Naglu && Atp23 && C4a && Galr2	complement C4-like [Source:RGD Symbol;Acc:9245878] && ataxin 7-like 1 [Source:RGD Symbol;Acc:1305730] && ELAV like RNA binding protein 3 [Source:RGD Symbol;Acc:628892] && doublesex and mab-3 related transcription factor 1 [Source:RGD Symbol;Acc:621640] && agouti signaling protein [Source:NCBI gene;Acc:24152] && mitochondrial glutamate carrier 1-like [Source:RGD Symbol;Acc:6492572] && dynactin sub…
rno-miR-1224	1154.81	1488.84	-0.34887	0.030624	0.21913	ENSRNOG00000000053&&ENSRNOG00000000068&&ENSRNOG00000000230&&ENSRNOG00000000282&&ENSRNOG00000000386&&ENSRNOG00000000435&&ENSRNOG00000000440&&ENSRNOG00000000461&&ENSRNOG00000000521&&ENSRNOG00000000663&&ENSRNOG00000000909&&ENSRNOG00000000936&&ENSRNOG00000001177&&ENSRNOG00000001187&&ENSRNOG00000001191&&ENSRNOG00000001192&&ENSRNOG00000001222&&ENSRNOG00000001236&&ENSRNOG00000001253&&ENSRNOG00000001368&…	Crp && Ppp2r5a && Lmf1 && Gsc2 && Pbld1 && Ppt2 && Pbx2 && Brd2 && Cdkn1a && Tfip11 && Uspl1 && Stx2 && Acads && Oasl && Tchp && Gltp && Ube2g2 && Brat1 && Eif3b && Rph3a && Rbm19 && Limk1 && Gtf2i && C2cd2 && Klhl42 && Lztr1 && Mapk10 && Helq && LOC498368 && Uchl1 && Htr5b && Slc5a10 && Kctd3 && Cnot8 && Ppl && Slc25a47 && Sqstm1 && Nlrp3 && Degs1 && Rcsd1 && Rasd1 && Xk && Hmox2 && Ocrl && Ccnj…	C-reactive protein [Source:RGD Symbol;Acc:2411] && protein phosphatase 2, regulatory subunit B', alpha [Source:RGD Symbol;Acc:1308022] && lipase maturation factor 1 [Source:RGD Symbol;Acc:1310180] && goosecoid homeobox 2 [Source:RGD Symbol;Acc:1305333] && phenazine biosynthesis-like protein domain containing 1 [Source:RGD Symbol;Acc:621263] && palmitoyl-protein thioesterase 2 [Source:RGD Symbol;A…
novel_778	1.19498	6.30911	-0.8243	0.030668	NA	ENSRNOG00000000842&&ENSRNOG00000001377&&ENSRNOG00000004201&&ENSRNOG00000011646&&ENSRNOG00000013838&&ENSRNOG00000016800&&ENSRNOG00000028043	Ddah2 && Ddx54 && Rims2 && Rem2 && Hcrtr1 && Ss18 && Cxcl3	dimethylarginine dimethylaminohydrolase 2 [Source:RGD Symbol;Acc:1302955] && DEAD-box helicase 54 [Source:RGD Symbol;Acc:1562539] && regulating synaptic membrane exocytosis 2 [Source:RGD Symbol;Acc:620001] && RRAD and GEM like GTPase 2 [Source:RGD Symbol;Acc:69081] && hypocretin receptor 1 [Source:RGD Symbol;Acc:2787] && SS18, nBAF chromatin remodeling complex subunit [Source:RGD Symbol;Acc:13119…
rno-miR-183-5p	94.0415	159.45	-0.64022	0.031775	NA	ENSRNOG00000000921&&ENSRNOG00000002879&&ENSRNOG00000002969&&ENSRNOG00000003332&&ENSRNOG00000008737&&ENSRNOG00000009705&&ENSRNOG00000013877&&ENSRNOG00000016422&&ENSRNOG00000019050&&ENSRNOG00000021547&&ENSRNOG00000024139&&ENSRNOG00000024280&&ENSRNOG00000033280&&ENSRNOG00000033433&&ENSRNOG00000047314&&ENSRNOG00000061100	Ubl3 && Psen2 && Itpkb && Nt5m && Tbc1d21 && Lck && Ttc23 && Klhl36 && Ifit1 && Pgr15l && LOC100911456 && Ccdc170 && Pam && Csrnp1 && Tk1 && Tmem150a	ubiquitin-like 3 [Source:RGD Symbol;Acc:1305431] && presenilin 2 [Source:RGD Symbol;Acc:621060] && inositol-trisphosphate 3-kinase B [Source:RGD Symbol;Acc:2932] && 5',3'-nucleotidase, mitochondrial [Source:RGD Symbol;Acc:1309622] && TBC1 domain family, member 21 [Source:RGD Symbol;Acc:1310243] && LCK proto-oncogene, Src family tyrosine kinase [Source:RGD Symbol;Acc:2994] && tetratricopeptide rep…
rno-miR-3553	94.0415	159.45	-0.64022	0.031775	NA	ENSRNOG00000004212&&ENSRNOG00000007280&&ENSRNOG00000011713&&ENSRNOG00000016991&&ENSRNOG00000019326&&ENSRNOG00000051591&&ENSRNOG00000051720	Fbxw9 && Naa60 && LOC691113 && Arl2bp && Cfdp1 && LOC100911422 && Nudc	F-box and WD repeat domain containing 9 [Source:RGD Symbol;Acc:1307002] && N(alpha)-acetyltransferase 60, NatF catalytic subunit [Source:RGD Symbol;Acc:1308915] && hypothetical protein LOC691113 [Source:RGD Symbol;Acc:1587471] && ADP-ribosylation factor like GTPase 2 binding protein [Source:RGD Symbol;Acc:1561471] && craniofacial development protein 1 [Source:RGD Symbol;Acc:735080] && nuclear mig…
rno-miR-672-5p	396.269	499.173	-0.31686	0.032413	0.22638	ENSRNOG00000000068&&ENSRNOG00000000560&&ENSRNOG00000000922&&ENSRNOG00000001057&&ENSRNOG00000001164&&ENSRNOG00000001187&&ENSRNOG00000001397&&ENSRNOG00000002635&&ENSRNOG00000004013&&ENSRNOG00000006503&&ENSRNOG00000007660&&ENSRNOG00000008178&&ENSRNOG00000009278&&ENSRNOG00000010628&&ENSRNOG00000011407&&ENSRNOG00000012055&&ENSRNOG00000012794&&ENSRNOG00000012872&&ENSRNOG00000013132&&ENSRNOG00000013545&…	Ppp2r5a && Lrrc20 && Sumf2 && Ctxn1 && Tff1 && Oasl && Rbm19 && Dexi && Grip1 && Frmd3 && Fntb && Nxn && Ift88 && Sec13 && Prag1 && Man2a2 && Grhpr && Carnmt1 && Prss58 && Polr2e && C9 && Mrgprx3 && Arfgap2 && Iws1 && Kcnu1 && Wdfy1 && Ska1 && Zfp709 && Lmntd2 && Ptpn9 && C2cd3 && Nkiras2 && Sgf29 && Cd248 && Gys1 && Celsr1 && RGD1565685 && Ube2u && Cdc25c && Dffb && Lrrc29 && Krt80 && Zc3h18 && …	protein phosphatase 2, regulatory subunit B', alpha [Source:RGD Symbol;Acc:1308022] && leucine rich repeat containing 20 [Source:RGD Symbol;Acc:1566140] && sulfatase modifying factor 2 [Source:RGD Symbol;Acc:1563253] && cortexin 1 [Source:RGD Symbol;Acc:2449] && trefoil factor 1 [Source:RGD Symbol;Acc:620707] && 2'-5'-oligoadenylate synthetase-like [Source:RGD Symbol;Acc:1308586] && RNA binding m…
rno-miR-741-3p	2.25053	14.6213	-0.7925	0.03257	NA	ENSRNOG00000003645&&ENSRNOG00000015903&&ENSRNOG00000016190&&ENSRNOG00000020204&&ENSRNOG00000024455&&ENSRNOG00000046272&&ENSRNOG00000048472&&ENSRNOG00000049137	LOC103689931 && Add2 && Coq9 && Srp19 && Gnptg && Hnrnpab && Comp && Zfp35	heterogeneous nuclear ribonucleoprotein A/B [Source:RGD Symbol;Acc:9343685] && adducin 2 [Source:RGD Symbol;Acc:2042] && coenzyme Q9 [Source:RGD Symbol;Acc:1586040] && signal recognition particle 19 [Source:RGD Symbol;Acc:1308437] && N-acetylglucosamine-1-phosphate transferase subunit gamma [Source:RGD Symbol;Acc:1311614] && heterogeneous nuclear ribonucleoprotein A/B [Source:RGD Symbol;Acc:69255…
rno-miR-382-5p	6609.8	8451.88	-0.33946	0.033797	0.22638	ENSRNOG00000000565&&ENSRNOG00000002501&&ENSRNOG00000005046&&ENSRNOG00000005589&&ENSRNOG00000012561&&ENSRNOG00000012608&&ENSRNOG00000013564&&ENSRNOG00000016361&&ENSRNOG00000026267&&ENSRNOG00000043192	Sgpl1 && Ddx3y && Tspan13 && Dhrs7 && Arhgef10 && Tmem212 && Dok3 && Plcd4 && Igbp1 && Hacd1	sphingosine-1-phosphate lyase 1 [Source:RGD Symbol;Acc:628599] && DEAD-box helicase 3, Y-linked [Source:RGD Symbol;Acc:1309586] && tetraspanin 13 [Source:RGD Symbol;Acc:1311788] && dehydrogenase/reductase 7 [Source:RGD Symbol;Acc:1565002] && Rho guanine nucleotide exchange factor 10 [Source:RGD Symbol;Acc:1565043] && transmembrane protein 212 [Source:RGD Symbol;Acc:1563109] && docking protein 3 […
rno-miR-653-5p	3383.62	4538.64	-0.39836	0.034286	0.22638	ENSRNOG00000005096	Bzw2	basic leucine zipper and W2 domains 2 [Source:RGD Symbol;Acc:621507]
rno-miR-99b-3p	1537.01	1994.69	-0.35803	0.034723	0.22638	ENSRNOG00000001269&&ENSRNOG00000002812&&ENSRNOG00000003443&&ENSRNOG00000005642&&ENSRNOG00000005905&&ENSRNOG00000006079&&ENSRNOG00000008643&&ENSRNOG00000013604&&ENSRNOG00000014021&&ENSRNOG00000014964&&ENSRNOG00000016254&&ENSRNOG00000017073&&ENSRNOG00000018141&&ENSRNOG00000020599&&ENSRNOG00000020713&&ENSRNOG00000025864&&ENSRNOG00000026503&&ENSRNOG00000030930&&ENSRNOG00000032009&&ENSRNOG00000046458&…	Ppp1cc && Lhx1 && Klf1 && Frs2 && Pde4b && Psd4 && Rars2 && Gpx4 && Matn4 && Hp && Sema4c && Car9 && RGD1307443 && Tssk6 && Osbpl5 && Lemd2 && Xrra1 && Samsn1 && LOC499643 && Pdx1 && Sctr && Col12a1	protein phosphatase 1 catalytic subunit gamma [Source:RGD Symbol;Acc:3377] && LIM homeobox 1 [Source:RGD Symbol;Acc:71074] && Kruppel like factor 1 [Source:RGD Symbol;Acc:1309398] && fibroblast growth factor receptor substrate 2 [Source:RGD Symbol;Acc:1308201] && phosphodiesterase 4B [Source:RGD Symbol;Acc:3280] && pleckstrin and Sec7 domain containing 4 [Source:RGD Symbol;Acc:1310289] && arginyl…
rno-miR-200c-3p	24.4536	44.9421	-0.67591	0.040425	NA	ENSRNOG00000009267&&ENSRNOG00000023989&&ENSRNOG00000025065	B3gnt2 && Actr5 && RGD1560436	UDP-GlcNAc:betaGal beta-1,3-N-acetylglucosaminyltransferase 2 [Source:RGD Symbol;Acc:1310077] && ARP5 actin-related protein 5 homolog [Source:RGD Symbol;Acc:1307958] && similar to hypothetical protein FLJ20508 [Source:RGD Symbol;Acc:1560436]
rno-miR-34b-5p	152.773	205.177	-0.39564	0.047501	0.25492	ENSRNOG00000000581&&ENSRNOG00000000693&&ENSRNOG00000001567&&ENSRNOG00000001710&&ENSRNOG00000001963&&ENSRNOG00000004146&&ENSRNOG00000004221&&ENSRNOG00000004595&&ENSRNOG00000005094&&ENSRNOG00000005303&&ENSRNOG00000005729&&ENSRNOG00000005935&&ENSRNOG00000006695&&ENSRNOG00000007457&&ENSRNOG00000007752&&ENSRNOG00000008047&&ENSRNOG00000008054&&ENSRNOG00000008367&&ENSRNOG00000008409&&ENSRNOG00000010252&…	Cdc40 && Svop && Krtap14 && Abcf3 && Mx2 && Coro7 && Lgr5 && Pou6f1 && C1qtnf7 && Tbc1d25 && Palm3 && A3galt2 && Rbck1 && Serping1 && Zmynd19 && Khk && Igsf9 && Krt86 && Myo1f && Hexa && Atp13a1 && Foxn1 && Acy1 && Pomc && Zfp710 && Kcnu1 && Lpin2 && Igfals && Il17rb && Tab2 && Sema4c && Zfp236 && Pla2g2e && Tubb3 && Etfb && Cpeb3 && LOC108348128 && Snx15 && Gramd1a && Slit1 && Zc2hc1c && Jrk && …	cell division cycle 40 [Source:RGD Symbol;Acc:1307063] && SV2 related protein [Source:RGD Symbol;Acc:620277] && keratin associated protein 14 [Source:RGD Symbol;Acc:1564302] && ATP binding cassette subfamily F member 3 [Source:RGD Symbol;Acc:1310468] && MX dynamin like GTPase 2 [Source:RGD Symbol;Acc:628821] && coronin 7 [Source:RGD Symbol;Acc:621591] && leucine rich repeat containing G protein c…
sRNA	PVNEA_readcount	PVNMod_readcount	log2FoldChange	pval	padj	target_geneid	Name	Description
rno-miR-10b-5p	118.243	15.0182	2.5709	1.3983e-22	5.9288e-20	ENSRNOG00000002449&&ENSRNOG00000014743&&ENSRNOG00000015089&&ENSRNOG00000016887&&ENSRNOG00000019342&&ENSRNOG00000023812	Maged2 && Hagh && Mcoln2 && Hrh4 && Sult1a1 && Raver2	MAGE family member D2 [Source:RGD Symbol;Acc:70899] && hydroxyacyl glutathione hydrolase [Source:RGD Symbol;Acc:2779] && mucolipin 2 [Source:RGD Symbol;Acc:1308884] && histamine receptor H4 [Source:RGD Symbol;Acc:620631] && sulfotransferase family 1A member 1 [Source:RGD Symbol;Acc:3767] && ribonucleoprotein, PTB-binding 2 [Source:RGD Symbol;Acc:1307610]
rno-miR-379-3p	1659.72	417.238	1.8641	5.0015e-22	1.0603e-19	ENSRNOG00000001409&&ENSRNOG00000012454&&ENSRNOG00000015551&&ENSRNOG00000017883&&ENSRNOG00000020695&&ENSRNOG00000027359&&ENSRNOG00000037333	Gnb2 && Trmt10b && Fuca2 && Camsap1 && Tead2 && Slc25a2 && Cldnd2	G protein subunit beta 2 [Source:RGD Symbol;Acc:69319] && tRNA methyltransferase 10B [Source:RGD Symbol;Acc:1310735] && alpha-L-fucosidase 2 [Source:RGD Symbol;Acc:1303053] && calmodulin regulated spectrin-associated protein 1 [Source:RGD Symbol;Acc:1565022] && TEA domain transcription factor 2 [Source:RGD Symbol;Acc:1593252] && solute carrier family 25 member 2 [Source:RGD Symbol;Acc:1310667] &&…
rno-miR-30c-5p	1368.86	982.285	0.47257	3.0954e-07	3.2811e-05	ENSRNOG00000000055&&ENSRNOG00000000464&&ENSRNOG00000001035&&ENSRNOG00000001265&&ENSRNOG00000001971&&ENSRNOG00000002556&&ENSRNOG00000003063&&ENSRNOG00000003099&&ENSRNOG00000003946&&ENSRNOG00000005144&&ENSRNOG00000005538&&ENSRNOG00000006984&&ENSRNOG00000007023&&ENSRNOG00000007334&&ENSRNOG00000007457&&ENSRNOG00000007684&&ENSRNOG00000007900&&ENSRNOG00000007923&&ENSRNOG00000008100&&ENSRNOG00000008142&…	Fcrl6 && Rxrb && Gtf2h3 && Mad1l1 && Bbx && NEWGENE_1562416 && Phka1 && Ubqln2 && Tor1aip1 && Tmem18 && Psmd11 && Mapk11 && Galm && Ly6h && Serping1 && Zc3h3 && Tspan33 && Cgref1 && Rgs20 && Brpf1 && Dus4l && Fndc8 && Wdtc1 && Nsmf && Penk && Clasp2 && Fstl3 && Ncaph2 && Flot2 && Adck2 && Ctsb && Mcat && Gtf3c5 && Atp1b2 && Mon1b && Cd79b && Tram2 && Imp4 && Drosha && Pdlim7 && Ptges2 && Ddb2 && …	Fc receptor-like 6 [Source:RGD Symbol;Acc:1563939] && retinoid X receptor beta [Source:RGD Symbol;Acc:3611] && general transcription factor IIH subunit 3 [Source:RGD Symbol;Acc:1305494] && mitotic arrest deficient 1 like 1 [Source:RGD Symbol;Acc:1596881] && BBX, HMG-box containing [Source:RGD Symbol;Acc:1309769] && TSR2, ribosome maturation factor [Source:RGD Symbol;Acc:11417743] && phosphorylase…
rno-miR-411-3p	896.196	617.802	0.52098	0.00025898	0.0096395	ENSRNOG00000000443&&ENSRNOG00000010415&&ENSRNOG00000013752&&ENSRNOG00000016075&&ENSRNOG00000017701&&ENSRNOG00000018450&&ENSRNOG00000019298&&ENSRNOG00000019381&&ENSRNOG00000027359&&ENSRNOG00000030729&&ENSRNOG00000032381&&ENSRNOG00000045629&&ENSRNOG00000047657&&ENSRNOG00000061733	LOC103689965 && Atxn7l1 && Elavl3 && Dmrt1 && Asip && LOC100911440 && Dctn4 && Eri3 && Slc25a2 && C4b && Naglu && Atp23 && C4a && Galr2	complement C4-like [Source:RGD Symbol;Acc:9245878] && ataxin 7-like 1 [Source:RGD Symbol;Acc:1305730] && ELAV like RNA binding protein 3 [Source:RGD Symbol;Acc:628892] && doublesex and mab-3 related transcription factor 1 [Source:RGD Symbol;Acc:621640] && agouti signaling protein [Source:NCBI gene;Acc:24152] && mitochondrial glutamate carrier 1-like [Source:RGD Symbol;Acc:6492572] && dynactin sub…
rno-miR-30a-3p	1164.37	896.301	0.37136	0.00035393	0.011543	ENSRNOG00000001439&&ENSRNOG00000002303&&ENSRNOG00000002566&&ENSRNOG00000004344&&ENSRNOG00000004392&&ENSRNOG00000005587&&ENSRNOG00000005687&&ENSRNOG00000007158&&ENSRNOG00000007922&&ENSRNOG00000009097&&ENSRNOG00000009397&&ENSRNOG00000011287&&ENSRNOG00000011313&&ENSRNOG00000011831&&ENSRNOG00000011931&&ENSRNOG00000012185&&ENSRNOG00000012634&&ENSRNOG00000013714&&ENSRNOG00000013727&&ENSRNOG00000014305&…	Srrm3 && Kcnj12 && Tnp2 && Zdhhc3 && Aatk && Suclg1 && Slc6a14 && Qtrt1 && Cldn19 && Immt && Kbtbd4 && Minpp1 && Sorcs1 && Nudt18 && Smarca2 && Zfyve21 && Fbxo10 && Snrpd1 && Ndc80 && Fbxo42 && Cyhr1 && Amhr2 && LOC690000 && Siah1 && Mrpl44 && Slc27a3 && Ugcg && Abtb1 && Tat && Necab3 && Cops7a && Chka && Pla2g2f && Igfbp2 && Mtss1l && Cul7 && Optn && Ankrd1 && Entr1 && Kif2c && Psd && Diaph1 && …	serine/arginine repetitive matrix 3 [Source:RGD Symbol;Acc:1587868] && potassium voltage-gated channel subfamily J member 12 [Source:RGD Symbol;Acc:621660] && transition protein 2 [Source:RGD Symbol;Acc:3885] && zinc finger, DHHC-type containing 3 [Source:RGD Symbol;Acc:1309041] && apoptosis-associated tyrosine kinase [Source:RGD Symbol;Acc:1590980] && succinate-CoA ligase, alpha subunit [Source:…
rno-miR-125b-2-3p	2373.89	1833.17	0.36675	0.00046923	0.014211	--	--	--
rno-miR-92b-3p	83013.1	69126	0.2616	0.00073491	0.01833	ENSRNOG00000002879&&ENSRNOG00000002956&&ENSRNOG00000013069&&ENSRNOG00000015948&&ENSRNOG00000016813&&ENSRNOG00000017509&&ENSRNOG00000018122&&ENSRNOG00000032508&&ENSRNOG00000049988&&ENSRNOG00000062285	Psen2 && Stim2 && Sapcd2 && Slc1a5 && Tia1 && Eed && Tspan17 && Acot5 && Mbtd1 && Pou5f2	presenilin 2 [Source:RGD Symbol;Acc:621060] && stromal interaction molecule 2 [Source:RGD Symbol;Acc:1304641] && suppressor APC domain containing 2 [Source:RGD Symbol;Acc:1590629] && solute carrier family 1 member 5 [Source:RGD Symbol;Acc:708512] && TIA1 cytotoxic granule-associated RNA binding protein [Source:RGD Symbol;Acc:1305742] && embryonic ectoderm development [Source:RGD Symbol;Acc:130978…
rno-miR-27b-3p	25233.1	20039.2	0.32731	0.00083087	0.019572	ENSRNOG00000000665&&ENSRNOG00000000786&&ENSRNOG00000001177&&ENSRNOG00000001748&&ENSRNOG00000002120&&ENSRNOG00000002905&&ENSRNOG00000002928&&ENSRNOG00000003590&&ENSRNOG00000003680&&ENSRNOG00000003837&&ENSRNOG00000004280&&ENSRNOG00000006663&&ENSRNOG00000006857&&ENSRNOG00000007400&&ENSRNOG00000008298&&ENSRNOG00000008819&&ENSRNOG00000009872&&ENSRNOG00000010214&&ENSRNOG00000010291&&ENSRNOG00000010574&…	Pitpnb && Rpp21 && Acads && Polr2h && Spata18 && Ccdc103 && Guk1 && Tom1l2 && Gabrb2 && Mif4gd && Tcn2 && Usp2 && AABR07060833.1 && Srebf2 && Dock7 && Krt84 && Kcnh2 && Scrn2 && Slc46a1 && Ptpn1 && Rnf208 && Tet3 && Fbxo34 && Agap3 && Tmem259 && Casp9 && Rpl31 && Arhgap17 && Ghitm && Farsb && Wdfy1 && Mettl14 && Guca1a && Lman2 && Rab13 && Tcirg1 && Dpcd && Mustn1 && Hmgxb3 && Ndst1 && Ggta1 && A…	phosphatidylinositol transfer protein, beta [Source:RGD Symbol;Acc:620143] && ribonuclease P/MRP subunit p21 [Source:RGD Symbol;Acc:1303090] && acyl-CoA dehydrogenase short chain [Source:RGD Symbol;Acc:620514] && RNA polymerase II subunit H [Source:RGD Symbol;Acc:1561203] && spermatogenesis associated 18 [Source:RGD Symbol;Acc:735208] && coiled-coil domain containing 103 [Source:RGD Symbol;Acc:15…
rno-miR-351-5p	4826.57	3821.88	0.33154	0.00095164	0.021237	ENSRNOG00000006926	Atp6v0d2	ATPase H+ transporting V0 subunit D2 [Source:RGD Symbol;Acc:1306900]
rno-miR-125a-5p	3971.93	3389.51	0.22749	0.0011521	0.024426	ENSRNOG00000001070&&ENSRNOG00000004161&&ENSRNOG00000006228&&ENSRNOG00000009491&&ENSRNOG00000021871	Cdk2ap1 && Mtif2 && Pdia4 && Phc3 && Gcn1l1	cyclin-dependent kinase 2 associated protein 1 [Source:RGD Symbol;Acc:1308664] && mitochondrial translational initiation factor 2 [Source:RGD Symbol;Acc:1303046] && protein disulfide isomerase family A, member 4 [Source:RGD Symbol;Acc:619835] && polyhomeotic homolog 3 [Source:RGD Symbol;Acc:1307998] && GCN1 eIF2 alpha kinase activator-like 1 [Source:RGD Symbol;Acc:1593434]
rno-miR-191a-5p	4597.56	3954.48	0.21625	0.0020501	0.037794	ENSRNOG00000000008&&ENSRNOG00000000848&&ENSRNOG00000001172&&ENSRNOG00000001191&&ENSRNOG00000002345&&ENSRNOG00000003125&&ENSRNOG00000003235&&ENSRNOG00000003626&&ENSRNOG00000003719&&ENSRNOG00000003737&&ENSRNOG00000004014&&ENSRNOG00000004100&&ENSRNOG00000004208&&ENSRNOG00000004456&&ENSRNOG00000004641&&ENSRNOG00000004733&&ENSRNOG00000005650&&ENSRNOG00000006019&&ENSRNOG00000006450&&ENSRNOG00000006972&…	Alx4 && Gpank1 && Rnf10 && Tchp && Rasgef1b && Rogdi && Mgat4b && Atp5pd && Atpaf2 && Best2 && Chmp6 && Trib1 && Crim1 && Clhc1 && Sstr4 && Wdr25 && Pgf && G0s2 && Erbb2 && Zfp189 && Fam3d && Ccdc33 && Thumpd2 && Ccdc130 && Lpo && Chmp5 && Mpp5 && LOC500007 && Srp68 && Ldlr && Masp2 && Dusp26 && Stt3b && Mesd && Arhgap45 && Polm && Ppp4r1 && Spsb3 && AABR07053687.1 && Neurl4 && Phpt1 && Qprt && C…	ALX homeobox 4 [Source:RGD Symbol;Acc:1310201] && G patch domain and ankyrin repeats 1 [Source:RGD Symbol;Acc:1303304] && ring finger protein 10 [Source:RGD Symbol;Acc:1309282] && trichoplein, keratin filament binding [Source:RGD Symbol;Acc:1310813] && RasGEF domain family, member 1B [Source:RGD Symbol;Acc:1562220] && rogdi homolog [Source:RGD Symbol;Acc:1560021] && alpha-1,3-mannosyl-glycoprotei…
rno-miR-205	369.568	259.265	0.49053	0.0021825	0.038557	ENSRNOG00000000833&&ENSRNOG00000001201&&ENSRNOG00000011714&&ENSRNOG00000015397&&ENSRNOG00000015593&&ENSRNOG00000017488&&ENSRNOG00000018886&&ENSRNOG00000020942&&ENSRNOG00000045924&&ENSRNOG00000050703	Vars2 && Cstb && Sat2 && Cpne7 && Sigirr && Snx24 && Aaed1 && Plekha4 && RT1-T24-3 && Fam115c	valyl-tRNA synthetase 2, mitochondrial [Source:RGD Symbol;Acc:1303122] && cystatin B [Source:RGD Symbol;Acc:2435] && spermidine/spermine N1-acetyltransferase family member 2 [Source:RGD Symbol;Acc:1307869] && copine 7 [Source:RGD Symbol;Acc:1307466] && single Ig and TIR domain containing [Source:RGD Symbol;Acc:1306732] && sorting nexin 24 [Source:RGD Symbol;Acc:1306864] && AhpC/TSA antioxidant en…
rno-miR-222-3p	5640.92	4559.14	0.30179	0.0026	0.04083	ENSRNOG00000002582&&ENSRNOG00000002598&&ENSRNOG00000002764&&ENSRNOG00000003108&&ENSRNOG00000003728&&ENSRNOG00000004014&&ENSRNOG00000004392&&ENSRNOG00000006028&&ENSRNOG00000009112&&ENSRNOG00000009114&&ENSRNOG00000009708&&ENSRNOG00000012756&&ENSRNOG00000013253&&ENSRNOG00000013422&&ENSRNOG00000013588&&ENSRNOG00000013631&&ENSRNOG00000013760&&ENSRNOG00000014182&&ENSRNOG00000014508&&ENSRNOG00000015271&…	Hand1 && Hnf1b && Mettl16 && Acbd4 && Xylt2 && Chmp6 && Aatk && Tubgcp6 && Pon2 && Fam110b && Tas1r1 && Slc25a43 && Armc1 && Med23 && Glra1 && Slc31a2 && Wfdc5 && Tns1 && Mgll && Zfp418 && Prelid1 && Tcf21 && Dhx32 && Hps6 && Egr1 && Dnajb2 && Gng3 && Pias4 && Bad && Lzts3 && Spef1 && Vsig10 && Riok3 && Lbx1 && Zmiz2 && Akap17a && Clk3 && Tlr11 && Sertad3 && Plekhd1 && LOC102553613 && Kiss1 && Se…	heart and neural crest derivatives expressed 1 [Source:RGD Symbol;Acc:621206] && HNF1 homeobox B [Source:RGD Symbol;Acc:3830] && methyltransferase like 16 [Source:MGI Symbol;Acc:MGI:1914743] && acyl-CoA binding domain containing 4 [Source:RGD Symbol;Acc:1308404] && xylosyltransferase 2 [Source:RGD Symbol;Acc:619765] && charged multivesicular body protein 6 [Source:RGD Symbol;Acc:1565325] && apopt…
rno-miR-322-3p	754.049	577.384	0.37605	0.0035572	0.050276	ENSRNOG00000000456&&ENSRNOG00000001417&&ENSRNOG00000001746&&ENSRNOG00000003005&&ENSRNOG00000003563&&ENSRNOG00000004860&&ENSRNOG00000005193&&ENSRNOG00000007326&&ENSRNOG00000008257&&ENSRNOG00000010409&&ENSRNOG00000012944&&ENSRNOG00000013902&&ENSRNOG00000016553&&ENSRNOG00000017657&&ENSRNOG00000017895&&ENSRNOG00000017901&&ENSRNOG00000017967&&ENSRNOG00000018153&&ENSRNOG00000019079&&ENSRNOG00000019383&…	Psmb8 && Plod3 && Ncbp2 && Rasgef1c && Blmh && Myh9l1 && Pfas && Prepl && Mfap2 && Nol6 && Casp9 && P2ry12 && Vwa5b1 && Phf23 && Eno1 && Acy3 && Asb13 && Rbm5 && Polr1c && Tef && Nprl3 && Nosip && Brca1 && Tpd52l1 && Cenpm && Ltk && Saxo2 && Map7d3 && Cryz && Ifnar1 && Atp6v1h && AABR07058658.1 && Smc1b && LOC680227 && RGD1305455 && LOC360919 && Fam229a && Krtap3-3 && Myh9 && Stambpl1 && Dnajc22 …	proteasome subunit beta 8 [Source:RGD Symbol;Acc:3426] && procollagen-lysine, 2-oxoglutarate 5-dioxygenase 3 [Source:RGD Symbol;Acc:631339] && nuclear cap binding protein subunit 2 [Source:RGD Symbol;Acc:1596188] && RasGEF domain family, member 1C [Source:RGD Symbol;Acc:1311549] && bleomycin hydrolase [Source:RGD Symbol;Acc:1304668] && myosin heavy chain 9-like 1 [Source:RGD Symbol;Acc:6492022] &…
rno-miR-429	84550.6	72653.6	0.21669	0.0052064	0.066894	ENSRNOG00000000474&&ENSRNOG00000001396&&ENSRNOG00000001794&&ENSRNOG00000002572&&ENSRNOG00000003661&&ENSRNOG00000004130&&ENSRNOG00000006684&&ENSRNOG00000007137&&ENSRNOG00000007500&&ENSRNOG00000007864&&ENSRNOG00000008082&&ENSRNOG00000010017&&ENSRNOG00000012240&&ENSRNOG00000014008&&ENSRNOG00000014197&&ENSRNOG00000014684&&ENSRNOG00000015195&&ENSRNOG00000016119&&ENSRNOG00000016612&&ENSRNOG00000017352&…	Rgl2 && Mospd3 && Muc13 && Cacybp && Jpt1 && Anapc4 && Zfp317 && Ly6i && Top1mt && Vrk2 && Rgs6 && Wee1 && Supt6h && Mfsd2a && Tmem51 && Npr1 && Hdhd3 && Fzd7 && Trim36 && Ctdnep1 && Dennd2c && Phgdh && Eif4e2 && Ppp4c && Ech1 && Ntf4 && Gys1 && Gif && RGD1565059 && Slc16a12 && Mtmr12 && Ly6c && Dffb && Asphd1 && Med8 && Zfp251 && Nkain4 && Dot1l && Zc2hc1b && Fasn && Prlr && Atg2a && Ccm2 && LOC…	ral guanine nucleotide dissociation stimulator-like 2 [Source:RGD Symbol;Acc:1302985] && motile sperm domain containing 3 [Source:RGD Symbol;Acc:1304973] && mucin 13, cell surface associated [Source:RGD Symbol;Acc:708547] && calcyclin binding protein [Source:RGD Symbol;Acc:1303146] && Jupiter microtubule associated homolog 1 [Source:RGD Symbol;Acc:1359325] && anaphase promoting complex subunit 4 …
rno-miR-187-5p	844.059	642.379	0.38309	0.0060496	0.071473	ENSRNOG00000000137&&ENSRNOG00000000177&&ENSRNOG00000000246&&ENSRNOG00000000251&&ENSRNOG00000000288&&ENSRNOG00000000435&&ENSRNOG00000000456&&ENSRNOG00000000463&&ENSRNOG00000000501&&ENSRNOG00000000515&&ENSRNOG00000000607&&ENSRNOG00000000693&&ENSRNOG00000000781&&ENSRNOG00000000818&&ENSRNOG00000000838&&ENSRNOG00000000840&&ENSRNOG00000000906&&ENSRNOG00000000937&&ENSRNOG00000000985&&ENSRNOG00000000986&…	Ly86 && Plpp2 && Amz2 && St6galnac1 && Scarf2 && Ppt2 && Psmb8 && Col11a2 && Zfp523 && Mapk13 && RGD1559903 && Svop && Rnf39 && Nrm && Lta && Atp6v1g2 && Medag && Slc46a3 && Cpsf4 && Camsap3 && Tmed2 && Rilpl1 && Cers4 && Msi1 && NEWGENE_1586233 && Ubash3a && Acads && Gltp && Trpv4 && RGD1309594 && Ube2g2 && Col18a1 && LOC498154 && P2rx4 && Hpd && Srrm3 && Fzd9 && Limk1 && Hoxd9 && N6amt1 && Ripk…	lymphocyte antigen 86 [Source:RGD Symbol;Acc:1309936] && phospholipid phosphatase 2 [Source:RGD Symbol;Acc:628893] && archaelysin family metallopeptidase 2 [Source:RGD Symbol;Acc:1304846] && ST6 N-acetylgalactosaminide alpha-2,6-sialyltransferase 1 [Source:RGD Symbol;Acc:1562048] && scavenger receptor class F, member 2 [Source:RGD Symbol;Acc:1306013] && palmitoyl-protein thioesterase 2 [Source:RG…
rno-let-7b-3p	28234.5	24085.3	0.22669	0.0070295	0.078435	ENSRNOG00000000137&&ENSRNOG00000000417&&ENSRNOG00000000485&&ENSRNOG00000000607&&ENSRNOG00000000693&&ENSRNOG00000000840&&ENSRNOG00000001004&&ENSRNOG00000001055&&ENSRNOG00000001177&&ENSRNOG00000001195&&ENSRNOG00000001452&&ENSRNOG00000002667&&ENSRNOG00000002908&&ENSRNOG00000003039&&ENSRNOG00000003132&&ENSRNOG00000003969&&ENSRNOG00000004090&&ENSRNOG00000004359&&ENSRNOG00000004479&&ENSRNOG00000004598&…	Ly86 && Numa1 && Bak1 && RGD1559903 && Svop && Atp6v1g2 && Ncor2 && Rilpl1 && Acads && Trpv4 && Fzd9 && Lamc2 && Slc35a4 && Wnt3a && Mip && Fam20a && LOC100361025 && Wars && Aurka && Tsen54 && Sos2 && Jade2 && Rangrf && Slc4a10 && Bcl11b && Them6 && Psd4 && Traf2 && Rbm38 && Lif && Zfp691 && Ehd4 && Atg101 && Itga7 && Galnt14 && Wdr5 && Stra6 && Arhgef12 && Ogfr && Ldlr && Dctn1 && Smarcd2 && Mon…	lymphocyte antigen 86 [Source:RGD Symbol;Acc:1309936] && nuclear mitotic apparatus protein 1 [Source:RGD Symbol;Acc:1308777] && BCL2-antagonist/killer 1 [Source:RGD Symbol;Acc:621635] && similar to RIKEN cDNA 1700049L16 [Source:RGD Symbol;Acc:1559903] && SV2 related protein [Source:RGD Symbol;Acc:620277] && ATPase H+ transporting V1 subunit G2 [Source:RGD Symbol;Acc:1303186] && nuclear receptor c…
rno-miR-181c-3p	25231.3	21855.5	0.2053	0.0073391	0.079789	ENSRNOG00000007532&&ENSRNOG00000012266&&ENSRNOG00000018564&&ENSRNOG00000061572	RGD1305178 && Zcchc17 && Nup93 && Smarcd1	similar to Hypothetical protein MGC11690 [Source:RGD Symbol;Acc:1305178] && zinc finger CCHC-type containing 17 [Source:RGD Symbol;Acc:1565267] && nucleoporin 93 [Source:RGD Symbol;Acc:1311525] && SWI/SNF related, matrix associated, actin dependent regulator of chromatin, subfamily d, member 1 [Source:RGD Symbol;Acc:1305406]
rno-miR-872-3p	136.484	47.7293	0.99289	0.008237	0.085182	ENSRNOG00000006578&&ENSRNOG00000023989&&ENSRNOG00000025000&&ENSRNOG00000025065	Odf1 && Actr5 && Cep104 && RGD1560436	outer dense fiber of sperm tails 1 [Source:RGD Symbol;Acc:3228] && ARP5 actin-related protein 5 homolog [Source:RGD Symbol;Acc:1307958] && centrosomal protein 104 [Source:RGD Symbol;Acc:708505] && similar to hypothetical protein FLJ20508 [Source:RGD Symbol;Acc:1560436]
rno-miR-181a-2-3p	42.5055	24.6225	0.68707	0.0092032	NA	ENSRNOG00000000838&&ENSRNOG00000000961&&ENSRNOG00000002294&&ENSRNOG00000002484&&ENSRNOG00000002757&&ENSRNOG00000002863&&ENSRNOG00000003186&&ENSRNOG00000003386&&ENSRNOG00000005009&&ENSRNOG00000008451&&ENSRNOG00000008737&&ENSRNOG00000009260&&ENSRNOG00000009422&&ENSRNOG00000010798&&ENSRNOG00000011182&&ENSRNOG00000012557&&ENSRNOG00000012559&&ENSRNOG00000012681&&ENSRNOG00000012818&&ENSRNOG00000013712&…	Lta && Glt1d1 && Snx29 && Chrna9 && Tada2a && Cacna1e && Anks3 && Rbfox3 && Zfp3 && Fut8 && Tbc1d21 && Cnr2 && Hmgcl && Blk && Aanat && Lgals5 && Man1b1 && Lgals9 && Ksr1 && Tex261 && C1qtnf9 && Tfeb && Cyhr1 && Tbx20 && Slc2a4 && Ccny && Nfkbie && Sec23ip && Tspan1 && Slc49a3 && LOC690276 && Ms4a14 && Grcc10 && Gramd2a && Smg7 && Tmem150b && Spin2a && Rasgef1a && Nudt17 && Fbxo31 && Exoc4 && Fam…	lymphotoxin alpha [Source:RGD Symbol;Acc:3020] && glycosyltransferase 1 domain containing 1 [Source:RGD Symbol;Acc:1304896] && sorting nexin 29 [Source:RGD Symbol;Acc:1596162] && cholinergic receptor nicotinic alpha 9 subunit [Source:RGD Symbol;Acc:621534] && transcriptional adaptor 2A [Source:RGD Symbol;Acc:1309959] && calcium voltage-gated channel subunit alpha1 E [Source:RGD Symbol;Acc:2246] &…
rno-miR-296-3p	4486.73	3728.59	0.26296	0.0097351	0.094246	ENSRNOG00000001275&&ENSRNOG00000003172&&ENSRNOG00000003543&&ENSRNOG00000003563&&ENSRNOG00000004072&&ENSRNOG00000004162&&ENSRNOG00000004812&&ENSRNOG00000006096&&ENSRNOG00000008552&&ENSRNOG00000009473&&ENSRNOG00000011975&&ENSRNOG00000012436&&ENSRNOG00000013454&&ENSRNOG00000014903&&ENSRNOG00000015696&&ENSRNOG00000015904&&ENSRNOG00000016070&&ENSRNOG00000016294&&ENSRNOG00000016592&&ENSRNOG00000016991&…	Tmem184a && Serpinf1 && Gpr143 && Blmh && Myo1c && Pfkfb2 && Sema6d && Slc26a7 && P2rx3 && Osbpl7 && Crtc3 && Adh6 && Rala && Zfyve27 && Cdk5rap1 && Wfdc1 && Trpc3 && Cd4 && Gnai2 && Arl2bp && Cdc16 && Sncb && Agtr1a && Zfand2b && Dnajb2 && Htatip2 && Map3k10 && Dffb && Ccnb1ip1 && Serpina16 && Usp54 && Cnpy4 && Adamts3 && Golga3 && Fam32a && Kctd7 && RGD1559909 && Tmem190 && RSA-14-44 && Cabyr &…	transmembrane protein 184A [Source:RGD Symbol;Acc:1306702] && serpin family F member 1 [Source:RGD Symbol;Acc:631369] && G protein-coupled receptor 143 [Source:RGD Symbol;Acc:1565799] && bleomycin hydrolase [Source:RGD Symbol;Acc:1304668] && myosin 1C [Source:RGD Symbol;Acc:620443] && 6-phosphofructo-2-kinase/fructose-2,6-biphosphatase 2 [Source:RGD Symbol;Acc:3309] && semaphorin 6D [Source:RGD S…
rno-let-7e-3p	626.21	516.381	0.27587	0.010003	0.094246	ENSRNOG00000002828&&ENSRNOG00000004696&&ENSRNOG00000007905&&ENSRNOG00000009899&&ENSRNOG00000014289&&ENSRNOG00000020585&&ENSRNOG00000027900&&ENSRNOG00000042701	Tob1 && Arhgap5 && Itga7 && Skil && Arpc2 && Tbxa2r && Glt6d1 && LOC680428	transducer of ErbB-2.1 [Source:RGD Symbol;Acc:621126] && Rho GTPase activating protein 5 [Source:RGD Symbol;Acc:1308507] && integrin subunit alpha 7 [Source:RGD Symbol;Acc:71022] && SKI-like proto-oncogene [Source:RGD Symbol;Acc:621399] && actin related protein 2/3 complex, subunit 2 [Source:RGD Symbol;Acc:1305848] && thromboxane A2 receptor [Source:RGD Symbol;Acc:3825] && glycosyltransferase 6 d…
rno-miR-328a-3p	25.0254	8.76524	0.96957	0.010362	NA	ENSRNOG00000008178&&ENSRNOG00000008536&&ENSRNOG00000017693&&ENSRNOG00000025000&&ENSRNOG00000025670&&ENSRNOG00000045860	Nxn && Actc1 && Slc2a5 && Cep104 && Shisa3 && U2af1	nucleoredoxin [Source:RGD Symbol;Acc:1310489] && actin, alpha, cardiac muscle 1 [Source:RGD Symbol;Acc:2026] && solute carrier family 2 member 5 [Source:RGD Symbol;Acc:68328] && centrosomal protein 104 [Source:RGD Symbol;Acc:708505] && shisa family member 3 [Source:RGD Symbol;Acc:1565710] && U2 small nuclear RNA auxiliary factor 1 [Source:RGD Symbol;Acc:1584190]
rno-miR-219a-5p	417.594	309.622	0.41286	0.010893	0.1004	ENSRNOG00000002569&&ENSRNOG00000003629&&ENSRNOG00000008492&&ENSRNOG00000033628	Mrps14 && Nvl && Cfap45 && Tesl	mitochondrial ribosomal protein S14 [Source:RGD Symbol;Acc:1309432] && nuclear VCP-like [Source:RGD Symbol;Acc:1311270] && cilia and flagella associated protein 45 [Source:RGD Symbol;Acc:1561559] && testis derived transcript-like [Source:RGD Symbol;Acc:1305365]
rno-miR-144-3p	10.4434	2.93053	1.0014	0.010967	NA	ENSRNOG00000000839&&ENSRNOG00000001374&&ENSRNOG00000004401&&ENSRNOG00000004710&&ENSRNOG00000004858&&ENSRNOG00000007756&&ENSRNOG00000008526&&ENSRNOG00000010633&&ENSRNOG00000012343&&ENSRNOG00000012597&&ENSRNOG00000014109&&ENSRNOG00000014832&&ENSRNOG00000014903&&ENSRNOG00000015696&&ENSRNOG00000016991&&ENSRNOG00000017106&&ENSRNOG00000018938&&ENSRNOG00000037409&&ENSRNOG00000049965&&ENSRNOG00000057988&…	Nfkbil1 && Rasal1 && Mrpl13 && Rbks && LOC257643 && Atg101 && Pdzd3 && Acsl1 && Pdp2 && Rmc1 && Psmd13 && Mapkapk3 && Zfyve27 && Cdk5rap1 && Arl2bp && Csnk1a1 && Mkx && Scimp && LOC103693608 && Pfkm && Pnck && Zfp36	NFKB inhibitor like 1 [Source:RGD Symbol;Acc:1303310] && RAS protein activator like 1 [Source:RGD Symbol;Acc:1311820] && mitochondrial ribosomal protein L13 [Source:RGD Symbol;Acc:1359587] && ribokinase [Source:RGD Symbol;Acc:1310064] && cystatin SC [Source:RGD Symbol;Acc:708555] && autophagy related 101 [Source:RGD Symbol;Acc:1359310] && PDZ domain containing 3 [Source:RGD Symbol;Acc:1559807] &&…
rno-miR-376a-3p	5928.95	4445.35	0.39763	0.014236	0.12319	ENSRNOG00000005096	Bzw2	basic leucine zipper and W2 domains 2 [Source:RGD Symbol;Acc:621507]
rno-miR-136-5p	86.7936	57.4256	0.53861	0.019952	0.15962	ENSRNOG00000002353&&ENSRNOG00000005825&&ENSRNOG00000019294&&ENSRNOG00000029126&&ENSRNOG00000034139&&ENSRNOG00000046946	Rab3gap2 && Lyz2 && Stk16 && Prl7a4 && Lyc2 && Ptchd3	RAB3 GTPase activating non-catalytic protein subunit 2 [Source:RGD Symbol;Acc:1311518] && lysozyme 2 [Source:RGD Symbol;Acc:3026] && serine/threonine kinase 16 [Source:RGD Symbol;Acc:629474] && prolactin family 7, subfamily a, member 4 [Source:RGD Symbol;Acc:1359651] && lysozyme C type 2 [Source:RGD Symbol;Acc:1593616] && patched domain containing 3 [Source:RGD Symbol;Acc:1590039]
rno-miR-32-5p	848.553	724.779	0.22553	0.023878	0.18523	ENSRNOG00000010024&&ENSRNOG00000015675&&ENSRNOG00000025711&&ENSRNOG00000026791&&ENSRNOG00000036760	Cyb5r4 && Nell1 && Spout1 && Pgbd5 && Tmc5	cytochrome b5 reductase 4 [Source:RGD Symbol;Acc:621834] && neural EGFL like 1 [Source:RGD Symbol;Acc:620998] && SPOUT domain containing methyltransferase 1 [Source:RGD Symbol;Acc:1563514] && piggyBac transposable element derived 5 [Source:RGD Symbol;Acc:1310825] && transmembrane channel-like 5 [Source:RGD Symbol;Acc:1307037]
rno-miR-24-2-5p	153.667	115.47	0.39037	0.026212	0.18523	ENSRNOG00000016871&&ENSRNOG00000026293&&ENSRNOG00000027042&&ENSRNOG00000059461	Prl8a5 && Jun && Srd5a2 && B4galt1	prolactin family 8, subfamily a, member 5 [Source:RGD Symbol;Acc:708348] && Jun proto-oncogene, AP-1 transcription factor subunit [Source:RGD Symbol;Acc:2943] && steroid 5 alpha-reductase 2 [Source:RGD Symbol;Acc:621480] && beta-1,4-galactosyltransferase 1 [Source:RGD Symbol;Acc:620900]
rno-miR-344g	55.8283	32.0259	0.64918	0.035216	NA	ENSRNOG00000009267&&ENSRNOG00000023989&&ENSRNOG00000025065	B3gnt2 && Actr5 && RGD1560436	UDP-GlcNAc:betaGal beta-1,3-N-acetylglucosaminyltransferase 2 [Source:RGD Symbol;Acc:1310077] && ARP5 actin-related protein 5 homolog [Source:RGD Symbol;Acc:1307958] && similar to hypothetical protein FLJ20508 [Source:RGD Symbol;Acc:1560436]
rno-miR-30e-5p	113.946	83.6368	0.42609	0.036925	0.23722	ENSRNOG00000000595&&ENSRNOG00000001344&&ENSRNOG00000002247&&ENSRNOG00000004621&&ENSRNOG00000006178&&ENSRNOG00000007799&&ENSRNOG00000012535&&ENSRNOG00000012880&&ENSRNOG00000016977&&ENSRNOG00000017137&&ENSRNOG00000019977&&ENSRNOG00000020415&&ENSRNOG00000021987&&ENSRNOG00000028137&&ENSRNOG00000037480&&ENSRNOG00000057651	Traf3ip2 && Aldh2 && Nup54 && Rtn4 && Dync1h1 && Fam151a && Adgrf4 && Tti1 && Calb2 && Eef1akmt2 && Ptprf && Ramp2 && Tnfrsf17 && Mki67 && Ddx51 && LOC689600	Traf3 interacting protein 2 [Source:RGD Symbol;Acc:1593240] && aldehyde dehydrogenase 2 family (mitochondrial) [Source:RGD Symbol;Acc:69219] && nucleoporin 54 [Source:RGD Symbol;Acc:619926] && reticulon 4 [Source:RGD Symbol;Acc:620989] && dynein cytoplasmic 1 heavy chain 1 [Source:RGD Symbol;Acc:2511] && family with sequence similarity 151, member A [Source:RGD Symbol;Acc:1359194] && adhesion G p…
rno-miR-493-5p	343.71	215.223	0.57714	0.039524	0.24287	ENSRNOG00000001587&&ENSRNOG00000002791&&ENSRNOG00000004189&&ENSRNOG00000007307&&ENSRNOG00000009856&&ENSRNOG00000011559&&ENSRNOG00000012891&&ENSRNOG00000019316&&ENSRNOG00000022623&&ENSRNOG00000026616&&ENSRNOG00000047314	Hoxd12 && Bcl2 && Helb && Syde1 && Sypl1 && Cnn3 && Mdh1b && Sh3bp4 && Ttll12 && Ndufb2 && Tk1	homeo box D12 [Source:RGD Symbol;Acc:1309797] && BCL2, apoptosis regulator [Source:RGD Symbol;Acc:2199] && DNA helicase B [Source:RGD Symbol;Acc:1560103] && synapse defective Rho GTPase homolog 1 [Source:RGD Symbol;Acc:1305857] && synaptophysin-like 1 [Source:RGD Symbol;Acc:1359569] && calponin 3 [Source:RGD Symbol;Acc:71044] && malate dehydrogenase 1B [Source:RGD Symbol;Acc:1307874] && SH3-domai…
rno-miR-132-5p	121.694	90.1017	0.40231	0.04069	0.24647	ENSRNOG00000000105&&ENSRNOG00000000130&&ENSRNOG00000000177&&ENSRNOG00000000184&&ENSRNOG00000000233&&ENSRNOG00000000428&&ENSRNOG00000000441&&ENSRNOG00000000454&&ENSRNOG00000000464&&ENSRNOG00000000532&&ENSRNOG00000000658&&ENSRNOG00000000697&&ENSRNOG00000000979&&ENSRNOG00000001030&&ENSRNOG00000001050&&ENSRNOG00000001165&&ENSRNOG00000001253&&ENSRNOG00000001265&&ENSRNOG00000001271&&ENSRNOG00000001323&…	Cplx2 && Dnajb5 && Plpp2 && Tmprss6 && Grm6 && Cyp21a1 && Gpsm3 && RT1-DOb && Rxrb && Cmtr1 && Acacb && Coro1c && Bri3bp && Tsc22d1 && Eif2ak1 && Tmprss3 && Eif3b && Mad1l1 && Card6 && Zfp157 && Agfg2 && Epo && Fis1 && Col26a1 && Gtf2i && Cep97 && Slc7a4 && Mylk && Flt4 && Litaf && Ero1b && Abat && Rasgef1c && Rad23a && Fcrla && Fmod && Tspan7 && Cacng5 && Adora1 && Ergic1 && Cldn9 && Mael && Wnt…	complexin 2 [Source:RGD Symbol;Acc:70945] && DnaJ heat shock protein family (Hsp40) member B5 [Source:RGD Symbol;Acc:1307453] && phospholipid phosphatase 2 [Source:RGD Symbol;Acc:628893] && transmembrane serine protease 6 [Source:RGD Symbol;Acc:1307138] && glutamate metabotropic receptor 6 [Source:RGD Symbol;Acc:2747] && cytochrome P450, family 21, subfamily a, polypeptide 1 [Source:RGD Symbol;Ac…
novel_407	28.2227	13.5529	0.73575	0.042973	NA	ENSRNOG00000004208&&ENSRNOG00000007006&&ENSRNOG00000013816&&ENSRNOG00000018075	Crim1 && Slc3a1 && Cmas && Spcs1	cysteine rich transmembrane BMP regulator 1 [Source:RGD Symbol;Acc:1308710] && solute carrier family 3 member 1 [Source:RGD Symbol;Acc:3709] && cytidine monophosphate N-acetylneuraminic acid synthetase [Source:RGD Symbol;Acc:1310911] && signal peptidase complex subunit 1 [Source:RGD Symbol;Acc:1309125]
rno-let-7f-2-3p	346.994	281.358	0.29454	0.045455	0.26402	ENSRNOG00000011151	Tenm4	teneurin transmembrane protein 4 [Source:RGD Symbol;Acc:1304658]
rno-miR-153-3p	27801	24338	0.18912	0.049167	0.2743	ENSRNOG00000000095&&ENSRNOG00000000418&&ENSRNOG00000000437&&ENSRNOG00000000455&&ENSRNOG00000000461&&ENSRNOG00000000476&&ENSRNOG00000000495&&ENSRNOG00000000515&&ENSRNOG00000000531&&ENSRNOG00000000563&&ENSRNOG00000000663&&ENSRNOG00000000691&&ENSRNOG00000000693&&ENSRNOG00000000838&&ENSRNOG00000000852&&ENSRNOG00000000985&&ENSRNOG00000001006&&ENSRNOG00000001034&&ENSRNOG00000001113&&ENSRNOG00000001115&…	Gpr89b && Zbtb12 && Agpat1 && Tap2 && Brd2 && Zbtb22 && Uhrf1bp1 && Mapk13 && Ccdc167 && Adamts14 && Tfip11 && Foxn4 && Svop && Lta && Prrc2a && Cpsf4 && Nptx2 && Evi5l && Mmd2 && Slc29a4 && Pxn && Acads && Hnf1a && Ankrd13a && Aire && RGD1309594 && Col18a1 && S100b && Trafd1 && Gnb2 && Serpine1 && Col26a1 && Limk1 && Castor2 && Filip1l && Tbx1 && Tmprss2 && Ralb && Polq && Tmem114 && Ereg && Dpt…	G protein-coupled receptor 89B [Source:RGD Symbol;Acc:1304837] && zinc finger and BTB domain containing 12 [Source:RGD Symbol;Acc:1302958] && 1-acylglycerol-3-phosphate O-acyltransferase 1 [Source:RGD Symbol;Acc:1303287] && transporter 2, ATP binding cassette subfamily B member [Source:RGD Symbol;Acc:3818] && bromodomain containing 2 [Source:RGD Symbol;Acc:1303324] && zinc finger and BTB domain c…
rno-miR-340-5p	530.69	1044.36	-0.9379	1.1964e-09	1.6909e-07	ENSRNOG00000025296	Lrrc8a	leucine rich repeat containing 8 VRAC subunit A [Source:RGD Symbol;Acc:1311690]
rno-miR-493-3p	78.6424	159.506	-0.95178	7.4185e-07	6.2909e-05	ENSRNOG00000037097	Wfdc18	WAP four-disulfide core domain 18 [Source:RGD Symbol;Acc:619957]
rno-miR-497-5p	6404.21	11787.7	-0.82248	2.7675e-05	0.0016863	ENSRNOG00000004100&&ENSRNOG00000007041&&ENSRNOG00000009166&&ENSRNOG00000009316&&ENSRNOG00000012801&&ENSRNOG00000015753&&ENSRNOG00000022395&&ENSRNOG00000026634&&ENSRNOG00000031855&&ENSRNOG00000036834&&ENSRNOG00000049964	Trib1 && Abcg2 && Ddx24 && Bmp10 && LOC103690044 && Epn1 && Tnrc6c && Glipr1l1 && Actr3b && Gpr84 && Gsto2	tribbles pseudokinase 1 [Source:RGD Symbol;Acc:621596] && ATP binding cassette subfamily G member 2 [Source:RGD Symbol;Acc:631345] && DEAD-box helicase 24 [Source:RGD Symbol;Acc:727929] && bone morphogenetic protein 10 [Source:RGD Symbol;Acc:1562986] && glutathione S-transferase omega-2 [Source:RGD Symbol;Acc:9449876] && Epsin 1 [Source:RGD Symbol;Acc:619772] && trinucleotide repeat containing 6C…
rno-miR-1843a-5p	6405.15	11787.5	-0.82226	2.784e-05	0.0016863	ENSRNOG00000002824&&ENSRNOG00000004207&&ENSRNOG00000009084&&ENSRNOG00000011307&&ENSRNOG00000011678&&ENSRNOG00000012301&&ENSRNOG00000012722&&ENSRNOG00000012868&&ENSRNOG00000017220&&ENSRNOG00000017788&&ENSRNOG00000017838&&ENSRNOG00000019387&&ENSRNOG00000019634&&ENSRNOG00000020860&&ENSRNOG00000023238&&ENSRNOG00000023799&&ENSRNOG00000029260&&ENSRNOG00000030069&&ENSRNOG00000030463&&ENSRNOG00000032009&…	NEWGENE_1559832 && Eml5 && Rpusd3 && Slmap && Wbp4 && Cfap161 && Ppdpf && Uaca && Tcirg1 && Katnal2 && Gmcl1 && Ifi30 && Eif4e2 && Tdrkh && Dgkd && Pak1ip1 && Pitpnm2 && Faim && Faim && LOC499643 && Ulk1 && Rlim && Sh2b1 && AC136588.3	ring finger protein, LIM domain interacting [Source:RGD Symbol;Acc:11393862] && echinoderm microtubule associated protein like 5 [Source:RGD Symbol;Acc:1303275] && RNA pseudouridylate synthase domain containing 3 [Source:RGD Symbol;Acc:1307582] && sarcolemma associated protein [Source:RGD Symbol;Acc:1307674] && WW domain binding protein 4 [Source:RGD Symbol;Acc:620033] && cilia and flagella assoc…
rno-miR-376b-5p	160.993	260.949	-0.65948	0.00020978	0.0096395	--	--	--
novel_991	11559	18599.8	-0.65073	0.00021002	0.0096395	ENSRNOG00000004676&&ENSRNOG00000007206&&ENSRNOG00000014851&&ENSRNOG00000029244	Pak3 && LOC361016 && Col4a4 && Pcdhb10	p21 (RAC1) activated kinase 3 [Source:RGD Symbol;Acc:3251] && similar to RIKEN cDNA 4933406L09 [Source:RGD Symbol;Acc:1359720] && collagen type IV alpha 4 chain [Source:RGD Symbol;Acc:1305355] && protocadherin beta 10 [Source:RGD Symbol;Acc:1308364]
rno-miR-193a-3p	487.821	721.64	-0.54546	0.00024114	0.0096395	ENSRNOG00000002537&&ENSRNOG00000016818&&ENSRNOG00000018433&&ENSRNOG00000046515&&ENSRNOG00000047481&&ENSRNOG00000051208	Wnk3 && Fgfr3 && Hps6 && St6gal2 && Kiss1 && Selenov	WNK lysine deficient protein kinase 3 [Source:RGD Symbol;Acc:1563131] && fibroblast growth factor receptor 3 [Source:RGD Symbol;Acc:620714] && HPS6, biogenesis of lysosomal organelles complex 2 subunit 3 [Source:RGD Symbol;Acc:631341] && ST6 beta-galactoside alpha-2,6-sialyltransferase 2 [Source:RGD Symbol;Acc:1559663] && KiSS-1 metastasis-suppressor [Source:RGD Symbol;Acc:727850] && selenoprotei…
rno-miR-218b	109284	147502	-0.42312	0.00027282	0.0096395	ENSRNOG00000001035&&ENSRNOG00000001211&&ENSRNOG00000001396&&ENSRNOG00000001742&&ENSRNOG00000001962&&ENSRNOG00000004165&&ENSRNOG00000004401&&ENSRNOG00000005023&&ENSRNOG00000005031&&ENSRNOG00000006889&&ENSRNOG00000007283&&ENSRNOG00000007850&&ENSRNOG00000008082&&ENSRNOG00000008257&&ENSRNOG00000008312&&ENSRNOG00000011162&&ENSRNOG00000011981&&ENSRNOG00000014815&&ENSRNOG00000016225&&ENSRNOG00000016491&…	Gtf2h3 && Gatd3a && Mospd3 && Clcn2 && Fam3b && Prkd1 && Mrpl13 && Agr2 && Surf6 && Ambp && Erlec1 && Mok && Rgs6 && Mfap2 && Stra6 && Smco4 && Slc39a13 && Myoz2 && Fgd3 && Fam110d && Fam83f && Phf7 && Phgdh && Rhot2 && Cope && Ech1 && RGD1565059 && Rab20 && L3mbtl2 && Lcn9 && Fcar && Etnk2 && Zfp251 && Tf && Swt1 && Gatd1 && LOC108348101 && Nfatc3 && Aff1-as1 && Leng1	general transcription factor IIH subunit 3 [Source:RGD Symbol;Acc:1305494] && glutamine amidotransferase like class 1 domain containing 3A [Source:RGD Symbol;Acc:1303003] && motile sperm domain containing 3 [Source:RGD Symbol;Acc:1304973] && chloride voltage-gated channel 2 [Source:RGD Symbol;Acc:2361] && family with sequence similarity 3, member B [Source:RGD Symbol;Acc:1311662] && protein kinas…
rno-miR-17-1-3p	3349.15	4261.36	-0.34223	0.00055839	0.015784	ENSRNOG00000000861&&ENSRNOG00000001142&&ENSRNOG00000001746&&ENSRNOG00000003011&&ENSRNOG00000003453&&ENSRNOG00000003645&&ENSRNOG00000008609&&ENSRNOG00000009058&&ENSRNOG00000009166&&ENSRNOG00000009505&&ENSRNOG00000012682&&ENSRNOG00000014508&&ENSRNOG00000015670&&ENSRNOG00000015880&&ENSRNOG00000017027&&ENSRNOG00000020543&&ENSRNOG00000020853&&ENSRNOG00000022171&&ENSRNOG00000023393&&ENSRNOG00000025808&…	Zic3 && Prkab1 && Ncbp2 && Gadd45gip1 && Lypd1 && LOC103689931 && Capn3 && Spata21 && Ddx24 && Cd164l2 && Nr5a1 && Mgll && Stx7 && Dpep1 && Adam2 && Nosip && Scap && Dhx37 && Nup214 && Aars2 && Thap3 && Fat1 && Zfp292 && LOC680227 && AABR07026424.1 && LOC100359479 && LOC100910446 && Cenpo && Pygo1 && Chi3l1 && Srpk3	Zic family member 3 [Source:RGD Symbol;Acc:1561261] && protein kinase AMP-activated non-catalytic subunit beta 1 [Source:RGD Symbol;Acc:71057] && nuclear cap binding protein subunit 2 [Source:RGD Symbol;Acc:1596188] && GADD45G interacting protein 1 [Source:RGD Symbol;Acc:1309249] && Ly6/Plaur domain containing 1 [Source:RGD Symbol;Acc:1549754] && heterogeneous nuclear ribonucleoprotein A/B [Sourc…
rno-miR-326-3p	263.976	364.75	-0.45677	0.00062373	0.016529	ENSRNOG00000002309&&ENSRNOG00000003365&&ENSRNOG00000004794&&ENSRNOG00000009982&&ENSRNOG00000010516&&ENSRNOG00000010572&&ENSRNOG00000012939&&ENSRNOG00000013042&&ENSRNOG00000013813&&ENSRNOG00000014202&&ENSRNOG00000016033&&ENSRNOG00000018952&&ENSRNOG00000020441&&ENSRNOG00000020884&&ENSRNOG00000022640&&ENSRNOG00000023497&&ENSRNOG00000027582&&ENSRNOG00000032561&&ENSRNOG00000037483&&ENSRNOG00000045926&…	Hlx && Cadm3 && Rtn1 && Pnp && Plau && Pus7 && Abca7 && Htr1b && Ubtd1 && Snx20 && Endog && Sema3g && Wnk4 && Cd6 && AABR07003235.1 && Foxe1 && Dpysl4 && Slc52a2 && Ep400 && Lrrc45 && Reep2 && Rd3 && AC094348.3 && RGD1564664 && Fkbp8	H2.0-like homeobox [Source:RGD Symbol;Acc:1311961] && cell adhesion molecule 3 [Source:RGD Symbol;Acc:1307035] && reticulon 1 [Source:RGD Symbol;Acc:620986] && purine nucleoside phosphorylase [Source:RGD Symbol;Acc:1597189] && plasminogen activator, urokinase [Source:RGD Symbol;Acc:3343] && pseudouridylate synthase 7 [Source:RGD Symbol;Acc:1307054] && ATP binding cassette subfamily A member 7 [So…
rno-miR-324-5p	13.9581	34.4813	-1.0503	0.00084556	NA	ENSRNOG00000000040&&ENSRNOG00000000048&&ENSRNOG00000000467&&ENSRNOG00000000473&&ENSRNOG00000000519&&ENSRNOG00000000524&&ENSRNOG00000000563&&ENSRNOG00000000700&&ENSRNOG00000000847&&ENSRNOG00000001053&&ENSRNOG00000001158&&ENSRNOG00000001388&&ENSRNOG00000001391&&ENSRNOG00000001861&&ENSRNOG00000001888&&ENSRNOG00000002225&&ENSRNOG00000002468&&ENSRNOG00000002542&&ENSRNOG00000002599&&ENSRNOG00000002615&…	RGD1304622 && Gak && Ring1 && Pfdn6 && Stk38 && RGD735065 && Adamts14 && Tmem119 && Csnk2b && Tmed2 && Abcg1 && Sds && Sdsl && Ydjc && Arvcf && Scarb2 && Tnr && Heatr6 && Grap && Pmm2 && Mprip && Cant1 && LOC103693323 && Best2 && Chmp6 && Tcn2 && Rad21 && Kif16b && Acvr1 && Pip4k2c && Ptprv && LOC686013 && Tbc1d20 && Lamb3 && Prr11 && Erbb2 && Cyp46a1 && Klrb1a && Bmf && Slc35c1 && Zmat5 && Cdk5 …	similar to 6820428L09 protein [Source:RGD Symbol;Acc:1304622] && cyclin G associated kinase [Source:RGD Symbol;Acc:621589] && ring finger protein 1 [Source:RGD Symbol;Acc:3576] && prefoldin subunit 6 [Source:RGD Symbol;Acc:1303006] && serine/threonine kinase 38 [Source:RGD Symbol;Acc:1309455] && similar to GI:13385412-like protein splice form I [Source:RGD Symbol;Acc:735065] && ADAM metallopeptid…
rno-miR-3556b	35021.7	40859.5	-0.22067	0.0016776	0.033871	ENSRNOG00000000307&&ENSRNOG00000008392&&ENSRNOG00000016793&&ENSRNOG00000021478	Mical1 && Sbf1 && Tshb && Tpd52l1	microtubule associated monooxygenase, calponin and LIM domain containing 1 [Source:RGD Symbol;Acc:1309386] && SET binding factor 1 [Source:RGD Symbol;Acc:1307090] && thyroid stimulating hormone, beta [Source:RGD Symbol;Acc:3910] && tumor protein D52-like 1 [Source:RGD Symbol;Acc:1594796]
rno-miR-29c-3p	776.488	1324.76	-0.70237	0.0017818	0.03434	ENSRNOG00000001275&&ENSRNOG00000004022&&ENSRNOG00000006360&&ENSRNOG00000007883&&ENSRNOG00000008081&&ENSRNOG00000011962&&ENSRNOG00000013927&&ENSRNOG00000014711&&ENSRNOG00000016388&&ENSRNOG00000017032&&ENSRNOG00000026048&&ENSRNOG00000029194&&ENSRNOG00000033824&&ENSRNOG00000038347&&ENSRNOG00000054890&&ENSRNOG00000060464	Tmem184a && Klhdc9 && Reg3a && Timm10 && Ddx27 && Gin1 && Jag2 && Meiob && Sphkap && Atp5f1a && Gbf1 && Dhx30 && Gpd2 && Usp21 && Flna && Plxna3	transmembrane protein 184A [Source:RGD Symbol;Acc:1306702] && kelch domain containing 9 [Source:RGD Symbol;Acc:1561025] && regenerating islet-derived 3 alpha [Source:RGD Symbol;Acc:621401] && translocase of inner mitochondrial membrane 10 [Source:RGD Symbol;Acc:621741] && DEAD-box helicase 27 [Source:RGD Symbol;Acc:1305634] && gypsy retrotransposon integrase 1 [Source:RGD Symbol;Acc:1307449] && j…
rno-miR-98-3p	2650.28	3499.71	-0.39077	0.0023822	0.040118	ENSRNOG00000000068&&ENSRNOG00000000129&&ENSRNOG00000000231&&ENSRNOG00000000466&&ENSRNOG00000000693&&ENSRNOG00000000697&&ENSRNOG00000000780&&ENSRNOG00000000962&&ENSRNOG00000000983&&ENSRNOG00000000989&&ENSRNOG00000001004&&ENSRNOG00000001091&&ENSRNOG00000001126&&ENSRNOG00000001149&&ENSRNOG00000001567&&ENSRNOG00000001710&&ENSRNOG00000001715&&ENSRNOG00000001890&&ENSRNOG00000003098&&ENSRNOG00000003163&…	Ppp2r5a && Phf24 && Kctd17 && Hsd17b8 && Svop && Coro1c && Ppp1r11 && Slc15a4 && Zfp394 && Bud31 && Ncor2 && Hip1r && Fbxw8 && Pxn && Krtap14 && Abcf3 && Ece2 && Txnrd2 && Prom1 && Sdhc && Fmnl1 && Map3k14 && Capn8 && Jpt1 && Nono && Rgs9 && Grip1 && Tmem94 && Coro7 && Arhgap30 && Eml5 && Fbxw9 && Lgr5 && Cep131 && E2f6 && Aurka && Muc15 && Smc6 && Scn3a && C1qtnf7 && Tbc1d25 && LOC100125367 && P…	protein phosphatase 2, regulatory subunit B', alpha [Source:RGD Symbol;Acc:1308022] && PHD finger protein 24 [Source:RGD Symbol;Acc:1559864] && potassium channel tetramerization domain containing 17 [Source:RGD Symbol;Acc:1311154] && hydroxysteroid (17-beta) dehydrogenase 8 [Source:RGD Symbol;Acc:1303158] && SV2 related protein [Source:RGD Symbol;Acc:620277] && coronin 1C [Source:RGD Symbol;Acc:1…
rno-miR-29c-5p	5706.33	7618.55	-0.40496	0.0024601	0.040118	ENSRNOG00000002947&&ENSRNOG00000011841&&ENSRNOG00000013591&&ENSRNOG00000014661&&ENSRNOG00000020185&&ENSRNOG00000020590&&ENSRNOG00000048288	Dpt && Map2 && Tmem9b && Zfp385d && Wdr6 && Adam15 && Taf12	dermatopontin [Source:RGD Symbol;Acc:1307176] && microtubule-associated protein 2 [Source:RGD Symbol;Acc:3044] && TMEM9 domain family, member B [Source:RGD Symbol;Acc:1310775] && zinc finger protein 385D [Source:RGD Symbol;Acc:1359606] && WD repeat domain 6 [Source:RGD Symbol;Acc:1307649] && ADAM metallopeptidase domain 15 [Source:RGD Symbol;Acc:620402] && TATA-box binding protein associated fact…
rno-miR-1843b-5p	68.2038	114.045	-0.66936	0.0029044	0.043981	ENSRNOG00000000262&&ENSRNOG00000000986&&ENSRNOG00000001158&&ENSRNOG00000001444&&ENSRNOG00000004050&&ENSRNOG00000009862&&ENSRNOG00000010800&&ENSRNOG00000014092&&ENSRNOG00000017251&&ENSRNOG00000017441&&ENSRNOG00000018285&&ENSRNOG00000019266&&ENSRNOG00000019321&&ENSRNOG00000028448&&ENSRNOG00000030680&&ENSRNOG00000048718&&ENSRNOG00000051344&&ENSRNOG00000052510&&ENSRNOG00000056187	Zfp821 && Camsap3 && Abcg1 && Ccl26 && Snrk && Olfm1 && Hadhb && Paip2b && Ik && Tpm3 && Kcna2 && Tmem223 && Cck && Elovl1 && Ddx5 && Ccdc71 && Psme3 && Wnt10a && AC132752.1	zinc finger protein 821 [Source:RGD Symbol;Acc:1306674] && calmodulin regulated spectrin-associated protein family, member 3 [Source:RGD Symbol;Acc:1597412] && ATP binding cassette subfamily G member 1 [Source:RGD Symbol;Acc:620294] && C-C motif chemokine ligand 26 [Source:RGD Symbol;Acc:1587817] && SNF related kinase [Source:RGD Symbol;Acc:69653] && olfactomedin 1 [Source:RGD Symbol;Acc:620320] …
novel_157	6103.01	7179.47	-0.23227	0.0033126	0.048432	ENSRNOG00000011521&&ENSRNOG00000013572&&ENSRNOG00000016731&&ENSRNOG00000020779&&ENSRNOG00000036829	Filip1 && Lxn && Tpm2 && Kcna7 && Nckap1l	filamin A interacting protein 1 [Source:RGD Symbol;Acc:628597] && latexin [Source:RGD Symbol;Acc:68361] && tropomyosin 2 [Source:RGD Symbol;Acc:1559479] && potassium voltage-gated channel subfamily A member 7 [Source:RGD Symbol;Acc:1309632] && NCK associated protein 1 like [Source:RGD Symbol;Acc:1312032]
rno-miR-499-5p	18623	21403.3	-0.19916	0.0036876	0.050436	ENSRNOG00000001199&&ENSRNOG00000001346&&ENSRNOG00000002812&&ENSRNOG00000003650&&ENSRNOG00000004032&&ENSRNOG00000005104&&ENSRNOG00000006889&&ENSRNOG00000007405&&ENSRNOG00000010994&&ENSRNOG00000012638&&ENSRNOG00000014328&&ENSRNOG00000018242&&ENSRNOG00000018372&&ENSRNOG00000020778&&ENSRNOG00000021116&&ENSRNOG00000026376&&ENSRNOG00000026690&&ENSRNOG00000028090&&ENSRNOG00000032085&&ENSRNOG00000059456	Pop5 && Cops6 && Lhx1 && Nt5c && Tmem94 && Sppl2c && Ambp && Krba1 && Has1 && Ciao1 && Frs3 && Camkk1 && Cul9 && Chrnb2 && Bnipl && RGD1560860 && Kin && Arhgef18 && Dlec1 && Grk3	POP5 homolog, ribonuclease P/MRP subunit [Source:RGD Symbol;Acc:1311819] && COP9 signalosome subunit 6 [Source:RGD Symbol;Acc:1309919] && LIM homeobox 1 [Source:RGD Symbol;Acc:71074] && 5', 3'-nucleotidase, cytosolic [Source:RGD Symbol;Acc:2321875] && transmembrane protein 94 [Source:MGI Symbol;Acc:MGI:1919197] && signal peptide peptidase like 2C [Source:RGD Symbol;Acc:1560562] && alpha-1-microgl…
rno-miR-218a-5p	0.53677	5.88381	-1.0937	0.0044344	NA	ENSRNOG00000005418&&ENSRNOG00000010378&&ENSRNOG00000015458&&ENSRNOG00000016429&&ENSRNOG00000032441&&ENSRNOG00000034200&&ENSRNOG00000049330	Trap1 && Slc4a5 && Hemk1 && Grm5 && Pan2 && Atp8a1 && NEWGENE_1308196	TNF receptor-associated protein 1 [Source:RGD Symbol;Acc:1359733] && solute carrier family 4 member 5 [Source:RGD Symbol;Acc:1303009] && HemK methyltransferase family member 1 [Source:RGD Symbol;Acc:1308293] && glutamate metabotropic receptor 5 [Source:RGD Symbol;Acc:2746] && poly(A) specific ribonuclease subunit PAN2 [Source:RGD Symbol;Acc:1303301] && ATPase phospholipid transporting 8A1 [Source…
rno-miR-875	44.1014	74.7181	-0.6882	0.0049188	0.065174	ENSRNOG00000008870&&ENSRNOG00000056956	Atf7ip && Thap1	activating transcription factor 7 interacting protein [Source:RGD Symbol;Acc:1306030] && THAP domain containing 1 [Source:RGD Symbol;Acc:1307589]
rno-miR-190a-5p	23649.9	31014.7	-0.3792	0.0054819	0.068362	ENSRNOG00000000777&&ENSRNOG00000002232&&ENSRNOG00000002898&&ENSRNOG00000002922&&ENSRNOG00000003332&&ENSRNOG00000004534&&ENSRNOG00000004698&&ENSRNOG00000006228&&ENSRNOG00000006356&&ENSRNOG00000006432&&ENSRNOG00000007988&&ENSRNOG00000008869&&ENSRNOG00000008939&&ENSRNOG00000010224&&ENSRNOG00000010902&&ENSRNOG00000011096&&ENSRNOG00000011171&&ENSRNOG00000011308&&ENSRNOG00000012162&&ENSRNOG00000012573&…	RT1-S3 && Aff1 && Nme7 && Adora2b && Nt5m && Spdya && Cd244 && Pdia4 && RGD1562229 && Trnt1 && Timm22 && Ppp1r9a && Nxph1 && Rab30 && Eloa && LOC688583 && Rims3 && Uhrf2 && Mpdu1 && Dlgap2 && Spata25 && Arhgap1 && Casp2 && Cnp && Otud4 && Pdcd1 && Atg16l2 && Ackr3 && Lamtor1 && Lgals7 && Atl3 && Mrap && Cntrl && Pnpla5 && Frem1 && Rtel1 && Sox5 && Klhl1 && Zfp605 && Ffar3 && LOC100911581 && B3gat…	RT1 class Ib, locus S3 [Source:RGD Symbol;Acc:735037] && AF4/FMR2 family, member 1 [Source:RGD Symbol;Acc:1307940] && NME/NM23 family member 7 [Source:RGD Symbol;Acc:619880] && adenosine A2B receptor [Source:RGD Symbol;Acc:2050] && 5',3'-nucleotidase, mitochondrial [Source:RGD Symbol;Acc:1309622] && speedy/RINGO cell cycle regulator family member A [Source:RGD Symbol;Acc:621730] && CD244 molecule…
novel_242	6953.27	9983.01	-0.4933	0.0061524	0.071473	ENSRNOG00000005936&&ENSRNOG00000011677&&ENSRNOG00000061883	Foxm1 && Slc39a10 && Aqp9	forkhead box M1 [Source:RGD Symbol;Acc:61807] && solute carrier family 39 member 10 [Source:RGD Symbol;Acc:1307321] && aquaporin 9 [Source:RGD Symbol;Acc:68433]
rno-miR-151-3p	33750.9	37883.7	-0.1657	0.006237	0.071473	ENSRNOG00000057713	Cav2	caveolin 2 [Source:RGD Symbol;Acc:620348]
rno-miR-764-5p	569.673	841.39	-0.52498	0.0078524	0.083236	ENSRNOG00000000853&&ENSRNOG00000000906&&ENSRNOG00000001135&&ENSRNOG00000001156&&ENSRNOG00000002425&&ENSRNOG00000002488&&ENSRNOG00000005147&&ENSRNOG00000005358&&ENSRNOG00000005662&&ENSRNOG00000005707&&ENSRNOG00000006440&&ENSRNOG00000007084&&ENSRNOG00000008584&&ENSRNOG00000009468&&ENSRNOG00000010219&&ENSRNOG00000010224&&ENSRNOG00000011171&&ENSRNOG00000011262&&ENSRNOG00000015440&&ENSRNOG00000015550&…	Aif1 && Medag && Wsb2 && Msi1 && Pctp && Galnt10 && Ccdc157 && Pmm1 && Grm7 && Bfsp1 && Ift27 && March10 && Rnaseh1 && Il12a && Ralgds && Rab30 && Rims3 && Bicra && Wrn && Ptgds && Arhgap1 && Bcs1l && Mvb12a && Klc3 && Mitd1 && Ogfod1 && Wnt8a && Sla2 && Nup98 && Sipa1l3 && Sipa1 && Ptprcap && Lrrc19 && Micall2 && Yeats2 && Ms4a14 && Prr3 && Clic6 && Oscp1 && Tfap2e && Sh3bgr && Galnt6 && Gcgr &&…	allograft inflammatory factor 1 [Source:RGD Symbol;Acc:61924] && mesenteric estrogen-dependent adipogenesis [Source:RGD Symbol;Acc:1307396] && WD repeat and SOCS box-containing 2 [Source:RGD Symbol;Acc:1359599] && musashi RNA-binding protein 1 [Source:RGD Symbol;Acc:628778] && phosphatidylcholine transfer protein [Source:RGD Symbol;Acc:3276] && polypeptide N-acetylgalactosaminyltransferase 10 [So…
	241.205	317.824	-0.38135	0.0095978	0.094246	ENSRNOG00000000145&&ENSRNOG00000000245&&ENSRNOG00000000283&&ENSRNOG00000000302&&ENSRNOG00000000438&&ENSRNOG00000000508&&ENSRNOG00000000541&&ENSRNOG00000000692&&ENSRNOG00000000833&&ENSRNOG00000000895&&ENSRNOG00000000987&&ENSRNOG00000001139&&ENSRNOG00000001300&&ENSRNOG00000001387&&ENSRNOG00000001500&&ENSRNOG00000002373&&ENSRNOG00000002602&&ENSRNOG00000002722&&ENSRNOG00000002778&&ENSRNOG00000002781&…	Pik3r3 && Slc16a6 && Ess2 && Sesn1 && Rnf5 && Armc12 && Glo1 && Ung && Vars2 && Rabgef1 && Ptcd1 && Suds3 && P2rx4 && LOC100910540 && Rab4b && Akap1 && Serpinb12 && Sec14l1 && Aatf && Kdsr && Pdzd11 && Map3k14 && Tmem183a && Itgb1bp2 && C1qtnf2 && Baiap2 && Snrk && Vasn && Pkdcc && NEWGENE_6497122 && Polr3h && Sec14l3 && Slc38a10 && Il20 && Rbm43 && Cela1 && Commd9 && Rangrf && Nutm1 && Ap4s1 && …	phosphoinositide-3-kinase regulatory subunit 3 [Source:RGD Symbol;Acc:621042] && solute carrier family 16, member 6 [Source:RGD Symbol;Acc:735117] && ess-2 splicing factor homolog [Source:RGD Symbol;Acc:1308218] && sestrin 1 [Source:RGD Symbol;Acc:1307517] && ring finger protein 5 [Source:RGD Symbol;Acc:1588458] && armadillo repeat containing 12 [Source:RGD Symbol;Acc:1306008] && glyoxalase 1 [So…
	18761.8	21483.8	-0.19361	0.0099917	0.094246	ENSRNOG00000000931&&ENSRNOG00000000999&&ENSRNOG00000001170&&ENSRNOG00000002818&&ENSRNOG00000002820&&ENSRNOG00000002840&&ENSRNOG00000003131&&ENSRNOG00000003259&&ENSRNOG00000003772&&ENSRNOG00000004004&&ENSRNOG00000004280&&ENSRNOG00000004591&&ENSRNOG00000005783&&ENSRNOG00000006753&&ENSRNOG00000007002&&ENSRNOG00000007271&&ENSRNOG00000008218&&ENSRNOG00000008642&&ENSRNOG00000008683&&ENSRNOG00000008822&…	Sfswap && Smurf1 && Cox6a1 && Eftud2 && LOC24906 && Atp5f1b && Traf7 && C1qtnf1 && Csrp2 && Nrde2 && Tcn2 && Alg12 && Dlg5 && Tgm3 && Lif && Map3k9 && Atp6v0e2 && Snx11 && Alk && Fkbp1a && Sorbs3 && RGD1310507 && Fam161a && Ttc17 && Rarg && Ephb6 && Adtrp && Naxd && Wdfy1 && Bcl2l11 && Clcn1 && Snx30 && Sncb && Clptm1 && Ctu1 && Dnph1 && Atg4b && Drg1 && Atxn2l && Elmo2 && Rbm17 && Lipk && Dvl1 &…	splicing factor SWAP [Source:RGD Symbol;Acc:1305004] && SMAD specific E3 ubiquitin protein ligase 1 [Source:RGD Symbol;Acc:1594738] && cytochrome c oxidase subunit 6A1 [Source:RGD Symbol;Acc:2384] && elongation factor Tu GTP binding domain containing 2 [Source:RGD Symbol;Acc:1560116] && RoBo-1 [Source:RGD Symbol;Acc:3683] && ATP synthase F1 subunit beta [Source:RGD Symbol;Acc:621368] && TNF recep…
	3261.39	3822.75	-0.22615	0.011881	0.10718	ENSRNOG00000000981&&ENSRNOG00000002680&&ENSRNOG00000004168&&ENSRNOG00000004373&&ENSRNOG00000007639&&ENSRNOG00000010868&&ENSRNOG00000016973&&ENSRNOG00000017027&&ENSRNOG00000020199&&ENSRNOG00000020897&&ENSRNOG00000047768&&ENSRNOG00000053893&&ENSRNOG00000056984&&ENSRNOG00000062030	Scarb1 && Lamc1 && Slc35e4 && Ddx39a && C8b && Rims4 && Tmem242 && Adam2 && RGD1311517 && Prpf19 && Lamb2 && Opn4 && Baz2b && Cers1	scavenger receptor class B, member 1 [Source:RGD Symbol;Acc:2302] && laminin subunit gamma 1 [Source:RGD Symbol;Acc:621052] && solute carrier family 35, member E4 [Source:RGD Symbol;Acc:708484] && DExD-box helicase 39A [Source:RGD Symbol;Acc:619920] && complement C8 beta chain [Source:RGD Symbol;Acc:2239] && regulating synaptic membrane exocytosis 4 [Source:RGD Symbol;Acc:628695] && transmembrane…
	5498.6	7067.23	-0.35023	0.014003	0.12319	ENSRNOG00000007346&&ENSRNOG00000011661&&ENSRNOG00000012609&&ENSRNOG00000019301&&ENSRNOG00000036880&&ENSRNOG00000059424	Grasp && Hnrnph2 && Trdn && Lipm && Arl5c && AC104053.2	general receptor for phosphoinositides 1 associated scaffold protein [Source:RGD Symbol;Acc:70554] && heterogeneous nuclear ribonucleoprotein H2 [Source:RGD Symbol;Acc:1549784] && triadin [Source:RGD Symbol;Acc:619856] && lipase, family member M [Source:RGD Symbol;Acc:1304912] && ADP-ribosylation factor like GTPase 5C [Source:RGD Symbol;Acc:1563128] && -
	1.69967	7.83536	-0.96316	0.014757	NA	ENSRNOG00000000245&&ENSRNOG00000000322&&ENSRNOG00000000692&&ENSRNOG00000001010&&ENSRNOG00000001035&&ENSRNOG00000001296&&ENSRNOG00000006551&&ENSRNOG00000007801&&ENSRNOG00000008053&&ENSRNOG00000008278&&ENSRNOG00000009040&&ENSRNOG00000012531&&ENSRNOG00000017513&&ENSRNOG00000018648&&ENSRNOG00000019000&&ENSRNOG00000019810&&ENSRNOG00000020628&&ENSRNOG00000021517&&ENSRNOG00000024711&&ENSRNOG00000027590&…	Slc16a6 && Atg5 && Ung && Tecpr1 && Gtf2h3 && P2rx7 && Dcaf15 && R3hdm2 && Atp8a2 && Nfrkb && Gas2l1 && Ephb2 && Miga2 && Mppe1 && Limk2 && Des && LOC103690068 && Tmem231 && Sdk2 && Jakmip3 && Armh1 && Dus1l && Kdm4b && Npc1l1 && Ppp1r9b && Slc30a2 && Rasl10b && Fuk	solute carrier family 16, member 6 [Source:RGD Symbol;Acc:735117] && autophagy related 5 [Source:RGD Symbol;Acc:1359580] && uracil-DNA glycosylase [Source:RGD Symbol;Acc:1307200] && tectonin beta-propeller repeat containing 1 [Source:RGD Symbol;Acc:1306873] && general transcription factor IIH subunit 3 [Source:RGD Symbol;Acc:1305494] && purinergic receptor P2X 7 [Source:RGD Symbol;Acc:3241] && DD…
	1.75519	7.2773	-0.94533	0.016808	NA	ENSRNOG00000000121&&ENSRNOG00000000177&&ENSRNOG00000000465&&ENSRNOG00000001039&&ENSRNOG00000001253&&ENSRNOG00000002695&&ENSRNOG00000002999&&ENSRNOG00000003071&&ENSRNOG00000003543&&ENSRNOG00000003554&&ENSRNOG00000005707&&ENSRNOG00000006498&&ENSRNOG00000006901&&ENSRNOG00000006911&&ENSRNOG00000007412&&ENSRNOG00000007564&&ENSRNOG00000007687&&ENSRNOG00000008047&&ENSRNOG00000008557&&ENSRNOG00000009491&…	Pigv && Plpp2 && Slc39a7 && Eif2b1 && Eif3b && Tfb2m && Timmdc1 && Vamp4 && Gpr143 && Piga && Bfsp1 && Lrrc69 && Cd320 && Sptb && Dok1 && Evc && Sema7a && Khk && Abcb8 && Phc3 && Hpgd && Sphk1 && Bmp1 && Urgcp && Cxcr5 && Rhoc && Zbtb5 && Alox5 && Map3k1 && Abhd18 && Fgf1 && St5 && Gfod1 && Nck1 && Endog && Uvrag && Dmrt3 && Gba2 && Tnfrsf1b && Ston1 && Bace1 && Cyp27a1 && Cspg4 && Itih4 && Ttc25…	phosphatidylinositol glycan anchor biosynthesis, class V [Source:RGD Symbol;Acc:1309526] && phospholipid phosphatase 2 [Source:RGD Symbol;Acc:628893] && solute carrier family 39 member 7 [Source:RGD Symbol;Acc:1593280] && eukaryotic translation initiation factor 2B subunit alpha [Source:RGD Symbol;Acc:620819] && eukaryotic translation initiation factor 3, subunit B [Source:RGD Symbol;Acc:1309018]…
	137401	161545	-0.23	0.017372	0.14731	ENSRNOG00000000811&&ENSRNOG00000016353&&ENSRNOG00000023386&&ENSRNOG00000034190&&ENSRNOG00000059510	Pkib && Nim1k && LOC103690018 && AABR07065625.1 && AABR07027870.1	cAMP-dependent protein kinase inhibitor beta [Source:RGD Symbol;Acc:3335] && NIM1 serine/threonine protein kinase [Source:RGD Symbol;Acc:1308116] && Golgi reassembly-stacking protein 2-like [Source:RGD Symbol;Acc:9411173] && - && -
	3801.61	5184.47	-0.42373	0.017918	0.14896	ENSRNOG00000000495&&ENSRNOG00000000532&&ENSRNOG00000000569&&ENSRNOG00000000804&&ENSRNOG00000000900&&ENSRNOG00000000985&&ENSRNOG00000001213&&ENSRNOG00000001388&&ENSRNOG00000001870&&ENSRNOG00000001878&&ENSRNOG00000002598&&ENSRNOG00000002599&&ENSRNOG00000003510&&ENSRNOG00000003812&&ENSRNOG00000003899&&ENSRNOG00000003915&&ENSRNOG00000004390&&ENSRNOG00000004391&&ENSRNOG00000005178&&ENSRNOG00000005185&…	Uhrf1bp1 && Cmtr1 && Vsir && Mrps18b && Tpst1 && Cpsf4 && Aire && Sds && Lztr1 && Klhl22 && Hnf1b && Grap && Fmo2 && Nlgn3 && Krt14 && Tmem206 && Alx1 && AABR07057436.1 && LOC689081 && Nxph3 && Lrrc10 && Spic && Cacfd1 && Rad18 && Lrp6 && Fam149b1 && Eva1a && Plxnb2 && Ehmt1 && Ccdc134 && Abcb1b && Dus4l && Stra6 && Aqr && Erc1 && Rara && Tnip1 && Nol6 && Copg1 && Abcf2 && Tp53 && Hspa4l && Foxn1…	UHRF1 binding protein 1 [Source:RGD Symbol;Acc:1307264] && cap methyltransferase 1 [Source:RGD Symbol;Acc:1307801] && V-set immunoregulatory receptor [Source:RGD Symbol;Acc:1590938] && mitochondrial ribosomal protein S18B [Source:RGD Symbol;Acc:1302998] && tyrosylprotein sulfotransferase 1 [Source:RGD Symbol;Acc:1308473] && cleavage and polyadenylation specific factor 4 [Source:RGD Symbol;Acc:620…
	100.43	131.628	-0.37188	0.018388	0.14993	ENSRNOG00000003681&&ENSRNOG00000010085&&ENSRNOG00000014098&&ENSRNOG00000014119&&ENSRNOG00000032788	Lct && Cldn10 && Pold2 && Farsb && Dysf	lactase [Source:RGD Symbol;Acc:620823] && claudin 10 [Source:RGD Symbol;Acc:1308027] && DNA polymerase delta 2, accessory subunit [Source:RGD Symbol;Acc:1304954] && phenylalanyl-tRNA synthetase subunit beta [Source:RGD Symbol;Acc:1303210] && dysferlin [Source:RGD Symbol;Acc:1311023]
	6.60616	16.8916	-0.88463	0.018997	NA	ENSRNOG00000000281&&ENSRNOG00000000720&&ENSRNOG00000001079&&ENSRNOG00000001253&&ENSRNOG00000001764&&ENSRNOG00000002001&&ENSRNOG00000002144&&ENSRNOG00000002342&&ENSRNOG00000002566&&ENSRNOG00000002886&&ENSRNOG00000003581&&ENSRNOG00000003717&&ENSRNOG00000005483&&ENSRNOG00000005506&&ENSRNOG00000005587&&ENSRNOG00000005689&&ENSRNOG00000006075&&ENSRNOG00000006392&&ENSRNOG00000006420&&ENSRNOG00000006559&…	Prodh1 && MGC95208 && Daglb && Eif3b && Vps8 && Itsn1 && Exoc1 && Aldh3a2 && Tnp2 && Myh10 && Pou2f1 && Cnih4 && Rpap1 && Arhgef5 && Suclg1 && Yeats4 && Fez1 && Xrcc6 && Rbm38 && Akap8 && Slc24a4 && Sptb && Brd3 && Ubr7 && Crocc && Capn3 && Svs1 && Mad2l2 && Tceanc2 && Ptcd3 && Rab30 && Nrgn && Usp50 && Rem2 && Ttc23 && Pcmt1 && AABR07003176.1 && Wnt2b && Wdr31 && Kpna3 && Ccl19 && Dok4 && Acsl5 …	proline dehydrogenase 1 [Source:RGD Symbol;Acc:1590932] && similar to 4930453N24Rik protein [Source:RGD Symbol;Acc:1359320] && diacylglycerol lipase, beta [Source:RGD Symbol;Acc:1310193] && eukaryotic translation initiation factor 3, subunit B [Source:RGD Symbol;Acc:1309018] && VPS8 CORVET complex subunit [Source:RGD Symbol;Acc:1309443] && intersectin 1 [Source:RGD Symbol;Acc:2935] && exocyst com…
	13.6989	29.2162	-0.80488	0.020468	NA	ENSRNOG00000006122&&ENSRNOG00000021463	Igf2bp1 && Ppara	insulin-like growth factor 2 mRNA binding protein 1 [Source:RGD Symbol;Acc:708580] && peroxisome proliferator activated receptor alpha [Source:RGD Symbol;Acc:3369]
	17.7112	34.2156	-0.74634	0.020656	NA	ENSRNOG00000000040&&ENSRNOG00000000456&&ENSRNOG00000000457&&ENSRNOG00000000556&&ENSRNOG00000000693&&ENSRNOG00000000804&&ENSRNOG00000000894&&ENSRNOG00000000990&&ENSRNOG00000001114&&ENSRNOG00000001156&&ENSRNOG00000001213&&ENSRNOG00000001277&&ENSRNOG00000001658&&ENSRNOG00000002229&&ENSRNOG00000002949&&ENSRNOG00000003452&&ENSRNOG00000003496&&ENSRNOG00000003947&&ENSRNOG00000003983&&ENSRNOG00000004287&…	RGD1304622 && Psmb8 && Tap1 && Nodal && Svop && Mrps18b && Fry && Pdap1 && Wipi2 && Msi1 && Aire && Mafk && Kcnj6 && Adcy5 && Pgs1 && Asb9 && Tbc1d9 && Ntn1 && Pfdn2 && Wdr83 && Pes1 && Ctbp1 && Tbc1d20 && Wnt16 && Zfp9 && En2 && Lif && Zfp746 && Padi1 && Idh3B && Pars2 && Hoxb13 && Rffl && March2 && Ablim2 && Crocc && Gimap5 && Pdlim2 && Krt84 && Sec24c && Lrch1 && Krt8 && Fam124a && Adck2 && Tn…	similar to 6820428L09 protein [Source:RGD Symbol;Acc:1304622] && proteasome subunit beta 8 [Source:RGD Symbol;Acc:3426] && transporter 1, ATP binding cassette subfamily B member [Source:RGD Symbol;Acc:3817] && nodal growth differentiation factor [Source:RGD Symbol;Acc:1305994] && SV2 related protein [Source:RGD Symbol;Acc:620277] && mitochondrial ribosomal protein S18B [Source:RGD Symbol;Acc:1302…
	2727.91	3773.24	-0.43822	0.024503	0.18523	ENSRNOG00000003005&&ENSRNOG00000008053&&ENSRNOG00000010935	Rasgef1c && Atp8a2 && Cpb2	RasGEF domain family, member 1C [Source:RGD Symbol;Acc:1311549] && ATPase phospholipid transporting 8A2 [Source:RGD Symbol;Acc:1594597] && carboxypeptidase B2 [Source:RGD Symbol;Acc:71035]
	2727.91	3773.24	-0.43822	0.024503	0.18523	ENSRNOG00000000826&&ENSRNOG00000008146&&ENSRNOG00000008924&&ENSRNOG00000009334&&ENSRNOG00000010659&&ENSRNOG00000012357&&ENSRNOG00000012593&&ENSRNOG00000013387&&ENSRNOG00000013992&&ENSRNOG00000015514&&ENSRNOG00000019772&&ENSRNOG00000020873&&ENSRNOG00000029662&&ENSRNOG00000030049&&ENSRNOG00000030667&&ENSRNOG00000047229&&ENSRNOG00000047493&&ENSRNOG00000059827	Flot1 && Tox2 && Arhgef12 && Knstrn && Gabpb1 && Unc45a && Mmel1 && Tpcn2 && Arfrp1 && Bcat1 && Dnpep && Nphs1 && Wdfy4 && Znhit6 && Ppm1b && Trim68 && Slco1a4 && LOC691995	flotillin 1 [Source:RGD Symbol;Acc:70991] && TOX high mobility group box family member 2 [Source:RGD Symbol;Acc:735184] && Rho guanine nucleotide exchange factor 12 [Source:RGD Symbol;Acc:1305111] && kinetochore-localized astrin/SPAG5 binding protein [Source:RGD Symbol;Acc:1303240] && GA binding protein transcription factor subunit beta 1 [Source:RGD Symbol;Acc:1560391] && unc-45 myosin chaperone…
	1551.17	2007.83	-0.35727	0.025895	0.18523	ENSRNOG00000000036&&ENSRNOG00000000043&&ENSRNOG00000000054&&ENSRNOG00000000068&&ENSRNOG00000000123&&ENSRNOG00000000185&&ENSRNOG00000000250&&ENSRNOG00000000262&&ENSRNOG00000000417&&ENSRNOG00000000428&&ENSRNOG00000000440&&ENSRNOG00000000454&&ENSRNOG00000000459&&ENSRNOG00000000474&&ENSRNOG00000000485&&ENSRNOG00000000527&&ENSRNOG00000000560&&ENSRNOG00000000607&&ENSRNOG00000000873&&ENSRNOG00000000961&…	Klhdc8a && Idua && Abhd8 && Ppp2r5a && Rnf19b && Mpst && Jmjd6 && Zfp821 && Numa1 && Cyp21a1 && Pbx2 && RT1-DOb && Psmb9 && Rgl2 && Bak1 && Mtch1 && Lrrc20 && RGD1559903 && Brs3 && Glt1d1 && Ncor2 && Nptx2 && Rflna && Hip1r && Abcg1 && Tchp && Cabin1 && Col6a2 && Cux2 && Tmem184a && LOC498154 && P2rx7 && Agfg2 && Baz1b && Hoxd1 && Tmem30c && Ripply3 && Sdf2l1 && P2rx6 && Wdr5b && Hlx && Trim25 &&…	kelch domain containing 8A [Source:RGD Symbol;Acc:1305132] && iduronidase, alpha-L- [Source:RGD Symbol;Acc:1310943] && abhydrolase domain containing 8 [Source:RGD Symbol;Acc:1305693] && protein phosphatase 2, regulatory subunit B', alpha [Source:RGD Symbol;Acc:1308022] && ring finger protein 19B [Source:RGD Symbol;Acc:1305470] && mercaptopyruvate sulfurtransferase [Source:RGD Symbol;Acc:620065] &…
	237.208	368.371	-0.56452	0.026043	0.18523	ENSRNOG00000000282&&ENSRNOG00000000860&&ENSRNOG00000000991&&ENSRNOG00000001068&&ENSRNOG00000001160&&ENSRNOG00000001222&&ENSRNOG00000001232&&ENSRNOG00000001296&&ENSRNOG00000001315&&ENSRNOG00000001710&&ENSRNOG00000001971&&ENSRNOG00000002142&&ENSRNOG00000002320&&ENSRNOG00000002403&&ENSRNOG00000002970&&ENSRNOG00000003260&&ENSRNOG00000003300&&ENSRNOG00000003348&&ENSRNOG00000003755&&ENSRNOG00000003759&…	Gsc2 && Vwa7 && Arpc1b && Rac1 && NEWGENE_1586233 && Ube2g2 && Slc19a1 && P2rx7 && Rsph14 && Abcf3 && Bbx && Cds1 && Commd8 && Fam129a && Zswim7 && Nr1i3 && Btg2 && Rasd1 && Clgn && Galc && Ptger1 && Prorsd1 && Ptprr && Kif16b && St14 && Trim54 && Cacng2 && Vdac1 && Slc38a4 && Slc24a4 && Ube2z && Msx1 && Snrpb && Tmem43 && Arhgap36 && Inhbe && C1qtnf5 && Arrdc1 && Wscd1 && Washc4 && Gprc5a && Cdk…	goosecoid homeobox 2 [Source:RGD Symbol;Acc:1305333] && von Willebrand factor A domain containing 7 [Source:RGD Symbol;Acc:1303137] && actin related protein 2/3 complex, subunit 1B [Source:RGD Symbol;Acc:2155] && Rac family small GTPase 1 [Source:RGD Symbol;Acc:619755] && TP53 regulated inhibitor of apoptosis 1 [Source:RGD Symbol;Acc:11471617] && ubiquitin-conjugating enzyme E2G 2 [Source:RGD Sym…
	867.087	1133.93	-0.37047	0.026145	0.18523	ENSRNOG00000031915	Hdac10	histone deacetylase 10 [Source:RGD Symbol;Acc:1305874]
	872.902	1138.99	-0.36742	0.027337	0.18811	ENSRNOG00000002824&&ENSRNOG00000004207&&ENSRNOG00000011307&&ENSRNOG00000012671&&ENSRNOG00000012722&&ENSRNOG00000012868&&ENSRNOG00000017220&&ENSRNOG00000017788&&ENSRNOG00000017838&&ENSRNOG00000019387&&ENSRNOG00000019634&&ENSRNOG00000019956&&ENSRNOG00000020860&&ENSRNOG00000021176&&ENSRNOG00000021882&&ENSRNOG00000023238&&ENSRNOG00000023799&&ENSRNOG00000025001&&ENSRNOG00000034102&&ENSRNOG00000056767	NEWGENE_1559832 && Eml5 && Slmap && Gan && Ppdpf && Uaca && Tcirg1 && Katnal2 && Gmcl1 && Ifi30 && Eif4e2 && Kdm4a && Tdrkh && Mtmr11 && Tmed9 && Dgkd && Pak1ip1 && Pcolce && Plk5 && AC136588.3	ring finger protein, LIM domain interacting [Source:RGD Symbol;Acc:11393862] && echinoderm microtubule associated protein like 5 [Source:RGD Symbol;Acc:1303275] && sarcolemma associated protein [Source:RGD Symbol;Acc:1307674] && gigaxonin [Source:RGD Symbol;Acc:1307766] && pancreatic progenitor cell differentiation and proliferation factor [Source:RGD Symbol;Acc:1310660] && uveal autoantigen with…
	154.169	206.811	-0.40623	0.027507	0.18811	ENSRNOG00000000095&&ENSRNOG00000000470&&ENSRNOG00000004169&&ENSRNOG00000010021&&ENSRNOG00000013176&&ENSRNOG00000013256&&ENSRNOG00000015603&&ENSRNOG00000016831&&ENSRNOG00000018289&&ENSRNOG00000018293&&ENSRNOG00000018421&&ENSRNOG00000021230&&ENSRNOG00000027057&&ENSRNOG00000029500&&ENSRNOG00000031031&&ENSRNOG00000033508&&ENSRNOG00000036692&&ENSRNOG00000048738&&ENSRNOG00000056156&&ENSRNOG00000058329	Gpr89b && Vps52 && Fzr1 && Isy1 && Far1 && Ric8a && Prkce && Serpinh1 && Park7 && Strip1 && Aen && Ubox5 && Gga3 && Tapbp && Zfp292 && Mink1 && Gcgr && Hdac6 && Maco1 && Prrx2	G protein-coupled receptor 89B [Source:RGD Symbol;Acc:1304837] && VPS52 GARP complex subunit [Source:RGD Symbol;Acc:3618] && fizzy and cell division cycle 20 related 1 [Source:RGD Symbol;Acc:1308713] && ISY1 splicing factor homolog [Source:RGD Symbol;Acc:1307688] && fatty acyl CoA reductase 1 [Source:RGD Symbol;Acc:1306647] && RIC8 guanine nucleotide exchange factor A [Source:RGD Symbol;Acc:72795…
	10.354	20.2393	-0.73506	0.029023	NA	--	--	--
	3013.98	4693.84	-0.56202	0.029555	0.19891	ENSRNOG00000002754&&ENSRNOG00000002946&&ENSRNOG00000005446&&ENSRNOG00000010718	Areg && Socs3 && Gna11 && Gpr153	amphiregulin [Source:RGD Symbol;Acc:2149] && suppressor of cytokine signaling 3 [Source:RGD Symbol;Acc:621087] && G protein subunit alpha 11 [Source:RGD Symbol;Acc:619749] && G protein-coupled receptor 153 [Source:RGD Symbol;Acc:1564170]
	0.257547	3.98766	-0.74508	0.029954	NA	ENSRNOG00000000008&&ENSRNOG00000000068&&ENSRNOG00000000145&&ENSRNOG00000000435&&ENSRNOG00000000503&&ENSRNOG00000000906&&ENSRNOG00000001034&&ENSRNOG00000001055&&ENSRNOG00000001060&&ENSRNOG00000001091&&ENSRNOG00000001171&&ENSRNOG00000001183&&ENSRNOG00000001195&&ENSRNOG00000001275&&ENSRNOG00000001277&&ENSRNOG00000001293&&ENSRNOG00000001313&&ENSRNOG00000001442&&ENSRNOG00000001572&&ENSRNOG00000001874&…	Alx4 && Ppp2r5a && Pik3r3 && Ppt2 && Ppard && Medag && Evi5l && Rilpl1 && Snrnp35 && Hip1r && Coq5 && Hnf1a && Trpv4 && Tmem184a && Mafk && Get4 && Gnaz && Por && Hoxd1 && Slc7a4 && Cds1 && Scpep1 && Slc5a10 && Ciita && Prpsap2 && Guk1 && Golt1a && Anks3 && Mgat4b && Qdpr && Nr1i3 && Dusp27 && Xylt2 && Nlgn3 && Grip1 && Snx12 && Snrk && Myo1c && Tgm4 && Tsen54 && Mapkapk2 && Sel1l3 && Tmx2 && Arf…	ALX homeobox 4 [Source:RGD Symbol;Acc:1310201] && protein phosphatase 2, regulatory subunit B', alpha [Source:RGD Symbol;Acc:1308022] && phosphoinositide-3-kinase regulatory subunit 3 [Source:RGD Symbol;Acc:621042] && palmitoyl-protein thioesterase 2 [Source:RGD Symbol;Acc:620375] && peroxisome proliferator-activated receptor delta [Source:RGD Symbol;Acc:3370] && mesenteric estrogen-dependent adi…
	6741.13	7770.12	-0.20177	0.031052	0.20572	ENSRNOG00000000165&&ENSRNOG00000000931&&ENSRNOG00000002154&&ENSRNOG00000002820&&ENSRNOG00000003131&&ENSRNOG00000003259&&ENSRNOG00000003546&&ENSRNOG00000003772&&ENSRNOG00000004280&&ENSRNOG00000004591&&ENSRNOG00000005783&&ENSRNOG00000007490&&ENSRNOG00000007582&&ENSRNOG00000008283&&ENSRNOG00000008409&&ENSRNOG00000008526&&ENSRNOG00000008822&&ENSRNOG00000008961&&ENSRNOG00000008966&&ENSRNOG00000009218&…	Pfkfb1 && Sfswap && Mepe && LOC24906 && Traf7 && C1qtnf1 && Tnfrsf12a && Csrp2 && Tcn2 && Alg12 && Dlg5 && Gabrr2 && Zswim4 && B4galt5 && Myo1f && Pdzd3 && Fkbp1a && Mapre3 && Slco5a1 && Prdm12 && Chd3 && Nod1 && Rapsn && Sys1 && Pacs2 && Klhl36 && Gnai2 && Casp2 && Fancc && Clcn1 && Wdr48 && Pold4 && Dvl1 && Cox6a2 && Taf5 && Bles03 && Ppan && Clip3 && Fxyd1 && AABR07072356.1 && Tmem134 && Cbarp…	6-phosphofructo-2-kinase/fructose-2,6-biphosphatase 1 [Source:RGD Symbol;Acc:3307] && splicing factor SWAP [Source:RGD Symbol;Acc:1305004] && matrix extracellular phosphoglycoprotein [Source:RGD Symbol;Acc:71036] && RoBo-1 [Source:RGD Symbol;Acc:3683] && TNF receptor associated factor 7 [Source:RGD Symbol;Acc:1559653] && C1q and TNF related 1 [Source:RGD Symbol;Acc:1359204] && TNF receptor superf…
	228.88	286.289	-0.31368	0.035572	0.23204	ENSRNOG00000001996&&ENSRNOG00000006170&&ENSRNOG00000007240&&ENSRNOG00000007291&&ENSRNOG00000014254&&ENSRNOG00000017319&&ENSRNOG00000018433&&ENSRNOG00000019097&&ENSRNOG00000021151&&ENSRNOG00000021560&&ENSRNOG00000023216&&ENSRNOG00000025145&&ENSRNOG00000028156&&ENSRNOG00000028477&&ENSRNOG00000029883&&ENSRNOG00000049530&&ENSRNOG00000054515	Ythdc1 && Bach2 && Rrs1 && Terf1 && Cpt1a && Mertk && Hps6 && Bap1 && Ppp1r14b && Cass4 && Ccdc17 && Rmdn1 && Pld1 && Med8 && Olr1738 && AABR07012054.1 && Fgd6	YTH domain containing 1 [Source:RGD Symbol;Acc:621706] && BTB domain and CNC homolog 2 [Source:RGD Symbol;Acc:1562865] && ribosome biogenesis regulator homolog [Source:RGD Symbol;Acc:1311403] && telomeric repeat binding factor 1 [Source:RGD Symbol;Acc:1311574] && carnitine palmitoyltransferase 1A [Source:RGD Symbol;Acc:2396] && MER proto-oncogene, tyrosine kinase [Source:RGD Symbol;Acc:69283] && …
	3387.32	3822.84	-0.17217	0.03846	0.24287	ENSRNOG00000000249	Mettl23	methyltransferase like 23 [Source:RGD Symbol;Acc:1306284]
	146619	169832	-0.20851	0.039079	0.24287	ENSRNOG00000018105&&ENSRNOG00000024411&&ENSRNOG00000029571	Thtpa && Cbr4 && Coq10a	thiamine triphosphatase [Source:RGD Symbol;Acc:727917] && carbonyl reductase 4 [Source:RGD Symbol;Acc:727826] && coenzyme Q10A [Source:RGD Symbol;Acc:1562447]
	5.38089	13.4093	-0.79572	0.040119	NA	ENSRNOG00000000465&&ENSRNOG00000012798&&ENSRNOG00000014948&&ENSRNOG00000019660&&ENSRNOG00000030522&&ENSRNOG00000049761	Slc39a7 && Tubgcp4 && Osgin1 && Spib && LOC100910725 && Htr6	solute carrier family 39 member 7 [Source:RGD Symbol;Acc:1593280] && tubulin, gamma complex associated protein 4 [Source:RGD Symbol;Acc:1306924] && oxidative stress induced growth inhibitor 1 [Source:RGD Symbol;Acc:620679] && Spi-B transcription factor [Source:RGD Symbol;Acc:1565899] && C-type lectin domain family 2 member D-related protein-like [Source:RGD Symbol;Acc:6497009] && 5-hydroxytryptam…
	148.463	226.151	-0.53395	0.042538	0.25272	--	--	--
	39.4052	75.7557	-0.70253	0.042914	0.25272	ENSRNOG00000001577&&ENSRNOG00000001956&&ENSRNOG00000005715&&ENSRNOG00000028014&&ENSRNOG00000042721	Hoxd3 && Dzip3 && Lgr4 && Cryzl1 && Gimd1	homeo box D3 [Source:RGD Symbol;Acc:1588601] && DAZ interacting zinc finger protein 3 [Source:RGD Symbol;Acc:1563278] && leucine-rich repeat-containing G protein-coupled receptor 4 [Source:RGD Symbol;Acc:628615] && crystallin zeta like 1 [Source:RGD Symbol;Acc:1310219] && GIMAP family P-loop NTPase domain containing 1 [Source:RGD Symbol;Acc:1563706]
	0.570613	5.37846	-0.68856	0.046254	NA	ENSRNOG00000000177&&ENSRNOG00000000827&&ENSRNOG00000005772&&ENSRNOG00000007918&&ENSRNOG00000008846&&ENSRNOG00000016383&&ENSRNOG00000018404&&ENSRNOG00000019729&&ENSRNOG00000021660&&ENSRNOG00000024338&&ENSRNOG00000038106&&ENSRNOG00000045686&&ENSRNOG00000052022&&ENSRNOG00000057153	Plpp2 && Ier3 && Hacd4 && Tbxas1 && Plag1 && Commd3 && Aars && Jmjd8 && Nprl2 && LOC690276 && AABR07026424.1 && Nfs1 && Pnma3 && Pla1a	phospholipid phosphatase 2 [Source:RGD Symbol;Acc:628893] && immediate early response 3 [Source:RGD Symbol;Acc:1303321] && 3-hydroxyacyl-CoA dehydratase 4 [Source:RGD Symbol;Acc:1310339] && thromboxane A synthase 1 [Source:RGD Symbol;Acc:3826] && PLAG1 zinc finger [Source:RGD Symbol;Acc:1305286] && COMM domain containing 3 [Source:RGD Symbol;Acc:735116] && alanyl-tRNA synthetase [Source:RGD Symbo…
	12295.5	13963.1	-0.18089	0.04711	0.26993	ENSRNOG00000001135&&ENSRNOG00000002612&&ENSRNOG00000004760&&ENSRNOG00000005753&&ENSRNOG00000007705&&ENSRNOG00000009068&&ENSRNOG00000012396&&ENSRNOG00000012422&&ENSRNOG00000012944&&ENSRNOG00000015590&&ENSRNOG00000016613&&ENSRNOG00000018757&&ENSRNOG00000020475&&ENSRNOG00000022014&&ENSRNOG00000025792&&ENSRNOG00000028075&&ENSRNOG00000034200&&ENSRNOG00000046250&&ENSRNOG00000052539&&ENSRNOG00000057815&…	Wsb2 && Ddx52 && Lars2 && Alg13 && Kcnj10 && Phlda3 && Rgr && Tnik && Casp9 && Dnaaf1 && Hoxc4 && Insl3 && Sart1 && Rab35 && Crk && LOC360479 && Atp8a1 && LOC100911027 && Prpf40b && Ccdc191 && Tomm5	WD repeat and SOCS box-containing 2 [Source:RGD Symbol;Acc:1359599] && DExD-box helicase 52 [Source:RGD Symbol;Acc:621743] && leucyl-tRNA synthetase 2, mitochondrial [Source:RGD Symbol;Acc:1308429] && ALG13, UDP-N-acetylglucosaminyltransferase subunit [Source:RGD Symbol;Acc:1359416] && potassium inwardly-rectifying channel, subfamily J, member 10 [Source:MGI Symbol;Acc:MGI:1194504] && pleckstrin …
	45.0196	62.2424	-0.43683	0.048352	0.27335	ENSRNOG00000000096&&ENSRNOG00000000476&&ENSRNOG00000000640&&ENSRNOG00000000663&&ENSRNOG00000000967&&ENSRNOG00000001039&&ENSRNOG00000001171&&ENSRNOG00000001479&&ENSRNOG00000001794&&ENSRNOG00000001986&&ENSRNOG00000002309&&ENSRNOG00000002653&&ENSRNOG00000002659&&ENSRNOG00000002705&&ENSRNOG00000003033&&ENSRNOG00000003143&&ENSRNOG00000003195&&ENSRNOG00000003283&&ENSRNOG00000003388&&ENSRNOG00000003403&…	Pdzk1 && Zbtb22 && Egr2 && Tfip11 && Aacs && Eif2b1 && Coq5 && Gtf2i && Muc13 && Fam243a && Hlx && Kcnk2 && Ciita && Vps4b && Plcd3 && RGD1310166 && Caskin1 && Rcsd1 && Cenpf && Slc35f5 && Tbc1d9 && Ergic1 && Tmem94 && Slc25a29 && Pmch && Pip4k2c && Rpap1 && LOC686013 && Txn2 && Rbm7 && Itfg2 && Ero1a && Fam149b1 && Hipk2 && RGD1305298 && Smpx && Agbl5 && Krt84 && Sec24c && Phf13 && Rpusd3 && Mme…	PDZ domain containing 1 [Source:RGD Symbol;Acc:70924] && zinc finger and BTB domain containing 22 [Source:RGD Symbol;Acc:1359627] && early growth response 2 [Source:RGD Symbol;Acc:621608] && tuftelin interacting protein 11 [Source:RGD Symbol;Acc:1311449] && acetoacetyl-CoA synthetase [Source:RGD Symbol;Acc:708522] && eukaryotic translation initiation factor 2B subunit alpha [Source:RGD Symbol;Acc…
	4944.54	6374.16	-0.34735	0.049888	0.27471	--	--	--

## Sheet: 35 node miRNAs
35 node miRNAs
rno-miR-128-3p
rno-miR-3543
rno-let-7b-5p
rno-miR-329-3p
rno-miR-204-3p
rno-miR-3586-3p
rno-miR-3084a-3p
rno-miR-138-5p
rno-miR-331-3p
rno-miR-145-5p
rno-miR-455-3p
novel_583
rno-miR-31a-5p
rno-miR-3099
rno-miR-3548
rno-miR-140-3p
rno-miR-667-5p
rno-miR-1224
rno-miR-92b-3p
rno-miR-27b-3p
rno-miR-351-5p
rno-miR-125a-5p
rno-miR-205
rno-miR-222-3p
rno-miR-187-5p
rno-miR-296-3p
rno-miR-328a-3p
rno-miR-24-2-5p
rno-miR-344g
rno-miR-493-5p
rno-miR-493-3p
rno-miR-497-5p
rno-miR-1843a-5p
rno-miR-17-1-3p
rno-miR-326-3p

## Sheet: 444 mRNA
35 node miRNAs predicted target mRNA
ENSRNOG00000046382
ENSRNOG00000001748
ENSRNOG00000025810
ENSRNOG00000049203
ENSRNOG00000048248
ENSRNOG00000010555
ENSRNOG00000011751
ENSRNOG00000050104
ENSRNOG00000010468
ENSRNOG00000007147
ENSRNOG00000049104
ENSRNOG00000018039
ENSRNOG00000027514
ENSRNOG00000021067
ENSRNOG00000005185
ENSRNOG00000023521
ENSRNOG00000051382
ENSRNOG00000005392
ENSRNOG00000011044
ENSRNOG00000038106
ENSRNOG00000011675
ENSRNOG00000012764
ENSRNOG00000008961
ENSRNOG00000055226
ENSRNOG00000021691
ENSRNOG00000007900
ENSRNOG00000050450
ENSRNOG00000022419
ENSRNOG00000018212
ENSRNOG00000025012
ENSRNOG00000037793
ENSRNOG00000013220
ENSRNOG00000013825
ENSRNOG00000011398
ENSRNOG00000055530
ENSRNOG00000000461
ENSRNOG00000053766
ENSRNOG00000051483
ENSRNOG00000033057
ENSRNOG00000001746
ENSRNOG00000050206
ENSRNOG00000019575
ENSRNOG00000045653
ENSRNOG00000017354
ENSRNOG00000020299
ENSRNOG00000050510
ENSRNOG00000046379
ENSRNOG00000027645
ENSRNOG00000028543
ENSRNOG00000055765
ENSRNOG00000046021
ENSRNOG00000055809
ENSRNOG00000047276
ENSRNOG00000015267
ENSRNOG00000002556
ENSRNOG00000001254
ENSRNOG00000000455
ENSRNOG00000017657
ENSRNOG00000055714
ENSRNOG00000011680
ENSRNOG00000053961
ENSRNOG00000011719
ENSRNOG00000000470
ENSRNOG00000020117
ENSRNOG00000006846
ENSRNOG00000061215
ENSRNOG00000020503
ENSRNOG00000048924
ENSRNOG00000014819
ENSRNOG00000018282
ENSRNOG00000017441
ENSRNOG00000003870
ENSRNOG00000011821
ENSRNOG00000016866
ENSRNOG00000032575
ENSRNOG00000021125
ENSRNOG00000016021
ENSRNOG00000049944
ENSRNOG00000010756
ENSRNOG00000053850
ENSRNOG00000011321
ENSRNOG00000031431
ENSRNOG00000055648
ENSRNOG00000012415
ENSRNOG00000027990
ENSRNOG00000005825
ENSRNOG00000054699
ENSRNOG00000019598
ENSRNOG00000039749
ENSRNOG00000009281
ENSRNOG00000019246
ENSRNOG00000059827
ENSRNOG00000003661
ENSRNOG00000028749
ENSRNOG00000021156
ENSRNOG00000038001
ENSRNOG00000056153
ENSRNOG00000000465
ENSRNOG00000011074
ENSRNOG00000008465
ENSRNOG00000006422
ENSRNOG00000016071
ENSRNOG00000013744
ENSRNOG00000021109
ENSRNOG00000015720
ENSRNOG00000000519
ENSRNOG00000060098
ENSRNOG00000015962
ENSRNOG00000006420
ENSRNOG00000023320
ENSRNOG00000001156
ENSRNOG00000021447
ENSRNOG00000059900
ENSRNOG00000018367
ENSRNOG00000020936
ENSRNOG00000014287
ENSRNOG00000006118
ENSRNOG00000042421
ENSRNOG00000008943
ENSRNOG00000019802
ENSRNOG00000042195
ENSRNOG00000013320
ENSRNOG00000019572
ENSRNOG00000011518
ENSRNOG00000020481
ENSRNOG00000008334
ENSRNOG00000018735
ENSRNOG00000012879
ENSRNOG00000058393
ENSRNOG00000049495
ENSRNOG00000018247
ENSRNOG00000003654
ENSRNOG00000042414
ENSRNOG00000014624
ENSRNOG00000010688
ENSRNOG00000031085
ENSRNOG00000014284
ENSRNOG00000060703
ENSRNOG00000016225
ENSRNOG00000019552
ENSRNOG00000013195
ENSRNOG00000001265
ENSRNOG00000012682
ENSRNOG00000015205
ENSRNOG00000004401
ENSRNOG00000001039
ENSRNOG00000011567
ENSRNOG00000025448
ENSRNOG00000012686
ENSRNOG00000018087
ENSRNOG00000047280
ENSRNOG00000020876
ENSRNOG00000005580
ENSRNOG00000008219
ENSRNOG00000018590
ENSRNOG00000008155
ENSRNOG00000061100
ENSRNOG00000011494
ENSRNOG00000018484
ENSRNOG00000027730
ENSRNOG00000015479
ENSRNOG00000046834
ENSRNOG00000024905
ENSRNOG00000043465
ENSRNOG00000009134
ENSRNOG00000019921
ENSRNOG00000004882
ENSRNOG00000019022
ENSRNOG00000024549
ENSRNOG00000021234
ENSRNOG00000001060
ENSRNOG00000009779
ENSRNOG00000010134
ENSRNOG00000012393
ENSRNOG00000010282
ENSRNOG00000023375
ENSRNOG00000047481
ENSRNOG00000021153
ENSRNOG00000009409
ENSRNOG00000018665
ENSRNOG00000018910
ENSRNOG00000021781
ENSRNOG00000009982
ENSRNOG00000019265
ENSRNOG00000037957
ENSRNOG00000011796
ENSRNOG00000054140
ENSRNOG00000026059
ENSRNOG00000024577
ENSRNOG00000018681
ENSRNOG00000048411
ENSRNOG00000006090
ENSRNOG00000012630
ENSRNOG00000053272
ENSRNOG00000003253
ENSRNOG00000012053
ENSRNOG00000037456
ENSRNOG00000016653
ENSRNOG00000014937
ENSRNOG00000055889
ENSRNOG00000008312
ENSRNOG00000019404
ENSRNOG00000013954
ENSRNOG00000000473
ENSRNOG00000061216
ENSRNOG00000038328
ENSRNOG00000025923
ENSRNOG00000015749
ENSRNOG00000058645
ENSRNOG00000015155
ENSRNOG00000019328
ENSRNOG00000045949
ENSRNOG00000007237
ENSRNOG00000000463
ENSRNOG00000002979
ENSRNOG00000020776
ENSRNOG00000016275
ENSRNOG00000036865
ENSRNOG00000042905
ENSRNOG00000024923
ENSRNOG00000010947
ENSRNOG00000018836
ENSRNOG00000016890
ENSRNOG00000017510
ENSRNOG00000046863
ENSRNOG00000027024
ENSRNOG00000042838
ENSRNOG00000007338
ENSRNOG00000003172
ENSRNOG00000007607
ENSRNOG00000019422
ENSRNOG00000058439
ENSRNOG00000008015
ENSRNOG00000020246
ENSRNOG00000012240
ENSRNOG00000058733
ENSRNOG00000016846
ENSRNOG00000050854
ENSRNOG00000012582
ENSRNOG00000007675
ENSRNOG00000020621
ENSRNOG00000019977
ENSRNOG00000004305
ENSRNOG00000031266
ENSRNOG00000029738
ENSRNOG00000011009
ENSRNOG00000032364
ENSRNOG00000018214
ENSRNOG00000056558
ENSRNOG00000045941
ENSRNOG00000011720
ENSRNOG00000018170
ENSRNOG00000042384
ENSRNOG00000049758
ENSRNOG00000057557
ENSRNOG00000018797
ENSRNOG00000017198
ENSRNOG00000007646
ENSRNOG00000017132
ENSRNOG00000000042
ENSRNOG00000015614
ENSRNOG00000049965
ENSRNOG00000000894
ENSRNOG00000047356
ENSRNOG00000017434
ENSRNOG00000003875
ENSRNOG00000013962
ENSRNOG00000008218
ENSRNOG00000052707
ENSRNOG00000060237
ENSRNOG00000002229
ENSRNOG00000019105
ENSRNOG00000020261
ENSRNOG00000006582
ENSRNOG00000020853
ENSRNOG00000016976
ENSRNOG00000003813
ENSRNOG00000002722
ENSRNOG00000017106
ENSRNOG00000012841
ENSRNOG00000002831
ENSRNOG00000012420
ENSRNOG00000014876
ENSRNOG00000055391
ENSRNOG00000000483
ENSRNOG00000006911
ENSRNOG00000016948
ENSRNOG00000036697
ENSRNOG00000006338
ENSRNOG00000047880
ENSRNOG00000015670
ENSRNOG00000033556
ENSRNOG00000015576
ENSRNOG00000006226
ENSRNOG00000015080
ENSRNOG00000053285
ENSRNOG00000011285
ENSRNOG00000028358
ENSRNOG00000014530
ENSRNOG00000015550
ENSRNOG00000020284
ENSRNOG00000005905
ENSRNOG00000000060
ENSRNOG00000011863
ENSRNOG00000004932
ENSRNOG00000007645
ENSRNOG00000014385
ENSRNOG00000061367
ENSRNOG00000020277
ENSRNOG00000046566
ENSRNOG00000013581
ENSRNOG00000004956
ENSRNOG00000054052
ENSRNOG00000007031
ENSRNOG00000011526
ENSRNOG00000029028
ENSRNOG00000005291
ENSRNOG00000017489
ENSRNOG00000006137
ENSRNOG00000016551
ENSRNOG00000019128
ENSRNOG00000006000
ENSRNOG00000014508
ENSRNOG00000005177
ENSRNOG00000010457
ENSRNOG00000018231
ENSRNOG00000016302
ENSRNOG00000007088
ENSRNOG00000042482
ENSRNOG00000049575
ENSRNOG00000019298
ENSRNOG00000005703
ENSRNOG00000005446
ENSRNOG00000009019
ENSRNOG00000031934
ENSRNOG00000013030
ENSRNOG00000011884
ENSRNOG00000006729
ENSRNOG00000004050
ENSRNOG00000008810
ENSRNOG00000026866
ENSRNOG00000008924
ENSRNOG00000020880
ENSRNOG00000027849
ENSRNOG00000007100
ENSRNOG00000011387
ENSRNOG00000017108
ENSRNOG00000012358
ENSRNOG00000007160
ENSRNOG00000015903
ENSRNOG00000020797
ENSRNOG00000015553
ENSRNOG00000026791
ENSRNOG00000027012
ENSRNOG00000010238
ENSRNOG00000002636
ENSRNOG00000005081
ENSRNOG00000020640
ENSRNOG00000000145
ENSRNOG00000030155
ENSRNOG00000008806
ENSRNOG00000002079
ENSRNOG00000014997
ENSRNOG00000037437
ENSRNOG00000013179
ENSRNOG00000000062
ENSRNOG00000048824
ENSRNOG00000054371
ENSRNOG00000002294
ENSRNOG00000005606
ENSRNOG00000012367
ENSRNOG00000019995
ENSRNOG00000022781
ENSRNOG00000010819
ENSRNOG00000014182
ENSRNOG00000003590
ENSRNOG00000024501
ENSRNOG00000017079
ENSRNOG00000002001
ENSRNOG00000060350
ENSRNOG00000025793
ENSRNOG00000001658
ENSRNOG00000021725
ENSRNOG00000029134
ENSRNOG00000019288
ENSRNOG00000024310
ENSRNOG00000009448
ENSRNOG00000019207
ENSRNOG00000011066
ENSRNOG00000038190
ENSRNOG00000009110
ENSRNOG00000008012
ENSRNOG00000000700
ENSRNOG00000002977
ENSRNOG00000024730
ENSRNOG00000029510
ENSRNOG00000047756
ENSRNOG00000014675
ENSRNOG00000002248
ENSRNOG00000048441
ENSRNOG00000003722
ENSRNOG00000004466
ENSRNOG00000014316
ENSRNOG00000061304
ENSRNOG00000037960
ENSRNOG00000030714
ENSRNOG00000007271
ENSRNOG00000052296
ENSRNOG00000018220
ENSRNOG00000011504
ENSRNOG00000021027
ENSRNOG00000012356
ENSRNOG00000005307
ENSRNOG00000002215
ENSRNOG00000007934
ENSRNOG00000003121
ENSRNOG00000011202
ENSRNOG00000049410
ENSRNOG00000058975
ENSRNOG00000060047
ENSRNOG00000010392
ENSRNOG00000010720
ENSRNOG00000016708
ENSRNOG00000020689
ENSRNOG00000013937
ENSRNOG00000048951
ENSRNOG00000061153
ENSRNOG00000049918
ENSRNOG00000050210
ENSRNOG00000019689
ENSRNOG00000023077
ENSRNOG00000008901
ENSRNOG00000000299
ENSRNOG00000019346
ENSRNOG00000007104
ENSRNOG00000016388
ENSRNOG00000006663
ENSRNOG00000030285
ENSRNOG00000042519
ENSRNOG00000004077
ENSRNOG00000001143
ENSRNOG00000001484
ENSRNOG00000003442
ENSRNOG00000019383
